# Supplementary material for: Different metazoan parasites, different transcriptomic responses, with new insights on parasitic castration by digenetic trematodes in the schistosome vector snail Biomphalaria glabrata
Source: BMC Genomics. 2024 Jun 17;25:608. doi: 10.1186/s12864-024-10454-4 (PMC11184841; doi:10.1186/s12864-024-10454-4)
Supplement: Supplementary file 1 — Supplementary Material 1 [file 12864_2024_10454_MOESM1_ESM.xlsx]

## Sheet: Table S1
Table S1. Summary of reads mapped to the iM line genome and the corresponding parasite reference genome
Name of sample	Filtered clean reads/sample	Mapping to B.g iM line and S.mansoni							Mapping to B.g iM line and E.caproni
		Reads uniquely mapped to B.g iM line	Reads uniquely mapped to S.m	Reads mapped to both B.g iM line and S.m	Reads mapped to B.g iM line	% of reads mapped to B.g iM line	Reads mapped to S.m	% of reads mapped to S.m	Reads uniquely mapped to B.g iMline	Reads uniquely mapped to E.c	Reads mapped to both B.g iM line and E.c	Reads mapped to B.g iM line	% of reads mapped to B.g iM line	Reads mapped to E.c	% of reads mapped to E.c
iM line control_@2d_R1	9551010	7976702	72	47106	8123808	0.8506	47178	0.0049	8082432	12	41376	8123808	0.8506	41388	0.0043
iM line control_@2d_R2	10696567	9031672	236	44156	9175828	0.8578	44392	0.0042	9135718	20	40110	9175828	0.8578	40130	0.0038
iM line control_@2d_R3	8300691	6706968	1294	57051	6864019	0.8269	58345	0.007	6822129	15	41890	6864019	0.8269	41905	0.005
iM line control_@40d_R1	15006515	12992076	67	69624	13061700	0.8704	69691	0.0046	13033906	23	27794	13061700	0.8704	27817	0.0019
iM line control_@40d_R2	10692357	9124364	62	43001	9167365	0.8574	43063	0.004	9149862	14	17503	9167365	0.8574	17517	0.0016
iM line control_@40d_R3	9547464	8002090	70	30457	8032547	0.8413	30527	0.0032	8019344	31	13203	8032547	0.8413	13234	0.0014
iM line vs. Sm_@2dpi_R1	11040988	9585592	1216	99726	9685318	0.8772	100942	0.0091
iM line vs. Sm_@2dpi_R2	11039954	9434840	400	130406	9565246	0.8664	130806	0.0118
iM line vs. Sm_@2dpi_R3	10946769	9281222	807	173844	9455066	0.8637	174651	0.016
iM line vs. Sm_@8dpi_R1	10352126	8963562	69716	91314	9054876	0.8747	161030	0.0156
iM line vs. Sm_@8dpi_R2	10948761	9533243	83694	99935	9633178	0.8798	183629	0.0168
iM line vs. Sm_@8dpi_R3	10174228	8446950	283053	79262	8526212	0.838	362315	0.0356
iM line vs. Sm_@40dpi_R1	9986114	8114336	271653	111169	8225505	0.8237	382822	0.0383
iM line vs. Sm_@40dpi_R2	9626770	7871429	289536	97263	7968692	0.8278	386799	0.0402
iM line vs. Sm_@40dpi_R3	10686658	8607335	691474	86901	8694236	0.8136	778375	0.0728
iM line vs. Ep_@2dpi_R1	10969323								9700403	331	32525	9732928	0.8873	32856	0.003
iM line vs. Ep_@2dpi_R2	10463034								8883114	416	48257	8931371	0.8536	48673	0.0047
iM line vs. Ep_@2dpi_R3	10034048								8679318	109	44372	8723690	0.8694	44481	0.0044
iM line vs. Ep_@8dpi_R1	10056764								8370811	70	51595	8422406	0.8375	51665	0.0051
iM line vs. Ep_@8dpi_R2	11444267								9865066	592	52331	9917397	0.8666	52923	0.0046
iM line vs. Ep_@8dpi_R3	10483781								9309095	9004	38970	9348065	0.8917	47974	0.0046
iM line vs. Ep_@40dpi_R1	10635055								8048818	212793	85222	8134040	0.7648	298015	0.028
iM line vs. Ep_@40dpi_R2	9924515								8331714	139638	41845	8373559	0.8437	181483	0.0183
iM line vs. Ep_@40dpi_R3	10502609								8654968	197233	40958	8695926	0.828	238191	0.0227
