# Supplementary material for: Different metazoan parasites, different transcriptomic responses, with new insights on parasitic castration by digenetic trematodes in the schistosome vector snail Biomphalaria glabrata
Source: BMC Genomics. 2024 Jun 17;25:608. doi: 10.1186/s12864-024-10454-4 (PMC11184841; doi:10.1186/s12864-024-10454-4)
Supplement: Supplementary file 2 — Supplementary Material 2 [file 12864_2024_10454_MOESM2_ESM.xlsx]

## Sheet: Table S2
Table S2. Summary of the 33 snails used in this study with snail vs. parasite comparisons, read counts and snail replicates
Snail vs. Parasite	Days post-infection (dpi)	Filtered clean reads before mapping to B. glabrata iM line reference genome range in parentheses, x̅ = average reads x106 and n = replicates per group
iM line vs. S. mansoni	2	(11.3~12.0), x̅ =11.7, n=3
	8	(10.6~11.3), x̅ =11.0, n=3
	40	(8.2~10.3), x̅ =9.6, n=3
iM line vs. E. paraensei	2	(11.5~12.3), x̅ =12.0, n=3
	8	(10.9~11.7), x̅ =11.4, n=3
	40	(10.9~12.0), x̅ =11.5, n=3
iM line vs. D. potomaca	2	(11.5~12.3), x̅ =12.0, n=3
	8	(10.9~11.7), x̅ =11.4, n=3
	40	(10.9~12.0), x̅ =11.5, n=3
Unexposed iM line	2	(8.3~10.7), x̅ =9.5, n=3
	40	(9.5~15.0), x̅ =11.7, n=3
