# Supplementary material for: Different metazoan parasites, different transcriptomic responses, with new insights on parasitic castration by digenetic trematodes in the schistosome vector snail Biomphalaria glabrata
Source: BMC Genomics. 2024 Jun 17;25:608. doi: 10.1186/s12864-024-10454-4 (PMC11184841; doi:10.1186/s12864-024-10454-4)
Supplement: Supplementary file 3 — Supplementary Material 3 [file 12864_2024_10454_MOESM3_ESM.xlsx]

## Sheet: Table S3
Table S3. Summary of reads mapped to the iM line genome and the unmapped reads
Name of sample	Filtered clean reads/sample	Mapped to B.g iMline	Mapped to B.g iM line rate (%)	Unmapped reads	Unmapped Rate (%)
iM line control_@2dpi_R1	9551010	6900598	0.7225	2650412	0.2775
iM line control_@2dpi_R2	10696567	7910496	0.7395	2786071	0.2605
iM line control_@2dpi_R3	8300691	5642320	0.6797	2658371	0.3203
iM line control_@40dpi_R1	15006515	11362108	0.7571	3644407	0.2429
iM line control_@40dpi_R2	10692357	7875754	0.7366	2816603	0.2634
iM line control_@40dpi_R3	9547464	6748691	0.7069	2798773	0.2931
iM line vs. Sm_@2dpi_R1	11040988	8497958	0.7697	2543030	0.2303
iM line vs. Sm_@2dpi_R2	11039954	8308095	0.7525	2731859	0.2475
iM line vs. Sm_@2dpi_R3	10946769	8154552	0.7449	2792217	0.2551
iM line vs. Sm_@8dpi_R1	10352126	7931259	0.7661	2420867	0.2339
iM line vs. Sm_@8dpi_R2	10948761	8550254	0.7809	2398507	0.2191
iM line vs. Sm_@8dpi_R3	10174228	7148438	0.7026	3025790	0.2974
iM line vs. Sm_@40dpi_R1	9986114	6728312	0.6738	3257802	0.3262
iM line vs. Sm_@40dpi_R2	9626770	6590828	0.6846	3035942	0.3154
iM line vs. Sm_@40dpi_R3	10686658	7033458	0.6582	3653200	0.3418
iM line vs. Ep_@2dpi_R1	10969323	8635870	0.7873	2333453	0.2127
iM line vs. Ep_@2dpi_R2	10463034	7648689	0.731	2814345	0.269
iM line vs. Ep_@2dpi_R3	10034048	7586818	0.7561	2447230	0.2439
iM line vs. Ep_@8dpi_R1	10056764	6998038	0.6959	3058726	0.3041
iM line vs. Ep_@8dpi_R2	11444267	8599685	0.7514	2844582	0.2486
iM line vs. Ep_@8dpi_R3	10483781	8339189	0.7954	2144592	0.2046
iM line vs. Ep_@40dpi_R1	10635055	6072681	0.571	4562374	0.429
iM line vs. Ep_@40dpi_R2	9924515	7141154	0.7195	2783361	0.2805
iM line vs. Ep_@40dpi_R3	10502609	7216927	0.6872	3285682	0.3128
iM line vs. Dp_@2dpi_R1	10210966	7572391	0.7416	2638575	0.2584
iM line vs. Dp_@2dpi_R2	12198522	9123078	0.7479	3075444	0.2521
iM line vs. Dp_@2dpi_R3	10060154	7444329	0.74	2615825	0.26
iM line vs. Dp_@8dpi_R1	11252835	8376523	0.7444	2876312	0.2556
iM line vs. Dp_@8dpi_R2	9955037	7766463	0.7802	2188574	0.2198
iM line vs. Dp_@8dpi_R3	9162328	7484053	0.8168	1678275	0.1832
iM line vs. Dp_@40dpi_R1	9624102	7680738	0.7981	1943364	0.2019
iM line vs. Dp_@40dpi_R2	9379717	7357384	0.7844	2022333	0.2156
iM line vs. Dp_@40dpi_R3	9865063	7866898	0.7975	1998165	0.2025
