# Supplementary material for: Different metazoan parasites, different transcriptomic responses, with new insights on parasitic castration by digenetic trematodes in the schistosome vector snail Biomphalaria glabrata
Source: BMC Genomics. 2024 Jun 17;25:608. doi: 10.1186/s12864-024-10454-4 (PMC11184841; doi:10.1186/s12864-024-10454-4)
Supplement: Supplementary file 4 — Supplementary Material 4 [file 12864_2024_10454_MOESM4_ESM.xlsx]

## Sheet: iMline-Sm_2dpi_up
Table S4. Summary of the differentially expressed genes in iM line snails infected with S. mansoni
Transcript ID	FC	log2FC(iM line vs Sm_2dpi)	Annotation	Transcript Type	iM Control-2dpi R1	iM Control-2dpi R2	iM Control-2dpi R3	iM vs. Sm-2dpi R1	iM vs. Sm-2dpi R2	iM vs. Sm-2dpi R3
BgiM15978-RA	2.03257	1.02331	2-oxoisovalerate dehydrogenase subunit beta mitochondrial	mRNA	29.6764	34.2031	27.6645	58.4674	76.285	52.8248
BgiM35889-RA	8.4349	3.07637	2-succinylbenzoate--CoA ligase	mRNA	10.2726	10.3646	7.68458	150.574	56.2506	42.9202
BgiM30144-RA	3.92045	1.97102	23 kDa integral membrane protein	mRNA	118.706	109.865	79.9196	454.925	460.793	297.965
BgiM35563-RA	16.534	4.04737	3-[(3aS 4S 7aS)-7a-methyl-1 5-dioxo-octahydro-1H-inden-4-yl]propanoyl:CoA ligase	mRNA	4.5656	0	4.61075	141.763	16.9522	15.6824
BgiM35790-RA	12.9114	3.69058	3-[(3aS 4S 7aS)-7a-methyl-1 5-dioxo-octahydro-1H-inden-4-yl]propanoyl:CoA ligase	mRNA	9.13119	5.18229	29.2014	392.452	66.2678	120.507
BgiM03411-RA	2.38767	1.25561	3-hydroxy-3-methylglutaryl-coenzyme A reductase	mRNA	247.684	253.932	272.034	677.581	666.531	505.138
BgiM09029-RA	2.4665	1.30246	3-hydroxyanthranilate 3 4-dioxygenase	mRNA	67.3426	71.5156	44.5705	177.805	147.176	129.586
BgiM09041-RA	18.2594	4.19056	39S ribosomal protein L46 mitochondrial	mRNA	0	0	3.07383	18.4212	20.805	42.0948
BgiM04123-RA	17.4071	4.1216	4-aminobutyrate aminotransferase mitochondrial	mRNA	5.707	0	9.22149	189.819	36.2161	57.7772
BgiM27485-RA	2.2253	1.154	4-hydroxyphenylpyruvate dioxygenase	mRNA	165.503	134.74	258.202	520.6	335.962	387.932
BgiM02212-RA	2.68563	1.42526	5-hydroxytryptamine receptor 1	mRNA	21.6866	13.474	30.7383	45.6526	80.1378	53.6502
BgiM15825-RA	6.13089	2.6161	5p-nucleotidase	mRNA	17.121	7.25521	12.2953	80.0923	99.4017	52.8248
BgiM11914-RA	3.03694	1.60262	60 kDa heat shock protein mitochondrial	mRNA	17.121	9.32813	18.443	44.0508	30.0517	65.2057
BgiM19858-RA	14.3477	3.84275	60 kDa neurofilament protein	mRNA	1.1414	2.07292	3.07383	60.0693	10.0172	39.6186
BgiM19917-RA	2.00966	1.00695	60 kDa neurofilament protein	mRNA	263.663	187.599	565.585	639.938	750.522	654.533
BgiM19855-RA	192.842	7.59128	70 kDa neurofilament protein	mRNA	2.2828	0	0	563.049	40.8395	116.38
BgiM34491-RA	2.76135	1.46537	A disintegrin and metalloproteinase with thrombospondin motifs 17	mRNA	29.6764	4.14583	26.1276	48.8563	63.9562	55.301
BgiM24847-RA	7.423	2.892	A disintegrin and metalloproteinase with thrombospondin motifs 18	mRNA	4.5656	1.03646	6.14766	26.4305	23.1167	47.0471
BgiM34414-RA	2.95066	1.56104	abelson tyrosine-protein kinase 2	mRNA	1.1414	7.25521	10.7584	18.4212	27.74	13.2062
BgiM32512-RA	6.51036	2.70274	acetylcholinesterase	mRNA	2.2828	0	3.07383	20.0231	14.6406	8.25388
BgiM17083-RA	8.9171	3.15657	acid phosphatase type 7	mRNA	2.2828	5.18229	3.07383	47.2545	27.74	30.5394
BgiM23240-RA	27.1184	4.7612	acid-sensing ion channel 1	mRNA	2.2828	1.03646	0	35.2406	63.1856	29.714
BgiM24692-RA	2.96644	1.56873	actin gamma-enteric smooth muscle	mRNA	23.9694	21.7656	30.7383	108.926	65.4973	55.301
BgiM22405-RA	2.82337	1.49742	acyl-CoA synthetase family member 2 mitochondrial	mRNA	46.7974	25.9115	41.4967	126.546	109.419	89.1419
BgiM06418-RA	2.44115	1.28756	acyl-coenzyme A synthetase ACSM3 mitochondrial	mRNA	61.6356	42.4948	61.4766	182.611	114.813	108.951
BgiM33691-RA	2.13854	1.09663	ADAM 17-like protease isoform X2	mRNA	67.3426	125.411	115.269	251.49	192.639	216.252
BgiM33690-RA	2.39833	1.26203	ADAM 17-like protease isoform X2	mRNA	52.5044	71.5156	41.4967	175.402	128.683	94.9196
BgiM24709-RA	3.73098	1.89956	ADAM family mig-17	mRNA	30.8178	20.7292	44.5705	99.3145	162.587	100.697
BgiM33752-RA	2.13487	1.09415	ADAM family mig-17-like isoform X1	mRNA	163.22	58.0417	98.3626	202.634	275.859	205.522
BgiM24778-RA	8.09409	3.01687	ADAM family mig-17-like isoform X1	mRNA	0	0	1.53692	10.412	11.5583	0.825388
BgiM01950-RA	2.12588	1.08806	ADAMTS-like protein 1 isoform X4	mRNA	93.5947	93.2813	233.611	290.735	315.928	288.886
BgiM24213-RA	2.22204	1.15188	adenosine deaminase AGSA	mRNA	162.079	235.276	287.403	501.378	531.684	490.281
BgiM06708-RA	2.08242	1.05826	adenosine kinase 1 isoform X2	mRNA	155.23	109.865	124.49	263.504	352.915	196.442
BgiM17269-RA	2.11011	1.07732	adenylate cyclase type 2	mRNA	73.0496	59.0781	59.9397	160.185	151.8	94.9196
BgiM22695-RA	2.89659	1.53435	adenylate cyclase type 9-like isoform X2	mRNA	25.1108	33.1667	30.7383	83.296	83.2201	94.0943
BgiM03419-RA	9.82615	3.29663	adhesion G protein-coupled receptor E3	mRNA	1.1414	0	0	5.60646	18.4933	0
BgiM13992-RA	2.36767	1.24347	adipocyte plasma membrane-associated protein	mRNA	42.2318	14.5104	98.3626	101.717	137.93	129.586
BgiM13993-RA	2.19965	1.13727	adipocyte plasma membrane-associated protein	mRNA	26.2522	9.32813	92.2149	86.4997	94.0078	102.348
BgiM03623-RA	2.4065	1.26694	ADP-ribosylation factor-like protein 15	mRNA	15.9796	5.18229	19.9799	35.2406	37.7572	28.0632
BgiM28812-RA	3.63522	1.86204	agrin-like isoform X2	mRNA	62.777	80.8438	58.4028	253.893	280.482	203.871
BgiM28864-RA	2.86038	1.51621	AIG	mRNA	20.5452	11.401	18.443	49.6573	60.8739	36.3171
BgiM34095-RA	4.25421	2.08889	AIG	mRNA	28.535	10.3646	69.1612	142.564	208.821	113.078
BgiM28628-RA	3.37001	1.75275	AIG	mRNA	41.0904	33.1667	35.3491	172.999	137.93	61.9041
BgiM28629-RA	2.51618	1.33124	AIG	mRNA	237.411	190.708	218.242	621.517	555.571	451.487
BgiM15104-RA	2.08622	1.06089	alcohol dehydrogenase [acceptor]	mRNA	31.9592	19.6927	18.443	59.2683	54.7095	33.8409
BgiM32912-RA	2.78762	1.47904	alkaline ceramidase 3	mRNA	20.5452	3.10938	36.886	37.6434	69.35	64.3803
BgiM28698-RA	2.64608	1.40386	alkaline phosphatase tissue-nonspecific isozyme	mRNA	128.978	84.9896	36.886	301.147	194.18	170.855
BgiM23546-RA	5.21832	2.38358	alpha-(1 3)-fucosyltransferase 5	mRNA	15.9796	13.474	7.68458	71.2822	94.0078	34.6663
BgiM28338-RA	5.09119	2.348	alpha-(1 3)-fucosyltransferase C	mRNA	1.1414	4.14583	6.14766	13.6157	20.0345	30.5394
BgiM30685-RA	2.03526	1.02521	alpha-(1 3)-fucosyltransferase C	mRNA	10.2726	34.2031	66.0874	80.0923	76.285	70.158
BgiM22993-RA	2.54476	1.34753	alpha-1 3-mannosyl-glycoprotein 4-beta-N-acetylglucosaminyltransferase B	mRNA	60.4942	100.536	70.6981	234.671	198.803	158.475
BgiM02938-RA	2.203	1.13947	alpha-1 6-mannosyl-glycoprotein 2-beta-N-acetylglucosaminyltransferase	mRNA	26.2522	54.9323	26.1276	99.3145	78.5967	60.2533
BgiM32812-RA	2.63787	1.39937	alpha-actinin A	mRNA	6.8484	2.07292	10.7584	11.2129	20.805	22.2855
BgiM21507-RA	25.0106	4.64447	alpha-amylase	mRNA	0	0	1.53692	28.0323	22.3461	23.1109
BgiM21508-RA	4.80178	2.26357	alpha-amylase	mRNA	11.414	14.5104	9.22149	67.2776	38.5278	68.5072
BgiM35867-RA	2.70765	1.43704	alpha-protein kinase 1	mRNA	278.501	99.5	368.86	579.869	620.298	824.563
BgiM18821-RA	2.77964	1.4749	alpha-protein kinase vwka	mRNA	159.796	191.745	192.114	529.41	631.085	353.266
BgiM17642-RA	6.63146	2.72933	alpha-protein kinase vwkA	mRNA	0	0	3.07383	4.00462	13.87	10.73
BgiM33133-RA	2.05849	1.04159	alsin	mRNA	86.7463	88.099	118.342	189.018	219.608	196.442
BgiM12327-RA	4.1882	2.06633	amiloride-sensitive sodium channel subunit alpha	mRNA	21.6866	0	38.4229	55.2637	84.7612	116.38
BgiM19041-RA	5.58102	2.48053	amiloride-sensitive sodium channel subunit alpha	mRNA	2.2828	1.03646	6.14766	24.0277	11.5583	23.9363
BgiM26506-RA	11.379	3.50831	amine oxidase	mRNA	112.999	15.5469	49.1813	690.396	544.013	803.103
BgiM26517-RA	2.70646	1.43641	amine oxidase	mRNA	51.363	14.5104	82.9934	87.3007	169.522	148.57
BgiM03315-RA	7.22372	2.85274	amine oxidase	mRNA	14.8382	11.401	13.8322	57.6665	141.012	99.872
BgiM26508-RA	2.37158	1.24585	amine oxidase	mRNA	118.706	33.1667	153.692	221.856	248.119	256.696
BgiM26510-RA	6.39386	2.67669	amine oxidase	mRNA	147.241	29.0208	121.416	606.299	661.908	642.977
BgiM26512-RA	13.6291	3.76862	amine oxidase	mRNA	38.8076	7.25521	26.1276	356.411	306.681	339.235
BgiM26515-RA	3.10424	1.63424	amine oxidase	mRNA	2.2828	14.5104	21.5168	25.6295	60.8739	35.4917
BgiM26511-RA	8.39085	3.06882	amine oxidase [copper-containing]	mRNA	66.2012	19.6927	38.4229	346.8	339.815	367.298
BgiM14389-RA	69.9412	6.12807	aminopeptidase N	mRNA	0	0	0	27.2314	12.3289	61.0787
BgiM31583-RA	480.47	8.9083	aminopeptidase N	mRNA	9.13119	2.07292	9.22149	2266.61	2773.23	5473.97
BgiM14387-RA	52.496	5.71414	aminopeptidase N	mRNA	1.1414	0	0	27.2314	38.5278	69.3326
BgiM31581-RA	6.86206	2.77864	aminopeptidase N	mRNA	156.372	23.8385	144.47	387.647	939.308	909.578
BgiM31600-RA	7.93478	2.98819	aminopeptidase N	mRNA	0	1.03646	3.07383	24.0277	3.85278	14.857
BgiM24198-RA	2.57686	1.36562	ammonium transporter Amt1	mRNA	235.128	43.5313	318.141	635.933	446.152	458.09
BgiM24199-RA	4.0926	2.03302	ammonium transporter Amt1	mRNA	102.726	12.4375	96.8257	364.42	265.842	241.839
BgiM30410-RA	2.1529	1.10628	ammonium transporter Rh type A-like isoform X1	mRNA	210.017	143.031	421.115	453.323	555.571	659.485
BgiM30409-RA	2.12001	1.08407	ammonium transporter Rh type A-like X2	mRNA	36.5248	17.6198	73.7719	96.1108	80.1378	96.5704
BgiM30649-RA	2.68548	1.42518	amyloid beta A4 protein	mRNA	349.268	157.542	252.054	701.609	823.724	515.042
BgiM30651-RA	2.05769	1.04103	amyloid beta A4 protein	mRNA	1309.18	706.865	1255.66	2412.38	2545.92	1775.41
BgiM01283-RA	2.25437	1.17273	angiotensin-converting enzyme	mRNA	174.634	73.5886	173.671	327.578	398.377	226.982
BgiM31388-RA	2.16912	1.11711	ankyrin	mRNA	35.3834	41.4583	47.6444	113.731	87.8434	70.158
BgiM24276-RA	2.15287	1.10626	ankyrin repeat domain-containing protein 17	mRNA	41.0904	47.6771	89.1411	123.342	143.323	118.031
BgiM20992-RA	2.57442	1.36425	ankyrin repeat domain-containing protein 50	mRNA	151.806	139.922	296.625	483.758	594.099	439.107
BgiM26552-RA	3.22688	1.69014	ankyrin repeat domain-containing protein 50	mRNA	15.9796	38.349	55.3289	116.935	139.471	100.697
BgiM18712-RA	2.01307	1.0094	ankyrin repeat domain-containing protein SOWAHC	mRNA	28.535	41.4583	47.6444	73.685	99.4017	65.2057
BgiM28902-RA	2.05833	1.04147	ankyrin repeat protein	mRNA	22.828	29.0208	24.5906	44.8517	67.8089	46.2217
BgiM23000-RA	2.28443	1.19183	ankyrin repeat protein	mRNA	71.9082	78.7708	76.8458	203.435	179.54	138.665
BgiM26438-RA	2.53225	1.34042	ankyrin repeat protein	mRNA	65.0598	84.9896	86.0673	172.199	249.66	178.284
BgiM14494-RA	2.36829	1.24384	ankyrin-1	mRNA	231.704	224.911	431.873	636.734	842.988	626.47
BgiM35691-RA	4.48531	2.16521	ankyrin-1	mRNA	19.4038	32.1302	46.1075	116.134	208.05	118.856
BgiM21715-RA	2.75829	1.46377	ankyrin-3	mRNA	21.6866	15.5469	9.22149	52.06	43.1511	35.4917
BgiM07435-RA	2.83053	1.50107	ankyrin-3	mRNA	0	3.10938	15.3692	14.4166	21.5756	18.9839
BgiM05510-RA	2.29187	1.19653	ankyrin-3-like isoform X6	mRNA	670.001	624.984	769.995	1613.06	1706.78	1414.72
BgiM25489-RA	2.55624	1.35402	annexin A6	mRNA	127.837	115.047	250.517	347.601	502.403	413.52
BgiM16098-RA	3.43518	1.78038	anoctamin-1-like isoform X3	mRNA	23.9694	25.9115	46.1075	92.9071	124.83	115.554
BgiM29215-RA	2.77462	1.47229	anoctamin-7	mRNA	50.2216	23.8385	30.7383	136.958	98.6312	57.7772
BgiM20819-RA	2.66708	1.41526	apoptosis regulator Bcl-2	mRNA	18.2624	20.7292	33.8121	67.2776	73.2028	56.1264
BgiM10512-RA	2.21509	1.14737	apoptotic chromatin condensation inducer in the nucleus-like isoform X1	mRNA	100.443	84.9896	141.396	234.671	255.825	235.236
BgiM26562-RA	10.114	3.33829	aquaporin AQPAn.G	mRNA	4.5656	2.07292	0	18.4212	44.6922	17.3332
BgiM26563-RA	4.73797	2.24427	aquaporin AQPAn.G	mRNA	2.2828	0	3.07383	12.0139	13.87	4.95233
BgiM18825-RA	2.96257	1.56685	aquaporin-2	mRNA	52.5044	22.8021	38.4229	74.4859	122.518	142.792
BgiM25132-RA	2.83741	1.50458	aquaporin-4	mRNA	55.9286	50.7865	109.121	192.222	228.085	194.792
BgiM14242-RA	7.88102	2.97838	arachidonate 12-lipoxygenase 12R-type	mRNA	15.9796	0	46.1075	154.578	154.111	190.665
BgiM14239-RA	7.71217	2.94714	arachidonate 12-lipoxygenase 12R-type	mRNA	0	0	35.3491	95.3099	73.2028	113.904
BgiM19717-RA	2.50543	1.32506	aromatic-L-amino-acid decarboxylase	mRNA	47.9388	21.7656	50.7182	130.551	104.025	69.3326
BgiM11553-RA	2.91359	1.5428	arrestin domain-containing protein 1	mRNA	93.5947	32.1302	127.564	225.059	268.924	246.791
BgiM31913-RA	2.08614	1.06084	arylacetamide deacetylase-like isoform X2	mRNA	39.949	71.5156	92.2149	145.768	137.93	142.792
BgiM12326-RA	5.7033	2.5118	aspartate glycine lysine and serine-rich protein	mRNA	27.3936	4.14583	49.1813	103.319	140.241	223.68
BgiM04339-RA	2.18882	1.13016	ATP-binding cassette sub- A member 12	mRNA	559.286	1013.66	1097.36	1387.2	2392.58	2066.77
BgiM04336-RA	2.60115	1.37915	ATP-binding cassette sub-family A member 1	mRNA	53.6458	49.75	227.463	219.453	317.469	326.028
BgiM10629-RA	2.4261	1.27864	ATP-binding cassette sub-family A member 3	mRNA	265.946	437.385	516.404	1009.96	1065.68	885.642
BgiM35763-RA	5.23368	2.38783	atrial natriuretic peptide receptor 1	mRNA	7.98979	1.03646	7.68458	29.6342	40.0689	23.9363
BgiM34888-RA	2.60348	1.38044	atrial natriuretic peptide-converting enzyme-like isoform X2	mRNA	142.675	126.448	132.175	328.379	373.72	345.012
BgiM00014-RA	2.42374	1.27723	attractin	mRNA	66.2012	128.521	72.235	224.259	211.903	212.95
BgiM17307-RA	13.5177	3.75677	b(0 +)-type amino acid transporter 1	mRNA	1.1414	2.07292	1.53692	53.6619	12.3289	16.5078
BgiM17583-RA	2.72274	1.44506	b(0 +)-type amino acid transporter 1	mRNA	46.7974	23.8385	55.3289	116.935	105.566	122.983
BgiM17310-RA	4.52123	2.17672	b(0 +)-type amino acid transporter 1	mRNA	6.8484	1.03646	43.0336	92.1062	63.1856	80.0627
BgiM17306-RA	8.6796	3.11763	b(0 +)-type amino acid transporter 1-like isoform X1	mRNA	2.2828	0	0	18.4212	8.47612	4.12694
BgiM01197-RA	10.1833	3.34813	B1-hordein	mRNA	25.1108	0	0	69.6803	85.5317	113.904
BgiM17534-RA	37.5214	5.22964	bactericidal permeability-increasing protein	mRNA	6.8484	4.14583	3.07383	308.356	191.098	81.7134
BgiM09766-RA	2.2366	1.16131	baculoviral IAP repeat-containing protein 2-like isoform X1	mRNA	93.5947	166.87	150.618	302.749	402.23	216.252
BgiM10607-RA	2.3473	1.231	baculoviral IAP repeat-containing protein 3-like isoform X1	mRNA	20.5452	26.9479	47.6444	83.296	80.9084	61.0787
BgiM10618-RA	3.2729	1.71057	baculoviral IAP repeat-containing protein 3-like isoform X2	mRNA	6.8484	6.21875	21.5168	44.8517	48.545	23.1109
BgiM16554-RA	2.1369	1.09552	baculoviral IAP repeat-containing protein 7-B	mRNA	28.535	50.7865	64.5504	90.5043	129.453	89.1419
BgiM16571-RA	2.84325	1.50754	baculoviral IAP repeat-containing protein 7-B	mRNA	165.503	181.38	301.235	528.609	725.864	590.978
BgiM16404-RA	2.0714	1.05061	baculoviral IAP repeat-containing protein 7-B	mRNA	38.8076	41.4583	70.6981	120.939	101.713	91.6181
BgiM27376-RA	11.7789	3.55813	balbiani ring protein 3	mRNA	2.2828	0	0	6.40739	36.2161	0
BgiM27377-RA	11.7385	3.55318	balbiani ring protein 3	mRNA	13.6968	0	0	39.2452	124.83	12.3808
BgiM20255-RA	4.30222	2.10508	barH-like 2 homeobox protein	mRNA	38.8076	21.7656	47.6444	193.023	173.375	103.999
BgiM30182-RA	29.4005	4.87777	bestrophin-3	mRNA	19.4038	0	12.2953	392.452	268.153	312.822
BgiM30191-RA	2.66643	1.41491	bestrophin-3	mRNA	87.8877	42.4948	90.678	163.388	218.838	209.649
BgiM36480-RA	3.53236	1.82063	beta-1 3-galactosyltransferase 1	mRNA	4.5656	8.29167	6.14766	16.0185	18.4933	36.3171
BgiM36385-RA	3.25395	1.70219	beta-1 3-galactosyltransferase 1	mRNA	21.6866	9.32813	7.68458	59.2683	37.7572	32.1901
BgiM11333-RA	2.26581	1.18003	beta-1 3-galactosyltransferase 1	mRNA	23.9694	16.5833	13.8322	32.8379	49.3156	42.9202
BgiM36184-RA	2.55134	1.35126	beta-1 3-galactosyltransferase 1	mRNA	19.4038	17.6198	19.9799	36.0416	43.1511	68.5072
BgiM05143-RA	2.58732	1.37146	beta-1 3-N-acetylglucosaminyltransferase lunatic fringe-like isoform X1	mRNA	10.2726	23.8385	33.8121	60.0693	47.0039	70.9834
BgiM15976-RA	2.01406	1.0101	beta-1 4-N-acetylgalactosaminyltransferase bre-4	mRNA	37.6662	114.01	144.47	186.615	228.085	183.236
BgiM32393-RA	12.605	3.65593	beta-1 4-N-acetylgalactosaminyltransferase bre-4-like isoform X1	mRNA	2.2828	0	0	4.00462	5.39389	36.3171
BgiM32396-RA	4.14318	2.05074	beta-1 4-N-acetylgalactosaminyltransferase bre-4-like isoform X1	mRNA	20.5452	7.25521	12.2953	66.4766	66.2678	37.9679
BgiM32662-RA	2.86035	1.51619	beta-arrestin-1-like isoform X1	mRNA	54.7872	51.8229	41.4967	144.967	151.8	129.586
BgiM01586-RA	2.07551	1.05347	beta-lactamase domain-containing protein 2	mRNA	58.2114	80.8438	79.9196	148.972	150.258	156.824
BgiM19501-RA	3.63698	1.86274	beta-N-acetyl-D-glucosaminide beta-1 4-N-acetylglucosaminyl-transferase	mRNA	76.4737	33.1667	63.0135	209.842	252.742	169.205
BgiM19444-RA	13.4277	3.74714	beta-N-acetyl-D-glucosaminide beta-1 4-N-acetylglucosaminyl-transferase-like isoform X1	mRNA	3.4242	0	1.53692	32.0369	24.6578	28.0632
BgiM26696-RA	2.11801	1.08271	beta-ureidopropionase	mRNA	86.7463	81.8802	46.1075	195.425	113.272	147.744
BgiM19634-RA	2.54434	1.34729	BgC3-3.p1	mRNA	735.061	410.438	256.665	1517.75	1122.7	929.387
BgiM18318-RA	2.42561	1.27835	BgMCR1.p1	mRNA	1293.21	897.573	2148.61	3173.26	3858.94	3495.52
BgiM29799-RA	2.56291	1.35778	BgMFREP12.3	mRNA	53.6458	12.4375	47.6444	95.3099	87.8434	110.602
BgiM29702-RA	2.6487	1.40529	BgMFREP16.1	mRNA	471.398	244.604	390.376	1156.53	856.858	919.483
BgiM29704-RA	3.40274	1.7667	BgMFREP17.2	mRNA	261.38	99.5	87.6042	678.382	472.351	378.853
BgiM29713-RA	2.71589	1.44143	BgMFREP19.1	mRNA	199.745	69.4427	84.5303	410.073	323.634	229.458
BgiM29711-RA	2.6918	1.42857	BgMFREP20.1	mRNA	35.3834	32.1302	15.3692	102.518	68.5795	54.4756
BgiM29848-RA	2.59619	1.3764	BgMFREP21.3	mRNA	415.469	154.432	213.631	878.613	685.795	472.122
BgiM29846-RA	2.53617	1.34265	BgMFREP21.3	mRNA	103.867	49.75	58.4028	230.666	200.345	108.951
BgiM29808-RA	5.70136	2.51131	BgMFREP22.4	mRNA	2.2828	0	0	10.412	6.16445	3.30155
BgiM14036-RA	139.424	7.12333	BgMsFReDn20	mRNA	0	0	0	86.4997	57.7917	57.7772
BgiM14035-RA	22.9605	4.52108	BgMsFReDn21	mRNA	2.2828	0	1.53692	100.115	2.31167	17.3332
BgiM24583-RA	25.9187	4.69592	BgMsFReDn30	mRNA	0	0	3.07383	92.1062	11.5583	12.3808
BgiM32055-RA	6.83481	2.7729	BgMsFReDn4	mRNA	3.4242	2.07292	3.07383	10.412	38.5278	18.1585
BgiM14220-RA	13.413	3.74556	BgMsFReDn8	mRNA	0	7.25521	13.8322	281.925	10.7878	8.25388
BgiM07287-RA	2.54013	1.3449	bile acid-CoA:amino acid N-acyltransferase	mRNA	26.2522	36.276	12.2953	88.9025	54.7095	48.6979
BgiM22841-RA	27.0994	4.76019	biomphalysin 20	mRNA	41.0904	2.07292	147.544	1169.35	1081.09	2955.72
BgiM22842-RA	28.4681	4.83127	biomphalysin 21	mRNA	238.552	4.14583	189.041	2611.81	3304.14	6414.92
BgiM22317-RA	6.20906	2.63438	biomphalysin 9	mRNA	4.5656	0	0	19.2222	8.47612	8.25388
BgiM05103-RA	2.892	1.53207	bone morphogenetic protein	mRNA	6.8484	4.14583	9.22149	15.2175	26.1989	19.8093
BgiM04769-RA	8.29674	3.05254	bone morphogenetic protein 10	mRNA	14.8382	2.07292	4.61075	84.097	65.4973	39.6186
BgiM34337-RA	2.41271	1.27065	bone morphogenetic protein 7	mRNA	50.2216	21.7656	64.5504	126.546	100.943	103.999
BgiM09109-RA	4.63829	2.21359	boophilin-G2	mRNA	2.2828	0	3.07383	14.4166	10.7878	4.95233
BgiM23736-RA	4.93592	2.30332	BPTI/Kunitz domain-containing protein 4-like isoform X1	mRNA	23.9694	8.29167	6.14766	62.472	93.2373	39.6186
BgiM22963-RA	2.14348	1.09996	bromodomain-containing protein	mRNA	28.535	42.4948	38.4229	72.884	93.2373	70.158
BgiM27118-RA	14.5232	3.86029	brorin-like isoform X3	mRNA	0	0	3.07383	28.8332	10.7878	24.7616
BgiM21259-RA	2.91335	1.54268	C-type lectin domain family 4 member E	mRNA	27.3936	16.5833	19.9799	81.6942	67.8089	39.6186
BgiM18613-RA	67.3264	6.0731	C-type lectin domain family 4 member M	mRNA	0	0	0	58.4674	6.16445	32.1901
BgiM29800-RA	90.6989	6.50301	C-type lectin domain family 6 member A	mRNA	0	2.07292	0	120.939	117.125	80.888
BgiM29780-RA	5.01487	2.32621	C-type lectin-related protein 1	mRNA	5.707	0	3.07383	16.8194	22.3461	10.73
BgiM25292-RA	3.6035	1.8494	C-type mannose receptor 2	mRNA	31.9592	2.07292	13.8322	69.6803	56.2506	50.3487
BgiM09927-RA	2.1194	1.08366	cadherin EGF LAG seven-pass G-type receptor 1	mRNA	118.706	105.719	235.148	320.369	360.62	294.664
BgiM35181-RA	3.90341	1.96473	cadherin egf lag seven-pass g-type receptor 2	mRNA	35.3834	24.875	38.4229	101.717	155.652	132.062
BgiM35401-RA	2.92889	1.55036	cadherin EGF LAG seven-pass G-type receptor 2	mRNA	42.2318	45.6042	158.302	167.393	312.846	243.49
BgiM19320-RA	4.80126	2.26341	cadherin EGF LAG seven-pass G-type receptor 2	mRNA	5.707	12.4375	12.2953	36.8425	67.8089	47.0471
BgiM35182-RA	3.48673	1.80187	cadherin egf lag seven-pass g-type receptor 2	mRNA	12.5554	5.18229	32.2752	54.4628	61.6445	61.9041
BgiM35018-RA	2.31853	1.21321	cadherin-23	mRNA	62.777	44.5677	64.5504	109.727	159.505	131.237
BgiM06527-RA	2.6055	1.38156	cadherin-23-like isoform X1	mRNA	2149.25	2006.58	6392.03	6757.39	11190	9537.36
BgiM05398-RA	3.01572	1.5925	cadherin-23-like isoform X2	mRNA	60.4942	55.9688	122.953	261.902	255.054	207.998
BgiM05123-RA	2.6644	1.41381	cadherin-87A-like isoform X1	mRNA	561.568	372.089	1057.4	1313.51	2125.19	1868.68
BgiM21402-RA	3.67077	1.87608	cadherin-related tumor suppressor	mRNA	41.0904	51.8229	70.6981	185.013	229.626	189.839
BgiM21403-RA	2.03261	1.02333	cadherin-related tumor suppressor	mRNA	276.219	286.063	402.672	677.581	681.942	603.359
BgiM02228-RA	2.0869	1.06136	calcium and integrin-binding family member 2-like isoform X1	mRNA	115.281	88.099	147.544	241.879	265.071	226.982
BgiM04747-RA	2.21886	1.14982	calcium uniporter protein mitochondrial	mRNA	34.242	43.5313	24.5906	81.6942	88.6139	58.6026
BgiM10854-RA	4.85935	2.28076	calcium-activated chloride channel regulator 1	mRNA	46.7974	15.5469	36.886	132.152	174.916	180.76
BgiM10849-RA	2.61226	1.3853	calcium-activated chloride channel regulator 4 30 kda form	mRNA	44.5146	14.5104	53.792	80.8933	105.566	110.602
BgiM10851-RA	3.77187	1.91528	calcium-activated chloride channel regulator 4 30 kda form	mRNA	34.242	7.25521	36.886	72.0831	107.107	120.507
BgiM10850-RA	2.19583	1.13477	calcium-activated chloride channel regulator 4A	mRNA	79.8979	23.8385	70.6981	100.916	140.241	143.618
BgiM10853-RA	4.15453	2.05469	calcium-activated chloride channel regulator 4A	mRNA	45.656	13.474	36.886	128.949	131.765	142.792
BgiM04639-RA	2.30442	1.2044	calcium-dependent protein kinase C isoform X1	mRNA	44.5146	78.7708	38.4229	154.578	121.748	98.2212
BgiM09318-RA	5.74944	2.52342	calmodulin	mRNA	1.1414	0	6.14766	22.4259	11.5583	14.857
BgiM16194-RA	10.168	3.34596	calpain-12	mRNA	14.8382	3.10938	13.8322	32.8379	198.033	105.65
BgiM32757-RA	2.2842	1.19169	calpain-5	mRNA	93.5947	65.2969	87.6042	195.425	201.115	168.379
BgiM07857-RA	6.07116	2.60197	calpain-a	mRNA	1.1414	0	4.61075	8.81016	16.1817	17.3332
BgiM07859-RA	8.94286	3.16074	calpain-A	mRNA	1.1414	0	6.14766	17.6203	26.9695	32.1901
BgiM07860-RA	12.5582	3.65056	calpain-B-like isoform X10	mRNA	0	0	6.14766	22.4259	25.4283	46.2217
BgiM07861-RA	3.76344	1.91205	calpain-B-like isoform X4	mRNA	13.6968	9.32813	23.0537	51.2591	59.3328	66.8564
BgiM07855-RA	2.12928	1.09037	calpain-B-like isoform X5	mRNA	352.692	247.714	496.424	835.363	783.655	718.088
BgiM07856-RA	17.5996	4.13747	calpain-B-like isoform X9	mRNA	1.1414	1.03646	3.07383	27.2314	42.3806	47.0471
BgiM28987-RA	2.15205	1.10571	calsyntenin-1	mRNA	233.987	318.193	290.477	568.656	717.388	529.074
BgiM05404-RA	2.16612	1.11511	CaM kinase II alpha	mRNA	28.535	66.3333	47.6444	108.926	103.255	98.2212
BgiM13464-RA	3.12521	1.64395	cAMP-specific 3p 5p-cyclic phosphodiesterase 4D-like isoform X1	mRNA	20.5452	13.474	15.3692	66.4766	67.0384	23.9363
BgiM30375-RA	2.07301	1.05173	carbohydrate sulfotransferase 10	mRNA	36.5248	44.5677	43.0336	98.5136	89.3845	70.9834
BgiM30376-RA	23.8377	4.57517	carbohydrate sulfotransferase 10-like isoform X1	mRNA	0	2.07292	6.14766	156.981	50.8567	21.4601
BgiM32092-RA	3.52986	1.81961	carbohydrate sulfotransferase 11	mRNA	1.1414	3.10938	13.8322	21.6249	27.74	18.1585
BgiM25994-RA	2.12616	1.08825	carbohydrate sulfotransferase 11	mRNA	39.949	63.224	55.3289	110.527	134.847	93.2689
BgiM34898-RA	2.74124	1.45483	carbohydrate sulfotransferase 15	mRNA	42.2318	24.875	19.9799	82.4951	88.6139	70.158
BgiM32273-RA	3.50447	1.80919	carbohydrate sulfotransferase 15	mRNA	3.4242	5.18229	29.2014	44.8517	50.8567	40.444
BgiM27966-RA	15.704	3.97306	carbonic anhydrase 14	mRNA	0	1.03646	0	34.4397	0	3.30155
BgiM17159-RA	3.0571	1.61217	carbonic anhydrase 2	mRNA	167.786	211.438	172.135	540.623	605.657	542.28
BgiM29197-RA	3.81606	1.93208	carboxypeptidase D	mRNA	276.219	479.88	169.061	1518.55	1258.32	757.706
BgiM32840-RA	2.22392	1.1531	cartilage intermediate layer protein 1	mRNA	45.656	13.474	58.4028	75.2868	97.0901	90.7927
BgiM27652-RA	3.13074	1.6465	cartilage matrix protein	mRNA	146.099	63.224	39.9598	339.592	256.595	187.363
BgiM00936-RA	2.05203	1.03705	cartilage matrix protein	mRNA	69.6254	86.0261	81.4565	148.972	187.245	151.871
BgiM23533-RA	19.3766	4.27624	cartilage matrix protein	mRNA	1.1414	1.03646	0	17.6203	43.1511	8.25388
BgiM23534-RA	11.1376	3.47736	cartilage matrix protein	mRNA	6.8484	3.10938	1.53692	23.2268	94.0078	25.587
BgiM06696-RA	2.48222	1.31163	caskin-1	mRNA	45.656	53.8958	44.5705	124.143	131.765	103.999
BgiM28934-RA	2.5094	1.32734	caspase-7	mRNA	9.13119	30.0573	19.9799	44.8517	55.48	50.3487
BgiM14812-RA	2.38351	1.25309	cation-independent mannose-6-phosphate receptor	mRNA	38.8076	60.1146	30.7383	96.1108	99.4017	115.554
BgiM29063-RA	2.73094	1.4494	cation-transporting ATPase 13A3	mRNA	25.1108	38.349	41.4967	92.9071	107.107	89.1419
BgiM29443-RA	2.21241	1.14562	cation-transporting ATPase 13A3	mRNA	191.755	167.906	487.202	548.633	725.864	600.883
BgiM29057-RA	4.09012	2.03214	cationic amino acid transporter 4	mRNA	6.8484	4.14583	4.61075	18.4212	29.2811	20.6347
BgiM24639-RA	2.66337	1.41325	CD151 antigen	mRNA	54.7872	49.75	86.0673	172.999	181.081	155.998
BgiM09399-RA	17.3587	4.11759	CD209 antigen	mRNA	2.2828	0	0	44.8517	4.62334	14.0316
BgiM31412-RA	3.64151	1.86453	cell adhesion molecule 2	mRNA	15.9796	19.6927	16.9061	76.8886	63.9562	54.4756
BgiM31421-RA	3.76136	1.91125	cell adhesion molecule 2	mRNA	6.8484	5.18229	0	22.4259	16.9522	9.90466
BgiM30638-RA	2.75863	1.46395	cell adhesion molecule-related/down-regulated by oncogenes	mRNA	15.9796	11.401	16.9061	38.4443	51.6273	34.6663
BgiM14484-RA	2.12842	1.08978	cell death abnormality protein 1-like isoform X5	mRNA	15.9796	20.7292	26.1276	32.0369	55.48	47.8725
BgiM31414-RA	4.19139	2.06743	cell surface A33 antigen	mRNA	14.8382	10.3646	16.9061	63.273	60.1034	57.7772
BgiM31413-RA	5.77914	2.53086	cell surface glycoprotein MUC18	mRNA	10.2726	5.18229	18.443	74.4859	63.1856	65.2057
BgiM24577-RA	11.3502	3.50465	cell wall integrity and stress response component 4	mRNA	42.2318	14.5104	53.792	162.587	622.609	484.503
BgiM04508-RA	3.13254	1.64733	cell wall integrity and stress response component 4-like isoform X2	mRNA	3.4242	7.25521	13.8322	34.4397	22.3461	23.1109
BgiM33381-RA	4.3802	2.131	cell wall protein DAN4	mRNA	124.413	71.5156	135.249	490.966	595.64	368.949
BgiM17645-RA	15.1355	3.91986	cell wall protein DAN4	mRNA	14.8382	25.9115	12.2953	358.013	290.5	174.982
BgiM33494-RA	28.761	4.84604	cell wall protein DAN4	mRNA	3.4242	1.03646	0	15.2175	91.6962	61.9041
BgiM17646-RA	247.808	7.95308	cell wall protein DAN4	mRNA	2.2828	7.25521	0	1409.63	936.226	378.028
BgiM33489-RA	46.5032	5.53926	cell wall protein DAN4	mRNA	4.5656	7.25521	6.14766	507.785	317.469	76.7611
BgiM33490-RA	54.7483	5.77474	cell wall protein DAN4	mRNA	7.98979	13.474	12.2953	1059.62	631.856	235.236
BgiM33491-RA	35.7724	5.16078	cell wall protein DAN4	mRNA	18.2624	31.0938	33.8121	1474.5	1060.29	491.106
BgiM33496-RA	7.89528	2.98099	cell wall protein DAN4	mRNA	3.4242	4.14583	0	14.4166	21.5756	33.8409
BgiM02999-RA	2.68695	1.42597	cell wall protein RBR3	mRNA	17.121	0	15.3692	30.4351	36.2161	23.1109
BgiM08801-RA	2.41183	1.27013	centrosomal protein of 128 kDa	mRNA	130.12	111.938	235.148	357.212	439.217	356.568
BgiM08800-RA	2.01557	1.01119	centrosomal protein of 128 kDa	mRNA	29.6764	25.9115	67.6243	83.296	83.9906	82.5388
BgiM22172-RA	2.05361	1.03817	centrosomal protein of 135 kDa	mRNA	159.796	202.109	391.913	440.508	583.311	525.772
BgiM00375-RA	3.23728	1.69478	ceramide glucosyltransferase	mRNA	4.5656	3.10938	19.9799	32.0369	27.74	33.0155
BgiM05451-RA	2.50647	1.32566	cGMP-dependent protein kinase 1	mRNA	38.8076	73.5886	27.6645	112.93	114.042	126.284
BgiM19319-RA	4.11175	2.03975	chelonianin	mRNA	15.9796	13.474	27.6645	52.06	116.354	70.9834
BgiM23527-RA	15.6632	3.96931	chitin binding domain containng protein	mRNA	312.743	7.25521	29.2014	3130.01	1734.52	626.47
BgiM29370-RA	3.6536	1.86932	chitin synthase class 2	mRNA	2.2828	13.474	15.3692	41.648	46.2334	29.714
BgiM29363-RA	3.80632	1.9284	chitin synthase class 2	mRNA	57.07	34.2031	32.2752	180.208	157.964	136.189
BgiM01062-RA	7.95002	2.99096	chitin synthase class 2	mRNA	2.2828	2.07292	1.53692	15.2175	39.2984	2.47616
BgiM13623-RA	13.7539	3.78177	chitinase-3-like protein 1	mRNA	0	4.14583	6.14766	111.328	9.24667	39.6186
BgiM02134-RA	2.47526	1.30758	chitinase-like protein 4	mRNA	79.8979	94.3177	167.524	264.305	333.651	250.093
BgiM14406-RA	17.2291	4.10678	chitotriosidase-1 isoform X1	mRNA	0	3.10938	3.07383	101.717	5.39389	23.1109
BgiM20866-RA	3.01377	1.59157	choline transporter-like protein 2	mRNA	9.13119	21.7656	13.8322	44.8517	28.5106	64.3803
BgiM20645-RA	2.39877	1.2623	choline transporter-like protein 2	mRNA	150.665	161.688	275.108	489.364	488.533	433.329
BgiM03295-RA	2.14405	1.10034	chondroitin sulfate synthase 1	mRNA	70.7668	76.6979	56.8659	148.972	147.176	143.618
BgiM02847-RA	2.0322	1.02304	chondroitin sulfate synthase 2	mRNA	50.2216	89.1354	81.4565	139.361	166.44	144.443
BgiM32087-RA	2.0556	1.03956	chondroitin sulfate synthase sqv-5	mRNA	42.2318	18.6563	66.0874	72.0831	95.5489	94.9196
BgiM18471-RA	80.721	6.33487	chymotrypsinogen A	mRNA	3.4242	2.07292	3.07383	378.036	229.626	200.569
BgiM18470-RA	55.0548	5.7828	chymotrypsinogen A	mRNA	0	0	3.07383	140.162	60.1034	47.8725
BgiM18472-RA	211.042	7.72139	chymotrypsinogen A	mRNA	0	3.10938	0	466.137	315.928	180.76
BgiM18474-RA	110.944	6.79369	chymotrypsinogen A	mRNA	1.1414	7.25521	0	438.906	367.555	285.584
BgiM34879-RA	2.2621	1.17766	cilia- and flagella-associated protein 58-like isoform X1	mRNA	128.978	155.469	241.296	407.67	415.33	368.123
BgiM18999-RA	2.03568	1.02551	cilia- and flagella-associated protein 77	mRNA	44.5146	57.0052	113.732	129.75	156.423	153.522
BgiM09371-RA	2.44251	1.28836	circularly permutated Ras protein 1	mRNA	610.649	630.167	945.203	1636.29	2284.7	1420.49
BgiM13940-RA	3.34134	1.74043	cis-aconitate decarboxylase	mRNA	30.8178	57.0052	33.8121	141.763	188.016	80.0627
BgiM18270-RA	2.19156	1.13196	CKLF-like MARVEL transmembrane domain-containing protein 4	mRNA	109.574	69.4427	102.973	257.897	181.081	180.76
BgiM25826-RA	3.93826	1.97756	CLIP-associating protein 1-like isoform X20	mRNA	3.4242	3.10938	7.68458	20.824	25.4283	14.0316
BgiM18731-RA	3.24068	1.6963	clumping factor B	mRNA	5.707	11.401	21.5168	36.0416	47.0039	45.3964
BgiM28214-RA	3.21949	1.68683	cob(I)yrinic acid a c-diamide adenosyltransferase mitochondrial	mRNA	202.028	211.438	235.148	912.252	618.756	560.439
BgiM11361-RA	2.3592	1.2383	coiled-coil domain-containing protein 162	mRNA	109.574	64.2604	81.4565	173.8	214.215	216.252
BgiM08271-RA	2.35707	1.23699	coiled-coil domain-containing protein 170	mRNA	224.856	184.49	436.484	633.53	727.405	634.724
BgiM33431-RA	4.07979	2.02849	collagen alpha-1(XII) chain	mRNA	12.5554	3.10938	7.68458	47.2545	27.74	24.7616
BgiM12980-RA	2.03758	1.02685	collagen alpha-2(IX) chain-like isoform X4	mRNA	77.6151	61.1511	43.0336	104.921	156.423	110.602
BgiM26361-RA	4.80774	2.26536	collagen alpha-4(VI) chain	mRNA	46.7974	66.3333	173.671	481.355	613.363	289.711
BgiM26378-RA	13.7145	3.77763	collagen alpha-6(VI) chain	mRNA	140.392	114.01	78.3827	1806.88	1753.01	1022.66
BgiM26363-RA	47.5813	5.57232	collagen alpha-6(VI) chain	mRNA	3.4242	3.10938	0	132.152	163.358	83.3642
BgiM30056-RA	21.4275	4.42139	collectin-11	mRNA	5.707	3.10938	9.22149	76.8886	147.947	191.49
BgiM30057-RA	49.4954	5.62922	collectin-11	mRNA	0	0	0	13.6157	20.0345	37.1425
BgiM08749-RA	9.41176	3.23446	connective tissue growth factor	mRNA	50.2216	27.9844	33.8121	539.021	265.071	262.473
BgiM26312-RA	2.39351	1.25912	contactin	mRNA	38.8076	17.6198	35.3491	81.6942	85.5317	54.4756
BgiM26447-RA	2.03877	1.0277	contactin	mRNA	110.716	73.5886	182.893	245.883	244.266	259.997
BgiM25423-RA	2.73386	1.45094	contactin	mRNA	632.335	373.125	1430.87	2091.21	2469.63	2102.26
BgiM10084-RA	2.42135	1.27581	contactin	mRNA	502.216	328.557	746.941	1266.26	1348.47	1207.54
BgiM25383-RA	7.62472	2.93068	contactin-2	mRNA	0	3.10938	3.07383	13.6157	19.2639	23.9363
BgiM10588-RA	3.43627	1.78084	contactin-3	mRNA	20.5452	17.6198	29.2014	73.685	98.6312	62.7295
BgiM26333-RA	16.2567	4.02296	contactin-3	mRNA	15.9796	5.18229	23.0537	329.98	184.933	226.156
BgiM17832-RA	2.32833	1.21929	copine-3	mRNA	91.3119	77.7344	93.7518	210.643	226.543	176.633
BgiM01328-RA	5.66577	2.50227	corticotropin-releasing factor receptor 2	mRNA	12.5554	12.4375	3.07383	65.6757	30.8222	69.3326
BgiM20995-RA	47.4701	5.56895	crustapain	mRNA	194.038	12.4375	4.61075	2777.6	6343.99	966.53
BgiM16366-RA	2.07897	1.05587	CUB and zona pellucida-like domain-containing protein 1	mRNA	126.695	143.031	255.128	317.967	444.611	330.155
BgiM34444-RA	2.46573	1.30202	cubilin	mRNA	53.6458	89.1354	93.7518	181.81	209.591	193.966
BgiM00620-RA	2.24514	1.16681	cyclic nucleotide-binding domain-containing protein 2	mRNA	51.363	37.3125	87.6042	106.523	143.323	147.744
BgiM22705-RA	2.18657	1.12867	cyclin-G2	mRNA	123.271	129.557	164.45	325.175	306.681	282.283
BgiM33303-RA	3.16605	1.66268	cys-loop ligand-gated ion channel-like isoform X2	mRNA	19.4038	3.10938	16.9061	48.0554	48.545	31.3648
BgiM03507-RA	2.36771	1.24349	cysteine dioxygenase 1	mRNA	116.423	120.229	162.913	387.647	302.058	258.347
BgiM06364-RA	2.10509	1.07388	cysteine-rich and transmembrane domain-containing protein 1	mRNA	39.949	38.349	52.2551	105.722	106.337	64.3803
BgiM18497-RA	3.09188	1.62848	cystine/glutamate transporter	mRNA	14.8382	7.25521	7.68458	22.4259	33.9045	38.7932
BgiM21639-RA	5.50637	2.4611	cytochrome P450 12a5 mitochondrial	mRNA	29.6764	12.4375	44.5705	124.143	187.245	172.506
BgiM29048-RA	2.02317	1.01662	cytochrome P450 2 sub U member 1	mRNA	77.6151	44.5677	102.973	172.999	137.93	146.094
BgiM07025-RA	51.4922	5.68628	cytochrome P450 2E1	mRNA	1.1414	5.18229	0	353.207	36.2161	9.90466
BgiM29724-RA	2.48585	1.31374	cytochrome P450 2J1	mRNA	43.3732	47.6771	50.7182	112.93	141.782	99.872
BgiM29723-RA	5.7115	2.51387	cytochrome P450 2J6	mRNA	9.13119	4.14583	4.61075	35.2406	53.1684	20.6347
BgiM29046-RA	2.10225	1.07194	cytochrome P450 2U1-like isoform X1	mRNA	103.867	25.9115	106.047	147.37	161.817	188.189
BgiM32718-RA	2.15212	1.10576	cytochrome P450 3A24	mRNA	66.2012	47.6771	130.638	156.981	215.756	155.173
BgiM17927-RA	2.78425	1.47729	cytochrome P450 6a14	mRNA	4.5656	1.03646	9.22149	19.2222	13.0995	11.5554
BgiM20234-RA	2.07914	1.05599	cytochrome P450 CYP44	mRNA	49.0802	100.536	46.1075	150.574	133.306	124.634
BgiM22867-RA	2.08304	1.05869	cytoplasmic FMR1-interacting protein 1 isoform X1	mRNA	115.281	167.906	164.45	301.147	327.486	305.394
BgiM08718-RA	3.35743	1.74736	D site-binding protein-like isoform X2	mRNA	23.9694	31.0938	35.3491	101.717	119.436	85.8404
BgiM27716-RA	6.56389	2.71455	D-arabinono-1 4-lactone oxidase	mRNA	308.178	141.995	73.7719	1094.06	1716.8	636.374
BgiM28691-RA	2.03811	1.02723	D-glucuronyl C5-epimerase	mRNA	26.2522	34.2031	36.886	74.4859	70.1206	55.301
BgiM22321-RA	2.27798	1.18776	dachshund 2	mRNA	6.8484	6.21875	12.2953	25.6295	20.805	13.2062
BgiM09887-RA	2.20127	1.13834	death-associated inhibitor of apoptosis 1	mRNA	138.109	114.01	162.913	298.744	393.754	222.855
BgiM09665-RA	2.0909	1.06412	dedicator of cytokinesis protein 3	mRNA	74.1909	99.5	96.8257	206.638	187.245	173.332
BgiM09667-RA	2.14902	1.10368	dedicator of cytokinesis protein 3	mRNA	124.413	155.469	187.504	314.763	387.59	303.743
BgiM12328-RA	3.4673	1.79381	degenerin unc-8	mRNA	23.9694	1.03646	75.3088	64.8748	114.042	172.506
BgiM12069-RA	2.26821	1.18155	degenerin unc-8	mRNA	43.3732	65.2969	144.47	163.388	209.591	203.046
BgiM08200-RA	12.6527	3.66137	dehydrogenase/reductase SDR family member 7	mRNA	0	11.401	3.07383	157.782	19.2639	23.1109
BgiM25126-RA	16.0874	4.00786	deleted in malignant brain tumors 1 protein	mRNA	11.414	0	0	21.6249	58.5623	125.459
BgiM27185-RA	601.339	9.23203	deleted in malignant brain tumors 1 protein	mRNA	0	0	0	482.156	225.002	169.205
BgiM19676-RA	2.12901	1.09018	delta-aminolevulinic acid dehydratase	mRNA	95.8775	119.193	101.436	253.893	188.016	233.585
BgiM08852-RA	2.04804	1.03425	dentin sialophosphoprotein	mRNA	571.841	525.484	336.584	1140.51	997.1	800.627
BgiM30015-RA	2.17239	1.11929	deoxyhypusine synthase	mRNA	103.867	68.4063	75.3088	198.629	173.375	167.554
BgiM17507-RA	2.93508	1.5534	deoxynucleoside triphosphate triphosphohydrolase SAMHD1	mRNA	11.414	7.25521	32.2752	35.2406	59.3328	57.7772
BgiM17504-RA	2.53028	1.3393	deoxynucleoside triphosphate triphosphohydrolase SAMHD1-like isoform X1	mRNA	27.3936	93.2813	70.6981	200.231	164.899	121.332
BgiM11073-RA	15.6606	3.96906	deoxyribonuclease-1	mRNA	15.9796	13.474	18.443	481.355	144.865	145.268
BgiM16306-RA	56.2039	5.8126	dermatopontin	mRNA	18.2624	4.14583	3.07383	603.896	508.567	400.313
BgiM30036-RA	4.78791	2.2594	dermatopontin 2	mRNA	5.707	1.03646	1.53692	12.8148	20.805	11.5554
BgiM34836-RA	3.30998	1.72682	DG5 microsatellite sequence	mRNA	27.3936	17.6198	50.7182	136.157	92.4667	91.6181
BgiM23700-RA	2.5377	1.34352	di-N-acetylchitobiase	mRNA	66.2012	66.3333	87.6042	199.43	198.033	163.427
BgiM25647-RA	2.03034	1.02172	diacylglycerol kinase beta	mRNA	82.1807	84.9896	86.0673	172.199	184.163	159.3
BgiM29203-RA	18.9874	4.24697	dimethylaniline monooxygenase [N-oxide-forming] 5	mRNA	14.8382	3.10938	7.68458	481.355	20.0345	11.5554
BgiM22655-RA	72.59	6.1817	dipeptidase 1	mRNA	1.1414	0	1.53692	190.62	55.48	52.8248
BgiM33405-RA	3.44645	1.78511	dipeptidyl peptidase 4	mRNA	82.1807	52.8594	29.2014	230.666	201.115	137.84
BgiM15218-RA	2.47098	1.30508	disintegrin and metalloproteinase domain-containing protein 10	mRNA	47.9388	81.8802	79.9196	220.254	166.44	133.713
BgiM15216-RA	2.42049	1.2753	disintegrin and metalloproteinase domain-containing protein 10	mRNA	147.241	132.667	121.416	358.814	305.14	309.521
BgiM23412-RA	2.81877	1.49506	DNA damage-regulated autophagy modulator protein 1	mRNA	12.5554	15.5469	4.61075	41.648	29.2811	23.9363
BgiM35212-RA	2.10309	1.07251	DNA endonuclease RBBP8	mRNA	54.7872	63.224	86.0673	143.365	159.505	127.935
BgiM10601-RA	2.97071	1.57081	DNA ligase 1	mRNA	112.999	66.3333	66.0874	344.397	225.773	161.776
BgiM23804-RA	2.18235	1.12588	DNA-binding protein D-ETS-4-like isoform X1	mRNA	264.805	225.948	502.571	729.641	876.122	563.74
BgiM27187-RA	440.994	8.78462	DNA-directed RNA polymerase II subunit RPB1-like isoform X4	mRNA	2.2828	0	6.14766	2132.06	1178.95	1049.07
BgiM27184-RA	755.686	9.56164	DNA-directed RNA polymerase II subunit RPB1-like isoform X4	mRNA	0	0	6.14766	2567.76	1551.13	1628.49
BgiM34253-RA	2.51899	1.33285	doublecortin domain-containing protein 2	mRNA	51.363	51.8229	135.249	224.259	201.115	177.458
BgiM14107-RA	7.33144	2.8741	doublesex- and mab-3-related transcription factor A2	mRNA	3.4242	2.07292	0	26.4305	11.5583	11.5554
BgiM26449-RA	4.65229	2.21794	dual oxidase 1	mRNA	73.0496	70.4792	59.9397	276.319	434.594	241.013
BgiM26432-RA	10.0205	3.32488	dual oxidase 2	mRNA	3.4242	2.07292	0	17.6203	30.8222	19.8093
BgiM26459-RA	3.11445	1.63898	dual oxidase maturation factor 2	mRNA	14.8382	26.9479	29.2014	87.3007	94.7784	42.0948
BgiM03041-RA	2.16404	1.11373	dual specificity protein phosphatase 1	mRNA	7.98979	31.0938	39.9598	46.4536	57.7917	68.5072
BgiM05990-RA	3.07171	1.61904	dynein beta chain ciliary	mRNA	1271.52	1058.22	3158.36	4767.1	6318.56	5775.24
BgiM16140-RA	2.76467	1.46711	dynein heavy chain 1 axonemal-like isoform X1	mRNA	237.411	326.484	789.974	1045.21	1442.48	1257.89
BgiM30414-RA	3.13076	1.64651	dynein heavy chain 12 axonemal	mRNA	131.261	105.719	207.484	341.994	564.818	487.804
BgiM16759-RA	3.39252	1.76236	dynein heavy chain 5 axonemal	mRNA	37.6662	51.8229	67.6243	152.976	201.115	182.411
BgiM16151-RA	2.05688	1.04046	dynein heavy chain 5 axonemal	mRNA	1706.39	1499.76	4022.11	4055.88	5568.81	5244.52
BgiM18918-RA	2.46185	1.29974	dynein heavy chain 5 axonemal	mRNA	835.504	986.709	1802.8	2845.68	3270.24	2810.45
BgiM08786-RA	3.11403	1.63878	dynein heavy chain 6 axonemal	mRNA	92.4533	70.4792	201.336	328.379	461.563	347.488
BgiM35972-RA	2.14638	1.1019	dynein heavy chain 6 axonemal-like isoform X3	mRNA	657.446	592.854	1464.68	1630.68	2186.07	2012.3
BgiM33828-RA	2.75578	1.46246	dynein heavy chain 7 axonemal	mRNA	577.548	557.615	1421.65	1935.03	2722.37	2391.15
BgiM30415-RA	2.56535	1.35916	dynein heavy chain 7 axonemal	mRNA	422.318	380.38	1152.69	1492.12	1827.76	1698.65
BgiM00203-RA	2.22609	1.15451	dynein heavy chain domain-containing protein 1	mRNA	195.179	186.563	396.524	460.531	705.059	568.693
BgiM10780-RA	2.50539	1.32504	dystroglycan	mRNA	90.1705	78.7708	73.7719	230.666	221.15	158.475
BgiM10779-RA	2.18606	1.12833	dystroglycan	mRNA	35.3834	20.7292	24.5906	62.472	67.8089	47.8725
BgiM16656-RA	2.31284	1.20967	dystrophin	mRNA	134.685	184.49	209.02	434.1	400.689	388.758
BgiM16653-RA	2.54236	1.34617	dystrophin	mRNA	156.372	230.094	130.638	436.503	433.052	447.36
BgiM04707-RA	2.69879	1.43231	E3 ubiquitin-protein ligase arih1	mRNA	29.6764	51.8229	44.5705	140.963	110.96	90.7927
BgiM05064-RA	2.20186	1.13872	E3 ubiquitin-protein ligase HERC4 isoform X2	mRNA	288.774	394.891	551.753	1022.78	1047.96	651.231
BgiM13080-RA	2.07334	1.05196	E3 ubiquitin-protein ligase MARCH1	mRNA	37.6662	64.2604	69.1612	134.555	143.323	78.4119
BgiM13329-RA	2.03972	1.02837	E3 ubiquitin-protein ligase MIB1	mRNA	14.8382	19.6927	19.9799	36.0416	47.7745	28.8886
BgiM19814-RA	3.18597	1.67173	E3 ubiquitin-protein ligase MIB2-like isoform X1	mRNA	18.2624	34.2031	52.2551	117.736	134.077	85.015
BgiM19275-RA	3.12515	1.64392	E3 ubiquitin-protein ligase mind-bomb	mRNA	6.8484	15.5469	16.9061	46.4536	54.7095	24.7616
BgiM20533-RA	2.52855	1.33831	E3 ubiquitin-protein ligase RNF12	mRNA	12.5554	26.9479	41.4967	69.6803	76.285	61.0787
BgiM09888-RA	2.33377	1.22266	E3 ubiquitin-protein ligase XIAP	mRNA	13.6968	26.9479	21.5168	58.4674	54.7095	33.8409
BgiM10612-RA	3.02738	1.59807	E3 ubiquitin-protein ligase XIAP	mRNA	25.1108	29.0208	47.6444	110.527	127.912	72.6342
BgiM21880-RA	2.73303	1.4505	ecdysone-induced protein 74EF	mRNA	36.5248	23.8385	47.6444	93.708	114.042	89.9673
BgiM29168-RA	4.33154	2.11488	echinoderm microtubule-associated protein-like	mRNA	9.13119	13.474	0	38.4443	35.4456	28.8886
BgiM13455-RA	3.90784	1.96637	echinoderm microtubule-associated protein-like 4 isoform X2	mRNA	13.6968	12.4375	9.22149	32.8379	60.8739	48.6979
BgiM14950-RA	2.44641	1.29067	EF-hand calcium-binding domain-containing protein 6	mRNA	108.433	73.5886	142.933	273.115	268.924	255.045
BgiM04189-RA	2.01097	1.00789	eisosome protein SEG2	mRNA	214.583	171.016	281.255	473.346	521.666	347.488
BgiM33211-RA	4.67011	2.22346	electroneutral sodium bicarbonate exchanger 1	mRNA	82.1807	58.0417	144.47	410.073	481.598	443.233
BgiM00555-RA	77.2655	6.27175	electroneutral sodium bicarbonate exchanger 1	mRNA	3.4242	2.07292	6.14766	385.244	287.417	338.409
BgiM23579-RA	3.23548	1.69398	Elevenin	mRNA	55.9286	10.3646	15.3692	116.134	100.172	51.1741
BgiM14074-RA	29.9748	4.90568	elongation of very long chain fatty acids protein 2	mRNA	2.2828	0	0	52.06	22.3461	36.3171
BgiM26083-RA	4.87633	2.2858	endoglucanase A	mRNA	52.5044	75.6615	133.712	534.216	582.54	165.903
BgiM21192-RA	4.12725	2.04518	endonuclease-reverse transcriptase	mRNA	29.6764	37.3125	19.9799	123.342	127.912	112.253
BgiM06570-RA	3.71238	1.89235	endonuclease-reverse transcriptase	mRNA	60.4942	46.6406	79.9196	209.842	279.712	208.823
BgiM21190-RA	2.13578	1.09476	endonuclease-reverse transcriptase	mRNA	42.2318	49.75	24.5906	100.115	77.0556	73.4596
BgiM03774-RA	2.16381	1.11358	Endoplasmic reticulum-Golgi intermediate compartment protein 1	mRNA	62.777	43.5313	55.3289	132.152	84.7612	134.538
BgiM03704-RA	2.15384	1.10691	endothelin-converting enzyme	mRNA	73.0496	66.3333	61.4766	151.375	164.899	118.031
BgiM29497-RA	12.7781	3.6756	endothelin-converting enzyme 1	mRNA	21.6866	8.29167	18.443	460.531	110.19	65.2057
BgiM04293-RA	33.5253	5.06718	endothelin-converting enzyme 2	mRNA	49.0802	8.29167	82.9934	1161.34	1104.21	2487.72
BgiM04283-RA	40.3648	5.33503	endothelin-converting enzyme 2	mRNA	0	1.03646	0	15.2175	13.0995	70.9834
BgiM04286-RA	18.3837	4.20036	endothelin-converting enzyme 2	mRNA	5.707	0	7.68458	27.2314	69.35	174.982
BgiM04290-RA	48.0371	5.58608	endothelin-converting enzyme 2	mRNA	0	0	1.53692	28.0323	26.9695	87.4912
BgiM24837-RA	2.58639	1.37094	endothelin-converting enzyme 2	mRNA	11.414	29.0208	24.5906	60.8702	60.1034	49.5233
BgiM04288-RA	277.21	8.11484	endothelin-converting enzyme-like 1	mRNA	1.1414	0	0	102.518	143.323	473.773
BgiM20162-RA	375.19	8.55148	endothelin-converting enzyme-like 1	mRNA	0	1.03646	0	744.859	87.0728	103.174
BgiM04284-RA	86.3101	6.43146	endothelin-converting enzyme-like 1	mRNA	0	0	0	16.0185	17.7228	90.7927
BgiM04285-RA	42.0849	5.39523	endothelin-converting enzyme-like 1	mRNA	0	2.07292	3.07383	43.2499	61.6445	171.681
BgiM04291-RA	17.8512	4.15795	endothelin-converting enzyme-like 1	mRNA	2.2828	0	0	15.2175	14.6406	35.4917
BgiM04292-RA	97.4609	6.60675	endothelin-converting enzyme-like 1	mRNA	0	0	0	27.2314	27.74	85.8404
BgiM18028-RA	3.17579	1.66712	engulfment and cell motility protein 1-like isoform X2	mRNA	10.2726	38.349	38.4229	92.1062	125.601	61.9041
BgiM17030-RA	2.01008	1.00726	enhancer of filamentation 1	mRNA	160.937	128.521	167.524	337.189	311.305	271.553
BgiM34696-RA	3.95592	1.98401	Enoyl-CoA hydratase domain-containing protein 3 mitochondrial	mRNA	65.0598	99.5	149.081	462.934	364.473	417.646
BgiM00608-RA	2.66295	1.41302	enteropeptidase	mRNA	98.1603	41.4583	116.806	229.865	269.695	185.712
BgiM00610-RA	3.41993	1.77397	enteropeptidase	mRNA	79.8979	44.5677	95.2887	245.083	279.712	230.283
BgiM23513-RA	5.33153	2.41455	ephrin-B2	mRNA	6.8484	0	3.07383	24.8286	15.4111	18.9839
BgiM33658-RA	2.73023	1.44902	epidermal growth factor receptor-like isoform X1	mRNA	95.8775	73.5886	93.7518	236.272	261.218	223.68
BgiM09901-RA	6.07615	2.60316	ETS domain-containing protein Elk-4-like X8	mRNA	0	1.03646	1.53692	4.00462	10.7878	8.25388
BgiM23703-RA	2.5363	1.34272	ETS-related transcription factor Elf-3	mRNA	20.5452	4.14583	24.5906	37.6434	40.0689	49.5233
BgiM16230-RA	2.39028	1.25718	excitatory amino acid transporter	mRNA	100.443	50.7865	61.4766	200.231	175.687	134.538
BgiM13034-RA	5.30535	2.40745	excitatory amino acid transporter 3	mRNA	50.2216	27.9844	32.2752	290.735	156.423	145.268
BgiM15418-RA	12.2344	3.61287	excitatory amino acid transporter-like isoform X1	mRNA	4.5656	0	10.7584	122.541	40.0689	41.2694
BgiM09539-RA	2.00696	1.00501	extended synaptotagmin-1	mRNA	51.363	81.8802	53.792	99.3145	124.83	152.697
BgiM27891-RA	3.78989	1.92215	extensin-2-like isoform X2	mRNA	25.1108	16.5833	12.2953	89.7034	67.8089	51.1741
BgiM27208-RA	614.375	9.26298	extensin-2-like isoform X2	mRNA	6.8484	5.18229	1.53692	6133.47	1985.72	1111.8
BgiM34724-RA	2.31454	1.21073	extension-2	mRNA	729.354	194.854	1006.68	1424.84	1373.13	1673.06
BgiM04859-RA	3.39823	1.76478	extracellular serine/threonine protein kinase FAM20C	mRNA	39.949	42.4948	49.1813	153.777	164.128	132.888
BgiM14063-RA	2.16081	1.11157	eyes absent 1	mRNA	47.9388	22.8021	43.0336	75.2868	84.7612	87.4912
BgiM14062-RA	2.86848	1.52029	eyes absent 4	mRNA	139.251	77.7344	73.7719	298.744	326.716	211.299
BgiM34878-RA	2.44572	1.29026	F-box only protein 10	mRNA	29.6764	16.5833	67.6243	81.6942	104.025	94.9196
BgiM12255-RA	2.59132	1.37369	F-box only protein 25	mRNA	10.2726	20.7292	18.443	51.2591	35.4456	43.7456
BgiM09166-RA	8.22712	3.04039	F-box/LRR-repeat protein 15	mRNA	0	1.03646	0	9.61108	6.16445	3.30155
BgiM17902-RA	2.09304	1.0656	F-box/LRR-repeat protein 2	mRNA	66.2012	127.484	90.678	188.217	197.262	211.299
BgiM36003-RA	6.34833	2.66638	fasciclin-1	mRNA	6.8484	12.4375	13.8322	62.472	87.0728	68.5072
BgiM17842-RA	2.35587	1.23626	feline leukemia virus subgroup C receptor-related protein 2	mRNA	18.2624	10.3646	32.2752	46.4536	47.0039	51.9995
BgiM03083-RA	2.18542	1.12791	FERM domain-containing protein 3-like isoform X1	mRNA	166.644	194.854	299.698	453.323	515.502	477.9
BgiM07515-RA	2.33932	1.22609	fermitin family 2	mRNA	128.978	98.4636	165.987	279.522	339.045	303.743
BgiM12861-RA	3.33804	1.739	ferric-chelate reductase 1	mRNA	50.2216	29.0208	89.1411	185.814	185.704	193.966
BgiM12862-RA	2.15324	1.10651	ferric-chelate reductase 1	mRNA	142.675	105.719	221.316	307.555	373.72	331.806
BgiM12731-RA	6.53683	2.70859	ferric-chelate reductase 1	mRNA	59.3528	25.9115	43.0336	354.809	231.937	259.997
BgiM12728-RA	4.25972	2.09076	ferric-chelate reductase 1 isoform X1	mRNA	66.2012	43.5313	39.9598	218.652	215.756	207.998
BgiM25288-RA	2.85847	1.51524	fibrillin-3	mRNA	561.568	1315.27	992.847	2296.25	3358.08	2551.28
BgiM25943-RA	4.13086	2.04644	fibrillin-3	mRNA	53.6458	59.0781	26.1276	221.856	212.673	143.618
BgiM25278-RA	3.00903	1.5893	fibrillin-3	mRNA	728.213	660.224	722.35	2499.68	2225.37	1629.32
BgiM29690-RA	3.20709	1.68126	fibrinogen-related protein K3 precursor	mRNA	103.867	29.0208	30.7383	209.842	157.193	160.951
BgiM13692-RA	10.3731	3.37477	fibrinolytic enzyme isozyme C	mRNA	1.1414	0	0	4.00462	10.7878	10.73
BgiM03254-RA	3.61304	1.85322	fibroblast growth factor 18	mRNA	5.707	10.3646	7.68458	28.8332	38.5278	22.2855
BgiM25932-RA	5.40542	2.43441	fibropellin-1	mRNA	95.8775	124.375	102.973	422.087	658.825	672.691
BgiM28349-RA	81.575	6.35005	fibropellin-1	mRNA	45.656	75.6615	49.1813	7582.34	4652.62	1791.09
BgiM06342-RA	2.15679	1.10888	fibropellin-1	mRNA	199.745	178.271	353.491	393.253	660.367	525.772
BgiM32180-RA	3.19567	1.67612	fibropellin-1	mRNA	22.828	12.4375	10.7584	63.273	53.1684	33.8409
BgiM25928-RA	16.6891	4.06083	fibropellin-1	mRNA	1.1414	2.07292	0	5.60646	47.0039	23.9363
BgiM23032-RA	2.71249	1.43962	filaggrin	mRNA	68.484	90.1719	187.504	329.98	326.716	284.759
BgiM32814-RA	2.25934	1.1759	filamin-A	mRNA	206.593	180.344	497.961	545.429	804.46	651.231
BgiM32289-RA	4.37318	2.12868	filamin-a	mRNA	4.5656	9.32813	15.3692	48.8563	60.1034	23.9363
BgiM32290-RA	2.6551	1.40877	filamin-A-like isoform X1	mRNA	26.2522	58.0417	82.9934	108.125	184.933	153.522
BgiM32291-RA	4.42624	2.14608	filamin-A-like isoform X1	mRNA	83.3221	65.2969	155.228	386.045	536.307	427.551
BgiM32288-RA	4.8019	2.26361	filamin-B	mRNA	21.6866	17.6198	18.443	99.3145	123.289	60.2533
BgiM32287-RA	2.34478	1.22945	filamin-C-like isoform X2	mRNA	294.481	247.714	436.484	741.655	892.304	662.787
BgiM18426-RA	20.9124	4.38628	flavin-containing monooxygenase FMO GS-OX-like 2	mRNA	0	2.07292	9.22149	217.05	30.0517	18.1585
BgiM26348-RA	2.98364	1.57707	flocculation protein FLO11	mRNA	19.4038	7.25521	23.0537	34.4397	63.9562	52.8248
BgiM35048-RA	3.18983	1.67348	flocculation protein FLO11	mRNA	18.2624	12.4375	15.3692	56.8656	57.7917	35.4917
BgiM11917-RA	3.81152	1.93037	flocculation protein FLO11	mRNA	28.535	11.401	32.2752	80.8933	87.8434	110.602
BgiM26354-RA	3.33769	1.73885	flocculation protein FLO11-like isoform X5	mRNA	1.1414	8.29167	3.07383	15.2175	20.0345	9.90466
BgiM23286-RA	193.977	7.59974	FMRFamide	mRNA	4.5656	0	0	73.685	1090.34	3.30155
BgiM11541-RA	2.39252	1.25853	FMRFamide receptor	mRNA	22.828	6.21875	21.5168	46.4536	49.3156	27.2378
BgiM15843-RA	2.22151	1.15154	forkhead box protein O	mRNA	152.947	182.417	229	445.313	468.498	341.711
BgiM10490-RA	2.3986	1.26219	forkhead box protein P1	mRNA	42.2318	29.0208	52.2551	91.3053	118.666	88.3165
BgiM16590-RA	126.848	6.98695	formin-like protein 20	mRNA	0	3.10938	3.07383	394.855	342.897	230.283
BgiM16791-RA	2.18714	1.12905	frizzled-10-A	mRNA	21.6866	18.6563	47.6444	65.6757	50.0861	78.4119
BgiM27610-RA	11.8397	3.56556	G protein-activated inward rectifier potassium channel 4-like isoform X1	mRNA	0	3.10938	4.61075	74.4859	3.85278	28.8886
BgiM34894-RA	2.00169	1.00122	G-protein coupled receptor 126	mRNA	18.2624	24.875	53.792	76.8886	61.6445	56.9518
BgiM01079-RA	2.35836	1.23779	G-protein coupled receptor 126	mRNA	1566	1244.79	1203.4	3292.6	3666.31	2510.01
BgiM03543-RA	3.67589	1.87809	G-protein coupled receptor 64	mRNA	6.8484	2.07292	1.53692	8.00923	16.1817	18.1585
BgiM33875-RA	2.30907	1.20731	G-protein coupled receptor 64	mRNA	200.886	120.229	205.947	419.684	425.347	373.901
BgiM14693-RA	2.66694	1.41519	G-protein coupled receptor 64	mRNA	55.9286	94.3177	64.5504	149.773	202.656	222.855
BgiM26375-RA	10.1388	3.34181	G-protein coupled receptor GRL101	mRNA	0	0	3.07383	9.61108	31.5928	3.30155
BgiM16421-RA	6.65108	2.73359	G-protein coupled receptor GRL101	mRNA	14.8382	1.03646	7.68458	69.6803	53.1684	42.0948
BgiM04102-RA	54.9092	5.77897	G-protein coupled receptor GRL101	mRNA	0	0	0	44.8517	11.5583	22.2855
BgiM15436-RA	2.21691	1.14855	G1/S-specific cyclin-D2	mRNA	146.099	161.688	149.081	338.791	396.836	278.981
BgiM34354-RA	93.5099	6.54705	galactoside 2-alpha-L-fucosyltransferase 1	mRNA	0	0	0	44.8517	20.0345	70.158
BgiM34348-RA	2.20685	1.14199	galactoside 2-alpha-L-fucosyltransferase 2	mRNA	22.828	34.2031	59.9397	76.0877	96.3195	87.4912
BgiM34351-RA	4.17713	2.06251	galactoside 2-alpha-L-fucosyltransferase 2-like isoform X1	mRNA	29.6764	41.4583	78.3827	132.152	183.392	313.648
BgiM14317-RA	3.74056	1.90325	galanin receptor type 2	mRNA	2.2828	6.21875	0	8.00923	15.4111	12.3808
BgiM08324-RA	2.29435	1.19809	galectin-4	mRNA	174.634	243.568	235.148	526.207	534.766	439.932
BgiM08329-RA	2.42506	1.27802	galectin-4	mRNA	135.827	80.8438	242.833	347.601	366.014	402.789
BgiM16152-RA	3.44197	1.78323	gamma-aminobutyric acid type B receptor subunit 2	mRNA	1.1414	12.4375	12.2953	23.2268	33.9045	35.4917
BgiM22398-RA	3.27138	1.7099	ganglioside GM2 activator	mRNA	523.902	451.896	693.149	1723.59	2115.95	1623.54
BgiM31100-RA	16.694	4.06125	gastric intrinsic factor	mRNA	4.5656	1.03646	0	34.4397	7.70556	74.2849
BgiM35747-RA	14.7219	3.87989	gastric intrinsic factor	mRNA	0	1.03646	0	33.6388	0	1.65078
BgiM02844-RA	2.5646	1.35874	gastric intrinsic factor-like isoform X1	mRNA	114.14	64.2604	169.061	262.703	335.192	295.489
BgiM10066-RA	2.17538	1.12127	GDP-fucose transporter 1	mRNA	81.0393	66.3333	41.4967	134.555	129.453	148.57
BgiM34003-RA	2.53893	1.34422	GIMAP	mRNA	61.6356	31.0938	122.953	189.819	206.509	153.522
BgiM15100-RA	2.34042	1.22677	glucose dehydrogenase [FAD quinone]	mRNA	41.0904	38.349	92.2149	136.958	125.601	141.141
BgiM24717-RA	4.10026	2.03572	glucoside xylosyltransferase 1	mRNA	46.7974	19.6927	19.9799	100.916	130.224	127.935
BgiM07787-RA	15.5304	3.95703	glutamate carboxypeptidase 2	mRNA	34.242	13.474	15.3692	606.299	241.955	152.697
BgiM07786-RA	29.2462	4.87018	glutamate carboxypeptidase 2	mRNA	0	1.03646	1.53692	79.2914	22.3461	14.857
BgiM25342-RA	2.19848	1.13651	glutamate decarboxylase gad1	mRNA	39.949	25.9115	50.7182	88.1016	94.0078	75.9357
BgiM22349-RA	4.82249	2.26978	glutamate receptor ionotropic kainate 1-like isoform X2	mRNA	10.2726	3.10938	0	30.4351	22.3461	17.3332
BgiM35133-RA	3.34585	1.74237	glutaminase kidney isoform mitochondrial	mRNA	78.7565	38.349	78.3827	205.837	252.742	198.919
BgiM03951-RA	2.566	1.35952	glutamine-rich protein 2	mRNA	62.777	52.8594	104.51	173.8	225.002	168.379
BgiM04632-RA	4.35584	2.12295	glutamyl aminopeptidase-like isoform X2	mRNA	138.109	43.5313	115.269	667.169	365.244	265.775
BgiM11277-RA	2.35819	1.23768	glycerate kinase	mRNA	79.8979	63.224	147.544	205.837	238.102	243.49
BgiM03500-RA	2.69879	1.43231	glycine N-acyltransferase-like protein Keg1	mRNA	71.9082	38.349	86.0673	152.976	190.327	189.014
BgiM11034-RA	4.15776	2.05581	glycine-rich domain-containing protein 2	mRNA	69.6254	75.6615	87.6042	394.054	390.672	188.189
BgiM24302-RA	2.42302	1.27681	glycoprotein 3-alpha-L-fucosyltransferase A	mRNA	9.13119	18.6563	33.8121	50.4582	55.48	45.3964
BgiM12832-RA	2.69931	1.43259	glycoprotein 3-alpha-L-fucosyltransferase A-like isoform X1	mRNA	46.7974	50.7865	82.9934	152.175	183.392	154.348
BgiM00394-RA	2.54191	1.34591	glycoprotein-N-acetylgalactosamine 3-beta-galactosyltransferase 1	mRNA	38.8076	45.6042	39.9598	119.338	102.484	96.5704
BgiM00402-RA	15.2725	3.93287	glycoprotein-N-acetylgalactosamine 3-beta-galactosyltransferase 1	mRNA	6.8484	0	0	33.6388	20.805	70.9834
BgiM27050-RA	2.9059	1.53898	glycosyltransferase 1 domain-containing protein 1-like isoform X1	mRNA	17.121	11.401	44.5705	75.2868	75.5145	64.3803
BgiM17379-RA	5.70122	2.51127	glycosyltransferase family 92 protein F13G3.3	mRNA	31.9592	32.1302	29.2014	185.814	155.652	197.268
BgiM33632-RA	2.0602	1.04278	glycosyltransferase STELLO1	mRNA	47.9388	18.6563	53.792	88.1016	85.5317	75.9357
BgiM24734-RA	3.2828	1.71493	glycosyltransferase STELLO1 isoform X2	mRNA	4.5656	12.4375	19.9799	47.2545	36.2161	41.2694
BgiM28670-RA	2.5925	1.37435	glyoxylate reductase/hydroxypyruvate reductase	mRNA	138.109	71.5156	107.584	349.203	254.283	221.204
BgiM28671-RA	2.1498	1.1042	glyoxylate reductase/hydroxypyruvate reductase	mRNA	23.9694	25.9115	32.2752	79.2914	58.5623	40.444
BgiM19568-RA	7.85997	2.97452	gonadotropin-releasing hormone receptor	mRNA	0	1.03646	0	7.20831	8.47612	2.47616
BgiM23384-RA	3.03797	1.60311	GPI-anchored adhesin-like protein PGA55	mRNA	23.9694	40.4219	43.0336	92.9071	122.518	113.904
BgiM29255-RA	2.03474	1.02485	GPI-anchored protein PB15E9.01c	mRNA	54.7872	57.0052	142.933	178.606	181.081	160.125
BgiM33921-RA	11.136	3.47715	GTPase IMAP family member 4	mRNA	2.2828	0	0	34.4397	0	5.77772
BgiM00694-RA	2.38479	1.25386	guanine nucleotide-binding protein subunit beta-5	mRNA	28.535	25.9115	19.9799	59.2683	50.0861	70.158
BgiM04073-RA	19.1694	4.26074	guanine nucleotide-binding protein-like 3	mRNA	55.9286	49.75	268.96	3003.46	1679.81	2524.86
BgiM17312-RA	2.45267	1.29435	guanylate cyclase	mRNA	73.0496	106.755	229	305.152	352.144	347.488
BgiM04394-RA	3.10555	1.63485	guanylate cyclase 32E	mRNA	21.6866	18.6563	4.61075	45.6526	63.1856	33.8409
BgiM14831-RA	2.09766	1.06878	headcase protein	mRNA	35.3834	36.276	58.4028	106.523	87.8434	80.0627
BgiM01966-RA	2.90377	1.53793	heat shock 70 kDa protein 12A	mRNA	196.321	111.938	232.074	576.665	549.406	445.71
BgiM13327-RA	2.99055	1.58041	helicase-like transcription factor	mRNA	44.5146	90.1719	69.1612	224.259	227.314	160.951
BgiM00334-RA	2.75424	1.46165	hematopoietically-expressed homeobox protein hhex-like isoform X2	mRNA	22.828	10.3646	4.61075	36.8425	39.2984	30.5394
BgiM30260-RA	3.12121	1.64211	hemicentin-1	mRNA	11.414	9.32813	35.3491	58.4674	80.9084	38.7932
BgiM30261-RA	2.16251	1.11271	hemicentin-1	mRNA	62.777	82.9167	170.598	205.837	285.876	193.966
BgiM30374-RA	13.6819	3.7742	heparan sulfate glucosamine 3-O-sulfotransferase 1	mRNA	3.4242	0	0	11.2129	16.1817	37.9679
BgiM18356-RA	5.84298	2.5467	heparan sulfate glucosamine 3-O-sulfotransferase 1	mRNA	3.4242	2.07292	1.53692	12.0139	13.87	22.2855
BgiM13117-RA	9.47511	3.24414	heparan sulfate glucosamine 3-O-sulfotransferase 1	mRNA	2.2828	0	0	5.60646	6.935	21.4601
BgiM29090-RA	2.33579	1.22391	heparanase-like isoform X1	mRNA	19.4038	18.6563	18.443	47.2545	34.675	51.9995
BgiM10902-RA	3.41518	1.77196	hepatocyte growth factor receptor	mRNA	7.98979	2.07292	7.68458	28.0323	26.1989	9.90466
BgiM00172-RA	2.79376	1.48221	hepatocyte growth factor receptor-like isoform X2	mRNA	132.402	77.7344	138.322	322.772	352.915	300.441
BgiM18746-RA	2.58272	1.36889	hepatocyte nuclear factor 4-alpha	mRNA	47.9388	66.3333	50.7182	179.407	142.553	106.475
BgiM14051-RA	2.43115	1.28164	high affinity cAMP-specific 3p 5p-cyclic phosphodiesterase 7A	mRNA	6.8484	6.21875	12.2953	28.0323	20.0345	15.6824
BgiM00093-RA	2.19861	1.13659	high affinity cAMP-specific and IBMX-insensitive 3p 5p-cyclic phosphodiesterase 8B-like isoform X1	mRNA	106.15	96.3906	115.269	217.851	246.578	236.061
BgiM19628-RA	3.24812	1.69961	histidine N-acetyltransferase	mRNA	69.6254	40.4219	36.886	221.055	146.406	113.078
BgiM22230-RA	2.8295	1.50055	histidine-rich protein PFHRP-III	mRNA	11.414	6.21875	29.2014	36.8425	56.2506	42.0948
BgiM25181-RA	2.46015	1.29875	histone-lysine N-methyltransferase 2b	mRNA	31.9592	18.6563	30.7383	74.4859	71.6617	56.1264
BgiM17861-RA	3.52672	1.81833	homeobox protein caupolican	mRNA	18.2624	4.14583	29.2014	56.8656	80.1378	48.6979
BgiM08442-RA	3.20979	1.68248	homeobox protein goosecoid	mRNA	10.2726	2.07292	1.53692	12.0139	19.2639	16.5078
BgiM25444-RA	4.76423	2.25224	homeobox protein Hox-A3a	mRNA	1.1414	0	3.07383	4.00462	10.0172	11.5554
BgiM25445-RA	2.53464	1.34178	homeobox protein Hox-B3a	mRNA	23.9694	5.18229	13.8322	28.0323	49.3156	33.8409
BgiM08334-RA	5.95347	2.57373	homeobox protein Meis2	mRNA	7.98979	0	7.68458	23.2268	38.5278	38.7932
BgiM02027-RA	4.93882	2.30417	Homeobox protein Nkx-6.2	mRNA	1.1414	3.10938	9.22149	22.4259	30.0517	19.8093
BgiM08154-RA	3.46215	1.79167	homeobox protein OTX2-B-like isoform X2	mRNA	4.5656	5.18229	4.61075	24.0277	17.7228	11.5554
BgiM07672-RA	9.01255	3.17193	homeobox protein six1	mRNA	14.8382	4.14583	4.61075	104.921	73.2028	46.2217
BgiM02976-RA	3.81623	1.93215	homeobox protein slou	mRNA	6.8484	0	3.07383	18.4212	16.9522	6.60311
BgiM00849-RA	2.14282	1.09951	homer protein 2	mRNA	76.4737	50.7865	61.4766	159.384	128.683	118.031
BgiM10723-RA	2.62162	1.39046	hyphal wall protein 2	mRNA	41.0904	18.6563	7.68458	62.472	77.0556	39.6186
BgiM09559-RA	3.23169	1.69229	hypoxia-inducible factor 1-alpha	mRNA	12.5554	11.401	26.1276	48.0554	71.6617	45.3964
BgiM07444-RA	2.23103	1.15771	inactive tyrosine-protein kinase 7	mRNA	10.2726	6.21875	29.2014	30.4351	36.9867	36.3171
BgiM23325-RA	2.84415	1.508	inactive ubiquitin thioesterase FAM105A	mRNA	42.2318	33.1667	32.2752	120.939	95.5489	92.4435
BgiM00731-RA	2.29482	1.19838	inositol 1 4 5-triphosphate receptor-interacting protein	mRNA	18.2624	48.7136	32.2752	82.4951	77.8262	69.3326
BgiM17368-RA	2.9583	1.56477	inositol 1 4 5-trisphosphate receptor type 2	mRNA	146.099	83.9531	233.611	446.915	547.095	380.504
BgiM13725-RA	2.93975	1.5557	inositol hexakisphosphate kinase 1-like isoform X1	mRNA	29.6764	47.6771	72.235	128.949	174.146	139.491
BgiM04224-RA	2.20218	1.13893	inositol polyphosphate multikinase	mRNA	38.8076	20.7292	33.8121	56.8656	77.8262	72.6342
BgiM15633-RA	13.7678	3.78322	insulin-like peptide 7	mRNA	78.7565	49.75	30.7383	769.687	645.726	795.674
BgiM02078-RA	5.4199	2.43827	integrin alpha-11	mRNA	2.2828	1.03646	10.7584	25.6295	20.805	36.3171
BgiM02079-RA	2.21522	1.14745	integrin alpha-4	mRNA	307.036	159.615	225.927	626.322	567.129	342.536
BgiM02077-RA	3.66505	1.87383	integrin alpha-9-like isoform X3	mRNA	6.8484	6.21875	4.61075	21.6249	34.675	12.3808
BgiM03247-RA	3.14155	1.65148	integrin beta-1	mRNA	82.1807	47.6771	24.5906	178.606	171.063	138.665
BgiM00417-RA	2.30046	1.20192	integrin beta-PS	mRNA	70.7668	60.1146	33.8121	161.787	135.618	83.3642
BgiM22843-RA	2.35782	1.23745	integrin-linked protein kinase-like isoform X1	mRNA	66.2012	66.3333	81.4565	188.217	189.557	128.761
BgiM17647-RA	79.5098	6.31306	integumentary mucin C.1	mRNA	0	0	0	44.0508	52.3978	18.1585
BgiM04206-RA	2.06976	1.04946	interferon regulatory factor 1-like isoform X1	mRNA	148.382	204.182	247.443	374.832	506.255	362.345
BgiM00972-RA	2.05177	1.03687	interferon-induced helicase C domain-containing protein 1	mRNA	98.1603	101.573	215.168	255.495	282.024	315.298
BgiM14323-RA	2.20662	1.14184	interleukin-12 receptor subunit beta-2-like isoform X6	mRNA	127.837	109.865	270.497	325.175	443.07	354.917
BgiM17082-RA	5.46776	2.45095	iron/zinc purple acid phosphatase-like protein	mRNA	21.6866	7.25521	19.9799	112.93	90.9256	70.158
BgiM17871-RA	3.08674	1.62608	iroquois-class homeodomain protein irx-1	mRNA	13.6968	6.21875	26.1276	57.6665	46.2334	41.2694
BgiM12509-RA	2.29537	1.19873	kelch-like ECH-associated protein 1	mRNA	21.6866	46.6406	35.3491	54.4628	85.5317	99.872
BgiM32788-RA	2.88147	1.52681	kelch-like protein 12	mRNA	65.0598	23.8385	73.7719	159.384	161.046	151.046
BgiM11219-RA	2.24788	1.16857	kelch-like protein 24	mRNA	14.8382	24.875	19.9799	56.8656	47.7745	31.3648
BgiM32787-RA	3.32757	1.73447	kelch-like protein 40	mRNA	19.4038	11.401	24.5906	56.8656	51.6273	79.2373
BgiM33485-RA	10.8344	3.43755	keratin-associated protein 4-7	mRNA	9.13119	17.6198	1.53692	88.1016	127.912	104.824
BgiM11801-RA	2.72654	1.44707	keratin-associated protein 9-1	mRNA	182.624	78.7708	67.6243	368.425	272.006	259.172
BgiM03741-RA	3.3071	1.72557	kinase non-catalytic C-lobe domain-containing protein 1	mRNA	4.5656	3.10938	7.68458	10.412	23.1167	20.6347
BgiM05996-RA	2.03077	1.02203	kinesin-like protein KIF19	mRNA	144.958	149.25	187.504	317.967	385.278	276.505
BgiM18452-RA	2.35898	1.23816	Kinesin-like protein kifc3	mRNA	51.363	51.8229	130.638	161.787	212.673	179.109
BgiM11399-RA	2.38573	1.25443	Kinesin-like protein KIN-14E	mRNA	12.5554	12.4375	23.0537	31.236	52.3978	33.0155
BgiM11398-RA	2.29114	1.19607	Kinesin-like protein KIN-14E	mRNA	125.554	128.521	135.249	341.994	340.586	211.299
BgiM13247-RA	2.46708	1.3028	KN motif and ankyrin repeat domain-containing protein 1-like isoform X1	mRNA	253.391	211.438	385.766	667.169	769.015	664.438
BgiM13806-RA	2.42222	1.27633	Krueppel-like factor 5	mRNA	198.603	157.542	264.349	504.582	613.363	387.107
BgiM11383-RA	167.253	7.38589	kunitz-type serine protease inhibitor 2	mRNA	20.5452	3.10938	9.22149	3142.82	461.563	2136.93
BgiM11385-RA	116.13	6.8596	kunitz-type serine protease inhibitor 2	mRNA	57.07	30.0573	13.8322	5099.48	2307.04	4485.99
BgiM11387-RA	108.036	6.75536	kunitz-type serine protease inhibitor 2	mRNA	33.1006	12.4375	9.22149	3012.27	970.901	2089.06
BgiM07803-RA	2.43769	1.28552	kynurenine 3-monooxygenase	mRNA	60.4942	78.7708	58.4028	179.407	127.912	176.633
BgiM14096-RA	2.7724	1.47113	kyphoscoliosis peptidase	mRNA	31.9592	38.349	87.6042	127.347	194.18	118.856
BgiM32140-RA	2.60592	1.38179	laccase-1	mRNA	33.1006	37.3125	24.5906	84.097	105.566	60.2533
BgiM32532-RA	10.2642	3.35956	laccase-15-like isoform X1	mRNA	2.2828	1.03646	6.14766	88.9025	6.935	14.857
BgiM11131-RA	2.4796	1.31011	laccase-3-like isoform X1	mRNA	71.9082	40.4219	36.886	132.152	141.782	98.2212
BgiM31810-RA	3.44095	1.78281	laccase-4	mRNA	147.241	50.7865	112.195	469.341	325.175	276.505
BgiM31285-RA	2.1572	1.10916	lachesin	mRNA	413.187	241.495	602.471	868.201	953.178	892.245
BgiM23998-RA	2.14643	1.10194	lactadherin	mRNA	79.8979	60.1146	182.893	200.231	288.188	206.347
BgiM15199-RA	18.7859	4.23158	lactase-phlorizin hydrolase	mRNA	15.9796	0	0	7.20831	64.7267	254.22
BgiM27861-RA	6.61097	2.72486	lactosylceramide -n-acetyl-beta-d-glucosaminyltransferase	mRNA	2.2828	3.10938	4.61075	36.8425	18.4933	18.9839
BgiM22610-RA	4.0179	2.00644	lactosylceramide -n-acetyl-beta-d-glucosaminyltransferase	mRNA	15.9796	0	4.61075	42.4489	21.5756	23.1109
BgiM36186-RA	31.4013	4.97275	lactosylceramide -n-acetyl-beta-d-glucosaminyltransferase	mRNA	1.1414	0	0	25.6295	21.5756	33.0155
BgiM00795-RA	2.41078	1.2695	laminin subunit alpha	mRNA	131.261	95.3542	115.269	348.402	290.5	187.363
BgiM12944-RA	2.81874	1.49505	laminin subunit alpha-1	mRNA	158.654	154.432	222.853	506.985	554.03	452.313
BgiM10942-RA	2.80356	1.48726	lateral signaling target protein 2	mRNA	105.009	40.4219	170.598	282.726	300.517	305.394
BgiM13669-RA	2.25382	1.17237	latrophilin-1	mRNA	63.9184	27.9844	46.1075	130.551	117.125	65.2057
BgiM13677-RA	2.16649	1.11536	latrophilin-1	mRNA	19.4038	20.7292	10.7584	35.2406	47.0039	29.714
BgiM12045-RA	2.23684	1.16146	latrophilin-3-like isoform X4	mRNA	157.513	194.854	235.148	462.133	493.156	360.695
BgiM17537-RA	2.57476	1.36444	LBP/BPI3.2	mRNA	163.22	127.484	298.162	511.79	641.873	364.822
BgiM01820-RA	2.53043	1.33939	leucine-rich repeat and fibronectin type-III domain-containing protein 5	mRNA	17.121	10.3646	13.8322	44.0508	23.1167	39.6186
BgiM01108-RA	2.03963	1.02831	leucine-rich repeat serine/threonine-protein kinase 1	mRNA	194.038	199	284.329	412.476	522.437	448.186
BgiM22441-RA	3.29221	1.71906	leucine-rich repeat serine/threonine-protein kinase 1	mRNA	95.8775	127.484	241.296	436.503	596.41	500.185
BgiM10059-RA	2.23271	1.15879	leucine-rich repeat serine/threonine-protein kinase 2-like isoform X1	mRNA	73.0496	90.1719	93.7518	225.86	201.115	148.57
BgiM22917-RA	2.67273	1.41832	leucine-rich repeat-containing protein 24	mRNA	45.656	64.2604	56.8659	139.361	160.276	148.57
BgiM27038-RA	2.59563	1.37609	leucine-rich repeat-containing protein 74B-like isoform X3	mRNA	29.6764	19.6927	58.4028	72.884	110.96	98.2212
BgiM19575-RA	5.61888	2.49028	leucine-rich repeat-containing protein let-4	mRNA	0	1.03646	7.68458	28.8332	16.1817	10.73
BgiM35267-RA	2.90925	1.54065	leukocyte elastase inhibitor C	mRNA	23.9694	5.18229	18.443	61.6711	53.1684	26.4124
BgiM09921-RA	7.60895	2.9277	LIM and SH3 domain protein Lasp	mRNA	39.949	26.9479	49.1813	389.249	357.538	146.094
BgiM19316-RA	3.16553	1.66245	LIM domain transcription factor LMO4	mRNA	10.2726	5.18229	4.61075	24.0277	26.9695	15.6824
BgiM23699-RA	2.02544	1.01824	lipase maturation factor 2	mRNA	29.6764	30.0573	35.3491	68.8794	73.2028	51.9995
BgiM23711-RA	2.28268	1.19073	lipoxygenasey domain-containing protein 1	mRNA	170.068	165.833	319.678	444.513	594.099	459.741
BgiM23709-RA	5.99128	2.58286	lipoxygenasey domain-containing protein 1	mRNA	6.8484	23.8385	16.9061	77.6896	114.042	100.697
lncRNA1229	2.37345	1.24698	lncRNA1229	lncRNA	7.98979	4.14583	16.9061	28.8332	23.1167	18.9839
lncRNA1384	2.66246	1.41276	lncRNA1384	lncRNA	25.1108	37.3125	10.7584	76.0877	60.1034	61.0787
lncRNA1638	5.83685	2.54519	lncRNA1638	lncRNA	2.2828	0	1.53692	13.6157	10.7878	4.95233
lncRNA1777	8.26926	3.04776	lncRNA1777	lncRNA	3.4242	1.03646	0	23.2268	18.4933	5.77772
lncRNA278	4.96601	2.31209	lncRNA278	lncRNA	92.4533	50.7865	23.0537	238.675	320.551	272.378
lncRNA31	3.53293	1.82086	lncRNA31	lncRNA	15.9796	3.10938	4.61075	24.0277	36.9867	26.4124
lncRNA345	51.2627	5.67984	lncRNA345	lncRNA	0	0	0	12.0139	19.2639	42.0948
lncRNA441	110.81	6.79195	lncRNA441	lncRNA	1.1414	2.07292	0	196.226	220.379	99.872
lncRNA511	17.4117	4.12198	lncRNA511	lncRNA	18.2624	76.6979	285.866	2683.89	2204.56	1766.33
lncRNA606	2.3967	1.26105	lncRNA606	lncRNA	66.2012	50.7865	72.235	136.958	185.704	132.888
lncRNA711	3.90434	1.96508	lncRNA711	lncRNA	4.5656	13.474	27.6645	51.2591	90.1551	41.2694
lncRNA718	3.39235	1.76229	lncRNA718	lncRNA	9.13119	7.25521	3.07383	30.4351	19.2639	19.8093
lncRNA788	3.47816	1.79833	lncRNA788	lncRNA	4.5656	6.21875	26.1276	54.4628	35.4456	42.0948
lncRNA826	4.10904	2.0388	lncRNA826	lncRNA	0	4.14583	3.07383	15.2175	11.5583	7.42849
lncRNA840	51.0347	5.67341	lncRNA840	lncRNA	14.8382	9.32813	7.68458	1025.98	558.653	113.904
lncRNA912	2.39857	1.26217	lncRNA912	lncRNA	25.1108	17.6198	36.886	60.8702	80.1378	51.9995
BgiM14745-RA	10.9984	3.45923	low affinity immunoglobulin epsilon Fc receptor	mRNA	0	0	1.53692	20.824	0.770556	9.90466
BgiM13764-RA	88.806	6.47259	low-density lipoprotein receptor	mRNA	0	0	3.07383	124.944	131.765	144.443
BgiM17972-RA	2.40097	1.26362	low-density lipoprotein receptor- protein 12	mRNA	99.3017	97.4271	99.8995	200.231	269.695	244.315
BgiM23341-RA	2.17724	1.1225	low-density lipoprotein receptor- protein 4	mRNA	38.8076	70.4792	61.4766	134.555	133.306	105.65
BgiM33294-RA	2.15575	1.10819	low-density lipoprotein receptor-related protein 1-like isoform X1	mRNA	240.835	260.151	370.397	639.938	665.76	574.47
BgiM33573-RA	2.86965	1.52087	low-density lipoprotein receptor-related protein 2	mRNA	550.154	391.781	379.618	1096.46	1420.13	1278.53
BgiM23929-RA	2.5607	1.35654	low-density lipoprotein receptor-related protein 6	mRNA	101.585	79.8073	81.4565	235.471	244.266	195.617
BgiM11285-RA	2.25872	1.17551	LRR receptor-like serine/threonine-protein kinase isoform X4	mRNA	45.656	52.8594	23.0537	95.3099	110.96	70.158
BgiM35713-RA	2.47434	1.30704	lysM and putative peptidoglycan-binding domain-containing protein 2-like isoform X2	mRNA	12.5554	20.7292	21.5168	37.6434	54.7095	45.3964
BgiM04872-RA	2.05234	1.03727	lysophospholipid acyltransferase 7-like isoform X1	mRNA	68.484	73.5886	67.6243	150.574	152.57	128.761
BgiM08688-RA	2.41306	1.27087	lysosomal-trafficking regulator isoform X2	mRNA	15.9796	17.6198	12.2953	50.4582	28.5106	33.8409
BgiM07571-RA	2.93189	1.55183	lysosome-associated membrane glycoprotein 5	mRNA	21.6866	13.474	6.14766	37.6434	28.5106	57.7772
BgiM10264-RA	2.96394	1.56752	macrophage-expressed 1 protein	mRNA	125.554	99.5	215.168	409.272	574.835	323.552
BgiM10259-RA	2.28448	1.19187	macrophage-expressed 1 protein	mRNA	136.968	244.604	162.913	492.568	353.685	399.488
BgiM10258-RA	2.1611	1.11177	macrophage-expressed 1 protein	mRNA	283.067	257.042	545.605	764.882	880.746	702.405
BgiM10371-RA	4.09544	2.03402	major facilitator super domain-containing protein 4A	mRNA	12.5554	3.10938	3.07383	31.236	27.74	22.2855
BgiM15495-RA	3.37192	1.75357	major Facilitator-like protein 5	mRNA	22.828	20.7292	29.2014	68.0785	58.5623	122.157
BgiM33052-RA	2.53127	1.33986	malignant fibrous histiocytoma-amplified sequence 1	mRNA	33.1006	29.0208	46.1075	106.523	97.8606	71.8088
BgiM12528-RA	3.20431	1.68001	maltase-glucoamylase intestinal	mRNA	83.3221	106.755	58.4028	270.712	318.24	210.474
BgiM12529-RA	2.05106	1.03637	maltase-glucoamylase intestinal	mRNA	206.593	243.568	339.658	535.017	645.726	440.757
BgiM07307-RA	2.13567	1.09469	MAPK/MAK/MRK overlapping kinase	mRNA	45.656	31.0938	52.2551	80.0923	118.666	78.4119
BgiM27173-RA	3.11681	1.64007	matrilin-2	mRNA	39.949	15.5469	35.3491	112.93	116.354	56.9518
BgiM25921-RA	2.52054	1.33373	matrilin-3	mRNA	315.026	65.2969	218.242	553.438	579.458	378.028
BgiM19756-RA	2.07761	1.05493	mechanosensory protein 2	mRNA	265.946	176.198	384.229	545.429	601.034	571.994
BgiM01130-RA	2.28776	1.19393	melanopsin-like isoform X2	mRNA	6.8484	12.4375	23.0537	40.8471	33.1339	24.7616
BgiM01133-RA	3.13856	1.6501	melanopsin-like isoform X2	mRNA	5.707	7.25521	3.07383	26.4305	14.6406	12.3808
BgiM03738-RA	2.08743	1.06173	melanotransferrin-like isoform X1	mRNA	824.09	643.641	1303.3	1852.54	2116.72	1816.68
BgiM04282-RA	266.449	8.05772	membrane metallo-endopeptidase-like 1	mRNA	0	0	0	40.0462	70.1206	277.33
BgiM29498-RA	14.5633	3.86426	membrane metallo-endopeptidase-like 1	mRNA	5.707	2.07292	0	97.7127	24.6578	10.73
BgiM13483-RA	2.07073	1.05014	mesocentin-like isoform X4	mRNA	2555.59	2248.08	3273.63	5439.87	5920.95	5366.67
BgiM10358-RA	5.10307	2.35137	metabotropic glutamate receptor	mRNA	108.433	62.1875	222.853	661.563	783.655	568.693
BgiM15450-RA	2.40377	1.2653	metabotropic glutamate receptor 1-like isoform X2	mRNA	5.707	14.5104	16.9061	25.6295	40.0689	25.587
BgiM31728-RA	2.71005	1.43832	metabotropic glutamate receptor 4	mRNA	25.1108	26.9479	46.1075	87.3007	120.977	60.2533
BgiM09698-RA	3.88926	1.9595	metabotropic glutamate receptor 5	mRNA	53.6458	34.2031	58.4028	187.416	183.392	202.22
BgiM35014-RA	3.1368	1.64929	metalloendopeptidase	mRNA	9.13119	5.18229	10.7584	25.6295	34.675	21.4601
BgiM24614-RA	2.85008	1.511	metalloprotease mig-17	mRNA	11.414	4.14583	15.3692	20.0231	36.9867	33.8409
BgiM24710-RA	3.48563	1.80142	metalloprotease mig-17	mRNA	31.9592	17.6198	26.1276	64.8748	133.306	69.3326
BgiM24711-RA	3.23778	1.695	metalloprotease mig-17	mRNA	34.242	33.1667	35.3491	102.518	141.012	92.4435
BgiM13403-RA	2.79018	1.48036	methyltransferase-like protein 24	mRNA	58.2114	23.8385	53.792	167.393	109.419	104.824
BgiM26147-RA	3.10751	1.63576	methyltransferase-like protein 24	mRNA	28.535	17.6198	10.7584	68.8794	51.6273	59.428
BgiM22654-RA	6.86396	2.77904	MetK 1 protein	mRNA	11.414	6.21875	16.9061	96.1108	67.8089	81.7134
BgiM22646-RA	5.65555	2.49967	MetK 2 protein	mRNA	0	1.03646	3.07383	5.60646	16.1817	8.25388
BgiM34162-RA	2.04206	1.03002	microtubule-actin cross-linking factor 1	mRNA	164.361	202.109	129.101	347.601	373.72	292.187
BgiM34157-RA	2.01388	1.00998	microtubule-actin cross-linking factor 1-like isoform X1	mRNA	239.694	298.5	288.94	559.845	595.64	511.741
BgiM25668-RA	2.2637	1.17868	microtubule-associated protein	mRNA	54.7872	75.6615	139.859	184.212	204.197	225.331
BgiM13635-RA	3.78054	1.91859	microtubule-associated protein futsch	mRNA	59.3528	37.3125	75.3088	210.643	250.431	193.141
BgiM19253-RA	2.52127	1.33415	microtubule-associated protein futsch-like isoform X1	mRNA	286.491	372.089	521.014	945.891	1102.67	927.736
BgiM13082-RA	3.05413	1.61076	midnolin	mRNA	31.9592	22.8021	46.1075	87.3007	114.813	108.951
BgiM22910-RA	2.4718	1.30556	mitochondria-eating protein	mRNA	196.321	259.115	458.001	741.655	863.793	654.533
BgiM36167-RA	2.08429	1.05956	mitogen-activated protein kinase kinase kinase 1-like isoform X1	mRNA	87.8877	82.9167	155.228	205.036	257.366	218.728
BgiM23640-RA	2.26097	1.17694	molluscan insulin-related peptide(s) receptor	mRNA	26.2522	39.3854	26.1276	74.4859	77.0556	57.7772
BgiM22541-RA	2.42499	1.27798	monocarboxylate transporter	mRNA	42.2318	47.6771	55.3289	135.356	124.83	94.0943
BgiM15903-RA	2.05756	1.04093	monocarboxylate transporter 2	mRNA	63.9184	26.9479	78.3827	124.143	134.847	90.7927
BgiM32336-RA	2.16683	1.11559	monocarboxylate transporter 5	mRNA	19.4038	37.3125	12.2953	55.2637	43.1511	52.8248
BgiM35698-RA	3.1188	1.64099	mucin-12	mRNA	17.121	14.5104	41.4967	52.8609	80.9084	97.3958
BgiM10421-RA	3.73992	1.90301	mucin-17	mRNA	1.1414	4.14583	6.14766	11.2129	22.3461	13.2062
BgiM33808-RA	129.436	7.0161	mucin-2	mRNA	28.535	42.4948	35.3491	7004.88	5108.79	1843.09
BgiM25936-RA	3.41861	1.77341	mucin-22	mRNA	9.13119	11.401	9.22149	51.2591	30.0517	23.9363
BgiM10199-RA	3.0208	1.59493	mucin-22	mRNA	147.241	51.8229	41.4967	274.717	288.188	166.728
BgiM26272-RA	8.44374	3.07788	mucin-4	mRNA	218.007	139.922	173.671	1465.69	1627.41	1406.46
BgiM26194-RA	2.49248	1.31758	mucin-5AC	mRNA	67.3426	41.4583	121.416	177.004	192.639	206.347
BgiM26428-RA	3.28443	1.71564	mucin-like protein	mRNA	522.761	242.531	643.967	1263.86	1999.59	1368.49
BgiM25128-RA	3.12483	1.64378	mucin-like protein	mRNA	134.685	75.6615	124.49	379.638	423.806	245.966
BgiM09123-RA	22.2909	4.47838	multicystatin-like isoform X2	mRNA	25.1108	22.8021	58.4028	1447.27	331.339	622.343
BgiM09124-RA	3.28177	1.71448	multicystatin-like isoform X2	mRNA	764.737	493.354	899.095	3259.76	2381.02	1441.95
BgiM01762-RA	2.33073	1.22078	multidrug resistance protein 1	mRNA	43.3732	27.9844	76.8458	125.745	121.748	99.872
BgiM29056-RA	3.56516	1.83397	multidrug resistance-associated protein 1	mRNA	27.3936	8.29167	53.792	135.356	104.025	83.3642
BgiM09215-RA	72.5386	6.18068	multidrug resistance-associated protein 1	mRNA	4.5656	7.25521	9.22149	1260.65	203.427	166.728
BgiM09216-RA	24.5396	4.61704	multidrug resistance-associated protein 1	mRNA	1.1414	5.18229	3.07383	244.282	10.7878	9.90466
BgiM29959-RA	3.14275	1.65203	multidrug resistance-associated protein 1	mRNA	22.828	29.0208	24.5906	120.139	66.2678	56.9518
BgiM22908-RA	2.66677	1.4151	multidrug resistance-associated protein 4	mRNA	30.8178	33.1667	13.8322	44.8517	92.4667	72.6342
BgiM22909-RA	2.6335	1.39698	multidrug resistance-associated protein 4	mRNA	14.8382	4.14583	4.61075	13.6157	26.9695	23.9363
BgiM32309-RA	2.33228	1.22174	multidrug resistance-associated protein 5	mRNA	107.292	114.01	89.1411	221.055	269.695	235.236
BgiM21304-RA	2.74785	1.4583	multidrug resistance-associated protein 5	mRNA	55.9286	24.875	38.4229	112.129	102.484	115.554
BgiM03001-RA	2.09824	1.06918	multiple C2 and transmembrane domain-containing protein 1	mRNA	61.6356	71.5156	127.564	205.837	204.968	137.84
BgiM14475-RA	2.08951	1.06316	multiple epidermal growth factor-like domains 10	mRNA	62.777	61.1511	124.49	147.37	205.738	167.554
BgiM25935-RA	7.03137	2.81381	multiple epidermal growth factor-like domains 10	mRNA	71.9082	37.3125	52.2551	400.462	474.663	269.077
BgiM20264-RA	2.76778	1.46873	multiple epidermal growth factor-like domains 10	mRNA	198.603	120.229	341.195	608.702	638.791	581.899
BgiM26273-RA	6.26553	2.64744	multiple epidermal growth factor-like domains protein 11	mRNA	93.5947	40.4219	53.792	406.068	429.2	349.139
BgiM25109-RA	6.21966	2.63684	multiple epidermal growth factor-like domains protein 6	mRNA	317.309	271.552	418.041	2324.28	2276.99	1668.94
BgiM36218-RA	3.78303	1.91954	multiple epidermal growth factor-like domains protein 6	mRNA	58.2114	47.6771	104.51	229.865	292.811	277.33
BgiM25111-RA	2.25994	1.17629	multiple epidermal growth factor-like domains protein 6	mRNA	418.894	424.948	1065.08	1194.98	1819.28	1301.64
BgiM26274-RA	4.52001	2.17632	multiple epidermal growth factor-like domains protein 6	mRNA	77.6151	21.7656	106.047	305.152	284.335	344.187
BgiM09043-RA	14.4696	3.85495	myeloblastin	mRNA	0	0	1.53692	13.6157	8.47612	19.8093
BgiM09044-RA	15.0895	3.91547	myeloblastin	mRNA	0	0	3.07383	31.236	8.47612	27.2378
BgiM22027-RA	2.18777	1.12946	myophilin	mRNA	29.6764	33.1667	56.8659	72.884	103.255	87.4912
BgiM33672-RA	2.26066	1.17674	myosin light chain kinase smooth muscle	mRNA	87.8877	123.339	119.879	298.744	276.63	174.982
BgiM23909-RA	4.37671	2.12985	myosin light chain kinase family member 4	mRNA	7.98979	3.10938	4.61075	28.8332	30.8222	14.0316
BgiM20140-RA	2.6226	1.391	myosin-13	mRNA	135.827	33.1667	73.7719	235.471	267.383	136.189
BgiM26095-RA	3.26173	1.70564	myosin-7	mRNA	293.34	137.849	182.893	742.456	786.738	477.074
BgiM32109-RA	2.30016	1.20173	myosin-VIIa-like isoform X2	mRNA	159.796	266.37	216.705	459.73	558.653	462.217
BgiM19266-RA	2.02057	1.01476	N(G) N(G)-dimethylarginine dimethylaminohydrolase 1-like isoform X2	mRNA	256.815	200.036	336.584	547.832	517.043	539.804
BgiM03700-RA	14.0651	3.81405	NA	mRNA	83.3221	6.21875	0	122.541	226.543	929.387
BgiM36114-RA	5.81529	2.53985	NA	mRNA	29.6764	8.29167	1.53692	82.4951	117.125	37.1425
BgiM02963-RA	2.30207	1.20293	NA	mRNA	140.392	152.359	261.276	378.837	469.269	429.202
BgiM03811-RA	3.41685	1.77267	NA	mRNA	323.016	367.943	379.618	1187.77	1356.18	1117.58
BgiM26297-RA	16.4984	4.04425	NA	mRNA	2.2828	6.21875	3.07383	60.8702	127.142	25.587
BgiM34323-RA	2.21384	1.14655	NA	mRNA	348.127	320.266	517.94	824.951	990.164	813.007
BgiM00993-RA	10.2101	3.35193	NA	mRNA	1.1414	0	0	8.81016	3.08222	13.2062
BgiM28594-RA	2.29787	1.2003	NA	mRNA	74.1909	74.625	115.269	211.444	204.968	192.315
BgiM30208-RA	2.4454	1.29007	NA	mRNA	41.0904	15.5469	47.6444	76.8886	88.6139	91.6181
BgiM35207-RA	2.04681	1.03338	NA	mRNA	309.319	235.276	481.054	708.016	690.418	702.405
BgiM22866-RA	21.8184	4.44747	NA	mRNA	5.707	4.14583	21.5168	493.369	124.06	97.3958
BgiM36175-RA	2.52238	1.33479	NA	mRNA	34.242	21.7656	19.9799	76.8886	72.4323	44.571
BgiM12881-RA	2.44584	1.29033	NA	mRNA	1061.5	410.438	796.122	2410.78	1396.25	1742.39
BgiM32020-RA	2.42674	1.27902	NA	mRNA	97.0189	79.8073	165.987	246.684	318.24	269.077
BgiM18171-RA	264.972	8.0497	NA	mRNA	0	0	0	233.069	63.9562	88.3165
BgiM30795-RA	2.19412	1.13364	NA	mRNA	44.5146	76.6979	53.792	154.578	150.258	80.888
BgiM30624-RA	2.78907	1.47978	NA	mRNA	69.6254	86.0261	138.322	276.319	292.811	253.394
BgiM25182-RA	3.06212	1.61453	NA	mRNA	130.12	128.521	225.927	482.957	519.355	484.503
BgiM24178-RA	2.80121	1.48605	NA	mRNA	36.5248	32.1302	29.2014	93.708	83.9906	99.0466
BgiM06011-RA	2.41662	1.27299	NA	mRNA	6.8484	8.29167	23.0537	25.6295	43.1511	25.587
BgiM13569-RA	2.21396	1.14663	NA	mRNA	28.535	20.7292	36.886	59.2683	76.285	56.9518
BgiM06477-RA	2.33106	1.22098	NA	mRNA	140.392	103.646	119.879	276.319	285.876	288.06
BgiM09672-RA	2.0817	1.05776	NA	mRNA	103.867	97.4271	147.544	238.675	260.448	228.633
BgiM01619-RA	4.26635	2.093	NA	mRNA	6.8484	11.401	16.9061	59.2683	61.6445	33.8409
BgiM06920-RA	3.21375	1.68426	NA	mRNA	31.9592	46.6406	18.443	144.166	103.255	67.6818
BgiM04656-RA	3.65491	1.86983	NA	mRNA	74.1909	48.7136	93.7518	247.485	322.092	226.156
BgiM32659-RA	2.00367	1.00265	NA	mRNA	147.241	165.833	142.933	292.337	352.915	269.902
BgiM28476-RA	2.08856	1.06251	NA	mRNA	21.6866	10.3646	27.6645	46.4536	49.3156	30.5394
BgiM03481-RA	31.1762	4.96238	NA	mRNA	6.8484	0	10.7584	96.9117	197.262	298.791
BgiM20633-RA	2.47062	1.30487	NA	mRNA	42.2318	54.9323	81.4565	147.37	165.67	130.411
BgiM17012-RA	2.66233	1.41269	NA	mRNA	15.9796	14.5104	38.4229	64.8748	73.9734	47.0471
BgiM30947-RA	3.62199	1.85678	NA	mRNA	17.121	7.25521	66.0874	64.0739	162.587	104.824
BgiM25115-RA	3.40513	1.76771	NA	mRNA	39.949	8.29167	33.8121	131.351	73.9734	77.5865
BgiM24968-RA	2.19922	1.13699	NA	mRNA	60.4942	70.4792	93.7518	144.967	194.18	156.824
BgiM16636-RA	3.44365	1.78394	NA	mRNA	12.5554	4.14583	26.1276	48.8563	60.1034	42.0948
BgiM01458-RA	3.60643	1.85057	NA	mRNA	6.8484	9.32813	3.07383	32.8379	12.3289	28.0632
BgiM07231-RA	5.55992	2.47506	NA	mRNA	0	0	6.14766	23.2268	7.70556	9.90466
BgiM25810-RA	4.61171	2.2053	NA	mRNA	15.9796	11.401	12.2953	67.2776	86.3023	34.6663
BgiM07704-RA	2.51213	1.32891	NA	mRNA	35.3834	25.9115	43.0336	96.1108	95.5489	72.6342
BgiM30820-RA	5.22708	2.38601	NA	mRNA	3.4242	6.21875	1.53692	21.6249	33.9045	9.07927
BgiM04526-RA	3.57554	1.83816	NA	mRNA	11.414	8.29167	4.61075	24.8286	36.9867	28.8886
BgiM00934-RA	3.59984	1.84793	NA	mRNA	7.98979	4.14583	15.3692	46.4536	31.5928	24.7616
BgiM34237-RA	2.01228	1.00883	NA	mRNA	687.122	524.448	654.726	1359.17	1344.62	1053.2
BgiM12261-RA	3.35791	1.74756	NA	mRNA	33.1006	17.6198	33.8121	103.319	94.0078	89.9673
BgiM35222-RA	34.6791	5.11599	NA	mRNA	6.8484	23.8385	3.07383	908.247	166.44	145.268
BgiM13768-RA	2.06976	1.04947	NA	mRNA	93.5947	86.0261	138.322	193.823	262.76	203.046
BgiM12290-RA	2.41126	1.26979	NA	mRNA	33.1006	41.4583	38.4229	115.333	83.2201	75.9357
BgiM12344-RA	2.02243	1.01609	NA	mRNA	51.363	67.3698	70.6981	144.166	112.501	127.935
BgiM16566-RA	2.19223	1.1324	NA	mRNA	156.372	145.104	201.336	373.23	401.46	329.33
BgiM33959-RA	2.48026	1.31049	NA	mRNA	30.8178	11.401	53.792	81.6942	56.2506	102.348
BgiM19393-RA	2.01541	1.01108	NA	mRNA	98.1603	79.8073	153.692	177.805	264.301	227.807
BgiM20536-RA	3.95655	1.98424	NA	mRNA	45.656	17.6198	36.886	140.963	144.094	115.554
BgiM08114-RA	2.06862	1.04867	NA	mRNA	44.5146	61.1511	44.5705	112.129	109.419	90.7927
BgiM16042-RA	2.42551	1.27829	NA	mRNA	28.535	22.8021	36.886	84.097	70.8912	61.0787
BgiM16043-RA	5.70057	2.51111	NA	mRNA	1.1414	0	3.07383	12.0139	13.0995	5.77772
BgiM31406-RA	20.9596	4.38954	NA	mRNA	2.2828	0	0	0	8.47612	68.5072
BgiM33787-RA	61.4368	5.94103	NA	mRNA	4.5656	4.14583	0	103.319	230.396	289.711
BgiM06464-RA	2.3946	1.25979	NA	mRNA	20.5452	14.5104	36.886	56.8656	66.2678	51.1741
BgiM26747-RA	35.9663	5.16857	NA	mRNA	2.2828	0	0	117.736	15.4111	0
BgiM32212-RA	2.0942	1.0664	NA	mRNA	54.7872	135.776	116.806	191.421	279.712	174.157
BgiM10665-RA	7.31368	2.8706	NA	mRNA	7.98979	2.07292	7.68458	53.6619	30.0517	55.301
BgiM34378-RA	2.3807	1.25139	NA	mRNA	39.949	58.0417	72.235	140.963	154.882	111.427
BgiM05032-RA	2.08003	1.05661	NA	mRNA	75.3323	83.9531	107.584	175.402	209.591	171.681
BgiM31001-RA	2.9752	1.57299	NA	mRNA	3.4242	8.29167	4.61075	16.0185	12.3289	23.1109
BgiM24598-RA	2.86317	1.51761	NA	mRNA	580.972	442.568	533.31	1918.21	1533.41	1008.62
BgiM31440-RA	38.5314	5.26796	NA	mRNA	3.4242	0	0	17.6203	47.7745	121.332
BgiM14809-RA	2.66004	1.41145	NA	mRNA	57.07	46.6406	64.5504	147.37	189.557	113.078
BgiM30622-RA	2.29495	1.19846	NA	mRNA	17.121	31.0938	96.8257	84.8979	142.553	107.3
BgiM27021-RA	2.11131	1.07814	NA	mRNA	65.0598	73.5886	70.6981	147.37	174.916	121.332
BgiM31269-RA	3.38697	1.75999	NA	mRNA	29.6764	39.3854	38.4229	139.361	134.077	94.0943
BgiM15853-RA	2.66318	1.41315	NA	mRNA	83.3221	72.5521	115.269	243.481	268.924	212.125
BgiM02923-RA	2.33379	1.22267	NA	mRNA	23.9694	7.25521	36.886	63.273	54.7095	42.9202
BgiM32631-RA	50.3192	5.65304	NA	mRNA	13.6968	2.07292	23.0537	631.128	517.043	877.388
BgiM21563-RA	45.1921	5.498	NA	mRNA	0	0	0	24.8286	33.9045	5.77772
BgiM00900-RA	2.75997	1.46465	NA	mRNA	4.5656	2.07292	9.22149	8.81016	17.7228	19.8093
BgiM20782-RA	4.00186	2.00067	NA	mRNA	30.8178	11.401	26.1276	83.296	107.107	87.4912
BgiM00756-RA	2.32202	1.21538	NA	mRNA	53.6458	27.9844	12.2953	84.097	61.6445	74.2849
BgiM00810-RA	2.35705	1.23698	NA	mRNA	29.6764	27.9844	10.7584	58.4674	47.0039	57.7772
BgiM00162-RA	114.907	6.84432	NA	mRNA	0	0	0	133.754	18.4933	14.0316
BgiM31208-RA	2.61813	1.38854	NA	mRNA	6.8484	16.5833	38.4229	52.8609	69.35	42.0948
BgiM21522-RA	1446.45	10.4983	NA	mRNA	6.8484	4.14583	6.14766	13259.3	7533.73	6112
BgiM21462-RA	9.23322	3.20683	NA	mRNA	0	0	3.07383	8.81016	20.0345	11.5554
BgiM14700-RA	3.31845	1.73051	NA	mRNA	21.6866	35.2396	52.2551	127.347	130.224	108.126
BgiM31345-RA	2.61134	1.38479	NA	mRNA	101.585	175.161	152.155	378.837	477.745	265.775
BgiM14681-RA	2.85585	1.51392	NA	mRNA	1276.08	712.047	1953.42	2845.68	3835.06	4578.43
BgiM32579-RA	12.4066	3.63303	NA	mRNA	126.695	14.5104	15.3692	812.136	896.157	250.918
BgiM11283-RA	2.46354	1.30073	NA	mRNA	57.07	62.1875	87.6042	192.222	184.163	135.364
BgiM25661-RA	2.01635	1.01174	NA	mRNA	125.554	133.703	198.262	294.74	378.343	250.918
BgiM33393-RA	2.12794	1.08946	NA	mRNA	62.777	94.3177	124.49	215.448	186.475	198.919
BgiM11951-RA	3.44499	1.7845	NA	mRNA	283.067	175.161	258.202	886.622	947.013	638.025
BgiM28040-RA	2.28756	1.19381	NA	mRNA	17.121	17.6198	58.4028	64.8748	83.2201	66.8564
BgiM06463-RA	2.36817	1.24377	NA	mRNA	28.535	35.2396	50.7182	98.5136	97.8606	76.7611
BgiM11770-RA	2.39576	1.26049	NA	mRNA	61.6356	65.2969	142.933	204.235	228.085	216.252
BgiM11425-RA	151.86	7.2466	NA	mRNA	0	0	0	120.939	66.2678	33.0155
BgiM28872-RA	848.24	9.72833	NA	mRNA	2.2828	1.03646	15.3692	8303.17	4830.62	3955.26
BgiM17795-RA	28.4352	4.82961	NA	mRNA	0	2.07292	0	86.4997	10.0172	2.47616
BgiM31319-RA	2.10634	1.07474	NA	mRNA	107.292	154.432	172.135	309.156	364.473	241.839
BgiM30958-RA	4.44312	2.15157	NA	mRNA	5.707	15.5469	13.8322	59.2683	67.8089	33.8409
BgiM11485-RA	2.38176	1.25203	NA	mRNA	9.13119	2.07292	23.0537	19.2222	34.675	29.714
BgiM34236-RA	2.1308	1.0914	NA	mRNA	473.681	433.24	405.746	946.691	1046.42	805.579
BgiM33807-RA	16.8191	4.07203	NA	mRNA	63.9184	43.5313	35.3491	1197.38	833.742	393.71
BgiM36009-RA	7.82706	2.96847	NA	mRNA	26.2522	10.3646	19.9799	167.393	116.354	169.205
BgiM14368-RA	2.12255	1.0858	NA	mRNA	23.9694	31.0938	39.9598	54.4628	88.6139	60.2533
BgiM14200-RA	7.08108	2.82397	NA	mRNA	75.3323	9.32813	50.7182	362.017	364.473	241.013
BgiM24782-RA	3.41939	1.77374	NA	mRNA	149.523	298.5	202.873	911.451	620.298	697.453
BgiM34558-RA	5.96236	2.57588	NA	mRNA	44.5146	21.7656	39.9598	212.245	254.283	174.157
BgiM34412-RA	3.00874	1.58916	NA	mRNA	14.8382	11.401	46.1075	60.0693	98.6312	61.9041
BgiM22114-RA	2.21883	1.1498	NA	mRNA	67.3426	63.224	92.2149	135.356	173.375	187.363
BgiM27666-RA	3.60461	1.84984	NA	mRNA	35.3834	40.4219	96.8257	189.819	237.331	198.919
BgiM16551-RA	2.81064	1.4909	NA	mRNA	1.1414	3.10938	9.22149	16.0185	15.4111	9.07927
BgiM11663-RA	7.90802	2.98332	NA	mRNA	13.6968	2.07292	3.07383	68.0785	31.5928	59.428
BgiM31122-RA	2.86043	1.51623	NA	mRNA	45.656	34.2031	63.0135	139.361	155.652	116.38
BgiM16304-RA	2.16063	1.11145	NA	mRNA	10.2726	9.32813	23.0537	36.8425	22.3461	34.6663
BgiM21922-RA	3.22065	1.68735	NA	mRNA	9.13119	15.5469	24.5906	69.6803	60.8739	31.3648
BgiM34522-RA	2.59607	1.37633	NA	mRNA	159.796	134.74	221.316	408.471	540.16	392.885
BgiM20897-RA	2.31149	1.20882	NA	mRNA	232.845	126.448	375.007	511.79	641.873	545.582
BgiM20898-RA	2.44859	1.29195	NA	mRNA	50.2216	40.4219	79.9196	116.134	164.128	139.491
BgiM25947-RA	2.6488	1.40534	NA	mRNA	1167.65	638.458	1559.97	2816.85	3138.47	2963.14
BgiM05571-RA	2.06454	1.04582	NA	mRNA	168.927	202.109	201.336	375.633	412.247	395.361
BgiM34442-RA	2.80621	1.48862	NA	mRNA	41.0904	49.75	47.6444	126.546	130.995	133.713
BgiM19387-RA	2.22319	1.15263	NA	mRNA	42.2318	50.7865	98.3626	151.375	171.063	104.824
BgiM31869-RA	3.34911	1.74378	NA	mRNA	52.5044	43.5313	101.436	205.036	243.496	216.252
BgiM31870-RA	2.63688	1.39883	NA	mRNA	122.13	70.4792	142.933	280.323	322.092	284.759
BgiM08760-RA	3.83432	1.93897	NA	mRNA	9.13119	23.8385	23.0537	97.7127	59.3328	61.9041
BgiM31209-RA	3.15288	1.65667	NA	mRNA	6.8484	2.07292	6.14766	20.824	21.5756	8.25388
BgiM15081-RA	2.19381	1.13344	NA	mRNA	870.888	662.297	1400.13	2084.8	2276.22	2075.85
BgiM31263-RA	2.39761	1.2616	NA	mRNA	6.8484	11.401	19.9799	38.4443	35.4456	19.8093
BgiM32024-RA	2.85207	1.51201	NA	mRNA	81.0393	103.646	75.3088	277.92	278.941	187.363
BgiM14761-RA	2.61069	1.38443	NA	mRNA	39.949	54.9323	27.6645	105.722	123.289	93.2689
BgiM04213-RA	2.26286	1.17815	NA	mRNA	154.089	118.156	95.2887	290.735	259.677	283.108
BgiM06007-RA	9.17841	3.19824	NA	mRNA	1.1414	0	0	12.0139	4.62334	5.77772
BgiM02422-RA	2.09548	1.06728	NA	mRNA	25.1108	57.0052	56.8659	120.139	90.1551	82.5388
BgiM14502-RA	2.43386	1.28325	NA	mRNA	63.9184	41.4583	104.51	153.777	207.28	151.871
BgiM33943-RA	2.69839	1.4321	NA	mRNA	50.2216	53.8958	101.436	176.203	202.656	178.284
BgiM20900-RA	3.39858	1.76493	NA	mRNA	66.2012	33.1667	81.4565	200.231	241.184	176.633
BgiM30968-RA	2.22164	1.15163	NA	mRNA	17.121	11.401	15.3692	40.8471	36.9867	21.4601
BgiM31275-RA	2.6133	1.38587	NA	mRNA	317.309	177.234	542.531	809.734	1155.83	746.976
BgiM19395-RA	35.0787	5.13252	NA	mRNA	0	1.03646	0	24.0277	32.3634	29.714
BgiM13588-RA	2.04427	1.03159	NA	mRNA	89.0291	88.099	130.638	197.027	204.197	229.458
BgiM23651-RA	8.47754	3.08364	NA	mRNA	10.2726	8.29167	1.53692	66.4766	33.1339	81.7134
BgiM27430-RA	2.4654	1.30182	NA	mRNA	34.242	79.8073	95.2887	177.805	180.31	160.125
BgiM19498-RA	6.5691	2.7157	NA	mRNA	369.813	257.042	720.813	3500.84	2943.52	2416.74
BgiM12650-RA	2.34436	1.22919	NA	mRNA	62.777	54.9323	66.0874	130.551	159.505	142.792
BgiM13531-RA	2.15346	1.10665	NA	mRNA	114.14	68.4063	162.913	268.309	263.53	213.776
BgiM19672-RA	2.18917	1.13039	NA	mRNA	205.452	294.354	175.208	558.244	544.013	377.202
BgiM21750-RA	2.86015	1.51609	NA	mRNA	5.707	9.32813	12.2953	25.6295	35.4456	19.8093
BgiM22624-RA	3.41533	1.77202	NA	mRNA	11.414	8.29167	23.0537	40.0462	61.6445	47.8725
BgiM13800-RA	3.81512	1.93173	NA	mRNA	7.98979	2.07292	13.8322	32.0369	39.2984	23.9363
BgiM26277-RA	9.66725	3.27311	NA	mRNA	25.1108	4.14583	9.22149	195.425	101.713	87.4912
BgiM10060-RA	2.67154	1.41767	NA	mRNA	43.3732	51.8229	92.2149	148.972	208.05	146.094
BgiM15514-RA	2.47381	1.30673	NA	mRNA	98.1603	75.6615	126.027	245.083	332.11	166.728
BgiM08967-RA	2.17789	1.12293	NA	mRNA	17.121	37.3125	55.3289	89.7034	80.9084	70.158
BgiM19251-RA	2.20979	1.14391	NA	mRNA	59.3528	52.8594	81.4565	115.333	151.8	162.601
BgiM15937-RA	2.76173	1.46557	NA	mRNA	61.6356	40.4219	124.49	217.851	218.067	192.315
BgiM24177-RA	3.53148	1.82027	NA	mRNA	125.554	40.4219	72.235	250.689	290.5	303.743
BgiM10839-RA	2.05753	1.04091	NA	mRNA	49.0802	36.276	82.9934	107.324	121.748	118.856
BgiM31322-RA	2.40053	1.26336	NA	mRNA	68.484	62.1875	56.8659	148.171	181.081	122.983
BgiM23589-RA	2.33794	1.22524	NA	mRNA	162.079	168.943	232.074	414.077	467.728	436.63
BgiM31399-RA	2.97271	1.57178	NA	mRNA	13.6968	10.3646	41.4967	60.0693	83.2201	54.4756
BgiM35149-RA	4.49282	2.16762	NA	mRNA	14.8382	14.5104	23.0537	84.8979	86.3023	69.3326
BgiM35269-RA	3.11623	1.6398	NA	mRNA	356.117	93.2813	61.4766	402.864	574.835	617.39
BgiM32476-RA	2.31516	1.21111	NA	mRNA	233.987	99.5	275.108	427.693	519.355	463.868
BgiM13911-RA	2.44891	1.29214	NA	mRNA	35.3834	33.1667	52.2551	84.097	114.813	99.0466
BgiM03201-RA	2.01336	1.00961	NA	mRNA	307.036	357.578	467.222	741.655	822.183	716.437
BgiM31861-RA	2.54754	1.3491	NA	mRNA	23.9694	26.9479	50.7182	86.4997	108.648	66.0311
BgiM35119-RA	4.7878	2.25936	NA	mRNA	27.3936	3.10938	0	33.6388	47.7745	70.158
BgiM30421-RA	2.28307	1.19097	NA	mRNA	204.31	195.891	394.987	614.308	666.531	536.502
BgiM31196-RA	2.77277	1.47133	NA	mRNA	9.13119	5.18229	18.443	28.0323	43.9217	21.4601
BgiM20882-RA	51.3354	5.68188	NA	mRNA	60.4942	37.3125	73.7719	1755.62	3080.68	4045.23
BgiM31139-RA	2.72314	1.44527	NA	mRNA	22.828	13.474	43.0336	65.6757	78.5967	74.2849
BgiM16188-RA	3.01234	1.59088	NA	mRNA	76.4737	86.0261	87.6042	243.481	274.318	238.537
BgiM20316-RA	10.0791	3.3333	NA	mRNA	12.5554	10.3646	0	112.129	80.1378	51.9995
BgiM26910-RA	2.40776	1.26769	NA	mRNA	11.414	39.3854	19.9799	52.06	70.8912	49.5233
BgiM12359-RA	2.56007	1.35618	NA	mRNA	26.2522	35.2396	70.6981	115.333	115.583	109.777
BgiM09089-RA	2.97485	1.57282	NA	mRNA	10.2726	1.03646	10.7584	33.6388	20.0345	14.857
BgiM06526-RA	2.632	1.39616	NA	mRNA	17.121	4.14583	12.2953	36.8425	20.0345	33.8409
BgiM09154-RA	3.50404	1.80902	NA	mRNA	5.707	5.18229	6.14766	24.8286	26.9695	11.5554
BgiM10184-RA	2.36974	1.24473	NA	mRNA	83.3221	62.1875	187.504	269.11	272.777	249.267
BgiM36001-RA	2.79038	1.48046	NA	mRNA	54.7872	42.4948	79.9196	168.194	180.31	148.57
BgiM28481-RA	2.33088	1.22087	NA	mRNA	92.4533	48.7136	90.678	192.222	194.951	155.173
BgiM00352-RA	2.77199	1.47092	NA	mRNA	23.9694	17.6198	24.5906	58.4674	74.7439	52.8248
BgiM16418-RA	3.83666	1.93985	NA	mRNA	12.5554	38.349	18.443	93.708	106.337	70.158
BgiM26744-RA	2.05501	1.03915	NA	mRNA	57.07	42.4948	50.7182	108.125	115.583	86.6658
BgiM08298-RA	2.00765	1.00551	NA	mRNA	26.2522	30.0573	53.792	72.884	66.2678	83.3642
BgiM17429-RA	4.15958	2.05644	NA	mRNA	1.1414	3.10938	3.07383	6.40739	14.6406	14.0316
BgiM34895-RA	2.30699	1.20601	NA	mRNA	100.443	59.0781	92.2149	200.231	216.526	165.903
BgiM09897-RA	2.01135	1.00816	NA	mRNA	53.6458	20.7292	101.436	103.319	127.142	124.634
BgiM19396-RA	14.8006	3.88758	NA	mRNA	68.484	9.32813	15.3692	528.609	419.182	451.487
BgiM20258-RA	2.24504	1.16674	NA	mRNA	63.9184	72.5521	142.933	211.444	220.379	197.268
BgiM35384-RA	2.24888	1.16921	NA	mRNA	45.656	69.4427	110.658	156.981	184.163	168.379
BgiM31090-RA	3.34739	1.74304	NA	mRNA	4.5656	4.14583	6.14766	23.2268	20.0345	9.90466
BgiM19691-RA	3.13172	1.64696	NA	mRNA	7.98979	0	9.22149	21.6249	24.6578	10.73
BgiM32360-RA	2.02066	1.01482	NA	mRNA	41.0904	31.0938	49.1813	85.6988	91.6962	69.3326
BgiM09794-RA	3.37946	1.75679	NA	mRNA	43.3732	7.25521	26.1276	60.0693	107.878	94.9196
BgiM27722-RA	4.18578	2.0655	NA	mRNA	44.5146	51.8229	78.3827	269.911	258.907	207.172
BgiM28084-RA	2.68635	1.42565	NA	mRNA	9.13119	15.5469	29.2014	56.0646	53.1684	37.9679
BgiM09699-RA	2.59372	1.37502	NA	mRNA	42.2318	67.3698	56.8659	132.953	164.128	137.014
BgiM11764-RA	2.20014	1.1376	NA	mRNA	75.3323	45.6042	92.2149	146.569	177.228	146.919
BgiM32078-RA	18.7321	4.22744	NA	mRNA	37.6662	14.5104	207.484	3840.43	609.51	439.932
BgiM27130-RA	4.52173	2.17688	NA	mRNA	477.105	159.615	95.2887	1158.14	843.759	1313.19
BgiM11705-RA	18.8063	4.23314	NA	mRNA	3.4242	0	0	81.6942	5.39389	3.30155
BgiM10026-RA	2.45033	1.29298	NA	mRNA	31.9592	67.3698	49.1813	124.143	138.7	103.174
BgiM15153-RA	2.61634	1.38755	NA	mRNA	5.707	4.14583	15.3692	21.6249	27.74	18.9839
BgiM26289-RA	12.1653	3.6047	NA	mRNA	9.13119	0	7.68458	81.6942	50.8567	88.3165
BgiM33786-RA	13.3759	3.74156	NA	mRNA	599.235	20.7292	854.525	3969.38	7229.36	8541.94
BgiM22795-RA	2.46284	1.30032	NA	mRNA	54.7872	75.6615	46.1075	157.782	147.947	131.237
BgiM21392-RA	3.56358	1.83333	NA	mRNA	22.828	7.25521	19.9799	93.708	44.6922	43.7456
BgiM03479-RA	12.998	3.70022	NA	mRNA	6.8484	0	4.61075	21.6249	29.2811	115.554
BgiM31105-RA	2.73614	1.45214	NA	mRNA	4.5656	22.8021	29.2014	60.0693	60.1034	37.1425
BgiM25174-RA	3.21832	1.68631	NA	mRNA	38.8076	26.9479	82.9934	180.208	178.769	122.983
BgiM20696-RA	3.34327	1.74126	NA	mRNA	29.6764	15.5469	23.0537	75.2868	75.5145	80.888
BgiM19671-RA	2.7977	1.48424	NA	mRNA	478.246	745.214	683.927	1758.03	2094.37	1486.52
BgiM35346-RA	2.16079	1.11156	NA	mRNA	22.828	24.875	59.9397	69.6803	99.4017	65.2057
BgiM23250-RA	2.07635	1.05405	NA	mRNA	22.828	21.7656	44.5705	76.0877	69.35	41.2694
BgiM20347-RA	94.8395	6.56742	NA	mRNA	0	0	0	62.472	31.5928	42.9202
BgiM30179-RA	2.74371	1.45613	NA	mRNA	65.0598	59.0781	66.0874	179.407	196.492	148.57
BgiM35113-RA	2.41615	1.27271	NA	mRNA	128.978	78.7708	175.208	294.74	342.897	289.711
BgiM20700-RA	3.18463	1.67113	NA	mRNA	65.0598	32.1302	35.3491	124.143	129.453	171.681
BgiM15506-RA	110.153	6.78337	NA	mRNA	0	0	0	44.0508	38.5278	76.7611
BgiM12391-RA	3.151	1.65581	NA	mRNA	41.0904	13.474	30.7383	55.2637	110.19	106.475
BgiM20068-RA	2.20461	1.14052	NA	mRNA	92.4533	70.4792	90.678	164.189	213.444	183.236
BgiM32530-RA	2.53701	1.34313	NA	mRNA	25.1108	16.5833	12.2953	54.4628	50.0861	34.6663
BgiM13065-RA	2.57994	1.36734	NA	mRNA	35.3834	41.4583	55.3289	98.5136	120.977	123.808
BgiM20336-RA	136.763	7.09554	NA	mRNA	0	0	0	20.824	47.7745	129.586
BgiM25819-RA	5.12873	2.3586	NA	mRNA	5.707	15.5469	4.61075	50.4582	59.3328	28.8886
BgiM33544-RA	2.63238	1.39637	NA	mRNA	35.3834	15.5469	16.9061	53.6619	67.0384	60.2533
BgiM19716-RA	2.31789	1.21281	NA	mRNA	60.4942	53.8958	59.9397	148.171	134.847	122.983
BgiM28952-RA	3.05703	1.61213	NA	mRNA	36.5248	63.224	41.4967	149.773	170.293	114.729
BgiM15366-RA	2.03954	1.02825	NA	mRNA	21.6866	24.875	9.22149	43.2499	43.1511	28.8886
BgiM28636-RA	3.71043	1.89158	NA	mRNA	31.9592	32.1302	9.22149	120.939	94.7784	60.2533
BgiM01529-RA	5.54759	2.47186	NA	mRNA	7.98979	10.3646	9.22149	60.0693	27.74	71.8088
BgiM24372-RA	2.21038	1.14429	NA	mRNA	29.6764	21.7656	84.5303	87.3007	121.748	93.2689
BgiM01182-RA	3.46617	1.79334	NA	mRNA	1134.55	292.281	199.799	1492.92	2046.6	2102.26
BgiM25998-RA	2.35209	1.23394	NA	mRNA	41.0904	51.8229	79.9196	128.148	166.44	113.904
BgiM16750-RA	11.7971	3.56036	NA	mRNA	0	0	3.07383	49.6573	1.54111	0.825388
BgiM14189-RA	51.6027	5.68938	NA	mRNA	10.2726	14.5104	16.9061	1326.33	290.5	608.311
BgiM00119-RA	4.28968	2.10087	NA	mRNA	9.13119	7.25521	15.3692	38.4443	43.1511	59.428
BgiM14936-RA	2.60993	1.38401	NA	mRNA	17.121	13.474	44.5705	58.4674	73.2028	66.8564
BgiM11916-RA	2.00805	1.00579	NA	mRNA	81.0393	65.2969	99.8995	148.171	181.851	165.903
BgiM22099-RA	2.72908	1.44841	NA	mRNA	23.9694	19.6927	24.5906	44.0508	88.6139	56.1264
BgiM13296-RA	2.07126	1.05051	NA	mRNA	840.07	570.052	1269.49	1729.19	1981.1	1841.44
BgiM26148-RA	2.21859	1.14965	NA	mRNA	44.5146	37.3125	72.235	92.9071	119.436	131.237
BgiM19350-RA	2.572	1.36289	NA	mRNA	6.8484	11.401	15.3692	43.2499	21.5756	23.9363
BgiM16555-RA	2.98597	1.5782	NA	mRNA	12.5554	25.9115	52.2551	82.4951	107.107	84.1896
BgiM21540-RA	2.38538	1.25422	NA	mRNA	55.9286	55.9688	81.4565	164.189	181.851	117.205
BgiM09865-RA	26.2986	4.71691	NA	mRNA	4.5656	0	24.5906	164.189	211.132	428.377
BgiM00270-RA	2.10167	1.07153	NA	mRNA	143.816	125.411	147.544	304.351	308.222	264.95
BgiM00737-RA	7.90689	2.98311	NA	mRNA	1.1414	0	0	10.412	5.39389	3.30155
BgiM01099-RA	3.6149	1.85395	NA	mRNA	135.827	479.88	975.941	1894.18	2255.42	1607.86
BgiM01391-RA	5.33156	2.41456	NA	mRNA	0	5.18229	1.53692	20.0231	13.87	8.25388
BgiM02443-RA	2.65647	1.40951	NA	mRNA	23.9694	23.8385	26.1276	79.2914	71.6617	47.8725
BgiM02832-RA	2.02403	1.01723	NA	mRNA	21.6866	8.29167	38.4229	50.4582	41.61	47.8725
BgiM03059-RA	4.02413	2.00868	NA	mRNA	1.1414	0	9.22149	14.4166	18.4933	13.2062
BgiM04058-RA	2.25007	1.16997	NA	mRNA	21.6866	26.9479	43.0336	53.6619	80.1378	74.2849
BgiM04659-RA	3.52376	1.81711	NA	mRNA	60.4942	42.4948	84.5303	242.68	231.937	189.839
BgiM04900-RA	9.83279	3.2976	NA	mRNA	5.707	9.32813	4.61075	56.8656	107.107	42.0948
BgiM05820-RA	2.49831	1.32095	NA	mRNA	5.707	8.29167	12.2953	13.6157	26.1989	28.0632
BgiM06009-RA	9.58962	3.26147	NA	mRNA	0	0	3.07383	22.4259	3.08222	16.5078
BgiM06167-RA	2.06529	1.04635	NA	mRNA	124.413	105.719	253.591	336.388	351.374	312.822
BgiM06421-RA	2.67431	1.41917	NA	mRNA	45.656	65.2969	106.047	200.231	214.985	167.554
BgiM06839-RA	2.60216	1.37971	NA	mRNA	11.414	15.5469	10.7584	44.8517	30.0517	25.587
BgiM06862-RA	2.05779	1.0411	NA	mRNA	18.2624	17.6198	21.5168	49.6573	36.9867	33.0155
BgiM08748-RA	3.21352	1.68415	NA	mRNA	38.8076	4.14583	27.6645	100.115	86.3023	43.7456
BgiM08799-RA	4.3698	2.12757	NA	mRNA	62.777	12.4375	72.235	234.671	251.972	162.601
BgiM08867-RA	3.11463	1.63906	NA	mRNA	35.3834	11.401	33.8121	97.7127	75.5145	80.888
BgiM09040-RA	12.9654	3.6966	NA	mRNA	1.1414	0	0	4.80554	8.47612	18.9839
BgiM09198-RA	2.04243	1.03028	NA	mRNA	47.9388	30.0573	53.792	77.6896	94.7784	98.2212
BgiM09275-RA	2.62246	1.39092	NA	mRNA	14.8382	3.10938	7.68458	29.6342	18.4933	21.4601
BgiM09813-RA	2.5511	1.35112	NA	mRNA	37.6662	54.9323	35.3491	144.967	109.419	74.2849
BgiM09939-RA	41.3727	5.37061	NA	mRNA	1.1414	0	0	75.2868	6.935	23.9363
BgiM10305-RA	3.61226	1.8529	NA	mRNA	27.3936	8.29167	0	38.4443	55.48	38.7932
BgiM10357-RA	6.64545	2.73237	NA	mRNA	4.5656	0	9.22149	24.0277	36.2161	39.6186
BgiM10619-RA	5.08861	2.34727	NA	mRNA	1.1414	2.07292	4.61075	14.4166	23.1167	8.25388
BgiM10678-RA	371.922	8.53886	NA	mRNA	0	0	0	239.476	245.037	56.9518
BgiM10903-RA	6.51629	2.70405	NA	mRNA	3.4242	2.07292	1.53692	17.6203	23.8872	12.3808
BgiM11894-RA	7.28714	2.86535	NA	mRNA	3.4242	0	3.07383	10.412	24.6578	21.4601
BgiM11967-RA	2.47627	1.30817	NA	mRNA	33.1006	33.1667	73.7719	123.342	147.176	78.4119
BgiM12126-RA	104.712	6.71028	NA	mRNA	9.13119	6.21875	0	994.747	178.769	585.2
BgiM12127-RA	8.65356	3.11329	NA	mRNA	18.2624	2.07292	16.9061	182.611	26.1989	124.634
BgiM12168-RA	3.52501	1.81763	NA	mRNA	46.7974	22.8021	43.0336	124.944	161.046	114.729
BgiM12258-RA	3.4358	1.78065	NA	mRNA	4.5656	4.14583	1.53692	13.6157	17.7228	7.42849
BgiM12388-RA	5.8499	2.54841	NA	mRNA	33.1006	16.5833	23.0537	113.731	147.176	171.681
BgiM12882-RA	4.31868	2.11059	NA	mRNA	123.271	29.0208	9.22149	303.55	183.392	215.426
BgiM13532-RA	3.64293	1.8651	NA	mRNA	4.5656	1.03646	10.7584	16.0185	29.2811	18.1585
BgiM13628-RA	5.80111	2.53633	NA	mRNA	2.2828	2.07292	3.07383	22.4259	16.9522	10.73
BgiM13641-RA	2.49495	1.31901	NA	mRNA	3.4242	1.03646	12.2953	12.0139	14.6406	17.3332
BgiM13834-RA	3.61284	1.85313	NA	mRNA	12.5554	11.401	4.61075	25.6295	39.2984	42.0948
BgiM14201-RA	5.9112	2.56345	NA	mRNA	34.242	7.25521	26.1276	140.162	160.276	106.475
BgiM14236-RA	2.56642	1.35976	NA	mRNA	9.13119	6.21875	19.9799	24.8286	28.5106	39.6186
BgiM14762-RA	2.1863	1.12849	NA	mRNA	43.3732	39.3854	29.2014	71.2822	100.943	74.2849
BgiM15741-RA	4.92949	2.30144	NA	mRNA	3.4242	2.07292	4.61075	24.0277	20.805	10.73
BgiM16390-RA	2.11695	1.08199	NA	mRNA	25.1108	41.4583	16.9061	54.4628	68.5795	55.301
BgiM16400-RA	2.02928	1.02097	NA	mRNA	25.1108	32.1302	52.2551	72.0831	84.7612	66.8564
BgiM16616-RA	344.912	8.43008	NA	mRNA	4.5656	6.21875	43.0336	8360.04	6101.26	4603.19
BgiM16712-RA	3.09481	1.62985	NA	mRNA	351.551	138.885	202.873	774.493	905.403	468.821
BgiM16713-RA	18.69	4.2242	NA	mRNA	2.2828	3.10938	10.7584	273.916	10.0172	43.7456
BgiM17169-RA	2.5569	1.3544	NA	mRNA	11.414	2.07292	9.22149	20.824	13.0995	26.4124
BgiM17426-RA	2.17359	1.12008	NA	mRNA	67.3426	87.0625	238.222	236.272	339.045	279.807
BgiM17517-RA	570.704	9.1566	NA	mRNA	3.4242	3.10938	18.443	8024.45	4973.17	2088.23
BgiM18454-RA	6.04299	2.59526	NA	mRNA	6.8484	3.10938	10.7584	45.6526	43.1511	43.7456
BgiM18614-RA	55.637	5.79797	NA	mRNA	0	0	0	49.6573	6.16445	23.9363
BgiM18675-RA	7.53363	2.91334	NA	mRNA	3.4242	0	0	16.0185	6.935	12.3808
BgiM18682-RA	2.23101	1.1577	NA	mRNA	85.6049	315.083	275.108	536.619	560.194	412.694
BgiM18802-RA	115.897	6.8567	NA	mRNA	19.4038	0	13.8322	928.27	1271.42	1819.98
BgiM18803-RA	16.6137	4.0543	NA	mRNA	108.433	3.10938	142.933	1150.13	1167.39	1933.06
BgiM18804-RA	100.967	6.65774	NA	mRNA	2.2828	0	1.53692	109.727	161.046	260.823
BgiM18808-RA	10.6152	3.40806	NA	mRNA	9.13119	0	24.5906	64.8748	103.255	203.871
BgiM18809-RA	17.7041	4.14601	NA	mRNA	18.2624	0	43.0336	249.888	295.123	564.566
BgiM18811-RA	36.1731	5.17685	NA	mRNA	25.1108	0	10.7584	331.582	435.364	581.899
BgiM18820-RA	2.93674	1.55422	NA	mRNA	9.13119	9.32813	10.7584	29.6342	40.8395	18.1585
BgiM18837-RA	59.8569	5.90345	NA	mRNA	15.9796	0	7.68458	305.953	446.152	750.278
BgiM18838-RA	68.3894	6.0957	NA	mRNA	1.1414	0	15.3692	248.286	413.018	566.216
BgiM18839-RA	18.4222	4.20337	NA	mRNA	2.2828	0	1.53692	20.0231	25.4283	50.3487
BgiM19270-RA	82.7941	6.37146	NA	mRNA	0	0	0	70.4813	8.47612	40.444
BgiM19295-RA	1355.35	10.4045	NA	mRNA	4.5656	5.18229	1.53692	8353.63	4836.78	4081.54
BgiM19296-RA	1172.39	10.1952	NA	mRNA	2.2828	0	4.61075	4453.94	2804.82	2533.12
BgiM19297-RA	30.193	4.91614	NA	mRNA	6.8484	7.25521	4.61075	232.268	234.249	141.141
BgiM19360-RA	71.1181	6.15214	NA	mRNA	0	1.03646	0	58.4674	40.8395	76.7611
BgiM19394-RA	53.8634	5.75123	NA	mRNA	2.2828	0	0	40.0462	47.0039	113.078
BgiM19397-RA	9.64343	3.26955	NA	mRNA	39.949	1.03646	10.7584	194.624	127.142	189.839
BgiM19856-RA	136.567	7.09346	NA	mRNA	1.1414	2.07292	1.53692	477.35	74.7439	294.664
BgiM19860-RA	9.43212	3.23758	NA	mRNA	7.98979	2.07292	1.53692	79.2914	6.935	35.4917
BgiM19906-RA	60.8907	5.92815	NA	mRNA	0	0	0	47.2545	15.4111	24.7616
BgiM20537-RA	2.28893	1.19467	NA	mRNA	58.2114	33.1667	44.5705	97.7127	117.125	98.2212
BgiM20783-RA	5.19409	2.37687	NA	mRNA	9.13119	4.14583	4.61075	29.6342	45.4628	23.9363
BgiM20887-RA	124.398	6.95882	NA	mRNA	55.9286	0	21.5168	2197.73	2636.07	4980.39
BgiM20888-RA	44.5913	5.47869	NA	mRNA	119.847	2.07292	142.933	2673.48	3553.8	5646.48
BgiM20903-RA	2.52548	1.33656	NA	mRNA	52.5044	37.3125	59.9397	131.351	141.782	107.3
BgiM20962-RA	2.31463	1.21078	NA	mRNA	36.5248	35.2396	41.4967	103.319	107.107	53.6502
BgiM21056-RA	2.2041	1.14019	NA	mRNA	14.8382	1.03646	12.2953	24.8286	20.0345	18.9839
BgiM21191-RA	4.21141	2.0743	NA	mRNA	14.8382	12.4375	15.3692	76.0877	57.0211	51.1741
BgiM21464-RA	4.44323	2.15161	NA	mRNA	5.707	4.14583	6.14766	32.0369	30.0517	14.0316
BgiM21572-RA	4.18754	2.0661	NA	mRNA	5.707	2.07292	0	15.2175	15.4111	6.60311
BgiM21932-RA	2.12726	1.08899	NA	mRNA	18.2624	13.474	24.5906	32.0369	53.9389	35.4917
BgiM22025-RA	2.36105	1.23943	NA	mRNA	26.2522	41.4583	49.1813	105.722	84.7612	87.4912
BgiM22368-RA	2.21655	1.14832	NA	mRNA	9.13119	17.6198	29.2014	43.2499	34.675	47.8725
BgiM22707-RA	5.76274	2.52675	NA	mRNA	33.1006	17.6198	16.9061	197.828	117.125	81.7134
BgiM23241-RA	60.5006	5.91888	NA	mRNA	0	0	0	19.2222	35.4456	32.1901
BgiM23530-RA	26.9444	4.75192	NA	mRNA	29.6764	0	10.7584	156.18	352.144	619.041
BgiM23550-RA	3.30266	1.72363	NA	mRNA	9.13119	15.5469	29.2014	51.2591	86.3023	43.7456
BgiM23566-RA	3.50928	1.81118	NA	mRNA	58.2114	30.0573	78.3827	144.967	274.318	169.205
BgiM23652-RA	6.4791	2.69579	NA	mRNA	9.13119	1.03646	7.68458	24.8286	37.7572	61.0787
BgiM23728-RA	5.41301	2.43643	NA	mRNA	14.8382	22.8021	35.3491	157.782	170.293	73.4596
BgiM24176-RA	4.07598	2.02715	NA	mRNA	22.828	10.3646	9.22149	52.06	60.1034	65.2057
BgiM24179-RA	2.22909	1.15646	NA	mRNA	35.3834	24.875	44.5705	61.6711	97.8606	75.9357
BgiM24248-RA	2.88206	1.5271	NA	mRNA	42.2318	41.4583	47.6444	95.3099	145.635	140.316
BgiM24371-RA	4.74064	2.24508	NA	mRNA	4.5656	7.25521	12.2953	31.236	54.7095	33.8409
BgiM24520-RA	4.32925	2.11412	NA	mRNA	4.5656	2.07292	13.8322	40.0462	26.1989	27.2378
BgiM24670-RA	26.2653	4.71508	NA	mRNA	20.5452	0	12.2953	204.235	275.089	420.123
BgiM24708-RA	2.02851	1.02042	NA	mRNA	37.6662	24.875	29.2014	57.6665	76.285	53.6502
BgiM26153-RA	5.09121	2.34801	NA	mRNA	46.7974	19.6927	26.1276	165.791	201.115	110.602
BgiM26154-RA	3.4194	1.77374	NA	mRNA	6.8484	4.14583	7.68458	18.4212	30.8222	18.1585
BgiM26295-RA	3.95051	1.98204	NA	mRNA	4.5656	3.10938	3.07383	20.0231	18.4933	8.25388
BgiM26355-RA	6.93491	2.79388	NA	mRNA	5.707	3.10938	3.07383	27.2314	18.4933	45.3964
BgiM26356-RA	3.69045	1.8838	NA	mRNA	22.828	6.21875	9.22149	54.4628	36.2161	54.4756
BgiM26384-RA	2.17381	1.12023	NA	mRNA	17.121	42.4948	19.9799	62.472	57.7917	54.4756
BgiM26509-RA	4.84567	2.2767	NA	mRNA	84.4635	15.5469	72.235	281.124	285.106	274.029
BgiM26745-RA	117.99	6.88252	NA	mRNA	0	0	0	64.0739	43.1511	63.5549
BgiM26746-RA	105.479	6.72081	NA	mRNA	0	0	0	51.2591	38.5278	62.7295
BgiM27171-RA	2.69729	1.43151	NA	mRNA	62.777	21.7656	46.1075	148.171	122.518	84.1896
BgiM27364-RA	2.77951	1.47483	NA	mRNA	21.6866	10.3646	12.2953	59.2683	38.5278	28.0632
BgiM27665-RA	6.66054	2.73564	NA	mRNA	3.4242	1.03646	7.68458	23.2268	36.2161	29.714
BgiM28165-RA	3.17532	1.6669	NA	mRNA	33.1006	8.29167	6.14766	54.4628	60.8739	38.7932
BgiM28199-RA	2.55076	1.35093	NA	mRNA	67.3426	38.349	32.2752	102.518	128.683	122.983
BgiM28551-RA	11.077	3.46949	NA	mRNA	50.2216	9.32813	0	185.814	245.037	243.49
BgiM28595-RA	3.0693	1.61791	NA	mRNA	30.8178	12.4375	10.7584	49.6573	65.4973	53.6502
BgiM28815-RA	2.26219	1.17772	NA	mRNA	15.9796	27.9844	30.7383	48.0554	60.8739	61.9041
BgiM28843-RA	4.94266	2.30529	NA	mRNA	14.8382	6.21875	15.3692	46.4536	71.6617	67.6818
BgiM29026-RA	13.4311	3.74751	NA	mRNA	0	1.03646	7.68458	55.2637	35.4456	44.571
BgiM29050-RA	15.6835	3.97117	NA	mRNA	4.5656	1.03646	3.07383	96.9117	30.0517	30.5394
BgiM29145-RA	2.79575	1.48323	NA	mRNA	2.2828	2.07292	19.9799	21.6249	18.4933	30.5394
BgiM29470-RA	9.83557	3.29801	NA	mRNA	4.5656	8.29167	0	17.6203	75.5145	46.2217
BgiM29499-RA	14.6383	3.87168	NA	mRNA	2.2828	3.10938	4.61075	126.546	20.805	18.9839
BgiM29513-RA	4.01704	2.00613	NA	mRNA	4.5656	2.07292	7.68458	22.4259	24.6578	14.857
BgiM29975-RA	2.36545	1.24211	NA	mRNA	15.9796	26.9479	9.22149	47.2545	50.8567	27.2378
BgiM30207-RA	2.02258	1.01619	NA	mRNA	35.3834	9.32813	58.4028	79.2914	64.7267	66.0311
BgiM30263-RA	2.90474	1.53841	NA	mRNA	38.8076	26.9479	19.9799	93.708	86.3023	71.8088
BgiM30264-RA	3.47261	1.79602	NA	mRNA	22.828	26.9479	24.5906	84.097	100.172	77.5865
BgiM30766-RA	2.14355	1.1	NA	mRNA	41.0904	46.6406	39.9598	95.3099	102.484	77.5865
BgiM30796-RA	2.84927	1.51059	NA	mRNA	34.242	32.1302	27.6645	120.939	100.172	49.5233
BgiM30801-RA	2.62941	1.39474	NA	mRNA	1063.78	944.214	1310.99	3173.26	3415.87	2140.23
BgiM30850-RA	4.75849	2.2505	NA	mRNA	12.5554	19.6927	3.07383	72.0831	58.5623	42.9202
BgiM30936-RA	2.39587	1.26055	NA	mRNA	52.5044	69.4427	49.1813	159.384	126.371	126.284
BgiM31004-RA	2.44426	1.2894	NA	mRNA	11.414	3.10938	23.0537	26.4305	36.9867	30.5394
BgiM31072-RA	2.18576	1.12814	NA	mRNA	39.949	37.3125	67.6243	88.1016	127.142	103.174
BgiM31127-RA	3.12141	1.6422	NA	mRNA	20.5452	35.2396	59.9397	118.537	153.341	92.4435
BgiM31188-RA	3.01027	1.58989	NA	mRNA	4.5656	9.32813	12.2953	27.2314	33.9045	20.6347
BgiM31210-RA	2.77724	1.47365	NA	mRNA	23.9694	14.5104	10.7584	50.4582	61.6445	27.2378
BgiM31211-RA	3.16047	1.66014	NA	mRNA	11.414	12.4375	12.2953	39.2452	50.0861	28.0632
BgiM32012-RA	148.891	7.21811	NA	mRNA	10.2726	6.21875	21.5168	2071.99	1629.73	2173.25
BgiM32142-RA	2.25748	1.17471	NA	mRNA	18.2624	3.10938	18.443	38.4443	28.5106	24.7616
BgiM32177-RA	7.30307	2.8685	NA	mRNA	1.1414	0	0	2.40277	7.70556	7.42849
BgiM32401-RA	7.96294	2.9933	NA	mRNA	9.13119	2.07292	30.7383	68.8794	121.748	153.522
BgiM32558-RA	3.84866	1.94436	NA	mRNA	12.5554	16.5833	9.22149	56.8656	34.675	60.2533
BgiM32660-RA	3.49138	1.8038	NA	mRNA	3.4242	11.401	6.14766	24.0277	34.675	18.1585
BgiM32832-RA	478.496	8.90236	NA	mRNA	0	0	0	257.897	138.7	300.441
BgiM32833-RA	645.413	9.33408	NA	mRNA	0	0	0	346.8	248.89	345.012
BgiM32841-RA	3.96262	1.98645	NA	mRNA	10.2726	4.14583	3.07383	16.0185	36.9867	20.6347
BgiM32915-RA	9.16535	3.19619	NA	mRNA	0	1.03646	0	10.412	7.70556	3.30155
BgiM33352-RA	4.31089	2.10799	NA	mRNA	11.414	2.07292	9.22149	38.4443	47.7745	16.5078
BgiM33353-RA	2.61824	1.3886	NA	mRNA	1.1414	21.7656	24.5906	47.2545	43.1511	36.3171
BgiM33355-RA	3.21768	1.68602	NA	mRNA	3.4242	20.7292	15.3692	47.2545	37.7572	45.3964
BgiM33432-RA	11.4727	3.52013	NA	mRNA	4.5656	0	16.9061	75.2868	83.9906	102.348
BgiM33587-RA	38.8977	5.28161	NA	mRNA	0	0	3.07383	53.6619	13.0995	108.126
BgiM33685-RA	2.3243	1.21679	NA	mRNA	10.2726	9.32813	9.22149	20.824	31.5928	16.5078
BgiM34052-RA	2.48824	1.31513	NA	mRNA	4.5656	14.5104	23.0537	49.6573	29.2811	28.0632
BgiM34081-RA	4.55084	2.18613	NA	mRNA	10.2726	2.07292	6.14766	20.824	46.2334	22.2855
BgiM34386-RA	5.0269	2.32967	NA	mRNA	0	1.03646	12.2953	24.0277	20.805	28.0632
BgiM34411-RA	4.67428	2.22474	NA	mRNA	2.2828	1.03646	18.443	27.2314	49.3156	30.5394
BgiM34498-RA	2.2802	1.18916	NA	mRNA	45.656	82.9167	64.5504	129.75	167.211	145.268
BgiM34553-RA	21.4666	4.42402	NA	mRNA	14.8382	0	3.07383	114.532	77.8262	222.029
BgiM34554-RA	17.3561	4.11737	NA	mRNA	1.1414	2.07292	0	16.8194	21.5756	41.2694
BgiM35011-RA	2.84183	1.50682	NA	mRNA	63.9184	46.6406	81.4565	168.194	201.886	178.284
BgiM35116-RA	3.37482	1.75481	NA	mRNA	6.8484	18.6563	12.2953	52.06	50.0861	28.8886
BgiM35236-RA	9.62713	3.26711	NA	mRNA	2.2828	0	0	10.412	8.47612	15.6824
BgiM35368-RA	25.9474	4.69752	NA	mRNA	2.2828	0	0	23.2268	37.7572	34.6663
BgiM35369-RA	45.7968	5.51717	NA	mRNA	1.1414	0	0	39.2452	34.675	43.7456
BgiM36002-RA	3.19163	1.67429	NA	mRNA	1.1414	10.3646	26.1276	47.2545	44.6922	31.3648
BgiM36006-RA	3.73254	1.90016	NA	mRNA	17.121	9.32813	23.0537	75.2868	40.8395	72.6342
BgiM36007-RA	2.76373	1.46661	NA	mRNA	29.6764	11.401	12.2953	53.6619	60.1034	36.3171
BgiM36008-RA	3.98628	1.99504	NA	mRNA	20.5452	4.14583	4.61075	47.2545	40.0689	33.8409
BgiM36083-RA	2.80388	1.48742	NA	mRNA	25.1108	38.349	67.6243	103.319	147.176	119.681
BgiM36150-RA	2.34437	1.2292	NA	mRNA	5.707	31.0938	19.9799	44.0508	54.7095	36.3171
BgiM36471-RA	3.31596	1.72942	NA	mRNA	47.9388	36.276	87.6042	217.05	227.314	128.761
BgiM23581-RA	2.22726	1.15527	Na(+)/H(+) exchange regulatory cofactor NHE-RF1	mRNA	233.987	313.01	239.759	617.512	544.783	591.803
BgiM04847-RA	2.54132	1.34558	NACHT and WD repeat domain-containing protein 1	mRNA	23.9694	44.5677	53.792	79.2914	124.06	109.777
BgiM13436-RA	2.08163	1.05772	NACHT and WD repeat domain-containing protein 2-like isoform X1	mRNA	182.624	172.052	405.746	438.105	592.558	553.836
BgiM05971-RA	2.69006	1.42764	NACHT domain- and WD repeat-containing protein 1	mRNA	93.5947	146.141	198.262	358.013	443.84	378.853
BgiM23539-RA	2.38058	1.25131	NACHT domain- and WD repeat-containing protein 1-like isoform x3	mRNA	76.4737	83.9531	185.967	241.078	319.781	265.775
BgiM21523-RA	2.57127	1.36248	NADP dehydrogenase [ubiquinone] iron-sulfur protein 2 mitochondrial	mRNA	11.414	26.9479	26.1276	70.4813	66.2678	31.3648
BgiM02117-RA	2.44889	1.29213	natural resistance-associated macrophage protein 2-like isoform X2	mRNA	83.3221	91.2083	139.859	314.763	197.262	259.997
BgiM24093-RA	2.0078	1.00562	nck-associated protein 1	mRNA	248.825	254.969	545.605	695.202	751.292	661.961
BgiM25930-RA	9.46254	3.24223	nephronectin	mRNA	7.98979	0	7.68458	22.4259	87.0728	51.1741
BgiM04281-RA	62.1229	5.95705	neprilysin	mRNA	2.2828	0	1.53692	72.884	77.8262	175.808
BgiM24838-RA	5.9068	2.56238	neprilysin-11	mRNA	55.9286	44.5677	75.3088	355.61	336.733	353.266
BgiM05138-RA	4.09937	2.0354	netrin-1-like isoform X2	mRNA	19.4038	13.474	19.9799	60.0693	90.1551	70.9834
BgiM09809-RA	2.08508	1.06011	neuferricin	mRNA	55.9286	67.3698	73.7719	139.361	151.8	121.332
BgiM30258-RA	3.46773	1.79399	neural cell adhesion molecule 1	mRNA	19.4038	15.5469	46.1075	75.2868	119.436	89.9673
BgiM34314-RA	2.05269	1.03751	neural cell adhesion moleculeL1	mRNA	541.023	519.266	805.344	1154.13	1353.87	1323.1
BgiM34312-RA	2.36069	1.23921	neural cell adhesion moleculeL1	mRNA	224.856	221.802	301.235	556.642	625.691	585.2
BgiM20636-RA	2.21528	1.14749	neural proliferation differentiation and control protein 1-like isoform X1	mRNA	284.208	201.073	335.048	544.628	684.254	590.153
BgiM03810-RA	2.26398	1.17886	neural-cadherin	mRNA	1244.13	1067.55	1566.12	2900.14	3153.89	2727.08
BgiM18510-RA	2.13719	1.09571	neural-cadherin 2	mRNA	154.089	230.094	169.061	396.457	450.005	337.584
BgiM33678-RA	2.05752	1.04091	neurexin-1b	mRNA	582.114	376.234	762.31	1176.56	1256.78	1108.5
BgiM25148-RA	2.64764	1.4047	neurexin-4	mRNA	787.565	611.511	1175.74	2120.85	2485.04	2213.69
BgiM12564-RA	2.36517	1.24194	neurocalcin	mRNA	17.121	23.8385	21.5168	48.0554	67.0384	34.6663
BgiM20328-RA	3.11354	1.63856	neurogenic locus notch protein 1	mRNA	36.5248	36.276	32.2752	109.727	114.042	106.475
BgiM19321-RA	5.13114	2.35928	neurogenic locus notch protein 1	mRNA	55.9286	52.8594	86.0673	270.712	444.611	290.537
BgiM19322-RA	2.18638	1.12854	neurogenic locus notch protein 2-like isoform X3	mRNA	434.873	429.094	740.793	1088.45	1447.1	974.784
BgiM10589-RA	9.06879	3.18091	neuroglian	mRNA	2.2828	1.03646	6.14766	30.4351	41.61	25.587
BgiM10591-RA	9.27481	3.21332	neuroglian	mRNA	4.5656	0	7.68458	37.6434	50.0861	37.9679
BgiM10583-RA	2.31344	1.21004	neuroglian-like isoform X3	mRNA	1553.44	1098.65	2643.49	3875.67	4367.51	4009.74
BgiM10592-RA	6.06135	2.59964	neuroglian-like isoform X4	mRNA	6.8484	3.10938	13.8322	44.0508	66.2678	41.2694
BgiM34336-RA	2.49929	1.32152	neuroligin-4 X-linked	mRNA	241.977	230.094	388.84	687.993	754.374	711.485
BgiM27620-RA	2.18708	1.12901	neuroligin-4 Y-linked	mRNA	179.2	125.411	275.108	369.226	488.533	411.869
BgiM02429-RA	3.55685	1.8306	neuromedin-U receptor 2	mRNA	10.2726	5.18229	6.14766	37.6434	23.1167	19.8093
BgiM15001-RA	3.09244	1.62875	neuron navigator 2	mRNA	19.4038	11.401	15.3692	60.8702	58.5623	26.4124
BgiM23071-RA	2.22785	1.15565	neuronal acetylcholine receptor subunit alpha-7	mRNA	7.98979	10.3646	24.5906	30.4351	43.9217	23.1109
BgiM19510-RA	2.90447	1.53828	neuronal calcium sensor 1	mRNA	13.6968	1.03646	15.3692	40.8471	25.4283	23.9363
BgiM07769-RA	2.71564	1.44129	neuronal PAS domain-containing protein 4	mRNA	179.2	249.787	376.544	710.419	758.227	721.389
BgiM04316-RA	26.2603	4.71481	neuropeptide FF receptor 2	mRNA	1.1414	0	0	18.4212	15.4111	33.0155
BgiM18373-RA	3.32073	1.7315	neuropilin and tolloid like protein 2	mRNA	65.0598	55.9688	78.3827	159.384	263.53	242.664
BgiM36225-RA	2.53157	1.34003	neuroplastin	mRNA	114.14	132.667	110.658	340.392	305.14	261.648
BgiM00054-RA	11.0048	3.46006	neurotrophin receptor LTRK 1	mRNA	1.1414	0	0	16.8194	5.39389	4.95233
BgiM14926-RA	9.37863	3.22938	neurotrophin-3-like isoform X4	mRNA	2.2828	0	0	19.2222	6.16445	8.25388
BgiM13698-RA	7.21344	2.85069	neurotrypsin	mRNA	14.8382	0	3.07383	4.00462	38.5278	95.745
BgiM25516-RA	3.97985	1.99272	neutral and basic amino acid transport protein rBAT	mRNA	86.7463	92.2448	55.3289	469.341	272.777	194.792
BgiM17199-RA	2.03918	1.02799	NFX1-type zinc finger-containing protein 1	mRNA	155.23	135.776	224.39	321.17	370.637	360.695
BgiM22548-RA	2.04165	1.02973	NFX1-type zinc finger-containing protein 1	mRNA	305.895	309.901	619.377	741.655	967.818	813.833
BgiM17188-RA	3.4798	1.79901	NFX1-type zinc finger-containing protein 1	mRNA	19.4038	4.14583	33.8121	72.0831	70.8912	60.2533
BgiM25054-RA	4.79952	2.26289	nidogen-1	mRNA	83.3221	35.2396	13.8322	287.532	264.301	89.1419
BgiM10147-RA	2.16582	1.11491	nitrogen permease regulator 2	mRNA	38.8076	20.7292	32.2752	76.8886	71.6617	51.9995
BgiM04028-RA	9.77339	3.28886	noggin	mRNA	319.592	141.995	261.276	2928.98	1840.86	2307.79
BgiM19465-RA	2.14054	1.09798	nose resistant to fluoxetine protein 6	mRNA	34.242	24.875	29.2014	58.4674	78.5967	53.6502
BgiM27136-RA	35.6108	5.15424	nose resistant to fluoxetine protein 6	mRNA	12.5554	4.14583	0	325.976	129.453	189.839
BgiM31703-RA	96.0207	6.58527	nose resistant to fluoxetine protein 6	mRNA	0	1.03646	0	132.953	51.6273	53.6502
BgiM00675-RA	2.38858	1.25615	nuclear hormone receptor HR96	mRNA	27.3936	40.4219	41.4967	92.9071	101.713	68.5072
BgiM00990-RA	2.19293	1.13286	nuclear hormone receptor HR96-like isoform X1	mRNA	28.535	18.6563	33.8121	51.2591	67.0384	61.0787
BgiM23470-RA	2.0903	1.06371	nuclear receptor ROR-beta-like isoform X3	mRNA	37.6662	35.2396	49.1813	68.0785	108.648	80.0627
BgiM10182-RA	2.07157	1.05073	nuclear receptor subfamily 1 group D member 1	mRNA	31.9592	40.4219	76.8458	92.1062	117.895	100.697
BgiM23786-RA	2.65913	1.41096	nuclear receptor subfamily 1 group D member 2	mRNA	17.121	11.401	13.8322	31.236	28.5106	55.301
BgiM09455-RA	2.09048	1.06383	nuclear receptor subfamily 1 group D member 2	mRNA	25.1108	16.5833	43.0336	65.6757	58.5623	54.4756
BgiM20111-RA	4.89655	2.29177	nucleomorphin	mRNA	3.4242	0	1.53692	11.2129	14.6406	4.12694
BgiM04021-RA	11.0783	3.46966	NXPE family member 4	mRNA	0	2.07292	0	16.8194	8.47612	12.3808
BgiM15708-RA	16.9121	4.07998	organic cation transporter protein	mRNA	0	1.03646	0	31.236	5.39389	4.12694
BgiM15709-RA	15.9845	3.9986	organic cation transporter protein	mRNA	2.2828	1.03646	0	45.6526	17.7228	11.5554
BgiM15704-RA	31.9879	4.99946	organic cation transporter-like protein isoform X2	mRNA	0	0	3.07383	84.8979	22.3461	36.3171
BgiM34899-RA	2.23015	1.15714	origin recognition complex subunit 1	mRNA	28.535	25.9115	32.2752	57.6665	85.5317	51.9995
BgiM34563-RA	2.10506	1.07386	otopetrin-1	mRNA	79.8979	30.0573	99.8995	117.736	179.54	146.094
BgiM34543-RA	3.37838	1.75633	otopetrin-2	mRNA	6.8484	11.401	13.8322	52.8609	29.2811	29.714
BgiM34542-RA	2.19052	1.13127	otopetrin-3	mRNA	21.6866	5.18229	18.443	32.0369	40.0689	28.8886
BgiM35341-RA	34.9768	5.12833	ovulation prohormone	mRNA	20.5452	0	0	301.948	302.829	163.427
BgiM17660-RA	2.43066	1.28135	p22phox	mRNA	22.828	11.401	27.6645	61.6711	45.4628	45.3964
BgiM34273-RA	2.08269	1.05845	palmitoyltransferase ZDHHC24	mRNA	23.9694	30.0573	50.7182	77.6896	80.1378	61.9041
BgiM03007-RA	7.35908	2.87952	pancreas transcription factor 1 subunit alpha	mRNA	0	2.07292	0	12.8148	9.24667	2.47616
BgiM09106-RA	2.26004	1.17635	papilin	mRNA	335.571	200.036	264.349	728.039	596.41	485.328
BgiM00101-RA	2.24844	1.16892	Parathyroid hormone/parathyroid hormone- peptide receptor	mRNA	9.13119	9.32813	10.7584	27.2314	25.4283	14.857
BgiM28919-RA	2.09271	1.06537	patched domain-containing protein 2	mRNA	42.2318	34.2031	53.792	96.9117	107.878	69.3326
BgiM28918-RA	2.32591	1.21779	patched domain-containing protein 2	mRNA	57.07	40.4219	59.9397	115.333	159.505	93.2689
BgiM00243-RA	2.17962	1.12408	PDZ domain containing 7	mRNA	102.726	88.099	161.376	282.726	271.236	215.426
BgiM05475-RA	5.56114	2.47538	peptidase inhibitor 16	mRNA	37.6662	9.32813	21.5168	62.472	151.029	174.157
BgiM05476-RA	39.2331	5.294	peptidase inhibitor 16	mRNA	1.1414	0	1.53692	38.4443	53.9389	68.5072
BgiM02634-RA	3.35694	1.74715	peptidyl-alpha-hydroxyglycine alpha-amidating lyase 2	mRNA	21.6866	20.7292	66.0874	179.407	114.813	73.4596
BgiM09534-RA	4.02061	2.00742	periaxin	mRNA	11.414	15.5469	33.8121	75.2868	102.484	70.9834
BgiM29303-RA	2.27465	1.18565	period 2-like protein	mRNA	35.3834	35.2396	36.886	72.884	101.713	71.8088
BgiM18723-RA	2.42218	1.27631	phosphoenolpyruvate carboxykinase cytosolic	mRNA	1006.71	656.078	935.981	2354.71	2203.79	1738.27
BgiM28196-RA	2.62673	1.39327	phosphoenolpyruvate phosphomutase	mRNA	34.242	24.875	41.4967	103.319	94.0078	69.3326
BgiM29648-RA	2.1422	1.09909	phospholipid scramblase 2	mRNA	91.3119	81.8802	132.175	222.657	234.249	198.919
BgiM32457-RA	2.24776	1.16849	phospholipid-transporting ATPase IF isoform X1	mRNA	83.3221	204.182	119.879	279.522	336.733	301.267
BgiM17071-RA	2.1673	1.1159	phospholipid-transporting ATPase IIB isoform X2	mRNA	223.714	173.089	253.591	510.188	490.074	411.043
BgiM01116-RA	2.33757	1.22501	plasma kallikrein-like isoform X2	mRNA	42.2318	24.875	50.7182	84.097	114.042	79.2373
BgiM14366-RA	2.19903	1.13687	platelet endothelial aggregation receptor 1	mRNA	54.7872	59.0781	53.792	120.139	147.947	102.348
BgiM34666-RA	3.92179	1.97151	platelet-activating factor acetylhydrolase	mRNA	38.8076	24.875	44.5705	138.56	177.998	112.253
BgiM23394-RA	2.10358	1.07285	pleckstrin-like protein domain-containing family a member 7	mRNA	107.292	138.885	218.242	333.184	325.945	319.425
BgiM11129-RA	2.65476	1.40858	plexin-A4-like isoform X1	mRNA	107.292	138.885	165.987	446.114	369.867	280.632
BgiM35208-RA	2.9317	1.55174	PMP-22/EMP/MP20/Claudin tight junction	mRNA	57.07	37.3125	119.879	198.629	234.249	198.093
BgiM22429-RA	2.29459	1.19824	poly [ADP-ribose] polymerase	mRNA	22.828	43.5313	38.4229	69.6803	102.484	70.158
BgiM21633-RA	2.82963	1.50062	poly [ADP-ribose] polymerase 4	mRNA	14.8382	10.3646	3.07383	36.8425	16.9522	28.8886
BgiM32139-RA	2.10373	1.07295	Polycystic kidney disease protein 1-like 3	mRNA	54.7872	47.6771	116.806	160.986	153.341	148.57
BgiM05196-RA	2.95252	1.56195	polycystin-1	mRNA	58.2114	81.8802	165.987	244.282	355.226	307.044
BgiM22212-RA	4.01224	2.00441	polyketide synthase 16	mRNA	37.6662	13.474	26.1276	152.175	86.3023	75.9357
BgiM22213-RA	5.6369	2.4949	polyketide synthase 16	mRNA	4.5656	0	0	16.8194	11.5583	4.12694
BgiM31245-RA	3.64881	1.86742	polymorphic transmembrane cluster 2 transmembrane protein 1	mRNA	9.13119	4.14583	6.14766	32.0369	26.1989	16.5078
BgiM31232-RA	2.26896	1.18203	polymorphic transmembrane cluster 2 transmembrane protein 11	mRNA	33.1006	48.7136	36.886	112.129	96.3195	62.7295
BgiM31354-RA	2.39732	1.26142	polymorphic transmembrane cluster 2 transmembrane protein 2	mRNA	22.828	16.5833	13.8322	58.4674	43.1511	28.0632
BgiM30763-RA	2.05627	1.04003	polymorphic transmembrane cluster 2 transmembrane protein 2	mRNA	15.9796	26.9479	49.1813	61.6711	62.415	66.8564
BgiM33124-RA	27.0678	4.75851	polypeptide N-acetylgalactosaminyltransferase 5	mRNA	2.2828	4.14583	0	80.0923	70.8912	61.0787
BgiM13439-RA	2.35912	1.23825	polypyrimidine tract-binding protein 2-like isoform X7	mRNA	184.907	140.958	236.685	426.892	486.221	415.996
BgiM33487-RA	889.824	9.79738	ponticulin-like protein H	mRNA	0	2.07292	1.53692	1794.87	1658.24	1056.5
BgiM34229-RA	2.94717	1.55933	potassium channel sub T member 1	mRNA	47.9388	35.2396	36.886	140.963	111.731	103.999
BgiM34225-RA	2.25769	1.17485	potassium channel sub T member 1	mRNA	17.121	10.3646	27.6645	50.4582	35.4456	40.444
BgiM34220-RA	2.41203	1.27025	potassium channel sub T member 2	mRNA	43.3732	69.4427	69.1612	198.629	131.765	110.602
BgiM09471-RA	4.34492	2.11933	potassium channel subfamily K member 1	mRNA	3.4242	0	4.61075	8.81016	16.9522	14.0316
BgiM07096-RA	2.53207	1.34032	potassium channel subfamily K member 4	mRNA	15.9796	5.18229	21.5168	33.6388	47.7745	28.8886
BgiM13113-RA	4.29362	2.10219	potassium voltage-gated channel protein Shaw	mRNA	2.2828	6.21875	7.68458	32.0369	32.3634	9.90466
BgiM15583-RA	2.1467	1.10212	potassium voltage-gated channel protein Shaw-like isoform X3	mRNA	22.828	14.5104	30.7383	43.2499	61.6445	42.9202
BgiM15377-RA	2.18989	1.13086	potassium voltage-gated channel subfamily C member 3	mRNA	42.2318	12.4375	27.6645	72.0831	55.48	54.4756
BgiM15390-RA	2.20139	1.13842	PR domain zinc finger protein 1-like isoform X1	mRNA	69.6254	97.4271	167.524	243.481	272.777	222.029
BgiM15391-RA	5.71707	2.51527	PR domain zinc finger protein 1-like isoform X1	mRNA	0	0	3.07383	6.40739	13.0995	4.95233
BgiM35180-RA	2.3946	1.25979	pre-mRNA-splicing factor 38B	mRNA	45.656	65.2969	61.4766	131.351	144.094	139.491
BgiM06358-RA	4.23901	2.08373	pro-neuregulin-2 membrane-bound isoform-like isoform X2	mRNA	2.2828	3.10938	10.7584	28.8332	26.1989	18.1585
BgiM14099-RA	2.03445	1.02464	profilin	mRNA	37.6662	14.5104	13.8322	47.2545	43.1511	45.3964
BgiM20883-RA	5.12421	2.35733	proline-rich protein 2	mRNA	100.443	12.4375	162.913	241.879	563.276	614.089
BgiM03566-RA	2.4115	1.26993	proline-rich protein 2 isoform X1	mRNA	43.3732	33.1667	38.4229	105.722	77.8262	95.745
BgiM18666-RA	2.04487	1.03201	proline-rich transmembrane protein 1	mRNA	73.0496	41.4583	32.2752	92.1062	128.683	80.888
BgiM04012-RA	2.43863	1.28607	proline-rich transmembrane protein 1-like isoform X1	mRNA	33.1006	63.224	87.6042	133.754	163.358	153.522
BgiM19905-RA	32.5669	5.02533	Prolyl 4-hydroxylase alpha polypeptide	mRNA	0	2.07292	0	53.6619	16.1817	43.7456
BgiM19901-RA	5.47362	2.45249	prolyl 4-hydroxylase subunit alpha-1	mRNA	3.4242	15.5469	4.61075	62.472	27.74	45.3964
BgiM19904-RA	13.958	3.80302	prolyl 4-hydroxylase subunit alpha-1	mRNA	3.4242	5.18229	4.61075	98.5136	33.9045	70.9834
BgiM33738-RA	2.07815	1.0553	prolyl 4-hydroxylase subunit alpha-2	mRNA	39.949	26.9479	18.443	69.6803	65.4973	43.7456
BgiM19902-RA	22.4753	4.49027	prolyl 4-hydroxylase subunit alpha-3	mRNA	0	2.07292	0	33.6388	15.4111	28.8886
BgiM02853-RA	2.52529	1.33645	prominin-1	mRNA	318.45	156.505	331.974	695.202	785.967	558.788
BgiM05157-RA	2.78222	1.47623	prominin-1-A-like isoform X2	mRNA	166.644	295.391	169.061	596.688	643.414	518.344
BgiM30695-RA	2.04876	1.03475	proprotein convertase subtilisin/kexin type 7	mRNA	49.0802	47.6771	50.7182	82.4951	116.354	104.824
BgiM11479-RA	2.59894	1.37793	Prostaglandin reductase 1	mRNA	15.9796	15.5469	23.0537	37.6434	45.4628	61.0787
BgiM29559-RA	115.293	6.84916	prostatic spermine-binding protein-like X1	mRNA	2.2828	0	7.68458	483.758	379.114	453.138
BgiM11017-RA	3.297	1.72115	Protein atp6v1fnb	mRNA	70.7668	60.1146	115.269	249.888	283.565	281.457
BgiM12575-RA	2.09196	1.06486	protein aveugle	mRNA	20.5452	13.474	24.5906	50.4582	42.3806	31.3648
BgiM22222-RA	2.04876	1.03475	protein dachsous	mRNA	61.6356	47.6771	35.3491	87.3007	90.9256	119.681
BgiM23013-RA	2.80916	1.49014	protein diaphanous 2-like isoform X3	mRNA	22.828	39.3854	44.5705	77.6896	133.306	91.6181
BgiM03244-RA	2.28117	1.18977	protein FAM154A	mRNA	108.433	77.7344	298.162	296.342	431.511	378.853
BgiM34334-RA	3.09345	1.62922	protein FAM167B	mRNA	33.1006	55.9688	61.4766	161.787	163.358	143.618
BgiM32541-RA	3.46587	1.79322	protein FAM43A	mRNA	52.5044	27.9844	63.0135	170.597	171.063	159.3
BgiM22907-RA	2.06923	1.04909	protein inturned	mRNA	57.07	27.9844	49.1813	90.5043	107.107	81.7134
BgiM11577-RA	376.961	8.55827	protein jagged-1-like isoform X1	mRNA	0	0	0	273.115	104.025	171.681
BgiM28739-RA	2.67954	1.42198	protein kinase C iota type	mRNA	35.3834	57.0052	49.1813	149.773	126.371	105.65
BgiM25093-RA	2.16783	1.11625	protein lifeguard 3-like isoform X2	mRNA	68.484	69.4427	38.4229	136.958	124.06	122.983
BgiM21844-RA	2.73426	1.45115	protein mab-21-like 2	mRNA	17.121	9.32813	23.0537	45.6526	37.7572	54.4756
BgiM04264-RA	2.81151	1.49135	protein sidekick-2	mRNA	67.3426	57.0052	98.3626	167.393	266.612	194.792
BgiM25172-RA	2.23873	1.16268	Protein tanc2	mRNA	133.544	134.74	181.356	389.249	334.421	284.759
BgiM05827-RA	2.35109	1.23333	protein Tob1	mRNA	26.2522	30.0573	36.886	85.6988	80.9084	54.4756
BgiM05826-RA	3.1306	1.64644	protein Tob1-like X1	mRNA	5.707	4.14583	1.53692	13.6157	17.7228	7.42849
BgiM18025-RA	2.41134	1.26984	protein unc-93 A-like isoform X1	mRNA	53.6458	73.5886	126.027	185.814	217.297	209.649
BgiM03740-RA	2.36017	1.23889	protein very KIND	mRNA	43.3732	26.9479	72.235	93.708	133.306	111.427
BgiM33968-RA	7.84624	2.972	Protein Wnt-9a	mRNA	1.1414	0	0	4.80554	10.0172	4.12694
BgiM12818-RA	2.51943	1.3331	protein wntless	mRNA	114.14	74.625	152.155	309.156	304.37	247.616
BgiM07603-RA	9.34103	3.22358	protein-cysteine N-palmitoyltransferase HHAT-like isoform X1	mRNA	28.535	62.1875	39.9598	450.92	181.081	600.883
BgiM22813-RA	3.33215	1.73645	proteolipid protein DM beta	mRNA	44.5146	27.9844	38.4229	96.9117	144.865	131.237
BgiM13839-RA	3.06619	1.61645	proto-oncogene tyrosine-protein kinase LCK	mRNA	59.3528	69.4427	87.6042	201.833	266.612	198.093
BgiM22825-RA	3.09667	1.63072	protocadherin beta-14	mRNA	10.2726	1.03646	4.61075	20.824	20.805	10.73
BgiM21973-RA	2.48603	1.31384	protocadherin beta-18-like isoform X1	mRNA	53.6458	130.594	141.396	246.684	295.123	269.902
BgiM34608-RA	2.2126	1.14574	protocadherin Fat 1	mRNA	228.28	224.911	348.88	570.257	691.959	514.217
BgiM22964-RA	2.98693	1.57866	protocadherin Fat 1-like isoform X3	mRNA	29.6764	45.6042	36.886	112.129	132.536	93.2689
BgiM22968-RA	3.4623	1.79173	protocadherin Fat 1-like isoform X3	mRNA	78.7565	110.901	90.678	329.98	342.127	302.092
BgiM22967-RA	6.08605	2.60551	protocadherin Fat 1-like isoform X4	mRNA	1.1414	0	1.53692	8.81016	10.7878	4.12694
BgiM34607-RA	2.01066	1.00767	protocadherin Fat 4	mRNA	206.593	156.505	292.014	406.068	479.286	433.329
BgiM15739-RA	2.0183	1.01314	protocadherin Fat 4	mRNA	62.777	95.3542	150.618	164.99	268.153	191.49
BgiM24451-RA	2.28355	1.19128	protocadherin fat 4	mRNA	20.5452	26.9479	75.3088	61.6711	112.501	108.126
BgiM35021-RA	2.31595	1.2116	protocadherin Fat 4	mRNA	95.8775	94.3177	129.101	222.657	249.66	269.077
BgiM22344-RA	2.82389	1.49768	protocadherin-11 X-linked	mRNA	130.12	110.901	107.584	322.772	372.949	291.362
BgiM04899-RA	5.39764	2.43233	protocadherin-23	mRNA	110.716	79.8073	70.6981	465.337	634.938	316.124
BgiM09919-RA	2.41264	1.27061	protocadherin-23	mRNA	18.2624	22.8021	67.6243	87.3007	99.4017	77.5865
BgiM11524-RA	2.47935	1.30996	protocadherin-23	mRNA	215.724	180.344	390.376	509.387	790.59	652.057
BgiM22587-RA	2.1337	1.09336	protocadherin-7	mRNA	29.6764	34.2031	64.5504	112.129	79.3673	84.1896
BgiM22346-RA	3.45263	1.7877	protocadherin-9	mRNA	20.5452	6.21875	21.5168	75.2868	57.0211	37.9679
BgiM09929-RA	3.10315	1.63373	protocadherin-like wing polarity protein stan	mRNA	9.13119	18.6563	13.8322	31.236	53.9389	47.0471
BgiM09930-RA	4.05445	2.01951	protocadherin-like wing polarity protein stan	mRNA	27.3936	51.8229	79.9196	181.009	234.249	234.41
BgiM06492-RA	2.24096	1.16412	protocadherin-like wing polarity protein stan isoform X1	mRNA	17.121	11.401	6.14766	25.6295	20.0345	33.8409
BgiM09976-RA	2.10573	1.07432	proton myo-inositol cotransporter	mRNA	14.8382	17.6198	18.443	28.8332	47.7745	32.1901
BgiM31241-RA	2.02879	1.02062	PTC2-4	mRNA	37.6662	49.75	64.5504	112.129	110.19	87.4912
BgiM30642-RA	2.48835	1.31519	pyruvate kinase PKM	mRNA	123.271	76.6979	122.953	284.328	293.582	227.807
BgiM29307-RA	2.03724	1.02662	rap1 GTPase-activating protein 1-like isoform X1	mRNA	63.9184	26.9479	38.4229	113.731	79.3673	71.8088
BgiM24413-RA	2.51682	1.3316	ras association domain-containing protein 9	mRNA	19.4038	19.6927	46.1075	64.8748	82.4495	69.3326
BgiM09971-RA	2.29349	1.19754	ras guanine nucleotide exchange factor P	mRNA	55.9286	73.5886	161.376	195.425	280.482	193.141
BgiM27885-RA	3.07304	1.61967	ras- protein RABA2a	mRNA	17.121	3.10938	10.7584	35.2406	42.3806	20.6347
BgiM00386-RA	2.10818	1.076	ras-interacting protein RIP3	mRNA	57.07	21.7656	82.9934	86.4997	110.19	146.094
BgiM22796-RA	2.01924	1.01381	ras-like GTP-binding protein rhoA	mRNA	126.695	107.792	132.175	230.666	251.201	259.997
BgiM35810-RA	2.52721	1.33755	ras-related protein Rab-11B	mRNA	60.4942	61.1511	76.8458	180.208	172.605	151.046
BgiM35107-RA	2.03393	1.02427	ras-related protein Rab-20	mRNA	26.2522	43.5313	21.5168	70.4813	64.7267	51.9995
BgiM13395-RA	2.09002	1.06351	ras-related protein Rab-23	mRNA	10.2726	15.5469	27.6645	46.4536	33.9045	33.0155
BgiM35823-RA	2.10979	1.0771	ras-related protein Rab-8A	mRNA	182.624	101.573	132.175	341.193	279.712	259.172
BgiM07165-RA	3.1002	1.63236	ras-related protein Rac1	mRNA	14.8382	9.32813	4.61075	34.4397	33.9045	23.9363
BgiM18596-RA	2.56368	1.35821	ras-responsive element-binding protein 1	mRNA	115.281	152.359	284.329	494.17	504.714	418.472
BgiM20128-RA	2.05168	1.03681	ras/Rap GTPase-activating protein SynGAP-like isoform X2	mRNA	236.27	192.781	209.02	466.938	461.563	382.155
BgiM24137-RA	2.88528	1.52871	receptor-type guanylate cyclase gcy-28	mRNA	12.5554	21.7656	39.9598	52.8609	58.5623	105.65
BgiM04107-RA	2.34495	1.22956	receptor-type guanylate cyclase Gyc76C	mRNA	68.484	35.2396	170.598	200.231	253.513	191.49
BgiM14348-RA	2.15797	1.10967	receptor-type tyrosine-protein phosphatase epsilon	mRNA	18.2624	25.9115	38.4229	67.2776	63.9562	48.6979
BgiM13854-RA	2.16522	1.11451	receptor-type tyrosine-protein phosphatase T	mRNA	106.15	80.8438	130.638	219.453	273.547	196.442
BgiM12280-RA	2.1343	1.09376	replicase polyprotein 1a	mRNA	46.7974	77.7344	29.2014	116.134	94.7784	118.856
BgiM08189-RA	2.82712	1.49933	retinoic acid receptor RXR-alpha	mRNA	34.242	29.0208	44.5705	141.763	94.7784	70.9834
BgiM03967-RA	2.06599	1.04683	rho GTPase protein rac1	mRNA	227.138	276.734	298.162	571.859	596.41	490.281
BgiM22559-RA	2.67985	1.42215	rho GTPase-activating protein 26-like isoform X1	mRNA	120.988	123.339	129.101	386.045	305.14	311.997
BgiM26504-RA	2.71486	1.44088	rhodopsin	mRNA	4.5656	2.07292	12.2953	22.4259	21.5756	9.90466
BgiM26501-RA	2.98089	1.57574	rhodopsin	mRNA	17.121	10.3646	4.61075	30.4351	40.0689	28.0632
BgiM16919-RA	2.03686	1.02635	rhophilin-2-A	mRNA	69.6254	55.9688	55.3289	122.541	141.012	106.475
BgiM25105-RA	2.65187	1.40701	riboflavin transporter 2	mRNA	12.5554	20.7292	26.1276	63.273	44.6922	51.9995
BgiM14859-RA	2.0988	1.06957	ribosomal protein S6 kinase 2 alpha	mRNA	150.665	93.2813	132.175	250.689	294.352	245.966
BgiM08912-RA	2.3681	1.24373	ribosomal protein S6 kinase alpha-5	mRNA	61.6356	70.4792	101.436	188.217	203.427	163.427
BgiM29855-RA	2.257	1.1744	RING finger domain and kelch repeat-containing protein	mRNA	11.414	9.32813	12.2953	33.6388	25.4283	17.3332
BgiM04415-RA	2.93976	1.5557	RING finger protein unkempt isoform X1	mRNA	42.2318	59.0781	78.3827	177.004	174.146	179.935
BgiM35174-RA	2.79823	1.48451	RNA polymerase-associated protein LEO1	mRNA	78.7565	87.0625	165.987	309.156	353.685	268.251
BgiM01417-RA	2.37546	1.24821	RNA-binding motif single-stranded-interacting protein 1	mRNA	152.947	214.547	199.799	438.906	471.58	439.107
BgiM34806-RA	2.96988	1.5704	RNA-binding protein 24-B	mRNA	3.4242	3.10938	16.9061	17.6203	29.2811	25.587
BgiM28845-RA	2.40674	1.26708	rootletin-like isoform X8	mRNA	643.749	685.099	1310.99	1921.42	2434.96	1999.09
BgiM30572-RA	2.13325	1.09305	roundabout 1-like isoform X5	mRNA	25.1108	21.7656	43.0336	62.472	84.7612	46.2217
BgiM33591-RA	2.24669	1.1678	S14 domain and spectrin repeat-containing protein 1	mRNA	31.9592	12.4375	43.0336	64.0739	86.3023	47.8725
BgiM02592-RA	3.80318	1.92721	SCO-spondin	mRNA	1520.34	550.359	800.733	4333	4255.01	2336.67
BgiM04736-RA	2.01418	1.01019	SCP domain-containing protein 2	mRNA	91.3119	17.6198	46.1075	108.926	102.484	102.348
BgiM00198-RA	4.25456	2.08901	semaphorin-1A	mRNA	151.806	80.8438	187.504	497.373	743.587	551.359
BgiM00197-RA	4.71245	2.23648	semaphorin-1A	mRNA	46.7974	19.6927	52.2551	156.981	228.085	179.935
BgiM01164-RA	13.1136	3.71299	semaphorin-5A	mRNA	19.4038	2.07292	1.53692	57.6665	194.951	66.8564
BgiM21729-RA	2.03689	1.02637	sequestosome-1	mRNA	1496.37	1189.85	2340.72	4071.09	2552.08	3617.68
BgiM25933-RA	628.136	9.29493	serine carboxypeptidase CPVL	mRNA	1.1414	0	0	783.303	327.486	521.645
BgiM26011-RA	5.89818	2.56027	serine carboxypeptidase CPVL	mRNA	29.6764	4.14583	6.14766	108.125	66.2678	68.5072
BgiM25934-RA	9.21366	3.20377	serine carboxypeptidase CPVL	mRNA	89.0291	0	6.14766	42.4489	237.331	609.137
BgiM18469-RA	1488.99	10.5401	serine protease 48	mRNA	2.2828	1.03646	1.53692	4889.64	2817.92	1695.35
BgiM18473-RA	58.8949	5.88007	serine protease 55	mRNA	2.2828	10.3646	15.3692	788.109	618.756	327.679
BgiM25550-RA	63.7067	5.99337	serine protease 56	mRNA	1.1414	19.6927	4.61075	897.034	544.783	270.727
BgiM29361-RA	2.491	1.31673	serine--pyruvate aminotransferase	mRNA	278.501	333.74	308.92	856.988	633.397	806.404
BgiM09560-RA	2.06636	1.04709	serine-rich adhesin for platelets	mRNA	67.3426	47.6771	87.6042	139.361	147.176	133.713
BgiM26200-RA	2.98699	1.57869	serine-rich adhesin for platelets	mRNA	19.4038	5.18229	30.7383	67.2776	55.48	45.3964
BgiM35715-RA	3.02342	1.59618	serine-rich adhesin for platelets	mRNA	76.4737	73.5886	141.396	251.49	353.685	278.981
BgiM27223-RA	2.7392	1.45376	serine-rich adhesin for platelets	mRNA	108.433	73.5886	146.007	282.726	311.305	307.044
BgiM08076-RA	2.60172	1.37947	serine-rich adhesin for platelets	mRNA	5.707	26.9479	36.886	60.8702	66.2678	56.1264
BgiM20661-RA	2.14932	1.10388	serine-rich adhesin for platelets	mRNA	106.15	88.099	238.222	287.532	326.716	316.949
BgiM16017-RA	6.73236	2.75111	serine-rich adhesin for platelets	mRNA	0	1.03646	1.53692	5.60646	7.70556	12.3808
BgiM22714-RA	2.28382	1.19145	serine-rich adhesin for platelets	mRNA	99.3017	70.4792	181.356	267.508	292.811	243.49
BgiM03457-RA	2.10237	1.07202	serine/arginine repetitive matrix protein 2	mRNA	68.484	46.6406	109.121	161.787	172.605	138.665
BgiM26965-RA	2.94557	1.55855	serine/arginine repetitive matrix protein 2	mRNA	14.8382	22.8021	26.1276	47.2545	83.9906	59.428
BgiM12821-RA	2.02256	1.01618	serine/threonine-protein kinase cdc7	mRNA	57.07	38.349	118.342	107.324	178.769	147.744
BgiM15520-RA	2.05269	1.03751	serine/threonine-protein kinase MARK2-like isoform X1	mRNA	35.3834	30.0573	50.7182	68.8794	77.8262	93.2689
BgiM23637-RA	2.00575	1.00414	serine/threonine-protein kinase Nek6	mRNA	45.656	70.4792	63.0135	104.12	139.471	117.205
BgiM10337-RA	3.49963	1.8072	serine/threonine-protein kinase PAK 3	mRNA	65.0598	26.9479	75.3088	188.217	234.249	166.728
BgiM13608-RA	2.26255	1.17795	serine/threonine-protein kinase PLK1	mRNA	168.927	172.052	201.336	408.471	453.087	367.298
BgiM21265-RA	2.26579	1.18002	serine/threonine-protein kinase PLK4	mRNA	60.4942	62.1875	92.2149	166.592	181.851	140.316
BgiM29118-RA	2.56554	1.35926	serine/threonine-protein kinase roco8	mRNA	73.0496	24.875	21.5168	86.4997	90.1551	132.062
BgiM13452-RA	2.13615	1.09501	serine/threonine-protein kinase Sgk2-like isoform X3	mRNA	61.6356	65.2969	69.1612	151.375	149.488	119.681
BgiM35408-RA	3.03195	1.60025	serine/threonine-protein phosphatase 6 regulatory ankyrin repeat subunit C-like isoform X1	mRNA	5.707	23.8385	39.9598	62.472	78.5967	72.6342
BgiM16130-RA	5.39216	2.43086	SH3 and multiple ankyrin repeat domains protein 1-like isoform X2	mRNA	26.2522	9.32813	4.61075	96.1108	70.8912	56.1264
BgiM16128-RA	3.34551	1.74223	SH3 and multiple ankyrin repeat domains protein 1-like isoform X3	mRNA	212.3	180.344	162.913	698.405	698.124	465.519
BgiM28468-RA	4.32251	2.11187	short transient receptor putative channel 6	mRNA	25.1108	3.10938	7.68458	49.6573	37.7572	72.6342
BgiM25478-RA	2.03219	1.02303	sialin	mRNA	328.723	281.917	488.739	779.298	795.214	661.136
BgiM29384-RA	14.1788	3.82566	sialin	mRNA	2.2828	2.07292	4.61075	115.333	16.1817	14.857
BgiM01488-RA	2.27112	1.1834	sialin	mRNA	73.0496	46.6406	52.2551	136.958	122.518	132.888
BgiM29049-RA	13.8472	3.79152	sialin	mRNA	1.1414	0	1.53692	40.0462	10.0172	5.77772
BgiM29132-RA	8.98239	3.1671	sialin	mRNA	4.5656	0	10.7584	88.1016	33.1339	28.0632
BgiM29136-RA	40.1453	5.32716	sialin	mRNA	2.2828	0	0	113.731	17.7228	17.3332
BgiM32914-RA	10.4722	3.3885	sialin	mRNA	1.1414	3.10938	10.7584	103.319	23.1167	44.571
BgiM29137-RA	225.25	7.81538	sialin-like isoform X1	mRNA	0	0	0	221.856	60.1034	45.3964
BgiM29051-RA	13.1725	3.71945	sialin-like isoform X1	mRNA	1.1414	20.7292	4.61075	273.916	54.7095	37.9679
BgiM29138-RA	3.5568	1.83058	sialin-like isoform X1	mRNA	6.8484	6.21875	6.14766	32.8379	16.9522	22.2855
BgiM29135-RA	67.383	6.07431	sialin-like isoform X1	mRNA	0	0	1.53692	136.958	35.4456	28.0632
BgiM29134-RA	34.5152	5.10916	sialin-like isoform X2	mRNA	1.1414	0	0	64.8748	18.4933	4.95233
BgiM03768-RA	2.44759	1.29136	sideroflexin-1	mRNA	210.017	182.417	239.759	532.614	545.554	471.297
BgiM13735-RA	4.13267	2.04707	signaling mucin MSB2	mRNA	12.5554	3.10938	1.53692	20.0231	30.0517	25.587
BgiM15480-RA	7.18699	2.84539	single-minded 1	mRNA	2.2828	5.18229	3.07383	44.0508	19.2639	21.4601
BgiM16312-RA	3.06445	1.61563	sn1-specific diacylglycerol lipase alpha-like isoform X1	mRNA	21.6866	24.875	19.9799	82.4951	72.4323	51.9995
BgiM24643-RA	3.06	1.61353	snake venom metalloproteinase atrolysin-C	mRNA	42.2318	30.0573	67.6243	152.175	162.587	116.38
BgiM18893-RA	2.96962	1.57028	sodium- and chloride-dependent glycine transporter 1	mRNA	349.268	70.4792	700.833	948.293	1052.58	1329.7
BgiM23095-RA	12.2516	3.6149	sodium- and chloride-dependent glycine transporter 2	mRNA	1.1414	0	3.07383	50.4582	7.70556	9.90466
BgiM28884-RA	6.45671	2.6908	sodium- and chloride-dependent neutral and basic amino acid transporter B(0+)	mRNA	52.5044	17.6198	18.443	185.013	193.41	201.395
BgiM01977-RA	14.3085	3.8388	sodium-coupled monocarboxylate transporter 1	mRNA	0	2.07292	0	21.6249	20.0345	7.42849
BgiM32232-RA	34.291	5.09976	sodium-coupled monocarboxylate transporter 1	mRNA	15.9796	2.07292	9.22149	628.725	171.063	184.062
BgiM16996-RA	2.06097	1.04332	sodium-coupled monocarboxylate transporter 1	mRNA	55.9286	41.4583	39.9598	84.8979	116.354	83.3642
BgiM05375-RA	8.50209	3.08782	sodium-coupled monocarboxylate transporter 2	mRNA	13.6968	9.32813	6.14766	147.37	67.0384	44.571
BgiM05376-RA	4.51039	2.17325	sodium-coupled monocarboxylate transporter 2-like X5	mRNA	5.707	1.03646	3.07383	25.6295	13.87	9.90466
BgiM17138-RA	9.56136	3.25722	sodium-dependent phosphate transport protein 2B	mRNA	123.271	10.3646	175.208	1235.82	712.764	1016.88
BgiM08486-RA	5.31869	2.41107	sodium-dependent phosphate transport protein 2B	mRNA	3.4242	9.32813	7.68458	54.4628	42.3806	18.1585
BgiM08487-RA	6.39662	2.67731	sodium-dependent phosphate transport protein 2B	mRNA	5.707	7.25521	4.61075	61.6711	46.2334	12.3808
BgiM32916-RA	12.6109	3.6566	sodium-dependent phosphate transport protein 3	mRNA	2.2828	2.07292	6.14766	102.518	25.4283	21.4601
BgiM29383-RA	159.679	7.31903	sodium-dependent phosphate transport protein 3	mRNA	0	0	0	164.99	37.7572	28.8886
BgiM28547-RA	22.875	4.5157	sodium-dependent proline transporter-like isoform X1	mRNA	3.4242	0	7.68458	79.2914	87.0728	119.681
BgiM00553-RA	50.1859	5.64921	sodium-driven chloride bicarbonate exchanger	mRNA	68.484	4.14583	23.0537	1684.34	1378.52	1810.9
BgiM04521-RA	5.15117	2.3649	sodium-independent sulfate anion transporter	mRNA	454.277	117.12	442.632	1798.87	1654.38	1776.24
BgiM27522-RA	3.4133	1.77117	sodium/glucose cotransporter 4	mRNA	151.806	121.266	199.799	673.577	537.078	406.916
BgiM18316-RA	2.17032	1.11791	sodium/hydrogen exchanger 2	mRNA	94.7361	65.2969	110.658	218.652	209.591	160.951
BgiM00161-RA	18.243	4.18927	sodium/nucleoside cotransporter 1	mRNA	2.2828	0	3.07383	68.0785	30.0517	24.7616
BgiM32158-RA	2.45559	1.29607	sodium/potassium-transporting ATPase subunit beta-1	mRNA	43.3732	93.2813	47.6444	166.592	138.7	149.395
BgiM32157-RA	2.09688	1.06825	sodium/potassium-transporting ATPase subunit beta-1	mRNA	176.917	133.703	261.276	375.633	432.282	392.885
BgiM01393-RA	2.58601	1.37073	sodium/potassium/calcium exchanger	mRNA	25.1108	46.6406	35.3491	99.3145	115.583	64.3803
BgiM34495-RA	2.99679	1.58342	solute carrier family 12 member 8	mRNA	30.8178	10.3646	9.22149	61.6711	60.1034	32.1901
BgiM27742-RA	4.29463	2.10254	solute carrier family 13 member 2	mRNA	7.98979	9.32813	39.9598	114.532	80.1378	56.1264
BgiM27182-RA	5.747	2.52281	solute carrier family 13 member 3	mRNA	12.5554	9.32813	9.22149	78.4905	36.2161	70.9834
BgiM27743-RA	12.1428	3.60203	solute carrier family 13 member 5	mRNA	4.5656	2.07292	0	33.6388	50.8567	12.3808
BgiM04397-RA	4.38516	2.13263	solute carrier family 15 member 4	mRNA	4.5656	2.07292	0	11.2129	15.4111	7.42849
BgiM32104-RA	15.6198	3.9653	solute carrier family 22 member 13-like isoform X2	mRNA	7.98979	2.07292	3.07383	160.986	41.61	23.9363
BgiM22623-RA	17.232	4.10702	solute carrier family 22 member 5	mRNA	0	3.10938	3.07383	70.4813	18.4933	41.2694
BgiM22569-RA	70.2633	6.1347	solute carrier family 22 member 6-B-like isoform X1	mRNA	0	0	3.07383	213.847	45.4628	57.7772
BgiM00023-RA	2.39554	1.26035	solute carrier family 23 member 1	mRNA	75.3323	78.7708	124.49	245.883	218.838	204.696
BgiM03416-RA	30.271	4.91986	solute carrier family 23 member 2	mRNA	0	1.03646	12.2953	307.555	80.1378	58.6026
BgiM03415-RA	118.032	6.88303	solute carrier family 23 member 2	mRNA	0	0	0	139.361	21.5756	9.90466
BgiM00165-RA	4.5835	2.19645	solute carrier family 28 member 3	mRNA	13.6968	5.18229	0	28.0323	43.9217	19.8093
BgiM00092-RA	2.28276	1.19078	solute carrier family 28 member 3	mRNA	196.321	150.286	222.853	329.98	528.601	443.233
BgiM28678-RA	3.28856	1.71746	solute carrier family 35 member F6	mRNA	69.6254	58.0417	127.564	225.86	367.555	249.267
BgiM34198-RA	2.62794	1.39393	solute carrier organic anion transporter family member 2B1	mRNA	191.755	81.8802	112.195	329.18	330.569	356.568
BgiM34199-RA	2.03077	1.02203	solute carrier organic anion transporter family member 5A1	mRNA	91.3119	64.2604	106.047	171.398	164.128	197.268
BgiM26013-RA	2.4696	1.30428	sonic hedgehog protein A	mRNA	14.8382	3.10938	6.14766	26.4305	15.4111	19.8093
BgiM04468-RA	2.30247	1.20318	sorbin and sh3 domain-containing protein 2	mRNA	115.281	52.8594	89.1411	205.036	201.886	187.363
BgiM30625-RA	2.46721	1.30288	Sortilin- receptor	mRNA	529.609	338.922	493.35	976.326	1280.66	1105.19
BgiM04669-RA	2.08092	1.05722	sorting nexin-16	mRNA	34.242	15.5469	13.8322	49.6573	44.6922	39.6186
BgiM07766-RA	2.33308	1.22224	spectrin alpha chain non-erythrocytic 1	mRNA	1095.74	1374.34	1973.4	3214.91	3810.4	3343.65
BgiM07768-RA	2.49665	1.31999	spectrin alpha chain non-erythrocytic 1	mRNA	93.5947	187.599	170.598	342.795	395.295	392.059
BgiM16652-RA	2.54629	1.34839	spectrin beta chain	mRNA	12.5554	2.07292	13.8322	27.2314	28.5106	18.9839
BgiM07056-RA	2.05636	1.04009	spectrin beta chain	mRNA	2215.46	2234.6	3013.89	5169.96	5489.44	4690.68
BgiM06743-RA	2.83434	1.50301	spectrin beta chain erythrocyte	mRNA	6.8484	4.14583	19.9799	28.8332	26.9695	34.6663
BgiM01247-RA	2.13188	1.09213	sphingolipid delta(4)-desaturase/C4-hydroxylase DES2-like isoform X2	mRNA	186.048	141.995	247.443	383.642	480.056	364.822
BgiM13554-RA	4.27422	2.09566	sphingosine kinase 1	mRNA	55.9286	62.1875	61.4766	247.485	302.058	222.855
BgiM00373-RA	2.65468	1.40854	sphingosine-1-phosphate phosphatase 1	mRNA	50.2216	73.5886	90.678	207.439	191.868	172.506
BgiM20835-RA	164.446	7.36147	spore wall protein 2	mRNA	6.8484	0	12.2953	856.988	929.291	1600.43
BgiM34464-RA	2.80893	1.49002	squidulin	mRNA	7.98979	4.14583	6.14766	24.8286	19.2639	9.90466
BgiM03245-RA	2.55959	1.35592	stabilizer of axonemal microtubules 2	mRNA	11.414	11.401	64.5504	70.4813	89.3845	66.0311
BgiM21669-RA	2.23754	1.16191	StAR- lipid transfer protein 13	mRNA	136.968	115.047	190.577	361.216	355.226	275.68
BgiM03238-RA	2.01203	1.00865	STE20-like serine/threonine-protein kinase	mRNA	119.847	124.375	130.638	251.49	268.153	236.061
BgiM19594-RA	2.29684	1.19965	STE20-like serine/threonine-protein kinase isoform X2	mRNA	38.8076	24.875	29.2014	82.4951	60.1034	72.6342
BgiM32719-RA	2.70167	1.43385	sterile alpha motif domain-containing protein 9	mRNA	37.6662	86.0261	99.8995	181.81	225.002	199.744
BgiM32204-RA	3.91979	1.97078	stimulated by retinoic acid 6 protein	mRNA	3.4242	2.07292	4.61075	20.824	12.3289	10.73
BgiM32200-RA	2.23288	1.15891	stimulated by retinoic acid 6 protein isoform X2	mRNA	50.2216	40.4219	89.1411	128.949	158.735	115.554
BgiM04771-RA	2.54515	1.34775	stress-activated protein kinase JNK-like isoform X1	mRNA	58.2114	36.276	16.9061	99.3145	105.566	80.888
BgiM32560-RA	2.56337	1.35804	sucrase-isomaltase intestinal	mRNA	76.4737	61.1511	33.8121	176.203	142.553	122.983
BgiM11528-RA	3.30336	1.72393	sulfate transporter	mRNA	68.484	99.5	135.249	423.688	262.76	318.6
BgiM22014-RA	6.00548	2.58628	sulfate transporter-like isoform X1	mRNA	85.6049	52.8594	130.638	690.396	355.226	577.772
BgiM04015-RA	2.52933	1.33876	synapse differentiation-inducing protein 1	mRNA	248.825	176.198	169.061	510.188	567.129	427.551
BgiM06841-RA	3.30867	1.72625	synaptotagmin-15	mRNA	118.706	73.5886	93.7518	378.837	281.253	289.711
BgiM18066-RA	4.96407	2.31152	T-box protein 1	mRNA	7.98979	0	0	20.0231	13.87	11.5554
BgiM27894-RA	2.76575	1.46767	T-box protein VegT-like isoform X1	mRNA	3.4242	5.18229	12.2953	26.4305	21.5756	12.3808
BgiM35975-RA	2.13538	1.09449	talin-1	mRNA	136.968	184.49	152.155	353.207	343.668	316.124
BgiM20691-RA	28.2282	4.81907	temptin	mRNA	2.2828	0	10.7584	168.194	181.081	58.6026
BgiM34150-RA	2.54964	1.35029	tensin-1	mRNA	84.4635	63.224	102.973	229.865	248.89	162.601
BgiM22178-RA	3.65788	1.87101	TEP-2	mRNA	160.937	121.266	139.859	349.203	695.042	503.487
BgiM06693-RA	2.13256	1.09259	testican-1-like isoform X2	mRNA	938.23	535.849	829.934	1607.45	1723.73	1583.92
BgiM05318-RA	2.38674	1.25504	tetraspanin-15-like isoform X2	mRNA	38.8076	26.9479	30.7383	92.1062	70.8912	69.3326
BgiM00507-RA	2.32896	1.21969	tetraspanin-33	mRNA	83.3221	45.6042	59.9397	163.388	147.176	131.237
BgiM06597-RA	2.40405	1.26547	tetraspanin-9	mRNA	34.242	40.4219	95.2887	117.736	164.128	128.761
BgiM27787-RA	2.01354	1.00973	Tetratricopeptide repeat protein 28	mRNA	126.695	139.922	126.027	261.902	251.201	278.981
BgiM10825-RA	2.05385	1.03833	tetratricopeptide repeat protein GNN	mRNA	130.12	166.87	327.363	414.878	512.42	356.568
BgiM01135-RA	2.2913	1.19617	thrombospondin type-1 domain-containing protein 4	mRNA	175.775	117.12	207.484	372.429	439.217	336.758
BgiM02716-RA	2.3205	1.21443	thrombospondin type-1 domain-containing protein 4-like isoform X1	mRNA	37.6662	17.6198	26.1276	64.8748	73.9734	51.9995
BgiM14388-RA	62.1782	5.95834	thyrotropin-releasing hormone-degrading ectoenzyme	mRNA	0	0	0	20.0231	23.8872	45.3964
BgiM14501-RA	174.611	7.448	thyrotropin-releasing hormone-degrading ectoenzyme	mRNA	0	0	0	8.81016	134.847	109.777
BgiM31582-RA	2023.16	10.9824	thyrotropin-releasing hormone-degrading ectoenzyme	mRNA	0	0	0	615.91	832.971	1503.03
BgiM28041-RA	2.84509	1.50847	titin	mRNA	52.5044	45.6042	96.8257	180.208	210.362	166.728
BgiM26818-RA	6.41768	2.68205	TLC domain-containing protein 2	mRNA	2.2828	2.07292	12.2953	36.8425	41.61	36.3171
BgiM19626-RA	3.38497	1.75914	TLR cluster1 member 10	mRNA	20.5452	20.7292	29.2014	89.7034	97.8606	54.4756
BgiM19627-RA	18.9044	4.24065	TLR cluster1 member 11	mRNA	2.2828	0	0	7.20831	55.48	6.60311
BgiM19623-RA	7.45386	2.89799	TLR cluster1 member 8	mRNA	2.2828	2.07292	13.8322	38.4443	68.5795	37.9679
BgiM06205-RA	3.17337	1.66602	TLR cluster3 member 1	mRNA	11.414	16.5833	39.9598	64.0739	75.5145	79.2373
BgiM20232-RA	2.41441	1.27167	TLR cluster3 member 9	mRNA	21.6866	22.8021	41.4967	72.0831	84.7612	52.8248
BgiM16281-RA	3.01682	1.59303	TLR cluster4 member 3	mRNA	34.242	31.0938	18.443	98.5136	87.8434	69.3326
BgiM30821-RA	12.4923	3.64297	tolloid-like protein 1	mRNA	6.8484	0	3.07383	40.8471	34.675	65.2057
BgiM30822-RA	18.1393	4.18104	tolloid-like protein 1	mRNA	0	1.03646	6.14766	47.2545	35.4456	72.6342
BgiM12612-RA	2.34284	1.22826	TPRXL	mRNA	139.251	43.5313	167.524	235.471	296.664	290.537
BgiM15290-RA	2.29219	1.19673	trans-2-enoyl-CoA reductase mitochondrial	mRNA	17.121	25.9115	19.9799	64.8748	38.5278	42.9202
BgiM08320-RA	14.3728	3.84527	trans-L-3-hydroxyproline dehydratase	mRNA	2.2828	0	3.07383	32.8379	33.1339	30.5394
BgiM04854-RA	3.23557	1.69402	transcription factor 7-like 2 isoform X4	mRNA	18.2624	18.6563	12.2953	63.273	55.48	43.7456
BgiM23575-RA	2.5873	1.37145	transcription factor etv7	mRNA	92.4533	104.682	107.584	237.073	339.045	214.601
BgiM05350-RA	5.43566	2.44245	transcription factor mef2A	mRNA	1.1414	2.07292	4.61075	15.2175	23.8872	9.90466
BgiM12942-RA	4.4487	2.15338	transcription factor SOX-7	mRNA	4.5656	7.25521	3.07383	29.6342	29.2811	12.3808
BgiM33596-RA	2.23184	1.15823	transcription initiation factor TFIID subunit 1	mRNA	25.1108	27.9844	23.0537	72.0831	60.8739	38.7932
BgiM32079-RA	2.12435	1.08702	transcriptional coactivator YAP1	mRNA	111.857	69.4427	79.9196	220.254	180.31	155.998
BgiM08448-RA	2.01348	1.00969	transcriptional-regulating factor 1	mRNA	51.363	86.0261	89.1411	138.56	191.098	127.935
BgiM31734-RA	2.12731	1.08903	transferrin receptor protein 1	mRNA	27.3936	32.1302	30.7383	44.8517	77.8262	70.9834
BgiM22088-RA	7.36668	2.88101	transforming growth factor-beta-induced protein ig-h3	mRNA	2.2828	0	1.53692	17.6203	11.5583	8.25388
BgiM25283-RA	8.16393	3.02926	transient receptor potential cation channel subfamily M member 1	mRNA	0	1.03646	0	4.00462	10.7878	4.12694
BgiM26005-RA	2.48345	1.31235	transient receptor potential cation channel subfamily M member 2	mRNA	41.0904	47.6771	90.678	141.763	188.016	118.031
BgiM25281-RA	13.5772	3.76311	transient receptor potential cation channel subfamily M member 2	mRNA	0	1.03646	0	12.0139	14.6406	5.77772
BgiM23548-RA	2.32678	1.21834	transient receptor potential cation channel subfamily M member 5	mRNA	160.937	209.365	276.645	458.128	614.133	434.98
BgiM11896-RA	3.23405	1.69334	transient receptor potential cation channel subfamily M member 5	mRNA	2.2828	0	12.2953	14.4166	16.1817	19.8093
BgiM23549-RA	2.41331	1.27101	transient receptor potential cation channel subfamily M member 5	mRNA	13.6968	16.5833	41.4967	52.06	77.8262	45.3964
BgiM02340-RA	2.24732	1.16821	transient receptor potential cation channel trpm	mRNA	42.2318	31.0938	16.9061	79.2914	60.1034	65.2057
BgiM22365-RA	4.57892	2.19501	transient receptor potential-gamma protein	mRNA	5.707	4.14583	1.53692	31.236	15.4111	10.73
BgiM22634-RA	7.34967	2.87768	transient-receptor-potential-like protein	mRNA	9.13119	0	3.07383	58.4674	22.3461	18.1585
BgiM21788-RA	2.22696	1.15507	transmembrane and coiled-coil domain-containing protein 5B	mRNA	5.707	19.6927	27.6645	34.4397	50.8567	34.6663
BgiM31725-RA	3.37857	1.75641	transmembrane channel-like protein 3 X2	mRNA	0	0	7.68458	12.8148	10.0172	6.60311
BgiM00251-RA	2.10648	1.07484	transmembrane protein 106B	mRNA	27.3936	34.2031	18.443	52.06	67.8089	50.3487
BgiM06523-RA	2.34877	1.2319	transmembrane protein 178B	mRNA	335.571	205.219	442.632	692.799	991.706	627.295
BgiM15181-RA	5.92466	2.56673	transmembrane protein 181	mRNA	3.4242	3.10938	6.14766	34.4397	34.675	13.2062
BgiM24914-RA	2.7324	1.45017	transmembrane protein 233	mRNA	4.5656	6.21875	7.68458	14.4166	14.6406	23.9363
BgiM19147-RA	2.08696	1.0614	transmembrane protein 272	mRNA	36.5248	53.8958	30.7383	72.884	104.796	76.7611
BgiM16078-RA	166.177	7.37658	transmembrane protein 45B	mRNA	0	1.03646	0	182.611	97.8606	132.888
BgiM16075-RA	2.95514	1.56323	transmembrane protein 45B	mRNA	21.6866	21.7656	36.886	86.4997	89.3845	64.3803
BgiM10049-RA	2.54207	1.346	transmembrane protein 91	mRNA	34.242	12.4375	26.1276	52.06	70.8912	64.3803
BgiM27822-RA	2.24779	1.16851	transmembrane protein 97	mRNA	57.07	26.9479	27.6645	99.3145	92.4667	61.0787
BgiM13944-RA	3.38357	1.75855	trichohyalin	mRNA	52.5044	22.8021	38.4229	172.999	117.895	97.3958
BgiM02112-RA	2.15854	1.11006	tripartite motif-containing protein 2-like isoform X1	mRNA	99.3017	59.0781	122.953	191.421	233.478	184.062
BgiM26227-RA	2.30743	1.20629	trithorax group protein osa	mRNA	28.535	23.8385	29.2014	73.685	68.5795	47.8725
BgiM09042-RA	12.7283	3.66996	trypsin-2	mRNA	7.98979	0	3.07383	44.8517	46.2334	66.8564
BgiM22174-RA	2.4674	1.30299	tryptophan 2 3-dioxygenase	mRNA	46.7974	73.5886	79.9196	183.411	125.601	187.363
BgiM34012-RA	2.36335	1.24084	tumor necrosis factor receptor superfamily member 11B	mRNA	7.98979	7.25521	49.1813	50.4582	60.8739	42.9202
BgiM26895-RA	2.51433	1.33018	TWiK family of potassium channels protein 18	mRNA	11.414	1.03646	13.8322	21.6249	28.5106	18.1585
BgiM16490-RA	3.78644	1.92084	two pore calcium channel protein 2	mRNA	35.3834	17.6198	35.3491	131.351	114.813	92.4435
BgiM13801-RA	7.63436	2.93251	type iv pilus biogenesis/stability protein pilw	mRNA	4.5656	4.14583	24.5906	100.916	87.0728	75.9357
BgiM20692-RA	14.2673	3.83464	tyramine beta-hydroxylase	mRNA	15.9796	11.401	29.2014	343.596	333.651	149.395
BgiM27354-RA	4.65031	2.21733	tyramine beta-hydroxylase	mRNA	20.5452	9.32813	30.7383	96.1108	121.748	69.3326
BgiM20075-RA	2.29134	1.19619	tyramine receptor Ser-2	mRNA	25.1108	14.5104	23.0537	63.273	50.8567	31.3648
BgiM12889-RA	7.94904	2.99078	tyrosinase-like protein tyr-1	mRNA	1.1414	0	0	10.412	3.85278	4.95233
BgiM18319-RA	2.55878	1.35545	tyrosine aminotransferase	mRNA	42.2318	21.7656	58.4028	103.319	104.025	108.126
BgiM22132-RA	2.14531	1.10119	tyrosine-protein kinase ITK/TSK	mRNA	130.12	98.4636	116.806	229.064	287.417	226.156
BgiM24549-RA	2.42391	1.27733	tyrosine-protein kinase JAK2	mRNA	25.1108	24.875	12.2953	57.6665	63.1856	32.1901
BgiM24551-RA	2.72194	1.44464	tyrosine-protein kinase JAK2	mRNA	41.0904	49.75	52.2551	128.949	154.111	108.951
BgiM00113-RA	4.32909	2.11407	tyrosine-protein kinase receptor torso	mRNA	23.9694	8.29167	16.9061	82.4951	60.1034	75.1103
BgiM00112-RA	3.11627	1.63982	tyrosine-protein kinase receptor torso	mRNA	21.6866	3.10938	6.14766	28.0323	27.74	43.7456
BgiM13841-RA	2.28036	1.18926	tyrosine-protein kinase SRK2	mRNA	167.786	180.344	213.631	428.494	462.334	392.059
BgiM12805-RA	2.8727	1.52241	tyrosine-protein kinase transmembrane receptor ROR1-like isoform X1	mRNA	36.5248	33.1667	38.4229	130.551	87.8434	94.9196
BgiM14772-RA	3.20585	1.68071	tyrosine-protein phosphatase 10D	mRNA	158.654	173.089	255.128	557.443	765.933	561.264
BgiM10055-RA	2.20004	1.13753	tyrosine-protein phosphatase 99A	mRNA	81.0393	74.625	87.6042	161.787	214.215	160.951
BgiM12414-RA	2.36791	1.24361	tyrosine-protein phosphatase Lar	mRNA	128.978	152.359	89.1411	354.008	320.551	204.696
BgiM31034-RA	3.37903	1.75661	ubiquitin-like protein ISG15 isoform X2	mRNA	95.8775	95.3542	89.1411	366.022	318.24	266.6
BgiM12978-RA	2.05871	1.04174	UDP-glucose 4-epimerase	mRNA	23.9694	32.1302	41.4967	60.8702	63.1856	78.4119
BgiM21388-RA	2.48885	1.31548	UDP-glucose 6-dehydrogenase	mRNA	69.6254	62.1875	98.3626	188.217	201.115	185.712
BgiM31692-RA	2.10451	1.07348	UDP-glucuronic acid decarboxylase 1-like isoform X1	mRNA	35.3834	24.875	32.2752	50.4582	72.4323	73.4596
BgiM05063-RA	2.46167	1.29964	ultraviolet-B receptor UVR8	mRNA	29.6764	100.536	49.1813	152.175	159.505	132.062
BgiM01267-RA	2.51005	1.32772	unconventional myosin-Ie-like isoform X1	mRNA	151.806	114.01	153.692	352.406	412.247	290.537
BgiM04491-RA	4.10885	2.03873	unconventional myosin-XV-like isoform X1	mRNA	15.9796	32.1302	93.7518	157.782	225.773	203.871
BgiM04489-RA	2.56048	1.35641	unconventional myosin-XV-like isoform X2	mRNA	485.095	478.844	857.599	1444.87	1682.89	1538.52
BgiM04490-RA	2.88279	1.52747	unconventional myosin-XV-like isoform X2	mRNA	9.13119	29.0208	29.2014	69.6803	56.2506	70.9834
BgiM11046-RA	3.41992	1.77396	universal stress protein A-like protein	mRNA	20.5452	16.5833	6.14766	67.2776	45.4628	38.7932
BgiM11908-RA	12.6862	3.66519	universal stress protein MT2085-like isoform X1	mRNA	11.414	4.14583	7.68458	153.777	85.5317	72.6342
BgiM26089-RA	10.1963	3.34997	unnamed7	mRNA	1.1414	38.349	3.07383	140.162	194.18	113.078
BgiM26881-RA	3.79245	1.92313	UPF0454 protein	mRNA	0	3.10938	15.3692	36.8425	20.805	16.5078
BgiM16764-RA	2.2947	1.19831	USP6 N-terminal-like protein	mRNA	29.6764	35.2396	9.22149	61.6711	61.6445	48.6979
BgiM11576-RA	87.9257	6.45821	variant surface antigen E	mRNA	2.2828	2.07292	0	150.574	135.618	223.68
BgiM14909-RA	2.25614	1.17386	vascular cell adhesion protein 1	mRNA	60.4942	32.1302	35.3491	72.0831	96.3195	122.157
BgiM30754-RA	2.12164	1.08518	vascular cell adhesion protein 1	mRNA	106.15	149.25	239.759	306.754	427.659	317.774
BgiM22893-RA	2.28378	1.19142	vascular endothelial growth factor receptor 1	mRNA	27.3936	22.8021	10.7584	52.8609	47.7745	40.444
BgiM03423-RA	2.12102	1.08476	very long-chain acyl-CoA synthetase	mRNA	37.6662	35.2396	53.792	115.333	94.7784	60.2533
BgiM29385-RA	40.7943	5.3503	vesicular glutamate transporter 3	mRNA	2.2828	0	4.61075	232.268	61.6445	45.3964
BgiM33122-RA	2.48345	1.31235	villin-1	mRNA	83.3221	78.7708	92.2149	200.231	229.626	203.871
BgiM24188-RA	2.14069	1.09807	vinculin	mRNA	157.513	108.828	139.859	303.55	281.253	286.41
BgiM24187-RA	2.05379	1.03829	vinculin	mRNA	166.644	148.214	167.524	335.587	364.473	292.187
BgiM28031-RA	48.4387	5.59809	vitellogenin-A2	mRNA	0	0	0	49.6573	14.6406	4.95233
BgiM06087-RA	2.03387	1.02423	voltage-dependent calcium channel gamma-2 subunit	mRNA	170.068	67.3698	225.927	286.731	333.651	323.552
BgiM10743-RA	2.43341	1.28298	voltage-dependent calcium channel subunit alpha-2/delta-2	mRNA	26.2522	26.9479	9.22149	53.6619	63.1856	37.1425
BgiM16110-RA	2.26787	1.18134	von Willebrand factor a domain-containing protein 3b	mRNA	228.28	228.021	510.256	591.081	894.616	708.183
BgiM04845-RA	2.29287	1.19715	WD repeat-containing protein on Y chromosome	mRNA	13.6968	17.6198	21.5168	29.6342	56.2506	37.1425
BgiM15414-RA	10.8109	3.43441	Williams-Beuren syndrome chromosomal region 27 protein	mRNA	0	4.14583	0	47.2545	6.935	4.95233
BgiM04891-RA	2.37743	1.2494	WW domain binding protein 1	mRNA	187.189	240.458	190.577	481.355	557.112	433.329
BgiM17074-RA	3.27531	1.71163	Y+L amino acid transporter 2	mRNA	9.13119	4.14583	4.61075	28.8332	22.3461	10.73
BgiM17309-RA	11.1628	3.48062	Y+L amino acid transporter 2	mRNA	15.9796	12.4375	27.6645	351.605	157.193	132.062
BgiM17172-RA	4.9964	2.32089	Y+L amino acid transporter 2	mRNA	3.4242	0	0	5.60646	11.5583	5.77772
BgiM19068-RA	2.44455	1.28957	Y+L amino acid transporter 2-like isoform X1	mRNA	23.9694	26.9479	32.2752	84.8979	68.5795	51.9995
BgiM30364-RA	124.567	6.96077	zinc carboxypeptidase A 1	mRNA	0	0	0	83.296	73.9734	23.1109
BgiM30365-RA	80.7816	6.33595	zinc carboxypeptidase A 1	mRNA	2.2828	0	0	105.722	110.96	84.1896
BgiM18947-RA	2.54232	1.34614	zinc finger CCCH domain-containing protein 13-like isoform X3	mRNA	386.934	256.005	545.605	954.701	1160.46	908.752
BgiM17467-RA	2.39777	1.26169	zinc finger homeobox protein 4-like isoform X3	mRNA	7.98979	6.21875	12.2953	12.8148	23.8872	28.8886
BgiM04465-RA	2.53217	1.34037	zinc finger MIZ domain-containing protein 1-like isoform X4	mRNA	33.1006	31.0938	16.9061	64.0739	59.3328	84.1896
BgiM35333-RA	2.66727	1.41537	zinc finger protein 704	mRNA	3.4242	15.5469	10.7584	32.0369	20.805	28.8886
BgiM26046-RA	2.06755	1.04792	zinc finger protein GLI4-like isoform X1	mRNA	57.07	32.1302	55.3289	121.74	99.4017	79.2373
BgiM17800-RA	3.23353	1.69311	zinc finger protein Xfin	mRNA	49.0802	68.4063	75.3088	233.069	221.92	171.681
BgiM13970-RA	2.78204	1.47614	zinc finger SWIM domain-containing protein 5-like isoform X1	mRNA	14.8382	18.6563	35.3491	74.4859	58.5623	61.0787
BgiM22329-RA	2.48537	1.31346	zinc metalloproteinase nas-13	mRNA	25.1108	2.07292	24.5906	45.6526	55.48	29.714
BgiM25194-RA	3.31533	1.72915	zinc transporter ZIP4	mRNA	26.2522	17.6198	33.8121	94.509	85.5317	80.888

## Sheet: iMline-Sm_2dpi_down
Table S4. Summary of the differentially expressed genes in iM line snails infected with S. mansoni
Transcript ID	FC	log2FC(iM line vs Sm_2dpi)	Annotation	Transcript Type	iM Control-2dpi R1	iM Control-2dpi R2	iM Control-2dpi R3	iM vs. Sm-2dpi R1	iM vs. Sm-2dpi R2	iM vs. Sm-2dpi R3
BgiM20182-RA	0.446809	-1.16227	1-acyl-sn-glycerol-3-phosphate acyltransferase alpha	mRNA	164.361	136.813	59.9397	55.2637	51.6273	53.6502
BgiM33809-RA	0.473831	-1.07756	1-phosphatidylinositol 3-phosphate 5-kinase	mRNA	426.883	358.615	213.631	151.375	136.388	184.887
BgiM01406-RA	0.476162	-1.07048	2-aminoethanethiol dioxygenase	mRNA	142.675	114.01	70.6981	56.0646	46.2334	52.8248
BgiM09020-RA	0.434096	-1.20391	2-succinylbenzoate--CoA ligase	mRNA	120.988	105.719	52.2551	36.8425	33.9045	49.5233
BgiM15585-RA	0.465562	-1.10295	24-hydroxycholesterol 7-alpha-hydroxylase-like isoform X1	mRNA	233.987	386.599	319.678	110.527	121.748	204.696
BgiM05189-RA	0.45799	-1.12661	28 kDa heat- and acid-stable phosphoprotein	mRNA	1257.82	1197.11	1172.67	481.355	432.282	746.976
BgiM33233-RA	0.355403	-1.49247	2p 5p-phosphodiesterase 12	mRNA	429.166	385.563	265.886	99.3145	117.895	165.903
BgiM27121-RA	0.347188	-1.52621	3 beta-hydroxysteroid dehydrogenase/Delta 5-->4-isomerase type 3	mRNA	43.3732	74.625	26.1276	14.4166	11.5583	23.1109
BgiM27489-RA	0.466501	-1.10005	3-oxoacyl-[acyl-carrier-protein] synthase mitochondrial-like isoform X1	mRNA	688.264	519.266	402.672	230.666	201.115	318.6
BgiM10296-RA	0.112285	-3.15476	30S ribosomal protein 2 chloroplastic	mRNA	36.5248	14.5104	4.61075	0	0	4.95233
BgiM30298-RA	0.462843	-1.1114	39S ribosomal protein L39 mitochondrial	mRNA	530.751	377.271	351.954	197.828	151.8	232.759
BgiM04379-RA	0.196403	-2.34811	5p(3p)-deoxyribonucleotidase cytosolic type	mRNA	171.21	131.63	64.5504	0	0	70.9834
BgiM04380-RA	0.334848	-1.57842	5p(3p)-deoxyribonucleotidase cytosolic type	mRNA	128.978	134.74	61.4766	17.6203	6.935	83.3642
BgiM10595-RA	0.276966	-1.85222	7-dehydrocholesterol reductase	mRNA	436.015	250.823	122.953	74.4859	32.3634	116.38
BgiM35926-RA	0.0991835	-3.33376	A disintegrin and metalloproteinase with thrombospondin motifs 1	mRNA	71.9082	80.8438	43.0336	0	0.770556	17.3332
BgiM24856-RA	0.0956599	-3.38594	A disintegrin and metalloproteinase with thrombospondin motifs 18	mRNA	141.534	123.339	58.4028	0	1.54111	28.0632
BgiM16529-RA	0.0524506	-4.2529	A disintegrin and metalloproteinase with thrombospondin motifs 6	mRNA	27.3936	19.6927	10.7584	0	0	1.65078
BgiM14527-RA	0.299124	-1.74119	A disintegrin and metalloproteinase with thrombospondin motifs 7	mRNA	13.6968	19.6927	9.22149	0	9.24667	2.47616
BgiM25049-RA	0.0967326	-3.36985	A disintegrin and metalloproteinase with thrombospondin motifs 7	mRNA	63.9184	52.8594	24.5906	0.800923	0	11.5554
BgiM16363-RA	0.107518	-3.21735	A disintegrin and metalloproteinase with thrombospondin motifs 7	mRNA	47.9388	39.3854	24.5906	0	0	10.73
BgiM16334-RA	0.0552074	-4.179	A disintegrin and metalloproteinase with thrombospondin motifs 7	mRNA	12.5554	19.6927	7.68458	0	0	0.825388
BgiM16335-RA	0.081984	-3.60851	A disintegrin and metalloproteinase with thrombospondin motifs 7	mRNA	17.121	6.21875	3.07383	0	0	0.825388
BgiM16339-RA	0.222669	-2.16703	A disintegrin and metalloproteinase with thrombospondin motifs 7	mRNA	12.5554	14.5104	7.68458	0	0	6.60311
BgiM16341-RA	0.140744	-2.82886	A disintegrin and metalloproteinase with thrombospondin motifs 7	mRNA	6.8484	16.5833	3.07383	0	0	2.47616
BgiM16344-RA	0.119392	-3.06622	A disintegrin and metalloproteinase with thrombospondin motifs 7	mRNA	18.2624	15.5469	4.61075	0	0	3.30155
BgiM16353-RA	0.191966	-2.38108	A disintegrin and metalloproteinase with thrombospondin motifs 7	mRNA	17.121	14.5104	4.61075	0	0	5.77772
BgiM16354-RA	0.0962661	-3.37683	A disintegrin and metalloproteinase with thrombospondin motifs 7	mRNA	38.8076	18.6563	7.68458	0	0	4.95233
BgiM16355-RA	0.0317555	-4.97685	A disintegrin and metalloproteinase with thrombospondin motifs 7	mRNA	25.1108	26.9479	18.443	0	0	0.825388
BgiM16357-RA	0.136979	-2.86798	A disintegrin and metalloproteinase with thrombospondin motifs 7	mRNA	30.8178	18.6563	19.9799	0	0	8.25388
BgiM16530-RA	0.228767	-2.12805	A disintegrin and metalloproteinase with thrombospondin motifs 7	mRNA	13.6968	11.401	12.2953	0	0	7.42849
BgiM16533-RA	0.185166	-2.43311	A disintegrin and metalloproteinase with thrombospondin motifs 7	mRNA	47.9388	48.7136	12.2953	0	0	18.9839
BgiM25048-RA	0.0650127	-3.94314	A disintegrin and metalloproteinase with thrombospondin motifs 7	mRNA	34.242	21.7656	3.07383	0	0	2.47616
BgiM21801-RA	0.462612	-1.11213	A-kinase anchor protein 17A	mRNA	794.414	999.146	1404.74	437.304	466.186	575.296
BgiM19202-RA	0.4667	-1.09943	A-kinase anchor protein 7 isoform gamma	mRNA	191.755	115.047	112.195	69.6803	51.6273	73.4596
BgiM33229-RA	0.2049	-2.28701	AAA ATPase	mRNA	477.105	320.266	176.745	36.0416	49.3156	113.078
BgiM09562-RA	0.423934	-1.23809	aarF domain-containing protein kinase 1	mRNA	38.8076	43.5313	64.5504	12.0139	13.0995	36.3171
BgiM18597-RA	0.499747	-1.00073	aarF domain-containing protein kinase 5	mRNA	225.997	259.115	159.839	83.296	96.3195	141.967
BgiM07338-RA	0.241962	-2.04715	AB hydrolase superfamily protein C1039.03	mRNA	262.522	202.109	98.3626	49.6573	16.9522	68.5072
BgiM10178-RA	0.271703	-1.8799	ABC transporter A family member 2	mRNA	34.242	37.3125	26.1276	0	1.54111	23.9363
BgiM10180-RA	0.211498	-2.24128	ABC transporter A family member 2	mRNA	10.2726	12.4375	6.14766	0	0	4.95233
BgiM00035-RA	0.107064	-3.22345	acetylcholine receptor subunit alpha-L1	mRNA	33.1006	29.0208	10.7584	1.60185	0.770556	4.12694
BgiM34259-RA	0.296484	-1.75397	Achacin/aplysianin	mRNA	12.5554	12.4375	3.07383	0.800923	1.54111	4.95233
BgiM34431-RA	0.143312	-2.80277	acidic mammalian chitinase	mRNA	38.8076	41.4583	7.68458	4.80554	0.770556	5.77772
BgiM23054-RA	0.236118	-2.08242	acidic repeat-containing protein	mRNA	239.694	267.406	129.101	44.0508	31.5928	73.4596
BgiM13601-RA	0.148575	-2.75074	actin cytoplasmic	mRNA	5110.04	5051.7	1967.25	11.2129	9.24667	1780.36
BgiM08047-RA	0.406029	-1.30034	activator of 90 kDa heat shock protein ATPase 1	mRNA	401.773	292.281	295.088	101.717	100.943	198.093
BgiM22003-RA	0.394949	-1.34026	acyl-CoA synthetase family member 4	mRNA	328.723	272.589	207.484	103.319	95.5489	119.681
BgiM13964-RA	0.137996	-2.8573	acyl-CoA synthetase YngI	mRNA	257.956	196.927	104.51	0	0	75.9357
BgiM31745-RA	0.475696	-1.07189	acyl-coenzyme A thioesterase 9 mitochondrial	mRNA	495.367	413.547	267.423	198.629	157.964	202.22
BgiM13428-RA	0.105827	-3.24022	Acylcarnitine hydrolase	mRNA	75.3323	1270.7	0	0	0	141.141
BgiM08220-RA	0.305214	-1.71211	acylphosphatase-1-like isoform X1	mRNA	221.431	314.047	170.598	32.8379	45.4628	136.189
BgiM00106-RA	0.078782	-3.66599	ADAM 17-like protease	mRNA	43.3732	36.276	10.7584	0	0	5.77772
BgiM21281-RA	0.110182	-3.18204	ADAM 17-like protease	mRNA	135.827	102.609	43.0336	0	0	29.714
BgiM21280-RA	0.0806313	-3.63252	ADAM 17-like protease	mRNA	55.9286	50.7865	12.2953	0	0	8.25388
BgiM06611-RA	0.250142	-1.99918	ADAM 17-like protease isoform X1	mRNA	59.3528	95.3542	41.4967	7.20831	6.935	33.8409
BgiM33120-RA	0.0915025	-3.45005	ADAM 17-like protease isoform X1	mRNA	160.937	154.432	59.9397	0	0	33.0155
BgiM33117-RA	0.0975841	-3.35721	ADAM 17-like protease isoform X2	mRNA	124.413	122.302	36.886	0	0.770556	25.587
BgiM33119-RA	0.165618	-2.59407	ADAM 17-like protease isoform X2	mRNA	69.6254	72.5521	33.8121	0.800923	1.54111	25.587
BgiM16540-RA	0.173202	-2.52948	ADAM family mig-17	mRNA	29.6764	26.9479	12.2953	0	0	10.73
BgiM16359-RA	0.0257971	-5.27665	ADAM family mig-17	mRNA	140.392	98.4636	72.235	0	0	6.60311
BgiM16527-RA	0.158996	-2.65294	ADAM family mig-17	mRNA	17.121	8.29167	3.07383	0	0	3.30155
BgiM16542-RA	0.145373	-2.78217	ADAM family mig-17	mRNA	173.493	145.104	70.6981	11.2129	6.16445	37.9679
BgiM29911-RA	0.0288828	-5.11365	ADAM family mig-17	mRNA	327.582	154.432	81.4565	0	0	14.857
BgiM16358-RA	0.0397213	-4.65394	ADAM family mig-17	mRNA	159.796	126.448	39.9598	0	0	11.5554
BgiM09652-RA	0.201678	-2.30987	ADAM family mig-17	mRNA	54.7872	44.5677	29.2014	0	0	24.7616
BgiM12028-RA	0.083785	-3.57716	ADAM family mig-17	mRNA	38.8076	24.875	1.53692	0	0	4.12694
BgiM16333-RA	0.0585595	-4.09395	ADAM family mig-17	mRNA	11.414	24.875	15.3692	0	0	1.65078
BgiM16343-RA	0.182718	-2.45231	ADAM family mig-17	mRNA	17.121	10.3646	6.14766	0	0	4.95233
BgiM16356-RA	0.0944979	-3.40357	ADAM family mig-17	mRNA	41.0904	17.6198	7.68458	0	0	4.95233
BgiM16360-RA	0.0475418	-4.39466	ADAM family mig-17	mRNA	17.121	24.875	4.61075	0	0	0.825388
BgiM16364-RA	0.0663288	-3.91422	ADAM family mig-17	mRNA	23.9694	20.7292	0	1.60185	0	0
BgiM16525-RA	0.107434	-3.21847	ADAM family mig-17	mRNA	12.5554	7.25521	0	0	0	0.825388
BgiM16534-RA	0.0740309	-3.75573	ADAM family mig-17	mRNA	43.3732	24.875	16.9061	0	0	4.95233
BgiM16535-RA	0.118482	-3.07726	ADAM family mig-17	mRNA	31.9592	26.9479	7.68458	0	0	6.60311
BgiM16536-RA	0.111737	-3.16182	ADAM family mig-17	mRNA	15.9796	24.875	7.68458	0	0	4.12694
BgiM16537-RA	0.0632387	-3.98305	ADAM family mig-17	mRNA	25.1108	27.9844	7.68458	0	0	2.47616
BgiM21245-RA	0.113733	-3.13628	ADAM family mig-17	mRNA	18.2624	10.3646	3.07383	0	2.31167	0
BgiM24855-RA	0.113108	-3.14423	ADAM family mig-17	mRNA	42.2318	29.0208	19.9799	0	0.770556	8.25388
BgiM25047-RA	0.0993507	-3.33133	ADAM family mig-17	mRNA	14.8382	13.474	1.53692	0	0	1.65078
BgiM29912-RA	0.0659702	-3.92204	ADAM family mig-17	mRNA	11.414	21.7656	0	0	0	0.825388
BgiM24211-RA	0.372088	-1.42628	adenosine deaminase AGSA	mRNA	28.535	39.3854	13.8322	8.81016	10.7878	9.90466
BgiM18396-RA	0.0949399	-3.39684	adenosine deaminase CECR1	mRNA	2.2828	29.0208	0	0	0	1.65078
BgiM07420-RA	0.0982551	-3.34732	adenosine receptor A1	mRNA	202.028	120.229	69.1612	0	0	37.1425
BgiM01671-RA	0.107755	-3.21417	adenosine receptor A2b	mRNA	59.3528	47.6771	12.2953	0	0	11.5554
BgiM07415-RA	0.0562388	-4.15229	adenosine receptor A2b	mRNA	73.0496	34.2031	19.9799	0	0	5.77772
BgiM01670-RA	0.0785951	-3.66942	adenosine receptor A3	mRNA	154.089	94.3177	52.2551	0	0	22.2855
BgiM07276-RA	0.151315	-2.72438	adenosine receptor A3	mRNA	52.5044	38.349	4.61075	0	0	13.2062
BgiM08930-RA	0.116917	-3.09645	adenosine receptor A3	mRNA	160.937	80.8438	44.5705	0	0	32.1901
BgiM08929-RA	0.0925242	-3.43403	adenosine receptor A3	mRNA	89.0291	42.4948	7.68458	0	0	11.5554
BgiM01228-RA	0.135123	-2.88765	adenylate cyclase type 5	mRNA	325.299	205.219	116.806	22.4259	20.0345	43.7456
BgiM01225-RA	0.126416	-2.98375	adenylate cyclase type 6	mRNA	58.2114	61.1511	29.2014	8.81016	5.39389	3.30155
BgiM27553-RA	0.1224	-3.03033	adhesion G protein-coupled receptor E2	mRNA	13.6968	22.8021	7.68458	0	0	4.12694
BgiM27567-RA	0.222173	-2.17025	adhesion G protein-coupled receptor E2	mRNA	73.0496	116.083	30.7383	1.60185	1.54111	44.571
BgiM06657-RA	0.188774	-2.40527	adhesion G protein-coupled receptor E4P	mRNA	49.0802	23.8385	7.68458	0	0	14.0316
BgiM06651-RA	0.130598	-2.9368	adhesion G protein-coupled receptor E4P	mRNA	7.98979	2.07292	12.2953	0	0	1.65078
BgiM14468-RA	0.13832	-2.85391	Adhesion G protein-coupled receptor L4	mRNA	85.6049	77.7344	30.7383	0	0	25.587
BgiM27839-RA	0.268558	-1.89669	adhesion G-protein coupled receptor D1	mRNA	1002.15	746.25	362.712	150.574	137.159	278.156
BgiM22275-RA	0.085151	-3.55383	adhesion G-protein coupled receptor D1	mRNA	160.937	97.4271	38.4229	0	0	23.9363
BgiM22155-RA	0.111047	-3.17076	adhesion G-protein coupled receptor F1	mRNA	324.157	203.146	107.584	2.40277	0.770556	66.0311
BgiM10631-RA	0.392621	-1.34879	ADP-ribosyl-[dinitrogen reductase] glycohydrolase	mRNA	214.583	163.76	104.51	63.273	58.5623	66.8564
BgiM19733-RA	0.330677	-1.5965	ADP-ribosylation factor-like protein 3	mRNA	1128.84	706.865	477.981	205.036	251.201	307.87
BgiM12228-RA	0.46973	-1.0901	adrenodoxin-like protein mitochondrial	mRNA	81.0393	62.1875	29.2014	25.6295	21.5756	33.0155
BgiM07666-RA	0.458057	-1.1264	afadin-and alpha-actinin-binding protein	mRNA	214.583	260.151	133.712	96.9117	77.8262	103.174
BgiM34120-RA	0.112568	-3.15114	AIG	mRNA	5.707	118.156	12.2953	0	0	14.0316
BgiM19139-RA	0.121813	-3.03726	AIG	mRNA	3.4242	34.2031	0	0	0	3.30155
BgiM15586-RA	0.263196	-1.92579	akirin-2	mRNA	1499.8	1225.09	590.175	216.249	199.574	455.614
BgiM15105-RA	0.0693683	-3.84958	alcohol dehydrogenase [acceptor]	mRNA	148.382	53.8958	7.68458	0	0	13.2062
BgiM07088-RA	0.11754	-3.08878	aldose 1-epimerase	mRNA	0	45.6042	0	0	0.770556	3.30155
BgiM35923-RA	0.0899075	-3.47541	allatostatin-A receptor	mRNA	149.523	77.7344	44.5705	0	0	23.1109
BgiM22249-RA	0.0478289	-4.38597	allene oxide synthase-lipoxygenase protein	mRNA	1855.92	1089.32	93.7518	3.20369	5.39389	135.364
BgiM30885-RA	0.126747	-2.97998	alpha-(1 3)-fucosyltransferase C	mRNA	34.242	46.6406	13.8322	0	0	10.73
BgiM12555-RA	0.156452	-2.67621	alpha-(1 6)-fucosyltransferase	mRNA	458.842	311.974	144.47	0	0	141.967
BgiM29195-RA	0.152753	-2.71072	alpha-(1 6)-fucosyltransferase	mRNA	246.542	216.62	90.678	0	0	83.3642
BgiM22994-RA	0.318391	-1.65113	alpha-1 3-mannosyl-glycoprotein 4-beta-N-acetylglucosaminyltransferase A	mRNA	98.1603	74.625	39.9598	18.4212	28.5106	19.8093
BgiM21625-RA	0.0971125	-3.3642	alpha-amylase	mRNA	1.1414	182.417	0	0	0	16.5078
BgiM21591-RA	0.0279223	-5.16244	alpha-amylase	mRNA	1.1414	43.5313	6.14766	0	0	0
BgiM21592-RA	0.20181	-2.30893	alpha-amylase	mRNA	68.484	82.9167	78.3827	0.800923	2.31167	42.0948
BgiM21622-RA	0.149349	-2.74324	Alpha-amylase A type-1/2	mRNA	10.2726	323.375	0	0	1.54111	47.0471
BgiM21623-RA	0.168224	-2.57155	Alpha-amylase A type-1/2	mRNA	1.1414	40.4219	0	0	0	5.77772
BgiM24963-RA	0.0984556	-3.34438	alpha-amylase family glycosyl hydrolase	mRNA	1763.46	1313.19	516.404	0	0	352.441
BgiM21431-RA	0.364325	-1.4567	alpha-crystallin B chain	mRNA	261.38	390.745	253.591	85.6988	94.7784	148.57
BgiM33110-RA	0.281027	-1.83122	alpha-crystallin B chain	mRNA	262.522	309.901	170.598	29.6342	25.4283	152.697
BgiM33453-RA	0.294954	-1.76144	alpha-crystallin B chain	mRNA	392.641	313.01	132.175	66.4766	39.2984	140.316
BgiM09805-RA	0.166014	-2.59062	alpha-glucosidase YihQ	mRNA	3.4242	46.6406	1.53692	0.800923	0.770556	5.77772
BgiM08378-RA	0.150473	-2.73243	alpha-N-acetylgalactosamine-specific lectin-like isoform X1	mRNA	5.707	106.755	0	0	0	15.6824
BgiM22847-RA	0.136976	-2.868	alpha-N-acetylgalactosaminidase	mRNA	11.414	476.771	3.07383	0	0	66.0311
BgiM14829-RA	0.459807	-1.1209	alpha-taxilin	mRNA	1043.24	803.255	1069.69	421.286	380.655	538.153
BgiM27487-RA	0.400389	-1.32053	alpha/beta hydrolase domain-containing protein 11	mRNA	111.857	99.5	152.155	50.4582	33.1339	61.0787
BgiM26116-RA	0.254931	-1.97182	alternative oxidase mitochondrial	mRNA	156.372	145.104	50.7182	18.4212	33.1339	37.1425
BgiM14071-RA	0.271268	-1.88221	amiloride-sensitive sodium channel subunit alpha	mRNA	33.1006	16.5833	13.8322	4.00462	3.08222	9.07927
BgiM14072-RA	0.375971	-1.41131	amiloride-sensitive sodium channel subunit alpha	mRNA	71.9082	60.1146	24.5906	6.40739	17.7228	33.8409
BgiM00689-RA	0.130411	-2.93886	amine oxidase	mRNA	19.4038	133.703	7.68458	0	1.54111	18.1585
BgiM30021-RA	0.228986	-2.12667	AMP deaminase	mRNA	28.535	16.5833	9.22149	2.40277	2.31167	6.60311
BgiM30019-RA	0.286036	-1.80573	AMP deaminase 2	mRNA	50.2216	39.3854	24.5906	9.61108	3.85278	18.1585
BgiM19011-RA	0.459745	-1.12109	anaphase-promoting complex subunit 5	mRNA	251.108	149.25	127.564	66.4766	86.3023	89.1419
BgiM00518-RA	0.207666	-2.26766	ankyrin and armadillo repeat-containing protein	mRNA	1675.57	1211.62	590.175	177.004	161.817	382.155
BgiM18797-RA	0.112339	-3.15407	ankyrin repeat and KH domain-containing protein 1	mRNA	17.121	20.7292	3.07383	0	0	3.30155
BgiM18770-RA	0.412383	-1.27794	ankyrin repeat and KH domain-containing protein 1	mRNA	94.7361	61.1511	59.9397	25.6295	26.1989	36.3171
BgiM18763-RA	0.136506	-2.87296	ankyrin repeat and KH domain-containing protein 1	mRNA	49.0802	47.6771	9.22149	0	0	13.2062
BgiM18642-RA	0.215822	-2.21209	ankyrin repeat and KH domain-containing protein 1	mRNA	17.121	35.2396	24.5906	0	3.08222	12.3808
BgiM22898-RA	0.252303	-1.98677	ankyrin repeat and lem domain-containing protein 2	mRNA	170.068	197.964	129.101	35.2406	35.4456	53.6502
BgiM22903-RA	0.258045	-1.95431	ankyrin repeat and LEM domain-containing protein 2	mRNA	92.4533	74.625	23.0537	20.0231	13.0995	14.857
BgiM18511-RA	0.494734	-1.01527	ankyrin repeat and sam domain-containing protein 1a	mRNA	247.684	200.036	158.302	92.1062	95.5489	111.427
BgiM33549-RA	0.446619	-1.16288	ankyrin repeat and SAM domain-containing protein 3	mRNA	91.3119	68.4063	29.2014	29.6342	30.8222	23.1109
BgiM10950-RA	0.467126	-1.09812	ankyrin repeat domain-containing protein 26	mRNA	1142.54	1001.22	1583.02	474.147	547.865	718.088
BgiM18882-RA	0.25217	-1.98753	ankyrin repeat domain-containing protein 27	mRNA	241.977	116.083	76.8458	30.4351	26.9695	51.1741
BgiM14487-RA	0.14443	-2.79155	ankyrin repeat domain-containing protein 29	mRNA	4.5656	12.4375	3.07383	0	0	1.65078
BgiM32493-RA	0.339956	-1.55658	ankyrin repeat domain-containing protein 39	mRNA	210.017	184.49	156.765	59.2683	45.4628	81.7134
BgiM04487-RA	0.247772	-2.01291	ankyrin repeat domain-containing protein 54-like isoform X1	mRNA	1107.16	916.229	464.148	107.324	123.289	384.631
BgiM21648-RA	0.197723	-2.33845	ankyrin repeat protein	mRNA	71.9082	67.3698	38.4229	10.412	5.39389	18.1585
BgiM31392-RA	0.126264	-2.98548	ankyrin repeat protein	mRNA	2.2828	60.1146	0	0	0	6.60311
BgiM35922-RA	0.0594604	-4.07193	ankyrin repeat protein	mRNA	635.759	334.776	121.416	0	0	63.5549
BgiM21742-RA	0.377889	-1.40397	ankyrin repeat protein	mRNA	158.654	92.2448	70.6981	41.648	38.5278	40.444
BgiM15095-RA	0.474271	-1.07622	ankyrin repeat protein PA3287 isoform X1	mRNA	255.673	166.87	202.873	80.8933	99.4017	115.554
BgiM13109-RA	0.0578204	-4.11228	ankyrin repeat-containing protein C6C3.08	mRNA	77.6151	70.4792	18.443	0	0	8.25388
BgiM35928-RA	0.0139726	-6.16126	ankyrin-2	mRNA	83.3221	19.6927	0	0	0	0
BgiM22983-RA	0.138106	-2.85615	anoctamin-6-like isoform X1	mRNA	289.915	204.182	139.859	17.6203	9.24667	59.428
BgiM03496-RA	0.117297	-3.09177	Anti-sigma-I factor RsgI6	mRNA	37.6662	1119.38	0	0	1.54111	132.888
BgiM03493-RA	0.0937516	-3.41501	Anti-sigma-I factor RsgI6	mRNA	110.716	1901.9	0	0	0	187.363
BgiM03492-RA	0.139965	-2.83686	Anti-sigma-I factor RsgI6	mRNA	18.2624	238.385	0	0	0	34.6663
BgiM12305-RA	0.0925896	-3.43301	antigen b membrane protein	mRNA	569.558	765.943	167.524	0	0	137.84
BgiM07333-RA	0.324783	-1.62245	apoptosis-resistant E3 ubiquitin protein ligase 1	mRNA	135.827	110.901	89.1411	19.2222	38.5278	50.3487
BgiM06157-RA	0.463719	-1.10868	apoptotic chromatin condensation inducer in the nucleus-like isoform X1	mRNA	1683.56	1678.03	1990.31	764.882	728.946	987.164
BgiM22259-RA	0.236306	-2.08127	arachidonate 12-lipoxygenase 12R-type	mRNA	23.9694	22.8021	13.8322	0	0	13.2062
BgiM07101-RA	0.363905	-1.45837	Arf GTPase arf1	mRNA	97.0189	70.4792	59.9397	30.4351	31.5928	19.8093
BgiM35344-RA	0.255448	-1.9689	arf-GAP with SH3 domain ANK repeat and PH domain-containing protein 2	mRNA	66.2012	86.0261	116.806	16.0185	16.9522	34.6663
BgiM07146-RA	0.104791	-3.25441	arginase-1-like isoform X1	mRNA	203.169	211.438	101.436	0	0.770556	51.9995
BgiM22294-RA	0.0819744	-3.60868	arginine kinase	mRNA	2955.08	2605.66	997.458	2.40277	2.31167	531.55
BgiM13835-RA	0.472067	-1.08294	armadillo repeat-containing protein 1-like isoform X1	mRNA	296.764	286.063	218.242	122.541	83.9906	170.855
BgiM10063-RA	0.436274	-1.19669	Armadillo repeat-containing x-linked protein 1	mRNA	1760.04	1256.19	785.364	482.957	472.351	702.405
BgiM19194-RA	0.0824461	-3.6004	aromatic-L-amino-acid decarboxylase-like isoform X1	mRNA	679.133	571.089	345.806	0	2.31167	127.935
BgiM10041-RA	0.125416	-2.9952	arrestin domain-containing protein 3	mRNA	1.1414	104.682	3.07383	0	0	12.3808
BgiM00629-RA	0.40461	-1.3054	asparagine-rich protein	mRNA	331.006	334.776	225.927	110.527	79.3673	170.03
BgiM08447-RA	0.4435	-1.17299	atlastin-1-like isoform X1	mRNA	438.297	321.302	212.094	157.782	116.354	155.998
BgiM21593-RA	0.0844554	-3.56567	ATP-binding cassette sub- A member 3	mRNA	191.755	135.776	124.49	13.6157	10.0172	13.2062
BgiM19216-RA	0.0478271	-4.38603	ATP-binding cassette sub- A member 3	mRNA	110.716	66.3333	24.5906	0	0	8.25388
BgiM09096-RA	0.147622	-2.76002	ATP-binding cassette sub- G member 5	mRNA	4.5656	75.6615	6.14766	1.60185	0	9.90466
BgiM07354-RA	0.138496	-2.85208	ATP-binding cassette sub- G member 8	mRNA	1.1414	119.193	0	0	3.85278	11.5554
BgiM04337-RA	0.370696	-1.43169	ATP-binding cassette sub-family A member 1	mRNA	76.4737	105.719	75.3088	20.0231	31.5928	42.9202
BgiM04338-RA	0.248329	-2.00967	ATP-binding cassette sub-family A member 1	mRNA	229.421	201.073	89.1411	28.8332	33.9045	65.2057
BgiM19196-RA	0.0773836	-3.69183	ATP-binding cassette sub-family A member 2	mRNA	84.4635	65.2969	36.886	0	1.54111	11.5554
BgiM19222-RA	0.109246	-3.19435	ATP-binding cassette sub-family A member 3	mRNA	97.0189	52.8594	35.3491	1.60185	0	17.3332
BgiM10072-RA	0.0898631	-3.47613	ATP-binding cassette sub-family A member 3	mRNA	265.946	164.797	107.584	0	0	47.0471
BgiM19217-RA	0.0424329	-4.55867	ATP-binding cassette sub-family A member 3	mRNA	354.975	239.422	99.8995	0	0	28.0632
BgiM19219-RA	0.104649	-3.25637	ATP-binding cassette sub-family A member 3	mRNA	26.2522	22.8021	10.7584	0	0	4.95233
BgiM19144-RA	0.088664	-3.49551	ATP-binding cassette sub-family A member 3-like isoform X1	mRNA	467.974	352.396	142.933	0	1.54111	82.5388
BgiM19215-RA	0.0505751	-4.30543	ATP-binding cassette sub-family A member 3-like isoform X2	mRNA	244.259	164.797	75.3088	0	0	23.1109
BgiM05955-RA	0.0890203	-3.48972	ATP-binding cassette sub-family A member 5-like isoform X1	mRNA	238.552	272.589	119.879	2.40277	5.39389	47.0471
BgiM19214-RA	0.124834	-3.00192	ATP-binding cassette sub-family A member 7	mRNA	518.195	438.422	230.537	0	0	146.919
BgiM11297-RA	0.0516026	-4.27641	ATP-binding cassette sub-family A member 8-A	mRNA	551.296	410.438	199.799	1.60185	0	56.9518
BgiM09523-RA	0.331796	-1.59163	ATP-binding cassette sub-family B member 10 mitochondrial	mRNA	244.259	180.344	90.678	75.2868	26.1989	68.5072
BgiM03661-RA	0.113452	-3.13985	ATP-binding cassette sub-family B member 6 mitochondrial	mRNA	520.478	711.011	189.041	17.6203	19.2639	122.983
BgiM11050-RA	0.300644	-1.73387	ATP-binding cassette sub-family D member 2-like X3	mRNA	98.1603	135.776	46.1075	20.824	16.9522	45.3964
BgiM27391-RA	0.103109	-3.27775	ATP-dependent 6-phosphofructokinase	mRNA	93.5947	54.9323	32.2752	0	0	17.3332
BgiM27392-RA	0.0397892	-4.65148	ATP-dependent 6-phosphofructokinase	mRNA	34.242	18.6563	3.07383	0	0	0.825388
BgiM27394-RA	0.169031	-2.56464	ATP-dependent 6-phosphofructokinase muscle type	mRNA	99.3017	62.1875	27.6645	14.4166	2.31167	14.0316
BgiM04557-RA	0.214942	-2.21798	ATP-dependent DNA helicase	mRNA	277.36	322.339	127.564	0	0	155.173
BgiM27036-RA	0.0662507	-3.91592	ATP-dependent DNA helicase HFM1	mRNA	251.108	232.167	82.9934	0	2.31167	33.8409
BgiM23258-RA	0.191797	-2.38235	ATP-dependent DNA helicase Q1	mRNA	748.758	1139.07	565.585	1.60185	3.08222	464.694
BgiM23259-RA	0.100672	-3.31227	ATP-dependent DNA helicase Q1	mRNA	114.14	171.016	72.235	0	0	34.6663
BgiM23260-RA	0.117111	-3.09405	ATP-dependent DNA helicase Q1	mRNA	151.806	207.292	102.973	0	0	52.8248
BgiM18879-RA	0.340605	-1.55383	ATP-dependent DNA helicase Q4	mRNA	74.1909	102.609	69.1612	20.0231	22.3461	40.444
BgiM18865-RA	0.232465	-2.10491	ATP-dependent DNA helicase Q4	mRNA	66.2012	50.7865	36.886	9.61108	7.70556	17.3332
BgiM18868-RA	0.235377	-2.08696	ATP-dependent DNA helicase Q4	mRNA	60.4942	37.3125	30.7383	8.00923	4.62334	16.5078
BgiM32849-RA	0.288935	-1.79118	ATP-dependent RNA helicase an3	mRNA	1995.17	1866.66	1000.53	399.661	375.261	628.946
BgiM21690-RA	0.465084	-1.10444	ATP-dependent RNA helicase DDX11	mRNA	53.6458	77.7344	43.0336	27.2314	19.2639	33.8409
BgiM14519-RA	0.313681	-1.67263	ATP-dependent RNA helicase DDX4	mRNA	1572.85	2113.34	934.444	344.397	306.681	797.325
BgiM10747-RA	0.372178	-1.42593	ATP-dependent RNA helicase DDX49	mRNA	1332.01	1125.59	966.72	383.642	311.305	578.597
BgiM34643-RA	0.47296	-1.08021	ATP-dependent RNA helicase DDX54	mRNA	197.462	195.891	247.443	71.2822	82.4495	148.57
BgiM07364-RA	0.0495722	-4.33433	ATP-dependent RNA helicase DHX57	mRNA	307.036	219.729	82.9934	1.60185	0	27.2378
BgiM03766-RA	0.346011	-1.53111	ATP-dependent RNA helicase SUPV3L1 mitochondrial	mRNA	346.985	281.917	185.967	76.8886	77.8262	126.284
BgiM18415-RA	0.47446	-1.07564	ATP-dependent RNA helicase TDRD12	mRNA	252.249	236.313	99.8995	81.6942	88.6139	108.126
BgiM10051-RA	0.347148	-1.52638	ATP-dependent RNA helicase tdrd9	mRNA	184.907	122.302	63.0135	53.6619	28.5106	45.3964
BgiM12910-RA	0.152804	-2.71024	ATPase family AAA domain-containing protein 2B-like isoform X1	mRNA	4274.54	4852.7	2270.02	329.98	305.14	1105.19
BgiM29246-RA	0.397692	-1.33028	ATPase family AAA domain-containing protein 3	mRNA	477.105	443.604	245.906	129.75	129.453	203.871
BgiM20352-RA	0.150653	-2.7307	ATPase inhibitor B mitochondrial	mRNA	376.662	358.615	165.987	0	0	134.538
BgiM28706-RA	0.211295	-2.24267	atrial natriuretic peptide receptor 2	mRNA	18.2624	27.9844	1.53692	0.800923	1.54111	6.60311
BgiM27137-RA	0.248759	-2.00718	atrial natriuretic peptide receptor 2	mRNA	57.07	76.6979	19.9799	16.0185	4.62334	16.5078
BgiM31788-RA	0.354977	-1.4942	autophagy-related protein 16-1	mRNA	238.552	216.62	130.638	47.2545	51.6273	108.126
BgiM08145-RA	0.43188	-1.2113	B-cell cll/lymphoma 6 member b protein	mRNA	638.042	732.776	336.584	221.856	201.886	312.822
BgiM26876-RA	0.448949	-1.15538	B-cell CLL/lymphoma 7 protein family member A	mRNA	405.197	289.172	179.819	104.12	123.289	164.252
BgiM19453-RA	0.151709	-2.72062	baculoviral IAP repeat-containing protein 2	mRNA	118.706	137.849	39.9598	0	0	43.7456
BgiM16745-RA	0.0529876	-4.2382	baculoviral IAP repeat-containing protein 2-like isoform X1	mRNA	73.0496	51.8229	9.22149	0	0.770556	4.95233
BgiM19447-RA	0.145012	-2.78575	baculoviral IAP repeat-containing protein 3	mRNA	2598.97	2618.09	1097.36	0	1.54111	912.879
BgiM09880-RA	0.108416	-3.20535	baculoviral IAP repeat-containing protein 3	mRNA	190.614	118.156	47.6444	8.00923	5.39389	23.9363
BgiM19448-RA	0.0678524	-3.88146	baculoviral IAP repeat-containing protein 7	mRNA	337.854	250.823	149.081	0	0	48.6979
BgiM19449-RA	0.0717723	-3.80043	baculoviral IAP repeat-containing protein 8	mRNA	432.59	441.531	156.765	0	0	72.6342
BgiM34858-RA	0.33428	-1.58087	BAG domain-containing protein Samui	mRNA	517.054	311.974	189.041	110.527	90.1551	138.665
BgiM05999-RA	0.209274	-2.25654	BAI1-associated protein 3	mRNA	83.3221	62.1875	36.886	9.61108	9.24667	18.1585
BgiM32827-RA	0.418066	-1.2582	basic immunoglobulin-like variable motif-containing protein	mRNA	170.068	238.385	192.114	82.4951	55.48	112.253
BgiM26043-RA	0.453874	-1.13964	Basic leucine zipper and W2 domain-containing protein 1	mRNA	1570.57	1145.29	694.686	529.41	393.754	623.994
BgiM18887-RA	0.0987141	-3.3406	basic phospholipase A2	mRNA	18.2624	391.781	0	2.40277	5.39389	31.3648
BgiM08569-RA	0.353727	-1.49929	beclin 1-associated autophagy-related key regulator	mRNA	530.751	334.776	247.443	113.731	127.142	151.871
BgiM28710-RA	0.192263	-2.37885	beta beta-carotene 15 15p-monooxygenase	mRNA	506.781	333.74	235.148	61.6711	53.1684	90.7927
BgiM15933-RA	0.114683	-3.12427	beta-1 3-galactosyl-O-glycosyl-glycoprotein beta-1 6-N-acetylglucosaminyltransferase	mRNA	415.469	230.094	141.396	2.40277	1.54111	85.015
BgiM16680-RA	0.177856	-2.49122	Beta-1 3-galactosyl-O-glycosyl-glycoprotein beta-1 6-N-acetylglucosaminyltransferase	mRNA	158.654	107.792	39.9598	8.00923	1.54111	43.7456
BgiM00459-RA	0.0850099	-3.55623	Beta-1 3-galactosyl-O-glycosyl-glycoprotein beta-1 6-N-acetylglucosaminyltransferase	mRNA	386.934	260.151	96.8257	0	0	61.9041
BgiM01153-RA	0.122891	-3.02455	beta-1 3-galactosyltransferase 1	mRNA	228.28	161.688	82.9934	0	1.54111	55.301
BgiM10408-RA	0.121317	-3.04315	beta-1 3-galactosyltransferase 1	mRNA	215.724	141.995	73.7719	0	1.54111	49.5233
BgiM36384-RA	0.137626	-2.86117	beta-1 3-galactosyltransferase 1	mRNA	458.842	328.557	126.027	9.61108	10.0172	104.824
BgiM03528-RA	0.165916	-2.59148	beta-1 3-galactosyltransferase 5	mRNA	53.6458	67.3698	19.9799	0	1.54111	20.6347
BgiM17817-RA	0.0900186	-3.47363	beta-1 3-galactosyltransferase 5	mRNA	397.207	188.635	79.9196	0	0	58.6026
BgiM17816-RA	0.0774629	-3.69035	beta-1 3-galactosyltransferase 5	mRNA	148.382	101.573	33.8121	0	0	20.6347
BgiM31167-RA	0.119339	-3.06687	beta-1 3-galactosyltransferase 5	mRNA	381.227	243.568	98.3626	0	0	85.015
BgiM17813-RA	0.143874	-2.79712	beta-1 3-glucan-binding protein	mRNA	49.0802	527.557	0	0	0	81.7134
BgiM27304-RA	0.31303	-1.67563	beta-1 3-glucosyltransferase	mRNA	76.4737	48.7136	24.5906	11.2129	11.5583	23.1109
BgiM31289-RA	0.228242	-2.13136	beta-1 4-galactosyltransferase 4	mRNA	438.297	222.839	126.027	42.4489	36.2161	99.872
BgiM14988-RA	0.197295	-2.34157	beta-1 4-N-acetylgalactosaminyltransferase bre-4	mRNA	43.3732	49.75	19.9799	3.20369	3.08222	14.857
BgiM07419-RA	0.0855449	-3.54718	beta-2 adrenergic receptor-like isoform X1	mRNA	90.1705	65.2969	33.8121	0	0	14.857
BgiM07417-RA	0.0607574	-4.0408	beta-2 adrenergic receptor-like isoform X1	mRNA	83.3221	47.6771	13.8322	0	0	7.42849
BgiM07411-RA	0.0922593	-3.43816	beta-2 adrenergic receptor-like isoform X1	mRNA	31.9592	27.9844	33.8121	1.60185	0.770556	4.95233
BgiM35283-RA	0.112966	-3.14604	beta-4C adrenergic receptor	mRNA	67.3426	38.349	15.3692	0	0	12.3808
BgiM26807-RA	0.444897	-1.16846	beta-adrenergic receptor kinase 2	mRNA	102.726	151.323	119.879	48.0554	53.9389	63.5549
BgiM27642-RA	0.135734	-2.88115	beta-glucan recognition protein	mRNA	44.5146	740.031	1.53692	1.60185	2.31167	101.523
BgiM09904-RA	0.298925	-1.74214	beta-hexosaminidase	mRNA	249.966	259.115	87.6042	60.0693	45.4628	71.8088
BgiM20497-RA	0.139755	-2.83903	beta-hexosaminidase subunit beta	mRNA	11.414	186.563	0	0	0	26.4124
BgiM19110-RA	0.170959	-2.54828	beta-N-acetyl-D-glucosaminide beta-1 4-N-acetylglucosaminyl-transferase-like isoform X1	mRNA	110.716	109.865	56.8659	0	0	46.2217
BgiM17527-RA	0.0189311	-5.7231	BgLBP/BPI1	mRNA	233.987	0	7.68458	1.60185	1.54111	0
BgiM29700-RA	0.0862651	-3.53508	BgMFREP17.3	mRNA	27.3936	18.6563	7.68458	0	0	3.30155
BgiM01678-RA	0.304779	-1.71416	BgMsFReDn11	mRNA	86.7463	77.7344	58.4028	14.4166	16.1817	36.3171
BgiM34011-RA	0.16878	-2.56679	BgMsFReDn15	mRNA	240.835	197.964	101.436	0	0	89.9673
BgiM14337-RA	0.307688	-1.70046	BgMsFReDn22	mRNA	109.574	75.6615	32.2752	27.2314	1.54111	37.1425
BgiM05629-RA	0.162174	-2.62438	BgMsFReDn3	mRNA	924.533	1206.44	588.639	1.60185	0.770556	437.456
BgiM25582-RA	0.366601	-1.44772	BgMsFReDn6	mRNA	196.321	207.292	387.303	44.8517	94.7784	149.395
BgiM14738-RA	0.446266	-1.16402	biliverdin reductase A	mRNA	206.593	224.911	146.007	92.1062	26.9695	137.84
BgiM14739-RA	0.491857	-1.02369	biliverdin reductase A	mRNA	163.22	143.031	107.584	87.3007	23.8872	91.6181
BgiM16094-RA	0.109473	-3.19135	Biomphalysin 3	mRNA	101.585	43.5313	24.5906	0	0.770556	16.5078
BgiM24906-RA	0.457176	-1.12918	biotin--protein ligase	mRNA	132.402	134.74	79.9196	34.4397	51.6273	71.8088
BgiM19446-RA	0.115306	-3.11646	BOI-related E3 ubiquitin-protein ligase 2 isoform X2	mRNA	521.619	550.359	218.242	8.81016	11.5583	127.11
BgiM15415-RA	0.109331	-3.19322	bone morphogenetic protein 1	mRNA	38.8076	8.29167	1.53692	0	1.54111	2.47616
BgiM22168-RA	0.00894531	-6.80465	Bone morphogenetic protein 2 (BMP2-like)	mRNA	86.7463	61.1511	13.8322	0	0	0
BgiM22666-RA	0.356532	-1.48789	brain tumor protein-like isoform X1	mRNA	257.956	228.021	113.732	48.0554	73.2028	91.6181
BgiM23869-RA	0.24594	-2.02362	branched-chain-amino-acid aminotransferase mitochondrial	mRNA	14.8382	20.7292	4.61075	0.800923	3.85278	4.12694
BgiM00482-RA	0.398513	-1.3273	breast cancer type 1 susceptibility protein	mRNA	160.937	184.49	115.269	69.6803	47.0039	66.0311
BgiM00483-RA	0.402714	-1.31217	breast cancer type 1 susceptibility protein	mRNA	66.2012	46.6406	35.3491	24.0277	10.0172	24.7616
BgiM11269-RA	0.148772	-2.74883	brevican core protein	mRNA	41.0904	37.3125	6.14766	0	3.08222	8.25388
BgiM08570-RA	0.456693	-1.1307	bromodomain adjacent to zinc finger domain protein 1A	mRNA	1455.28	1278.99	1344.8	526.207	527.831	808.055
BgiM19661-RA	0.45466	-1.13714	bromodomain-containing protein 3	mRNA	2888.88	2930.07	4370.99	1448.07	1395.48	1788.62
BgiM16744-RA	0.351099	-1.51005	BTB/POZ domain-containing protein 17	mRNA	133.544	81.8802	59.9397	24.0277	24.6578	47.0471
BgiM31475-RA	0.0517198	-4.27314	C-C chemokine receptor type 1	mRNA	352.692	223.875	104.51	0	0	33.8409
BgiM29157-RA	0.0860584	-3.53854	C-factor	mRNA	33.1006	27.9844	10.7584	1.60185	0.770556	2.47616
BgiM29156-RA	0.114161	-3.13086	C-factor	mRNA	15.9796	16.5833	7.68458	0	0	3.30155
BgiM02618-RA	0.448255	-1.15761	C-mannosyltransferase DPY19L1	mRNA	149.523	153.396	78.3827	69.6803	50.0861	50.3487
BgiM29542-RA	0.146568	-2.77036	C-type lectin domain family 3 member A-like isoform X2	mRNA	1.1414	58.0417	0	0	0	7.42849
BgiM06844-RA	0.253831	-1.97806	cadherin EGF LAG seven-pass G-type receptor 1	mRNA	29.6764	39.3854	15.3692	2.40277	3.08222	14.857
BgiM06130-RA	0.180633	-2.46887	cadherin EGF LAG seven-pass G-type receptor 1	mRNA	23.9694	16.5833	6.14766	0.800923	2.31167	4.12694
BgiM19819-RA	0.233755	-2.09693	cadherin EGF LAG seven-pass G-type receptor 2	mRNA	38.8076	51.8229	19.9799	0.800923	0	23.9363
BgiM19820-RA	0.120464	-3.05333	cadherin EGF LAG seven-pass G-type receptor 2	mRNA	35.3834	38.349	12.2953	0	0	9.07927
BgiM05631-RA	0.184833	-2.4357	cadherin-99C	mRNA	365.248	533.776	182.893	0.800923	1.54111	196.442
BgiM05630-RA	0.0968316	-3.36838	Cadherin-99C	mRNA	111.857	70.4792	35.3491	1.60185	0	18.1585
BgiM19431-RA	0.201826	-2.30882	Caffeoyl-CoA O-methyltransferase 1	mRNA	182.624	166.87	46.1075	18.4212	11.5583	48.6979
BgiM35569-RA	0.215004	-2.21757	calcineurin subunit B	mRNA	69.6254	74.625	56.8659	0	0	42.0948
BgiM35571-RA	0.148717	-2.74936	calcineurin subunit B	mRNA	441.722	473.662	185.967	0	0.770556	161.776
BgiM01318-RA	0.0804661	-3.63548	calcitonin receptor-like protein 1	mRNA	499.933	303.682	156.765	0	0	75.9357
BgiM23232-RA	0.0918087	-3.44523	calcium binding protein 2	mRNA	243.118	3968.6	0	0	1.54111	383.806
BgiM23233-RA	0.125775	-2.99109	calcium binding protein 2	mRNA	112.999	1196.07	0	0	0.770556	162.601
BgiM23236-RA	0.0580339	-4.10696	calcium binding protein 2	mRNA	35.3834	486.099	0	0	0	28.8886
BgiM23242-RA	0.100988	-3.30774	calcium binding protein 2	mRNA	18.2624	346.177	0	0	0	35.4917
BgiM04309-RA	0.0686268	-3.86508	calcium-activated potassium channel slo-1	mRNA	789.848	820.875	298.162	21.6249	1.54111	106.475
BgiM04307-RA	0.104165	-3.26305	calcium-activated potassium channel slowpoke	mRNA	212.3	282.953	126.027	4.80554	0	58.6026
BgiM33180-RA	0.459474	-1.12194	calcium/calmodulin-dependent 3p 5p-cyclic nucleotide phosphodiesterase 1A	mRNA	33.1006	33.1667	13.8322	6.40739	13.0995	16.5078
BgiM33208-RA	0.445893	-1.16523	caldesmon	mRNA	1697.26	2305.08	2818.7	916.256	906.944	1217.45
BgiM07509-RA	0.135594	-2.88264	calmodulin A like	mRNA	223.714	157.542	90.678	0	0	62.7295
BgiM34376-RA	0.337591	-1.56665	calmodulin-like protein 1	mRNA	66.2012	69.4427	26.1276	12.8148	6.16445	34.6663
BgiM18561-RA	0.12882	-2.95657	calmodulin-like protein 5 isoform X1	mRNA	28.535	404.219	0	0	0	54.4756
BgiM22536-RA	0.385435	-1.37544	calnexin-like isoform X2	mRNA	2124.14	2063.59	1066.62	579.869	498.55	945.895
BgiM08001-RA	0.42556	-1.23257	calpain-2 catalytic subunit-like isoform X1	mRNA	248.825	220.766	169.061	74.4859	69.35	127.11
BgiM36506-RA	0.138767	-2.84926	calpain-5	mRNA	588.962	373.125	146.007	28.0323	36.9867	87.4912
BgiM36072-RA	0.492973	-1.02042	calponiny domain-containing protein -like isoform X1	mRNA	1257.82	1321.48	1871.96	673.577	677.319	842.721
BgiM02494-RA	0.277284	-1.85056	caltractin	mRNA	67.3426	69.4427	35.3491	3.20369	3.85278	39.6186
BgiM02495-RA	0.141543	-2.82068	caltractin	mRNA	81.0393	70.4792	32.2752	0	0	24.7616
BgiM01180-RA	0.125603	-2.99305	cAMP-dependent protein kinase catalytic subunit	mRNA	174.634	612.547	4.61075	1.60185	11.5583	85.015
BgiM24678-RA	0.124051	-3.011	cAMP-dependent protein kinase catalytic subunit	mRNA	187.189	136.813	52.2551	0	0	45.3964
BgiM14718-RA	0.0869289	-3.52402	cAMP-dependent protein kinase type 2	mRNA	208.876	165.833	58.4028	0	0	36.3171
BgiM11173-RA	0.283942	-1.81633	cAMP-dependent protein kinase type II regulatory subunit-like isoform X1	mRNA	900.564	660.224	272.034	136.958	147.176	235.236
BgiM16837-RA	0.351612	-1.50794	CAP-Gly domain-containing linker protein 1	mRNA	39.949	50.7865	32.2752	18.4212	12.3289	11.5554
BgiM22798-RA	0.398994	-1.32556	CAP-Gly domain-containing linker protein 1	mRNA	406.338	359.651	215.168	131.351	80.1378	179.109
BgiM35464-RA	0.0930966	-3.42513	CAP-Gly domain-containing linker protein 1	mRNA	162.079	109.865	56.8659	3.20369	4.62334	21.4601
BgiM36518-RA	0.12534	-2.99608	CAP-Gly domain-containing linker protein 1	mRNA	15.9796	15.5469	4.61075	1.60185	0	1.65078
BgiM23125-RA	0.117547	-3.0887	CAP-Gly domain-containing linker protein 1	mRNA	20.5452	13.474	4.61075	1.60185	0	1.65078
BgiM09587-RA	0.105356	-3.24666	CAP-Gly domain-containing linker protein 1	mRNA	27.3936	20.7292	10.7584	0	0.770556	4.12694
BgiM25034-RA	0.108111	-3.20942	CAP-Gly domain-containing linker protein 1	mRNA	23.9694	16.5833	0	0	3.08222	0
BgiM25102-RA	0.104204	-3.26252	carbohydrate sulfotransferase 5	mRNA	42.2318	35.2396	12.2953	3.20369	1.54111	3.30155
BgiM26927-RA	0.111801	-3.161	carbonic anhydrase 2	mRNA	139.251	168.943	79.9196	0	0	42.0948
BgiM32550-RA	0.132378	-2.91726	carbonic anhydrase1	mRNA	423.459	437.385	185.967	12.0139	2.31167	122.983
BgiM21468-RA	0.268308	-1.89804	Carbonyl reductase [NADPH] 3	mRNA	382.369	1053.04	588.639	147.37	161.046	233.585
BgiM29200-RA	0.183124	-2.4491	carboxypeptidase D	mRNA	37.6662	15.5469	18.443	4.00462	4.62334	3.30155
BgiM28544-RA	0.0802266	-3.63978	carnitine O-palmitoyltransferase 1 liver isoform	mRNA	281.926	477.807	135.249	6.40739	4.62334	59.428
BgiM28545-RA	0.0519028	-4.26804	carnitine O-palmitoyltransferase 1 muscle isoform	mRNA	187.189	217.656	50.7182	0.800923	0	21.4601
BgiM33577-RA	0.211575	-2.24076	CAS1 domain-containing protein 1	mRNA	130.12	107.792	75.3088	12.0139	19.2639	33.8409
BgiM22911-RA	0.406809	-1.29758	caseinolytic peptidase B protein	mRNA	267.087	246.677	182.893	76.8886	79.3673	126.284
BgiM04647-RA	0.405992	-1.30048	caskin-1	mRNA	479.388	340.995	295.088	133.754	144.094	174.157
BgiM15263-RA	0.101707	-3.29751	catalase	mRNA	2499.66	2293.68	972.867	1.60185	0	583.549
BgiM15261-RA	0.195122	-2.35755	catalase	mRNA	578.689	637.422	290.477	0	3.08222	289.711
BgiM13108-RA	0.125947	-2.98911	catenin (cadherin-associated protein) alpha 3	mRNA	1429.03	1116.27	576.343	4.00462	12.3289	375.552
BgiM00280-RA	0.179278	-2.47973	catenin alpha-2-like isoform X4	mRNA	74.1909	92.2448	39.9598	9.61108	3.08222	23.1109
BgiM25340-RA	0.141742	-2.81866	CCAAT/enhancer-binding protein alpha	mRNA	15.9796	7.25521	3.07383	0	0	2.47616
BgiM24336-RA	0.490873	-1.02658	CCR4-NOT transcription complex subunit 11	mRNA	763.596	576.271	433.41	258.698	240.413	370.599
BgiM24434-RA	0.0197096	-5.66496	CD209 antigen	mRNA	65.0598	46.6406	0	0	0.770556	0
BgiM11084-RA	0.0434073	-4.52592	CD209 antigen-like protein 2	mRNA	278.501	118.156	10.7584	0	3.08222	13.2062
BgiM11086-RA	0.0536229	-4.22101	CD209 antigen-like protein 2	mRNA	241.977	134.74	3.07383	0	0	18.9839
BgiM06709-RA	0.466029	-1.10151	CDGSH iron-sulfur domain-containing protein 2	mRNA	405.197	764.906	872.968	279.522	290.5	381.329
BgiM02418-RA	0.317789	-1.65386	CDK2-associated and cullin domain-containing protein 1	mRNA	268.229	300.573	119.879	72.0831	50.8567	94.9196
BgiM16589-RA	0.447365	-1.16047	cell adhesion molecule 2	mRNA	38.8076	60.1146	43.0336	19.2222	26.9695	16.5078
BgiM33271-RA	0.231275	-2.11232	cell adhesion molecule 3	mRNA	87.8877	49.75	38.4229	8.00923	8.47612	23.1109
BgiM10776-RA	0.0604315	-4.04856	cell death abnormality protein 1	mRNA	1940.38	1286.25	639.357	11.2129	13.87	207.172
BgiM36261-RA	0.118656	-3.07514	cell death abnormality protein 1	mRNA	150.665	126.448	67.6243	0	0	39.6186
BgiM36472-RA	0.180654	-2.4687	cell death abnormality protein 1	mRNA	119.847	117.12	56.8659	5.60646	10.7878	35.4917
BgiM36265-RA	0.0880501	-3.50553	cell death abnormality protein 1	mRNA	200.886	169.979	66.0874	0	0	37.1425
BgiM36238-RA	0.196121	-2.35018	cell death abnormality protein 1	mRNA	27.3936	29.0208	16.9061	0	0	13.2062
BgiM03559-RA	0.420094	-1.25121	cell differentiation protein RCD1	mRNA	913.119	598.037	421.115	229.865	244.266	336.758
BgiM32459-RA	0.154637	-2.69304	cell division cycle protein 20	mRNA	547.872	413.547	190.577	20.0231	22.3461	134.538
BgiM12362-RA	0.288132	-1.7952	cell division cycle protein 20	mRNA	406.338	461.224	281.255	98.5136	76.285	155.173
BgiM01193-RA	0.203954	-2.29369	cell division cycle-associated protein 7-like isoform X2	mRNA	732.778	428.057	259.739	64.8748	57.7917	165.903
BgiM12653-RA	0.12506	-2.99931	cell number regulator 10	mRNA	264.805	270.516	95.2887	0	0	77.5865
BgiM07186-RA	0.420132	-1.25109	cell surface glycoprotein 1	mRNA	1946.09	1953.72	1008.22	691.998	512.42	856.753
BgiM27000-RA	0.116757	-3.09842	cell wall integrity and stress response component 2	mRNA	79.8979	122.302	55.3289	0	1.54111	27.2378
BgiM36316-RA	0.062773	-3.99371	cell wall integrity and stress response component 2	mRNA	75.3323	51.8229	26.1276	0	0	8.25388
BgiM31868-RA	0.229657	-2.12244	cell wall integrity and stress response component 4	mRNA	188.331	161.688	124.49	12.8148	21.5756	73.4596
BgiM14465-RA	0.163327	-2.61416	cell wall protein DAN4	mRNA	13.6968	7.25521	1.53692	0.800923	0	1.65078
BgiM12639-RA	0.429693	-1.21862	centromere protein C	mRNA	307.036	211.438	124.49	91.3053	91.6962	92.4435
BgiM09457-RA	0.309757	-1.69079	centromere protein K	mRNA	126.695	82.9167	49.1813	20.824	15.4111	42.9202
BgiM18728-RA	0.308049	-1.69877	centromere protein L	mRNA	136.968	130.594	73.7719	35.2406	17.7228	51.1741
BgiM28542-RA	0.438341	-1.18987	centromere protein S	mRNA	159.796	139.922	122.953	72.0831	33.1339	79.2373
BgiM17899-RA	0.370068	-1.43414	centromere protein t	mRNA	304.754	287.099	121.416	56.0646	83.9906	122.983
BgiM05279-RA	0.32327	-1.62919	centromere protein X-like isoform X1	mRNA	93.5947	125.411	64.5504	18.4212	28.5106	43.7456
BgiM05036-RA	0.431872	-1.21132	centrosomal protein of 131 kDa	mRNA	798.979	811.547	1017.44	315.564	386.049	432.503
BgiM11330-RA	0.215893	-2.21161	centrosomal protein of 41 kDa-like isoform X1	mRNA	352.692	276.734	184.43	52.06	53.1684	69.3326
BgiM15883-RA	0.377545	-1.40528	centrosomal protein of 85 kDa	mRNA	402.914	292.281	239.759	86.4997	95.5489	170.03
BgiM05292-RA	0.333048	-1.5862	centrosomal protein of 95 kDa	mRNA	2060.23	2014.88	1367.85	468.54	505.485	837.769
BgiM28608-RA	0.286532	-1.80323	ceramide-1-phosphate transfer protein	mRNA	533.033	505.792	235.148	65.6757	87.8434	210.474
BgiM30780-RA	0.437172	-1.19373	cerebellin-3	mRNA	26.2522	37.3125	56.8659	11.2129	20.805	19.8093
BgiM21417-RA	0.328327	-1.6068	cGMP-dependent 3p 5p-cyclic phosphodiesterase	mRNA	195.179	179.307	112.195	41.648	47.0039	70.158
BgiM21416-RA	0.0561868	-4.15363	cGMP-dependent 3p 5p-cyclic phosphodiesterase	mRNA	1442.73	981.526	428.799	16.0185	21.5756	121.332
BgiM06427-RA	0.413311	-1.2747	checkpoint serine/threonine-protein kinase BUB1-like isoform X1	mRNA	367.531	291.245	119.879	133.754	71.6617	115.554
BgiM03421-RA	0.185809	-2.4281	chitin binding beak protein 1	mRNA	57.07	46.6406	26.1276	4.00462	12.3289	6.60311
BgiM10440-RA	0.0185027	-5.75612	chitinase-like protein PB1E7.04c	mRNA	42.2318	32.1302	3.07383	0	0	0
BgiM16321-RA	0.199147	-2.3281	chitotriosidase-1	mRNA	20.5452	69.4427	27.6645	0.800923	0	21.4601
BgiM15131-RA	0.0828526	-3.59331	chlorophyllase-1	mRNA	2.2828	23.8385	0	0	0	0.825388
BgiM15130-RA	0.167438	-2.5783	chlorophyllase-1	mRNA	3.4242	58.0417	9.22149	0	1.54111	9.07927
BgiM36416-RA	0.0300517	-5.05641	choice-of-anchor D domain-containing protein	mRNA	39.949	26.9479	7.68458	0	0	0.825388
BgiM20644-RA	0.0906236	-3.46397	choline transporter-like protein 2	mRNA	144.958	59.0781	29.2014	0	0	19.8093
BgiM24902-RA	0.38484	-1.37767	Choline/ethanolaminephosphotransferase 1	mRNA	362.965	354.469	138.322	89.7034	101.713	137.014
BgiM35168-RA	0.132261	-2.91854	cholinesterase 1-like isoform X1	mRNA	0	234.24	0	0	0	29.714
BgiM31889-RA	0.429434	-1.21949	chordin-like isoform X2	mRNA	202.028	275.698	161.376	55.2637	51.6273	166.728
BgiM00758-RA	0.466154	-1.10112	chromatin assembly factor 1 subunit A-B	mRNA	861.756	697.537	737.719	347.601	229.626	492.757
BgiM13968-RA	0.406009	-1.30041	chromatin modification-related protein eaf7	mRNA	255.673	251.859	104.51	70.4813	73.9734	103.174
BgiM36303-RA	0.211408	-2.2419	chromatin target of PRMT1 protein-like isoform X2	mRNA	2943.67	2418.06	1194.18	281.925	252.742	850.15
BgiM26140-RA	0.494725	-1.0153	chromobox protein 1	mRNA	1507.79	1827.28	2356.09	843.372	806.002	1165.45
BgiM10604-RA	0.26248	-1.92972	chymotrypsin-like elastase family member 2A	mRNA	247.684	190.708	86.0673	37.6434	13.0995	85.8404
BgiM10603-RA	0.175142	-2.5134	chymotrypsin-like elastase family member 2A	mRNA	55.9286	31.0938	12.2953	3.20369	3.08222	9.90466
BgiM26588-RA	0.0704313	-3.82764	chymotrypsinogen A	mRNA	20.5452	11.401	10.7584	0	0	1.65078
BgiM32368-RA	0.126104	-2.98731	chymotrypsinogen B	mRNA	321.875	222.839	93.7518	0	0	79.2373
BgiM20953-RA	0.155008	-2.68958	cilia- and flagella-associated protein 157	mRNA	1405.06	1782.71	843.766	26.4305	27.74	569.518
BgiM20951-RA	0.151688	-2.72082	cilia- and flagella-associated protein 157	mRNA	434.873	531.703	232.074	24.0277	26.9695	129.586
BgiM27030-RA	0.38099	-1.39218	cilia- and flagella-associated protein 251	mRNA	79.8979	124.375	172.135	36.8425	46.2334	59.428
BgiM02488-RA	0.202755	-2.30219	cilia- and flagella-associated protein 299 isoform X1	mRNA	144.958	146.141	95.2887	0.800923	5.39389	70.9834
BgiM02490-RA	0.150316	-2.73393	cilia- and flagella-associated protein 299 isoform X1	mRNA	405.197	297.464	159.839	0.800923	4.62334	122.983
BgiM00663-RA	0.0918882	-3.44398	cilia- and flagella-associated protein 44	mRNA	1784.01	1055.11	424.189	4.80554	1.54111	292.187
BgiM30299-RA	0.439249	-1.18689	cilia- and flagella-associated protein 45	mRNA	3886.46	3605.84	5297.75	1341.55	1853.96	2421.69
BgiM36176-RA	0.0949112	-3.39728	cilia- and flagella-associated protein 52	mRNA	1135.69	922.448	484.128	0	3.08222	236.886
BgiM03293-RA	0.123579	-3.01649	cilia- and flagella-associated protein 58-like isoform X1	mRNA	2266.82	2312.34	1072.77	83.296	60.8739	553.01
BgiM28734-RA	0.453006	-1.1424	cilia- and flagella-associated protein 74	mRNA	1828.52	1471.77	1500.03	563.049	690.418	920.308
BgiM20295-RA	0.11907	-3.07011	Cilia- and flagella-associated protein 77	mRNA	640.325	567.979	258.202	0	0	173.332
BgiM03075-RA	0.471645	-1.08423	ciliary-associated calcium-binding coiled-coil protein 1 isoform X1	mRNA	715.657	594.927	634.746	292.337	295.894	328.505
BgiM27768-RA	0.370891	-1.43093	citron Rho-interacting kinase	mRNA	1038.67	897.573	464.148	321.17	215.756	352.441
BgiM18419-RA	0.461618	-1.11523	cleavage and polyadenylation specificity factor subunit 5	mRNA	1384.52	1138.03	866.82	406.068	421.494	736.246
BgiM24277-RA	0.15493	-2.69031	cleavage and polyadenylation specificity factor subunit 6-like isoform X2	mRNA	124.413	220.766	112.195	4.80554	5.39389	59.428
BgiM24278-RA	0.0990987	-3.33499	cleavage and polyadenylation specificity factor subunit 6-like isoform X2	mRNA	125.554	152.359	59.9397	0.800923	0	31.3648
BgiM28213-RA	0.379027	-1.39963	clumping factor A	mRNA	762.455	533.776	562.511	184.212	240.413	278.981
BgiM36455-RA	0.133143	-2.90895	coadhesin	mRNA	41.0904	38.349	23.0537	0	0	12.3808
BgiM35235-RA	0.145375	-2.78215	Coadhesin	mRNA	109.574	52.8594	27.6645	0.800923	0	25.587
BgiM33902-RA	0.0508753	-4.29689	coadhesin	mRNA	41.0904	27.9844	23.0537	0	0	3.30155
BgiM36473-RA	0.0778481	-3.68319	coadhesin	mRNA	163.22	100.536	29.2014	0	0	21.4601
BgiM32391-RA	0.0866587	-3.52851	cohesin subunit SA-2-like isoform X3	mRNA	92.4533	166.87	32.2752	0	0	23.9363
BgiM33227-RA	0.379506	-1.3978	coiled-coil domain-containing protein 103	mRNA	324.157	197.964	184.43	60.8702	69.35	137.014
BgiM03815-RA	0.438932	-1.18793	coiled-coil domain-containing protein 148	mRNA	307.036	235.276	204.41	75.2868	82.4495	169.205
BgiM19537-RA	0.48651	-1.03946	coiled-coil domain-containing protein 15	mRNA	564.993	535.849	521.014	200.231	249.66	338.409
BgiM29413-RA	0.48241	-1.05167	coiled-coil domain-containing protein 150	mRNA	107.292	93.2813	95.2887	34.4397	43.1511	64.3803
BgiM29411-RA	0.466131	-1.10119	coiled-coil domain-containing protein 150-like isoform X1	mRNA	512.488	398	304.309	162.587	172.605	230.283
BgiM03205-RA	0.414291	-1.27128	coiled-coil domain-containing protein 173	mRNA	3831.68	2982.93	3665.54	1051.61	1423.99	1865.38
BgiM19962-RA	0.178593	-2.48525	coiled-coil domain-containing protein 18	mRNA	171.21	160.651	39.9598	0	0	65.2057
BgiM19969-RA	0.0965846	-3.37206	coiled-coil domain-containing protein 18-like isoform X1	mRNA	21753.9	18919.5	7540.11	214.647	299.746	4140.97
BgiM16313-RA	0.455394	-1.13481	coiled-coil domain-containing protein 181-like isoform X2	mRNA	2039.68	1717.41	2228.53	713.623	801.378	1210.02
BgiM21794-RA	0.102066	-3.29243	coiled-coil domain-containing protein 186	mRNA	5.707	162.724	6.14766	0	0	16.5078
BgiM00204-RA	0.411902	-1.27963	coiled-coil domain-containing protein 34	mRNA	265.946	236.313	290.477	73.685	89.3845	162.601
BgiM11644-RA	0.368317	-1.44098	coiled-coil domain-containing protein 37	mRNA	2110.45	1987.93	1970.33	520.6	693.5	1020.18
BgiM35336-RA	0.391342	-1.3535	coiled-coil domain-containing protein 43	mRNA	202.028	229.057	215.168	67.2776	71.6617	113.078
BgiM15962-RA	0.478266	-1.06412	coiled-coil domain-containing protein 58	mRNA	227.138	245.641	229	121.74	78.5967	134.538
BgiM27824-RA	0.225495	-2.14883	coiled-coil domain-containing protein 62	mRNA	2517.93	1940.25	940.592	268.309	319.01	628.946
BgiM08049-RA	0.446498	-1.16327	coiled-coil domain-containing protein 97	mRNA	259.098	186.563	262.813	87.3007	121.748	106.475
BgiM28139-RA	0.307333	-1.70212	coiled-coil domain-containing protein isoform X1	mRNA	1947.23	1211.62	980.552	261.902	350.603	658.66
BgiM26925-RA	0.218173	-2.19646	coiled-coil-helix-coiled-coil-helix domain-containing protein 2	mRNA	178.058	292.281	98.3626	1.60185	0	121.332
BgiM19818-RA	0.408008	-1.29333	coiled-coil-helix-coiled-coil-helix domain-containing protein 5	mRNA	642.608	669.552	424.189	164.99	134.847	407.742
BgiM05664-RA	0.499708	-1.00084	coilin	mRNA	131.261	166.87	216.705	68.8794	77.0556	110.602
BgiM18649-RA	0.12531	-2.99643	collagen alpha-1(XII) chain	mRNA	25.1108	289.172	4.61075	0	1.54111	37.1425
BgiM34405-RA	0.201212	-2.31321	collagen alpha-6(VI) chain	mRNA	13.6968	16.5833	46.1075	8.81016	5.39389	0
BgiM33015-RA	0.109922	-3.18545	complement C1q-like protein 3	mRNA	20.5452	153.396	3.07383	0	0	18.1585
BgiM19490-RA	0.0608187	-4.03934	complement component c3	mRNA	7528.67	4880.68	1911.92	0	4.62334	865.007
BgiM21799-RA	0.339308	-1.55933	complex III assembly factor LYRM7	mRNA	246.542	150.286	82.9934	43.2499	50.0861	68.5072
BgiM02537-RA	0.454259	-1.13841	complexin	mRNA	105.009	126.448	159.839	65.6757	60.1034	51.1741
BgiM28440-RA	0.494927	-1.01471	condensin complex subunit 1	mRNA	432.59	347.214	236.685	160.986	155.652	185.712
BgiM24894-RA	0.480094	-1.05861	condensin-2 complex subunit H2	mRNA	221.431	193.818	109.121	93.708	63.1856	94.0943
BgiM21795-RA	0.0939634	-3.41176	conserved plasma membrane protein	mRNA	4.5656	25.9115	0	0	1.54111	0
BgiM30554-RA	0.15969	-2.64665	contactin-2	mRNA	93.5947	71.5156	33.8121	0	0	30.5394
BgiM01319-RA	0.105615	-3.24312	corticotropin-releasing factor receptor 2	mRNA	1077.48	819.839	365.786	0	0	237.712
BgiM01311-RA	0.121931	-3.03586	corticotropin-releasing factor receptor 2	mRNA	15.9796	8.29167	6.14766	1.60185	0	0.825388
BgiM21499-RA	0.215455	-2.21454	CRAL-TRIO domain-containing protein C3H8.02	mRNA	189.472	138.885	46.1075	26.4305	19.2639	33.8409
BgiM06521-RA	0.289764	-1.78705	crossover junction endonuclease EME1	mRNA	91.3119	94.3177	43.0336	17.6203	15.4111	32.1901
BgiM00635-RA	0.241119	-2.05218	cst complex subunit ctc1	mRNA	189.472	135.776	81.4565	27.2314	29.2811	40.444
BgiM22283-RA	0.0614594	-4.02422	CUB domain-containing protein 2	mRNA	66.2012	25.9115	10.7584	0	0	4.95233
BgiM22277-RA	0.13049	-2.93799	cubilin	mRNA	35.3834	15.5469	3.07383	0	0	5.77772
BgiM16210-RA	0.406062	-1.30023	cubilin-like isoform X4	mRNA	46.7974	55.9688	23.0537	24.0277	14.6406	11.5554
BgiM32697-RA	0.119825	-3.061	cx9C motif-containing protein 4 mitochondrial	mRNA	358.399	338.922	102.973	12.0139	10.7878	71.8088
BgiM27278-RA	0.0866428	-3.52878	cyclic nucleotide-binding domain-containing protein 2	mRNA	194.038	279.844	93.7518	0.800923	0	47.0471
BgiM11738-RA	0.190853	-2.38947	cyclic nucleotide-binding domain-containing protein 2	mRNA	49.0802	30.0573	9.22149	0	0	15.6824
BgiM27424-RA	0.114945	-3.12099	cyclic nucleotide-binding domain-containing protein 2-like isoform X3	mRNA	422.318	451.896	176.745	5.60646	0	113.904
BgiM28977-RA	0.0977688	-3.35448	cyclin N-terminal domain-containing protein 1-like isoform X1	mRNA	124.413	104.682	29.2014	0	0	23.9363
BgiM05466-RA	0.457176	-1.12918	cyclin-dependent kinase 1	mRNA	680.274	495.427	402.672	179.407	198.033	343.362
BgiM11323-RA	0.372005	-1.42661	cyclin-dependent kinase 17-like isoform X3	mRNA	47.9388	44.5677	13.8322	17.6203	6.16445	14.857
BgiM25482-RA	0.262167	-1.93144	cyclin-dependent kinase 2	mRNA	148.382	114.01	73.7719	36.0416	13.87	37.1425
BgiM05072-RA	0.472073	-1.08292	cyclin-dependent kinase 2-associated protein 2	mRNA	182.624	148.214	98.3626	63.273	59.3328	79.2373
BgiM08583-RA	0.359676	-1.47523	cyclin-dependent kinase inhibitor 3	mRNA	251.108	240.458	147.544	62.472	50.0861	116.38
BgiM24785-RA	0.174025	-2.52263	cyclin-dependent kinase inhibitor far1	mRNA	91.3119	69.4427	30.7383	9.61108	8.47612	14.0316
BgiM24786-RA	0.193681	-2.36824	cyclin-dependent kinase inhibitor far1	mRNA	21.6866	7.25521	6.14766	1.60185	1.54111	2.47616
BgiM04002-RA	0.41485	-1.26934	cyclin-dependent kinase-like 2 isoform X1	mRNA	172.351	99.5	81.4565	48.8563	53.9389	42.9202
BgiM02921-RA	0.441875	-1.17829	cyclin-dependent kinases regulatory subunit	mRNA	197.462	110.901	126.027	60.8702	60.1034	70.158
BgiM30337-RA	0.326581	-1.61449	cyclin-dependent kinases regulatory subunit 1	mRNA	334.43	358.615	170.598	52.8609	52.3978	175.808
BgiM10183-RA	0.479744	-1.05966	cyclin-related protein FAM58A	mRNA	415.469	326.484	293.551	144.967	158.735	192.315
BgiM33092-RA	0.385	-1.37707	cyclin-Y-like protein 1	mRNA	151.806	114.01	38.4229	39.2452	31.5928	45.3964
BgiM01660-RA	0.104161	-3.26312	cylicin-1	mRNA	1040.96	876.844	321.215	0.800923	0	231.109
BgiM18079-RA	0.352646	-1.50371	cysteine and histidine-rich protein 1	mRNA	840.07	632.24	255.128	197.027	194.951	216.252
BgiM26139-RA	0.126235	-2.98582	cysteine sulfinic acid decarboxylase	mRNA	889.15	553.469	242.833	32.0369	41.61	137.84
BgiM25207-RA	0.0968617	-3.36793	cystine knot toxin	mRNA	11.414	112.974	0	0	0	10.73
BgiM17629-RA	0.139709	-2.83951	cytochrome b-c1 complex subunit Rieske mitochondrial	mRNA	648.315	516.156	258.202	10.412	15.4111	171.681
BgiM27125-RA	0.191409	-2.38527	cytochrome c oxidase subunit 6A2 mitochondrial-like isoform X2	mRNA	471.398	498.537	207.484	3.20369	3.08222	217.902
BgiM06053-RA	0.183096	-2.44933	cytochrome c oxidase subunit 6B	mRNA	1288.64	1311.12	564.048	24.0277	20.0345	534.026
BgiM02741-RA	0.19241	-2.37775	cytochrome c oxidase subunit 7C mitochondrial	mRNA	535.316	616.693	333.511	0	1.54111	283.108
BgiM36125-RA	0.188266	-2.40916	cytochrome c oxidase subunit 7C mitochondrial-like isoform X4	mRNA	1134.55	1263.44	560.974	23.2268	42.3806	490.281
BgiM13446-RA	0.376338	-1.4099	cytochrome c-type heme lyase	mRNA	2996.17	2192.11	1415.5	583.072	713.535	1187.73
BgiM18484-RA	0.179643	-2.4768	cytochrome P450 1A4	mRNA	7.98979	7.25521	0	0	1.54111	0
BgiM00571-RA	0.0152639	-6.03373	cytochrome P450 26A1	mRNA	124.413	23.8385	0	0	0	0.825388
BgiM27505-RA	0.36732	-1.44489	cytochrome P450 2D20	mRNA	195.179	168.943	259.739	49.6573	65.4973	113.078
BgiM10867-RA	0.134409	-2.8953	cytochrome P450 2F3	mRNA	13.6968	229.057	0	0	0	31.3648
BgiM09574-RA	0.0544728	-4.19832	cytochrome P450 2J1	mRNA	73.0496	16.5833	9.22149	4.00462	0	0
BgiM04776-RA	0.28994	-1.78617	cytochrome P450 3A14	mRNA	36.5248	47.6771	30.7383	11.2129	5.39389	15.6824
BgiM00813-RA	0.312572	-1.67774	cytochrome P450 3A19	mRNA	977.038	648.823	404.209	133.754	156.423	343.362
BgiM12211-RA	0.262664	-1.92871	cytochrome P450 3A7	mRNA	23.9694	32.1302	3.07383	5.60646	3.08222	5.77772
BgiM21731-RA	0.387863	-1.36638	Cytoplasmic FMR1-interacting protein	mRNA	75.3323	80.8438	23.0537	21.6249	23.8872	23.1109
BgiM25429-RA	0.062976	-3.98905	cytoplasmic polyadenylation element-binding protein 1	mRNA	84.4635	45.6042	9.22149	0.800923	0	6.60311
BgiM02007-RA	0.320584	-1.64123	cytoplasmic polyadenylation element-binding protein 2	mRNA	948.503	856.115	756.162	195.425	154.882	469.646
BgiM33220-RA	0.412441	-1.27774	cytosolic 5p-nucleotidase 3A-like isoform X1	mRNA	196.321	165.833	79.9196	52.8609	60.1034	68.5072
BgiM03627-RA	0.333269	-1.58524	cytosolic carboxypeptidase 1-like isoform X1	mRNA	949.644	749.36	451.853	212.245	218.838	284.759
BgiM12454-RA	0.299371	-1.74	cytosolic carboxypeptidase 6	mRNA	218.007	115.047	86.0673	28.0323	48.545	47.8725
BgiM12455-RA	0.42042	-1.2501	cytosolic carboxypeptidase 6	mRNA	59.3528	27.9844	36.886	9.61108	16.1817	25.587
BgiM26692-RA	0.408343	-1.29215	cytospin-A	mRNA	663.153	447.75	331.974	210.643	155.652	222.029
BgiM20629-RA	0.163141	-2.61581	DBH-like monooxygenase protein 2	mRNA	122.13	175.161	27.6645	3.20369	1.54111	47.0471
BgiM02951-RA	0.0862653	-3.53508	DC-STAMP domain-containing protein 2	mRNA	95.8775	101.573	47.6444	0	0	19.8093
BgiM03031-RA	0.446306	-1.16389	DDB1- and CUL4-associated factor 12	mRNA	263.663	226.984	127.564	96.9117	70.8912	107.3
BgiM14770-RA	0.393867	-1.34422	DDB1- and CUL4-associated factor 6	mRNA	360.682	215.583	141.396	78.4905	89.3845	113.904
BgiM35717-RA	0.119334	-3.06692	DE3 microsatellite sequence	mRNA	21.6866	36.276	21.5168	0	0.770556	7.42849
BgiM12182-RA	0.140815	-2.82813	death inducer-obliterator 1	mRNA	97.0189	55.9688	13.8322	1.60185	0	20.6347
BgiM00773-RA	0.137004	-2.86772	DEC-3	mRNA	38.8076	195.891	3.07383	1.60185	0	29.714
BgiM00774-RA	0.0958699	-3.38278	DEC-3	mRNA	2.2828	37.3125	0	0	0	2.47616
BgiM06420-RA	0.151118	-2.72625	deferrochelatase/peroxidase YfeX	mRNA	10909.5	11674.7	5165.57	170.597	122.518	3899.13
BgiM19032-RA	0.176963	-2.49848	degenerin mec-10	mRNA	253.391	210.401	86.0673	6.40739	15.4111	74.2849
BgiM05034-RA	0.150422	-2.73291	dehydrogenase/reductase SDR family member 11-like isoform X1	mRNA	985.028	1451.04	490.276	1.60185	1.54111	435.805
BgiM04297-RA	0.264341	-1.91953	delphilin-like isoform X2	mRNA	317.309	221.802	116.806	39.2452	55.48	77.5865
BgiM13385-RA	0.445565	-1.16629	delta-like protein D	mRNA	1213.31	1012.62	706.981	382.841	366.014	557.137
BgiM33109-RA	0.253944	-1.97742	dentin sialophosphoprotein	mRNA	109.574	88.099	33.8121	20.824	15.4111	21.4601
BgiM22970-RA	0.408185	-1.2927	deoxycytidylate deaminase	mRNA	267.087	286.063	136.785	84.8979	89.3845	106.475
BgiM17511-RA	0.475789	-1.07161	deoxynucleoside triphosphate triphosphohydrolase SAMHD1	mRNA	909.695	893.427	493.35	269.911	372.949	449.011
BgiM34156-RA	0.447003	-1.16164	deoxyuridine 5p-triphosphate nucleotidohydrolase	mRNA	405.197	443.604	311.994	173.8	114.813	229.458
BgiM13856-RA	0.456961	-1.12986	dep domain-containing protein 1a	mRNA	150.665	106.755	101.436	58.4674	36.2161	68.5072
BgiM01036-RA	0.497683	-1.0067	DET1- and DDB1-associated protein 1	mRNA	317.309	290.208	245.906	120.939	137.159	165.903
BgiM32913-RA	0.429071	-1.22071	diamine acetyltransferase 2	mRNA	208.876	183.453	119.879	74.4859	46.2334	98.2212
BgiM09456-RA	0.419831	-1.25212	digestive organ expansion factor isoform X1	mRNA	439.439	473.662	238.222	141.763	117.895	222.855
BgiM07335-RA	0.417783	-1.25918	dihydroxyacetone phosphate acyltransferase	mRNA	626.628	574.198	258.202	208.24	171.834	228.633
BgiM27622-RA	0.34313	-1.54317	dimethylaniline monooxygenase [N-oxide-forming] 5	mRNA	23.9694	25.9115	9.22149	8.81016	3.08222	7.42849
BgiM22173-RA	0.171243	-2.54588	dipeptidase 1	mRNA	372.096	241.495	81.4565	14.4166	8.47612	94.9196
BgiM18271-RA	0.470553	-1.08757	diphosphomevalonate decarboxylase	mRNA	616.356	487.136	404.209	196.226	210.362	302.092
BgiM12285-RA	0.2507	-1.99597	diphthamide biosynthesis protein 2	mRNA	867.463	718.266	384.229	119.338	122.518	250.918
BgiM08317-RA	0.383375	-1.38317	diphthine--ammonia ligase-like isoform X1	mRNA	1560.29	1623.09	994.384	418.082	430.741	751.929
BgiM28930-RA	0.257924	-1.95498	DIS3-like exonuclease 2	mRNA	1080.91	700.646	347.343	150.574	156.423	241.013
BgiM07144-RA	0.126723	-2.98024	disintegrin and metalloproteinase domain-containing protein 10	mRNA	41.0904	60.1146	12.2953	3.20369	0	9.90466
BgiM33115-RA	0.222413	-2.16869	disintegrin and metalloproteinase domain-containing protein 17	mRNA	9.13119	17.6198	7.68458	0.800923	0.770556	4.95233
BgiM33118-RA	0.14599	-2.77606	disintegrin and metalloproteinase domain-containing protein 17	mRNA	366.389	503.719	165.987	3.20369	1.54111	145.268
BgiM33113-RA	0.237463	-2.07423	disintegrin and metalloproteinase domain-containing protein 17	mRNA	14.8382	12.4375	1.53692	1.60185	0	4.12694
BgiM21278-RA	0.167397	-2.57866	disintegrin and metalloproteinase domain-containing protein 17	mRNA	21.6866	20.7292	9.22149	0	0	7.42849
BgiM33032-RA	0.132773	-2.91296	disintegrin and metalloproteinase domain-containing protein 17-like isoform X1	mRNA	65.0598	121.266	52.2551	2.40277	0.770556	27.2378
BgiM32570-RA	0.272509	-1.87562	disks large 1-like isoform X2	mRNA	2789.58	2651.26	1195.72	451.721	492.385	863.356
BgiM25700-RA	0.165288	-2.59694	disrupted in renal carcinoma protein 2	mRNA	2.2828	30.0573	0	0	0	4.12694
BgiM25374-RA	0.12238	-3.03056	disrupted in renal carcinoma protein 2-like protein	mRNA	6.8484	10.3646	0	0	0	0.825388
BgiM07686-RA	0.113031	-3.14522	disulfide-isomerase C1F5.02	mRNA	584.396	409.401	119.879	1.60185	0	122.983
BgiM33016-RA	0.154242	-2.69673	DNA double-strand break repair Rad50 ATPase	mRNA	2.2828	82.9167	3.07383	0	0	12.3808
BgiM26871-RA	0.472265	-1.08233	DNA excision repair protein ERCC-6	mRNA	240.835	185.526	133.712	80.0923	75.5145	108.126
BgiM01983-RA	0.384723	-1.37811	DNA fragmentation factor subunit alpha	mRNA	180.341	137.849	75.3088	60.0693	51.6273	38.7932
BgiM18920-RA	0.294171	-1.76527	DNA helicase MCM8	mRNA	36.5248	47.6771	18.443	7.20831	4.62334	17.3332
BgiM24682-RA	0.215426	-2.21473	DNA helicase MCM9	mRNA	275.077	221.802	99.8995	28.0323	30.0517	69.3326
BgiM05840-RA	0.491962	-1.02338	DNA ligase 1-like isoform X2	mRNA	142.675	200.036	255.128	88.1016	96.3195	108.951
BgiM07712-RA	0.276855	-1.8528	DNA polymerase eta	mRNA	211.159	175.161	78.3827	25.6295	28.5106	73.4596
BgiM00364-RA	0.102206	-3.29044	DNA polymerase I	mRNA	203.169	200.036	89.1411	9.61108	3.08222	36.3171
BgiM03287-RA	0.48016	-1.05841	DNA polymerase subunit gamma-1	mRNA	272.794	210.401	126.027	77.6896	100.172	113.904
BgiM14922-RA	0.20146	-2.31143	DNA polymerase theta	mRNA	164.361	172.052	70.6981	24.8286	24.6578	31.3648
BgiM28071-RA	0.30977	-1.69073	DNA repair protein RAD51 4-like isoform X1	mRNA	133.544	124.375	67.6243	17.6203	27.74	54.4756
BgiM19151-RA	0.496736	-1.00945	DNA repair protein XRCC2	mRNA	78.7565	55.9688	47.6444	18.4212	40.0689	31.3648
BgiM16997-RA	0.435355	-1.19973	DNA replication complex GINS protein PSF3	mRNA	188.331	173.089	178.282	54.4628	61.6445	118.031
BgiM18000-RA	0.479789	-1.05953	DNA topoisomerase I mitochondrial	mRNA	1946.09	1660.41	1705.98	748.863	685.795	1113.45
BgiM16738-RA	0.460241	-1.11954	DNA-(apurinic or apyrimidinic site) lyase	mRNA	921.109	893.427	942.129	421.286	327.486	519.169
BgiM10514-RA	0.458169	-1.12605	DNA-(apurinic or apyrimidinic site) lyase 2	mRNA	336.713	275.698	207.484	100.916	94.0078	179.935
BgiM07116-RA	0.491034	-1.02611	DNA-binding protein c1d	mRNA	188.331	250.823	205.947	90.5043	90.1551	135.364
BgiM10972-RA	0.119388	-3.06628	DNA-directed RNA polymerase II subunit RPB1	mRNA	21913.7	23475.8	7758.35	6.40739	9.24667	6328.25
BgiM21834-RA	0.10966	-3.18889	DNA-directed RNA polymerase II subunit RPB1	mRNA	458.842	375.198	133.712	0	0	104.824
BgiM10971-RA	0.0565791	-4.14359	DNA-directed RNA polymerase II subunit RPB1-like X1	mRNA	1964.35	1842.82	534.847	0.800923	0	243.49
BgiM16698-RA	0.499441	-1.00161	DnaJ (Hsp40) sub C member 8	mRNA	307.036	314.047	398.061	177.805	146.406	184.062
BgiM35809-RA	0.459913	-1.12057	dnaJ subfamily A member 1	mRNA	1244.13	857.151	557.9	362.818	392.213	467.17
BgiM10407-RA	0.392897	-1.34778	dnaJ subfamily B member 9	mRNA	538.74	396.964	299.698	136.157	115.583	232.759
BgiM00687-RA	0.496615	-1.0098	dnaJ subfamily C member 1	mRNA	251.108	151.323	213.631	89.7034	103.255	112.253
BgiM29586-RA	0.423498	-1.23957	dnaJ subfamily C member 11	mRNA	1102.59	849.896	525.625	261.902	322.863	463.868
BgiM23793-RA	0.476076	-1.07074	dnaJ subfamily C member 25	mRNA	118.706	97.4271	141.396	39.2452	37.7572	92.4435
BgiM30328-RA	0.335449	-1.57584	dnaJ subfamily C member 9	mRNA	534.175	689.245	556.363	103.319	139.471	353.266
BgiM20727-RA	0.221422	-2.17513	dopamine beta-hydroxylase	mRNA	68.484	26.9479	16.9061	4.80554	12.3289	6.60311
BgiM05823-RA	0.0771865	-3.69551	dopamine receptor	mRNA	62.777	50.7865	21.5168	0	0	9.07927
BgiM20120-RA	0.0805421	-3.63411	dopamine receptor	mRNA	1466.7	961.834	471.833	5.60646	4.62334	222.029
BgiM20088-RA	0.197499	-2.34008	dopamine receptor	mRNA	9.13119	23.8385	6.14766	1.60185	0	4.95233
BgiM22167-RA	0.16113	-2.6337	dorsal-ventral patterning tolloid-like protein 1	mRNA	31.9592	19.6927	12.2953	0	0	9.07927
BgiM35138-RA	0.264994	-1.91597	double-stranded RNA-binding protein Staufen	mRNA	3720.96	4108.52	1807.41	706.414	686.565	1159.67
BgiM13571-RA	0.18458	-2.43768	doublesex- and mab-3-related transcription factor 2	mRNA	62.777	63.224	15.3692	8.00923	6.16445	10.73
BgiM34152-RA	0.135624	-2.88231	DSC-2	mRNA	19.4038	270.516	4.61075	0	1.54111	37.1425
BgiM34040-RA	0.0421352	-4.56883	DSC-2	mRNA	1004.43	656.078	112.195	0	2.31167	70.9834
BgiM06415-RA	0.366183	-1.44936	dual 3p 5p-cyclic-AMP and -GMP phosphodiesterase 11-like isoform X1	mRNA	170.068	186.563	192.114	60.0693	63.1856	76.7611
BgiM29584-RA	0.0520738	-4.2633	dual specificity protein kinase shkc-like isoform x2	mRNA	14402.2	11289.1	4627.65	1.60185	20.805	1555.03
BgiM16486-RA	0.49376	-1.01812	dual specificity protein kinase Ttk	mRNA	221.431	226.984	130.638	104.12	77.0556	103.999
BgiM30113-RA	0.194807	-2.35989	dual specificity tyrosine-phosphorylation-regulated kinase 1B-like isoform X1	mRNA	561.568	460.188	199.799	73.685	39.2984	123.808
BgiM11019-RA	0.205081	-2.28573	dual specificity tyrosine-phosphorylation-regulated kinase 2	mRNA	2242.85	1523.59	874.505	164.189	188.016	598.406
BgiM03010-RA	0.112263	-3.15504	Dual specificity tyrosine-phosphorylation-regulated kinase 2	mRNA	475.963	526.521	248.98	2.40277	3.08222	133.713
BgiM11039-RA	0.367602	-1.44378	dynamin-1-like protein isoform X1	mRNA	893.716	618.766	365.786	217.851	214.985	256.696
BgiM24294-RA	0.288317	-1.79427	dynamin-binding protein	mRNA	518.195	371.052	150.618	69.6803	74.7439	154.348
BgiM24939-RA	0.412656	-1.27699	dynein assembly factor 1 axonemal-like isoform X1	mRNA	1090.04	655.042	467.222	249.087	310.534	352.441
BgiM23427-RA	0.382008	-1.38833	Dynein assembly factor 3 axonemal	mRNA	300.188	186.563	165.987	61.6711	77.8262	108.951
BgiM23428-RA	0.389169	-1.36153	dynein assembly factor 3 axonemal	mRNA	139.251	82.9167	84.5303	25.6295	29.2811	63.5549
BgiM05343-RA	0.076195	-3.71416	dynein beta chain ciliary	mRNA	2367.26	1574.38	846.84	16.0185	11.5583	335.933
BgiM05341-RA	0.0193067	-5.69476	dynein beta chain ciliary	mRNA	41.0904	23.8385	9.22149	0	0	0
BgiM15832-RA	0.0314392	-4.99129	Dynein heavy chain 1 axonemal	mRNA	538.74	339.958	127.564	3.20369	3.08222	23.9363
BgiM15830-RA	0.171498	-2.54374	dynein heavy chain 1 axonemal	mRNA	136.968	87.0625	66.0874	3.20369	0.770556	44.571
BgiM15831-RA	0.124053	-3.01097	Dynein heavy chain 1 axonemal	mRNA	475.963	290.208	124.49	16.8194	12.3289	80.0627
BgiM27673-RA	0.0450286	-4.47302	dynein heavy chain 10 axonemal	mRNA	87.8877	61.1511	26.1276	0	1.54111	4.95233
BgiM27676-RA	0.0129415	-6.27185	dynein heavy chain 10 axonemal	mRNA	67.3426	39.3854	4.61075	0	0	0
BgiM27678-RA	0.0318919	-4.97067	dynein heavy chain 10 axonemal	mRNA	362.965	236.313	113.732	0.800923	1.54111	18.9839
BgiM27680-RA	0.0761842	-3.71436	Dynein heavy chain 10 axonemal	mRNA	596.952	502.682	248.98	2.40277	0.770556	98.2212
BgiM11751-RA	0.0402258	-4.63573	dynein heavy chain 12 axonemal	mRNA	937.089	673.698	281.255	2.40277	4.62334	67.6818
BgiM27399-RA	0.0337633	-4.8884	dynein heavy chain 5 axonemal	mRNA	74.1909	59.0781	30.7383	0	0	4.12694
BgiM28152-RA	0.251005	-1.99421	Dynein heavy chain 5 axonemal	mRNA	269.37	201.073	112.195	52.8609	48.545	43.7456
BgiM27404-RA	0.0596055	-4.06841	dynein heavy chain 5 axonemal	mRNA	100.443	106.755	33.8121	1.60185	2.31167	9.07927
BgiM09575-RA	0.0522621	-4.25809	Dynein heavy chain 6 axonemal	mRNA	227.138	128.521	38.4229	1.60185	7.70556	9.90466
BgiM35028-RA	0.0980651	-3.35012	dynein heavy chain 6 axonemal	mRNA	1623.07	1791	746.941	2.40277	1.54111	402.789
BgiM09577-RA	0.158825	-2.65449	Dynein heavy chain 6 axonemal	mRNA	71.9082	74.625	27.6645	6.40739	8.47612	11.5554
BgiM09578-RA	0.259484	-1.94628	dynein heavy chain 6 axonemal	mRNA	103.867	69.4427	32.2752	18.4212	11.5583	22.2855
BgiM09579-RA	0.337027	-1.56906	Dynein heavy chain 6 axonemal	mRNA	69.6254	54.9323	24.5906	12.8148	9.24667	27.2378
BgiM09580-RA	0.251248	-1.99282	dynein heavy chain 6 axonemal	mRNA	51.363	27.9844	12.2953	0.800923	4.62334	16.5078
BgiM35478-RA	0.307406	-1.70178	Dynein heavy chain 6 axonemal	mRNA	22.828	27.9844	15.3692	4.80554	4.62334	9.90466
BgiM13622-RA	0.0455368	-4.45682	dynein heavy chain 7 axonemal	mRNA	1976.9	1249.97	513.33	5.60646	1.54111	161.776
BgiM28151-RA	0.395983	-1.33649	dynein heavy chain 8 axonemal	mRNA	946.22	832.276	657.8	302.749	302.058	359.044
BgiM27401-RA	0.0427353	-4.54843	dynein heavy chain 8 axonemal	mRNA	437.156	314.047	101.436	4.00462	4.62334	26.4124
BgiM27402-RA	0.0625767	-3.99823	Dynein heavy chain 8 axonemal	mRNA	109.574	102.609	44.5705	1.60185	1.54111	11.5554
BgiM27403-RA	0.0390381	-4.67897	dynein heavy chain 8 axonemal	mRNA	236.27	211.438	116.806	0	0	20.6347
BgiM27405-RA	0.384359	-1.37948	dynein heavy chain 8 axonemal	mRNA	935.947	1130.78	751.552	327.578	285.106	469.646
BgiM27397-RA	0.0152248	-6.03744	dynein heavy chain 8 axonemal	mRNA	433.732	355.505	107.584	0	2.31167	9.90466
BgiM34974-RA	0.0610549	-4.03375	dynein light chain 1 axonemal	mRNA	336.713	208.328	72.235	0	0	36.3171
BgiM25108-RA	0.127466	-2.97181	dynein light chain roadblock-type 2-like isoform X2	mRNA	17.121	3.10938	21.5168	0.800923	0.770556	2.47616
BgiM08546-RA	0.123017	-3.02308	Dynein regulatory complex protein 8	mRNA	210.017	294.354	132.175	4.00462	6.16445	66.8564
BgiM03669-RA	0.153931	-2.69964	Dynein regulatory complex subunit 7	mRNA	157.513	119.193	58.4028	0	0	50.3487
BgiM03668-RA	0.0649111	-3.94539	dynein regulatory complex subunit 7	mRNA	44.5146	19.6927	7.68458	0	0	3.30155
BgiM01698-RA	0.480041	-1.05877	dyslexia susceptibility 1 candidate 1 protein	mRNA	1756.61	1398.18	1848.91	631.128	747.439	1022.66
BgiM13005-RA	0.262002	-1.93235	dystrophin	mRNA	424.601	311.974	175.208	72.884	60.1034	104.824
BgiM05886-RA	0.181965	-2.45827	E2/E3 hybrid ubiquitin-protein ligase UBE2O	mRNA	2670.87	1769.23	683.927	265.106	243.496	422.599
BgiM20453-RA	0.128436	-2.96087	E3 SUMO-protein ligase RanBP2	mRNA	278.501	332.703	142.933	1.60185	1.54111	92.4435
BgiM00050-RA	0.261764	-1.93366	E3 ubiquitin-protein ligase arih1	mRNA	1487.24	1124.56	585.565	155.379	191.868	488.63
BgiM32630-RA	0.15996	-2.64422	E3 ubiquitin-protein ligase dcst1	mRNA	99.3017	91.2083	38.4229	3.20369	0	32.1901
BgiM11934-RA	0.338835	-1.56135	E3 ubiquitin-protein ligase Hakai	mRNA	340.137	215.583	112.195	80.8933	46.2334	98.2212
BgiM02116-RA	0.173986	-2.52296	E3 ubiquitin-protein ligase HERC1	mRNA	2570.43	1773.38	717.739	282.726	244.266	352.441
BgiM02115-RA	0.238572	-2.06751	E3 ubiquitin-protein ligase HERC1	mRNA	1634.48	1284.17	591.712	217.05	204.968	414.345
BgiM28284-RA	0.164604	-2.60293	E3 ubiquitin-protein ligase makorin-1	mRNA	53.6458	71.5156	27.6645	0	0	23.9363
BgiM19450-RA	0.0924487	-3.4352	E3 ubiquitin-protein ligase MYLIP-A	mRNA	714.516	532.74	347.343	0	0	146.094
BgiM24386-RA	0.378207	-1.40275	E3 ubiquitin-protein ligase RFWD3	mRNA	418.894	387.635	305.846	110.527	107.878	201.395
BgiM06450-RA	0.478005	-1.0649	E3 ubiquitin-protein ligase RING2	mRNA	271.653	215.583	138.322	86.4997	74.7439	137.014
BgiM09656-RA	0.332752	-1.58748	E3 ubiquitin-protein ligase RNF168	mRNA	10.2726	27.9844	19.9799	6.40739	5.39389	6.60311
BgiM06885-RA	0.323832	-1.62668	E3 ubiquitin-protein ligase RNF168	mRNA	51.363	33.1667	41.4967	9.61108	16.1817	14.0316
BgiM12010-RA	0.342333	-1.54653	E3 ubiquitin-protein ligase RNF168	mRNA	30.8178	18.6563	10.7584	3.20369	12.3289	4.12694
BgiM08548-RA	0.185319	-2.43192	E3 ubiquitin-protein ligase RNF216	mRNA	453.135	279.844	181.356	44.0508	40.8395	83.3642
BgiM14111-RA	0.161576	-2.62971	E3 ubiquitin-protein ligase RNF4	mRNA	4500.54	5974.15	2294.61	1.60185	8.47612	2051.92
BgiM28975-RA	0.370412	-1.4328	E3 ubiquitin-protein ligase TRAIP	mRNA	50.2216	63.224	33.8121	15.2175	5.39389	33.0155
BgiM06902-RA	0.422238	-1.24387	E3 ubiquitin-protein ligase UBR7	mRNA	724.789	894.464	740.793	255.495	258.136	482.027
BgiM23871-RA	0.329782	-1.60041	E3 ubiquitin-protein ligase UHRF1	mRNA	178.058	118.156	50.7182	26.4305	30.0517	56.9518
BgiM18655-RA	0.427063	-1.22748	E3 ubiquitin-protein ligase ZNRF2	mRNA	143.816	107.792	61.4766	36.8425	30.8222	65.2057
BgiM23061-RA	0.449856	-1.15246	early endosome antigen 1	mRNA	980.462	830.203	461.075	357.212	215.756	448.186
BgiM27026-RA	0.449014	-1.15517	early endosome antigen 1 isoform X2	mRNA	297.905	261.188	149.081	133.754	78.5967	104.824
BgiM08553-RA	0.391027	-1.35466	ectonucleoside triphosphate diphosphohydrolase 5	mRNA	187.189	203.146	89.1411	63.273	53.1684	70.158
BgiM35570-RA	0.142339	-2.8126	EF-hand calcium-binding domain-containing protein 1	mRNA	289.915	277.771	170.598	0	2.31167	101.523
BgiM35568-RA	0.211035	-2.24444	EF-hand calcium-binding domain-containing protein 1	mRNA	59.3528	76.6979	41.4967	0	0	36.3171
BgiM35871-RA	0.160597	-2.63848	EF-hand calcium-binding domain-containing protein 1-like isoform X1	mRNA	243.118	345.141	118.342	0	0	112.253
BgiM12302-RA	0.125069	-2.9992	EF-hand domain-containing protein D1	mRNA	9.13119	129.557	3.07383	0	0.770556	15.6824
BgiM10077-RA	0.469354	-1.09125	ELKS/Rab6-interacting/CAST family member 1	mRNA	503.357	436.349	634.746	240.277	194.18	303.743
BgiM24633-RA	0.058859	-4.08659	ELKS/Rab6-interacting/CAST family member 1 isoform X2	mRNA	37.6662	40.4219	15.3692	0	0	4.12694
BgiM02332-RA	0.261019	-1.93777	ELMO domain-containing protein 3	mRNA	213.442	215.583	155.228	52.8609	41.61	56.9518
BgiM24273-RA	0.242306	-2.0451	elongation of very long chain fatty acids protein 4	mRNA	849.201	631.203	319.678	68.0785	73.9734	293.013
BgiM13919-RA	0.185409	-2.43122	elongation of very long chain fatty acids protein 4	mRNA	14.8382	41.4583	84.5303	12.8148	3.85278	8.25388
BgiM06440-RA	0.148441	-2.75204	elongator complex protein 6	mRNA	47.9388	35.2396	15.3692	3.20369	7.70556	2.47616
BgiM32842-RA	0.1738	-2.5245	emopamil-binding protein	mRNA	402.914	251.859	106.047	36.0416	33.9045	61.0787
BgiM32843-RA	0.157109	-2.67016	emopamil-binding protein	mRNA	572.982	418.729	172.135	35.2406	42.3806	103.999
BgiM03497-RA	0.095532	-3.38787	endo-1 4-beta-xylanase A	mRNA	366.389	6242.59	10.7584	9.61108	12.3289	609.137
BgiM03494-RA	0.108551	-3.20356	endo-1 4-beta-xylanase A	mRNA	35.3834	505.792	3.07383	0	0	57.7772
BgiM25906-RA	0.119055	-3.0703	endoglucanase	mRNA	85.6049	1325.63	0	0	0	166.728
BgiM08724-RA	0.0981288	-3.34918	endoglucanase 4-like isoform X1	mRNA	691.688	6399.09	7.68458	5.60646	5.39389	684.247
BgiM08723-RA	0.0933464	-3.42126	endoglucanase 4-like isoform X2	mRNA	123.271	971.162	7.68458	8.00923	7.70556	85.8404
BgiM25892-RA	0.0930382	-3.42603	endoglucanase A	mRNA	205.452	2953.91	3.07383	0	1.54111	291.362
BgiM25894-RA	0.109174	-3.1953	endoglucanase A	mRNA	45.656	268.443	0	0.800923	0	32.1901
BgiM25902-RA	0.139637	-2.84025	endoglucanase A	mRNA	35.3834	481.953	0	0	0	70.9834
BgiM25896-RA	0.1134	-3.14051	endoglucanase A-like isoform X2	mRNA	52.5044	490.245	0	0	0	60.2533
BgiM25901-RA	0.123037	-3.02284	endoglucanase E-4	mRNA	7.98979	82.9167	0	0	0	9.90466
BgiM24908-RA	0.114252	-3.12971	endoglucanase E-4	mRNA	23.9694	252.896	1.53692	0.800923	0	29.714
BgiM24229-RA	0.0958701	-3.38278	endoglucanase-like isoform X2	mRNA	19.4038	175.161	0	0	0	17.3332
BgiM05154-RA	0.142555	-2.81041	endonuclease 4 isoform X3	mRNA	1362.83	1189.85	473.37	18.4212	13.87	397.837
BgiM19827-RA	0.143979	-2.79607	endonuclease G mitochondrial	mRNA	22514.1	30667.8	10664.7	12.0139	20.805	9158.51
BgiM19826-RA	0.135447	-2.8842	endonuclease G mitochondrial	mRNA	26442.8	31524.9	10388	7.20831	12.3289	9237.75
BgiM19823-RA	0.375961	-1.41135	endonuclease G mitochondrial	mRNA	426.883	320.266	262.813	94.509	87.8434	196.442
BgiM19825-RA	0.197663	-2.33888	endonuclease G mitochondrial	mRNA	7824.29	9861.9	3722.41	4.80554	3.85278	4221.86
BgiM05164-RA	0.0530715	-4.23592	endothelin-converting enzyme 2	mRNA	1112.86	574.198	72.235	2.40277	5.39389	84.1896
BgiM29553-RA	0.14412	-2.79465	endothelin-converting enzyme 2-like isoform X1	mRNA	42.2318	54.9323	19.9799	1.60185	0	14.0316
BgiM09046-RA	0.177563	-2.49359	Enteropeptidase	mRNA	14.8382	63.224	3.07383	0	0	13.2062
BgiM30914-RA	0.128218	-2.96333	Epidermal growth factor-related protein 3	mRNA	39.949	36.276	10.7584	0.800923	0	9.07927
BgiM07953-RA	0.144979	-2.78608	epididymal secretory protein E1	mRNA	49.0802	573.162	10.7584	8.81016	0	81.7134
BgiM06075-RA	0.0535583	-4.22275	epithelial membrane protein 1	mRNA	115.281	47.6771	1.53692	0	0	7.42849
BgiM11181-RA	0.371591	-1.42821	ER degradation-enhancing alpha-mannosidase-like protein 1	mRNA	254.532	244.604	78.3827	72.0831	74.7439	66.8564
BgiM09250-RA	0.4264	-1.22972	ERO1-like protein alpha isoform X5	mRNA	398.348	308.865	179.819	120.939	130.995	125.459
BgiM27941-RA	0.419044	-1.25483	ESF1	mRNA	593.528	537.922	668.558	215.448	211.132	326.854
BgiM06692-RA	0.412171	-1.27868	Eukaryotic elongation factor 2 kinase	mRNA	219.149	260.151	90.678	58.4674	60.8739	114.729
BgiM18154-RA	0.42398	-1.23793	eukaryotic translation initiation factor 2-alpha kinase 1	mRNA	327.582	268.443	139.859	91.3053	100.172	119.681
BgiM03347-RA	0.44645	-1.16343	eukaryotic translation initiation factor 3 subunit J-like isoform X2	mRNA	1621.93	1734	1604.54	651.952	588.705	973.133
BgiM27842-RA	0.487189	-1.03745	eukaryotic translation initiation factor 4E transporter-like isoform X3	mRNA	630.052	599.073	441.095	278.721	205.738	328.505
BgiM31635-RA	0.413814	-1.27295	eukaryotic translation initiation factor 4E type 2	mRNA	423.459	465.37	290.477	148.171	107.878	231.109
BgiM22791-RA	0.439946	-1.1846	eukaryotic translation initiation factor 5B	mRNA	3545.19	3488.72	5108.71	1473.7	1626.64	2240.93
BgiM20190-RA	0.471218	-1.08553	exonuclease mut-7	mRNA	729.354	464.333	421.115	228.263	250.431	281.457
BgiM29192-RA	0.126055	-2.98787	expansin-YoaJ-like isoform X1	mRNA	25.1108	345.141	0	0	0	45.3964
BgiM16724-RA	0.442323	-1.17683	Exportin-4	mRNA	349.268	260.151	181.356	127.347	110.19	111.427
BgiM07014-RA	0.120675	-3.0508	exportin-5-like isoform X1	mRNA	684.84	1043.71	407.283	44.0508	30.8222	181.585
BgiM00613-RA	0.436897	-1.19463	exportin-7-like isoform X1	mRNA	965.624	708.938	358.101	273.916	254.283	359.044
BgiM18351-RA	0.0648918	-3.94582	expressed conserved protein	mRNA	90.1705	73.5886	35.3491	0	0	11.5554
BgiM21740-RA	0.416079	-1.26507	extracellular matrix protein 3	mRNA	132.402	143.031	49.1813	63.273	47.0039	23.9363
BgiM36489-RA	0.0882143	-3.50284	Extracellular protease inhibitor 10	mRNA	20.5452	424.948	0	0	0	37.9679
BgiM36490-RA	0.122743	-3.02629	Extracellular protease inhibitor 10	mRNA	15.9796	357.578	0	0	0	44.571
BgiM12031-RA	0.437359	-1.19311	F-BAR domain only protein 2	mRNA	275.077	347.214	527.162	144.967	145.635	211.299
BgiM03770-RA	0.49296	-1.02046	F-box only protein 22	mRNA	303.612	261.188	218.242	109.727	106.337	169.205
BgiM00719-RA	0.104495	-3.25849	F-box only protein 33	mRNA	513.63	326.484	130.638	16.8194	12.3289	70.9834
BgiM32197-RA	0.244223	-2.03373	F-box only protein 36-like isoform X2	mRNA	664.294	470.552	205.947	78.4905	89.3845	158.475
BgiM29643-RA	0.137749	-2.85989	F-box only protein 39	mRNA	170.068	184.49	106.047	8.81016	15.4111	37.9679
BgiM26268-RA	0.149694	-2.73991	F-box only protein 39	mRNA	77.6151	48.7136	24.5906	0	1.54111	19.8093
BgiM00340-RA	0.179621	-2.47698	F-box only protein 39	mRNA	1143.68	1603.4	779.216	1.60185	0	630.597
BgiM26270-RA	0.115362	-3.11576	F-box only protein 39	mRNA	308.178	365.87	202.873	0	0	99.872
BgiM26261-RA	0.0930467	-3.4259	F-box only protein 39	mRNA	415.469	262.224	126.027	0	0	73.4596
BgiM05447-RA	0.0902932	-3.46924	F-box only protein 39	mRNA	612.931	343.068	142.933	1.60185	3.85278	92.4435
BgiM11191-RA	0.117769	-3.08597	F-box only protein 39	mRNA	488.519	449.823	229	0	0	136.189
BgiM23675-RA	0.0471935	-4.40527	F-box only protein 39-like isoform X1	mRNA	405.197	206.255	81.4565	0	0.770556	30.5394
BgiM26852-RA	0.123417	-3.01839	F-box only protein 39-like isoform X1	mRNA	409.762	346.177	193.651	8.00923	3.08222	104.824
BgiM23676-RA	0.0572844	-4.12571	F-box only protein 39-like isoform X1	mRNA	787.565	565.906	222.853	0	3.08222	85.8404
BgiM23673-RA	0.038326	-4.70553	F-box only protein 39-like isoform X3	mRNA	519.337	335.813	172.135	0	0	37.9679
BgiM27671-RA	0.117417	-3.09028	F-box only protein 39-like isoform X3	mRNA	105.009	80.8438	49.1813	1.60185	0.770556	23.9363
BgiM09728-RA	0.080498	-3.6349	F-box only protein 39-like isoform X3	mRNA	2923.12	2309.23	1243.36	0	0.770556	519.169
BgiM23674-RA	0.0367316	-4.76684	F-box only protein 39-like isoform X3	mRNA	331.006	190.708	76.8458	0	0.770556	19.8093
BgiM24640-RA	0.102271	-3.28953	F-box only protein 47	mRNA	54.7872	72.5521	18.443	1.60185	5.39389	6.60311
BgiM34530-RA	0.167398	-2.57865	F-box only protein 5	mRNA	334.43	308.865	159.839	28.8332	40.8395	63.5549
BgiM22331-RA	0.496845	-1.00913	F-box only protein 8	mRNA	179.2	160.651	98.3626	59.2683	68.5795	89.1419
BgiM04754-RA	0.448321	-1.15739	F-box/LRR-repeat protein 15	mRNA	365.248	287.099	199.799	103.319	119.436	158.475
BgiM06038-RA	0.12046	-3.05338	F-box/LRR-repeat protein 18	mRNA	12.5554	11.401	0	1.60185	0	0
BgiM03622-RA	0.234406	-2.09292	F-box/WD repeat-containing protein 2	mRNA	455.418	493.354	318.141	69.6803	69.35	156.824
BgiM04421-RA	0.435571	-1.19902	FAD-linked sulfhydryl oxidase ALR	mRNA	727.071	539.995	358.101	179.407	228.855	298.791
BgiM17450-RA	0.426198	-1.2304	Fanconi anemia group A protein	mRNA	89.0291	70.4792	29.2014	26.4305	18.4933	34.6663
BgiM24297-RA	0.170033	-2.55612	Fanconi anemia group E protein	mRNA	58.2114	40.4219	4.61075	0	2.31167	14.0316
BgiM03292-RA	0.402529	-1.31283	Fanconi anemia group I protein	mRNA	270.512	282.953	215.168	87.3007	80.9084	140.316
BgiM27940-RA	0.414442	-1.27076	Fanconi anemia group J protein	mRNA	291.057	276.734	122.953	74.4859	74.7439	136.189
BgiM35276-RA	0.331857	-1.59136	FAS-associated factor 2-like isoform X1	mRNA	506.781	399.037	384.229	93.708	104.796	228.633
BgiM06702-RA	0.497199	-1.00811	fas-binding factor 1-like isoform X1	mRNA	268.229	270.516	162.913	102.518	120.977	124.634
BgiM13859-RA	0.386218	-1.37251	fatty-acid amide hydrolase 1	mRNA	291.057	306.792	149.081	72.0831	68.5795	146.919
BgiM13843-RA	0.0836384	-3.57969	fatty-acid amide hydrolase 1-like isoform X1	mRNA	485.095	562.797	299.698	0	0.770556	110.602
BgiM15117-RA	0.255659	-1.96771	fatty-acid amide hydrolase 2	mRNA	814.959	746.25	295.088	132.953	155.652	184.887
BgiM23595-RA	0.409739	-1.28722	ferredoxin-fold anticodon-binding domain-containing protein 1	mRNA	337.854	203.146	130.638	104.12	78.5967	91.6181
BgiM00956-RA	0.150824	-2.72906	ferric-chelate reductase 1	mRNA	3.4242	61.1511	1.53692	2.40277	3.85278	2.47616
BgiM15468-RA	0.291252	-1.77966	fibrillin-1	mRNA	25.1108	13.474	9.22149	3.20369	3.08222	6.60311
BgiM33389-RA	0.0942804	-3.4069	fibrinogen-related molecule	mRNA	6035.72	6502.74	2308.45	12.0139	14.6406	1371.8
BgiM02011-RA	0.0441034	-4.50297	fibrocystin-L	mRNA	99.3017	72.5521	27.6645	0.800923	0	6.60311
BgiM15330-RA	0.230369	-2.11798	fibropellin-1	mRNA	55.9286	92.2448	21.5168	0	0	37.9679
BgiM15331-RA	0.128969	-2.9549	fibropellin-1	mRNA	134.685	176.198	44.5705	0	0	44.571
BgiM28580-RA	0.180332	-2.47127	fibropellin-1	mRNA	315.026	228.021	86.0673	0	0	112.253
BgiM09978-RA	0.100689	-3.31202	fibropellin-1	mRNA	75.3323	58.0417	26.1276	0	1.54111	13.2062
BgiM10384-RA	0.0439442	-4.50818	fibropellin-3	mRNA	248.825	228.021	98.3626	0	0.770556	23.1109
BgiM09265-RA	0.185588	-2.42982	Fibrous sheath-interacting protein 1	mRNA	1091.18	677.844	411.893	67.2776	87.8434	248.442
BgiM19014-RA	0.0279392	-5.16157	fibrous sheath-interacting protein 2	mRNA	308.178	234.24	158.302	0	0	18.1585
BgiM28954-RA	0.444179	-1.17079	fidgetin-like protein 1	mRNA	84.4635	80.8438	35.3491	27.2314	23.1167	37.9679
BgiM18727-RA	0.198029	-2.33621	FIT family protein	mRNA	134.685	118.156	44.5705	21.6249	14.6406	21.4601
BgiM09327-RA	0.426879	-1.2281	FK506-binding protein 5	mRNA	8791.06	10017.4	15011.1	4119.15	5447.06	4869.79
BgiM07124-RA	0.0707087	-3.82197	FK506-binding protein 5	mRNA	9494.16	6899.7	3179.88	2.40277	20.0345	1360.24
BgiM18280-RA	0.074499	-3.74663	flagellar radial spoke protein 2	mRNA	157.513	127.484	32.2752	0	0	22.2855
BgiM31819-RA	0.0786326	-3.66873	flavin reductase (NADPH)	mRNA	38.8076	46.6406	26.1276	0	0	7.42849
BgiM25508-RA	0.456494	-1.13133	flocculation protein FLO11	mRNA	189.472	179.307	99.8995	78.4905	67.8089	66.8564
BgiM22040-RA	0.3279	-1.60867	flocculation protein FLO11	mRNA	100.443	70.4792	52.2551	21.6249	20.0345	30.5394
BgiM34325-RA	0.200208	-2.32043	flocculation protein FLO11	mRNA	6.8484	13.474	16.9061	3.20369	3.08222	0
BgiM25898-RA	0.0826426	-3.59697	FMRFamide	mRNA	167.786	1971.34	3.07383	0	1.54111	174.157
BgiM20739-RA	0.145876	-2.77719	FMRFamide receptor	mRNA	6.8484	108.828	0	0	0.770556	14.857
BgiM22846-RA	0.096955	-3.36654	folate receptor beta	mRNA	350.41	293.318	58.4028	16.0185	17.7228	33.0155
BgiM03615-RA	0.0305436	-5.03298	forkhead box protein B1-like isoform X1	mRNA	60.4942	38.349	1.53692	0	0	1.65078
BgiM29290-RA	0.279479	-1.83919	forkhead box protein G1	mRNA	21.6866	18.6563	6.14766	7.20831	3.08222	1.65078
BgiM24147-RA	0.169362	-2.56181	forkhead box protein P1	mRNA	352.692	268.443	132.175	20.824	24.6578	80.888
BgiM20873-RA	0.119456	-3.06545	formin-like protein 14	mRNA	36.5248	45.6042	32.2752	0	0	12.3808
BgiM32220-RA	0.180935	-2.46646	formin-like protein 5	mRNA	336.713	242.531	110.658	45.6526	29.2811	48.6979
BgiM31746-RA	0.399559	-1.32352	fragile X mental retardation syndrome-related protein 1-like isoform X2	mRNA	249.966	236.313	96.8257	63.273	63.1856	105.65
BgiM08522-RA	0.158631	-2.65626	fructose-bisphosphate aldolase	mRNA	3005.3	2622.24	1035.88	57.6665	54.7095	943.419
BgiM14429-RA	0.22846	-2.12998	Fucolectin-1	mRNA	3.4242	9.32813	16.9061	2.40277	0.770556	2.47616
BgiM35666-RA	0.118308	-3.07938	fucolectin-related protein	mRNA	144.958	100.536	58.4028	0	0	34.6663
BgiM20910-RA	0.0627474	-3.9943	fucolectin-related protein	mRNA	78.7565	57.0052	30.7383	0	0	9.07927
BgiM01095-RA	0.459858	-1.12074	G kinase-anchoring protein 1	mRNA	683.698	678.88	797.659	292.337	285.106	415.17
BgiM04271-RA	0.331765	-1.59177	G protein-activated inward rectifier potassium channel 4-like isoform X2	mRNA	134.685	112.974	53.792	38.4443	30.0517	30.5394
BgiM01304-RA	0.395392	-1.33864	G protein-coupled receptor kinase 5	mRNA	164.361	194.854	313.531	74.4859	81.6789	108.951
BgiM33653-RA	0.193086	-2.37269	G-protein coupled receptor 139	mRNA	130.12	96.3906	52.2551	4.00462	0.770556	47.8725
BgiM05705-RA	0.192814	-2.37471	G-protein coupled receptor 21	mRNA	4.5656	13.474	9.22149	1.60185	0	2.47616
BgiM06926-RA	0.0838531	-3.57599	G-protein coupled receptor 64	mRNA	255.673	149.25	47.6444	4.80554	5.39389	26.4124
BgiM00729-RA	0.421039	-1.24797	G-protein coupled receptor 98	mRNA	166.644	188.635	90.678	74.4859	67.0384	45.3964
BgiM28880-RA	0.234088	-2.09488	G-protein coupled receptor Mth-like 1	mRNA	17.121	20.7292	12.2953	0	1.54111	9.07927
BgiM22375-RA	0.200328	-2.31957	G2/mitotic-specific cyclin-A	mRNA	1006.71	882.026	482.591	114.532	100.172	259.172
BgiM09095-RA	0.0746485	-3.74374	G2/mitotic-specific cyclin-B	mRNA	61.6356	22.8021	0	0	0	4.95233
BgiM31883-RA	0.264324	-1.91962	G2/mitotic-specific cyclin-B3	mRNA	1133.41	915.193	468.759	213.847	141.782	308.695
BgiM03216-RA	0.0367502	-4.7661	galactocerebrosidase	mRNA	577.548	321.302	27.6645	3.20369	3.85278	25.587
BgiM03217-RA	0.0877033	-3.51123	galactocerebrosidase	mRNA	73.0496	40.4219	4.61075	0	0.770556	8.25388
BgiM33147-RA	0.1532	-2.70651	galactose-3-O-sulfotransferase 4	mRNA	720.223	522.375	193.651	23.2268	35.4456	160.125
BgiM07398-RA	0.0561941	-4.15344	galactosylgalactosylxylosylprotein 3-beta-glucuronosyltransferase 1	mRNA	37.6662	15.5469	15.3692	0	0	2.47616
BgiM08332-RA	0.204044	-2.29304	galectin-10	mRNA	38.8076	72.5521	39.9598	0	0	29.714
BgiM21063-RA	0.1332	-2.90833	galectin-3-binding protein A	mRNA	1.1414	26.9479	0	0	0	2.47616
BgiM07112-RA	0.289438	-1.78868	galectin-6	mRNA	1279.51	974.271	708.518	203.435	184.933	467.995
BgiM34875-RA	0.282625	-1.82304	gamma-2-syntrophin	mRNA	3.4242	13.474	9.22149	1.60185	3.08222	1.65078
BgiM21496-RA	0.145787	-2.77807	Gamma-aminobutyric acid receptor subunit alpha-1	mRNA	38.8076	22.8021	9.22149	0	0	9.07927
BgiM06188-RA	0.449138	-1.15477	gamma-glutamyl hydrolase	mRNA	324.157	461.224	222.853	134.555	131.765	185.712
BgiM32381-RA	0.279876	-1.83714	ganglioside GM2 activator	mRNA	13.6968	43.5313	58.4028	14.4166	6.16445	10.73
BgiM32382-RA	0.225653	-2.14782	ganglioside GM2 activator	mRNA	49.0802	112.974	198.262	43.2499	14.6406	22.2855
BgiM15369-RA	0.120294	-3.05536	ganglioside GM2 activator	mRNA	67.3426	753.505	4.61075	3.20369	1.54111	93.2689
BgiM16670-RA	0.12026	-3.05578	GAS2-like protein 3	mRNA	374.379	363.797	102.973	0	0	99.872
BgiM16671-RA	0.0894731	-3.4824	GAS2-like protein 3	mRNA	630.052	535.849	164.45	0	4.62334	113.078
BgiM04225-RA	0.295297	-1.75976	gastric triacylglycerol lipase	mRNA	136.968	92.2448	63.0135	20.824	22.3461	42.0948
BgiM03773-RA	0.475272	-1.07317	gastrula zinc finger protein XlCGF58.1	mRNA	165.503	215.583	110.658	59.2683	64.7267	108.951
BgiM00177-RA	0.208568	-2.26141	GATA zinc finger domain-containing protein 14	mRNA	105.009	183.453	102.973	2.40277	4.62334	73.4596
BgiM22838-RA	0.06253	-3.99931	GATA zinc finger domain-containing protein 15	mRNA	857.191	460.188	182.893	0	0	92.4435
BgiM22839-RA	0.127997	-2.96582	GATA zinc finger domain-containing protein 15	mRNA	227.138	230.094	113.732	0	0	71.8088
BgiM13822-RA	0.343619	-1.54112	gcn5 family acetyltransferase	mRNA	61.6356	63.224	24.5906	11.2129	17.7228	21.4601
BgiM22121-RA	0.358107	-1.48154	gem-associated protein 5	mRNA	149.523	108.828	38.4229	39.2452	33.9045	32.1901
BgiM12134-RA	0.472218	-1.08247	general transcription factor 3C polypeptide 3	mRNA	192.896	215.583	178.282	73.685	75.5145	127.11
BgiM12360-RA	0.494278	-1.01661	general transcription factor IIF subunit 1	mRNA	821.807	725.521	1003.61	369.226	366.785	524.122
BgiM10579-RA	0.0714918	-3.80608	general transcriptional corepressor trfA	mRNA	254.532	185.526	52.2551	0	0	33.8409
BgiM17519-RA	0.372704	-1.4239	Gigasin-3a	mRNA	150.665	132.667	73.7719	43.2499	26.1989	62.7295
BgiM33744-RA	0.37869	-1.40091	GIMAP	mRNA	110.716	65.2969	101.436	47.2545	35.4456	21.4601
BgiM33156-RA	0.0992919	-3.33218	GIMAP	mRNA	0	104.682	0	0	0	9.07927
BgiM34055-RA	0.413778	-1.27307	GIMAP	mRNA	86.7463	177.234	169.061	36.8425	53.1684	88.3165
BgiM34998-RA	0.0184785	-5.75801	girdin-like isoform X1	mRNA	44.5146	20.7292	12.2953	0	0	0
BgiM34991-RA	0.162996	-2.61709	girdin-like isoform X1	mRNA	69.6254	63.224	32.2752	5.60646	7.70556	12.3808
BgiM08906-RA	0.442109	-1.17753	girdin-like isoform X2	mRNA	727.071	545.177	338.121	220.254	235.02	255.87
BgiM17088-RA	0.276477	-1.85477	GLIPR1-like protein 1 isoform X1	mRNA	12.5554	23.8385	9.22149	0	0	11.5554
BgiM01312-RA	0.114233	-3.12995	glucagon-like peptide 1 receptor	mRNA	74.1909	57.0052	9.22149	0	1.54111	13.2062
BgiM01672-RA	0.130897	-2.9335	glucose-dependent insulinotropic receptor	mRNA	278.501	190.708	63.0135	0	1.54111	66.8564
BgiM28098-RA	0.0660659	-3.91995	glutamate dehydrogenase 1 mitochondrial	mRNA	278.501	268.443	98.3626	0	0	41.2694
BgiM28099-RA	0.0650527	-3.94225	glutamate dehydrogenase 2 mitochondrial	mRNA	211.159	195.891	70.6981	0	0	29.714
BgiM09373-RA	0.299911	-1.7374	glutamate receptor-like isoform X2	mRNA	41.0904	35.2396	32.2752	4.80554	6.935	19.8093
BgiM34667-RA	0.385829	-1.37397	glutamic acid-rich protein	mRNA	128.978	179.307	293.551	69.6803	71.6617	89.9673
BgiM23059-RA	0.134151	-2.89807	glutaredoxin domain-containing cysteine-rich protein	mRNA	788.707	524.448	221.316	0	1.54111	203.046
BgiM23894-RA	0.126629	-2.98132	glutaredoxin-2	mRNA	3058.95	2992.26	859.136	4.80554	2.31167	866.658
BgiM27594-RA	0.106253	-3.23442	Glutathione peroxidase 2	mRNA	890.291	683.026	247.443	1.60185	1.54111	189.014
BgiM32611-RA	0.398681	-1.32669	glutathione reductase mitochondrial	mRNA	1318.32	1184.67	671.632	377.235	355.997	531.55
BgiM11774-RA	0.119221	-3.06828	glutathione S-transferase 4	mRNA	294.481	230.094	87.6042	0	1.54111	70.158
BgiM16462-RA	0.426351	-1.22989	glutathione S-transferase P 1	mRNA	913.119	1326.67	909.854	406.068	267.383	668.564
BgiM33965-RA	0.104399	-3.25982	glyceraldehyde-3-phosphate dehydrogenase	mRNA	930.24	856.115	436.484	0.800923	4.62334	225.331
BgiM07754-RA	0.166436	-2.58696	glycerol-3-phosphate dehydrogenase	mRNA	374.379	305.755	158.302	5.60646	2.31167	130.411
BgiM33692-RA	0.191913	-2.38148	glycerol-3-phosphate dehydrogenase	mRNA	969.048	1159.8	490.276	50.4582	53.1684	397.837
BgiM33693-RA	0.153259	-2.70595	glycerol-3-phosphate dehydrogenase mitochondrial	mRNA	3069.22	3194.37	1547.67	175.402	215.756	804.754
BgiM25829-RA	0.278706	-1.84318	glycerol-3-phosphate dehydrogenase [NAD(+)] cytoplasmic	mRNA	243.118	265.333	93.7518	34.4397	30.8222	101.523
BgiM01474-RA	0.193768	-2.3676	glycerophosphocholine acyltransferase	mRNA	105.009	106.755	53.792	16.8194	16.9522	16.5078
BgiM01475-RA	0.230277	-2.11856	glycerophosphocholine acyltransferase	mRNA	101.585	66.3333	43.0336	12.0139	12.3289	23.1109
BgiM24169-RA	0.0635364	-3.97627	glycerophosphocholine phosphodiesterase GPCPD1	mRNA	116.423	79.8073	32.2752	0	0.770556	12.3808
BgiM24172-RA	0.0894354	-3.48301	glycerophosphocholine phosphodiesterase GPCPD1-like isoform X1	mRNA	89.0291	67.3698	33.8121	0	0	15.6824
BgiM24173-RA	0.171488	-2.54382	glycerophosphocholine phosphodiesterase GPCPD1-like isoform X2	mRNA	84.4635	78.7708	19.9799	7.20831	1.54111	21.4601
BgiM32150-RA	0.195456	-2.35509	glycerophosphodiester phosphodiesterase domain-containing protein 5-like isoform X1	mRNA	42.2318	79.8073	21.5168	0.800923	4.62334	21.4601
BgiM29642-RA	0.109196	-3.19501	glycine glutamate and proline-rich protein	mRNA	19.4038	385.563	0	0	0	42.9202
BgiM29644-RA	0.10285	-3.28139	glycine glutamate and proline-rich protein	mRNA	0	52.8594	0	0	0	4.12694
BgiM30377-RA	0.308186	-1.69812	glycogen synthase kinase-3 beta-like isoform X2	mRNA	820.666	529.63	305.846	146.569	144.094	218.728
BgiM30137-RA	0.154401	-2.69524	glycosyltransferase family 32 protein	mRNA	13.6968	15.5469	21.5168	0	0	6.60311
BgiM14219-RA	0.236485	-2.08018	glycosyltransferase STELLO1 isoform X2	mRNA	44.5146	34.2031	12.2953	5.60646	0.770556	14.0316
BgiM28668-RA	0.190905	-2.38908	glyoxylate reductase/hydroxypyruvate reductase	mRNA	305.895	199	110.658	1.60185	0	114.729
BgiM07356-RA	0.350686	-1.51175	Golgi resident protein GCP60	mRNA	157.513	165.833	262.813	53.6619	47.7745	103.174
BgiM20881-RA	0.0951612	-3.39348	Golgi-associated plant pathogenesis-related protein 1	mRNA	352.692	344.104	119.879	4.80554	3.08222	68.5072
BgiM19148-RA	0.110449	-3.17855	Golgi-associated plant pathogenesis-related protein 1-like isoform X1	mRNA	92.4533	46.6406	27.6645	1.60185	2.31167	13.2062
BgiM20896-RA	0.215603	-2.21355	Golgi-associated plant pathoproteinsis- protein 1	mRNA	1056.94	1050.97	345.806	112.129	130.995	284.759
BgiM28233-RA	0.353684	-1.49947	golgin subfamily A member 3	mRNA	496.509	360.688	153.692	93.708	98.6312	164.252
BgiM17445-RA	0.15536	-2.68631	golgin subfamily A member 4	mRNA	182.624	212.474	58.4028	0	1.54111	67.6818
BgiM29412-RA	0.329842	-1.60015	golgin subfamily A member 6-like protein 2	mRNA	232.845	217.656	267.423	42.4489	54.7095	138.665
BgiM15666-RA	0.415226	-1.26803	golgin subfamily A member 6-like protein 22	mRNA	798.979	842.641	1484.66	366.823	449.234	481.201
BgiM15669-RA	0.360538	-1.47178	golgin subfamily A member 6-like protein 22	mRNA	558.144	688.208	1194.18	238.675	281.253	359.044
BgiM03351-RA	0.491223	-1.02555	golgin subfamily A member 6-like protein 6	mRNA	449.711	534.813	585.565	184.212	251.201	335.108
BgiM11550-RA	0.248761	-2.00717	GPI-anchored adhesin-like protein PGA55	mRNA	1359.41	1190.89	464.148	185.814	196.492	366.472
BgiM21644-RA	0.0369378	-4.75876	GPI-anchored protein PB15E9.01c	mRNA	25.1108	26.9479	7.68458	0.800923	0	0
BgiM10884-RA	0.44858	-1.15656	GRAM domain-containing protein 4-like isoform X1	mRNA	63.9184	107.792	158.302	49.6573	55.48	42.0948
BgiM31780-RA	0.309594	-1.69155	GRIP and coiled-coil domain-containing protein 2	mRNA	222.573	222.839	147.544	60.0693	41.61	80.888
BgiM31781-RA	0.463182	-1.11035	GRIP and coiled-coil domain-containing protein 2	mRNA	74.1909	77.7344	106.047	37.6434	32.3634	48.6979
BgiM10225-RA	0.479797	-1.0595	GRIP1-associated protein 1	mRNA	171.21	145.104	113.732	52.8609	69.35	83.3642
BgiM12903-RA	0.490685	-1.02713	growth arrest and DNA damage-inducible proteins-interacting protein 1	mRNA	1177.92	1167.05	1793.58	583.873	556.341	889.769
BgiM13322-RA	0.0170964	-5.87016	growth/differentiation factor 8	mRNA	520.478	320.266	9.22149	0	1.54111	11.5554
BgiM20037-RA	0.111517	-3.16466	GTPase IMAP family member 4	mRNA	2.2828	49.75	9.22149	0.800923	3.08222	1.65078
BgiM33926-RA	0.0724485	-3.7869	GTPase IMAP family member 7	mRNA	0	64.2604	0	0	0	3.30155
BgiM11427-RA	0.393754	-1.34463	guanine nucleotide-binding protein subunit beta-like protein 1	mRNA	101.585	106.755	47.6444	36.8425	30.0517	33.0155
BgiM27139-RA	0.0896651	-3.47931	guanylate cyclase	mRNA	13.6968	7.25521	3.07383	0	0	0.825388
BgiM18658-RA	0.205113	-2.28551	H(+)/Cl(-) exchange transporter 7	mRNA	30.8178	18.6563	6.14766	3.20369	5.39389	1.65078
BgiM11216-RA	0.0969297	-3.36692	haemoglobin type 1	mRNA	130.12	153.396	70.6981	0	0	33.0155
BgiM11631-RA	0.168232	-2.57147	haemoglobin type 1	mRNA	269.37	290.208	102.973	0.800923	4.62334	104.824
BgiM11633-RA	0.0664422	-3.91176	haemoglobin type 2	mRNA	31.9592	29.0208	9.22149	0	0	3.30155
BgiM20311-RA	0.258347	-1.95262	haloacid dehalogenase-like hydrolase domain-containing protein 3	mRNA	190.614	152.359	63.0135	33.6388	23.1167	47.0471
BgiM11061-RA	0.134603	-2.89322	harmonin	mRNA	33.1006	31.0938	6.14766	1.60185	0	6.60311
BgiM17659-RA	0.412907	-1.27611	HAUS augmin-like complex subunit 4	mRNA	239.694	153.396	112.195	68.8794	54.7095	84.1896
BgiM10926-RA	0.428521	-1.22256	haus augmin-like complex subunit 7	mRNA	626.628	586.636	408.819	197.828	180.31	316.124
BgiM34740-RA	0.167537	-2.57745	HD domain-containing protein 2	mRNA	292.198	156.505	96.8257	18.4212	23.8872	47.8725
BgiM21267-RA	0.389361	-1.36082	Heat shock 105kDa 110kDa protein 1	mRNA	1572.85	1272.77	607.082	350.804	375.261	617.39
BgiM16165-RA	0.134304	-2.89643	heat shock 70 kDa protein	mRNA	366.389	386.599	147.544	0	0	119.681
BgiM16163-RA	0.0828407	-3.59352	heat shock 70 kDa protein	mRNA	82.1807	78.7708	24.5906	0	0	14.0316
BgiM21268-RA	0.412072	-1.27903	heat shock 70 kDa protein 4	mRNA	745.334	703.755	421.115	185.814	202.656	381.329
BgiM34510-RA	0.062242	-4.00597	heat shock protein 70 A1	mRNA	598.093	423.912	153.692	0	0	71.8088
BgiM34509-RA	0.0777912	-3.68425	heat shock protein 70 A1-like isoform X1	mRNA	654.022	431.167	162.913	0	0	95.745
BgiM30273-RA	0.147636	-2.75988	heat shock protein 70 B2	mRNA	18.2624	17.6198	70.6981	4.80554	3.08222	6.60311
BgiM22981-RA	0.164991	-2.59954	heat shock protein 70 B2	mRNA	63.9184	27.9844	79.9196	7.20831	10.0172	9.90466
BgiM22984-RA	0.235583	-2.08569	heat shock protein 70 B2	mRNA	76.4737	55.9688	189.041	21.6249	20.805	32.1901
BgiM06918-RA	0.400956	-1.31848	heat shock protein 83	mRNA	17401.8	18882.2	14468.5	5455.89	5494.06	9398.7
BgiM21429-RA	0.249442	-2.00322	heat shock protein Hsp-12.2	mRNA	158.654	222.839	112.195	21.6249	15.4111	85.015
BgiM21430-RA	0.198053	-2.33604	heat shock protein Hsp-12.2	mRNA	1258.96	1344.29	613.229	22.4259	32.3634	581.073
BgiM21428-RA	0.238342	-2.06889	heat shock protein Hsp-12.2	mRNA	364.106	406.292	132.175	3.20369	6.935	203.871
BgiM33454-RA	0.18196	-2.4583	heat shock protein Hsp-12.2	mRNA	542.165	415.62	161.376	43.2499	36.2161	122.983
BgiM01673-RA	0.4753	-1.07309	helicase POLQ-like isoform X1	mRNA	150.665	154.432	141.396	65.6757	50.8567	94.9196
BgiM20500-RA	0.492884	-1.02068	helicase SKI2W	mRNA	449.711	412.51	367.323	160.185	194.18	250.918
BgiM18276-RA	0.0780154	-3.6801	hemagglutinin/amebocyte aggregation factor	mRNA	52.5044	879.953	4.61075	1.60185	0	70.158
BgiM04311-RA	0.103661	-3.27006	hemicentin-1	mRNA	58.2114	54.9323	18.443	1.60185	0	10.73
BgiM16767-RA	0.110164	-3.18227	Hemicentin-1	mRNA	51.363	39.3854	18.443	0	0	10.73
BgiM36396-RA	0.101119	-3.30588	hemicentin-1	mRNA	13.6968	17.6198	6.14766	0	0	2.47616
BgiM34487-RA	0.00774173	-7.01313	hemocyanin-like 1 (Hcl-1)	mRNA	17.121	169.979	0	0	0	0
BgiM21950-RA	0.130713	-2.93553	hemolymph lipopolysaccharide-binding protein	mRNA	4.5656	130.594	0	0	1.54111	14.857
BgiM14882-RA	0.0359258	-4.79883	hemolysin	mRNA	52.5044	69.4427	30.7383	1.60185	0	2.47616
BgiM29191-RA	0.11609	-3.10668	heparanase	mRNA	877.736	696.5	362.712	0	1.54111	222.029
BgiM28353-RA	0.139864	-2.8379	heparanase	mRNA	368.672	256.005	98.3626	0	0	99.872
BgiM28357-RA	0.0806935	-3.6314	heparanase	mRNA	464.549	155.469	61.4766	0	0	53.6502
BgiM32947-RA	0.120015	-3.05871	heparanase	mRNA	157.513	181.38	70.6981	0	0	47.8725
BgiM10915-RA	0.213921	-2.22485	hepatocyte growth factor receptor	mRNA	53.6458	26.9479	33.8121	5.60646	6.16445	11.5554
BgiM35714-RA	0.443687	-1.17239	hepatoma-derived growth factor-related protein 2	mRNA	957.634	1031.28	1702.9	484.559	481.598	671.041
BgiM05207-RA	0.446483	-1.16332	heterogeneous nuclear ribonucleoprotein H-like isoform X1	mRNA	2128.71	1934.03	1529.23	677.581	661.137	1157.19
BgiM07086-RA	0.41572	-1.26632	heterogeneous nuclear ribonucleoprotein L	mRNA	5052.97	5130.47	3150.68	1467.29	1343.08	2732.04
BgiM07081-RA	0.304204	-1.71689	HHIP-like protein 1	mRNA	264.805	423.912	307.383	39.2452	30.8222	231.934
BgiM07082-RA	0.300769	-1.73327	HHIP-like protein 1	mRNA	279.643	494.391	315.068	60.8702	47.7745	217.902
BgiM19723-RA	0.455769	-1.13363	high affinity copper uptake protein 1	mRNA	47.9388	47.6771	18.443	17.6203	15.4111	18.1585
BgiM06588-RA	0.121284	-3.04354	high-affinity choline transporter 1	mRNA	263.663	159.615	104.51	0	0	62.7295
BgiM05077-RA	0.471765	-1.08386	high-affinity choline transporter 1	mRNA	244.259	151.323	119.879	86.4997	70.8912	85.015
BgiM06589-RA	0.131666	-2.92504	high-affinity choline transporter 1	mRNA	157.513	165.833	93.7518	0	0	53.6502
BgiM06590-RA	0.0782031	-3.67663	high-affinity choline transporter 1	mRNA	70.7668	66.3333	38.4229	0	0	12.3808
BgiM35284-RA	0.0781675	-3.67729	histamine H1 receptor	mRNA	69.6254	36.276	16.9061	0	0	8.25388
BgiM01669-RA	0.136293	-2.87522	histamine H2 receptor	mRNA	97.0189	50.7865	49.1813	0	0	25.587
BgiM09804-RA	0.145311	-2.78279	histidine ammonia-lyase	mRNA	14.8382	116.083	1.53692	1.60185	1.54111	14.857
BgiM06534-RA	0.27389	-1.86833	histone acetyltransferase KAT2B	mRNA	341.278	228.021	133.712	61.6711	43.1511	86.6658
BgiM09468-RA	0.460732	-1.118	histone acetyltransferase KAT5	mRNA	536.458	382.453	293.551	149.773	169.522	238.537
BgiM29077-RA	0.128862	-2.9561	histone H2B.2 sperm	mRNA	2693.7	2987.07	1489.27	0	1.54111	921.133
BgiM19009-RA	0.469592	-1.09052	histone H3-like centromeric protein cnp1	mRNA	100.443	96.3906	52.2551	28.0323	48.545	39.6186
BgiM13814-RA	0.354098	-1.49778	histone-binding protein N1/N2-like isoform X1	mRNA	1902.71	2467.81	1071.23	545.429	422.265	958.276
BgiM30745-RA	0.101788	-3.29636	histone-lysine N-methyltransferase	mRNA	33.1006	17.6198	18.443	1.60185	0	4.12694
BgiM30744-RA	0.0578694	-4.11106	histone-lysine N-methyltransferase H3 lysine-36 specific	mRNA	43.3732	19.6927	16.9061	1.60185	0	1.65078
BgiM08108-RA	0.479696	-1.05981	histone-lysine N-methyltransferase 2C-like isoform X2	mRNA	885.726	723.448	848.377	342.795	335.962	499.36
BgiM21135-RA	0.303065	-1.7223	histone-lysine N-methyltransferase PRDM9-like isoform X1	mRNA	225.997	175.161	141.396	44.0508	39.2984	80.0627
BgiM07382-RA	0.123668	-3.01546	histone-lysine N-methyltransferase SETMAR	mRNA	76.4737	73.5886	33.8121	0	0	21.4601
BgiM19438-RA	0.446233	-1.16413	histone-lysine N-methyltransferase SETMAR	mRNA	165.503	188.635	72.235	61.6711	48.545	79.2373
BgiM23481-RA	0.434768	-1.20168	histone-lysine N-methyltransferase SUV420H1	mRNA	133.544	97.4271	63.0135	31.236	34.675	61.0787
BgiM36338-RA	0.0742789	-3.7509	HMCN	mRNA	3564.59	2723.81	1006.68	0	1.54111	538.979
BgiM07291-RA	0.135634	-2.88221	homeobox protein orthopedia	mRNA	11.414	17.6198	4.61075	0	0	3.30155
BgiM35000-RA	0.304689	-1.71459	homeodomain transcription factor 2 isoform X4	mRNA	1140.26	723.448	345.806	212.245	194.18	265.775
BgiM26601-RA	0.187978	-2.41136	homeotic protein antennapedia	mRNA	29.6764	23.8385	9.22149	4.00462	0	6.60311
BgiM10708-RA	0.208104	-2.26462	homeotic protein female sterile	mRNA	787.565	1211.62	424.189	0	4.62334	498.535
BgiM09301-RA	0.229512	-2.12336	homologous-pairing protein 2	mRNA	168.927	163.76	121.416	22.4259	14.6406	66.0311
BgiM23438-RA	0.12938	-2.95031	HORMA domain-containing protein 1	mRNA	357.258	533.776	204.41	8.00923	6.16445	126.284
BgiM20957-RA	0.283813	-1.81699	HRAS-like suppressor 2	mRNA	327.582	359.651	106.047	42.4489	33.9045	147.744
BgiM14341-RA	0.310042	-1.68946	HRAS-like suppressor 3	mRNA	149.523	181.38	58.4028	16.0185	27.74	75.9357
BgiM29264-RA	0.12984	-2.94519	HRH3	mRNA	335.571	181.38	121.416	3.20369	0	78.4119
BgiM32983-RA	0.446554	-1.16309	hyaluronan-mediated motility receptor	mRNA	109.574	129.557	79.9196	40.8471	44.6922	56.1264
BgiM14573-RA	0.225333	-2.14987	hyaluronan-mediated motility receptor	mRNA	51.363	45.6042	36.886	8.00923	6.16445	14.857
BgiM09589-RA	0.0867654	-3.52674	hyaluronan-mediated motility receptor	mRNA	13.6968	17.6198	3.07383	0	0	1.65078
BgiM09590-RA	0.166295	-2.58818	hyaluronan-mediated motility receptor	mRNA	30.8178	19.6927	6.14766	1.60185	0	6.60311
BgiM25032-RA	0.159581	-2.64764	hyaluronan-mediated motility receptor	mRNA	18.2624	27.9844	7.68458	1.60185	0	5.77772
BgiM28370-RA	0.103025	-3.27894	hyaluronan-mediated motility receptor	mRNA	22.828	32.1302	13.8322	0	0	5.77772
BgiM32959-RA	0.0450541	-4.4722	hyaluronan-mediated motility receptor	mRNA	12.5554	29.0208	7.68458	0	0	0.825388
BgiM09936-RA	0.169679	-2.55912	hydrolase PNKD	mRNA	546.73	780.453	250.517	0	1.54111	264.95
BgiM23814-RA	0.353281	-1.50111	hydrolase/acyltransferase-like protein	mRNA	634.618	470.552	287.403	124.143	98.6312	268.251
BgiM08638-RA	0.272479	-1.87578	hydrolethalus syndrome protein 1 isoform X1	mRNA	859.474	573.162	207.484	126.546	117.895	201.395
BgiM08637-RA	0.267263	-1.90367	hydrolethalus syndrome protein 1 isoform X1	mRNA	859.474	754.542	391.913	100.916	104.796	329.33
BgiM02256-RA	0.335931	-1.57376	hydroxylysine kinase	mRNA	285.35	259.115	110.658	60.0693	50.0861	108.951
BgiM35179-RA	0.400547	-1.31996	hydroxymethylglutaryl-CoA lyase mitochondrial	mRNA	350.41	344.104	201.336	104.921	97.8606	155.173
BgiM31401-RA	0.468993	-1.09236	hypoxia up-regulated protein 1	mRNA	1569.42	1831.42	998.995	624.72	461.563	976.434
BgiM23274-RA	0.0391168	-4.67607	Hypp8772	mRNA	175.775	115.047	56.8659	2.40277	1.54111	8.25388
BgiM13286-RA	0.101222	-3.3044	Ig-like V-type domain-containing protein FAM187A isoform X3	mRNA	46.7974	48.7136	29.2014	0.800923	3.08222	7.42849
BgiM36419-RA	0.0905174	-3.46566	IgGFc-binding protein	mRNA	175.775	102.609	64.5504	0	0	29.714
BgiM02800-RA	0.486404	-1.03977	immunoglobulin superfamily DCC subclass member 4	mRNA	105.009	72.5521	66.0874	28.8332	26.1989	62.7295
BgiM30449-RA	0.414019	-1.27223	immunoglobulin superfamily member 10	mRNA	288.774	223.875	147.544	78.4905	80.9084	113.078
BgiM16232-RA	0.442674	-1.17569	importin subunit alpha-1	mRNA	636.901	418.729	367.323	221.856	169.522	237.712
BgiM33893-RA	0.261781	-1.93357	importin subunit beta-1	mRNA	3119.44	2319.59	1094.28	484.559	466.957	757.706
BgiM32946-RA	0.0862253	-3.53574	inactive heparanase-2	mRNA	190.614	177.234	78.3827	0	0	37.1425
BgiM14284-RA	0.114591	-3.12544	inactive pancreatic lipase-related protein 1	mRNA	152.947	1686.32	4.61075	4.80554	4.62334	200.569
BgiM04821-RA	0.228622	-2.12896	inactive rhomboid protein 1-like isoform X1	mRNA	191.755	149.25	87.6042	17.6203	23.1167	56.1264
BgiM04010-RA	0.132805	-2.91262	Inactive serine/threonine-protein kinase tex14	mRNA	350.41	266.37	155.228	3.20369	2.31167	95.745
BgiM21436-RA	0.395501	-1.33825	inhibitor of growth protein 1-like isoform X2	mRNA	108.433	123.339	102.973	32.8379	40.0689	58.6026
BgiM10744-RA	0.492002	-1.02326	inhibitor of growth protein 3	mRNA	278.501	244.604	156.765	131.351	78.5967	123.808
BgiM14955-RA	0.341419	-1.55038	inner centromere protein	mRNA	877.736	820.875	677.78	240.277	154.111	415.996
BgiM33988-RA	0.299739	-1.73822	Innexin unc-7	mRNA	22.828	65.2969	27.6645	8.81016	10.0172	14.857
BgiM21589-RA	0.291509	-1.77839	inositol polyphosphate-4-phosphatase type I A isoform X4	mRNA	414.328	273.625	164.45	67.2776	66.2678	113.904
BgiM03821-RA	0.253983	-1.9772	insulin-like growth factor 2 mRNA-binding protein 3-A	mRNA	2548.74	2435.68	1062.01	408.471	320.551	805.579
BgiM18248-RA	0.0944763	-3.4039	interferon-induced helicase C domain-containing protein 1 isoform X1	mRNA	1193.9	724.485	279.719	0	0	206.347
BgiM18249-RA	0.243817	-2.03613	interferon-induced helicase C domain-containing protein 1 isoform X1	mRNA	412.045	271.552	165.987	66.4766	68.5795	70.9834
BgiM11954-RA	0.133515	-2.90493	interleukin-17 receptor A	mRNA	317.309	389.708	93.7518	0	0	105.65
BgiM30491-RA	0.346829	-1.5277	interleukin-17d	mRNA	29.6764	34.2031	18.443	15.2175	0	12.3808
BgiM02351-RA	0.372312	-1.42541	intersectin-1	mRNA	1150.53	1354.65	1175.74	392.452	396.836	580.248
BgiM12551-RA	0.491853	-1.0237	intraflagellar transport protein 25	mRNA	268.229	189.672	146.007	73.685	107.878	114.729
BgiM22031-RA	0.274901	-1.86302	inverted formin-2-like isoform X1	mRNA	1441.59	1453.11	751.552	230.666	201.115	569.518
BgiM04274-RA	0.473858	-1.07747	inward rectifier potassium channel 2	mRNA	66.2012	52.8594	32.2752	24.8286	13.0995	33.0155
BgiM01918-RA	0.178672	-2.48461	IQ and AAA domain-containing protein 1	mRNA	1742.92	1249.97	499.497	8.81016	13.0995	600.883
BgiM01917-RA	0.221456	-2.17491	IQ and AAA domain-containing protein 1	mRNA	220.29	157.542	75.3088	0	9.24667	89.9673
BgiM32357-RA	0.117742	-3.08629	IQ and AAA domain-containing protein 1-like isoform X1	mRNA	321.875	286.063	136.785	1.60185	3.08222	81.7134
BgiM09211-RA	0.109062	-3.19677	Iq domain-containing protein d	mRNA	738.485	766.979	292.014	0	0.770556	193.966
BgiM27154-RA	0.0376347	-4.73179	IQ domain-containing protein D	mRNA	449.711	272.589	169.061	1.60185	0	30.5394
BgiM24244-RA	0.108272	-3.20727	IQ domain-containing protein G-like isoform X2	mRNA	932.523	629.13	299.698	11.2129	11.5583	177.458
BgiM25475-RA	0.402264	-1.31379	isoprenoid synthase domain-containing protein-like isoform X2	mRNA	202.028	181.38	116.806	81.6942	60.8739	57.7772
BgiM34293-RA	0.186003	-2.4266	jerky protein	mRNA	36.5248	17.6198	16.9061	0.800923	4.62334	6.60311
BgiM03186-RA	0.145809	-2.77785	junction-mediating and -regulatory protein	mRNA	10651.5	13091.5	4421.71	0	12.3289	4093.1
BgiM01168-RA	0.071555	-3.8048	kelch 12-like protein	mRNA	898.281	855.078	444.169	0	1.54111	154.348
BgiM17261-RA	0.470674	-1.0872	kelch domain-containing protein 4	mRNA	911.978	783.563	955.961	413.276	320.551	513.391
BgiM35343-RA	0.32433	-1.62446	kelch domain-containing protein 9-like isoform X1	mRNA	277.36	156.505	95.2887	31.236	70.8912	68.5072
BgiM32743-RA	0.0701101	-3.83423	kelch repeat and BTB domain-containing protein 3	mRNA	323.016	190.708	106.047	0	0	42.0948
BgiM19089-RA	0.103424	-3.27335	kelch repeat and BTB domain-containing protein 3	mRNA	341.278	241.495	132.175	0	0	72.6342
BgiM32784-RA	0.0971977	-3.36293	kelch repeat and BTB domain-containing protein 7	mRNA	448.57	407.328	173.671	2.40277	3.08222	93.2689
BgiM26949-RA	0.0791039	-3.66011	kelch repeat and BTB domain-containing protein 7	mRNA	30.8178	21.7656	6.14766	0	0	3.30155
BgiM11775-RA	0.0550374	-4.18344	kelch-like protein 10	mRNA	320.733	179.307	182.893	0	1.54111	34.6663
BgiM35227-RA	0.162071	-2.6253	kelch-like protein 10	mRNA	1038.67	1232.35	531.773	0	1.54111	451.487
BgiM00274-RA	0.111453	-3.1655	kelch-like protein 10	mRNA	713.375	1018.84	331.974	12.0139	4.62334	212.125
BgiM01447-RA	0.208325	-2.26309	kelch-like protein 10	mRNA	29.6764	19.6927	7.68458	0	0	10.73
BgiM01448-RA	0.117886	-3.08454	kelch-like protein 10	mRNA	42.2318	24.875	13.8322	0	0	8.25388
BgiM01449-RA	0.183879	-2.44317	kelch-like protein 10	mRNA	59.3528	63.224	23.0537	0	0	25.587
BgiM01207-RA	0.13076	-2.93501	kelch-like protein 10 isoform X1	mRNA	1157.38	2142.36	862.209	1.60185	1.54111	539.804
BgiM08876-RA	0.155505	-2.68497	kelch-like protein 12	mRNA	77.6151	37.3125	47.6444	7.20831	6.935	9.90466
BgiM06745-RA	0.152487	-2.71324	kelch-like protein 2	mRNA	140.392	96.3906	29.2014	8.00923	12.3289	18.9839
BgiM20177-RA	0.116212	-3.10517	kelch-like protein 21	mRNA	2116.15	3112.48	1237.22	1.60185	1.54111	746.976
BgiM11220-RA	0.0414943	-4.59094	kelch-like protein 24	mRNA	109.574	40.4219	3.07383	0	0	4.95233
BgiM32772-RA	0.130428	-2.93868	kelch-like protein 28	mRNA	309.319	195.891	92.2149	0	1.54111	75.1103
BgiM32777-RA	0.128819	-2.95658	kelch-like protein 28	mRNA	542.165	387.635	162.913	0	0	139.491
BgiM32774-RA	0.113431	-3.14011	kelch-like protein 28	mRNA	168.927	94.3177	44.5705	0	3.08222	30.5394
BgiM32776-RA	0.13081	-2.93445	kelch-like protein 28	mRNA	151.806	171.016	121.416	0	1.54111	55.301
BgiM32844-RA	0.0848052	-3.5597	kelch-like protein 28	mRNA	100.443	68.4063	21.5168	1.60185	0	13.2062
BgiM23447-RA	0.0465741	-4.42433	kelch-like protein 3	mRNA	109.574	79.8073	0	0	0	7.42849
BgiM01445-RA	0.068736	-3.86279	kelch-like protein 31	mRNA	199.745	119.193	70.6981	0	2.31167	23.1109
BgiM35108-RA	0.0436504	-4.51786	kelch-like protein 40	mRNA	497.65	353.432	50.7182	0	0	37.9679
BgiM35109-RA	0.19114	-2.3873	kelch-like protein 40	mRNA	9.13119	4.14583	1.53692	0	0	1.65078
BgiM32794-RA	0.113434	-3.14008	kelch-like protein 40	mRNA	222.573	185.526	75.3088	0	1.54111	51.9995
BgiM32790-RA	0.0678528	-3.88145	kelch-like protein 40	mRNA	90.1705	75.6615	7.68458	3.20369	3.08222	4.12694
BgiM35110-RA	0.0293406	-5.09096	kelch-like protein 40	mRNA	945.079	478.844	55.3289	0	1.54111	40.444
BgiM32771-RA	0.0999282	-3.32296	kelch-like protein 40	mRNA	119.847	119.193	38.4229	0	0	26.4124
BgiM32793-RA	0.0325613	-4.9407	kelch-like protein 40	mRNA	156.372	121.266	44.5705	0	0	9.07927
BgiM32779-RA	0.172519	-2.53517	kelch-like protein 40a isoform X1	mRNA	551.296	606.328	272.034	4.80554	5.39389	235.236
BgiM01446-RA	0.0846495	-3.56236	kelch-like protein 40b	mRNA	43.3732	15.5469	15.3692	0	0	4.95233
BgiM19101-RA	0.107383	-3.21916	kelch-like protein 8	mRNA	343.561	288.135	164.45	0	0	84.1896
BgiM26942-RA	0.124537	-3.00535	kelch-like protein 8	mRNA	545.589	447.75	209.02	0	1.54111	146.919
BgiM19102-RA	0.121157	-3.04505	kelch-like protein 8	mRNA	712.233	595.964	364.249	1.60185	0	199.744
BgiM19105-RA	0.124619	-3.0044	kelch-like protein 8	mRNA	1104.87	816.729	381.155	5.60646	7.70556	272.378
BgiM19103-RA	0.091048	-3.45723	kelch-like protein 8	mRNA	382.369	203.146	99.8995	0	0	61.0787
BgiM26955-RA	0.0892175	-3.48653	kelch-like protein 8	mRNA	717.94	447.75	162.913	0	0	117.205
BgiM26884-RA	0.0962887	-3.37649	kelch-like protein 8	mRNA	365.248	192.781	126.027	0	9.24667	55.301
BgiM19097-RA	0.100104	-3.32043	kelch-like protein 8	mRNA	1252.11	1010.55	454.927	0	0	270.727
BgiM26950-RA	0.0697721	-3.84121	kelch-like protein 8	mRNA	281.926	191.745	87.6042	0	2.31167	35.4917
BgiM19106-RA	0.0818654	-3.6106	kelch-like protein 8	mRNA	668.86	361.724	196.725	8.00923	6.935	84.1896
BgiM26951-RA	0.0905722	-3.46479	kelch-like protein 8	mRNA	471.398	305.755	102.973	0.800923	0	77.5865
BgiM26940-RA	0.239789	-2.06016	kelch-like protein 8	mRNA	17.121	24.875	24.5906	0	0	14.857
BgiM19093-RA	0.0503788	-4.31104	kelch-like protein 8	mRNA	929.099	508.901	161.376	1.60185	0	77.5865
BgiM19094-RA	0.0694684	-3.8475	kelch-like protein 8	mRNA	434.873	275.698	164.45	0	0	59.428
BgiM19088-RA	0.110991	-3.17148	kelch-like protein 8	mRNA	574.124	560.724	222.853	0	0	149.395
BgiM26953-RA	0.125824	-2.99052	kelch-like protein 8	mRNA	268.229	112.974	55.3289	0	0	53.6502
BgiM19085-RA	0.0647373	-3.94926	kelch-like protein 8	mRNA	35.3834	29.0208	7.68458	0	0	3.30155
BgiM19084-RA	0.0800541	-3.64288	kelch-like protein 8	mRNA	375.52	421.839	178.282	0	0	76.7611
BgiM19100-RA	0.0598199	-4.06323	kelch-like protein 8	mRNA	279.643	235.276	59.9397	0	0	33.0155
BgiM19104-RA	0.0863894	-3.533	kelch-like protein 8	mRNA	543.306	467.443	159.839	0.800923	0.770556	98.2212
BgiM19086-RA	0.0842425	-3.56931	kelch-like protein 8	mRNA	511.347	309.901	182.893	0	1.54111	81.7134
BgiM19096-RA	0.121357	-3.04267	kelch-like protein 8	mRNA	731.637	644.677	307.383	0	0	203.046
BgiM26938-RA	0.105666	-3.24242	kelch-like protein 8	mRNA	703.102	514.083	209.02	0	0	149.395
BgiM26939-RA	0.0859775	-3.5399	kelch-like protein 8	mRNA	1012.42	597	373.47	0	0.770556	168.379
BgiM16377-RA	0.0640128	-3.9655	kelch-like protein 8	mRNA	213.442	229.057	43.0336	0	0	29.714
BgiM19090-RA	0.081426	-3.61837	kelch-like protein 8	mRNA	841.211	532.74	315.068	0	0	136.189
BgiM19091-RA	0.0596263	-4.06791	kelch-like protein 8	mRNA	712.233	432.203	207.484	0	0	79.2373
BgiM19092-RA	0.104947	-3.25227	kelch-like protein 8	mRNA	518.195	516.156	290.477	0	1.54111	136.189
BgiM26943-RA	0.0894657	-3.48252	kelch-like protein 8	mRNA	429.166	204.182	118.342	0	1.54111	64.3803
BgiM26952-RA	0.118063	-3.08237	kelch-like protein 8	mRNA	617.497	450.859	165.987	0	0	144.443
BgiM26956-RA	0.054767	-4.19055	kelch-like protein 8	mRNA	431.449	264.297	82.9934	0	0	41.2694
BgiM32669-RA	0.0845973	-3.56324	kelch-like protein 8	mRNA	965.624	537.922	244.37	20.0231	20.0345	106.475
BgiM09524-RA	0.265337	-1.9141	kelch-like protein 9	mRNA	194.038	104.682	70.6981	25.6295	18.4933	52.8248
BgiM24841-RA	0.0790801	-3.66054	keratin-associated protein 10-4	mRNA	356.117	291.245	130.638	2.40277	0	57.7772
BgiM22811-RA	0.445834	-1.16542	kinase D-interacting substrate of 220 kDa	mRNA	86.7463	49.75	43.0336	18.4212	26.9695	33.8409
BgiM24414-RA	0.074646	-3.74379	kinesin-like protein CIN8	mRNA	801.262	617.729	218.242	6.40739	3.85278	110.602
BgiM24415-RA	0.0641764	-3.96181	kinesin-like protein CIN8	mRNA	152.947	148.214	38.4229	3.20369	1.54111	15.6824
BgiM24416-RA	0.0690415	-3.85639	kinesin-like protein CIN8	mRNA	127.837	118.156	19.9799	0	4.62334	12.3808
BgiM19112-RA	0.465459	-1.10327	kinesin-like protein KIF14	mRNA	91.3119	64.2604	39.9598	24.0277	32.3634	33.8409
BgiM18338-RA	0.171625	-2.54267	kinesin-like protein KIF15	mRNA	1894.72	1671.81	616.303	139.361	122.518	454.789
BgiM16833-RA	0.473069	-1.07988	kinesin-like protein KIF15	mRNA	29.6764	31.0938	15.3692	8.00923	11.5583	15.6824
BgiM21233-RA	0.361198	-1.46914	kinesin-like protein KIF15	mRNA	84.4635	183.453	99.8995	48.0554	27.74	56.1264
BgiM23228-RA	0.320349	-1.64228	kinesin-like protein KIF15	mRNA	19.4038	46.6406	35.3491	3.20369	8.47612	19.8093
BgiM24986-RA	0.3745	-1.41696	kinesin-like protein KIF15	mRNA	13.6968	32.1302	29.2014	7.20831	9.24667	10.73
BgiM35452-RA	0.337319	-1.56782	Kinesin-like protein kif15	mRNA	10.2726	20.7292	13.8322	3.20369	8.47612	2.47616
BgiM24889-RA	0.215468	-2.21446	Kinesin-like protein kif18a	mRNA	1232.71	792.891	353.491	160.986	108.648	241.839
BgiM14740-RA	0.496796	-1.00927	Kinesin-like protein kif23	mRNA	386.934	338.922	175.208	147.37	140.241	159.3
BgiM24015-RA	0.419709	-1.25254	kinesin-like protein KIF27 isoform X1	mRNA	1004.43	920.375	948.277	301.948	358.309	544.756
BgiM17067-RA	0.109128	-3.1959	Kinesin-like protein kif28p	mRNA	19.4038	12.4375	1.53692	0.800923	1.54111	0
BgiM14029-RA	0.391771	-1.35192	kinesin-like protein KIF2A	mRNA	1445.01	876.844	585.565	375.633	326.716	435.805
BgiM07148-RA	0.488807	-1.03266	kinesin-like protein KIF6	mRNA	171.21	119.193	110.658	63.273	58.5623	73.4596
BgiM23018-RA	0.269654	-1.89082	kinetochore protein mis18-like isoform X1	mRNA	175.775	164.797	49.1813	22.4259	13.0995	68.5072
BgiM06439-RA	0.436168	-1.19705	kinetochore protein nuf2	mRNA	545.589	498.537	335.048	179.407	168.752	252.569
BgiM08810-RA	0.460542	-1.1186	L-asparaginase	mRNA	281.926	215.583	113.732	88.1016	88.6139	103.999
BgiM35726-RA	0.13056	-2.93721	L-selectin	mRNA	249.966	272.589	138.322	0	0	85.015
BgiM35727-RA	0.255098	-1.97087	L-selectin	mRNA	253.391	158.578	82.9934	40.0462	21.5756	63.5549
BgiM35725-RA	0.0784297	-3.67246	L-selectin	mRNA	407.48	342.031	202.873	0	1.54111	71.8088
BgiM35724-RA	0.160377	-2.64046	L-selectin	mRNA	3.4242	22.8021	12.2953	0	0	4.95233
BgiM02336-RA	0.217889	-2.19833	la-related protein 6	mRNA	1776.02	1452.08	983.626	53.6619	99.4017	763.484
BgiM30175-RA	0.168884	-2.56589	la-related protein Larp4B	mRNA	178.058	114.01	61.4766	7.20831	10.0172	41.2694
BgiM11138-RA	0.0988959	-3.33795	laccase	mRNA	3.4242	69.4427	3.07383	0.800923	5.39389	0
BgiM17903-RA	0.433708	-1.20521	lactation elevated protein 1	mRNA	155.23	163.76	67.6243	36.0416	52.3978	78.4119
BgiM17904-RA	0.337059	-1.56893	lactation elevated protein 1	mRNA	152.947	159.615	72.235	33.6388	32.3634	62.7295
BgiM09196-RA	0.143163	-2.80427	lamin-B receptor-like isoform X1	mRNA	949.644	1152.54	547.142	21.6249	25.4283	330.981
BgiM03527-RA	0.141658	-2.81952	lamin-like protein	mRNA	12.5554	19.6927	4.61075	1.60185	1.54111	0.825388
BgiM35688-RA	0.133708	-2.90284	laminin subunit alpha-like isoform X3	mRNA	112.999	66.3333	27.6645	0	0	26.4124
BgiM30897-RA	0.157577	-2.66587	laminin subunit alpha-like isoform X3	mRNA	100.443	55.9688	39.9598	0	0	29.714
BgiM35665-RA	0.024409	-5.35644	laminin subunit alpha-like isoform X3	mRNA	27.3936	18.6563	12.2953	0	0	0
BgiM30910-RA	0.0557539	-4.16478	laminin subunit alpha-like isoform X3	mRNA	87.8877	70.4792	29.2014	0	0	9.07927
BgiM30915-RA	0.179447	-2.47837	laminin subunit alpha-like isoform X3	mRNA	7.98979	15.5469	1.53692	0	0	3.30155
BgiM35689-RA	0.126027	-2.98819	laminin subunit alpha-like isoform X3	mRNA	525.044	373.125	159.839	0	0	132.062
BgiM30892-RA	0.163804	-2.60996	laminin subunit alpha-like isoform X3	mRNA	49.0802	35.2396	13.8322	0	0	14.857
BgiM30893-RA	0.121461	-3.04143	laminin subunit alpha-like isoform X3	mRNA	126.695	100.536	53.792	0	2.31167	30.5394
BgiM30890-RA	0.10572	-3.24168	laminin subunit alpha-like isoform X3	mRNA	246.542	200.036	102.973	1.60185	1.54111	53.6502
BgiM30911-RA	0.058008	-4.10761	laminin subunit alpha-like isoform X3	mRNA	212.3	109.865	43.0336	0	0	19.8093
BgiM33806-RA	0.0868401	-3.5255	laminin subunit alpha-like isoform X3	mRNA	361.824	231.13	135.249	0	0	61.9041
BgiM20913-RA	0.228132	-2.13206	laminin subunit alpha-like isoform X3	mRNA	30.8178	37.3125	23.0537	0.800923	1.54111	17.3332
BgiM24774-RA	0.171908	-2.54029	laminin subunit alpha-like isoform X3	mRNA	38.8076	24.875	15.3692	0	0	12.3808
BgiM30896-RA	0.048673	-4.36073	laminin subunit alpha-like isoform X3	mRNA	21.6866	20.7292	3.07383	0	0	0.825388
BgiM16797-RA	0.318259	-1.65173	lanC-like protein 3	mRNA	619.78	452.932	253.591	108.926	101.713	210.474
BgiM06131-RA	0.134154	-2.89804	latrophilin-3	mRNA	160.937	95.3542	63.0135	13.6157	13.0995	14.857
BgiM06132-RA	0.13179	-2.92369	latrophilin-3	mRNA	68.484	23.8385	15.3692	5.60646	1.54111	5.77772
BgiM16239-RA	0.436252	-1.19677	lebercilin	mRNA	959.917	1003.29	1489.27	408.471	546.324	550.534
BgiM30519-RA	0.26031	-1.9417	Lectin BRA-3	mRNA	10.2726	17.6198	10.7584	3.20369	0	5.77772
BgiM08368-RA	0.0990489	-3.33572	lectin BRA-3	mRNA	142.675	2545.54	0	0	0	264.95
BgiM33664-RA	0.331472	-1.59304	leucine-rich repeat and death domain-containing protein 1	mRNA	950.786	925.557	579.417	202.634	237.331	373.075
BgiM24827-RA	0.387796	-1.36663	Leucine-rich repeat and IQ domain-containing protein 1	mRNA	580.972	444.641	505.645	166.592	179.54	246.791
BgiM05988-RA	0.293186	-1.77011	leucine-rich repeat protein SHOC-2	mRNA	405.197	402.146	176.745	62.472	62.415	162.601
BgiM35091-RA	0.13722	-2.86543	leucine-rich repeat protein SHOC-2	mRNA	418.894	541.031	192.114	0	0	156.824
BgiM22710-RA	0.415143	-1.26832	leucine-rich repeat-containing protein isoform X2	mRNA	187.189	177.234	86.0673	57.6665	50.0861	78.4119
BgiM14066-RA	0.224802	-2.15327	leucine-rich repeat-containing protein 40	mRNA	592.386	479.88	253.591	90.5043	68.5795	137.84
BgiM00366-RA	0.394851	-1.34062	leucine-rich repeat-containing protein 46	mRNA	164.361	94.3177	73.7719	33.6388	43.9217	52.8248
BgiM00623-RA	0.47972	-1.05973	leucine-rich repeat-containing protein 57	mRNA	221.431	207.292	135.249	65.6757	89.3845	114.729
BgiM08408-RA	0.444029	-1.17127	leucine-rich repeat-containing protein 73-like isoform X1	mRNA	502.216	415.62	459.538	147.37	157.193	306.219
BgiM08083-RA	0.413935	-1.27252	leucine-rich repeat-containing protein 74A	mRNA	28.535	18.6563	38.4229	6.40739	10.0172	18.1585
BgiM07066-RA	0.438687	-1.18874	leucine-rich repeat-containing protein 9	mRNA	786.424	608.401	378.081	212.245	265.071	299.616
BgiM26845-RA	0.143862	-2.79725	leukocyte elastase inhibitor	mRNA	68.484	645.714	4.61075	0.800923	2.31167	99.0466
BgiM11679-RA	0.45754	-1.12803	lipid droplet-associated hydrolase	mRNA	140.392	186.563	132.175	59.2683	37.7572	112.253
BgiM12428-RA	0.0716833	-3.80222	lipid phosphate phosphohydrolase 2	mRNA	15.9796	8.29167	6.14766	0	0	0.825388
BgiM12429-RA	0.168559	-2.56867	lipid phosphate phosphohydrolase 3	mRNA	27.3936	29.0208	9.22149	0	0.770556	9.07927
BgiM01104-RA	0.093825	-3.41388	lipopolysaccharide cholinephosphotransferase licd	mRNA	45.656	52.8594	19.9799	0	1.54111	8.25388
BgiM13432-RA	0.1709	-2.54878	liver carboxylesterase 2	mRNA	7.98979	86.0261	0	0	0	14.857
lncRNA1002	0.104132	-3.26351	lncRNA1002	lncRNA	54.7872	34.2031	10.7584	0	0	9.07927
lncRNA1027	0.0885442	-3.49746	lncRNA1027	lncRNA	22.828	24.875	4.61075	0	0	3.30155
lncRNA109	0.0608199	-4.03931	lncRNA109	lncRNA	10.2726	19.6927	6.14766	0	0	0.825388
lncRNA1101	0.168707	-2.56741	lncRNA1101	lncRNA	5.707	25.9115	23.0537	0.800923	3.08222	4.12694
lncRNA1118	0.149331	-2.74341	lncRNA1118	lncRNA	305.895	445.677	152.155	0	0	133.713
lncRNA1199	0.172761	-2.53315	lncRNA1199	lncRNA	22.828	43.5313	12.2953	0	0	12.3808
lncRNA12	0.0938801	-3.41304	lncRNA12	lncRNA	22.828	44.5677	142.933	4.00462	6.16445	8.25388
lncRNA1279	0.412319	-1.27817	lncRNA1279	lncRNA	142.675	108.828	72.235	21.6249	52.3978	58.6026
lncRNA13	0.0899846	-3.47418	lncRNA13	lncRNA	10.2726	34.2031	56.8659	0.800923	6.16445	0.825388
lncRNA1305	0.0942356	-3.40758	lncRNA1305	lncRNA	21.6866	15.5469	3.07383	0	0	2.47616
lncRNA1324	0.166707	-2.58462	lncRNA1324	lncRNA	7.98979	4.14583	13.8322	0.800923	2.31167	0
lncRNA1352	0.42224	-1.24387	lncRNA1352	lncRNA	152.947	243.568	175.208	130.551	54.7095	55.301
lncRNA1370	0.251633	-1.99061	lncRNA1370	lncRNA	69.6254	31.0938	44.5705	0.800923	0	34.6663
lncRNA1395	0.0424259	-4.55891	lncRNA1395	lncRNA	67.3426	34.2031	9.22149	0	0	3.30155
lncRNA1412	0.102042	-3.29276	lncRNA1412	lncRNA	346.985	300.573	133.712	0	0	78.4119
lncRNA1484	0.255393	-1.96921	lncRNA1484	lncRNA	38.8076	36.276	26.1276	0	0	24.7616
lncRNA15	0.137726	-2.86013	lncRNA15	lncRNA	5951.26	5258.99	1941.12	1.60185	0	1808.43
lncRNA1545	0.102611	-3.28474	lncRNA1545	lncRNA	65.0598	69.4427	23.0537	0	0	14.857
lncRNA1560	0.151452	-2.72307	lncRNA1560	lncRNA	14.8382	9.32813	0	0	0.770556	1.65078
lncRNA1589	0.0535438	-4.22314	lncRNA1589	lncRNA	25.1108	23.8385	7.68458	0	0	1.65078
lncRNA1599	0.104195	-3.26265	lncRNA1599	lncRNA	15.9796	25.9115	32.2752	2.40277	1.54111	2.47616
lncRNA1714	0.170926	-2.54855	lncRNA1714	lncRNA	4.5656	11.401	13.8322	0.800923	3.08222	0
lncRNA1765	0.100496	-3.3148	lncRNA1765	lncRNA	50.2216	38.349	23.0537	0	0	9.90466
lncRNA1766	0.166135	-2.58957	lncRNA1766	lncRNA	51.363	26.9479	18.443	0	0	14.857
lncRNA1807	0.476231	-1.07027	lncRNA1807	lncRNA	90.1705	105.719	142.933	55.2637	39.2984	66.0311
lncRNA1835	0.123577	-3.01651	lncRNA1835	lncRNA	82.1807	80.8438	27.6645	0	0	22.2855
lncRNA1876	0.0547286	-4.19156	lncRNA1876	lncRNA	28.535	17.6198	9.22149	0	0	1.65078
lncRNA204	0.144859	-2.78728	lncRNA204	lncRNA	11432.3	19751.8	5535.97	1.60185	22.3461	5294.04
lncRNA220	0.0997119	-3.32609	lncRNA220	lncRNA	11.414	29.0208	36.886	3.20369	1.54111	1.65078
lncRNA285	0.157034	-2.67085	lncRNA285	lncRNA	2.2828	14.5104	26.1276	1.60185	3.08222	0.825388
lncRNA288	0.173379	-2.528	lncRNA288	lncRNA	9.13119	13.474	35.3491	2.40277	2.31167	4.12694
lncRNA326	0.096851	-3.36809	lncRNA326	lncRNA	184.907	160.651	43.0336	0	0	36.3171
lncRNA334	0.0596563	-4.06718	lncRNA334	lncRNA	17.121	22.8021	10.7584	0	0	1.65078
lncRNA392	0.101232	-3.30426	lncRNA392	lncRNA	3.4242	82.9167	0	0	0	7.42849
lncRNA394	0.410511	-1.28451	lncRNA394	lncRNA	131.261	147.177	259.739	70.4813	101.713	47.8725
lncRNA452	0.116197	-3.10535	lncRNA452	lncRNA	20.5452	15.5469	1.53692	0	3.08222	0
lncRNA478	0.187957	-2.41153	lncRNA478	lncRNA	6.8484	13.474	19.9799	1.60185	2.31167	2.47616
lncRNA482	0.271095	-1.88313	lncRNA482	lncRNA	12.5554	34.2031	52.2551	6.40739	6.16445	13.2062
lncRNA486	0.054228	-4.20482	lncRNA486	lncRNA	34.242	12.4375	9.22149	0	0	1.65078
lncRNA494	0.0711298	-3.8134	lncRNA494	lncRNA	28.535	20.7292	4.61075	0	0	2.47616
lncRNA507	0.0982904	-3.34681	lncRNA507	lncRNA	1064.93	1220.95	405.746	0	0.770556	262.473
lncRNA508	0.0626865	-3.9957	lncRNA508	lncRNA	533.033	572.125	179.819	0	0.770556	78.4119
lncRNA528	0.149315	-2.74357	lncRNA528	lncRNA	41.0904	39.3854	10.7584	0	0	12.3808
lncRNA529	0.0153063	-6.02973	lncRNA529	lncRNA	82.1807	51.8229	13.8322	0	0	0.825388
lncRNA533	0.289166	-1.79003	lncRNA533	lncRNA	9.13119	14.5104	21.5168	6.40739	2.31167	3.30155
lncRNA602	0.163791	-2.61007	lncRNA602	lncRNA	27.3936	35.2396	15.3692	0	0	11.5554
lncRNA603	0.0740069	-3.7562	lncRNA603	lncRNA	15.9796	10.3646	3.07383	0	0	0.825388
lncRNA604	0.102491	-3.28643	lncRNA604	lncRNA	43.3732	41.4583	24.5906	0	0	9.90466
lncRNA643	0.131121	-2.93103	lncRNA643	lncRNA	30.8178	17.6198	10.7584	0	1.54111	4.95233
lncRNA649	0.358158	-1.48133	lncRNA649	lncRNA	52.5044	34.2031	72.235	20.824	16.1817	18.9839
lncRNA652	0.140695	-2.82936	lncRNA652	lncRNA	45.656	26.9479	18.443	0	0	11.5554
lncRNA653	0.0461917	-4.43622	lncRNA653	lncRNA	50.2216	53.8958	15.3692	0	0	4.12694
lncRNA660	0.198079	-2.33586	lncRNA660	lncRNA	172.351	185.526	78.3827	1.60185	7.70556	75.9357
lncRNA678	0.0721366	-3.79312	lncRNA678	lncRNA	241.977	5279.72	4.61075	1.60185	6.935	388.758
lncRNA686	0.0690459	-3.8563	lncRNA686	lncRNA	110.716	59.0781	29.2014	0	0	12.3808
lncRNA687	0.0171097	-5.86904	lncRNA687	lncRNA	69.6254	42.4948	19.9799	0	0	0.825388
lncRNA688	0.30516	-1.71236	lncRNA688	lncRNA	6.8484	14.5104	6.14766	1.60185	0	5.77772
lncRNA750	0.111348	-3.16686	lncRNA750	lncRNA	17.121	13.474	3.07383	0.800923	0	1.65078
lncRNA767	0.218442	-2.19468	lncRNA767	lncRNA	19.4038	14.5104	1.53692	0	0	6.60311
lncRNA873	0.119147	-3.06919	lncRNA873	lncRNA	4.5656	137.849	0	0	0	15.6824
lncRNA877	0.217044	-2.20394	lncRNA877	lncRNA	100.443	69.4427	50.7182	12.0139	10.7878	23.9363
lncRNA880	0.103547	-3.27164	lncRNA880	lncRNA	22.828	15.5469	6.14766	0	0	3.30155
lncRNA918	0.213104	-2.23037	lncRNA918	lncRNA	9.13119	9.32813	1.53692	0.800923	2.31167	0
lncRNA979	0.124428	-3.00662	lncRNA979	lncRNA	58.2114	49.75	21.5168	0.800923	0	14.0316
lncRNA991	0.0519515	-4.26669	lncRNA991	lncRNA	36.5248	33.1667	4.61075	0	0	2.47616
lncRNA992	0.253487	-1.98002	lncRNA992	lncRNA	34.242	49.75	32.2752	4.00462	5.39389	18.9839
lncRNA993	0.111778	-3.16129	lncRNA993	lncRNA	14.8382	4.14583	0	0	0	0.825388
BgiM19985-RA	0.38763	-1.36725	long-chain fatty acid transport protein 4	mRNA	553.579	336.849	204.41	126.546	130.224	166.728
BgiM01059-RA	0.0988179	-3.33908	long-chain-fatty-acid--CoA ligase ACSBG2	mRNA	67.3426	86.0261	35.3491	0	0	17.3332
BgiM11973-RA	0.346748	-1.52804	low-density lipoprotein receptor-like isoform X1	mRNA	251.108	391.781	190.577	58.4674	56.2506	173.332
BgiM18029-RA	0.114829	-3.12245	low-density lipoprotein receptor-related protein 1	mRNA	0	33.1667	6.14766	0.800923	0.770556	1.65078
BgiM20225-RA	0.132748	-2.91324	low-density lipoprotein receptor-related protein 2-like isoform X1	mRNA	200.886	166.87	39.9598	8.00923	7.70556	37.1425
BgiM18750-RA	0.468241	-1.09468	lymphoid-specific helicase	mRNA	66.2012	70.4792	38.4229	18.4212	33.9045	28.8886
BgiM18749-RA	0.454634	-1.13722	lymphoid-specific helicase	mRNA	31.9592	42.4948	18.443	14.4166	14.6406	12.3808
BgiM23599-RA	0.371365	-1.42909	LYR motif-containing protein 5B	mRNA	163.22	151.323	87.6042	53.6619	36.9867	57.7772
BgiM35980-RA	0.479225	-1.06123	lysophosphatidic acid phosphatase type 6	mRNA	1575.13	1291.43	1065.08	524.605	519.355	839.42
BgiM35656-RA	0.0614024	-4.02556	lysophosphatidic acid phosphatase type 6	mRNA	252.249	200.036	133.712	0	0.770556	33.8409
BgiM04340-RA	0.0878358	-3.50905	lysosomal alpha-mannosidase	mRNA	592.386	446.714	244.37	0.800923	0	110.602
BgiM21400-RA	0.16202	-2.62576	lysosome membrane protein 2	mRNA	142.675	82.9167	19.9799	4.00462	13.0995	21.4601
BgiM22410-RA	0.188015	-2.41108	M protein serotype 24-like isoform X2	mRNA	732.778	641.568	315.068	67.2776	59.3328	189.839
BgiM08364-RA	0.101555	-3.29967	macrophage mannose receptor 1	mRNA	22.828	217.656	0	0	0	23.1109
BgiM08374-RA	0.129388	-2.95023	macrophage mannose receptor 1	mRNA	66.2012	820.875	3.07383	0	0	113.904
BgiM25500-RA	0.0494095	-4.33907	macrophage mannose receptor 1	mRNA	66.2012	68.4063	26.1276	1.60185	0	4.95233
BgiM08377-RA	0.106648	-3.22907	macrophage mannose receptor 1-like isoform X1	mRNA	6.8484	167.906	0	0	0	17.3332
BgiM08380-RA	0.100544	-3.3141	macrophage mannose receptor 1-like isoform X3	mRNA	15.9796	325.448	0	0	0	33.0155
BgiM08920-RA	0.380995	-1.39216	MAD2L1-binding protein	mRNA	172.351	145.104	87.6042	43.2499	40.8395	69.3326
BgiM18050-RA	0.310792	-1.68598	magnesium-dependent phosphatase 1-like isoform X1	mRNA	296.764	233.203	106.047	40.0462	49.3156	107.3
BgiM33515-RA	0.302699	-1.72404	MAGUK p55 sub member 7	mRNA	30.8178	32.1302	18.443	3.20369	3.08222	17.3332
BgiM03361-RA	0.157096	-2.67029	major facilitator superfamily domain-containing protein 3 isoform X1	mRNA	245.401	185.526	99.8995	8.81016	1.54111	71.8088
BgiM23649-RA	0.181151	-2.46474	Malate dehydrogenase cytoplasmic	mRNA	241.977	271.552	112.195	3.20369	0	108.951
BgiM00743-RA	0.473151	-1.07963	male-specific lethal 1	mRNA	510.205	616.693	570.196	205.837	237.331	359.044
BgiM32714-RA	0.118012	-3.083	maltase 1	mRNA	39.949	1012.62	0	0	0.770556	122.157
BgiM32711-RA	0.136815	-2.8697	maltase 1	mRNA	5.707	184.49	0	0	0	24.7616
BgiM32712-RA	0.126026	-2.9882	maltase 1	mRNA	0	55.9688	0	0	0	5.77772
BgiM32713-RA	0.113241	-3.14253	maltase 1	mRNA	7.98979	156.505	0	0	0	17.3332
BgiM24484-RA	0.0709315	-3.81743	MAM and LDL-receptor class A domain-containing protein 1-like isoform X2	mRNA	213.442	126.448	39.9598	0	0	25.587
BgiM21184-RA	0.0351092	-4.83201	manganese-dependent ADP-ribose/CDP-alcohol diphosphatase	mRNA	52.5044	26.9479	7.68458	0	0	1.65078
BgiM05973-RA	0.369802	-1.43517	manganese-dependent ADP-ribose/CDP-alcohol diphosphatase	mRNA	351.551	253.932	119.879	54.4628	70.8912	141.967
BgiM22225-RA	0.109234	-3.1945	mannan endo-1 4-beta-mannosidase	mRNA	254.532	3081.39	0	2.40277	0	360.695
BgiM22224-RA	0.123108	-3.02201	mannan endo-1 4-beta-mannosidase	mRNA	43.3732	865.443	0	0	0	110.602
BgiM16183-RA	0.42321	-1.24055	mannosyl-oligosaccharide 1 2-alpha-mannosidase IA-like isoform X2	mRNA	461.125	430.13	477.981	165.791	148.717	264.124
BgiM09157-RA	0.473157	-1.07961	MAP3K12-binding inhibitory protein 1	mRNA	204.31	130.594	167.524	79.2914	69.35	88.3165
BgiM00953-RA	0.14018	-2.83464	marginal zone B- and B1-cell-specific protein	mRNA	1250.97	870.625	418.041	0	2.31167	352.441
BgiM04124-RA	0.168115	-2.57248	marginal zone B- and B1-cell-specific protein	mRNA	803.545	628.094	390.376	53.6619	73.9734	177.458
BgiM27965-RA	0.109652	-3.189	marginal zone B- and B1-cell-specific protein	mRNA	294.481	188.635	138.322	16.8194	16.1817	33.8409
BgiM21408-RA	0.405604	-1.30186	MCM domain-containing protein 2	mRNA	65.0598	91.2083	109.121	33.6388	27.74	45.3964
BgiM17345-RA	0.40473	-1.30497	mdm2-binding protein	mRNA	210.017	218.693	153.692	60.0693	60.8739	113.904
BgiM23713-RA	0.146868	-2.7674	mediator of RNA polymerase II transcription subunit 26	mRNA	2230.29	1981.71	965.183	131.351	132.536	495.233
BgiM24318-RA	0.175445	-2.51091	meiosis 1 arrest protein	mRNA	15.9796	5.18229	9.22149	0	0	4.12694
BgiM09924-RA	0.486639	-1.03908	meiosis expressed 1 protein	mRNA	975.896	626.021	611.692	296.342	357.538	422.599
BgiM35795-RA	0.44714	-1.1612	meiosis-specific nuclear structural protein 1	mRNA	1918.69	1655.22	1346.34	545.429	664.99	988.815
BgiM04788-RA	0.151217	-2.72531	meiosis-specific with OB domain-containing protein	mRNA	270.512	294.354	102.973	4.00462	0	95.745
BgiM27341-RA	0.408363	-1.29207	meiotic nuclear division protein 1	mRNA	135.827	138.885	107.584	48.0554	24.6578	82.5388
BgiM06092-RA	0.203649	-2.29585	meiotic recombination protein DMC1/LIM15 isoform X1	mRNA	133.544	203.146	133.712	18.4212	7.70556	68.5072
BgiM34670-RA	0.159512	-2.64827	meiotic recombination protein REC114-like isoform X1	mRNA	172.351	139.922	72.235	4.80554	0	55.301
BgiM02188-RA	0.098142	-3.34899	meiotic recombination protein REC8	mRNA	71.9082	94.3177	23.0537	2.40277	0	14.857
BgiM12503-RA	0.217858	-2.19854	meiotic recombination protein SPO11-like isoform X1	mRNA	60.4942	109.865	43.0336	1.60185	0	43.7456
BgiM12663-RA	0.0669632	-3.90049	membrane progestin receptor beta	mRNA	999.866	633.276	221.316	0	2.31167	120.507
BgiM10538-RA	0.152154	-2.7164	meprin A subunit alpha	mRNA	9.13119	272.589	3.07383	0	0	42.0948
BgiM18278-RA	0.116987	-3.09558	mesocentin	mRNA	240.835	146.141	61.4766	0	0	51.1741
BgiM12392-RA	0.0669715	-3.90031	mesocentin	mRNA	682.557	789.781	335.048	0	0	119.681
BgiM09715-RA	0.139098	-2.84583	metabotropic glutamate receptor	mRNA	141.534	86.0261	72.235	0	0	40.444
BgiM09716-RA	0.104454	-3.25906	metabotropic glutamate receptor 1	mRNA	66.2012	88.099	39.9598	0	0	18.9839
BgiM09705-RA	0.0673108	-3.89302	metabotropic glutamate receptor 2	mRNA	292.198	181.38	96.8257	0	1.54111	35.4917
BgiM09718-RA	0.0777972	-3.68414	metabotropic glutamate receptor 3	mRNA	99.3017	76.6979	32.2752	0	0	14.857
BgiM09708-RA	0.141784	-2.81824	metabotropic glutamate receptor 3	mRNA	43.3732	30.0573	16.9061	0	0	11.5554
BgiM09719-RA	0.11369	-3.13682	metabotropic glutamate receptor 5	mRNA	5.707	18.6563	1.53692	0	0	1.65078
BgiM09714-RA	0.154165	-2.69746	metabotropic glutamate receptor 5	mRNA	132.402	95.3542	36.886	0	0.770556	38.7932
BgiM09713-RA	0.0643075	-3.95887	metabotropic glutamate receptor 6	mRNA	26.2522	14.5104	6.14766	0	0	1.65078
BgiM09706-RA	0.0788047	-3.66558	metabotropic glutamate receptor 7	mRNA	408.621	220.766	99.8995	0	0	56.1264
BgiM09707-RA	0.163302	-2.61438	metabotropic glutamate receptor 7	mRNA	45.656	37.3125	24.5906	0	2.31167	14.0316
BgiM35454-RA	0.20323	-2.29881	metallo-beta-lactamase domain-containing protein 1-like isoform X1	mRNA	7.98979	18.6563	10.7584	0	2.31167	4.12694
BgiM25130-RA	0.158069	-2.66137	metalloendopeptidase	mRNA	11.414	188.635	0	4.80554	0	25.587
BgiM25131-RA	0.148768	-2.74887	metalloendopeptidase	mRNA	13.6968	221.802	0	1.60185	0	32.1901
BgiM12716-RA	0.126128	-2.98704	metalloendopeptidase OMA1 mitochondrial-like isoform X1	mRNA	442.863	288.135	142.933	0	0	108.951
BgiM33584-RA	0.0928222	-3.42939	metalloendopeptidase PEX	mRNA	168.927	121.266	59.9397	0.800923	2.31167	28.0632
BgiM34927-RA	0.479878	-1.05926	methenyltetrahydrofolate synthase domain-containing protein	mRNA	4214.05	5046.52	2502.1	1686.74	1539.57	2417.56
BgiM34926-RA	0.202803	-2.30185	methenyltetrahydrofolate synthase domain-containing protein-like X2	mRNA	316.168	322.339	116.806	35.2406	40.8395	75.9357
BgiM11945-RA	0.0883899	-3.49998	methyl-CpG-binding domain protein 4	mRNA	53.6458	42.4948	12.2953	0	0	8.25388
BgiM21760-RA	0.372559	-1.42446	methylmalonic aciduria type A mitochondrial	mRNA	95.8775	59.0781	56.8659	28.0323	16.9522	33.0155
BgiM32101-RA	0.469767	-1.08998	methylosome subunit pICln	mRNA	545.589	612.547	422.652	231.467	204.968	305.394
BgiM23039-RA	0.13438	-2.89561	methyltransferase NSUN7 isoform X3	mRNA	1161.94	803.255	299.698	50.4582	45.4628	207.172
BgiM32059-RA	0.300275	-1.73564	methyltransferase-like protein 24	mRNA	475.963	257.042	167.524	84.097	63.9562	121.332
BgiM31625-RA	0.123302	-3.01973	methyltransferase-like protein 24	mRNA	84.4635	63.224	29.2014	1.60185	0.770556	18.1585
BgiM22648-RA	0.132743	-2.91329	MetK 1 protein	mRNA	23.9694	52.8594	0	4.80554	0	4.12694
BgiM04938-RA	0.325654	-1.61859	MICAL-like protein 1	mRNA	1086.61	879.953	427.262	219.453	238.872	320.251
BgiM09833-RA	0.327111	-1.61215	MICOS complex subunit MIC19	mRNA	1702.97	1842.82	1092.75	307.555	319.01	889.769
BgiM03104-RA	0.41581	-1.266	MICOS complex subunit MIC60	mRNA	626.628	580.417	567.122	213.847	201.115	321.901
BgiM13185-RA	0.472768	-1.0808	microcephalin	mRNA	149.523	116.083	76.8458	66.4766	38.5278	56.1264
BgiM23323-RA	0.492136	-1.02287	microfibrillar-associated protein 1	mRNA	867.463	899.646	1211.09	458.128	443.07	563.74
BgiM30977-RA	0.469288	-1.09146	microspherule protein 1-like isoform X1	mRNA	364.106	267.406	242.833	111.328	124.06	174.157
BgiM05508-RA	0.421794	-1.24539	microtubule-associated protein futsch	mRNA	784.141	611.511	1189.57	381.24	438.446	269.902
BgiM07827-RA	0.270216	-1.88782	mis18-binding protein 1-like isoform X1	mRNA	674.567	581.453	365.786	112.93	117.895	206.347
BgiM36123-RA	0.164459	-2.6042	mitochondrial coenzyme a transporter slc25a42	mRNA	408.621	351.359	129.101	43.2499	20.0345	81.7134
BgiM26712-RA	0.107583	-3.21647	mitochondrial fission process protein 1	mRNA	150.665	112.974	70.6981	0	0	34.6663
BgiM26713-RA	0.212243	-2.23621	Mitochondrial fission process protein 1	mRNA	180.341	244.604	89.1411	0	2.31167	105.65
BgiM26714-RA	0.164998	-2.59948	mitochondrial fission process protein 1	mRNA	372.096	577.307	202.873	0	1.54111	187.363
BgiM14055-RA	0.316598	-1.65928	mitochondrial fission regulator 2	mRNA	462.267	422.875	259.739	110.527	92.4667	158.475
BgiM16135-RA	0.489015	-1.03205	mitochondrial import inner membrane translocase subunit Tim13	mRNA	397.207	361.724	264.349	146.569	153.341	199.744
BgiM03718-RA	0.39631	-1.3353	mitochondrial import inner membrane translocase subunit TIM44	mRNA	1095.74	817.766	522.551	256.295	300.517	407.742
BgiM07605-RA	0.393013	-1.34735	mitochondrial import inner membrane translocase subunit TIM50	mRNA	574.124	435.313	267.423	167.393	126.371	207.172
BgiM31292-RA	0.293719	-1.76749	mitochondrial import receptor subunit TOM70	mRNA	4515.38	4180.04	1908.85	750.465	787.508	1575.67
BgiM11974-RA	0.380194	-1.39519	Mitochondrial inner membrane protease subunit 2	mRNA	61.6356	58.0417	30.7383	18.4212	13.0995	24.7616
BgiM06869-RA	0.497565	-1.00704	mitochondrial inner membrane protein COX18	mRNA	171.21	136.813	113.732	57.6665	75.5145	75.9357
BgiM10924-RA	0.448594	-1.15652	mitochondrial intermembrane space import and assembly protein 40	mRNA	276.219	258.078	201.336	96.9117	76.285	155.998
BgiM15851-RA	0.152324	-2.71479	mitochondrial pyruvate carrier 2	mRNA	448.57	439.458	164.45	27.2314	26.1989	105.65
BgiM15737-RA	0.398847	-1.32609	mitochondrial ribonuclease P protein 3	mRNA	386.934	402.146	272.034	100.916	87.8434	233.585
BgiM28447-RA	0.327073	-1.61231	mitogen-activated protein kinase binding protein 1	mRNA	289.915	222.839	167.524	64.0739	60.8739	96.5704
BgiM09659-RA	0.0912077	-3.4547	mitogen-activated protein kinase kinase kinase 12	mRNA	14.8382	4.14583	4.61075	0	0	0.825388
BgiM09630-RA	0.120505	-3.05284	mitogen-activated protein kinase kinase kinase 13	mRNA	4.5656	11.401	1.53692	0	0	0.825388
BgiM31695-RA	0.0855194	-3.5476	mitogen-activated protein kinase-binding protein 1	mRNA	359.541	242.531	89.1411	0	0	57.7772
BgiM00806-RA	0.123648	-3.01568	mitogen-activated protein kinase-binding protein 1	mRNA	2648.05	2925.92	1088.14	1.60185	5.39389	815.484
BgiM28454-RA	0.094306	-3.40651	mitogen-activated protein kinase-binding protein 1	mRNA	21.6866	16.5833	10.7584	0	0	3.30155
BgiM04246-RA	0.456942	-1.12992	mitotic spindle assembly checkpoint protein MAD2A	mRNA	211.159	154.432	119.879	97.7127	53.1684	70.158
BgiM07108-RA	0.185224	-2.43266	monoacylglycerol lipase ABHD12-like isoform X1	mRNA	1342.29	1081.03	331.974	100.115	132.536	276.505
BgiM05487-RA	0.121737	-3.03816	monocarboxylate transporter 12-like isoform X2	mRNA	182.624	160.651	46.1075	8.81016	9.24667	28.0632
BgiM31293-RA	0.271772	-1.87953	monocarboxylate transporter 14	mRNA	41.0904	29.0208	7.68458	5.60646	5.39389	9.07927
BgiM31984-RA	0.106935	-3.22519	monocarboxylate transporter 2	mRNA	6.8484	177.234	4.61075	0	1.54111	17.3332
BgiM15354-RA	0.074196	-3.75251	monocarboxylate transporter 3	mRNA	75.3323	84.9896	10.7584	1.60185	2.31167	7.42849
BgiM04916-RA	0.0905584	-3.46501	monocarboxylate transporter 9	mRNA	148.382	86.0261	44.5705	0	0	23.9363
BgiM06837-RA	0.16994	-2.5569	Monocyte to macrophage differentiation factor 2	mRNA	278.501	220.766	87.6042	33.6388	27.74	37.1425
BgiM12269-RA	0.4886	-1.03327	MORN repeat-containing protein 3	mRNA	1496.37	1412.69	1770.53	551.836	664.99	1068.88
BgiM19888-RA	0.343873	-1.54005	MORN repeat-containing protein 5	mRNA	1027.26	851.969	604.008	216.249	238.872	397.837
BgiM02458-RA	0.466696	-1.09945	mortality factor 4-like protein 1	mRNA	1086.61	1018.84	1410.89	487.762	448.464	704.056
BgiM22715-RA	0.343824	-1.54026	Motile sperm domain-containing protein 2	mRNA	251.108	250.823	102.973	72.0831	63.9562	70.9834
BgiM12700-RA	0.167488	-2.57787	Mpv17-like protein 2	mRNA	682.557	705.828	328.9	0	0	286.41
BgiM17297-RA	0.173121	-2.53014	mpv17-like protein 2	mRNA	166.644	178.271	76.8458	0	0	71.8088
BgiM23905-RA	0.452902	-1.14273	mucin-17	mRNA	83.3221	116.083	158.302	56.8656	53.1684	51.1741
BgiM35784-RA	0.124677	-3.00374	mucin-2	mRNA	5.707	24.875	6.14766	0	0	3.30155
BgiM28604-RA	0.157331	-2.66813	mucin-2	mRNA	392.641	428.057	162.913	0	0	153.522
BgiM33987-RA	0.142188	-2.81413	mucin-2	mRNA	1.1414	42.4948	0	0	0	4.95233
BgiM36260-RA	0.0573045	-4.12521	mucin-2	mRNA	54.7872	17.6198	9.22149	0	0	3.30155
BgiM14771-RA	0.159627	-2.64723	mucin-5AC	mRNA	11.414	139.922	6.14766	0.800923	0	23.1109
BgiM20213-RA	0.137812	-2.85923	mucin-5AC	mRNA	0	43.5313	1.53692	0	0	4.95233
BgiM09125-RA	0.0966786	-3.37066	multicystatin	mRNA	74.1909	1594.07	0	1.60185	1.54111	156.824
BgiM26548-RA	0.242516	-2.04385	Multidrug resistance-associated protein 1	mRNA	55.9286	89.1354	36.886	4.00462	8.47612	30.5394
BgiM22327-RA	0.0773792	-3.69191	multidrug resistance-associated protein 1	mRNA	257.956	220.766	59.9397	0	1.54111	38.7932
BgiM04595-RA	0.288901	-1.79135	multidrug resistance-associated protein 1	mRNA	47.9388	41.4583	16.9061	10.412	7.70556	11.5554
BgiM18812-RA	0.104271	-3.2616	Multidrug resistance-associated protein 1	mRNA	299.047	338.922	99.8995	6.40739	1.54111	67.6818
BgiM26549-RA	0.183464	-2.44643	Multidrug resistance-associated protein 1	mRNA	168.927	200.036	87.6042	29.6342	10.0172	42.9202
BgiM17835-RA	0.455209	-1.1354	multidrug resistance-associated protein 1-like isoform X2	mRNA	148.382	200.036	92.2149	58.4674	43.9217	97.3958
BgiM12052-RA	0.167519	-2.57761	multiple epidermal growth factor-like domains 10	mRNA	70.7668	73.5886	35.3491	0	0	28.8886
BgiM19411-RA	0.27244	-1.87599	multiple epidermal growth factor-like domains 10	mRNA	30.8178	18.6563	19.9799	0.800923	3.85278	13.2062
BgiM33010-RA	0.0919741	-3.44263	multiple epidermal growth factor-like domains 10	mRNA	49.0802	45.6042	18.443	0	0	9.07927
BgiM36243-RA	0.11661	-3.10024	multiple epidermal growth factor-like domains 10	mRNA	7.98979	19.6927	4.61075	0	0	2.47616
BgiM34923-RA	0.297271	-1.75015	multiple epidermal growth factor-like domains 10	mRNA	191.755	157.542	106.047	17.6203	18.4933	98.2212
BgiM33706-RA	0.136875	-2.86907	multiple epidermal growth factor-like domains 10	mRNA	901.705	708.938	378.081	20.0231	23.1167	227.807
BgiM13373-RA	0.157061	-2.67061	multiple epidermal growth factor-like domains 10	mRNA	110.716	78.7708	33.8121	0	0	33.8409
BgiM33720-RA	0.0922565	-3.4382	multiple epidermal growth factor-like domains 10	mRNA	20.5452	14.5104	6.14766	0	0	2.47616
BgiM36319-RA	0.164279	-2.60578	multiple epidermal growth factor-like domains 10	mRNA	132.402	109.865	41.4967	0	0	45.3964
BgiM01805-RA	0.0735196	-3.76573	multiple epidermal growth factor-like domains 11	mRNA	687.122	498.537	213.631	0	0	101.523
BgiM36373-RA	0.129856	-2.94502	multiple epidermal growth factor-like domains protein 10	mRNA	46.7974	30.0573	15.3692	0.800923	0	9.90466
BgiM36348-RA	0.119603	-3.06367	multiple epidermal growth factor-like domains protein 10	mRNA	57.07	31.0938	12.2953	0	0	10.73
BgiM13368-RA	0.041741	-4.58239	multiple epidermal growth factor-like domains protein 10	mRNA	239.694	183.453	124.49	0	0	21.4601
BgiM36267-RA	0.0816588	-3.61425	multiple epidermal growth factor-like domains protein 10	mRNA	52.5044	59.0781	26.1276	0	0	9.90466
BgiM05892-RA	0.0918348	-3.44481	multiple epidermal growth factor-like domains protein 10	mRNA	91.3119	57.0052	36.886	0	0	15.6824
BgiM12051-RA	0.103	-3.27929	multiple epidermal growth factor-like domains protein 10	mRNA	73.0496	38.349	21.5168	0	0	12.3808
BgiM24359-RA	0.140353	-2.83287	multiple epidermal growth factor-like domains protein 10	mRNA	14.8382	32.1302	38.4229	0	0	10.73
BgiM33700-RA	0.153521	-2.70349	multiple epidermal growth factor-like domains protein 10	mRNA	42.2318	31.0938	15.3692	0	0	12.3808
BgiM35579-RA	0.186277	-2.42448	multiple epidermal growth factor-like domains protein 10	mRNA	60.4942	64.2604	32.2752	0	0	28.0632
BgiM36362-RA	0.16861	-2.56824	multiple epidermal growth factor-like domains protein 10	mRNA	33.1006	41.4583	13.8322	4.00462	3.08222	6.60311
BgiM36424-RA	0.158602	-2.65651	multiple epidermal growth factor-like domains protein 10	mRNA	35.3834	33.1667	27.6645	0	0	14.0316
BgiM33704-RA	0.110364	-3.17966	multiple epidermal growth factor-like domains protein 10 isoform X7	mRNA	320.733	346.177	167.524	0	0	90.7927
BgiM33707-RA	0.0411335	-4.60354	multiple epidermal growth factor-like domains protein 10 isoform X7	mRNA	45.656	36.276	12.2953	0	0	2.47616
BgiM35542-RA	0.20935	-2.25601	multiple epidermal growth factor-like domains protein 11	mRNA	75.3323	69.4427	18.443	0	0	33.0155
BgiM12058-RA	0.20098	-2.31488	multiple epidermal growth factor-like domains protein 11	mRNA	98.1603	77.7344	82.9934	12.0139	10.7878	28.0632
BgiM14374-RA	0.268508	-1.89697	multiple epidermal growth factor-like domains protein 11	mRNA	9.13119	15.5469	3.07383	0	3.08222	3.30155
BgiM36276-RA	0.20548	-2.28293	multiple epidermal growth factor-like domains protein 11	mRNA	51.363	69.4427	41.4967	0	0	32.1901
BgiM36441-RA	0.136797	-2.86989	multiple epidermal growth factor-like domains protein 11	mRNA	7.98979	7.25521	0	0	0	0.825388
BgiM30894-RA	0.0873318	-3.51735	multiple epidermal growth factor-like domains protein 6	mRNA	59.3528	38.349	21.5168	0	0	9.07927
BgiM34747-RA	0.217018	-2.20411	multiple epidermal growth factor-like domains protein 6	mRNA	9.13119	13.474	4.61075	0.800923	2.31167	1.65078
BgiM30817-RA	0.132354	-2.91753	multiple epidermal growth factor-like domains protein 6	mRNA	33.1006	27.9844	4.61075	0	0	7.42849
BgiM36430-RA	0.0639976	-3.96584	multiple epidermal growth factor-like domains protein 6	mRNA	26.2522	66.3333	6.14766	0	0	4.95233
BgiM24360-RA	0.137755	-2.85983	multiple epidermal growth factor-like domains protein 6	mRNA	65.0598	47.6771	33.8121	0	0.770556	18.1585
BgiM33718-RA	0.19898	-2.32931	multiple epidermal growth factor-like domains protein 6	mRNA	47.9388	39.3854	26.1276	0	0.770556	20.6347
BgiM33716-RA	0.0800543	-3.64288	multiple epidermal growth factor-like domains protein 6	mRNA	51.363	33.1667	35.3491	0	0	8.25388
BgiM33715-RA	0.104521	-3.25814	multiple epidermal growth factor-like domains protein 6	mRNA	85.6049	38.349	21.5168	0.800923	1.54111	11.5554
BgiM33714-RA	0.0644505	-3.95566	multiple epidermal growth factor-like domains protein 6	mRNA	35.3834	33.1667	13.8322	2.40277	1.54111	0
BgiM33709-RA	0.0595757	-4.06913	multiple epidermal growth factor-like domains protein 6	mRNA	335.571	194.854	129.101	1.60185	0	36.3171
BgiM33712-RA	0.0679326	-3.87975	multiple epidermal growth factor-like domains protein 6	mRNA	164.361	103.646	76.8458	0	3.08222	18.9839
BgiM30818-RA	0.146029	-2.77567	multiple epidermal growth factor-like domains protein 6	mRNA	12.5554	11.401	1.53692	0	0	2.47616
BgiM30891-RA	0.0958704	-3.38277	multiple epidermal growth factor-like domains protein 6	mRNA	75.3323	79.8073	19.9799	1.60185	2.31167	11.5554
BgiM00866-RA	0.233317	-2.09963	munc18-1-interacting protein 1	mRNA	1213.31	714.12	262.813	129.75	132.536	247.616
BgiM34996-RA	0.350362	-1.51308	muscle M-line assembly protein unc-89	mRNA	769.303	1091.39	1481.59	458.929	341.356	369.774
BgiM10047-RA	0.116129	-3.10621	mutS protein 4-like isoform X2	mRNA	110.716	132.667	43.0336	0	3.08222	28.8886
BgiM12666-RA	0.482878	-1.05027	mutS protein 5	mRNA	288.774	217.656	165.987	103.319	89.3845	131.237
BgiM14634-RA	0.379189	-1.39901	myb-like protein X	mRNA	116.423	119.193	141.396	40.8471	50.8567	50.3487
BgiM26322-RA	0.201909	-2.30823	myc protein	mRNA	17.121	25.9115	3.07383	0	1.54111	6.60311
BgiM00278-RA	0.103514	-3.2721	myelin expression factor 2	mRNA	18.2624	21.7656	33.8121	1.60185	3.08222	1.65078
BgiM00279-RA	0.158998	-2.65292	myelin expression factor 2-like isoform X2	mRNA	33.1006	57.0052	19.9799	4.00462	1.54111	10.73
BgiM28709-RA	0.467051	-1.09835	myeloid leukemia factor 1-like isoform X1	mRNA	2443.74	2032.5	1443.16	768.886	776.72	1218.27
BgiM11907-RA	0.0978822	-3.35281	myoneurin	mRNA	724.789	495.427	252.054	0	0	142.792
BgiM17633-RA	0.436332	-1.1965	myosin heavy chain	mRNA	229.421	125.411	133.712	60.0693	75.5145	76.7611
BgiM00201-RA	0.282068	-1.82588	myosin heavy chain muscle	mRNA	278.501	217.656	133.712	44.0508	39.2984	93.2689
BgiM14905-RA	0.0873005	-3.51787	myosin light chain kinase	mRNA	16622.2	16947.1	6055.45	4.00462	27.74	3426.19
BgiM00746-RA	0.210386	-2.24889	myosin light chain kinase A-like isoform X1	mRNA	622.063	694.427	276.645	43.2499	54.7095	236.061
BgiM35963-RA	0.220156	-2.1834	myosin-13	mRNA	57.07	66.3333	21.5168	8.81016	4.62334	17.3332
BgiM00691-RA	0.37318	-1.42206	myosin-3	mRNA	348.127	278.807	230.537	84.097	73.2028	161.776
BgiM22480-RA	0.0552793	-4.17712	myotubularin-related protein	mRNA	243.118	178.271	78.3827	0	2.31167	23.9363
BgiM05053-RA	0.120606	-3.05162	N-acetyllactosaminide beta-1 6-N-acetylglucosaminyl-transferase isoform C	mRNA	446.287	359.651	182.893	0	0.770556	117.205
BgiM13966-RA	0.272914	-1.87348	N-acetyltransferase ESCO1	mRNA	166.644	161.688	89.1411	30.4351	36.2161	46.2217
BgiM00889-RA	0.452086	-1.14533	N-lysine methyltransferase KMT5A-A	mRNA	215.724	188.635	95.2887	68.0785	67.0384	89.9673
BgiM26716-RA	0.495857	-1.012	N-lysine methyltransferase setd6	mRNA	74.1909	104.682	66.0874	41.648	36.9867	42.0948
BgiM27141-RA	0.342846	-1.54437	N-lysine methyltransferase SETD8-A	mRNA	114.14	132.667	136.785	28.0323	32.3634	70.158
BgiM27981-RA	0.101681	-3.29788	N-sulphoglucosamine sulphohydrolase	mRNA	82.1807	276.734	39.9598	3.20369	3.85278	32.1901
BgiM34388-RA	0.26186	-1.93313	N66 matrix protein	mRNA	1376.53	2012.8	3541.05	736.85	908.486	168.379
BgiM24398-RA	0.130209	-2.9411	NA	mRNA	105.009	118.156	46.1075	1.60185	0	32.1901
BgiM24401-RA	0.132975	-2.91078	NA	mRNA	138.109	171.016	64.5504	0	3.85278	44.571
BgiM21050-RA	0.0825259	-3.59901	NA	mRNA	103.867	60.1146	32.2752	0	0	14.857
BgiM06198-RA	0.307537	-1.70117	NA	mRNA	1004.43	962.87	425.726	212.245	205.738	316.949
BgiM13203-RA	0.0680259	-3.87777	NA	mRNA	165.503	109.865	72.235	0	0	22.2855
BgiM23669-RA	0.158912	-2.6537	NA	mRNA	63.9184	43.5313	23.0537	0.800923	3.85278	14.857
BgiM31775-RA	0.141127	-2.82493	NA	mRNA	572.982	802.219	270.497	0	1.54111	229.458
BgiM26702-RA	0.0840817	-3.57206	NA	mRNA	7.98979	223.875	0	0	0	18.1585
BgiM28128-RA	0.435557	-1.19907	NA	mRNA	126.695	108.828	58.4028	49.6573	35.4456	42.0948
BgiM00443-RA	0.347003	-1.52698	NA	mRNA	68.484	42.4948	19.9799	13.6157	18.4933	12.3808
BgiM22308-RA	0.128231	-2.96318	NA	mRNA	100.443	73.5886	39.9598	8.00923	0	18.1585
BgiM12188-RA	0.430341	-1.21645	NA	mRNA	1111.72	838.495	439.558	336.388	296.664	394.536
BgiM02233-RA	0.0938421	-3.41362	NA	mRNA	541.023	591.818	259.739	5.60646	0.770556	122.983
BgiM35663-RA	0.147363	-2.76255	NA	mRNA	126.695	91.2083	53.792	0	0	38.7932
BgiM24940-RA	0.088708	-3.49479	NA	mRNA	350.41	218.693	55.3289	20.824	8.47612	24.7616
BgiM30218-RA	0.1193	-3.06734	NA	mRNA	112.999	95.3542	30.7383	0	0	27.2378
BgiM10166-RA	0.100516	-3.3145	NA	mRNA	148.382	189.672	69.1612	0	0	39.6186
BgiM32580-RA	0.36311	-1.46152	NA	mRNA	112.999	168.943	81.4565	21.6249	28.5106	80.888
BgiM20874-RA	0.480335	-1.05789	NA	mRNA	130.12	169.979	219.779	64.8748	80.9084	103.174
BgiM14631-RA	0.069798	-3.84067	NA	mRNA	26.2522	1547.43	13.8322	0	4.62334	104.824
BgiM03018-RA	0.487303	-1.03711	NA	mRNA	333.289	306.792	232.074	117.736	100.172	206.347
BgiM14883-RA	0.0489005	-4.35401	NA	mRNA	22.828	57.0052	13.8322	0	1.54111	1.65078
BgiM33964-RA	0.138028	-2.85697	NA	mRNA	692.829	451.896	239.759	0	0	189.839
BgiM30114-RA	0.0852247	-3.55258	NA	mRNA	2672.02	2610.84	868.357	4.00462	3.85278	515.042
BgiM03999-RA	0.124643	-3.00413	NA	mRNA	54.7872	24.875	9.22149	1.60185	0.770556	7.42849
BgiM21291-RA	0.328795	-1.60474	NA	mRNA	37.6662	37.3125	15.3692	7.20831	10.7878	10.73
BgiM10982-RA	0.170777	-2.54982	NA	mRNA	154.089	80.8438	47.6444	0	0	47.0471
BgiM27281-RA	0.193892	-2.36667	NA	mRNA	195.179	281.917	86.0673	0	1.54111	106.475
BgiM03564-RA	0.27365	-1.8696	NA	mRNA	679.133	957.688	241.296	91.3053	107.107	314.473
BgiM02280-RA	0.131687	-2.92482	NA	mRNA	353.834	377.271	124.49	0.800923	0	110.602
BgiM27944-RA	0.192426	-2.37763	NA	mRNA	84.4635	79.8073	19.9799	5.60646	3.08222	25.587
BgiM14903-RA	0.027349	-5.19237	NA	mRNA	487.377	481.953	169.061	0	0	29.714
BgiM22287-RA	0.123702	-3.01506	NA	mRNA	58.2114	64.2604	53.792	0	1.54111	18.9839
BgiM32184-RA	0.128753	-2.95732	NA	mRNA	90.1705	1109.01	3.07383	0	0	153.522
BgiM23659-RA	0.16064	-2.6381	NA	mRNA	1.1414	139.922	4.61075	0	1.54111	20.6347
BgiM17722-RA	0.0245875	-5.34593	NA	mRNA	1319.46	942.141	381.155	0	0	63.5549
BgiM35675-RA	0.124745	-3.00295	NA	mRNA	26.2522	45.6042	16.9061	0	1.54111	8.25388
BgiM16532-RA	0.146278	-2.77322	NA	mRNA	149.523	146.141	39.9598	0.800923	0	47.0471
BgiM21182-RA	0.0257021	-5.28197	NA	mRNA	38.8076	42.4948	6.14766	0	0	0.825388
BgiM13382-RA	0.143177	-2.80412	NA	mRNA	108.433	66.3333	18.443	0	0	26.4124
BgiM25833-RA	0.0836142	-3.58011	NA	mRNA	75.3323	66.3333	32.2752	0	0	13.2062
BgiM25515-RA	0.100685	-3.31207	NA	mRNA	361.824	238.385	101.436	0	0	69.3326
BgiM17241-RA	0.0782727	-3.67535	NA	mRNA	139.251	191.745	63.0135	0	3.08222	26.4124
BgiM30215-RA	0.0983633	-3.34574	NA	mRNA	294.481	223.875	107.584	0	0	60.2533
BgiM10345-RA	0.214344	-2.222	NA	mRNA	744.192	585.599	256.665	18.4212	31.5928	288.886
BgiM25302-RA	0.115898	-3.10907	NA	mRNA	555.861	471.589	222.853	0	0	143.618
BgiM09402-RA	0.0952108	-3.39273	NA	mRNA	2770.18	2127.85	766.921	0	1.54111	536.502
BgiM22958-RA	0.197428	-2.3406	NA	mRNA	90.1705	59.0781	32.2752	0	0	34.6663
BgiM07943-RA	0.0965997	-3.37184	NA	mRNA	269.37	171.016	58.4028	2.40277	1.54111	42.9202
BgiM31747-RA	0.0846394	-3.56253	NA	mRNA	2395.8	1940.25	1075.84	1.60185	6.935	448.186
BgiM26710-RA	0.153707	-2.70174	NA	mRNA	2.2828	48.7136	0	0	0	6.60311
BgiM24832-RA	0.197621	-2.33919	NA	mRNA	251.108	193.818	104.51	34.4397	18.4933	54.4756
BgiM08142-RA	0.166855	-2.58333	NA	mRNA	1571.71	1550.54	706.981	77.6896	87.0728	472.947
BgiM24587-RA	0.133576	-2.90427	NA	mRNA	582.114	402.146	192.114	22.4259	26.9695	106.475
BgiM22108-RA	0.288189	-1.79491	NA	mRNA	764.737	1075.84	450.316	124.944	147.947	386.282
BgiM00565-RA	0.315023	-1.66647	NA	mRNA	15.9796	23.8385	9.22149	0.800923	5.39389	8.25388
BgiM27428-RA	0.0953556	-3.39054	NA	mRNA	229.421	231.13	98.3626	0.800923	0	51.1741
BgiM21512-RA	0.0843643	-3.56722	NA	mRNA	2469.99	1870.81	859.136	1.60185	0.770556	434.98
BgiM16737-RA	0.092977	-3.42698	NA	mRNA	0	49.75	0	0	0	3.30155
BgiM11593-RA	0.0512327	-4.28679	NA	mRNA	925.675	717.229	219.779	1.60185	0	92.4435
BgiM00188-RA	0.139	-2.84684	NA	mRNA	300.188	193.818	144.47	0	0	87.4912
BgiM27977-RA	0.0451567	-4.46891	NA	mRNA	3316.91	3274.17	1152.69	0.800923	0	347.488
BgiM22157-RA	0.0946821	-3.40076	NA	mRNA	71.9082	37.3125	16.9061	0	1.54111	9.07927
BgiM22881-RA	0.0159373	-5.97145	NA	mRNA	174.634	112.974	61.4766	0	0	4.12694
BgiM10663-RA	0.157304	-2.66838	NA	mRNA	182.624	111.938	75.3088	0	0	56.9518
BgiM33863-RA	0.398902	-1.32589	NA	mRNA	162.079	109.865	92.2149	61.6711	43.9217	38.7932
BgiM36334-RA	0.0764889	-3.70861	NA	mRNA	90.1705	63.224	36.886	0	0	13.2062
BgiM20942-RA	0.0714563	-3.80679	NA	mRNA	37.6662	35.2396	15.3692	0	0	4.95233
BgiM14523-RA	0.121634	-3.03938	NA	mRNA	321.875	239.422	133.712	0	1.54111	81.7134
BgiM00283-RA	0.15104	-2.727	NA	mRNA	18.2624	16.5833	6.14766	0	0	4.95233
BgiM04092-RA	0.168273	-2.57113	NA	mRNA	326.44	378.307	195.188	0	0	150.221
BgiM32216-RA	0.0430261	-4.53864	NA	mRNA	225.997	140.958	49.1813	0	0	16.5078
BgiM17162-RA	0.0619834	-4.01197	NA	mRNA	1431.31	869.589	485.665	0	4.62334	166.728
BgiM03987-RA	0.321349	-1.63779	NA	mRNA	60.4942	58.0417	35.3491	2.40277	2.31167	43.7456
BgiM13209-RA	0.167985	-2.57359	NA	mRNA	37.6662	25.9115	12.2953	0.800923	0	10.73
BgiM18246-RA	0.0713442	-3.80906	NA	mRNA	866.322	553.469	253.591	0	0	118.031
BgiM10167-RA	0.182446	-2.45446	NA	mRNA	42.2318	42.4948	12.2953	0	0	16.5078
BgiM22260-RA	0.264774	-1.91717	NA	mRNA	140.392	165.833	67.6243	33.6388	13.0995	51.1741
BgiM14292-RA	0.0990588	-3.33557	NA	mRNA	529.609	294.354	133.712	8.81016	3.85278	80.888
BgiM07100-RA	0.062999	-3.98853	NA	mRNA	497.65	315.083	138.322	0	0.770556	57.7772
BgiM36321-RA	0.198854	-2.33022	NA	mRNA	58.2114	45.6042	30.7383	0	0	25.587
BgiM05978-RA	0.240089	-2.05836	NA	mRNA	39.949	70.4792	49.1813	10.412	6.16445	20.6347
BgiM22503-RA	0.0824712	-3.59997	NA	mRNA	8616.42	5445.55	1984.16	1.60185	3.08222	1317.32
BgiM01945-RA	0.487238	-1.0373	NA	mRNA	372.096	269.479	209.02	123.342	141.782	148.57
BgiM14592-RA	0.22306	-2.1645	NA	mRNA	190.614	138.885	79.9196	14.4166	13.87	61.9041
BgiM20630-RA	0.196478	-2.34756	NA	mRNA	218.007	130.594	52.2551	0	0	77.5865
BgiM19891-RA	0.162228	-2.62391	NA	mRNA	0	22.8021	0	0	0	2.47616
BgiM14957-RA	0.103622	-3.2706	NA	mRNA	1249.83	858.188	404.209	1.60185	1.54111	255.87
BgiM13799-RA	0.317503	-1.65516	NA	mRNA	151.806	96.3906	47.6444	18.4212	31.5928	42.9202
BgiM33862-RA	0.239246	-2.06343	NA	mRNA	382.369	266.37	172.135	60.0693	48.545	86.6658
BgiM00316-RA	0.0904177	-3.46725	NA	mRNA	312.743	336.849	104.51	0	0	66.8564
BgiM22950-RA	0.17239	-2.53625	NA	mRNA	192.896	320.266	130.638	0	0	109.777
BgiM07384-RA	0.149916	-2.73777	NA	mRNA	102.726	79.8073	18.443	0	0	28.8886
BgiM26257-RA	0.0759284	-3.71922	NA	mRNA	457.701	318.193	176.745	0	0	70.9834
BgiM10503-RA	0.0778865	-3.68248	NA	mRNA	873.17	719.302	362.712	0	1.54111	149.395
BgiM16101-RA	0.146895	-2.76714	NA	mRNA	333.289	428.057	196.725	0	0	139.491
BgiM13193-RA	0.171301	-2.5454	NA	mRNA	45.656	24.875	18.443	0	0	14.0316
BgiM24770-RA	0.136779	-2.87009	NA	mRNA	430.308	256.005	101.436	23.2268	24.6578	58.6026
BgiM04611-RA	0.113089	-3.14446	NA	mRNA	235.128	207.292	109.121	0	0	61.0787
BgiM13205-RA	0.124316	-3.00792	NA	mRNA	73.0496	66.3333	36.886	0	0	20.6347
BgiM30443-RA	0.10748	-3.21786	NA	mRNA	75.3323	912.083	0	0	0	104.824
BgiM26831-RA	0.183657	-2.44492	NA	mRNA	2637.77	3428.6	1423.18	4.00462	9.24667	1361.07
BgiM30699-RA	0.159913	-2.64464	NA	mRNA	333.289	215.583	98.3626	2.40277	0	99.872
BgiM15667-RA	0.419828	-1.25213	NA	mRNA	78.7565	100.536	59.9397	40.0462	21.5756	37.9679
BgiM20176-RA	0.0932244	-3.42315	NA	mRNA	1737.21	1104.86	585.565	0	5.39389	312.822
BgiM15384-RA	0.080091	-3.64222	NA	mRNA	988.452	470.552	282.792	24.0277	31.5928	82.5388
BgiM20659-RA	0.110887	-3.17284	NA	mRNA	3.4242	64.2604	3.07383	0	0.770556	5.77772
BgiM33571-RA	0.128309	-2.9623	NA	mRNA	681.415	487.136	216.705	0	2.31167	174.157
BgiM00769-RA	0.047972	-4.38166	NA	mRNA	1601.38	698.573	344.269	0	0	125.459
BgiM21657-RA	0.140237	-2.83406	NA	mRNA	362.965	465.37	156.765	4.00462	0	132.888
BgiM23272-RA	0.148661	-2.7499	NA	mRNA	62.777	31.0938	19.9799	0	0	15.6824
BgiM36091-RA	0.20005	-2.32157	NA	mRNA	38.8076	24.875	12.2953	0	0	14.0316
BgiM11533-RA	0.341455	-1.55023	NA	mRNA	20.5452	32.1302	19.9799	4.80554	10.7878	8.25388
BgiM34549-RA	0.0776992	-3.68596	NA	mRNA	1653.89	2373.49	565.585	0	3.08222	352.441
BgiM26263-RA	0.0816175	-3.61498	NA	mRNA	182.624	154.432	73.7719	0	0	32.1901
BgiM30540-RA	0.15029	-2.73418	NA	mRNA	74.1909	59.0781	27.6645	0	2.31167	20.6347
BgiM28137-RA	0.0774161	-3.69122	NA	mRNA	12445.8	11608.3	4971.92	4.80554	11.5583	2229.37
BgiM30391-RA	0.142831	-2.80761	NA	mRNA	139.251	119.193	27.6645	12.8148	6.16445	20.6347
BgiM30393-RA	0.185885	-2.42752	NA	mRNA	545.589	371.052	230.537	44.0508	40.0689	127.935
BgiM13169-RA	0.0912805	-3.45355	NA	mRNA	595.81	304.719	162.913	0	0	95.745
BgiM26820-RA	0.0270657	-5.20739	NA	mRNA	225.997	67.3698	3.07383	0	0	6.60311
BgiM24275-RA	0.365643	-1.45149	NA	mRNA	47.9388	33.1667	13.8322	14.4166	6.16445	13.2062
BgiM01656-RA	0.0607542	-4.04087	NA	mRNA	86.7463	89.1354	36.886	0	0	11.5554
BgiM25226-RA	0.310917	-1.6854	NA	mRNA	1067.21	1316.3	670.095	153.777	246.578	548.058
BgiM07085-RA	0.114906	-3.12147	NA	mRNA	305.895	260.151	106.047	0	0	75.9357
BgiM15683-RA	0.105137	-3.24966	NA	mRNA	600.376	330.63	172.135	0	0.770556	113.904
BgiM30413-RA	0.432616	-1.20884	NA	mRNA	861.756	783.563	620.914	225.059	241.955	512.566
BgiM31969-RA	0.05348	-4.22486	NA	mRNA	2208.61	1665.59	671.632	0	1.54111	240.188
BgiM12479-RA	0.324965	-1.62164	NA	mRNA	1505.51	1616.88	1171.13	362.818	340.586	690.85
BgiM17555-RA	0.139628	-2.84034	NA	mRNA	3354.57	5373	1799.73	3.20369	6.16445	1459.29
BgiM32332-RA	0.163817	-2.60985	NA	mRNA	175.775	114.01	53.792	2.40277	2.31167	50.3487
BgiM32334-RA	0.0863318	-3.53396	NA	mRNA	114.14	72.5521	35.3491	1.60185	3.85278	12.3808
BgiM29611-RA	0.105987	-3.23804	NA	mRNA	502.216	352.396	130.638	0	0.770556	102.348
BgiM22515-RA	0.162783	-2.61897	NA	mRNA	52.5044	37.3125	7.68458	3.20369	1.54111	9.90466
BgiM07180-RA	0.204928	-2.28681	NA	mRNA	263.663	303.682	122.953	22.4259	36.9867	80.888
BgiM27752-RA	0.087554	-3.51368	NA	mRNA	90.1705	49.75	26.1276	0	0	13.2062
BgiM05058-RA	0.0788778	-3.66424	NA	mRNA	264.805	158.578	64.5504	0	0	37.1425
BgiM03717-RA	0.192043	-2.3805	NA	mRNA	82.1807	144.068	41.4967	0	1.54111	48.6979
BgiM07234-RA	0.103513	-3.27212	NA	mRNA	176.917	126.448	67.6243	1.60185	0	35.4917
BgiM13890-RA	0.0630009	-3.98848	NA	mRNA	2669.73	2110.23	1214.16	0	1.54111	374.726
BgiM12464-RA	0.121201	-3.04453	NA	mRNA	611.79	640.531	235.148	0	1.54111	177.458
BgiM11201-RA	0.106037	-3.23736	NA	mRNA	811.535	633.276	299.698	0	5.39389	178.284
BgiM05587-RA	0.0658171	-3.92539	NA	mRNA	771.586	501.646	162.913	0	1.54111	91.6181
BgiM18496-RA	0.0641236	-3.963	NA	mRNA	3053.24	2482.32	1220.31	7.20831	6.16445	418.472
BgiM30451-RA	0.0773397	-3.69265	NA	mRNA	1324.02	1253.08	396.524	0	0	228.633
BgiM01654-RA	0.0924236	-3.4356	NA	mRNA	2250.84	1558.83	579.417	0	1.54111	402.789
BgiM22736-RA	0.102265	-3.28961	NA	mRNA	1564.86	987.745	365.786	0	0	297.14
BgiM17662-RA	0.0611399	-4.03174	NA	mRNA	849.201	744.177	318.141	0	0.770556	114.729
BgiM33387-RA	0.170505	-2.55212	NA	mRNA	392.641	523.412	281.255	0	1.54111	201.395
BgiM36268-RA	0.048978	-4.35172	NA	mRNA	42.2318	25.9115	10.7584	0	0	2.47616
BgiM03842-RA	0.102992	-3.27939	NA	mRNA	638.042	467.443	141.396	0	0	127.11
BgiM17973-RA	0.141621	-2.8199	NA	mRNA	1316.03	1017.8	416.504	4.00462	5.39389	378.853
BgiM18916-RA	0.0785431	-3.67037	NA	mRNA	1484.96	932.813	256.665	0	1.54111	207.172
BgiM30437-RA	0.175104	-2.51372	NA	mRNA	2.2828	34.2031	3.07383	0	0.770556	4.95233
BgiM16370-RA	0.0717934	-3.8	NA	mRNA	285.35	214.547	116.806	0	0	42.9202
BgiM11317-RA	0.15237	-2.71435	NA	mRNA	130.12	87.0625	39.9598	0.800923	0	37.1425
BgiM36228-RA	0.156106	-2.6794	NA	mRNA	416.611	417.693	219.779	0	1.54111	161.776
BgiM14028-RA	0.102245	-3.2899	NA	mRNA	2740.5	2180.71	899.095	61.6711	50.0861	482.027
BgiM24740-RA	0.124862	-3.00159	NA	mRNA	133.544	108.828	32.2752	0	0	33.0155
BgiM26057-RA	0.100542	-3.31413	NA	mRNA	281.926	211.438	76.8458	0	1.54111	54.4756
BgiM25662-RA	0.186722	-2.42104	NA	mRNA	350.41	275.698	133.712	45.6526	21.5756	73.4596
BgiM06715-RA	0.183725	-2.44438	NA	mRNA	175.775	178.271	78.3827	23.2268	15.4111	39.6186
BgiM31968-RA	0.116909	-3.09654	NA	mRNA	356.117	237.349	136.785	14.4166	18.4933	51.1741
BgiM35196-RA	0.193198	-2.37185	NA	mRNA	55.9286	23.8385	24.5906	0	0	18.9839
BgiM13202-RA	0.0514461	-4.28079	NA	mRNA	456.56	231.13	92.2149	0	0.770556	37.9679
BgiM36128-RA	0.12754	-2.97098	NA	mRNA	108.433	88.099	39.9598	0	0	28.8886
BgiM36302-RA	0.0787075	-3.66736	NA	mRNA	1066.07	819.839	388.84	10.412	15.4111	151.871
BgiM03412-RA	0.103255	-3.27572	NA	mRNA	8753.39	8801.61	4206.54	1.60185	2.31167	2241.75
BgiM36284-RA	0.139078	-2.84603	NA	mRNA	45.656	23.8385	10.7584	0	0	9.90466
BgiM04590-RA	0.179609	-2.47707	NA	mRNA	251.108	147.177	55.3289	25.6295	20.805	33.8409
BgiM05580-RA	0.437219	-1.19357	NA	mRNA	28.535	40.4219	23.0537	8.81016	10.7878	19.8093
BgiM21128-RA	0.309822	-1.69049	NA	mRNA	11.414	19.6927	18.443	9.61108	3.08222	1.65078
BgiM28722-RA	0.16915	-2.56362	NA	mRNA	262.522	331.667	149.081	4.00462	0	120.507
BgiM33872-RA	0.133313	-2.90711	NA	mRNA	240.835	197.964	78.3827	0	0	67.6818
BgiM29564-RA	0.0676312	-3.88617	NA	mRNA	211.159	124.375	50.7182	0	0	24.7616
BgiM11319-RA	0.1288	-2.9568	NA	mRNA	636.901	555.542	156.765	0	0	172.506
BgiM13283-RA	0.143261	-2.80328	NA	mRNA	413.187	505.792	172.135	0	1.54111	153.522
BgiM16727-RA	0.124563	-3.00506	NA	mRNA	1556.87	1683.21	559.437	4.00462	0	467.995
BgiM26259-RA	0.0928315	-3.42924	NA	mRNA	1285.22	685.099	248.98	0	0	204.696
BgiM06444-RA	0.14691	-2.76699	NA	mRNA	102.726	120.229	52.2551	1.60185	5.39389	32.1901
BgiM00596-RA	0.219124	-2.19018	NA	mRNA	1278.37	750.396	414.967	167.393	132.536	234.41
BgiM24002-RA	0.0739466	-3.75737	NA	mRNA	1825.1	970.125	433.41	3.20369	3.08222	231.109
BgiM27524-RA	0.290888	-1.78146	NA	mRNA	239.694	305.755	430.336	68.0785	79.3673	135.364
BgiM22949-RA	0.152628	-2.71191	NA	mRNA	428.025	313.01	164.45	1.60185	0	135.364
BgiM21293-RA	0.458171	-1.12604	NA	mRNA	59.3528	58.0417	116.806	36.8425	30.0517	39.6186
BgiM29585-RA	0.0761336	-3.71532	NA	mRNA	2071.64	1522.56	682.39	0.800923	1.54111	321.901
BgiM09263-RA	0.417765	-1.25923	NA	mRNA	1593.39	1501.83	1463.14	526.207	549.406	827.864
BgiM02104-RA	0.098684	-3.34104	NA	mRNA	2782.73	1863.55	660.874	0	0.770556	521.645
BgiM20172-RA	0.119022	-3.0707	NA	mRNA	373.238	311.974	129.101	0	1.54111	94.0943
BgiM19071-RA	0.0916552	-3.44764	NA	mRNA	228.28	150.286	67.6243	1.60185	0	37.9679
BgiM34453-RA	0.117463	-3.08973	NA	mRNA	1196.19	784.599	355.027	18.4212	5.39389	249.267
BgiM11768-RA	0.265679	-1.91224	NA	mRNA	522.761	452.932	238.222	55.2637	63.9562	202.22
BgiM28537-RA	0.154174	-2.69737	NA	mRNA	713.375	808.438	321.215	26.4305	26.1989	230.283
BgiM17109-RA	0.380229	-1.39506	NA	mRNA	1737.21	1660.41	995.921	491.767	416.871	761.008
BgiM36463-RA	0.143851	-2.79735	NA	mRNA	29.6764	10.3646	3.07383	0	0	4.95233
BgiM32246-RA	0.369247	-1.43734	NA	mRNA	10.2726	20.7292	12.2953	4.00462	6.935	4.12694
BgiM01623-RA	0.386172	-1.37268	NA	mRNA	711.092	600.109	324.289	185.814	162.587	282.283
BgiM26267-RA	0.151625	-2.72142	NA	mRNA	117.564	111.938	39.9598	0	0	39.6186
BgiM26269-RA	0.0685377	-3.86696	NA	mRNA	159.796	110.901	26.1276	0	0	18.9839
BgiM25087-RA	0.102628	-3.28451	NA	mRNA	29.6764	25.9115	21.5168	0	0	6.60311
BgiM21514-RA	0.160894	-2.63582	NA	mRNA	33.1006	22.8021	7.68458	2.40277	0	6.60311
BgiM10553-RA	0.0605658	-4.04535	NA	mRNA	358.399	182.417	81.4565	0	0	36.3171
BgiM07102-RA	0.407998	-1.29337	NA	mRNA	102.726	89.1354	90.678	30.4351	26.1989	57.7772
BgiM12365-RA	0.319967	-1.64401	NA	mRNA	25.1108	22.8021	7.68458	3.20369	6.16445	7.42849
BgiM21516-RA	0.125533	-2.99386	NA	mRNA	205.452	158.578	53.792	0	0	51.1741
BgiM03090-RA	0.11857	-3.07619	NA	mRNA	442.863	281.917	121.416	0	0	99.0466
BgiM08682-RA	0.152281	-2.71519	NA	mRNA	1760.04	3229.6	1109.65	0	2.31167	925.26
BgiM36453-RA	0.0244235	-5.35558	NA	mRNA	27.3936	15.5469	15.3692	0	0	0
BgiM08679-RA	0.137642	-2.86101	NA	mRNA	1173.36	768.016	427.262	0	6.16445	318.6
BgiM25682-RA	0.188754	-2.40542	NA	mRNA	74.1909	79.8073	18.443	0	0	31.3648
BgiM27328-RA	0.176572	-2.50167	NA	mRNA	86.7463	59.0781	24.5906	0	0	28.8886
BgiM36460-RA	0.178379	-2.48698	NA	mRNA	118.706	111.938	76.8458	0	0	53.6502
BgiM15816-RA	0.130904	-2.93342	NA	mRNA	81.0393	107.792	72.235	0	1.54111	31.3648
BgiM03682-RA	0.0524781	-4.25214	NA	mRNA	408.621	447.75	110.658	1.60185	1.54111	46.2217
BgiM09119-RA	0.114148	-3.13103	NA	mRNA	284.208	179.307	81.4565	0	2.31167	58.6026
BgiM20741-RA	0.0593	-4.07582	NA	mRNA	105.009	71.5156	41.4967	0	0	11.5554
BgiM08680-RA	0.0826614	-3.59664	NA	mRNA	158.654	140.958	26.1276	0	0	25.587
BgiM14964-RA	0.147333	-2.76285	NA	mRNA	20.5452	33.1667	10.7584	0	0	8.25388
BgiM34134-RA	0.111867	-3.16014	NA	mRNA	642.608	867.516	425.726	0	2.31167	212.95
BgiM28518-RA	0.412707	-1.27681	NA	mRNA	142.675	174.125	81.4565	46.4536	48.545	68.5072
BgiM19881-RA	0.124012	-3.01144	NA	mRNA	180.341	120.229	49.1813	0	0	42.0948
BgiM07115-RA	0.437527	-1.19256	NA	mRNA	264.805	209.365	109.121	67.2776	73.2028	113.904
BgiM22746-RA	0.0765692	-3.70709	NA	mRNA	1976.9	1254.11	548.679	0	0	288.06
BgiM20756-RA	0.109317	-3.19341	NA	mRNA	762.455	731.74	351.954	0	0.770556	199.744
BgiM06154-RA	0.085812	-3.54268	NA	mRNA	1849.07	1530.85	799.196	0	1.54111	355.742
BgiM13477-RA	0.10691	-3.22553	NA	mRNA	502.216	349.287	185.967	0	2.31167	107.3
BgiM32425-RA	0.131737	-2.92427	NA	mRNA	95.8775	30.0573	12.2953	5.60646	3.08222	8.25388
BgiM23266-RA	0.0906074	-3.46423	NA	mRNA	402.914	364.833	121.416	0	0	79.2373
BgiM22883-RA	0.137365	-2.86392	NA	mRNA	408.621	375.198	167.524	0	2.31167	127.11
BgiM25917-RA	0.117682	-3.08704	NA	mRNA	299.047	190.708	121.416	2.40277	3.85278	64.3803
BgiM00374-RA	0.133867	-2.90113	NA	mRNA	829.797	759.724	262.813	4.80554	10.7878	231.109
BgiM13043-RA	0.0912877	-3.45344	NA	mRNA	410.904	412.51	158.302	0.800923	0	87.4912
BgiM09958-RA	0.137125	-2.86644	NA	mRNA	89.0291	50.7865	13.8322	0	0	19.8093
BgiM04382-RA	0.137345	-2.86412	NA	mRNA	9.13119	120.229	0	0	0	16.5078
BgiM35924-RA	0.119815	-3.06112	NA	mRNA	228.28	140.958	81.4565	0	1.54111	51.1741
BgiM04000-RA	0.138851	-2.8484	NA	mRNA	111.857	100.536	44.5705	0.800923	3.08222	30.5394
BgiM00892-RA	0.161685	-2.62875	NA	mRNA	259.098	225.948	98.3626	0	2.31167	90.7927
BgiM19536-RA	0.421239	-1.24729	NA	mRNA	160.937	188.635	132.175	69.6803	53.1684	79.2373
BgiM05513-RA	0.139871	-2.83783	NA	mRNA	120.988	118.156	33.8121	0	3.08222	33.8409
BgiM15206-RA	0.0981877	-3.34831	NA	mRNA	616.356	417.693	198.262	0	0	119.681
BgiM30874-RA	0.0927351	-3.43074	NA	mRNA	130.12	188.635	49.1813	0	3.08222	29.714
BgiM29110-RA	0.138499	-2.85205	NA	mRNA	1386.8	1138.03	514.867	0	5.39389	414.345
BgiM36262-RA	0.0442691	-4.49755	NA	mRNA	27.3936	19.6927	3.07383	0	0	0.825388
BgiM36402-RA	0.120146	-3.05713	NA	mRNA	122.13	82.9167	66.0874	2.40277	0	28.8886
BgiM30815-RA	0.0838402	-3.57621	NA	mRNA	6.8484	18.6563	0	0.800923	0	0
BgiM25714-RA	0.0723926	-3.78801	NA	mRNA	10277.2	11602.1	3235.21	3.20369	9.24667	1804.3
BgiM04661-RA	0.349595	-1.51624	NA	mRNA	564.993	349.287	219.779	75.2868	116.354	203.871
BgiM23263-RA	0.423132	-1.24082	NA	mRNA	36.5248	30.0573	16.9061	16.8194	6.935	10.73
BgiM30963-RA	0.108468	-3.20466	NA	mRNA	136.968	111.938	52.2551	0	0	31.3648
BgiM06576-RA	0.0918682	-3.44429	NA	mRNA	195.179	178.271	72.235	0	0	39.6186
BgiM27946-RA	0.0662967	-3.91492	NA	mRNA	100.443	71.5156	35.3491	0	0	12.3808
BgiM10341-RA	0.111222	-3.16849	NA	mRNA	174.634	102.609	46.1075	0	0	34.6663
BgiM23414-RA	0.0742622	-3.75123	NA	mRNA	717.94	486.099	136.785	0	0	98.2212
BgiM24421-RA	0.24377	-2.03641	NA	mRNA	31.9592	62.1875	32.2752	0	0	29.714
BgiM30109-RA	0.112808	-3.14805	NA	mRNA	1215.59	1172.23	410.356	0	1.54111	312.822
BgiM18082-RA	0.0565055	-4.14547	NA	mRNA	211.159	98.4636	50.7182	0	0	18.9839
BgiM32451-RA	0.109412	-3.19216	NA	mRNA	697.395	548.287	146.007	0.800923	0.770556	149.395
BgiM20852-RA	0.148564	-2.75085	NA	mRNA	463.408	431.167	169.061	1.60185	0	155.173
BgiM08598-RA	0.306811	-1.70458	NA	mRNA	810.393	613.583	401.135	134.555	148.717	275.68
BgiM18742-RA	0.106455	-3.23169	NA	mRNA	1256.68	1550.54	474.907	0	3.08222	345.012
BgiM11200-RA	0.14196	-2.81644	NA	mRNA	1365.11	1552.61	505.645	1.60185	7.70556	475.424
BgiM03624-RA	0.054305	-4.20277	NA	mRNA	414.328	266.37	119.879	0	0	42.0948
BgiM01265-RA	0.185477	-2.43069	NA	mRNA	9.13119	6.21875	16.9061	1.60185	1.54111	1.65078
BgiM15271-RA	0.173151	-2.52989	NA	mRNA	4.5656	17.6198	12.2953	0.800923	2.31167	1.65078
BgiM17993-RA	0.190446	-2.39255	NA	mRNA	5.707	13.474	24.5906	0	3.85278	3.30155
BgiM28063-RA	0.353375	-1.50073	NA	mRNA	135.827	103.646	82.9934	51.2591	36.9867	24.7616
BgiM03558-RA	0.208825	-2.25963	NA	mRNA	73.0496	70.4792	24.5906	7.20831	6.935	19.8093
BgiM29933-RA	0.130116	-2.94213	NA	mRNA	254.532	228.021	167.524	1.60185	0	81.7134
BgiM22956-RA	0.164703	-2.60206	NA	mRNA	313.885	479.88	219.779	0.800923	2.31167	162.601
BgiM16445-RA	0.104768	-3.25473	NA	mRNA	81.0393	37.3125	12.2953	0	0	12.3808
BgiM36468-RA	0.0812505	-3.62148	NA	mRNA	54.7872	33.1667	19.9799	0	0	7.42849
BgiM35733-RA	0.0805089	-3.63471	NA	mRNA	116.423	68.4063	36.886	0	0	16.5078
BgiM27691-RA	0.0469302	-4.41334	NA	mRNA	3353.43	1690.46	640.894	1.60185	4.62334	259.172
BgiM32452-RA	0.162758	-2.6192	NA	mRNA	186.048	210.401	102.973	0	0	80.0627
BgiM34838-RA	0.247023	-2.01728	NA	mRNA	84.4635	135.776	50.7182	19.2222	17.7228	28.8886
BgiM35687-RA	0.232912	-2.10214	NA	mRNA	55.9286	72.5521	21.5168	0.800923	0	33.0155
BgiM00332-RA	0.293351	-1.7693	NA	mRNA	162.079	131.63	89.1411	23.2268	38.5278	49.5233
BgiM30115-RA	0.0782953	-3.67493	NA	mRNA	2660.6	2172.42	823.787	40.8471	40.8395	359.869
BgiM23420-RA	0.474817	-1.07456	NA	mRNA	200.886	174.125	141.396	76.0877	81.6789	86.6658
BgiM27108-RA	0.0722973	-3.78991	NA	mRNA	85.6049	37.3125	9.22149	0	0.770556	7.42849
BgiM18293-RA	0.284819	-1.81188	NA	mRNA	86.7463	73.5886	47.6444	13.6157	23.1167	21.4601
BgiM24794-RA	0.0958097	-3.38368	NA	mRNA	1967.77	2378.67	914.465	16.0185	15.4111	471.297
BgiM35690-RA	0.113791	-3.13555	NA	mRNA	346.985	233.203	118.342	0	3.08222	75.1103
BgiM13075-RA	0.464185	-1.10723	NA	mRNA	1264.67	1303.86	905.243	531.813	425.347	654.533
BgiM17022-RA	0.368416	-1.44059	NA	mRNA	212.3	149.25	90.678	48.8563	40.0689	76.7611
BgiM27596-RA	0.140526	-2.83109	NA	mRNA	215.724	190.708	46.1075	5.60646	3.08222	53.6502
BgiM35167-RA	0.437172	-1.19373	NA	mRNA	207.735	153.396	87.6042	63.273	69.35	62.7295
BgiM26474-RA	0.137663	-2.86079	NA	mRNA	1.1414	55.9688	0	0	0	6.60311
BgiM26036-RA	0.122374	-3.03063	NA	mRNA	1227	901.719	470.296	4.00462	0.770556	311.997
BgiM24404-RA	0.0704104	-3.82807	NA	mRNA	126.695	83.9531	39.9598	0	3.08222	13.2062
BgiM19407-RA	0.328221	-1.60726	NA	mRNA	356.117	246.677	156.765	72.884	63.1856	112.253
BgiM22261-RA	0.433246	-1.20674	NA	mRNA	67.3426	66.3333	23.0537	27.2314	20.0345	19.8093
BgiM31104-RA	0.136634	-2.87161	NA	mRNA	520.478	307.828	86.0673	0.800923	1.54111	121.332
BgiM26709-RA	0.0884183	-3.49951	NA	mRNA	6.8484	129.557	0	0	0	10.73
BgiM12699-RA	0.180903	-2.46672	NA	mRNA	167.786	167.906	90.678	0	0	75.9357
BgiM07355-RA	0.0560595	-4.1569	NA	mRNA	200.886	95.3542	3.07383	5.60646	1.54111	8.25388
BgiM15927-RA	0.124658	-3.00396	NA	mRNA	285.35	382.453	161.376	3.20369	2.31167	96.5704
BgiM04820-RA	0.169917	-2.55709	NA	mRNA	331.006	272.589	132.175	0	0	123.808
BgiM26076-RA	0.0865953	-3.52957	NA	mRNA	9598.03	6902.81	2737.25	1.60185	2.31167	1660.68
BgiM17681-RA	0.134709	-2.89208	NA	mRNA	625.487	410.438	282.792	24.8286	39.2984	112.253
BgiM27052-RA	0.0764535	-3.70927	NA	mRNA	75.3323	130.594	38.4229	0	0	17.3332
BgiM27897-RA	0.459205	-1.12279	NA	mRNA	139.251	144.068	112.195	52.06	46.2334	82.5388
BgiM25545-RA	0.0741505	-3.7534	NA	mRNA	202.028	165.833	39.9598	0	0	28.8886
BgiM34105-RA	0.0743462	-3.7496	NA	mRNA	375.52	562.797	256.665	0	0	87.4912
BgiM18690-RA	0.426539	-1.22925	NA	mRNA	229.421	192.781	159.839	75.2868	74.7439	97.3958
BgiM27517-RA	0.136731	-2.87058	NA	mRNA	70.7668	62.1875	44.5705	3.20369	0	19.8093
BgiM27595-RA	0.311265	-1.68378	NA	mRNA	51.363	46.6406	33.8121	19.2222	9.24667	11.5554
BgiM29095-RA	0.276056	-1.85697	NA	mRNA	186.048	164.797	86.0673	29.6342	35.4456	54.4756
BgiM29096-RA	0.350873	-1.51098	NA	mRNA	157.513	116.083	89.1411	45.6526	26.1989	54.4756
BgiM09375-RA	0.0625705	-3.99837	NA	mRNA	86.7463	82.9167	36.886	0	0	11.5554
BgiM10536-RA	0.136824	-2.86961	NA	mRNA	309.319	429.094	199.799	0	0	127.11
BgiM21889-RA	0.0776954	-3.68603	NA	mRNA	1002.15	585.599	250.517	8.81016	3.08222	129.586
BgiM07942-RA	0.0507214	-4.30126	NA	mRNA	86.7463	97.4271	38.4229	0	0	9.90466
BgiM20952-RA	0.203405	-2.29757	NA	mRNA	170.068	210.401	90.678	13.6157	9.24667	71.8088
BgiM01658-RA	0.118251	-3.08008	NA	mRNA	538.74	465.37	122.953	2.40277	0	129.586
BgiM10130-RA	0.0842577	-3.56905	NA	mRNA	118.706	53.8958	0	0	0	13.2062
BgiM14636-RA	0.0777793	-3.68447	NA	mRNA	111.857	90.1719	16.9061	0	0	15.6824
BgiM28795-RA	0.432819	-1.20817	NA	mRNA	162.079	95.3542	72.235	32.8379	57.0211	51.9995
BgiM18423-RA	0.123685	-3.01526	NA	mRNA	425.742	410.438	141.396	1.60185	0	118.031
BgiM23683-RA	0.128239	-2.9631	NA	mRNA	3.4242	90.1719	0	0	0	10.73
BgiM12815-RA	0.288278	-1.79447	NA	mRNA	515.912	570.052	239.759	88.1016	92.4667	200.569
BgiM26260-RA	0.123386	-3.01875	NA	mRNA	1119.71	1119.38	714.666	0	0	363.171
BgiM20618-RA	0.0526351	-4.24783	NA	mRNA	149.523	86.0261	9.22149	0	0.770556	10.73
BgiM20639-RA	0.0841681	-3.57058	NA	mRNA	3703.84	2932.14	1037.42	0	1.54111	642.977
BgiM34130-RA	0.155639	-2.68372	NA	mRNA	1975.76	2289.54	1169.59	0	7.70556	836.944
BgiM17432-RA	0.214443	-2.22133	NA	mRNA	67.3426	45.6042	12.2953	10.412	5.39389	9.90466
BgiM31291-RA	0.131458	-2.92732	NA	mRNA	2711.96	2410.8	900.632	0	2.31167	788.246
BgiM35042-RA	0.134032	-2.89935	NA	mRNA	2013.43	2308.19	872.968	0	0	694.977
BgiM19169-RA	0.0636658	-3.97334	NA	mRNA	14.8382	24.875	7.68458	0	0	1.65078
BgiM19787-RA	0.419831	-1.25212	NA	mRNA	345.844	355.505	153.692	99.3145	97.8606	160.951
BgiM30108-RA	0.133769	-2.90218	NA	mRNA	312.743	247.714	84.5303	0	0	85.015
BgiM34482-RA	0.138284	-2.85429	NA	mRNA	33.1006	590.781	0	0	0	85.015
BgiM34484-RA	0.037711	-4.72887	NA	mRNA	62.777	1025.06	0	0	0	39.6186
BgiM24858-RA	0.225666	-2.14774	NA	mRNA	66.2012	55.9688	24.5906	4.80554	0.770556	26.4124
BgiM28087-RA	0.134416	-2.89522	NA	mRNA	30.8178	13.474	7.68458	0	0.770556	4.95233
BgiM24962-RA	0.141793	-2.81814	NA	mRNA	376.662	295.391	116.806	0	0	110.602
BgiM35036-RA	0.246111	-2.02262	NA	mRNA	930.24	603.219	295.088	113.731	126.371	208.823
BgiM19254-RA	0.080249	-3.63937	NA	mRNA	256.815	194.854	99.8995	0	0	42.9202
BgiM36413-RA	0.398712	-1.32658	NA	mRNA	50.2216	42.4948	24.5906	14.4166	10.0172	21.4601
BgiM07054-RA	0.154685	-2.69259	NA	mRNA	59.3528	77.7344	19.9799	1.60185	0	21.4601
BgiM34129-RA	0.102121	-3.29164	NA	mRNA	223.714	267.406	110.658	0	1.54111	58.6026
BgiM20631-RA	0.0561598	-4.15432	NA	mRNA	1231.57	874.771	482.591	3.20369	4.62334	136.189
BgiM28134-RA	0.0548585	-4.18814	NA	mRNA	501.074	303.682	87.6042	0.800923	3.85278	42.9202
BgiM10355-RA	0.129029	-2.95423	NA	mRNA	171.21	173.089	49.1813	0.800923	0	48.6979
BgiM36275-RA	0.0769767	-3.69944	NA	mRNA	53.6458	50.7865	19.9799	0.800923	0	7.42849
BgiM13838-RA	0.201997	-2.30759	NA	mRNA	143.816	157.542	47.6444	0	0	69.3326
BgiM18069-RA	0.0790206	-3.66163	NA	mRNA	190.614	153.396	47.6444	0	1.54111	28.0632
BgiM15059-RA	0.236805	-2.07823	NA	mRNA	253.391	134.74	70.6981	39.2452	26.1989	42.0948
BgiM27993-RA	0.148826	-2.7483	NA	mRNA	479.388	489.208	190.577	0.800923	5.39389	165.078
BgiM35732-RA	0.0869002	-3.5245	NA	mRNA	45.656	26.9479	9.22149	0	0	5.77772
BgiM16986-RA	0.185924	-2.42722	NA	mRNA	319.592	201.073	98.3626	0	0	113.904
BgiM36085-RA	0.10224	-3.28997	NA	mRNA	2315.9	1565.05	522.551	0	1.54111	447.36
BgiM12117-RA	0.101886	-3.29497	NA	mRNA	95.8775	24.875	10.7584	2.40277	3.08222	6.60311
BgiM13186-RA	0.0394796	-4.66275	NA	mRNA	42.2318	22.8021	12.2953	0	0	1.65078
BgiM36335-RA	0.10126	-3.30386	NA	mRNA	91.3119	52.8594	39.9598	0	0	17.3332
BgiM36233-RA	0.159919	-2.64459	NA	mRNA	52.5044	70.4792	29.2014	0	0	23.1109
BgiM28578-RA	0.123496	-3.01747	NA	mRNA	283.067	187.599	47.6444	0	0	62.7295
BgiM05075-RA	0.108758	-3.20081	NA	mRNA	337.854	325.448	107.584	0	0	82.5388
BgiM24253-RA	0.149202	-2.74466	NA	mRNA	143.816	165.833	78.3827	0.800923	3.85278	51.9995
BgiM35644-RA	0.198859	-2.33018	NA	mRNA	51.363	43.5313	23.0537	0	0	22.2855
BgiM22262-RA	0.125593	-2.99317	NA	mRNA	853.767	593.891	248.98	32.0369	13.87	165.903
BgiM12358-RA	0.199763	-2.32364	NA	mRNA	232.845	303.682	101.436	9.61108	30.8222	85.8404
BgiM04782-RA	0.129546	-2.94847	NA	mRNA	425.742	289.172	116.806	0	0	106.475
BgiM16382-RA	0.0672524	-3.89427	NA	mRNA	138.109	115.047	46.1075	0	3.08222	15.6824
BgiM24777-RA	0.0676533	-3.8857	NA	mRNA	1320.6	1168.09	348.88	0	0.770556	189.839
BgiM05889-RA	0.0385949	-4.69545	NA	mRNA	21.6866	17.6198	18.443	0	0	0.825388
BgiM01334-RA	0.136056	-2.87773	NA	mRNA	247.684	236.313	82.9934	0	0.770556	75.1103
BgiM12048-RA	0.415935	-1.26557	NA	mRNA	75.3323	45.6042	30.7383	12.8148	24.6578	24.7616
BgiM00142-RA	0.138754	-2.8494	NA	mRNA	216.866	172.052	72.235	0	0	62.7295
BgiM34632-RA	0.0767755	-3.70321	NA	mRNA	101.585	75.6615	44.5705	0	0	15.6824
BgiM07227-RA	0.10746	-3.21813	NA	mRNA	79.8979	70.4792	7.68458	0	0	15.6824
BgiM33907-RA	0.122955	-3.0238	NA	mRNA	0	23.8385	0	0	0	1.65078
BgiM16804-RA	0.0809607	-3.62663	NA	mRNA	35217.9	33566.7	11353.2	7.20831	9.24667	6470.22
BgiM33207-RA	0.271848	-1.87913	NA	mRNA	559.286	498.537	350.417	71.2822	102.484	207.998
BgiM28100-RA	0.0885618	-3.49717	NA	mRNA	4587.28	4173.82	2027.19	1.60185	0	952.498
BgiM24664-RA	0.250259	-1.99851	NA	mRNA	2484.83	3022.31	1212.63	280.323	295.894	1104.37
BgiM00089-RA	0.114937	-3.12109	NA	mRNA	780.717	671.625	361.175	0.800923	0	206.347
BgiM02536-RA	0.0767686	-3.70334	NA	mRNA	3104.61	1929.89	925.223	1.60185	3.08222	451.487
BgiM09674-RA	0.0801737	-3.64073	NA	mRNA	212.3	231.13	98.3626	0	0	42.0948
BgiM02008-RA	0.406432	-1.29891	NA	mRNA	332.147	306.792	227.463	98.5136	78.5967	174.157
BgiM32450-RA	0.164298	-2.60561	NA	mRNA	143.816	75.6615	49.1813	0	0	42.9202
BgiM09383-RA	0.431928	-1.21114	NA	mRNA	81.0393	129.557	112.195	36.8425	31.5928	70.158
BgiM26936-RA	0.0456527	-4.45316	NA	mRNA	71.9082	130.594	41.4967	1.60185	1.54111	6.60311
BgiM13204-RA	0.0950306	-3.39546	NA	mRNA	151.806	102.609	46.1075	0	0	27.2378
BgiM13199-RA	0.181594	-2.46121	NA	mRNA	77.6151	55.9688	18.443	0	0	26.4124
BgiM17656-RA	0.128485	-2.96033	NA	mRNA	967.907	825.021	401.135	0	0	280.632
BgiM32041-RA	0.166205	-2.58896	NA	mRNA	208.876	160.651	76.8458	23.2268	8.47612	41.2694
BgiM01765-RA	0.131178	-2.9304	NA	mRNA	2422.05	3071.03	1641.43	1.60185	6.935	926.086
BgiM24808-RA	0.114926	-3.12122	NA	mRNA	89.0291	75.6615	47.6444	0	0	23.1109
BgiM02408-RA	0.292345	-1.77426	NA	mRNA	124.413	64.2604	33.8121	16.0185	33.1339	14.857
BgiM13521-RA	0.0278722	-5.16503	NA	mRNA	140.392	124.375	23.0537	0	0	6.60311
BgiM13941-RA	0.0880913	-3.50486	NA	mRNA	18.2624	6.21875	0	0	0	0.825388
BgiM32445-RA	0.0851967	-3.55306	NA	mRNA	828.656	493.354	319.678	0.800923	1.54111	136.189
BgiM15109-RA	0.117361	-3.09097	NA	mRNA	86.7463	47.6771	29.2014	0.800923	3.08222	14.0316
BgiM21675-RA	0.124181	-3.00949	NA	mRNA	1551.16	1734	779.216	1.60185	0	501.836
BgiM36347-RA	0.0767388	-3.7039	NA	mRNA	59.3528	77.7344	30.7383	0.800923	0	10.73
BgiM26127-RA	0.0864854	-3.5314	NA	mRNA	41.0904	52.8594	16.9061	0	0	8.25388
BgiM23756-RA	0.059124	-4.08011	NA	mRNA	4224.32	2901.05	1314.06	0	1.54111	496.058
BgiM06195-RA	0.140122	-2.83525	NA	mRNA	668.86	850.932	272.034	0	3.85278	245.966
BgiM35195-RA	0.139076	-2.84605	NA	mRNA	42.2318	43.5313	12.2953	0	0	12.3808
BgiM26265-RA	0.139722	-2.83937	NA	mRNA	334.43	228.021	84.5303	0	0	89.1419
BgiM19631-RA	0.0958732	-3.38273	NA	mRNA	333.289	217.656	99.8995	0	0	61.0787
BgiM21433-RA	0.155915	-2.68117	NA	mRNA	95.8775	132.667	43.0336	1.60185	1.54111	37.9679
BgiM35603-RA	0.0761411	-3.71518	NA	mRNA	748.758	544.141	181.356	6.40739	4.62334	99.872
BgiM36307-RA	0.16968	-2.55911	NA	mRNA	206.593	207.292	142.933	0	0	93.2689
BgiM04784-RA	0.40408	-1.30729	NA	mRNA	677.991	533.776	384.229	148.972	222.691	272.378
BgiM00390-RA	0.0964996	-3.37333	NA	mRNA	348.127	354.469	146.007	3.20369	3.08222	74.2849
BgiM32918-RA	0.160274	-2.64139	NA	mRNA	557.003	773.198	385.766	11.2129	10.0172	252.569
BgiM14618-RA	0.0758524	-3.72066	NA	mRNA	1796.56	2117.48	650.115	1.60185	1.54111	341.711
BgiM30673-RA	0.0737412	-3.76139	NA	mRNA	240.835	166.87	56.8659	0	1.54111	31.3648
BgiM26142-RA	0.459864	-1.12072	NA	mRNA	401.773	318.193	198.262	112.129	164.899	144.443
BgiM15635-RA	0.0766281	-3.70598	NA	mRNA	2718.81	2193.15	759.236	1.60185	0.770556	430.853
BgiM09332-RA	0.218565	-2.19387	NA	mRNA	17.121	18.6563	10.7584	1.60185	0	7.42849
BgiM05076-RA	0.0632613	-3.98253	NA	mRNA	63.9184	70.4792	30.7383	0	0	9.07927
BgiM33116-RA	0.199944	-2.32233	NA	mRNA	20.5452	24.875	4.61075	0.800923	3.08222	4.95233
BgiM24744-RA	0.152394	-2.71412	NA	mRNA	451.994	414.583	207.484	1.60185	1.54111	159.3
BgiM13619-RA	0.102034	-3.29288	NA	mRNA	477.105	530.667	207.484	8.00923	12.3289	102.348
BgiM09811-RA	0.166893	-2.58301	NA	mRNA	73.0496	47.6771	13.8322	0	3.08222	18.1585
BgiM01992-RA	0.0677562	-3.8835	NA	mRNA	132.402	94.3177	49.1813	0	0	17.3332
BgiM30566-RA	0.125846	-2.99027	NA	mRNA	723.647	613.583	298.162	0	2.31167	202.22
BgiM23332-RA	0.243799	-2.03624	NA	mRNA	71.9082	114.01	72.235	2.40277	11.5583	47.8725
BgiM26960-RA	0.119527	-3.06459	NA	mRNA	190.614	237.349	121.416	0	0	64.3803
BgiM35950-RA	0.108812	-3.20009	NA	mRNA	52.5044	42.4948	30.7383	0	0	12.3808
BgiM30216-RA	0.0653291	-3.93613	NA	mRNA	1586.54	1106.94	359.638	0	0	198.093
BgiM36306-RA	0.0539728	-4.21162	NA	mRNA	362.965	318.193	121.416	1.60185	1.54111	38.7932
BgiM27980-RA	0.16986	-2.55758	NA	mRNA	278.501	327.521	124.49	0	1.54111	121.332
BgiM32159-RA	0.169321	-2.56217	NA	mRNA	237.411	226.984	127.564	6.40739	9.24667	83.3642
BgiM34550-RA	0.0391594	-4.6745	NA	mRNA	59.3528	15.5469	3.07383	0	0	1.65078
BgiM20457-RA	0.153034	-2.70808	NA	mRNA	2.2828	16.5833	0	0	0	1.65078
BgiM28707-RA	0.093207	-3.42342	NA	mRNA	370.955	379.344	158.302	0	0	83.3642
BgiM14617-RA	0.0520213	-4.26475	NA	mRNA	2380.96	1730.89	631.672	4.80554	6.16445	234.41
BgiM01084-RA	0.186982	-2.41903	NA	mRNA	270.512	321.302	158.302	12.0139	12.3289	114.729
BgiM00919-RA	0.128178	-2.96378	NA	mRNA	295.622	153.396	61.4766	21.6249	5.39389	37.1425
BgiM36429-RA	0.057688	-4.11559	NA	mRNA	51.363	38.349	19.9799	0	0	4.95233
BgiM26954-RA	0.0735865	-3.76442	NA	mRNA	31.9592	38.349	15.3692	0	0	4.95233
BgiM00594-RA	0.0633437	-3.98065	NA	mRNA	245.401	248.75	139.859	0	0	38.7932
BgiM10181-RA	0.182124	-2.457	NA	mRNA	17.121	13.474	7.68458	0	0	5.77772
BgiM00615-RA	0.0706099	-3.82399	NA	mRNA	921.109	832.276	267.423	6.40739	6.16445	128.761
BgiM08007-RA	0.221855	-2.17231	NA	mRNA	154.089	123.339	64.5504	16.0185	10.0172	48.6979
BgiM00350-RA	0.143572	-2.80015	NA	mRNA	2733.65	2826.42	1140.39	0	0	960.752
BgiM36069-RA	0.0377175	-4.72862	NA	mRNA	29.6764	21.7656	7.68458	0	0	0.825388
BgiM01809-RA	0.132223	-2.91895	NA	mRNA	176.917	101.573	67.6243	2.40277	0	42.0948
BgiM08475-RA	0.058983	-4.08356	NA	mRNA	622.063	375.198	187.504	0	0	68.5072
BgiM08476-RA	0.0289742	-5.10909	NA	mRNA	748.758	303.682	164.45	0	0	33.8409
BgiM18549-RA	0.109289	-3.19378	NA	mRNA	534.175	389.708	136.785	0	1.54111	113.078
BgiM32297-RA	0.170454	-2.55255	NA	mRNA	4138.71	5108.7	1687.53	3.20369	1.54111	1857.95
BgiM17719-RA	0.159124	-2.65178	NA	mRNA	569.558	729.667	272.034	6.40739	3.85278	238.537
BgiM09754-RA	0.152841	-2.70989	NA	mRNA	18.2624	17.6198	4.61075	0	0	4.95233
BgiM13294-RA	0.194975	-2.35864	NA	mRNA	186.048	221.802	118.342	1.60185	0.770556	99.0466
BgiM22352-RA	0.0865005	-3.53115	NA	mRNA	929.099	617.729	290.477	0	0.770556	156.824
BgiM02517-RA	0.102246	-3.28988	NA	mRNA	488.519	472.625	299.698	0	4.62334	122.983
BgiM12057-RA	0.0956334	-3.38634	NA	mRNA	33.1006	18.6563	13.8322	0	0	4.95233
BgiM09258-RA	0.226149	-2.14466	NA	mRNA	325.299	197.964	89.1411	44.8517	57.0211	35.4917
BgiM36269-RA	0.0885957	-3.49662	NA	mRNA	293.34	190.708	70.6981	0	0.770556	47.0471
BgiM34742-RA	0.100738	-3.31132	NA	mRNA	15.9796	10.3646	3.07383	0	0	1.65078
BgiM13453-RA	0.470504	-1.08772	NA	mRNA	971.331	785.636	623.988	305.953	294.352	519.169
BgiM34989-RA	0.08847	-3.49867	NA	mRNA	517.054	390.745	152.155	0	0	92.4435
BgiM23757-RA	0.12479	-3.00243	NA	mRNA	3238.15	3996.58	1741.32	0	5.39389	1113.45
BgiM12904-RA	0.134852	-2.89055	NA	mRNA	461.125	508.901	202.873	6.40739	7.70556	142.792
BgiM16114-RA	0.136269	-2.87547	NA	mRNA	513.63	403.182	170.598	0	0	146.919
BgiM05891-RA	0.154367	-2.69556	NA	mRNA	21.6866	29.0208	10.7584	0	0	8.25388
BgiM35942-RA	0.174448	-2.51913	NA	mRNA	647.173	488.172	210.557	0	0	233.585
BgiM33413-RA	0.0565642	-4.14397	NA	mRNA	189.472	103.646	52.2551	0	0	18.1585
BgiM26872-RA	0.0756123	-3.72524	NA	mRNA	4.5656	10.3646	13.8322	0	0	0.825388
BgiM27309-RA	0.045861	-4.44659	NA	mRNA	680.274	510.974	259.739	0	0.770556	64.3803
BgiM23392-RA	0.185776	-2.42837	NA	mRNA	186.048	232.167	67.6243	2.40277	0	86.6658
BgiM27984-RA	0.164853	-2.60075	NA	mRNA	202.028	151.323	84.5303	9.61108	7.70556	53.6502
BgiM16243-RA	0.0907752	-3.46156	NA	mRNA	1838.79	1426.17	743.867	16.0185	13.0995	333.457
BgiM27167-RA	0.323504	-1.62815	NA	mRNA	101.585	107.792	39.9598	41.648	10.7878	27.2378
BgiM20394-RA	0.31908	-1.64801	NA	mRNA	45.656	33.1667	23.0537	9.61108	5.39389	16.5078
BgiM34763-RA	0.155559	-2.68446	NA	mRNA	365.248	495.427	230.537	6.40739	6.935	155.173
BgiM10752-RA	0.100611	-3.31314	NA	mRNA	271.653	231.13	84.5303	0	0	57.7772
BgiM34674-RA	0.230373	-2.11795	NA	mRNA	595.81	415.62	245.906	62.472	59.3328	166.728
BgiM26878-RA	0.0824365	-3.60057	NA	mRNA	793.272	591.818	362.712	1.60185	0	141.141
BgiM27024-RA	0.398708	-1.32659	NA	mRNA	142.675	107.792	126.027	48.8563	39.2984	61.0787
BgiM34104-RA	0.100412	-3.316	NA	mRNA	340.137	393.854	224.39	0	0	94.9196
BgiM06231-RA	0.112289	-3.15471	NA	mRNA	703.102	787.708	262.813	0	0	195.617
BgiM00065-RA	0.243524	-2.03787	NA	mRNA	53.6458	41.4583	27.6645	10.412	8.47612	9.90466
BgiM05097-RA	0.0517534	-4.2722	NA	mRNA	116.423	50.7865	3.07383	0	0	7.42849
BgiM33223-RA	0.448398	-1.15715	NA	mRNA	859.474	833.313	496.424	261.902	289.729	429.202
BgiM11958-RA	0.133616	-2.90384	NA	mRNA	1288.64	1764.05	674.706	0	1.54111	495.233
BgiM04823-RA	0.10898	-3.19786	NA	mRNA	210.017	384.526	144.47	0	0	79.2373
BgiM24857-RA	0.11002	-3.18416	NA	mRNA	748.758	750.396	319.678	0	1.54111	197.268
BgiM24799-RA	0.115228	-3.11743	NA	mRNA	382.369	258.078	124.49	4.80554	6.935	75.1103
BgiM09810-RA	0.441994	-1.1779	NA	mRNA	272.794	233.203	195.188	93.708	104.796	110.602
BgiM14268-RA	0.068772	-3.86203	NA	mRNA	264.805	155.469	75.3088	2.40277	3.08222	27.2378
BgiM23453-RA	0.193245	-2.3715	NA	mRNA	543.306	639.495	287.403	64.0739	79.3673	139.491
BgiM36442-RA	0.0948679	-3.39794	NA	mRNA	45.656	39.3854	24.5906	0	0	9.07927
BgiM13490-RA	0.229849	-2.12124	NA	mRNA	223.714	188.635	75.3088	28.0323	29.2811	53.6502
BgiM13491-RA	0.159988	-2.64396	NA	mRNA	763.596	476.771	196.725	54.4628	68.5795	105.65
BgiM36456-RA	0.0519579	-4.26651	NA	mRNA	99.3017	101.573	32.2752	0	0	10.73
BgiM36403-RA	0.142449	-2.81148	NA	mRNA	20.5452	23.8385	10.7584	0	0	6.60311
BgiM07550-RA	0.437764	-1.19177	NA	mRNA	128.978	137.849	144.47	50.4582	46.2334	82.5388
BgiM20118-RA	0.419304	-1.25393	NA	mRNA	769.303	687.172	765.384	257.096	252.742	420.948
BgiM00863-RA	0.354173	-1.49747	NA	mRNA	328.723	367.943	505.645	129.75	120.977	174.157
BgiM25959-RA	0.274571	-1.86475	NA	mRNA	1527.19	920.375	477.981	270.712	232.708	298.791
BgiM22764-RA	0.149236	-2.74433	NA	mRNA	25.1108	422.875	24.5906	1.60185	0	67.6818
BgiM20702-RA	0.0670882	-3.8978	NA	mRNA	431.449	272.589	136.785	4.80554	13.0995	37.1425
BgiM09696-RA	0.113831	-3.13504	NA	mRNA	83.3221	67.3698	19.9799	0.800923	0	17.3332
BgiM27327-RA	0.183099	-2.4493	NA	mRNA	76.4737	63.224	24.5906	0	0	28.8886
BgiM30353-RA	0.484086	-1.04666	NA	mRNA	150.665	139.922	201.336	67.2776	68.5795	101.523
BgiM11839-RA	0.0799327	-3.64507	NA	mRNA	122.13	96.3906	46.1075	0	0	19.8093
BgiM16237-RA	0.13484	-2.89068	NA	mRNA	612.931	434.276	141.396	36.8425	34.675	87.4912
BgiM30813-RA	0.136014	-2.87817	NA	mRNA	263.663	178.271	95.2887	0	0	71.8088
BgiM15697-RA	0.215454	-2.21455	NA	mRNA	384.652	516.156	205.947	2.40277	4.62334	230.283
BgiM34717-RA	0.174334	-2.52008	NA	mRNA	81.0393	93.2813	32.2752	8.00923	17.7228	9.07927
BgiM35190-RA	0.177125	-2.49716	NA	mRNA	70.7668	87.0625	35.3491	0	0	33.0155
BgiM26958-RA	0.151329	-2.72424	NA	mRNA	229.421	388.672	153.692	0	0	115.554
BgiM24357-RA	0.0353995	-4.82013	NA	mRNA	22.828	49.75	13.8322	0	0	1.65078
BgiM36382-RA	0.128702	-2.9579	NA	mRNA	89.0291	38.349	29.2014	1.60185	0.770556	16.5078
BgiM06149-RA	0.165303	-2.59682	NA	mRNA	470.256	451.896	178.282	2.40277	0	178.284
BgiM11763-RA	0.307588	-1.70093	NA	mRNA	586.679	538.958	1164.98	259.499	208.821	235.236
BgiM36304-RA	0.20984	-2.25264	NA	mRNA	37.6662	88.099	29.2014	0	0	31.3648
BgiM20167-RA	0.149237	-2.74432	NA	mRNA	30823.5	27754.3	12459.8	4.80554	117.895	10477.5
BgiM08521-RA	0.131345	-2.92856	NA	mRNA	13.6968	285.026	0	0	0	37.9679
BgiM20335-RA	0.148217	-2.75422	NA	mRNA	197.462	80.8438	39.9598	2.40277	3.08222	40.444
BgiM23570-RA	0.061117	-4.03228	NA	mRNA	341.278	306.792	130.638	0	0	46.2217
BgiM01063-RA	0.0953709	-3.39031	NA	mRNA	632.335	527.557	288.94	1.60185	1.54111	133.713
BgiM08823-RA	0.32246	-1.63281	NA	mRNA	671.143	505.792	534.847	117.736	151.8	281.457
BgiM27437-RA	0.125021	-2.99976	NA	mRNA	134.685	188.635	63.0135	0.800923	0	46.2217
BgiM27438-RA	0.0561421	-4.15477	NA	mRNA	248.825	248.75	99.8995	0.800923	0	31.3648
BgiM35572-RA	0.448948	-1.15538	NA	mRNA	902.847	895.5	647.041	316.365	338.274	442.408
BgiM01167-RA	0.103239	-3.27594	NA	mRNA	1237.28	1179.49	401.135	1.60185	0.770556	287.235
BgiM29387-RA	0.081635	-3.61467	NA	mRNA	28.535	17.6198	0	1.60185	0	0.825388
BgiM31975-RA	0.051812	-4.27057	NA	mRNA	400.631	292.281	95.2887	0	2.31167	37.1425
BgiM02518-RA	0.0490353	-4.35003	NA	mRNA	117.564	175.161	72.235	0	0	16.5078
BgiM17711-RA	0.312167	-1.67961	NA	mRNA	372.096	352.396	165.987	68.0785	68.5795	140.316
BgiM35370-RA	0.213323	-2.22889	NA	mRNA	10.2726	14.5104	7.68458	0	0	5.77772
BgiM10347-RA	0.446134	-1.16445	NA	mRNA	1125.42	1035.42	1506.18	464.536	507.026	663.612
BgiM29750-RA	0.103427	-3.27331	NA	mRNA	365.248	325.448	199.799	0	0	90.7927
BgiM15555-RA	0.16563	-2.59397	NA	mRNA	66.2012	107.792	47.6444	0	0	35.4917
BgiM18639-RA	0.273687	-1.8694	NA	mRNA	272.794	183.453	66.0874	51.2591	36.9867	53.6502
BgiM18795-RA	0.105451	-3.24535	NA	mRNA	9.13119	33.1667	9.22149	0	0	4.12694
BgiM17976-RA	0.0367535	-4.76598	NA	mRNA	180.341	57.0052	1.53692	0	0.770556	6.60311
BgiM32223-RA	0.0817425	-3.61277	NA	mRNA	1941.52	1465.55	576.343	1.60185	0.770556	321.901
BgiM27279-RA	0.147592	-2.76031	NA	mRNA	106.15	167.906	102.973	2.40277	0	51.9995
BgiM01620-RA	0.230923	-2.11451	NA	mRNA	279.643	111.938	96.8257	23.2268	33.1339	55.301
BgiM20348-RA	0.116988	-3.09556	NA	mRNA	275.077	204.182	66.0874	0	3.08222	59.428
BgiM02177-RA	0.127015	-2.97693	NA	mRNA	119.847	126.448	69.1612	0	0	38.7932
BgiM10065-RA	0.0553696	-4.17476	NA	mRNA	1261.25	967.016	341.195	6.40739	0.770556	133.713
BgiM13937-RA	0.313734	-1.67238	NA	mRNA	62.777	81.8802	26.1276	13.6157	20.805	18.1585
BgiM28993-RA	0.363162	-1.46132	NA	mRNA	173.493	107.792	70.6981	43.2499	30.8222	52.8248
BgiM28677-RA	0.443914	-1.17165	NA	mRNA	100.443	124.375	181.356	54.4628	52.3978	72.6342
BgiM35681-RA	0.0563451	-4.14957	NA	mRNA	21.6866	25.9115	6.14766	0	0	1.65078
BgiM35683-RA	0.175834	-2.50772	NA	mRNA	9.13119	22.8021	3.07383	0	0	4.95233
BgiM32207-RA	0.0984267	-3.34481	NA	mRNA	141.534	219.729	63.0135	0	0	40.444
BgiM32416-RA	0.0531121	-4.23482	NA	mRNA	3460.72	2226.31	985.163	0	3.85278	349.139
BgiM14301-RA	0.450923	-1.14905	NA	mRNA	287.633	332.703	368.86	136.958	144.865	163.427
BgiM26135-RA	0.0413969	-4.59433	NA	mRNA	191.755	140.958	79.9196	0	0	15.6824
BgiM21798-RA	0.485608	-1.04214	NA	mRNA	143.816	135.776	102.973	76.8886	46.2334	61.9041
BgiM10196-RA	0.0387857	-4.68833	NA	mRNA	2902.58	2021.09	922.149	0	0	225.331
BgiM14824-RA	0.31748	-1.65526	NA	mRNA	577.548	432.203	328.9	100.916	99.4017	223.68
BgiM16448-RA	0.381196	-1.3914	NA	mRNA	1290.92	898.61	540.994	334.786	297.435	407.742
BgiM24007-RA	0.0545625	-4.19595	NA	mRNA	0	40.4219	0	0	0	0.825388
BgiM35757-RA	0.112569	-3.15111	NA	mRNA	79.8979	75.6615	24.5906	0	0	18.9839
BgiM00090-RA	0.168688	-2.56757	NA	mRNA	125.554	99.5	84.5303	0	2.31167	48.6979
BgiM00143-RA	0.180282	-2.47167	NA	mRNA	337.854	444.641	165.987	4.00462	1.54111	164.252
BgiM00145-RA	0.119114	-3.06959	NA	mRNA	82.1807	117.12	39.9598	0.800923	0	26.4124
BgiM00146-RA	0.204683	-2.28854	NA	mRNA	119.847	138.885	61.4766	0	0	64.3803
BgiM00236-RA	0.110972	-3.17173	NA	mRNA	602.659	526.521	221.316	0	0	148.57
BgiM00277-RA	0.099893	-3.32347	NA	mRNA	495.367	480.917	193.651	0	0	115.554
BgiM00281-RA	0.220143	-2.18349	NA	mRNA	38.8076	46.6406	26.1276	2.40277	6.16445	14.857
BgiM00291-RA	0.126121	-2.98712	NA	mRNA	171.21	187.599	56.8659	0.800923	0	50.3487
BgiM00372-RA	0.12017	-3.05685	NA	mRNA	141.534	200.036	86.0673	0.800923	3.08222	46.2217
BgiM00508-RA	0.153607	-2.70269	NA	mRNA	174.634	206.255	56.8659	0.800923	0	65.2057
BgiM00647-RA	0.111677	-3.16259	NA	mRNA	719.082	393.854	136.785	4.00462	3.85278	130.411
BgiM00697-RA	0.168732	-2.56719	NA	mRNA	142.675	139.922	35.3491	5.60646	3.08222	43.7456
BgiM00720-RA	0.0624832	-4.00039	NA	mRNA	362.965	254.969	142.933	1.60185	0	44.571
BgiM00781-RA	0.141627	-2.81984	NA	mRNA	4.5656	21.7656	0	0	0	2.47616
BgiM00831-RA	0.439283	-1.18678	NA	mRNA	640.325	499.573	373.47	148.171	198.033	317.774
BgiM01085-RA	0.0904702	-3.46641	NA	mRNA	26.2522	58.0417	30.7383	0	0	9.07927
BgiM01310-RA	0.161095	-2.63402	NA	mRNA	27.3936	5.18229	0	1.60185	0.770556	1.65078
BgiM01329-RA	0.0594341	-4.07257	NA	mRNA	229.421	102.609	79.9196	0	0	23.1109
BgiM01500-RA	0.208428	-2.26238	NA	mRNA	2.2828	10.3646	7.68458	0	3.08222	0
BgiM01655-RA	0.0650903	-3.94141	NA	mRNA	751.041	640.531	162.913	0	0.770556	99.0466
BgiM01657-RA	0.0876161	-3.51266	NA	mRNA	442.863	418.729	179.819	0	0.770556	89.1419
BgiM01718-RA	0.0690873	-3.85544	NA	mRNA	523.902	527.557	162.913	0	0	82.5388
BgiM01807-RA	0.0889953	-3.49013	NA	mRNA	52.5044	32.1302	23.0537	0	0	8.25388
BgiM01808-RA	0.238204	-2.06973	NA	mRNA	10.2726	5.18229	3.07383	0	0	3.30155
BgiM01915-RA	0.0876958	-3.51135	NA	mRNA	814.959	497.5	196.725	0	3.08222	127.935
BgiM01948-RA	0.153336	-2.70523	NA	mRNA	9.13119	18.6563	52.2551	0.800923	6.935	3.30155
BgiM01949-RA	0.171118	-2.54694	NA	mRNA	7.98979	7.25521	29.2014	3.20369	1.54111	1.65078
BgiM02062-RA	0.168037	-2.57315	NA	mRNA	103.867	114.01	81.4565	0	6.16445	42.9202
BgiM02180-RA	0.210649	-2.24709	NA	mRNA	123.271	104.682	75.3088	0	0	62.7295
BgiM02305-RA	0.156322	-2.67741	NA	mRNA	18.2624	31.0938	39.9598	4.80554	4.62334	3.30155
BgiM02902-RA	0.104943	-3.25233	NA	mRNA	3020.14	1848.01	570.196	0	1.54111	567.867
BgiM02920-RA	0.188746	-2.40549	NA	mRNA	299.047	353.432	124.49	8.00923	5.39389	132.062
BgiM03061-RA	0.102906	-3.28061	NA	mRNA	321.875	211.438	129.101	0	0	66.8564
BgiM03184-RA	0.231326	-2.112	NA	mRNA	3262.12	4246.37	1981.08	3.20369	30.8222	2160.04
BgiM03210-RA	0.0901559	-3.47143	NA	mRNA	332.147	221.802	92.2149	0.800923	0	56.1264
BgiM03357-RA	0.128285	-2.96257	NA	mRNA	1.1414	118.156	0	0	0	14.0316
BgiM03681-RA	0.225795	-2.14692	NA	mRNA	66.2012	45.6042	19.9799	3.20369	2.31167	23.1109
BgiM03924-RA	0.242738	-2.04253	NA	mRNA	17.121	14.5104	3.07383	0	1.54111	5.77772
BgiM03942-RA	0.102209	-3.2904	NA	mRNA	74.1909	46.6406	27.6645	0	2.31167	11.5554
BgiM03943-RA	0.151097	-2.72645	NA	mRNA	75.3323	55.9688	18.443	2.40277	0	18.9839
BgiM03944-RA	0.208089	-2.26473	NA	mRNA	78.7565	69.4427	50.7182	3.20369	1.54111	35.4917
BgiM04182-RA	0.290361	-1.78408	NA	mRNA	27.3936	17.6198	13.8322	2.40277	5.39389	8.25388
BgiM04308-RA	0.103346	-3.27444	NA	mRNA	46.7974	46.6406	23.0537	0	0	10.73
BgiM04440-RA	0.151024	-2.72715	NA	mRNA	509.064	518.229	204.41	0	1.54111	183.236
BgiM04556-RA	0.127985	-2.96595	NA	mRNA	220.29	201.073	104.51	0	0	66.0311
BgiM04573-RA	0.162703	-2.61969	NA	mRNA	20.5452	20.7292	6.14766	0	1.54111	4.95233
BgiM04672-RA	0.123479	-3.01766	NA	mRNA	108.433	102.609	39.9598	0	0	29.714
BgiM04673-RA	0.13828	-2.85434	NA	mRNA	108.433	109.865	41.4967	0	0	34.6663
BgiM04822-RA	0.18958	-2.39912	NA	mRNA	303.612	457.078	185.967	0	0	178.284
BgiM04824-RA	0.131353	-2.92848	NA	mRNA	364.106	446.714	141.396	0	0	123.808
BgiM05210-RA	0.216063	-2.21047	NA	mRNA	740.768	512.011	219.779	72.0831	72.4323	172.506
BgiM05369-RA	0.0498367	-4.32665	NA	mRNA	15.9796	20.7292	7.68458	0	0	0.825388
BgiM05524-RA	0.185057	-2.43396	NA	mRNA	10.2726	19.6927	7.68458	0	0	5.77772
BgiM05570-RA	0.176546	-2.50189	NA	mRNA	19.4038	29.0208	63.0135	2.40277	6.16445	9.90466
BgiM05632-RA	0.162731	-2.61943	NA	mRNA	50.2216	59.0781	18.443	0.800923	3.08222	15.6824
BgiM05695-RA	0.311099	-1.68456	NA	mRNA	10.2726	15.5469	29.2014	4.00462	3.85278	8.25388
BgiM05851-RA	0.16582	-2.59231	NA	mRNA	78.7565	88.099	44.5705	0	0	33.8409
BgiM05888-RA	0.0209638	-5.57596	NA	mRNA	27.3936	26.9479	13.8322	0	0	0
BgiM05925-RA	0.225767	-2.14709	NA	mRNA	20.5452	19.6927	12.2953	0	0	10.73
BgiM05986-RA	0.126814	-2.97921	NA	mRNA	262.522	222.839	121.416	3.20369	2.31167	70.158
BgiM06088-RA	0.178481	-2.48616	NA	mRNA	19.4038	22.8021	10.7584	0	0	8.25388
BgiM06089-RA	0.139237	-2.84438	NA	mRNA	23.9694	11.401	9.22149	0	0	4.95233
BgiM06120-RA	0.132867	-2.91194	NA	mRNA	47.9388	23.8385	12.2953	0	0	9.90466
BgiM06133-RA	0.241279	-2.05123	NA	mRNA	49.0802	29.0208	16.9061	6.40739	3.85278	11.5554
BgiM06150-RA	0.173648	-2.52576	NA	mRNA	168.927	272.589	116.806	0	0	95.745
BgiM06194-RA	0.129135	-2.95304	NA	mRNA	243.118	243.568	78.3827	0	1.54111	70.158
BgiM06196-RA	0.100658	-3.31246	NA	mRNA	451.994	541.031	258.202	0	0	124.634
[truncated: 1,322 more rows]

## Sheet: iMline-Sm_8dpi_up
Table S4. Summary of the differentially expressed genes in iM line snails infected with S. mansoni
Transcript ID	FC	log2FC(iM line vs Sm_8dpi)	Annotation	Transcript Type	iM Control-2dpi R1	iM Control-2dpi R2	iM Control-2dpi R3	iM vs. Sm-8dpi R1	iM vs. Sm-8dpi R2	iM vs. Sm-8dpi R3
BgiM36189-RA	2.28954	1.19506	(2R 3R)-2 3-butanediol dehydrogenase	mRNA	7.70149	16.9997	26.4966	52.4271	42.7807	23.9555
BgiM18703-RA	8.91753	3.15664	1 25-dihydroxyvitamin D(3) 24-hydroxylase mitochondrial	mRNA	0	0.999985	1.47203	17.4757	13.5097	2.99443
BgiM18705-RA	4.57322	2.19321	1 25-dihydroxyvitamin D(3) 24-hydroxylase mitochondrial	mRNA	16.5032	11.9998	13.2483	84.3393	75.0538	36.9314
BgiM02793-RA	3.03975	1.60395	1-phosphatidylinositol 4 5-bisphosphate phosphodiesterase epsilon-1-like isoform X1	mRNA	5.50107	16.9997	10.3042	42.5496	41.2796	18.9648
BgiM35889-RA	6.76791	2.75871	2-succinylbenzoate--CoA ligase	mRNA	9.90192	9.99985	7.36016	89.658	91.5656	11.9777
BgiM35563-RA	17.8536	4.15814	3-[(3aS 4S 7aS)-7a-methyl-1 5-dioxo-octahydro-1H-inden-4-yl]propanoyl:CoA ligase	mRNA	4.40085	0	4.4161	56.986	123.839	1.99629
BgiM35790-RA	13.507	3.75564	3-[(3aS 4S 7aS)-7a-methyl-1 5-dioxo-octahydro-1H-inden-4-yl]propanoyl:CoA ligase	mRNA	8.80171	4.99992	27.9686	207.429	316.727	58.8906
BgiM09041-RA	8.8354	3.1433	39S ribosomal protein L46 mitochondrial	mRNA	0	0	2.94407	24.314	13.5097	0
BgiM04123-RA	16.6072	4.05373	4-aminobutyrate aminotransferase mitochondrial	mRNA	5.50107	0	8.8322	97.2562	140.351	23.9555
BgiM07524-RA	2.45411	1.2952	4-coumarate--CoA ligase	mRNA	35.2068	37.9994	132.483	202.11	168.12	136.746
BgiM14672-RA	3.0027	1.58626	43 kDa receptor-associated protein of the synapse	mRNA	9.90192	0.999985	2.94407	9.11776	16.5118	18.9648
BgiM02474-RA	5.65624	2.49984	5-hydroxytryptamine receptor	mRNA	3.30064	0.999985	0	7.59814	15.7613	7.98516
BgiM02212-RA	2.25183	1.1711	5-hydroxytryptamine receptor 1	mRNA	20.904	12.9998	29.4407	64.5842	36.0258	43.9184
BgiM31860-RA	44.0047	5.45959	5-hydroxytryptamine receptor 2a	mRNA	0	0	0	44.0692	18.7634	1.99629
BgiM34319-RA	4.1177	2.04184	5-hydroxytryptamine receptor 3B	mRNA	17.6034	1.99997	1.47203	19.7552	42.7807	28.9462
BgiM03583-RA	7.31462	2.87078	5-hydroxytryptamine receptor 4	mRNA	3.30064	1.99997	0	23.5542	12.7591	11.9777
BgiM03465-RA	3.69773	1.88664	5p-AMP-activated protein kinase subunit gamma-2	mRNA	1.10021	0.999985	5.88813	8.35795	17.2624	7.98516
BgiM15825-RA	7.61127	2.92814	5p-nucleotidase	mRNA	16.5032	6.99989	11.7763	117.771	102.824	57.8924
BgiM11914-RA	3.70066	1.88778	60 kDa heat shock protein mitochondrial	mRNA	16.5032	8.99986	17.6644	65.344	61.5441	36.9314
BgiM19858-RA	6.71872	2.74819	60 kDa neurofilament protein	mRNA	1.10021	1.99997	2.94407	17.4757	24.7677	6.98701
BgiM19917-RA	2.20468	1.14057	60 kDa neurofilament protein	mRNA	254.149	180.997	541.708	788.687	707.007	659.774
BgiM19914-RA	5.94774	2.57234	60 kDa neurofilament protein	mRNA	38.5075	1.99997	0	55.4664	108.077	84.8423
BgiM19855-RA	93.5627	6.54786	70 kDa neurofilament protein	mRNA	2.20043	0	0	147.404	147.105	50.9054
BgiM34491-RA	3.45245	1.78762	A disintegrin and metalloproteinase with thrombospondin motifs 17	mRNA	28.6055	3.99994	25.0246	57.7458	72.0516	72.8646
BgiM24847-RA	9.78232	3.29018	A disintegrin and metalloproteinase with thrombospondin motifs 18	mRNA	4.40085	0.999985	5.88813	35.7112	48.0344	39.9258
BgiM01211-RA	2.45182	1.29385	A disintegrin and metalloproteinase with thrombospondin motifs 7-like isoform X1	mRNA	159.531	105.998	129.539	315.323	376.019	279.481
BgiM03371-RA	2.40618	1.26674	A-kinase anchor protein 13	mRNA	71.5139	59.9991	114.819	202.87	270.194	121.774
BgiM34415-RA	2.46896	1.30391	Abelson tyrosine-protein kinase 2	mRNA	136.426	107.998	226.693	477.923	385.026	302.438
BgiM34414-RA	4.56879	2.19181	Abelson tyrosine-protein kinase 2	mRNA	1.10021	6.99989	10.3042	36.4711	36.0258	16.9685
BgiM22729-RA	2.17435	1.12059	acetylcholine receptor subunit alpha	mRNA	6.60128	6.99989	25.0246	23.5542	26.2688	35.9332
BgiM32512-RA	11.1105	3.47386	acetylcholinesterase	mRNA	2.20043	0	2.94407	30.3925	33.0237	8.9833
BgiM17083-RA	6.24717	2.6432	Acid phosphatase type 7	mRNA	2.20043	4.99992	2.94407	22.0346	35.2753	13.974
BgiM23240-RA	7.55326	2.9171	acid-sensing ion channel 1	mRNA	2.20043	0.999985	0	22.7944	11.2581	0
BgiM06153-RA	2.75666	1.46292	acidic mammalian chitinase	mRNA	143.028	92.9986	23.5525	236.302	218.407	263.51
BgiM21700-RA	3.32022	1.73128	actin cytoskeleton-regulatory complex protein PAN1	mRNA	13.2026	2.99995	2.94407	26.5935	19.514	20.961
BgiM09194-RA	2.11807	1.08275	actophorin	mRNA	40.7079	8.99986	23.5525	50.1477	60.7936	45.9147
BgiM22405-RA	2.86671	1.5194	acyl-CoA synthetase family member 2 mitochondrial	mRNA	45.1087	24.9996	39.7449	117.771	129.093	70.8683
BgiM06419-RA	2.04951	1.03528	Acyl-coenzyme A synthetase acsm3 mitochondrial	mRNA	110.021	78.9988	175.172	261.376	300.966	185.655
BgiM09033-RA	7.83291	2.96955	acylcarnitine hydrolase	mRNA	238.746	18.9997	16.1924	771.211	737.028	647.796
BgiM33691-RA	2.07239	1.0513	ADAM 17-like protease isoform X2	mRNA	64.9126	120.998	110.402	262.136	180.88	172.679
BgiM33690-RA	2.72977	1.44878	ADAM 17-like protease isoform X2	mRNA	50.6098	68.9989	39.7449	150.443	173.374	113.789
BgiM35322-RA	11.0402	3.46469	ADAM family mig-17	mRNA	3.30064	0	0	6.07851	31.5226	13.974
BgiM24778-RA	11.5822	3.53383	ADAM family mig-17-like isoform X1	mRNA	0	0	1.47203	19.7552	8.25592	4.99072
BgiM01950-RA	2.46129	1.29942	ADAMTS-like protein 1 isoform X4	mRNA	90.2175	89.9986	223.749	402.701	342.245	251.533
BgiM03619-RA	2.44506	1.28987	ADAMTS-like protein 4 isoform X1	mRNA	130.925	74.9988	173.7	316.083	364.761	249.536
BgiM09463-RA	3.80958	1.92963	adenosine 3p-phospho 5p-phosphosulfate transporter 1	mRNA	5.50107	9.99985	4.4161	28.8729	32.2731	18.9648
BgiM18390-RA	5.31251	2.40939	adenosine deaminase AGSA	mRNA	81.4158	23.9996	35.3288	313.043	284.454	156.709
BgiM18391-RA	3.95474	1.98358	adenosine deaminase CECR1	mRNA	100.119	23.9996	33.8568	190.713	216.905	221.588
BgiM06708-RA	2.09844	1.06932	adenosine kinase 1 isoform X2	mRNA	149.629	105.998	119.235	339.637	186.133	262.512
BgiM22695-RA	3.0999	1.63222	adenylate cyclase type 9-like isoform X2	mRNA	24.2047	31.9995	29.4407	107.894	120.837	39.9258
BgiM02362-RA	6.33694	2.66379	adhesion G protein-coupled receptor L2	mRNA	4.40085	0	2.94407	8.35795	26.2688	19.9629
BgiM13992-RA	3.31393	1.72854	adipocyte plasma membrane-associated protein	mRNA	40.7079	13.9998	94.2101	104.094	146.355	246.542
BgiM13993-RA	2.98305	1.57679	adipocyte plasma membrane-associated protein	mRNA	25.3049	8.99986	88.322	79.0206	120.086	169.685
BgiM03623-RA	2.93769	1.55468	ADP-ribosylation factor-like protein 15	mRNA	15.403	4.99992	19.1364	47.1085	39.028	32.9388
BgiM33130-RA	2.31154	1.20886	agglutinin-like protein 2	mRNA	17.6034	5.99991	13.2483	33.4318	30.7721	22.9573
BgiM33131-RA	2.0263	1.01885	agglutinin-like protein 2	mRNA	25.3049	29.9995	19.1364	51.6673	60.7936	39.9258
BgiM28796-RA	4.36298	2.12531	agrin	mRNA	6.60128	9.99985	0	38.7505	27.7699	10.9796
BgiM28812-RA	4.87714	2.28604	agrin-like isoform X2	mRNA	60.5117	77.9988	55.9372	376.108	353.503	224.583
BgiM20781-RA	4.33103	2.11471	AIG	mRNA	6.60128	0	1.47203	18.9953	12.0086	8.9833
BgiM28864-RA	2.51449	1.33027	AIG	mRNA	19.8038	10.9998	17.6644	53.187	39.028	31.9406
BgiM34095-RA	4.06585	2.02356	AIG	mRNA	27.5053	9.99985	66.2415	207.429	162.116	56.8943
BgiM28628-RA	4.04911	2.0176	AIG	mRNA	39.6077	31.9995	33.8568	226.424	131.344	73.8627
BgiM28629-RA	2.45581	1.2962	AIG	mRNA	228.844	183.997	209.029	638.244	505.862	385.284
BgiM33126-RA	2.7885	1.47949	AIG	mRNA	24.2047	12.9998	16.1924	30.3925	68.2989	52.9017
BgiM15104-RA	2.56168	1.35709	alcohol dehydrogenase [acceptor]	mRNA	30.806	18.9997	17.6644	56.2262	72.0516	46.9128
BgiM15717-RA	2.12328	1.08629	aldehyde dehydrogenase family 16 member A1	mRNA	69.3134	128.998	78.0177	211.228	248.428	128.761
BgiM32912-RA	2.8343	1.50299	alkaline ceramidase 3	mRNA	19.8038	2.99995	35.3288	82.8197	45.7828	38.9277
BgiM33799-RA	2.47889	1.30969	allatotropin-like peptide precursor	mRNA	42.9083	24.9996	11.7763	44.829	84.0602	70.8683
BgiM23546-RA	5.46132	2.44925	alpha-(1 3)-fucosyltransferase 5	mRNA	15.403	12.9998	7.36016	63.0645	90.0645	48.9091
BgiM00588-RA	2.28346	1.19122	alpha-(1 3)-fucosyltransferase C	mRNA	36.307	4.99992	97.1542	91.9375	131.344	94.8238
BgiM30686-RA	2.76989	1.46983	alpha-(1 3)-fucosyltransferase C	mRNA	24.2047	28.9996	33.8568	103.335	94.5678	45.9147
BgiM19531-RA	2.30908	1.20732	alpha-(1 3)-fucosyltransferase C	mRNA	20.904	17.9997	27.9686	36.4711	54.0387	65.8776
BgiM30685-RA	2.20527	1.14095	alpha-(1 3)-fucosyltransferase C	mRNA	9.90192	32.9995	63.2974	85.859	71.3011	78.8535
BgiM30946-RA	2.90923	1.54064	Alpha-1 3-mannosyl-glycoprotein 2-beta-N-acetylglucosaminyltransferase	mRNA	66.0128	58.9991	150.147	332.798	273.946	196.635
BgiM22993-RA	2.23634	1.16114	alpha-1 3-mannosyl-glycoprotein 4-beta-N-acetylglucosaminyltransferase B	mRNA	58.3113	96.9985	67.7135	192.233	178.628	129.759
BgiM02938-RA	2.52613	1.33693	Alpha-1 6-mannosyl-glycoprotein 2-beta-N-acetylglucosaminyltransferase	mRNA	25.3049	52.9992	25.0246	106.374	93.0667	63.8813
BgiM21507-RA	19.4652	4.28283	alpha-amylase	mRNA	0	0	1.47203	37.2309	17.2624	1.99629
BgiM07954-RA	2.40624	1.26678	alpha-mannosidase 2	mRNA	33.0064	59.9991	57.4093	123.85	155.361	84.8423
BgiM35867-RA	3.41897	1.77356	alpha-protein kinase 1	mRNA	268.452	95.9985	353.288	594.174	723.518	1139.88
BgiM17642-RA	6.72148	2.74878	alpha-protein kinase vwkA	mRNA	0	0	2.94407	12.157	14.2602	1.99629
BgiM17644-RA	3.48217	1.79999	alpha-protein kinase vwkA	mRNA	4.40085	4.99992	17.6644	37.9907	42.0301	17.9666
BgiM13512-RA	3.15947	1.65968	alpha-tectorin	mRNA	4.40085	10.9998	16.1924	27.3533	42.7807	32.9388
BgiM33133-RA	2.28002	1.18905	alsin	mRNA	83.6162	84.9987	113.347	260.616	254.432	129.759
BgiM33132-RA	2.54773	1.34921	alsin	mRNA	8.80171	8.99986	10.3042	34.1916	27.7699	11.9777
BgiM12331-RA	4.44958	2.15367	amiloride-sensitive sodium channel subunit alpha	mRNA	53.9104	55.9991	138.371	446.011	259.686	404.249
BgiM12327-RA	6.41998	2.68257	amiloride-sensitive sodium channel subunit alpha	mRNA	20.904	0	36.8008	125.369	91.5656	161.699
BgiM26204-RA	2.4065	1.26694	amine oxidase	mRNA	59.4115	32.9995	44.161	92.6973	107.327	130.757
BgiM26506-RA	13.6817	3.77418	amine oxidase	mRNA	108.921	14.9998	47.105	1153.4	1025.99	179.666
BgiM26517-RA	6.21984	2.63688	amine oxidase	mRNA	49.5096	13.9998	79.4898	495.399	252.181	149.722
BgiM03315-RA	10.1861	3.34853	amine oxidase	mRNA	14.3028	10.9998	13.2483	219.586	114.082	72.8646
BgiM26510-RA	9.50488	3.24867	amine oxidase	mRNA	141.927	27.9996	116.291	1166.31	1313.44	253.529
BgiM26512-RA	18.449	4.20547	amine oxidase	mRNA	37.4072	6.99989	25.0246	597.214	622.196	87.8368
BgiM26515-RA	5.51875	2.46434	amine oxidase	mRNA	2.20043	13.9998	20.6085	114.732	56.2903	38.9277
BgiM26516-RA	6.36228	2.66954	amine oxidase	mRNA	6.60128	0	7.36016	52.4271	25.5183	18.9648
BgiM26511-RA	11.3356	3.50279	amine oxidase [copper-containing]	mRNA	63.8124	18.9997	36.8008	656.479	607.185	107.8
BgiM31583-RA	137.848	7.10694	aminopeptidase N	mRNA	8.80171	1.99997	8.8322	1779.48	1133.31	0
BgiM31584-RA	12.0811	3.59468	aminopeptidase N	mRNA	53.9104	43.9993	25.0246	615.449	810.581	75.859
BgiM14387-RA	25.4619	4.67027	aminopeptidase N	mRNA	1.10021	0	0	28.1131	36.7764	0
BgiM24712-RA	2.5783	1.36642	ammonium transporter 1	mRNA	847.164	574.991	1394.01	2637.31	1976.92	2649.08
BgiM24184-RA	2.58552	1.37045	ammonium transporter 1	mRNA	19.8038	26.9996	76.5457	112.452	96.0688	112.79
BgiM24185-RA	2.29377	1.19772	ammonium transporter 1	mRNA	15.403	12.9998	35.3288	53.9468	44.2817	49.9072
BgiM24197-RA	2.67303	1.41848	ammonium transporter 2	mRNA	201.339	56.9991	466.634	740.059	803.075	397.262
BgiM24629-RA	2.4666	1.30252	ammonium transporter Amt1	mRNA	108.921	171.997	500.491	667.116	529.88	732.638
BgiM24186-RA	2.32872	1.21954	ammonium transporter Amt1	mRNA	17.6034	18.9997	41.2169	64.5842	42.7807	75.859
BgiM24198-RA	4.26774	2.09347	ammonium transporter Amt1	mRNA	226.644	41.9994	304.711	990.797	1074.77	386.282
BgiM24199-RA	6.53153	2.70742	ammonium transporter Amt1	mRNA	99.0192	11.9998	92.7381	565.301	610.187	163.696
BgiM30473-RA	2.69834	1.43207	ammonium transporter Rh type A	mRNA	28.6055	17.9997	5.88813	38.7505	58.5419	46.9128
BgiM30410-RA	3.73771	1.90216	ammonium transporter Rh type A-like isoform X1	mRNA	202.439	137.998	403.337	1228.62	936.671	618.85
BgiM30409-RA	3.74339	1.90435	ammonium transporter Rh type A-like X2	mRNA	35.2068	16.9997	70.6576	221.106	159.114	83.8442
BgiM30649-RA	3.11413	1.63883	amyloid beta A4 protein	mRNA	336.665	151.998	241.413	736.26	909.652	630.828
BgiM30651-RA	2.30551	1.20509	amyloid beta A4 protein	mRNA	1261.94	681.989	1202.65	2350.1	2709.44	2196.92
BgiM12626-RA	2.05225	1.03721	amyloid protein-binding protein 2	mRNA	102.32	87.9986	88.322	240.101	172.624	160.701
BgiM01283-RA	2.96347	1.56729	angiotensin-converting enzyme	mRNA	168.333	70.9989	166.34	411.819	412.045	381.291
BgiM06691-RA	2.19478	1.13408	ankyrin repeat and KH domain-containing protein 1	mRNA	12.1023	13.9998	11.7763	34.9514	30.0215	19.9629
BgiM29966-RA	2.43312	1.28281	ankyrin repeat and protein kinase domain-containing protein 1	mRNA	7.70149	15.9998	17.6644	45.5888	29.271	27.9481
BgiM24276-RA	2.52839	1.33822	ankyrin repeat domain-containing protein 17	mRNA	39.6077	45.9993	85.3779	120.051	156.862	157.707
BgiM13459-RA	2.49873	1.3212	ankyrin repeat domain-containing protein 29	mRNA	20.904	7.99988	23.5525	46.3486	57.0409	29.9443
BgiM07433-RA	2.29084	1.19587	ankyrin repeat domain-containing protein 50	mRNA	63.8124	56.9991	64.7694	149.683	160.615	116.783
BgiM20992-RA	2.784	1.47716	ankyrin repeat domain-containing protein 50	mRNA	146.328	134.998	284.102	725.622	505.862	345.358
BgiM26552-RA	5.21887	2.38374	ankyrin repeat domain-containing protein 50	mRNA	15.403	36.9994	52.9932	268.214	185.383	102.809
BgiM19286-RA	2.20405	1.14016	ankyrin repeat domain-containing protein 50	mRNA	82.516	105.998	185.476	319.882	259.686	246.542
BgiM31308-RA	2.18097	1.12497	ankyrin repeat domain-containing protein 50	mRNA	80.3156	100.998	156.035	276.572	218.407	242.549
BgiM35580-RA	7.06851	2.82141	ankyrin repeat domain-containing protein 50	mRNA	5.50107	2.99995	5.88813	50.9075	24.0172	35.9332
BgiM18712-RA	2.57678	1.36557	ankyrin repeat domain-containing protein SOWAHC	mRNA	27.5053	39.9994	45.633	117.771	83.3097	92.8275
BgiM26308-RA	3.54468	1.82566	ankyrin repeat protein	mRNA	1.10021	0.999985	13.2483	19.7552	22.5161	15.9703
BgiM23000-RA	2.50814	1.32662	ankyrin repeat protein	mRNA	69.3134	75.9988	73.6016	227.184	197.391	126.764
BgiM26438-RA	2.31735	1.21248	ankyrin repeat protein	mRNA	62.7121	81.9987	82.4338	230.983	166.619	130.757
BgiM14494-RA	3.08622	1.62584	ankyrin-1	mRNA	223.343	216.997	413.641	1192.15	876.628	569.941
BgiM14495-RA	2.2488	1.16916	ankyrin-1	mRNA	199.139	151.998	251.718	482.482	475.841	399.258
BgiM19309-RA	2.63968	1.40036	ankyrin-3	mRNA	27.5053	6.99989	11.7763	32.672	54.0387	37.9295
BgiM31165-RA	2.66363	1.4134	ankyrin-3	mRNA	62.7121	79.9988	52.9932	202.87	201.144	119.777
BgiM05510-RA	2.36853	1.24399	ankyrin-3-like isoform X6	mRNA	645.825	602.991	737.488	1715.66	1973.91	1017.11
BgiM16098-RA	5.29034	2.40336	anoctamin-1-like isoform X3	mRNA	23.1045	24.9996	44.161	183.115	211.652	99.8145
BgiM29215-RA	4.06409	2.02293	anoctamin-7	mRNA	48.4094	22.9996	29.4407	82.8197	204.897	126.764
BgiM26175-RA	3.82776	1.9365	antho-RFamide neuropeptides-like X2	mRNA	66.0128	14.9998	33.8568	94.9767	146.355	202.623
BgiM09896-RA	5.00715	2.32399	antistasin	mRNA	52.8102	59.9991	5.88813	159.561	149.357	291.458
BgiM09895-RA	5.49536	2.45821	antistasin	mRNA	6.60128	7.99988	10.3042	38.7505	33.0237	71.8664
BgiM12463-RA	3.59132	1.84451	antistasin	mRNA	113.322	24.9996	41.2169	177.037	204.146	267.503
BgiM28315-RA	2.97382	1.57232	apelin receptor	mRNA	23.1045	10.9998	5.88813	34.9514	45.0323	41.9221
BgiM10512-RA	2.24275	1.16527	apoptotic chromatin condensation inducer in the nucleus-like isoform X1	mRNA	96.8188	81.9987	135.427	310.764	240.172	155.711
BgiM15827-RA	4.52524	2.17799	apyrase	mRNA	83.6162	56.9991	57.4093	287.21	331.738	282.475
BgiM09225-RA	3.28862	1.71748	apyrase 4	mRNA	11.0021	9.99985	4.4161	42.5496	28.5204	15.9703
BgiM14238-RA	12.1594	3.604	arachidonate 12-lipoxygenase 12R-type	mRNA	2.20043	4.99992	8.8322	107.134	30.7721	73.8627
BgiM14242-RA	13.4594	3.75054	arachidonate 12-lipoxygenase 12R-type	mRNA	15.403	0	44.161	480.202	157.613	182.661
BgiM14239-RA	13.8611	3.79297	arachidonate 12-lipoxygenase 12R-type	mRNA	0	0	33.8568	298.607	68.2989	121.774
BgiM22256-RA	2.74418	1.45638	arf-GAP with Rho-GAP domain ANK repeat and PH domain-containing protein 1	mRNA	8.80171	17.9997	16.1924	30.3925	53.2882	36.9314
BgiM19717-RA	2.73051	1.44917	aromatic-L-amino-acid decarboxylase	mRNA	46.209	20.9997	48.5771	103.335	127.591	87.8368
BgiM11553-RA	2.70913	1.43783	arrestin domain-containing protein 1	mRNA	90.2175	30.9995	122.179	262.896	218.407	180.664
BgiM31913-RA	2.38547	1.25427	arylacetamide deacetylase-like isoform X2	mRNA	38.5075	68.9989	88.322	166.399	153.11	149.722
BgiM12326-RA	8.46728	3.0819	aspartate glycine lysine and serine-rich protein	mRNA	26.4051	3.99994	47.105	222.625	197.391	247.54
BgiM27915-RA	2.11902	1.0834	ataxin-2	mRNA	59.4115	31.9995	55.9372	96.4963	127.591	89.833
BgiM04339-RA	3.32025	1.73129	ATP-binding cassette sub- A member 12	mRNA	539.104	977.985	1051.03	3331.78	2882.82	2315.7
BgiM04336-RA	3.29677	1.72105	ATP-binding cassette sub-family A member 1	mRNA	51.71	47.9993	217.861	395.103	400.787	254.527
BgiM10629-RA	2.72228	1.44481	ATP-binding cassette sub-family A member 3	mRNA	256.35	421.993	494.603	1299.28	1231.63	664.765
BgiM23073-RA	4.11724	2.04168	ATP-binding cassette sub-family E member 1	mRNA	0	9.99985	2.94407	18.9953	27.0194	11.9777
BgiM35763-RA	3.80966	1.92966	atrial natriuretic peptide receptor 1	mRNA	7.70149	0.999985	7.36016	32.672	24.7677	7.98516
BgiM24504-RA	2.80141	1.48616	atrial natriuretic peptide receptor 1	mRNA	60.5117	50.9992	131.011	238.582	237.92	205.618
BgiM35765-RA	4.25147	2.08796	atrial natriuretic peptide receptor 3-like isoform X1	mRNA	0	0	5.88813	14.4365	10.5075	4.99072
BgiM05756-RA	3.5286	1.8191	Atrial natriuretic peptide-converting enzyme	mRNA	7.70149	1.99997	4.4161	10.6374	27.0194	15.9703
BgiM34888-RA	2.61249	1.38542	atrial natriuretic peptide-converting enzyme-like isoform X2	mRNA	137.527	121.998	126.595	447.53	361.009	202.623
BgiM00014-RA	2.49993	1.32189	attractin	mRNA	63.8124	123.998	69.1855	254.538	260.437	129.759
BgiM21258-RA	3.57114	1.83638	autophagy protein 13	mRNA	6.60128	3.99994	0	18.2355	16.5118	6.98701
BgiM17307-RA	13.9025	3.79727	b(0 +)-type amino acid transporter 1	mRNA	1.10021	1.99997	1.47203	37.9907	42.0301	2.99443
BgiM17583-RA	2.59456	1.37549	b(0 +)-type amino acid transporter 1	mRNA	45.1087	22.9996	52.9932	113.212	106.576	96.8201
BgiM17310-RA	6.38633	2.67499	b(0 +)-type amino acid transporter 1	mRNA	6.60128	0.999985	41.2169	120.81	174.125	24.9536
BgiM17306-RA	9.9476	3.31435	b(0 +)-type amino acid transporter 1-like isoform X1	mRNA	2.20043	0	0	8.35795	27.0194	0
BgiM01197-RA	10.1791	3.34753	B1-hordein	mRNA	24.2047	0	0	129.168	114.082	16.9685
BgiM17534-RA	21.6281	4.43483	bactericidal permeability-increasing protein	mRNA	6.60128	3.99994	2.94407	122.33	135.847	65.8776
BgiM09883-RA	2.17026	1.11787	baculoviral IAP repeat-containing protein 2-like isoform X1	mRNA	314.661	409.994	562.316	1019.67	1051.5	723.655
BgiM09758-RA	2.32145	1.21503	baculoviral IAP repeat-containing protein 2-like isoform X1	mRNA	496.196	752.988	1264.48	2131.28	2112.01	1594.04
BgiM16433-RA	2.60831	1.38312	baculoviral IAP repeat-containing protein 2-like isoform X1	mRNA	33.0064	58.9991	76.5457	151.963	149.357	140.738
BgiM10607-RA	2.44932	1.29238	baculoviral IAP repeat-containing protein 3-like isoform X1	mRNA	19.8038	25.9996	45.633	90.4178	87.8129	47.911
BgiM16565-RA	6.30198	2.65581	Baculoviral IAP repeat-containing protein 7	mRNA	17.6034	15.9998	83.9059	254.538	257.434	236.56
BgiM16554-RA	2.30086	1.20217	Baculoviral IAP repeat-containing protein 7-B	mRNA	27.5053	48.9992	61.8254	144.365	78.0559	97.8182
BgiM16571-RA	3.06058	1.6138	Baculoviral IAP repeat-containing protein 7-B	mRNA	159.531	174.997	288.518	816.8	667.979	425.21
BgiM16404-RA	2.42409	1.27744	Baculoviral IAP repeat-containing protein 7-B	mRNA	37.4072	39.9994	67.7135	153.482	124.589	75.859
BgiM10616-RA	5.73707	2.52031	baculoviral IAP repeat-containing protein 8	mRNA	1.10021	1.99997	0	13.6766	8.25592	2.99443
BgiM06000-RA	3.84646	1.94353	Bai1-associated protein 3	mRNA	9.90192	0	0	11.3972	15.0108	15.9703
BgiM27375-RA	19.3815	4.27661	balbiani ring protein 3	mRNA	117.723	11.9998	2.94407	1019.67	1167.09	412.234
BgiM27376-RA	28.3381	4.82467	balbiani ring protein 3	mRNA	2.20043	0	0	42.5496	51.0366	9.98145
BgiM27377-RA	31.4472	4.97486	balbiani ring protein 3	mRNA	13.2026	0	0	177.796	218.407	64.8794
BgiM32211-RA	2.39148	1.2579	balbiani ring protein 3-like isoform X3	mRNA	34.1066	14.9998	27.9686	53.9468	85.5613	46.9128
BgiM27372-RA	3.98974	1.9963	balbiani ring protein 3-like isoform X5	mRNA	141.927	19.9997	11.7763	187.674	218.407	291.458
BgiM27371-RA	3.31152	1.72749	balbiani ring protein 3-like isoform X5	mRNA	158.431	37.9994	25.0246	194.512	225.912	316.412
BgiM00915-RA	2.4271	1.27923	band 4.1-like protein 4A isoform X1	mRNA	80.3156	120.998	83.9059	254.538	267.191	172.679
BgiM20255-RA	2.28044	1.18931	barH-like 2 homeobox protein	mRNA	37.4072	20.9997	45.633	75.2216	105.075	58.8906
BgiM30182-RA	38.1687	5.25432	Bestrophin-3	mRNA	18.7036	0	11.7763	585.816	590.673	42.9202
BgiM30191-RA	3.77341	1.91587	Bestrophin-3	mRNA	84.7164	40.9994	86.8499	327.48	267.191	211.607
BgiM36385-RA	4.75056	2.2481	beta-1 3-galactosyltransferase 1	mRNA	20.904	8.99986	7.36016	55.4664	77.3054	49.9072
BgiM36301-RA	2.26477	1.17936	Beta-1 3-galactosyltransferase 1	mRNA	41.8081	31.9995	92.7381	134.487	120.837	123.77
BgiM11333-RA	3.08425	1.62492	beta-1 3-galactosyltransferase 1	mRNA	23.1045	15.9998	13.2483	69.9029	51.7871	42.9202
BgiM05143-RA	2.91629	1.54413	beta-1 3-N-acetylglucosaminyltransferase lunatic fringe-like isoform X1	mRNA	9.90192	22.9996	32.3847	60.7851	94.5678	37.9295
BgiM15976-RA	2.26922	1.1822	beta-1 4-N-acetylgalactosaminyltransferase bre-4	mRNA	36.307	109.998	138.371	262.896	185.383	199.629
BgiM32396-RA	3.53318	1.82097	beta-1 4-N-acetylgalactosaminyltransferase bre-4-like isoform X1	mRNA	19.8038	6.99989	11.7763	69.9029	41.2796	28.9462
BgiM32662-RA	3.02847	1.59859	beta-arrestin-1-like isoform X1	mRNA	52.8102	49.9992	39.7449	161.081	177.877	95.8219
BgiM32187-RA	2.57981	1.36726	beta-hexosaminidase	mRNA	12.1023	40.9994	94.2101	121.57	129.093	131.755
BgiM32394-RA	7.8473	2.9722	beta-N-acetyl-D-glucosaminide beta-1 4-N-acetylglucosaminyl-transferase	mRNA	2.20043	1.99997	1.47203	26.5935	17.2624	10.9796
BgiM19501-RA	4.12265	2.04357	beta-N-acetyl-D-glucosaminide beta-1 4-N-acetylglucosaminyl-transferase	mRNA	73.7143	31.9995	60.3533	306.205	233.417	149.722
BgiM15750-RA	12.2041	3.60929	Bg selectin 1	mRNA	0	2.99995	0	17.4757	36.0258	0
BgiM19491-RA	2.78349	1.47689	BgC3-2.p1	mRNA	37.4072	21.9997	27.9686	91.1776	99.8215	54.898
BgiM18318-RA	2.38337	1.253	BgMCR1.p1	mRNA	1246.54	865.987	2057.9	3830.98	3348.9	2761.87
BgiM29799-RA	2.22792	1.1557	BgMFREP12.3	mRNA	51.71	11.9998	45.633	76.7412	108.828	59.8887
BgiM29704-RA	3.64662	1.86656	BgMFREP17.2	mRNA	251.949	95.9985	83.9059	658.759	678.486	241.551
BgiM29848-RA	3.4384	1.78174	BgMFREP21.3	mRNA	400.478	148.998	204.613	842.633	1128.06	625.837
BgiM29846-RA	3.74916	1.90657	BgMFREP21.3	mRNA	100.119	47.9993	55.9372	276.572	300.966	191.644
BgiM29847-RA	2.56061	1.35649	BgMFREP21.3	mRNA	127.625	53.9992	55.9372	230.224	247.677	132.753
BgiM29693-RA	2.32468	1.21703	BgMFREP28	mRNA	331.164	120.998	272.326	578.978	691.996	415.228
BgiM14036-RA	77.9619	6.2847	BgMsFReDn20	mRNA	0	0	0	35.7112	80.3075	0
BgiM14035-RA	8.99893	3.16975	BgMsFReDn21	mRNA	2.20043	0	1.47203	6.07851	39.028	0
BgiM07287-RA	3.01378	1.59157	bile acid-CoA:amino acid N-acyltransferase	mRNA	25.3049	34.9995	11.7763	79.7804	97.5699	42.9202
BgiM22841-RA	7.38533	2.88466	Biomphalysin 20	mRNA	39.6077	1.99997	141.315	909.497	451.073	0
[truncated: 1,766 more rows]

## Sheet: iMline-Sm_8dpi_down
Table S4. Summary of the differentially expressed genes in iM line snails infected with S. mansoni
[truncated: 3,750 more rows]

[truncated: 2 more sheets: iMline-Sm_40dpi_up, iMline-Sm_40dp_down]
