# Supplementary material for: Different metazoan parasites, different transcriptomic responses, with new insights on parasitic castration by digenetic trematodes in the schistosome vector snail Biomphalaria glabrata
Source: BMC Genomics. 2024 Jun 17;25:608. doi: 10.1186/s12864-024-10454-4 (PMC11184841; doi:10.1186/s12864-024-10454-4)
Supplement: Supplementary file 5 — Supplementary Material 5 [file 12864_2024_10454_MOESM5_ESM.xlsx]

## Sheet: iMline-Ep_2dpi_up
Table S5. Summary of the differentially expressed genes in iM line snails infected with E. paraensei
Transcript ID	FC	log2FC(iM line vs Ep_2dpi)	Annotation	Transcript Type	iM Control-2dpi R1	iM Control-2dpi R2	iM Control-2dpi R3	iM vs. Ep-2dpi R1	iM vs. Ep-2dpi R2	iM vs. Ep-2dpi R3
BgiM30144-RA	2.48467	1.31305	23 kDa integral membrane protein	mRNA	106.028	98.5795	72.4124	155.595	250.537	284.661
BgiM04123-RA	14.9029	3.89753	4-aminobutyrate aminotransferase mitochondrial	mRNA	5.09751	0	8.35528	216.187	5.71567	1.90409
BgiM19858-RA	16.0395	4.00356	60 kDa neurofilament protein	mRNA	1.0195	1.85999	2.78509	108.467	0.952612	6.6643
BgiM19855-RA	264.464	8.04693	70 kDa neurofilament protein	mRNA	2.039	0	0	975.459	1.90522	3.80817
BgiM24847-RA	5.72008	2.51603	A disintegrin and metalloproteinase with thrombospondin motifs 18	mRNA	4.078	0.929995	5.57018	28.426	22.8627	17.1368
BgiM22405-RA	2.28024	1.18918	acyl-CoA synthetase family member 2 mitochondrial	mRNA	41.7995	23.2499	37.5987	100.987	54.2989	80.9237
BgiM33691-RA	2.00333	1.0024	ADAM 17-like protease isoform X2	mRNA	60.1506	112.529	104.441	231.148	168.612	157.087
BgiM24709-RA	2.48006	1.31037	ADAM family mig-17	mRNA	27.5265	18.5999	40.3838	87.522	55.2515	74.2594
BgiM34005-RA	2.68667	1.42582	AIG	mRNA	9.17551	11.1599	25.0658	59.0961	34.294	31.4174
BgiM28628-RA	2.71465	1.44076	AIG	mRNA	36.702	29.7599	32.0286	74.0571	108.598	87.588
BgiM33937-RA	2.18637	1.12854	AIG	mRNA	362.942	684.477	343.959	1208.85	1029.77	805.428
BgiM18821-RA	2.00191	1.00138	alpha-protein kinase vwka	mRNA	142.73	172.049	174.068	382.254	288.642	309.414
BgiM26552-RA	2.59756	1.37716	ankyrin repeat domain-containing protein 50	mRNA	14.273	34.4098	50.1317	75.5532	99.0717	84.7318
BgiM35691-RA	2.4807	1.31075	ankyrin-1	mRNA	17.3315	28.8299	41.7764	77.7973	45.7254	97.1084
BgiM04339-RA	2.0513	1.03654	ATP-binding cassette sub- A member 12	mRNA	499.556	909.536	994.278	1897.81	1299.36	1734.62
BgiM23073-RA	4.07578	2.02708	ATP-binding cassette sub-family E member 1	mRNA	0	9.29995	2.78509	13.4649	20.9575	19.9929
BgiM17307-RA	16.4103	4.03653	b(0 +)-type amino acid transporter 1	mRNA	1.0195	1.85999	1.39255	95.0025	0	0.952043
BgiM17583-RA	2.41817	1.27391	b(0 +)-type amino acid transporter 1	mRNA	41.7995	21.3899	50.1317	110.712	68.5881	97.1084
BgiM09766-RA	2.05818	1.04137	baculoviral IAP repeat-containing protein 2-like isoform X1	mRNA	83.5991	149.729	136.47	201.974	265.779	295.133
BgiM16554-RA	2.13849	1.09659	Baculoviral IAP repeat-containing protein 7-B	mRNA	25.4875	45.5698	58.4869	87.522	93.356	98.0604
BgiM09284-RA	2.01413	1.01015	battenin	mRNA	27.5265	43.7098	43.1689	84.5298	52.3937	95.2043
BgiM27118-RA	11.531	3.52744	brorin-like isoform X3	mRNA	0	0	2.78509	47.8753	0	1.90409
BgiM21720-RA	6.03859	2.59421	C-type lectin domain family 4 member E	mRNA	143.75	118.109	33.4211	365.049	531.558	894.92
BgiM30375-RA	2.01233	1.00886	carbohydrate sulfotransferase 10	mRNA	32.624	39.9898	38.9913	81.5376	60.0146	84.7318
BgiM32092-RA	2.79931	1.48507	carbohydrate sulfotransferase 11	mRNA	1.0195	2.78999	12.5329	20.1974	11.4313	17.1368
BgiM13851-RA	54.6898	5.7732	carbohydrate-binding module family 14 protein	mRNA	0	0	2.78509	231.896	10.4787	0
BgiM27966-RA	18.7179	4.22634	Carbonic anhydrase 14	mRNA	0	0.929995	0	47.1272	0	0
BgiM32840-RA	2.21367	1.14644	cartilage intermediate layer protein 1	mRNA	40.78	12.0899	52.9167	80.0415	60.9672	95.2043
BgiM33494-RA	17.5205	4.13097	cell wall protein DAN4	mRNA	3.0585	0.929995	0	89.0181	8.57351	0
BgiM17646-RA	59.9604	5.90594	cell wall protein DAN4	mRNA	2.039	6.50997	0	602.929	2.85784	5.71226
BgiM04374-RA	2.94163	1.55661	Chitin binding domain containng protein	mRNA	1051.11	1492.64	30.636	2859.05	2706.37	2010.71
BgiM18471-RA	40.8034	5.35062	chymotrypsinogen A	mRNA	3.0585	1.85999	2.78509	372.53	0	8.56839
BgiM18470-RA	30.519	4.93164	chymotrypsinogen A	mRNA	0	0	2.78509	131.657	0	2.85613
BgiM18472-RA	85.3018	6.4145	chymotrypsinogen A	mRNA	0	2.78999	0	361.309	0	18.0888
BgiM18474-RA	37.6678	5.23526	chymotrypsinogen A	mRNA	1.0195	6.50997	0	329.891	1.90522	13.3286
BgiM18731-RA	2.45903	1.29809	clumping factor B	mRNA	5.09751	10.2299	19.4956	26.1818	22.8627	39.0338
BgiM26363-RA	19.6333	4.29523	Collagen alpha-6(VI) chain	mRNA	3.0585	2.78999	0	134.649	11.4313	0
BgiM29742-RA	2.71191	1.43931	copine family protein 2	mRNA	2.039	25.1099	16.7106	45.6311	33.3414	42.8419
BgiM03507-RA	2.42314	1.27688	cysteine dioxygenase 1	mRNA	103.989	107.879	147.61	292.488	369.614	211.354
BgiM07025-RA	75.223	6.2331	cytochrome P450 2E1	mRNA	1.0195	4.64998	0	538.597	3.81045	8.56839
BgiM30180-RA	3.72575	1.89753	cytochrome P450 3A56	mRNA	8.15601	35.3398	6.96273	41.1428	84.7825	66.643
BgiM08200-RA	16.0041	4.00037	dehydrogenase/reductase SDR family member 7	mRNA	0	10.2299	2.78509	229.652	1.90522	1.90409
BgiM27185-RA	280.74	8.13309	deleted in malignant brain tumors 1 protein	mRNA	0	0	0	468.28	0	0.952043
BgiM17502-RA	2.20732	1.14229	deoxynucleoside triphosphate triphosphohydrolase SAMHD1	mRNA	30.585	57.6597	83.5528	96.4986	129.555	155.183
BgiM17504-RA	2.49343	1.31813	deoxynucleoside triphosphate triphosphohydrolase SAMHD1-like isoform X1	mRNA	24.468	83.6996	64.0571	127.169	188.617	116.149
BgiM16306-RA	19.7317	4.30244	dermatopontin	mRNA	16.312	3.71998	2.78509	426.389	54.2989	0.952043
BgiM29203-RA	20.2185	4.3376	dimethylaniline monooxygenase [N-oxide-forming] 5	mRNA	13.2535	2.78999	6.96273	490.722	3.81045	2.85613
BgiM22655-RA	39.0568	5.2875	dipeptidase 1	mRNA	1.0195	0	1.39255	157.091	0	0.952043
BgiM27187-RA	232.492	7.86104	DNA-directed RNA polymerase II subunit RPB1-like isoform X4	mRNA	2.039	0	5.57018	2157.38	0	0
BgiM27184-RA	354.462	8.46949	DNA-directed RNA polymerase II subunit RPB1-like isoform X4	mRNA	0	0	5.57018	2567.31	0	0
BgiM15804-RA	2.74749	1.45811	E3 ubiquitin-protein ligase ari2	mRNA	86.6576	132.989	137.862	252.841	370.566	361.776
BgiM04707-RA	2.11352	1.07965	E3 ubiquitin-protein ligase arih1	mRNA	26.507	46.4998	40.3838	92.0103	66.6829	82.8277
BgiM05064-RA	2.01813	1.01302	E3 ubiquitin-protein ligase HERC4 isoform X2	mRNA	257.934	354.328	499.924	698.68	832.583	714.984
BgiM09765-RA	2.63539	1.39802	E3 ubiquitin-protein ligase XIAP	mRNA	53.0141	106.949	104.441	186.265	226.722	286.565
BgiM10625-RA	3.548	1.827	E3 ubiquitin-protein ligase XIAP-like isoform X1	mRNA	4.078	2.78999	4.17764	8.22856	16.1944	19.0409
BgiM13455-RA	3.64356	1.86535	echinoderm microtubule-associated protein-like 4 isoform X2	mRNA	12.234	11.1599	8.35528	55.3558	33.3414	31.4174
BgiM00555-RA	31.0604	4.957	electroneutral sodium bicarbonate exchanger 1	mRNA	3.0585	1.85999	5.57018	369.537	5.71567	0.952043
BgiM20162-RA	268.032	8.06626	endothelin-converting enzyme-like 1	mRNA	0	0.929995	0	697.184	0	0
BgiM17163-RA	2.17043	1.11798	epithelial membrane protein 1	mRNA	87.6771	46.4998	122.544	229.652	164.802	164.703
BgiM23703-RA	2.54847	1.34963	ETS-related transcription factor Elf-3	mRNA	18.351	3.71998	22.2807	40.3948	34.294	40.9379
BgiM32446-RA	2.08672	1.06124	Excitatory amino acid transporter 3	mRNA	18.351	40.9198	41.7764	86.0259	54.2989	72.3553
BgiM09539-RA	2.01587	1.0114	extended synaptotagmin-1	mRNA	45.8776	73.4696	48.7391	123.428	82.8773	134.238
BgiM27891-RA	2.79866	1.48473	extensin-2-like isoform X2	mRNA	22.429	14.8799	11.1404	64.3324	30.4836	43.794
BgiM27208-RA	293.865	8.19901	extensin-2-like isoform X2	mRNA	6.11701	4.64998	1.39255	4055.93	2.85784	5.71226
BgiM36003-RA	3.29774	1.72148	fasciclin-1	mRNA	6.11701	11.1599	12.5329	47.8753	29.531	24.7531
BgiM14225-RA	2.95943	1.56532	fibrinolytic enzyme isozyme C	mRNA	3.0585	14.8799	2.78509	17.9532	21.9101	24.7531
BgiM25932-RA	2.82797	1.49977	fibropellin-1	mRNA	85.6381	111.599	93.3006	299.969	261.016	263.716
BgiM18426-RA	14.8312	3.89056	flavin-containing monooxygenase FMO GS-OX-like 2	mRNA	0	1.85999	8.35528	172.8	1.90522	0
BgiM23286-RA	197.627	7.62664	FMRFamide	mRNA	4.078	0	0	1134.79	0	0.952043
BgiM04091-RA	3.26642	1.70771	FMRFamide receptor	mRNA	5.09751	6.50997	4.17764	23.9376	12.384	19.0409
BgiM16590-RA	50.3877	5.655	formin-like protein 20	mRNA	0	2.78999	2.78509	362.805	0.952612	0
BgiM16791-RA	2.01108	1.00797	Frizzled-10-A	mRNA	19.3705	16.7399	43.1689	62.0883	54.2989	44.746
BgiM27610-RA	25.9799	4.69932	G protein-activated inward rectifier potassium channel 4-like isoform X1	mRNA	0	2.78999	4.17764	222.919	0	0
BgiM20625-RA	5.15836	2.36691	G-protein coupled receptor	mRNA	11.2145	17.6699	6.96273	47.1272	83.8299	60.9308
BgiM31100-RA	47.3584	5.56555	gastric intrinsic factor	mRNA	4.078	0.929995	0	304.457	3.81045	6.6643
BgiM28624-RA	2.37615	1.24863	GIMAP	mRNA	113.165	385.948	139.255	567.771	510.6	440.796
BgiM34004-RA	2.8758	1.52397	GIMAP	mRNA	6.11701	7.43996	5.57018	27.6779	15.2418	15.2327
BgiM07786-RA	23.2353	4.53825	Glutamate carboxypeptidase 2	mRNA	0	0.929995	1.39255	91.2623	0	0
BgiM35291-RA	2.27002	1.1827	glutamate--cysteine ligase catalytic subunit	mRNA	204.92	109.739	259.014	356.82	459.159	488.398
BgiM03500-RA	2.06437	1.0457	glycine N-acyltransferase-like protein Keg1	mRNA	64.2286	34.4098	77.9826	147.366	100.977	118.053
BgiM24734-RA	3.03134	1.59996	glycosyltransferase STELLO1 isoform X2	mRNA	4.078	11.1599	18.1031	46.3792	36.1993	21.897
BgiM28670-RA	2.27303	1.18461	glyoxylate reductase/hydroxypyruvate reductase	mRNA	123.36	64.1697	97.4782	210.95	204.812	234.203
BgiM28671-RA	2.00918	1.00661	glyoxylate reductase/hydroxypyruvate reductase	mRNA	21.4095	23.2499	29.2435	46.3792	41.9149	61.8828
BgiM00694-RA	2.02268	1.01627	guanine nucleotide-binding protein subunit beta-5	mRNA	25.4875	23.2499	18.1031	53.1116	35.2467	48.5542
BgiM02027-RA	4.73537	2.24348	Homeobox protein Nkx-6.2	mRNA	1.0195	2.78999	8.35528	27.6779	24.7679	11.4245
BgiM33838-RA	2.61378	1.38614	Immune-associated nucleotide-binding protein 12	mRNA	4.078	11.1599	18.1031	23.1896	34.294	32.3695
BgiM12509-RA	2.94169	1.55665	kelch-like ECH-associated protein 1	mRNA	19.3705	41.8498	32.0286	78.5454	73.3512	125.67
BgiM18452-RA	2.07408	1.05247	Kinesin-like protein kifc3	mRNA	45.8776	46.4998	118.366	171.304	123.84	143.758
BgiM11383-RA	102.424	6.67841	kunitz-type serine protease inhibitor 2	mRNA	18.351	2.78999	8.35528	3166.5	11.4313	13.3286
BgiM11385-RA	59.1174	5.88551	kunitz-type serine protease inhibitor 2	mRNA	50.9751	26.9699	12.5329	5314.9	26.6731	104.725
BgiM11387-RA	60.0834	5.90889	kunitz-type serine protease inhibitor 2	mRNA	29.5655	11.1599	8.35528	3010.91	13.3366	23.8011
BgiM32532-RA	12.1257	3.59999	laccase-15-like isoform X1	mRNA	2.039	0.929995	5.57018	117.444	1.90522	2.85613
BgiM23699-RA	2.06944	1.04924	lipase maturation factor 2	mRNA	26.507	26.9699	32.0286	77.7973	47.6306	53.3144
BgiM12859-RA	2.30756	1.20637	lipid phosphate phosphohydrolase 1	mRNA	4.078	21.3899	15.318	34.4104	26.6731	35.2256
lncRNA1384	2.3715	1.2458	lncRNA1384	lncRNA	22.429	33.4798	9.74782	45.6311	55.2515	57.1226
lncRNA441	35.7969	5.16176	lncRNA441	lncRNA	1.0195	1.85999	0	158.587	2.85784	0
BgiM35713-RA	2.44461	1.2896	lysM and putative peptidoglycan-binding domain-containing protein 2-like isoform X2	mRNA	11.2145	18.5999	19.4956	55.3558	26.6731	40.9379
BgiM03732-RA	3.12502	1.64387	major facilitator superfamily domain-containing protein 10-like isoform X2	mRNA	10.195	9.29995	4.17764	29.9221	29.531	18.0888
BgiM15495-RA	2.11634	1.08157	major Facilitator-like protein 5	mRNA	20.39	18.5999	26.4584	61.3402	40.0097	39.0338
BgiM25259-RA	3.52783	1.81878	mannose-binding protein C	mRNA	12.234	10.2299	22.2807	72.561	64.7776	24.7531
BgiM13082-RA	2.11398	1.07996	midnolin	mRNA	28.546	20.4599	41.7764	78.5454	62.8724	52.3624
BgiM22910-RA	2.0484	1.0345	mitochondria-eating protein	mRNA	175.354	232.499	414.979	632.103	474.401	580.746
BgiM09777-RA	2.09499	1.06694	mucin-17	mRNA	18.351	17.6699	18.1031	41.8909	46.678	26.6572
BgiM33808-RA	25.5357	4.67444	mucin-2	mRNA	25.4875	38.1298	32.0286	2462.59	15.2418	5.71226
BgiM09215-RA	65.0665	6.02384	Multidrug resistance-associated protein 1	mRNA	4.078	6.50997	8.35528	1324.8	5.71567	9.52043
BgiM09216-RA	21.6773	4.43811	Multidrug resistance-associated protein 1	mRNA	1.0195	4.64998	2.78509	213.195	1.90522	2.85613
BgiM22210-RA	5.22479	2.38537	mycocerosic acid synthase	mRNA	23.4485	91.1396	15.318	292.488	228.627	164.703
BgiM31190-RA	2.1628	1.1129	NA	mRNA	21.4095	29.7599	26.4584	65.0805	64.7776	39.9858
BgiM26297-RA	5.04217	2.33404	NA	mRNA	2.039	5.57997	2.78509	30.6701	13.3366	15.2327
BgiM22866-RA	15.4095	3.94574	NA	mRNA	5.09751	3.71998	19.4956	458.555	0.952612	0.952043
BgiM30624-RA	2.19526	1.13439	NA	mRNA	62.1896	77.1896	125.329	190.753	189.57	202.785
BgiM28476-RA	2.09241	1.06516	NA	mRNA	19.3705	9.29995	25.0658	41.8909	40.9623	31.4174
BgiM17012-RA	2.43307	1.28278	NA	mRNA	14.273	13.0199	34.8137	62.0883	48.5832	42.8419
BgiM35222-RA	24.9428	4.64055	NA	mRNA	6.11701	21.3899	2.78509	765.257	11.4313	19.0409
BgiM19504-RA	16.7554	4.06655	NA	mRNA	2.039	0	0	60.5922	0	0
BgiM32631-RA	14.489	3.85689	NA	mRNA	12.234	1.85999	20.8882	526.628	0.952612	1.90409
BgiM33939-RA	2.14845	1.1033	NA	mRNA	21.4095	26.9699	43.1689	53.8597	72.3985	72.3553
BgiM00162-RA	73.2459	6.19468	NA	mRNA	0	0	0	121.184	0	0
BgiM21522-RA	494.123	8.94873	NA	mRNA	6.11701	3.71998	5.57018	8423.06	8.57351	8.56839
BgiM31345-RA	2.40108	1.26368	NA	mRNA	90.7356	157.169	137.862	355.324	257.205	316.078
BgiM11425-RA	44.8263	5.48627	NA	mRNA	0	0	0	72.561	0.952612	0
BgiM28872-RA	269.288	8.07301	NA	mRNA	2.039	0.929995	13.9255	4994.74	0	4.76022
BgiM17795-RA	21.2181	4.40723	NA	mRNA	0	1.85999	0	69.5688	3.81045	0
BgiM31122-RA	2.04277	1.03052	NA	mRNA	40.78	30.6898	57.0944	102.483	76.209	85.6839
BgiM28085-RA	2.30627	1.20556	NA	mRNA	14.273	23.2499	22.2807	34.4104	45.7254	59.9787
BgiM25947-RA	2.23133	1.15791	NA	mRNA	1042.95	572.877	1413.43	2483.53	2088.13	2189.7
BgiM22244-RA	19.6004	4.29281	NA	mRNA	0	4.64998	0	120.436	1.90522	0
BgiM32024-RA	2.21239	1.14561	NA	mRNA	72.3846	92.9995	68.2348	223.667	150.513	144.711
BgiM14761-RA	2.06318	1.04487	NA	mRNA	35.6825	49.2898	25.0658	58.348	80.0194	90.4441
BgiM26909-RA	2.47148	1.30538	NA	mRNA	23.4485	15.8099	30.636	73.309	56.2041	45.6981
BgiM20900-RA	2.90127	1.53669	NA	mRNA	59.1311	29.7599	73.8049	226.66	120.029	128.526
BgiM10600-RA	15.1972	3.92573	NA	mRNA	1.0195	0	0	37.4026	1.90522	0
BgiM08296-RA	3.07766	1.62183	NA	mRNA	9.17551	4.64998	19.4956	44.135	30.4836	31.4174
BgiM13800-RA	2.87412	1.52312	NA	mRNA	7.13651	1.85999	12.5329	26.9298	17.147	20.9449
BgiM16188-RA	2.06933	1.04916	NA	mRNA	68.3066	77.1896	79.3751	200.478	127.65	138.998
BgiM17316-RA	2.46129	1.29941	NA	mRNA	35.6825	29.7599	20.8882	88.2701	73.3512	53.3144
BgiM22795-RA	2.22645	1.15474	NA	mRNA	48.9361	67.8897	41.7764	136.145	101.93	117.101
BgiM26282-RA	2.23405	1.15966	NA	mRNA	43.8385	53.9397	48.7391	129.413	92.4034	107.581
BgiM35290-RA	2.34718	1.23093	NA	mRNA	201.861	118.109	328.641	380.01	504.885	639.773
BgiM32530-RA	2.73759	1.45291	NA	mRNA	22.429	14.8799	11.1404	54.6077	29.531	51.4103
BgiM25819-RA	3.51425	1.81322	NA	mRNA	5.09751	13.9499	4.17764	34.4104	25.7205	25.7052
BgiM33544-RA	2.35593	1.2363	NA	mRNA	31.6045	13.9499	15.318	62.8363	36.1993	46.6501
BgiM20249-RA	3.1458	1.65343	NA	mRNA	6.11701	3.71998	13.9255	37.4026	18.0996	22.849
BgiM16750-RA	20.324	4.34511	NA	mRNA	0	0	2.78509	89.0181	0	0
BgiM13037-RA	2.84461	1.50823	NA	mRNA	8.15601	13.9499	5.57018	24.6857	22.8627	34.2735
BgiM16434-RA	2.00733	1.00528	NA	mRNA	191.666	387.808	420.549	761.516	630.629	616.924
BgiM16555-RA	2.02905	1.02081	NA	mRNA	11.2145	23.2499	47.3466	65.8285	46.678	55.2185
BgiM01232-RA	10.9918	3.45835	NA	mRNA	0	5.57997	0	0	43.8202	34.2735
BgiM09198-RA	2.13467	1.09401	NA	mRNA	42.819	26.9699	48.7391	98.7428	73.3512	82.8277
BgiM10619-RA	4.77873	2.25663	NA	mRNA	1.0195	1.85999	4.17764	6.73246	14.2892	19.0409
BgiM10678-RA	47.826	5.57972	NA	mRNA	0	0	0	78.5454	0	0
BgiM11967-RA	2.2141	1.14672	NA	mRNA	29.5655	29.7599	66.8422	109.964	89.5456	81.8757
BgiM12126-RA	60.113	5.90961	NA	mRNA	8.15601	5.57997	0	909.63	5.71567	9.52043
BgiM12168-RA	2.3912	1.25774	NA	mRNA	41.7995	20.4599	38.9913	98.7428	65.7303	79.9716
BgiM15726-RA	2.26267	1.17803	NA	mRNA	32.624	31.6198	50.1317	62.8363	85.7351	112.341
BgiM16616-RA	134.602	7.07255	NA	mRNA	4.078	5.57997	38.9913	6757.15	7.6209	7.61634
BgiM17517-RA	128.947	7.01063	NA	mRNA	3.0585	2.78999	16.7106	3111.15	5.71567	6.6643
BgiM18454-RA	3.97994	1.99275	NA	mRNA	6.11701	2.78999	9.74782	30.6701	32.3888	16.1847
BgiM19270-RA	41.5826	5.37791	NA	mRNA	0	0	0	68.0727	0	0
BgiM19295-RA	490.767	8.9389	NA	mRNA	4.078	4.64998	1.39255	5781.69	0	6.6643
BgiM19296-RA	395.403	8.62718	NA	mRNA	2.039	0	4.17764	3114.89	0	4.76022
BgiM19360-RA	18.0923	4.17731	NA	mRNA	0	0.929995	0	42.6389	1.90522	0.952043
BgiM19856-RA	110.975	6.79408	NA	mRNA	1.0195	1.85999	1.39255	653.797	0	4.76022
BgiM20962-RA	2.58726	1.37142	NA	mRNA	32.624	31.6198	37.5987	57.6	97.1665	111.389
BgiM21425-RA	3.00357	1.58668	NA	mRNA	7.13651	20.4599	5.57018	44.8831	35.2467	22.849
BgiM24248-RA	2.26624	1.1803	NA	mRNA	37.7215	37.1998	43.1689	110.712	71.4459	87.588
BgiM25708-RA	3.61938	1.85574	NA	mRNA	9.17551	11.1599	4.17764	42.6389	31.4362	19.0409
BgiM26384-RA	2.10604	1.07454	NA	mRNA	15.2925	38.1298	18.1031	55.3558	44.7728	52.3624
BgiM27665-RA	3.52581	1.81795	NA	mRNA	3.0585	0.929995	6.96273	20.9454	10.4787	11.4245
BgiM29470-RA	14.1815	3.82593	NA	mRNA	4.078	7.43996	0	178.784	5.71567	0.952043
BgiM30936-RA	2.05067	1.03609	NA	mRNA	46.8971	62.3097	44.5615	136.145	94.3086	86.6359
BgiM31188-RA	3.61473	1.85389	NA	mRNA	4.078	8.36996	11.1404	23.9376	38.1045	27.6092
BgiM32012-RA	18.7266	4.22701	NA	mRNA	9.17551	5.57997	19.4956	663.522	3.81045	3.80817
BgiM32213-RA	2.31558	1.21137	NA	mRNA	22.429	18.5999	26.4584	40.3948	51.4411	66.643
BgiM32832-RA	52.5296	5.71506	NA	mRNA	0	0	0	84.5298	1.90522	0
BgiM32833-RA	68.7863	6.10405	NA	mRNA	0	0	0	113.704	0	0
BgiM33353-RA	2.88783	1.52998	NA	mRNA	1.0195	19.5299	22.2807	30.6701	43.8202	52.3624
BgiM33587-RA	53.0121	5.72825	NA	mRNA	0	0	2.78509	234.888	0	0
BgiM36083-RA	2.11997	1.08404	NA	mRNA	22.429	34.4098	61.272	97.9947	74.3038	79.9716
BgiM36501-RA	2.07574	1.05363	NA	mRNA	27.5265	43.7098	48.7391	71.8129	76.209	102.821
BgiM31703-RA	19.2395	4.266	nose resistant to fluoxetine protein 6	mRNA	0	0.929995	0	45.6311	0	2.85613
BgiM15708-RA	17.0234	4.08945	organic cation transporter protein	mRNA	0	0.929995	0	38.8987	3.81045	0
BgiM15709-RA	18.3926	4.20105	organic cation transporter protein	mRNA	2.039	0.929995	0	83.7818	0	0
BgiM15704-RA	21.4673	4.42407	organic cation transporter-like protein isoform X2	mRNA	0	0	2.78509	91.2623	2.85784	0
BgiM26321-RA	3.19462	1.67564	Ovipostatin 2	mRNA	3.0585	0	18.1031	28.426	27.6258	15.2327
BgiM18723-RA	2.14863	1.10341	phosphoenolpyruvate carboxykinase cytosolic	mRNA	899.2	588.687	848.061	1808.79	1628.01	1584.2
BgiM21444-RA	2.10883	1.07644	pirin	mRNA	278.324	217.619	401.053	543.085	654.445	695.943
BgiM33487-RA	252.83	7.98203	ponticulin-like protein H	mRNA	0	1.85999	1.39255	1244.76	0	0
BgiM35180-RA	2.06137	1.04361	pre-mRNA-splicing factor 38B	mRNA	40.78	58.5897	55.7018	127.169	92.4034	101.869
BgiM29559-RA	15.0456	3.91127	prostatic spermine-binding protein-like X1	mRNA	2.039	0	6.96273	157.091	1.90522	0
BgiM11577-RA	57.1913	5.83772	protein jagged-1-like isoform X1	mRNA	0	0	0	94.2545	0	0
BgiM04264-RA	2.4987	1.32118	protein sidekick-2	mRNA	60.1506	51.1497	89.1229	231.896	139.081	132.334
BgiM05827-RA	2.15113	1.1051	protein Tob1	mRNA	23.4485	26.9699	33.4211	82.2856	51.4411	48.5542
BgiM22813-RA	2.57369	1.36384	proteolipid protein DM beta	mRNA	39.7605	25.1099	34.8137	103.979	56.2041	99.0125
BgiM21975-RA	2.08108	1.05733	protocadherin beta-18-like isoform X1	mRNA	24.468	37.1998	62.6646	102.483	61.9198	96.1563
BgiM21973-RA	2.20187	1.13873	protocadherin beta-18-like isoform X1	mRNA	47.9166	117.179	128.114	275.283	160.991	211.354
BgiM22346-RA	3.05019	1.6089	protocadherin-9	mRNA	18.351	5.57997	19.4956	56.8519	44.7728	34.2735
BgiM24413-RA	2.0812	1.05741	ras association domain-containing protein 9	mRNA	17.3315	17.6699	41.7764	56.8519	44.7728	59.9787
BgiM14446-RA	2.53006	1.33917	receptor-type tyrosine-protein phosphatase alpha	mRNA	10.195	35.3398	18.1031	63.5844	42.8676	57.1226
BgiM29855-RA	2.71493	1.44092	RING finger domain and kelch repeat-containing protein	mRNA	10.195	8.36996	11.1404	35.9065	26.6731	20.9449
BgiM35174-RA	2.03679	1.0263	RNA polymerase-associated protein LEO1	mRNA	70.3456	78.1196	150.395	237.132	202.906	170.416
BgiM28845-RA	2.02706	1.01939	rootletin-like isoform X8	mRNA	574.999	614.727	1187.84	1835.72	1384.15	1601.34
BgiM01164-RA	28.761	4.84604	semaphorin-5A	mRNA	17.3315	1.85999	1.39255	590.961	34.294	13.3286
BgiM25933-RA	78.0857	6.28699	serine carboxypeptidase CPVL	mRNA	1.0195	0	0	207.958	0.952612	0
BgiM18469-RA	490.212	8.93726	Serine protease 48	mRNA	2.039	0.929995	1.39255	2951.06	3.81045	3.80817
BgiM18473-RA	25.9018	4.69498	serine protease 55	mRNA	2.039	9.29995	13.9255	669.506	0.952612	25.7052
BgiM25550-RA	16.0802	4.00721	serine protease 56	mRNA	1.0195	17.6699	4.17764	367.293	4.76306	20.9449
BgiM13449-RA	3.64899	1.8675	serine/threonine-protein kinase Sgk1-like isoform X1	mRNA	3.0585	8.36996	6.96273	34.4104	20.9575	16.1847
BgiM29136-RA	25.5204	4.67358	sialin	mRNA	2.039	0	0	91.2623	0	1.90409
BgiM29137-RA	133.897	7.06498	sialin-like isoform X1	mRNA	0	0	0	222.919	0	0
BgiM29135-RA	46.1127	5.52709	sialin-like isoform X1	mRNA	0	0	1.39255	139.886	0	0
BgiM32232-RA	31.0159	4.95494	sodium-coupled monocarboxylate transporter 1	mRNA	14.273	1.85999	8.35528	793.682	11.4313	4.76022
BgiM29383-RA	59.867	5.90369	sodium-dependent phosphate transport protein 3	mRNA	0	0	0	98.7428	0	0
BgiM00553-RA	20.3541	4.34725	sodium-driven chloride bicarbonate exchanger	mRNA	61.1701	3.71998	20.8882	1742.21	29.531	6.6643
BgiM00161-RA	14.9855	3.9055	sodium/nucleoside cotransporter 1	mRNA	2.039	0	2.78509	95.7506	0	0
BgiM32158-RA	2.21496	1.14728	sodium/potassium-transporting ATPase subunit beta-1	mRNA	38.741	83.6996	43.1689	127.917	122.887	118.053
BgiM32104-RA	13.8733	3.79424	solute carrier family 22 member 13-like isoform X2	mRNA	7.13651	1.85999	2.78509	180.28	3.81045	0.952043
BgiM22569-RA	47.9832	5.58446	solute carrier family 22 member 6-B-like isoform X1	mRNA	0	0	2.78509	212.447	0	0
BgiM03416-RA	19.0873	4.25454	solute carrier family 23 member 2	mRNA	0	0.929995	11.1404	258.826	0.952612	0.952043
BgiM03415-RA	65.6645	6.03704	solute carrier family 23 member 2	mRNA	0	0	0	108.467	0	0
BgiM04436-RA	2.23667	1.16136	solute carrier family 43 member 3	mRNA	24.468	13.9499	12.5329	49.3714	34.294	32.3695
BgiM00373-RA	2.14837	1.10324	sphingosine-1-phosphate phosphatase 1	mRNA	44.858	66.0297	82.1602	179.532	123.84	113.293
BgiM20835-RA	12.3572	3.62728	spore wall protein 2	mRNA	6.11701	0	11.1404	230.4	0	1.90409
BgiM34760-RA	2.54543	1.34791	tetraspanin-8	mRNA	11.2145	21.3899	22.2807	40.3948	59.062	42.8419
BgiM06597-RA	2.0197	1.01414	tetraspanin-9	mRNA	30.585	36.2698	86.3379	98.7428	110.503	101.869
BgiM28068-RA	2.24942	1.16955	TLR cluster2 member 3	mRNA	17.3315	37.1998	41.7764	88.2701	54.2989	76.1634
BgiM23567-RA	2.01253	1.00901	transcription initiation factor TFIID subunit 12	mRNA	158.023	99.5095	277.117	440.602	295.31	341.783
BgiM16774-RA	2.22895	1.15636	transmembrane and TPR repeat-containing protein 2	mRNA	53.0141	66.0297	89.1229	155.595	157.181	153.279
BgiM16078-RA	36.0886	5.17347	transmembrane protein 45B	mRNA	0	0.929995	0	90.5142	1.90522	0
BgiM33218-RA	2.05267	1.0375	tryparedoxin-like isoform X1	mRNA	394.547	754.226	733.872	1563.43	1242.21	1060.58
BgiM19485-RA	2.1574	1.1093	tumor necrosis factor receptor superfamily member 26	mRNA	35.6825	34.4098	51.5242	64.3324	93.356	106.629
BgiM16490-RA	2.41691	1.27316	two pore calcium channel protein 2	mRNA	31.6045	15.8099	32.0286	86.774	47.6306	59.9787
BgiM27241-RA	2.11134	1.07816	tyramine beta-hydroxylase	mRNA	1029.7	768.176	1446.86	2075.84	2196.72	2580.04
BgiM24547-RA	3.24464	1.69806	tyrosine-protein kinase JAK2	mRNA	84.6186	228.779	76.59	545.329	422.96	300.846
BgiM29385-RA	22.3007	4.47902	vesicular glutamate transporter 3	mRNA	2.039	0	4.17764	170.556	1.90522	1.90409
BgiM15414-RA	11.1471	3.4786	Williams-Beuren syndrome chromosomal region 27 protein	mRNA	0	3.71998	0	40.3948	6.66829	11.4245
BgiM30365-RA	28.2286	4.81909	zinc carboxypeptidase A 1	mRNA	2.039	0	0	103.231	0	0
BgiM23510-RA	2.41804	1.27384	zinc-binding alcohol dehydrogenase domain-containing protein 2	mRNA	143.75	179.489	268.761	377.766	465.827	590.267

## Sheet: iMline-Ep_2dpi_down
Table S5. Summary of the differentially expressed genes in iM line snails infected with E. paraensei
Transcript ID	FC	log2FC(iM line vs Ep_2dpi)	Annotation	Transcript Type	iM Control-2dpi R1	iM Control-2dpi R2	iM Control-2dpi R3	iM vs. Ep-2dpi R1	iM vs. Ep-2dpi R2	iM vs. Ep-2dpi R3
BgiM33233-RA	0.48024	-1.05817	2p 5p-phosphodiesterase 12	mRNA	383.332	345.958	240.91	86.0259	199.096	179.936
BgiM04379-RA	0.304102	-1.71737	5p(3p)-deoxyribonucleotidase cytosolic type	mRNA	152.925	118.109	58.4869	0	47.6306	51.4103
BgiM35926-RA	0.334519	-1.57984	A disintegrin and metalloproteinase with thrombospondin motifs 1	mRNA	64.2286	72.5396	38.9913	1.4961	20.0049	36.1776
BgiM16529-RA	0.262445	-1.92991	A disintegrin and metalloproteinase with thrombospondin motifs 6	mRNA	24.468	17.6699	9.74782	0	5.71567	6.6643
BgiM25049-RA	0.256066	-1.96541	A disintegrin and metalloproteinase with thrombospondin motifs 7	mRNA	57.0921	47.4298	22.2807	0.748051	14.2892	16.1847
BgiM16363-RA	0.387451	-1.36791	A disintegrin and metalloproteinase with thrombospondin motifs 7	mRNA	42.819	35.3398	22.2807	0.748051	17.147	19.9929
BgiM16335-RA	0.103809	-3.268	A disintegrin and metalloproteinase with thrombospondin motifs 7	mRNA	15.2925	5.57997	2.78509	0	0.952612	0
BgiM16355-RA	0.304198	-1.71692	A disintegrin and metalloproteinase with thrombospondin motifs 7	mRNA	22.429	24.1799	16.7106	0	9.52612	8.56839
BgiM16357-RA	0.145126	-2.78462	A disintegrin and metalloproteinase with thrombospondin motifs 7	mRNA	27.5265	16.7399	18.1031	0	1.90522	5.71226
BgiM25048-RA	0.152873	-2.7096	A disintegrin and metalloproteinase with thrombospondin motifs 7	mRNA	30.585	19.5299	2.78509	0	2.85784	3.80817
BgiM07338-RA	0.365273	-1.45295	AB hydrolase superfamily protein C1039.03	mRNA	234.485	181.349	89.1229	22.4415	76.209	84.7318
BgiM00035-RA	0.217832	-2.19871	acetylcholine receptor subunit alpha-L1	mRNA	29.5655	26.0399	9.74782	1.4961	5.71567	5.71226
BgiM00106-RA	0.123894	-3.01282	ADAM 17-like protease	mRNA	38.741	32.5498	9.74782	0	3.81045	4.76022
BgiM16359-RA	0.306263	-1.70716	ADAM family mig-17	mRNA	125.399	88.3496	65.4497	1.4961	34.294	48.5542
BgiM16542-RA	0.330846	-1.59577	ADAM family mig-17	mRNA	154.964	130.199	64.0571	2.99221	58.1094	53.3144
BgiM16358-RA	0.222697	-2.16684	ADAM family mig-17	mRNA	142.73	113.459	36.2062	0	41.9149	21.897
BgiM16333-RA	0.212955	-2.23138	ADAM family mig-17	mRNA	10.195	22.3199	13.9255	0	1.90522	6.6643
BgiM16537-RA	0.233268	-2.09994	ADAM family mig-17	mRNA	22.429	25.1099	6.96273	0	4.76306	6.6643
BgiM16545-RA	0.353123	-1.50176	ADAM family mig-17	mRNA	17.3315	12.0899	19.4956	0	6.66829	9.52043
BgiM07420-RA	0.228886	-2.1273	adenosine receptor A1	mRNA	180.452	107.879	62.6646	0	41.9149	37.1297
BgiM00664-RA	0.285145	-1.81023	Adenosine receptor A1	mRNA	21.4095	19.5299	16.7106	0	11.4313	3.80817
BgiM01670-RA	0.185228	-2.43263	adenosine receptor A3	mRNA	137.633	84.6296	47.3466	0	30.4836	18.0888
BgiM01225-RA	0.273907	-1.86824	adenylate cyclase type 6	mRNA	51.9946	54.8697	26.4584	6.73246	10.4787	18.0888
BgiM15105-RA	0.104309	-3.26107	alcohol dehydrogenase [acceptor]	mRNA	132.535	48.3598	6.96273	0	6.66829	11.4245
BgiM22994-RA	0.251409	-1.99189	alpha-1 3-mannosyl-glycoprotein 4-beta-N-acetylglucosaminyltransferase A	mRNA	87.6771	66.9597	36.2062	6.73246	9.52612	30.4654
BgiM20891-RA	0.493319	-1.01941	alpha-tubulin N-acetyltransferase	mRNA	100.931	92.9995	54.3093	35.9065	35.2467	50.4583
BgiM01680-RA	0.246438	-2.02071	Angiopoietin-1	mRNA	22.429	13.9499	23.6733	9.72467	3.81045	0
BgiM35106-RA	0.190081	-2.39531	ankyrin repeat domain-containing protein 50	mRNA	13.2535	8.36996	5.57018	0	3.81045	0
BgiM35928-RA	0.0483467	-4.37044	ankyrin-2	mRNA	74.4236	17.6699	0	0	0	2.85613
BgiM22983-RA	0.350942	-1.5107	anoctamin-6-like isoform X1	mRNA	258.953	183.209	126.722	5.23636	92.4034	100.917
BgiM07333-RA	0.423809	-1.23851	apoptosis-resistant E3 ubiquitin protein ligase 1	mRNA	121.321	99.5095	80.7677	41.1428	44.7728	40.9379
BgiM07101-RA	0.498393	-1.00464	Arf GTPase arf1	mRNA	86.6576	63.2397	54.3093	31.4182	27.6258	41.8899
BgiM19194-RA	0.321255	-1.63821	aromatic-L-amino-acid decarboxylase-like isoform X1	mRNA	606.603	512.427	313.323	0	213.385	245.627
BgiM21593-RA	0.328067	-1.60794	ATP-binding cassette sub- A member 3	mRNA	171.276	121.829	112.796	8.22856	69.5407	54.2665
BgiM19196-RA	0.280158	-1.83569	ATP-binding cassette sub-family A member 2	mRNA	75.4431	58.5897	33.4211	0	13.3366	32.3695
BgiM10072-RA	0.263156	-1.92601	ATP-binding cassette sub-family A member 3	mRNA	237.544	147.869	97.4782	2.99221	57.1567	65.691
BgiM19215-RA	0.233209	-2.1003	ATP-binding cassette sub-family A member 3-like isoform X2	mRNA	218.173	147.869	68.2348	0	44.7728	55.2185
BgiM05955-RA	0.329176	-1.60307	ATP-binding cassette sub-family A member 5-like isoform X1	mRNA	213.076	244.589	108.619	1.4961	68.5881	115.197
BgiM19214-RA	0.323566	-1.62787	ATP-binding cassette sub-family A member 7	mRNA	462.854	393.388	208.882	4.48831	146.702	192.313
BgiM27391-RA	0.271865	-1.87904	ATP-dependent 6-phosphofructokinase	mRNA	83.5991	49.2898	29.2435	0	24.7679	18.0888
BgiM07364-RA	0.235051	-2.08895	ATP-dependent RNA helicase DHX57	mRNA	274.246	197.159	75.1975	1.4961	51.4411	74.2594
BgiM16745-RA	0.115432	-3.11489	baculoviral IAP repeat-containing protein 2-like isoform X1	mRNA	65.2481	46.4998	8.35528	0	5.71567	6.6643
BgiM19448-RA	0.332291	-1.58948	baculoviral IAP repeat-containing protein 7	mRNA	301.772	225.059	135.077	0.748051	100.977	117.101
BgiM05999-RA	0.395678	-1.3376	BAI1-associated protein 3	mRNA	74.4236	55.7997	33.4211	14.213	29.531	19.9929
BgiM08569-RA	0.407402	-1.29547	beclin 1-associated autophagy-related key regulator	mRNA	474.068	300.389	224.2	103.979	140.987	160.895
BgiM01153-RA	0.293695	-1.76761	beta-1 3-galactosyltransferase 1	mRNA	203.9	145.079	75.1975	1.4961	60.9672	60.9308
BgiM17816-RA	0.226021	-2.14547	beta-1 3-galactosyltransferase 5	mRNA	132.535	91.1396	30.636	0	18.0996	38.0817
BgiM07417-RA	0.135957	-2.87877	beta-2 adrenergic receptor-like isoform X1	mRNA	74.4236	42.7798	12.5329	0	7.6209	8.56839
BgiM07419-RA	0.262896	-1.92743	beta-2 adrenergic receptor-like isoform X1	mRNA	80.5406	58.5897	30.636	1.4961	14.2892	27.6092
BgiM19110-RA	0.26422	-1.92019	beta-N-acetyl-D-glucosaminide beta-1 4-N-acetylglucosaminyl-transferase-like isoform X1	mRNA	98.8916	98.5795	51.5242	0.748051	34.294	29.5133
BgiM17527-RA	0.0458278	-4.44763	BgLBP/BPI1	mRNA	208.998	0	6.96273	4.48831	0	3.80817
BgiM29700-RA	0.129156	-2.95281	BgMFREP17.3	mRNA	24.468	16.7399	6.96273	0	0.952612	3.80817
BgiM01678-RA	0.370262	-1.43338	BgMsFReDn11	mRNA	77.4821	69.7497	52.9167	14.961	25.7205	32.3695
BgiM14738-RA	0.495168	-1.01401	biliverdin reductase A	mRNA	184.53	201.809	132.292	42.6389	110.503	102.821
BgiM14739-RA	0.419605	-1.2529	biliverdin reductase A	mRNA	145.789	128.339	97.4782	25.4337	71.4459	58.0746
BgiM00483-RA	0.441211	-1.18046	breast cancer type 1 susceptibility protein	mRNA	59.1311	41.8498	32.0286	8.22856	21.9101	27.6092
BgiM31475-RA	0.213253	-2.22936	C-C chemokine receptor type 1	mRNA	315.026	200.879	94.6931	2.24415	43.8202	82.8277
BgiM35569-RA	0.415438	-1.26729	calcineurin subunit B	mRNA	62.1896	66.9597	51.5242	0.748051	38.1045	35.2256
BgiM02494-RA	0.422351	-1.24349	caltractin	mRNA	60.1506	62.3097	32.0286	5.23636	27.6258	31.4174
BgiM02495-RA	0.301698	-1.72882	caltractin	mRNA	72.3846	63.2397	29.2435	0	24.7679	23.8011
BgiM25102-RA	0.286984	-1.80096	carbohydrate sulfotransferase 5	mRNA	37.7215	31.6198	11.1404	0	6.66829	15.2327
BgiM26927-RA	0.304051	-1.71761	carbonic anhydrase 2	mRNA	124.379	151.589	72.4124	0	56.2041	48.5542
BgiM32550-RA	0.319104	-1.6479	carbonic anhydrase1	mRNA	378.235	392.458	168.498	5.23636	154.323	138.998
BgiM33577-RA	0.362544	-1.46377	CAS1 domain-containing protein 1	mRNA	116.223	96.7195	68.2348	14.213	35.2467	51.4103
BgiM00280-RA	0.347801	-1.52367	catenin alpha-2-like isoform X4	mRNA	66.2676	82.7696	36.2062	5.23636	38.1045	19.9929
BgiM36261-RA	0.356223	-1.48915	cell death abnormality protein 1	mRNA	134.574	113.459	61.272	1.4961	41.9149	65.691
BgiM36265-RA	0.277733	-1.84823	cell death abnormality protein 1	mRNA	179.432	152.519	59.8795	0	53.3463	54.2665
BgiM36238-RA	0.194169	-2.36462	cell death abnormality protein 1	mRNA	24.468	26.0399	15.318	0	8.57351	2.85613
BgiM15883-RA	0.423661	-1.23902	centrosomal protein of 85 kDa	mRNA	359.884	262.259	217.237	92.7584	125.745	136.142
BgiM18603-RA	0.499289	-1.00205	centrosomal protein of 89 kDa	mRNA	97.8721	109.739	103.048	31.4182	62.8724	59.9787
BgiM05292-RA	0.491069	-1.026	centrosomal protein of 95 kDa	mRNA	1840.2	1807.91	1239.37	396.467	1038.35	964.42
BgiM10440-RA	0.130888	-2.93359	chitinase-like protein PB1E7.04c	mRNA	37.7215	28.8299	2.78509	0	1.90522	5.71226
BgiM26588-RA	0.232364	-2.10554	chymotrypsinogen A	mRNA	18.351	10.2299	9.74782	0	3.81045	3.80817
BgiM02488-RA	0.348409	-1.52115	cilia- and flagella-associated protein 299 isoform X1	mRNA	129.477	131.129	86.3379	0.748051	53.3463	65.691
BgiM36176-RA	0.31461	-1.66836	cilia- and flagella-associated protein 52	mRNA	1014.4	827.696	438.652	5.98441	315.315	395.098
BgiM28213-RA	0.416851	-1.2624	clumping factor A	mRNA	681.027	478.948	509.672	195.989	261.016	238.011
BgiM36455-RA	0.261891	-1.93296	coadhesin	mRNA	36.702	34.4098	20.8882	0	11.4313	11.4245
BgiM33902-RA	0.290756	-1.78212	coadhesin	mRNA	36.702	25.1099	20.8882	0	11.4313	11.4245
BgiM01311-RA	0.222348	-2.16911	corticotropin-releasing factor receptor 2	mRNA	14.273	7.43996	5.57018	0	2.85784	1.90409
BgiM00635-RA	0.393145	-1.34687	cst complex subunit ctc1	mRNA	169.237	121.829	73.8049	32.9143	50.4885	59.0267
BgiM27424-RA	0.302159	-1.72662	cyclic nucleotide-binding domain-containing protein 2-like isoform X3	mRNA	377.215	405.478	160.143	3.74026	124.792	155.183
BgiM00571-RA	0.101719	-3.29734	cytochrome P450 26A1	mRNA	111.126	21.3899	0	1.4961	6.66829	3.80817
BgiM27505-RA	0.461884	-1.1144	cytochrome P450 2D20	mRNA	174.335	151.589	235.34	58.348	99.0717	100.917
BgiM03627-RA	0.45777	-1.1273	cytosolic carboxypeptidase 1-like isoform X1	mRNA	848.225	672.387	409.409	227.408	305.789	349.4
BgiM02951-RA	0.324606	-1.62324	DC-STAMP domain-containing protein 2	mRNA	85.6381	91.1396	43.1689	0.748051	26.6731	42.8419
BgiM04297-RA	0.352079	-1.50603	delphilin-like isoform X2	mRNA	283.421	199.019	105.833	44.135	82.8773	79.0196
BgiM12285-RA	0.394691	-1.34121	diphthamide biosynthesis protein 2	mRNA	774.821	644.487	348.137	120.436	261.016	315.126
BgiM20120-RA	0.250928	-1.99465	dopamine receptor	mRNA	1310.06	863.036	427.512	3.74026	301.026	346.544
BgiM05343-RA	0.270442	-1.88661	dynein beta chain ciliary	mRNA	2114.45	1412.66	767.293	16.4571	502.027	641.677
BgiM15830-RA	0.291201	-1.77991	dynein heavy chain 1 axonemal	mRNA	122.34	78.1196	59.8795	2.24415	38.1045	34.2735
BgiM15831-RA	0.231838	-2.10881	Dynein heavy chain 1 axonemal	mRNA	425.132	260.399	112.796	10.4727	82.8773	90.4441
BgiM27673-RA	0.154557	-2.69379	dynein heavy chain 10 axonemal	mRNA	78.5016	54.8697	23.6733	0	8.57351	14.2806
BgiM27678-RA	0.267926	-1.90009	dynein heavy chain 10 axonemal	mRNA	324.201	212.039	103.048	1.4961	78.1142	90.4441
BgiM27680-RA	0.297666	-1.74823	Dynein heavy chain 10 axonemal	mRNA	533.199	451.048	225.592	3.74026	162.897	192.313
BgiM27674-RA	0.162424	-2.62216	Dynein heavy chain 10 axonemal	mRNA	19.3705	13.0199	5.57018	0	0.952612	3.80817
BgiM11751-RA	0.254109	-1.97648	dynein heavy chain 12 axonemal	mRNA	837.01	604.497	254.836	2.24415	156.228	271.332
BgiM27399-RA	0.182675	-2.45265	dynein heavy chain 5 axonemal	mRNA	66.2676	53.0097	27.8509	0.748051	7.6209	17.1368
BgiM09577-RA	0.228115	-2.13217	Dynein heavy chain 6 axonemal	mRNA	64.2286	66.9597	25.0658	6.73246	12.384	15.2327
BgiM35478-RA	0.276804	-1.85306	Dynein heavy chain 6 axonemal	mRNA	20.39	25.1099	13.9255	0	5.71567	9.52043
BgiM27402-RA	0.241176	-2.05184	Dynein heavy chain 8 axonemal	mRNA	97.8721	92.0695	40.3838	0	16.1944	38.0817
BgiM27403-RA	0.261065	-1.93752	dynein heavy chain 8 axonemal	mRNA	211.037	189.719	105.833	1.4961	65.7303	63.7869
BgiM19450-RA	0.336678	-1.57056	E3 ubiquitin-protein ligase MYLIP-A	mRNA	638.208	478.018	314.715	4.48831	240.058	236.107
BgiM08548-RA	0.323347	-1.62884	E3 ubiquitin-protein ligase RNF216	mRNA	404.742	251.099	164.32	26.9298	122.887	114.245
BgiM28975-RA	0.455003	-1.13605	E3 ubiquitin-protein ligase TRAIP	mRNA	44.858	56.7297	30.636	9.72467	28.5784	20.9449
BgiM35570-RA	0.318956	-1.64857	EF-hand calcium-binding domain-containing protein 1	mRNA	258.953	249.239	154.573	0.748051	88.5929	120.909
BgiM24633-RA	0.331449	-1.59314	ELKS/Rab6-interacting/CAST family member 1 isoform X2	mRNA	33.6435	36.2698	13.9255	0	16.1944	10.4725
BgiM02332-RA	0.458514	-1.12496	ELMO domain-containing protein 3	mRNA	190.647	193.439	140.647	46.3792	75.2564	118.053
BgiM05154-RA	0.291473	-1.77857	endonuclease 4 isoform X3	mRNA	1217.28	1067.63	428.904	12.7169	390.571	386.529
BgiM06075-RA	0.113674	-3.13702	epithelial membrane protein 1	mRNA	102.97	42.7798	1.39255	0	11.4313	3.80817
BgiM18351-RA	0.283975	-1.81617	expressed conserved protein	mRNA	80.5406	66.0297	32.0286	0	17.147	32.3695
BgiM11191-RA	0.334732	-1.57892	F-box only protein 39	mRNA	436.346	403.618	207.489	0	167.66	181.84
BgiM27671-RA	0.274748	-1.86382	F-box only protein 39-like isoform X3	mRNA	93.7941	72.5396	44.5615	1.4961	20.0049	35.2256
BgiM03622-RA	0.442286	-1.17695	F-box/WD repeat-containing protein 2	mRNA	406.781	442.678	288.257	61.3402	207.669	233.251
BgiM13843-RA	0.312288	-1.67905	fatty-acid amide hydrolase 1-like isoform X1	mRNA	433.288	504.988	271.546	5.23636	211.48	159.943
BgiM15468-RA	0.272804	-1.87407	fibrillin-1	mRNA	22.429	12.0899	8.35528	0	6.66829	3.80817
BgiM19014-RA	0.328864	-1.60444	fibrous sheath-interacting protein 2	mRNA	275.265	210.179	143.432	0	80.0194	125.67
BgiM22040-RA	0.463581	-1.10911	flocculation protein FLO11	mRNA	89.7161	63.2397	47.3466	22.4415	26.6731	42.8419
BgiM03615-RA	0.0807681	-3.63007	forkhead box protein B1-like isoform X1	mRNA	54.0336	34.4098	1.39255	0	2.85784	2.85613
BgiM20873-RA	0.243977	-2.03518	formin-like protein 14	mRNA	32.624	40.9198	29.2435	0	14.2892	9.52043
BgiM12282-RA	0.444015	-1.17132	fucolectin-4	mRNA	59.1311	69.7497	50.1317	26.1818	12.384	39.9858
BgiM20910-RA	0.238105	-2.07033	fucolectin-related protein	mRNA	70.3456	51.1497	27.8509	0	14.2892	19.9929
BgiM22839-RA	0.324814	-1.62232	GATA zinc finger domain-containing protein 15	mRNA	202.881	206.459	103.048	1.4961	84.7825	79.0196
BgiM34991-RA	0.303974	-1.71798	girdin-like isoform X1	mRNA	62.1896	56.7297	29.2435	6.73246	13.3366	23.8011
BgiM01312-RA	0.189279	-2.40142	glucagon-like peptide 1 receptor	mRNA	66.2676	51.1497	8.35528	1.4961	8.57351	12.3766
BgiM28098-RA	0.296578	-1.75352	glutamate dehydrogenase 1 mitochondrial	mRNA	248.758	240.869	89.1229	0	81.9247	88.54
BgiM28099-RA	0.30725	-1.70252	glutamate dehydrogenase 2 mitochondrial	mRNA	188.608	175.769	64.0571	0	74.3038	56.1705
BgiM33965-RA	0.3232	-1.6295	glyceraldehyde-3-phosphate dehydrogenase	mRNA	830.893	768.176	395.483	4.48831	326.746	312.27
BgiM07754-RA	0.330483	-1.59735	glycerol-3-phosphate dehydrogenase	mRNA	334.396	274.349	143.432	7.48051	106.693	133.286
BgiM24169-RA	0.24329	-2.03925	glycerophosphocholine phosphodiesterase GPCPD1	mRNA	103.989	71.6096	29.2435	0	20.9575	27.6092
BgiM24172-RA	0.252936	-1.98315	glycerophosphocholine phosphodiesterase GPCPD1-like isoform X1	mRNA	79.5211	60.4497	30.636	0	16.1944	25.7052
BgiM07422-RA	0.380301	-1.39479	glycine-rich cell wall structural protein-like isoform X1	mRNA	988.916	550.557	566.766	184.769	295.31	319.886
BgiM29412-RA	0.472356	-1.08205	golgin subfamily A member 6-like protein 2	mRNA	207.978	195.299	242.303	37.4026	140.987	125.67
BgiM21644-RA	0.226097	-2.14499	GPI-anchored protein PB15E9.01c	mRNA	22.429	24.1799	6.96273	2.24415	2.85784	5.71226
BgiM31780-RA	0.494601	-1.01566	GRIP and coiled-coil domain-containing protein 2	mRNA	198.803	199.949	133.684	50.1194	118.124	94.2523
BgiM33454-RA	0.277326	-1.85035	heat shock protein Hsp-12.2	mRNA	484.263	372.928	146.217	24.6857	137.176	115.197
BgiM14882-RA	0.298907	-1.74223	hemolysin	mRNA	46.8971	62.3097	27.8509	0.748051	16.1944	22.849
BgiM29191-RA	0.307585	-1.70094	heparanase	mRNA	783.996	624.957	328.641	0	254.347	278.949
BgiM10915-RA	0.326149	-1.6164	hepatocyte growth factor receptor	mRNA	47.9166	24.1799	30.636	0	10.4787	21.897
BgiM06588-RA	0.286146	-1.80518	high-affinity choline transporter 1	mRNA	235.505	143.219	94.6931	0	51.4411	82.8277
BgiM06589-RA	0.351351	-1.50902	high-affinity choline transporter 1	mRNA	140.691	148.799	84.9453	0	67.6355	62.8348
BgiM06590-RA	0.315547	-1.66408	high-affinity choline transporter 1	mRNA	63.2091	59.5197	34.8137	0	16.1944	32.3695
BgiM30745-RA	0.280203	-1.83546	histone-lysine N-methyltransferase	mRNA	29.5655	15.8099	16.7106	0	7.6209	8.56839
BgiM14573-RA	0.322329	-1.63339	hyaluronan-mediated motility receptor	mRNA	45.8776	40.9198	33.4211	5.23636	12.384	19.9929
BgiM23274-RA	0.210003	-2.25152	Hypp8772	mRNA	157.003	103.229	51.5242	2.24415	29.531	32.3695
BgiM13286-RA	0.237438	-2.07438	Ig-like V-type domain-containing protein FAM187A isoform X3	mRNA	41.7995	43.7098	26.4584	1.4961	15.2418	8.56839
BgiM36419-RA	0.187118	-2.41798	IgGFc-binding protein	mRNA	157.003	92.0695	58.4869	0	26.6731	29.5133
BgiM18249-RA	0.355849	-1.49066	interferon-induced helicase C domain-containing protein 1 isoform X1	mRNA	368.04	243.659	150.395	50.1194	114.313	105.677
BgiM01168-RA	0.305366	-1.71139	kelch 12-like protein	mRNA	802.347	767.246	402.446	2.99221	255.3	342.735
BgiM19089-RA	0.317793	-1.65384	kelch repeat and BTB domain-containing protein 3	mRNA	304.831	216.689	119.759	0.748051	114.313	87.588
BgiM11775-RA	0.283103	-1.8206	kelch-like protein 10	mRNA	286.48	160.889	165.713	0	72.3985	99.9645
BgiM11220-RA	0.053327	-4.22899	kelch-like protein 24	mRNA	97.8721	36.2698	2.78509	0	2.85784	2.85613
BgiM32776-RA	0.38952	-1.36023	kelch-like protein 28	mRNA	135.594	153.449	110.011	2.99221	80.9721	70.4512
BgiM01445-RA	0.282971	-1.82127	kelch-like protein 31	mRNA	178.413	106.949	64.0571	1.4961	34.294	61.8828
BgiM32794-RA	0.27958	-1.83866	kelch-like protein 40	mRNA	198.803	166.469	68.2348	0	57.1567	62.8348
BgiM32793-RA	0.182766	-2.45193	kelch-like protein 40	mRNA	139.672	108.809	40.3838	0	22.8627	28.5613
BgiM01446-RA	0.164032	-2.60795	kelch-like protein 40b	mRNA	38.741	13.9499	13.9255	0	7.6209	1.90409
BgiM19102-RA	0.359784	-1.4748	kelch-like protein 8	mRNA	636.169	534.747	330.033	3.74026	261.016	274.188
BgiM26939-RA	0.268869	-1.89502	kelch-like protein 8	mRNA	904.297	535.677	338.389	0.748051	252.442	223.73
BgiM19092-RA	0.35309	-1.50189	kelch-like protein 8	mRNA	462.854	463.138	263.191	0.748051	181.949	236.107
BgiM24841-RA	0.27138	-1.88161	keratin-associated protein 10-4	mRNA	318.084	261.329	118.366	1.4961	75.2564	111.389
BgiM24415-RA	0.215043	-2.21731	kinesin-like protein CIN8	mRNA	136.613	132.989	34.8137	2.24415	31.4362	30.4654
BgiM35726-RA	0.370675	-1.43177	L-selectin	mRNA	223.271	244.589	125.329	0.748051	98.1191	119.957
BgiM35725-RA	0.268605	-1.89644	L-selectin	mRNA	363.962	306.898	183.816	0.748051	95.2612	132.334
BgiM15204-RA	0.0181276	-5.78567	lactase-phlorizin hydrolase	mRNA	175.354	0.929995	8.35528	0.748051	0	0.952043
BgiM30897-RA	0.255787	-1.96699	laminin subunit alpha-like isoform X3	mRNA	89.7161	50.2198	36.2062	0	20.9575	22.849
BgiM30910-RA	0.318208	-1.65196	laminin subunit alpha-like isoform X3	mRNA	78.5016	63.2397	26.4584	0	27.6258	24.7531
BgiM30915-RA	0.10885	-3.19958	laminin subunit alpha-like isoform X3	mRNA	7.13651	13.9499	1.39255	0	0	0.952043
BgiM30892-RA	0.24174	-2.04847	laminin subunit alpha-like isoform X3	mRNA	43.8385	31.6198	12.5329	0	10.4787	9.52043
BgiM30890-RA	0.272079	-1.8779	laminin subunit alpha-like isoform X3	mRNA	220.212	179.489	93.3006	1.4961	60.9672	70.4512
BgiM06131-RA	0.253722	-1.97868	latrophilin-3	mRNA	143.75	85.5596	57.0944	20.9454	19.0522	31.4174
lncRNA1279	0.491778	-1.02392	lncRNA1279	lncRNA	127.438	97.6495	65.4497	34.4104	60.0146	47.6022
lncRNA1412	0.308772	-1.69538	lncRNA1412	lncRNA	309.928	269.699	121.152	0	100.024	115.197
lncRNA334	0.237415	-2.07452	lncRNA334	lncRNA	15.2925	20.4599	9.74782	0	4.76306	4.76022
lncRNA529	0.168731	-2.56721	lncRNA529	lncRNA	73.4041	46.4998	12.5329	0	11.4313	9.52043
lncRNA533	0.164887	-2.60045	lncRNA533	lncRNA	8.15601	13.0199	19.4956	1.4961	1.90522	1.90409
lncRNA653	0.295457	-1.75898	lncRNA653	lncRNA	44.858	48.3598	13.9255	0	15.2418	15.2327
lncRNA687	0.259792	-1.94457	lncRNA687	lncRNA	62.1896	38.1298	18.1031	0	17.147	12.3766
lncRNA877	0.331024	-1.59499	lncRNA877	lncRNA	89.7161	62.3097	45.954	8.22856	24.7679	31.4174
lncRNA979	0.277542	-1.84922	lncRNA979	lncRNA	51.9946	44.6398	19.4956	1.4961	16.1944	13.3286
BgiM35656-RA	0.306391	-1.70655	lysophosphatidic acid phosphatase type 6	mRNA	225.31	179.489	121.152	0	66.6829	93.3002
BgiM04340-RA	0.276129	-1.85659	lysosomal alpha-mannosidase	mRNA	529.121	400.828	221.415	1.4961	147.655	167.56
BgiM22410-RA	0.362209	-1.46511	M protein serotype 24-like isoform X2	mRNA	654.52	575.667	285.472	75.5532	249.584	222.778
BgiM25500-RA	0.248855	-2.00662	macrophage mannose receptor 1	mRNA	59.1311	61.3797	23.6733	2.24415	12.384	19.9929
BgiM04124-RA	0.393308	-1.34627	marginal zone B- and B1-cell-specific protein	mRNA	717.729	563.577	353.707	62.0883	274.352	305.606
BgiM27965-RA	0.372957	-1.42292	marginal zone B- and B1-cell-specific protein	mRNA	263.031	169.259	125.329	26.9298	83.8299	96.1563
BgiM12392-RA	0.287853	-1.79659	mesocentin	mRNA	609.662	708.657	303.575	0	206.717	258.956
BgiM09716-RA	0.331726	-1.59194	metabotropic glutamate receptor 1	mRNA	59.1311	79.0496	36.2062	1.4961	21.9101	33.3215
BgiM09705-RA	0.236574	-2.07964	metabotropic glutamate receptor 2	mRNA	260.992	162.749	87.7304	4.48831	58.1094	57.1226
BgiM09718-RA	0.281829	-1.82711	metabotropic glutamate receptor 3	mRNA	88.6966	68.8197	29.2435	0	32.3888	19.0409
BgiM09708-RA	0.239096	-2.06434	metabotropic glutamate receptor 3	mRNA	38.741	26.9699	15.318	0	14.2892	3.80817
BgiM33584-RA	0.237592	-2.07344	metalloendopeptidase PEX	mRNA	150.886	108.809	54.3093	0	31.4362	41.8899
BgiM07827-RA	0.451979	-1.14567	mis18-binding protein 1-like isoform X1	mRNA	602.525	521.727	331.426	108.467	289.594	258.956
BgiM28447-RA	0.46213	-1.11363	mitogen-activated protein kinase binding protein 1	mRNA	258.953	199.949	151.788	71.8129	89.5456	119.957
BgiM06837-RA	0.314346	-1.66958	Monocyte to macrophage differentiation factor 2	mRNA	248.758	198.089	79.3751	26.1818	62.8724	75.2114
BgiM33010-RA	0.247074	-2.01699	multiple epidermal growth factor-like domains 10	mRNA	43.8385	40.9198	16.7106	0	10.4787	13.3286
BgiM13373-RA	0.244176	-2.034	multiple epidermal growth factor-like domains 10	mRNA	98.8916	70.6797	30.636	0	26.6731	20.9449
BgiM01805-RA	0.267386	-1.903	multiple epidermal growth factor-like domains 11	mRNA	613.74	447.328	193.564	0	125.745	208.497
BgiM13368-RA	0.258289	-1.95294	multiple epidermal growth factor-like domains protein 10	mRNA	214.095	164.609	112.796	0	59.062	66.643
BgiM36267-RA	0.294685	-1.76275	multiple epidermal growth factor-like domains protein 10	mRNA	46.8971	53.0097	23.6733	0	14.2892	20.9449
BgiM05892-RA	0.293778	-1.7672	multiple epidermal growth factor-like domains protein 10	mRNA	81.5601	51.1497	33.4211	0	31.4362	16.1847
BgiM24359-RA	0.30012	-1.73639	multiple epidermal growth factor-like domains protein 10	mRNA	13.2535	28.8299	34.8137	0	12.384	9.52043
BgiM36424-RA	0.26766	-1.90152	multiple epidermal growth factor-like domains protein 10	mRNA	31.6045	29.7599	25.0658	0	14.2892	7.61634
BgiM33707-RA	0.207396	-2.26954	multiple epidermal growth factor-like domains protein 10 isoform X7	mRNA	40.78	32.5498	11.1404	0	7.6209	8.56839
BgiM12058-RA	0.43972	-1.18534	multiple epidermal growth factor-like domains protein 11	mRNA	87.6771	69.7497	75.1975	8.97662	41.9149	50.4583
BgiM30894-RA	0.29233	-1.77433	multiple epidermal growth factor-like domains protein 6	mRNA	53.0141	34.4098	19.4956	1.4961	19.0522	9.52043
BgiM24360-RA	0.291368	-1.77909	multiple epidermal growth factor-like domains protein 6	mRNA	58.1116	42.7798	30.636	0	7.6209	29.5133
BgiM33718-RA	0.310645	-1.68666	multiple epidermal growth factor-like domains protein 6	mRNA	42.819	35.3398	23.6733	0	20.0049	10.4725
BgiM33716-RA	0.259186	-1.94794	multiple epidermal growth factor-like domains protein 6	mRNA	45.8776	29.7599	32.0286	0	9.52612	17.1368
BgiM33714-RA	0.301213	-1.73114	multiple epidermal growth factor-like domains protein 6	mRNA	31.6045	29.7599	12.5329	2.99221	9.52612	8.56839
BgiM33712-RA	0.265574	-1.91282	multiple epidermal growth factor-like domains protein 6	mRNA	146.808	92.9995	69.6273	0	37.1519	43.794
BgiM00691-RA	0.495968	-1.01168	myosin-3	mRNA	310.948	250.169	208.882	76.3012	158.134	146.615
BgiM22480-RA	0.275484	-1.85996	myotubularin-related protein	mRNA	217.154	159.959	71.0198	2.24415	60.9672	59.0267
BgiM27141-RA	0.436175	-1.19702	N-lysine methyltransferase SETD8-A	mRNA	101.95	119.039	123.937	31.4182	51.4411	66.643
BgiM24398-RA	0.3145	-1.66887	NA	mRNA	93.7941	106.019	41.7764	1.4961	44.7728	28.5613
BgiM21050-RA	0.249525	-2.00274	NA	mRNA	92.7746	53.9397	29.2435	0.748051	15.2418	26.6572
BgiM13203-RA	0.318201	-1.65199	NA	mRNA	147.828	98.5795	65.4497	0	48.5832	49.5062
BgiM22308-RA	0.333941	-1.58233	NA	mRNA	89.7161	66.0297	36.2062	2.99221	20.9575	39.0338
BgiM35663-RA	0.239649	-2.06101	NA	mRNA	113.165	81.8396	48.7391	0	24.7679	32.3695
BgiM30218-RA	0.27668	-1.85371	NA	mRNA	100.931	85.5596	27.8509	0	26.6731	31.4174
BgiM11279-RA	0.0871188	-3.52087	NA	mRNA	67.2871	3.71998	2.78509	2.99221	1.90522	0
BgiM22287-RA	0.400595	-1.31978	NA	mRNA	51.9946	57.6597	48.7391	1.4961	32.3888	28.5613
BgiM17722-RA	0.235668	-2.08517	NA	mRNA	1178.54	845.366	345.351	0	221.006	336.071
BgiM21182-RA	0.151825	-2.71952	NA	mRNA	34.663	38.1298	5.57018	0	3.81045	6.6643
BgiM25833-RA	0.306496	-1.70606	NA	mRNA	67.2871	59.5197	29.2435	0	25.7205	20.9449
BgiM25302-RA	0.313783	-1.67216	NA	mRNA	496.497	423.148	201.919	2.24415	141.939	206.593
BgiM31747-RA	0.318717	-1.64965	NA	mRNA	2139.93	1740.95	974.782	14.213	649.682	882.544
BgiM00188-RA	0.330351	-1.59793	NA	mRNA	268.129	173.909	130.899	1.4961	84.7825	101.869
BgiM22881-RA	0.264248	-1.92004	NA	mRNA	155.984	101.37	55.7018	1.4961	37.1519	42.8419
BgiM33863-RA	0.473123	-1.07971	NA	mRNA	144.769	98.5795	83.5528	57.6	40.9623	55.2185
BgiM36334-RA	0.341225	-1.55121	NA	mRNA	80.5406	56.7297	33.4211	0	27.6258	29.5133
BgiM20942-RA	0.303374	-1.72083	NA	mRNA	33.6435	31.6198	13.9255	0	10.4787	12.3766
BgiM13209-RA	0.269944	-1.88927	NA	mRNA	33.6435	23.2499	11.1404	0	6.66829	10.4725
BgiM36321-RA	0.246999	-2.01742	NA	mRNA	51.9946	40.9198	27.8509	0	7.6209	20.9449
BgiM33862-RA	0.336472	-1.57144	NA	mRNA	341.533	239.009	155.965	59.0961	87.6403	99.9645
BgiM26257-RA	0.252227	-1.9872	NA	mRNA	408.82	285.509	160.143	0	95.2612	119.005
BgiM13205-RA	0.33219	-1.58992	NA	mRNA	65.2481	59.5197	33.4211	0	30.4836	20.9449
BgiM30540-RA	0.337073	-1.56887	NA	mRNA	66.2676	53.0097	25.0658	3.74026	13.3366	30.4654
BgiM26820-RA	0.0955273	-3.38794	NA	mRNA	201.861	60.4497	2.78509	0	9.52612	14.2806
BgiM01656-RA	0.216415	-2.20813	NA	mRNA	77.4821	79.9796	33.4211	0	16.1944	23.8011
BgiM13890-RA	0.264253	-1.92001	NA	mRNA	2384.61	1893.47	1100.11	2.99221	569.662	847.318
BgiM33387-RA	0.350497	-1.51253	NA	mRNA	350.708	469.648	254.836	1.4961	189.57	184.696
BgiM16370-RA	0.329099	-1.6034	NA	mRNA	254.875	192.509	105.833	0	83.8299	97.1084
BgiM36228-RA	0.325674	-1.6185	NA	mRNA	372.118	374.788	199.134	2.24415	120.029	184.696
BgiM35196-RA	0.267418	-1.90283	NA	mRNA	49.9556	21.3899	22.2807	0	12.384	11.4245
BgiM36302-RA	0.226288	-2.14377	NA	mRNA	952.214	735.626	352.314	8.97662	199.096	252.291
BgiM29564-RA	0.217208	-2.20285	NA	mRNA	188.608	111.599	45.954	1.4961	40.9623	31.4174
BgiM06444-RA	0.376309	-1.41001	NA	mRNA	91.7551	107.879	47.3466	5.23636	38.1045	48.5542
BgiM29585-RA	0.258368	-1.9525	NA	mRNA	1850.39	1366.16	618.29	2.99221	418.197	568.37
BgiM28537-RA	0.321375	-1.63767	NA	mRNA	637.188	725.396	291.042	17.9532	240.058	272.284
BgiM36453-RA	0.20734	-2.26993	NA	mRNA	24.468	13.9499	13.9255	0	4.76306	4.76022
BgiM36460-RA	0.391994	-1.3511	NA	mRNA	106.028	100.44	69.6273	1.4961	58.1094	47.6022
BgiM15816-RA	0.401865	-1.31522	NA	mRNA	72.3846	96.7195	65.4497	3.74026	39.0571	50.4583
BgiM09119-RA	0.237636	-2.07317	NA	mRNA	253.856	160.889	73.8049	1.4961	48.5832	64.7389
BgiM20741-RA	0.235423	-2.08667	NA	mRNA	93.7941	64.1697	37.5987	0	19.0522	25.7052
BgiM14964-RA	0.252106	-1.9879	NA	mRNA	18.351	29.7599	9.74782	0	5.71567	7.61634
BgiM06154-RA	0.320051	-1.64363	NA	mRNA	1651.59	1373.6	724.124	7.48051	577.283	614.068
BgiM13477-RA	0.290902	-1.7814	NA	mRNA	448.58	313.408	168.498	0	104.787	164.703
BgiM04000-RA	0.347657	-1.52426	NA	mRNA	99.9111	90.2096	40.3838	0	38.1045	40.9379
BgiM36402-RA	0.361071	-1.46965	NA	mRNA	109.087	74.3996	59.8795	2.99221	47.6306	36.1776
BgiM06576-RA	0.300713	-1.73354	NA	mRNA	174.335	159.959	65.4497	0	49.5358	69.4991
BgiM29933-RA	0.324273	-1.62472	NA	mRNA	227.349	204.599	151.788	1.4961	100.024	86.6359
BgiM35733-RA	0.274386	-1.86572	NA	mRNA	103.989	61.3797	33.4211	0	22.8627	30.4654
BgiM32452-RA	0.271625	-1.88031	NA	mRNA	166.179	188.789	93.3006	1.4961	62.8724	56.1705
BgiM23420-RA	0.445791	-1.16556	NA	mRNA	179.432	156.239	128.114	55.3558	72.3985	78.0675
BgiM18293-RA	0.481619	-1.05404	NA	mRNA	77.4821	66.0297	43.1689	26.1818	38.1045	24.7531
BgiM24404-RA	0.267328	-1.90332	NA	mRNA	113.165	75.3296	36.2062	0.748051	28.5784	29.5133
BgiM19407-RA	0.417759	-1.25926	NA	mRNA	318.084	221.339	142.04	77.0493	113.361	93.3002
BgiM17681-RA	0.335636	-1.57503	NA	mRNA	558.687	368.278	256.228	28.426	156.228	211.354
BgiM34105-RA	0.325896	-1.61752	NA	mRNA	335.416	504.988	232.555	0	157.181	191.361
BgiM27595-RA	0.432704	-1.20855	NA	mRNA	45.8776	41.8498	30.636	11.2208	17.147	21.897
BgiM29095-RA	0.429982	-1.21765	NA	mRNA	166.179	147.869	77.9826	31.4182	82.8773	53.3144
BgiM29096-RA	0.442174	-1.17731	NA	mRNA	140.691	104.159	80.7677	30.6701	55.2515	57.1226
BgiM07942-RA	0.320441	-1.64187	NA	mRNA	77.4821	87.4196	34.8137	0	37.1519	25.7052
BgiM26260-RA	0.363741	-1.45902	NA	mRNA	1000.13	1004.4	647.534	7.48051	442.012	514.103
BgiM10392-RA	0.499565	-1.00126	NA	mRNA	119.282	109.739	94.6931	45.6311	80.9721	34.2735
BgiM19254-RA	0.327176	-1.61186	NA	mRNA	229.388	174.839	90.5155	0.748051	80.0194	79.9716
BgiM34129-RA	0.315995	-1.66202	NA	mRNA	199.822	239.939	100.263	0	57.1567	112.341
BgiM20631-RA	0.257878	-1.95524	NA	mRNA	1100.04	784.916	437.259	1.4961	214.338	381.769
BgiM12117-RA	0.13483	-2.89079	NA	mRNA	85.6381	22.3199	9.74782	2.99221	3.81045	7.61634
BgiM36233-RA	0.322046	-1.63466	NA	mRNA	46.8971	63.2397	26.4584	0	18.0996	24.7531
BgiM24253-RA	0.361083	-1.4696	NA	mRNA	128.457	148.799	71.0198	3.74026	59.062	61.8828
BgiM34632-RA	0.25037	-1.99787	NA	mRNA	90.7356	67.8897	40.3838	0	23.8153	24.7531
BgiM00089-RA	0.327469	-1.61057	NA	mRNA	697.339	602.637	327.248	2.24415	262.921	266.572
BgiM09674-RA	0.306038	-1.70822	NA	mRNA	189.627	207.389	89.1229	0	77.1616	70.4512
BgiM09383-RA	0.488935	-1.03229	NA	mRNA	72.3846	116.249	101.656	34.4104	60.9672	45.6981
BgiM13204-RA	0.213409	-2.22831	NA	mRNA	135.594	92.0695	41.7764	0	18.0996	38.0817
BgiM24808-RA	0.353315	-1.50097	NA	mRNA	79.5211	67.8897	43.1689	1.4961	24.7679	39.9858
BgiM36347-RA	0.286145	-1.80518	NA	mRNA	53.0141	69.7497	27.8509	0	17.147	24.7531
BgiM26127-RA	0.270847	-1.88445	NA	mRNA	36.702	47.4298	15.318	0	12.384	13.3286
BgiM30673-RA	0.243207	-2.03974	NA	mRNA	215.115	149.729	51.5242	0	49.5358	50.4583
BgiM05076-RA	0.360712	-1.47108	NA	mRNA	57.0921	63.2397	27.8509	0	27.6258	24.7531
BgiM05670-RA	0.360946	-1.47014	NA	mRNA	20.39	24.1799	15.318	1.4961	12.384	6.6643
BgiM01992-RA	0.2858	-1.80692	NA	mRNA	118.262	84.6296	44.5615	0	41.9149	27.6092
BgiM30566-RA	0.300961	-1.73235	NA	mRNA	646.364	550.557	270.154	8.97662	180.044	251.339
BgiM23332-RA	0.408894	-1.2902	NA	mRNA	64.2286	102.299	65.4497	11.9688	30.4836	51.4103
BgiM26960-RA	0.349748	-1.51561	NA	mRNA	170.257	212.969	110.011	0	83.8299	87.588
BgiM36306-RA	0.272089	-1.87785	NA	mRNA	324.201	285.509	110.011	2.24415	84.7825	107.581
BgiM32159-RA	0.378104	-1.40315	NA	mRNA	212.056	203.669	115.581	17.9532	87.6403	94.2523
BgiM01084-RA	0.360411	-1.47228	NA	mRNA	241.622	288.299	143.432	14.961	106.693	119.957
BgiM26954-RA	0.288018	-1.79577	NA	mRNA	28.546	34.4098	13.9255	0	6.66829	14.2806
BgiM00594-RA	0.350193	-1.51378	NA	mRNA	219.193	223.199	126.722	2.99221	80.9721	114.245
BgiM08475-RA	0.224468	-2.15542	NA	mRNA	555.628	336.658	169.891	0	108.598	128.526
BgiM02517-RA	0.363304	-1.46075	NA	mRNA	436.346	424.078	271.546	4.48831	204.812	200.881
BgiM27309-RA	0.271673	-1.88006	NA	mRNA	607.623	458.488	235.34	0	153.371	198.977
BgiM27984-RA	0.28995	-1.78612	NA	mRNA	180.452	135.779	76.59	12.7169	43.8202	56.1705
BgiM16243-RA	0.294949	-1.76146	NA	mRNA	1642.42	1279.67	673.992	22.4415	436.296	600.739
BgiM20394-RA	0.383266	-1.38358	NA	mRNA	40.78	29.7599	20.8882	4.48831	8.57351	20.9449
BgiM14268-RA	0.237756	-2.07245	NA	mRNA	236.524	139.499	68.2348	1.4961	49.5358	53.3144
BgiM36442-RA	0.26419	-1.92035	NA	mRNA	40.78	35.3398	22.2807	0	15.2418	9.52043
BgiM36456-RA	0.288093	-1.79539	NA	mRNA	88.6966	91.1396	29.2435	0	22.8627	36.1776
BgiM36403-RA	0.20029	-2.31984	NA	mRNA	18.351	21.3899	9.74782	0	3.81045	4.76022
BgiM11839-RA	0.268268	-1.89825	NA	mRNA	109.087	86.4896	41.7764	1.4961	33.3414	27.6092
BgiM30813-RA	0.293016	-1.77095	NA	mRNA	235.505	159.959	86.3379	0	65.7303	74.2594
BgiM34717-RA	0.339941	-1.55664	NA	mRNA	72.3846	83.6996	29.2435	10.4727	17.147	34.2735
BgiM35190-RA	0.270719	-1.88513	NA	mRNA	63.2091	78.1196	32.0286	0	16.1944	29.5133
BgiM23560-RA	0.0485353	-4.36482	NA	mRNA	159.042	0	5.57018	4.48831	1.90522	0
BgiM23570-RA	0.300265	-1.73569	NA	mRNA	304.831	275.279	118.366	0	95.2612	113.293
BgiM01063-RA	0.295394	-1.75929	NA	mRNA	564.804	473.368	261.799	0	166.707	216.114
BgiM17976-RA	0.0741303	-3.75379	NA	mRNA	161.081	51.1497	1.39255	0	3.81045	10.4725
BgiM20348-RA	0.241398	-2.05051	NA	mRNA	245.7	183.209	59.8795	1.4961	44.7728	70.4512
BgiM26135-RA	0.288228	-1.79472	NA	mRNA	171.276	126.479	72.4124	0.748051	43.8202	60.9308
BgiM00090-RA	0.371532	-1.42844	NA	mRNA	112.145	89.2796	76.59	2.24415	47.6306	52.3624
BgiM00281-RA	0.423148	-1.24077	NA	mRNA	34.663	41.8498	23.6733	5.23636	20.0049	16.1847
BgiM00720-RA	0.293367	-1.76922	NA	mRNA	324.201	228.779	129.507	0	95.2612	103.773
BgiM01085-RA	0.293098	-1.77055	NA	mRNA	23.4485	52.0797	27.8509	1.4961	15.2418	12.3766
BgiM01657-RA	0.315186	-1.66572	NA	mRNA	395.566	375.718	162.928	0	121.934	171.368
BgiM02180-RA	0.391231	-1.35391	NA	mRNA	110.106	93.9295	68.2348	0.748051	44.7728	59.9787
BgiM03944-RA	0.312276	-1.6791	NA	mRNA	70.3456	62.3097	45.954	2.24415	25.7205	26.6572
BgiM04308-RA	0.320649	-1.64093	NA	mRNA	41.7995	41.8498	20.8882	0	18.0996	14.2806
BgiM05094-RA	0.080538	-3.63419	NA	mRNA	24.468	6.50997	0	0	0.952612	0
BgiM05524-RA	0.208292	-2.26332	NA	mRNA	9.17551	17.6699	6.96273	0	2.85784	2.85613
BgiM05888-RA	0.344821	-1.53608	NA	mRNA	24.468	24.1799	12.5329	0	7.6209	12.3766
BgiM05986-RA	0.340631	-1.55372	NA	mRNA	234.485	199.949	110.011	1.4961	100.977	81.8757
BgiM06088-RA	0.32431	-1.62455	NA	mRNA	17.3315	20.4599	9.74782	0	5.71567	8.56839
BgiM06196-RA	0.307119	-1.70313	NA	mRNA	403.722	485.458	233.948	0	140.034	203.737
BgiM06701-RA	0.325328	-1.62003	NA	mRNA	79.5211	79.9796	37.5987	2.99221	32.3888	27.6092
BgiM07123-RA	0.313565	-1.67316	NA	mRNA	309.928	292.019	126.722	4.48831	112.408	110.437
BgiM07681-RA	0.222067	-2.17093	NA	mRNA	47.9166	45.5698	15.318	0	13.3366	9.52043
BgiM08110-RA	0.360472	-1.47204	NA	mRNA	87.6771	82.7696	45.954	0.748051	37.1519	39.0338
BgiM08712-RA	0.259146	-1.94816	NA	mRNA	79.5211	69.7497	20.8882	0	19.0522	23.8011
BgiM08811-RA	0.200043	-2.32161	NA	mRNA	374.157	247.379	84.9453	0	58.1094	81.8757
BgiM09104-RA	0.283604	-1.81805	NA	mRNA	13.2535	26.0399	15.318	0	9.52612	4.76022
BgiM09105-RA	0.295576	-1.7584	NA	mRNA	21.4095	37.1998	19.4956	0	12.384	9.52043
BgiM09561-RA	0.155903	-2.68128	NA	mRNA	29.5655	5.57997	23.6733	2.99221	2.85784	1.90409
BgiM10342-RA	0.351091	-1.51008	NA	mRNA	42.819	43.7098	25.0658	0	16.1944	21.897
BgiM10344-RA	0.266783	-1.90626	NA	mRNA	43.8385	36.2698	20.8882	0	15.2418	10.4725
BgiM10394-RA	0.352794	-1.5031	NA	mRNA	128.457	118.109	57.0944	2.24415	45.7254	58.0746
BgiM11635-RA	0.310845	-1.68573	NA	mRNA	45.8776	56.7297	23.6733	0	26.6731	11.4245
BgiM11959-RA	0.266803	-1.90616	NA	mRNA	292.597	253.889	86.3379	0	82.8773	84.7318
BgiM12237-RA	0.27404	-1.86754	NA	mRNA	24.468	19.5299	8.35528	0.748051	7.6209	4.76022
BgiM12709-RA	0.434467	-1.20268	NA	mRNA	39.7605	36.2698	48.7391	3.74026	21.9101	27.6092
BgiM13196-RA	0.317157	-1.65673	NA	mRNA	269.148	203.669	103.048	1.4961	103.835	76.1634
BgiM14954-RA	0.218374	-2.19513	NA	mRNA	47.9166	41.8498	20.8882	0	6.66829	16.1847
BgiM15061-RA	0.429312	-1.2199	NA	mRNA	48.9361	35.3398	25.0658	5.98441	23.8153	16.1847
BgiM15556-RA	0.227593	-2.13547	NA	mRNA	43.8385	39.9898	18.1031	0	10.4787	11.4245
BgiM17655-RA	0.228605	-2.12907	NA	mRNA	34.663	30.6898	6.96273	0	8.57351	6.6643
BgiM17916-RA	0.246688	-2.01924	NA	mRNA	950.175	571.947	313.323	2.99221	189.57	258.956
BgiM18080-RA	0.23209	-2.10724	NA	mRNA	75.4431	41.8498	23.6733	0	19.0522	12.3766
BgiM18084-RA	0.193069	-2.37281	NA	mRNA	69.3261	34.4098	16.7106	0	6.66829	15.2327
BgiM18247-RA	0.206872	-2.27319	NA	mRNA	58.1116	65.0997	16.7106	0	10.4787	17.1368
BgiM18861-RA	0.308252	-1.69782	NA	mRNA	95.8331	66.0297	29.2435	8.22856	22.8627	26.6572
BgiM19451-RA	0.376425	-1.40957	NA	mRNA	29.5655	37.1998	19.4956	0	12.384	19.0409
BgiM19452-RA	0.342037	-1.54777	NA	mRNA	44.858	58.5897	33.4211	0	20.9575	24.7531
BgiM19800-RA	0.31212	-1.67983	NA	mRNA	81.5601	79.0496	43.1689	1.4961	38.1045	22.849
BgiM19887-RA	0.365414	-1.4524	NA	mRNA	56.0726	57.6597	25.0658	2.99221	20.0049	26.6572
BgiM20010-RA	0.322774	-1.63141	NA	mRNA	193.705	121.829	108.619	1.4961	59.062	75.2114
BgiM20539-RA	0.165221	-2.59753	NA	mRNA	21.4095	12.0899	15.318	0	1.90522	4.76022
BgiM20744-RA	0.0972762	-3.36177	NA	mRNA	103.989	53.0097	44.5615	0	6.66829	11.4245
BgiM20911-RA	0.324545	-1.62351	NA	mRNA	17.3315	13.0199	8.35528	0	7.6209	3.80817
BgiM20912-RA	0.272391	-1.87625	NA	mRNA	23.4485	16.7399	9.74782	0	8.57351	3.80817
BgiM21051-RA	0.198609	-2.33199	NA	mRNA	41.7995	29.7599	16.7106	0	3.81045	12.3766
BgiM21461-RA	0.277366	-1.85014	NA	mRNA	23.4485	15.8099	9.74782	0	6.66829	5.71226
BgiM22166-RA	0.123697	-3.01511	NA	mRNA	11.2145	5.57997	2.78509	0	0	0.952043
BgiM22286-RA	0.191862	-2.38186	NA	mRNA	33.6435	17.6699	15.318	0	6.66829	4.76022
BgiM23530-RA	0.0639413	-3.96711	NA	mRNA	26.507	0	9.74782	0.748051	0	0
BgiM23555-RA	0.35114	-1.50988	NA	mRNA	43.8385	35.3398	23.6733	11.2208	8.57351	15.2327
BgiM23816-RA	0.339509	-1.55848	NA	mRNA	69.3261	74.3996	30.636	0	24.7679	33.3215
BgiM23817-RA	0.310468	-1.68748	NA	mRNA	59.1311	42.7798	30.636	0	15.2418	24.7531
BgiM23819-RA	0.253676	-1.97894	NA	mRNA	112.145	103.229	51.5242	0.748051	24.7679	40.9379
BgiM24356-RA	0.338715	-1.56186	NA	mRNA	21.4095	21.3899	16.7106	0	11.4313	7.61634
BgiM25541-RA	0.319412	-1.64651	NA	mRNA	101.95	92.0695	43.1689	2.24415	33.3414	39.0338
BgiM25687-RA	0.328676	-1.60526	NA	mRNA	94.8136	69.7497	44.5615	0	21.9101	45.6981
BgiM25832-RA	0.416594	-1.26329	NA	mRNA	59.1311	76.2596	61.272	0	43.8202	37.1297
BgiM26033-RA	0.292438	-1.7738	NA	mRNA	25.4875	22.3199	8.35528	0	7.6209	7.61634
BgiM26264-RA	0.286649	-1.80264	NA	mRNA	126.418	92.9995	43.1689	0.748051	30.4836	42.8419
BgiM26957-RA	0.269911	-1.88945	NA	mRNA	277.304	187.859	146.217	0	70.4933	93.3002
BgiM27439-RA	0.289206	-1.78983	NA	mRNA	14.273	15.8099	6.96273	0	1.90522	7.61634
BgiM27519-RA	0.327798	-1.60912	NA	mRNA	166.179	199.949	90.5155	0	67.6355	80.9237
BgiM27520-RA	0.329644	-1.60102	NA	mRNA	101.95	105.089	65.4497	2.99221	40.0097	45.6981
BgiM27670-RA	0.200624	-2.31744	NA	mRNA	21.4095	17.6699	5.57018	0	0.952612	6.6643
BgiM28259-RA	0.269762	-1.89024	NA	mRNA	59.1311	56.7297	33.4211	0	20.0049	19.0409
BgiM28449-RA	0.263869	-1.9221	NA	mRNA	20.39	26.0399	13.9255	8.97662	3.81045	1.90409
BgiM28989-RA	0.287858	-1.79657	NA	mRNA	245.7	217.619	79.3751	0.748051	75.2564	79.0196
BgiM29111-RA	0.362064	-1.46568	NA	mRNA	58.1116	55.7997	25.0658	4.48831	23.8153	20.9449
BgiM29632-RA	0.22637	-2.14324	NA	mRNA	15.2925	26.9699	9.74782	0	5.71567	4.76022
BgiM29867-RA	0.266593	-1.90729	NA	mRNA	315.026	388.738	136.47	3.74026	100.977	118.053
BgiM30217-RA	0.254325	-1.97525	NA	mRNA	16.312	16.7399	5.57018	0	5.71567	2.85613
BgiM30230-RA	0.21459	-2.22035	NA	mRNA	42.819	43.7098	8.35528	0	4.76306	14.2806
BgiM30420-RA	0.132534	-2.91556	NA	mRNA	23.4485	14.8799	1.39255	0	1.90522	1.90409
BgiM30700-RA	0.303274	-1.72131	NA	mRNA	55.0531	42.7798	33.4211	1.4961	19.0522	18.0888
BgiM30701-RA	0.27222	-1.87716	NA	mRNA	69.3261	40.9198	23.6733	0	15.2418	19.9929
BgiM30784-RA	0.303434	-1.72054	NA	mRNA	82.5796	99.5095	32.0286	0	25.7205	38.0817
BgiM30786-RA	0.240566	-2.05549	NA	mRNA	32.624	28.8299	11.1404	0	8.57351	7.61634
BgiM30787-RA	0.30824	-1.69787	NA	mRNA	115.204	87.4196	44.5615	0.748051	40.9623	33.3215
BgiM31000-RA	0.20129	-2.31265	NA	mRNA	134.574	98.5795	43.1689	0	24.7679	29.5133
BgiM31436-RA	0.0113111	-6.46612	NA	mRNA	3903.67	46.4998	369.025	43.387	1.90522	1.90409
BgiM31477-RA	0.253152	-1.98192	NA	mRNA	45.8776	44.6398	34.8137	0	16.1944	14.2806
BgiM31491-RA	0.278609	-1.84369	NA	mRNA	234.485	183.209	89.1229	0	72.3985	67.5951
BgiM31818-RA	0.205458	-2.28308	NA	mRNA	29.5655	26.9699	5.57018	0	4.76306	6.6643
BgiM31974-RA	0.272965	-1.87321	NA	mRNA	199.822	176.699	71.0198	0	57.1567	63.7869
BgiM32945-RA	0.295539	-1.75858	NA	mRNA	70.3456	73.4696	43.1689	0.748051	28.5784	24.7531
BgiM33012-RA	0.157092	-2.67031	NA	mRNA	13.2535	5.57997	8.35528	0	1.90522	0.952043
BgiM33261-RA	0.293643	-1.76786	NA	mRNA	51.9946	45.5698	26.4584	0	13.3366	21.897
BgiM33702-RA	0.24939	-2.00353	NA	mRNA	20.39	26.9699	11.1404	0	2.85784	10.4725
BgiM34107-RA	0.178961	-2.48229	NA	mRNA	33.6435	30.6898	12.5329	0	3.81045	8.56839
BgiM34108-RA	0.288285	-1.79443	NA	mRNA	36.702	65.0997	26.4584	1.4961	20.0049	14.2806
BgiM34128-RA	0.3039	-1.71833	NA	mRNA	55.0531	45.5698	22.2807	0	8.57351	27.6092
BgiM34185-RA	0.239074	-2.06447	NA	mRNA	19.3705	17.6699	5.57018	2.24415	3.81045	2.85613
BgiM34454-RA	0.241124	-2.05215	NA	mRNA	264.051	202.739	64.0571	6.73246	61.9198	58.0746
BgiM34634-RA	0.228196	-2.13165	NA	mRNA	40.78	37.1998	19.4956	0	6.66829	14.2806
BgiM35127-RA	0.318472	-1.65076	NA	mRNA	238.563	265.049	130.899	0	82.8773	118.053
BgiM35728-RA	0.270789	-1.88476	NA	mRNA	40.78	30.6898	13.9255	0	6.66829	15.2327
BgiM35791-RA	0.37394	-1.41912	NA	mRNA	56.0726	37.1998	41.7764	14.213	19.0522	16.1847
BgiM36221-RA	0.237343	-2.07495	NA	mRNA	44.858	56.7297	26.4584	1.4961	10.4787	17.1368
BgiM36239-RA	0.346646	-1.52847	NA	mRNA	20.39	22.3199	20.8882	0	8.57351	12.3766
BgiM36240-RA	0.247625	-2.01377	NA	mRNA	25.4875	19.5299	13.9255	0	8.57351	4.76022
BgiM36280-RA	0.22168	-2.17345	NA	mRNA	30.585	21.3899	9.74782	0	0.952612	11.4245
BgiM36305-RA	0.222712	-2.16675	NA	mRNA	190.647	204.599	72.4124	0	47.6306	55.2185
BgiM36327-RA	0.222446	-2.16847	NA	mRNA	49.9556	33.4798	20.8882	0	8.57351	13.3286
BgiM36333-RA	0.144295	-2.79291	NA	mRNA	31.6045	21.3899	9.74782	0	2.85784	4.76022
BgiM36378-RA	0.0967265	-3.36995	NA	mRNA	15.2925	4.64998	5.57018	0	0.952612	0
BgiM36417-RA	0.18889	-2.40438	NA	mRNA	15.2925	6.50997	5.57018	0	2.85784	0.952043
BgiM36418-RA	0.188552	-2.40697	NA	mRNA	36.702	21.3899	9.74782	0	9.52612	1.90409
BgiM36423-RA	0.279608	-1.83852	NA	mRNA	27.5265	19.5299	8.35528	0	7.6209	6.6643
BgiM36443-RA	0.229878	-2.12106	NA	mRNA	22.429	12.0899	12.5329	0	6.66829	2.85613
BgiM36447-RA	0.227548	-2.13576	NA	mRNA	17.3315	12.0899	5.57018	0	3.81045	2.85613
BgiM36474-RA	0.276503	-1.85463	NA	mRNA	37.7215	29.7599	26.4584	0	13.3366	11.4245
BgiM12727-RA	0.293232	-1.76989	nardilysin	mRNA	537.277	503.128	196.349	1.4961	170.518	189.457
BgiM24439-RA	0.270719	-1.88513	NEP1-interacting protein 1	mRNA	355.806	295.739	118.366	1.4961	115.266	90.4441
BgiM33583-RA	0.307586	-1.70094	neprilysin-1	mRNA	133.555	110.669	73.8049	5.23636	45.7254	45.6981
BgiM33585-RA	0.308602	-1.69618	neprilysin-11	mRNA	51.9946	31.6198	25.0658	0	16.1944	16.1847
BgiM34783-RA	0.323347	-1.62885	neurofascin	mRNA	118.262	79.9796	57.0944	5.23636	45.7254	30.4654
BgiM36071-RA	0.247028	-2.01725	neurogenic locus notch protein 1	mRNA	31.6045	25.1099	13.9255	0	3.81045	12.3766
BgiM26419-RA	0.302175	-1.72654	neurogenic locus notch protein 2	mRNA	66.2676	66.0297	55.7018	8.97662	19.0522	27.6092
BgiM28260-RA	0.211623	-2.24043	nitric oxide synthase	mRNA	114.184	61.3797	55.7018	0	27.6258	19.9929
BgiM28261-RA	0.22716	-2.13822	nitric oxide synthase	mRNA	510.77	292.949	147.61	1.4961	90.4982	122.814
BgiM10343-RA	0.164543	-2.60346	nuclear protein localization protein 4	mRNA	40.78	23.2499	13.9255	0	1.90522	9.52043
BgiM21631-RA	0.31303	-1.67563	nuclear valosin-containing protein	mRNA	70.3456	85.5596	45.954	13.4649	27.6258	20.9449
BgiM21133-RA	0.369696	-1.43559	organic cation transporter protein-like isoform X1	mRNA	62.1896	62.3097	29.2435	1.4961	30.4836	23.8011
BgiM31970-RA	0.451632	-1.14678	oxidoreductase YteT	mRNA	38.741	33.4798	44.5615	19.4493	6.66829	25.7052
BgiM20477-RA	0.179932	-2.47448	paired box protein Pax-6	mRNA	43.8385	22.3199	20.8882	0	10.4787	3.80817
BgiM14898-RA	0.344046	-1.53933	palmitoyltransferase	mRNA	99.9111	86.4896	45.954	11.2208	40.9623	26.6572
BgiM32564-RA	0.142961	-2.80631	PAX-interacting protein 1	mRNA	37.7215	26.0399	16.7106	1.4961	3.81045	4.76022
BgiM03448-RA	0.213292	-2.2291	PC-esterase domain-containing protein 1A	mRNA	77.4821	46.4998	25.0658	0	9.52612	20.9449
BgiM10381-RA	0.277702	-1.84839	peptidyl-prolyl cis-trans isomerase 1	mRNA	39.7605	23.2499	15.318	1.4961	5.71567	13.3286
BgiM21662-RA	0.387619	-1.36729	perivitellin-2 67 kDa subunit	mRNA	41.7995	80.9096	68.2348	8.22856	31.4362	33.3215
BgiM22466-RA	0.236907	-2.07761	peroxisomal-coenzyme A synthetase	mRNA	211.037	140.429	86.3379	1.4961	43.8202	57.1226
BgiM34279-RA	0.207349	-2.26987	phosphoglycerate kinase	mRNA	269.148	209.249	69.6273	3.74026	49.5358	59.0267
BgiM30733-RA	0.472628	-1.08122	PIH1 domain-containing protein 2	mRNA	396.586	318.058	259.014	58.348	226.722	174.224
BgiM36449-RA	0.25622	-1.96455	platelet endothelial aggregation receptor 1	mRNA	103.989	101.37	55.7018	3.74026	30.4836	31.4174
BgiM36328-RA	0.340095	-1.55599	platelet endothelial aggregation receptor 1-like isoform X2	mRNA	42.819	47.4298	33.4211	0	24.7679	16.1847
BgiM17446-RA	0.262604	-1.92904	polyamine-modulated factor 1-binding protein 1	mRNA	274.246	229.709	76.59	0.748051	76.209	74.2594
BgiM04577-RA	0.409323	-1.28869	polycystic kidney disease protein 1-like 2	mRNA	45.8776	34.4098	41.7764	8.97662	17.147	22.849
BgiM26137-RA	0.257839	-1.95546	polycystic kidney disease protein 1-like 2 isoform X2	mRNA	132.535	111.599	59.8795	0	43.8202	33.3215
BgiM31674-RA	0.215637	-2.21332	polyprotein	mRNA	50.9751	29.7599	18.1031	0	7.6209	12.3766
BgiM28816-RA	0.378693	-1.4009	potassium channel subfamily K member 18	mRNA	109.087	132.989	114.189	1.4961	71.4459	60.9308
BgiM14594-RA	0.190449	-2.39252	Potassium voltage-gated channel sub KQT member 1	mRNA	21.4095	26.0399	12.5329	1.4961	1.90522	6.6643
BgiM13194-RA	0.264308	-1.91971	PQ-loop repeat-containing protein 3	mRNA	95.8331	71.6096	38.9913	0	22.8627	30.4654
BgiM18536-RA	0.398439	-1.32757	PR domain zinc finger protein 1	mRNA	49.9556	48.3598	26.4584	2.99221	25.7205	19.9929
BgiM09008-RA	0.236679	-2.079	pre-B-cell leukemia transcription factor 4	mRNA	85.6381	58.5897	18.1031	0	17.147	19.9929
BgiM36408-RA	0.180627	-2.46891	properdin	mRNA	15.2925	28.8299	32.0286	0	6.66829	5.71226
BgiM03565-RA	0.345349	-1.53387	protein FAM117B	mRNA	117.243	99.5095	50.1317	29.174	21.9101	39.9858
BgiM02019-RA	0.430325	-1.2165	protein FAM219A	mRNA	63.2091	61.3797	37.5987	16.4571	30.4836	21.897
BgiM12251-RA	0.253419	-1.9804	protein glp-1	mRNA	19.3705	22.3199	8.35528	0	9.52612	1.90409
BgiM14288-RA	0.331037	-1.59493	protein kinase C alpha type	mRNA	41.7995	34.4098	20.8882	1.4961	19.0522	10.4725
BgiM27170-RA	0.185734	-2.42869	protein kinase C-like 1	mRNA	32.624	27.8999	8.35528	0	4.76306	6.6643
BgiM18266-RA	0.455313	-1.13507	protein NipSnap 3A-like isoform X1	mRNA	301.772	247.379	165.713	122.68	100.024	101.869
BgiM12562-RA	0.453037	-1.1423	protein phosphatase 1 regulatory subunit 42-like isoform X1	mRNA	289.538	207.389	169.891	79.2934	94.3086	127.574
BgiM34665-RA	0.319347	-1.6468	protein pinocchio	mRNA	61.1701	43.7098	34.8137	8.22856	24.7679	10.4725
BgiM29741-RA	0.346899	-1.52741	protein polyglycylase TTLL10	mRNA	2227.61	1992.05	1012.38	258.826	639.203	915.865
BgiM11816-RA	0.234707	-2.09107	protein rolling stone	mRNA	24.468	20.4599	8.35528	0.748051	2.85784	7.61634
BgiM12790-RA	0.489533	-1.03052	protein SREK1IP1	mRNA	222.251	223.199	311.93	71.8129	174.328	123.766
BgiM24488-RA	0.499193	-1.00233	proteoglycan 4	mRNA	2436.61	2094.35	2874.22	1765.4	971.665	958.707
BgiM09845-RA	0.253426	-1.98036	proteoglycan 4	mRNA	24.468	18.5999	6.96273	0	3.81045	7.61634
BgiM09847-RA	0.285043	-1.81075	proteoglycan 4	mRNA	115.204	79.9796	36.2062	0	29.531	35.2256
BgiM06152-RA	0.256998	-1.96017	protocadherin beta-9-like isoform X2	mRNA	626.993	482.668	250.658	0.748051	181.949	165.655
BgiM11063-RA	0.265859	-1.91127	proton myo-inositol cotransporter	mRNA	22.429	29.7599	9.74782	0	3.81045	11.4245
BgiM16873-RA	0.0534467	-4.22575	PRS7 protein	mRNA	2.039	0.929995	44.5615	0	0.952612	0
BgiM16127-RA	0.489831	-1.02964	rab-like protein 2A	mRNA	1041.93	873.266	593.225	232.644	532.51	462.693
BgiM30970-RA	0.269512	-1.89158	receptor-type tyrosine-protein phosphatase kappa	mRNA	1642.42	1371.74	694.88	8.97662	425.818	563.609
BgiM14473-RA	0.143189	-2.80401	Receptor-type tyrosine-protein phosphatase zeta	mRNA	34.663	30.6898	8.35528	1.4961	7.6209	0
BgiM33733-RA	0.340341	-1.55495	Receptor-type tyrosine-protein phosphatase zeta	mRNA	161.081	161.819	98.8708	1.4961	68.5881	72.3553
BgiM01423-RA	0.410823	-1.28341	regulator of G-protein signaling loco-like isoform X1	mRNA	631.071	478.018	388.52	153.351	209.575	251.339
BgiM16246-RA	0.0916835	-3.44719	reticulocyte-binding protein PFD0110w-like isoform X1	mRNA	23.4485	13.9499	0	0	1.90522	0
BgiM01010-RA	0.437508	-1.19262	S phase cyclin A-associated protein in the endoplasmic reticulum-like isoform X1	mRNA	1399.78	1041.59	694.88	276.031	522.032	573.13
BgiM35618-RA	0.35748	-1.48407	scavenger receptor class F member 1	mRNA	74.4236	109.739	61.272	0	40.9623	45.6981
BgiM36285-RA	0.379271	-1.3987	scavenger receptor class F member 1	mRNA	121.321	115.319	77.9826	9.72467	47.6306	60.9308
BgiM07950-RA	0.314401	-1.66932	schlafen-like protein 1	mRNA	259.973	188.789	116.974	1.4961	77.1616	98.0604
BgiM33815-RA	0.353714	-1.49934	SEC14-like protein 3	mRNA	102.97	73.4696	54.3093	1.4961	32.3888	46.6501
BgiM18862-RA	0.304369	-1.7161	secretory immunoglobulin A-binding protein EsiB	mRNA	59.1311	44.6398	16.7106	5.98441	10.4787	19.0409
BgiM25972-RA	0.406793	-1.29763	separin	mRNA	428.19	467.788	217.237	57.6	180.044	214.21
BgiM25934-RA	0.0538166	-4.21581	serine carboxypeptidase CPVL	mRNA	79.5211	0	5.57018	2.99221	0	0
BgiM16244-RA	0.386571	-1.37119	serine-rich adhesin for platelets-like isoform X2	mRNA	154.964	144.149	96.0857	65.0805	45.7254	40.9379
BgiM23100-RA	0.269348	-1.89246	serine/threonine-protein kinase DCLK1	mRNA	1715.82	1494.5	579.299	11.9688	455.349	552.185
BgiM04901-RA	0.0684756	-3.86827	serine/threonine-protein kinase stk11	mRNA	76.4626	40.9198	2.78509	0	2.85784	3.80817
BgiM20889-RA	0.479418	-1.06064	snRNA-activating protein complex subunit 4	mRNA	182.491	190.649	196.349	74.0571	113.361	84.7318
BgiM21655-RA	0.200155	-2.32081	sodium- and chloride-dependent taurine transporter	mRNA	83.5991	58.5897	19.4956	1.4961	18.0996	11.4245
BgiM21654-RA	0.286305	-1.80438	sodium- and chloride-dependent taurine transporter	mRNA	20.39	16.7399	6.96273	0	3.81045	7.61634
BgiM24405-RA	0.32807	-1.60792	sodium/hydrogen exchanger 10	mRNA	340.513	273.419	154.573	1.4961	108.598	140.902
BgiM32183-RA	0.498264	-1.00502	sodium/hydrogen exchanger 9-like isoform X1	mRNA	191.666	201.809	116.974	72.561	80.0194	100.917
BgiM16951-RA	0.293024	-1.77091	solute carrier family 12 member 4	mRNA	278.324	220.409	135.077	0.748051	72.3985	111.389
BgiM07833-RA	0.222161	-2.17032	solute carrier family 25 member 45	mRNA	76.4626	48.3598	29.2435	1.4961	15.2418	16.1847
BgiM35638-RA	0.279525	-1.83895	Somatostatin receptor type 2	mRNA	22.429	23.2499	9.74782	0	6.66829	7.61634
BgiM35667-RA	0.253172	-1.98181	Somatostatin receptor type 2	mRNA	21.4095	28.8299	11.1404	0	10.4787	3.80817
BgiM34064-RA	0.386215	-1.37252	spermatogenesis-associated serine-rich protein 2-like isoform X1	mRNA	304.831	255.749	146.217	32.9143	115.266	123.766
BgiM04767-RA	0.373071	-1.42248	sphingomyelin synthase-related 1	mRNA	74.4236	64.1697	33.4211	16.4571	24.7679	21.897
BgiM33698-RA	0.339086	-1.56028	stabilin-2-like isoform X2	mRNA	32.624	53.9397	51.5242	0	28.5784	17.1368
BgiM32002-RA	0.227523	-2.13591	stimulated by retinoic acid 6 protein	mRNA	61.1701	41.8498	26.4584	1.4961	17.147	9.52043
BgiM05367-RA	0.300298	-1.73553	substance-K receptor	mRNA	51.9946	48.3598	20.8882	0	16.1944	19.0409
BgiM24845-RA	0.267581	-1.90196	sulfate transporter	mRNA	64.2286	60.4497	22.2807	0	21.9101	16.1847
BgiM12817-RA	0.345889	-1.53162	synaptonemal complex central element protein 2	mRNA	103.989	111.599	50.1317	2.24415	47.6306	40.9379
BgiM24901-RA	0.282487	-1.82374	telomere repeats-binding bouquet formation protein 1	mRNA	95.8331	112.529	48.7391	0	35.2467	36.1776
BgiM14695-RA	0.273227	-1.87183	tetra-peptide repeat homeobox protein 1	mRNA	572.96	481.738	176.853	6.73246	144.797	183.744
BgiM31678-RA	0.357534	-1.48385	tetraspanin	mRNA	196.764	204.599	118.366	0	78.1142	106.629
BgiM30490-RA	0.326895	-1.6131	tetraspanin-18	mRNA	157.003	182.279	80.7677	0	68.5881	67.5951
BgiM08601-RA	0.4892	-1.0315	tetratricopeptide repeat	mRNA	217.154	224.129	268.761	59.8441	146.702	139.95
BgiM11654-RA	0.350543	-1.51234	tetratricopeptide repeat protein 25-like isoform X1	mRNA	984.838	1130.87	589.047	5.23636	398.192	543.617
BgiM00446-RA	0.311427	-1.68303	TLR cluster4 member 1	mRNA	1833.06	1425.68	809.069	6.73246	566.804	692.135
BgiM33042-RA	0.395098	-1.33972	trafficking kinesin-binding protein 1-like isoform X4	mRNA	55.0531	41.8498	32.0286	8.97662	19.0522	21.897
BgiM12947-RA	0.294104	-1.7656	transient receptor potential cation channel subfamily A member 1	mRNA	82.5796	78.1196	37.5987	0	22.8627	34.2735
BgiM13808-RA	0.453343	-1.14133	transient receptor potential cation channel subfamily A member 1-like isoform X1	mRNA	110.106	91.1396	75.1975	18.7013	47.6306	58.0746
BgiM11884-RA	0.165328	-2.5966	transient receptor potential cation channel subfamily M member 1	mRNA	11.2145	14.8799	4.17764	0.748051	0.952612	1.90409
BgiM04880-RA	0.376278	-1.41013	transmembrane channel-like protein 5 isoform X1	mRNA	109.087	100.44	69.6273	41.1428	25.7205	37.1297
BgiM25331-RA	0.0565258	-4.14495	transmembrane protease serine 3	mRNA	1887.1	12.0899	704.628	139.886	3.81045	1.90409
BgiM31652-RA	0.375849	-1.41178	transmembrane protease serine 9	mRNA	114.184	86.4896	61.272	5.98441	40.9623	50.4583
BgiM21018-RA	0.208437	-2.26232	Transmembrane protein	mRNA	15.2925	23.2499	33.4211	2.24415	5.71567	5.71226
BgiM31830-RA	0.203621	-2.29604	transmembrane protein 256	mRNA	59.1311	36.2698	16.7106	1.4961	5.71567	14.2806
BgiM14002-RA	0.408052	-1.29318	transmembrane protein 65	mRNA	42.819	61.3797	57.0944	6.73246	26.6731	31.4174
BgiM22417-RA	0.318644	-1.64998	tRNA 2-thiocytidine biosynthesis protein ttcA	mRNA	411.878	437.098	254.836	2.99221	154.323	193.265
BgiM17444-RA	0.251929	-1.98891	tropomyosin	mRNA	321.143	228.779	112.796	0	80.0194	85.6839
BgiM08754-RA	0.390443	-1.35681	tubulin polyglutamylase TTLL5-like isoform X3	mRNA	1271.32	1057.4	562.589	187.013	401.05	539.808
BgiM22856-RA	0.245581	-2.02573	U3-aranetoxin-Ce1a-like isoform X1	mRNA	30.585	35.3398	77.9826	11.2208	9.52612	13.3286
BgiM13922-RA	0.231798	-2.10906	UPF0691 protein	mRNA	288.519	218.549	65.4497	0	63.825	67.5951
BgiM12520-RA	0.0445302	-4.48907	vitellogenin-4	mRNA	4791.66	1609.82	71.0198	14.213	203.859	68.5471
BgiM14595-RA	0.208024	-2.26517	voltage-gated potassium channel	mRNA	20.39	23.2499	5.57018	2.24415	0	6.6643
BgiM28451-RA	0.123217	-3.02073	WD repeat-containing protein 62	mRNA	25.4875	16.7399	8.35528	0	2.85784	1.90409
BgiM32798-RA	0.46721	-1.09786	Zinc finger b-box domain containing protein 1	mRNA	622.915	573.807	384.343	105.475	274.352	357.968
BgiM35270-RA	0.356608	-1.48759	zinc finger CCHC-type and RNA-binding motif-containing protein 1	mRNA	629.032	852.806	455.363	16.4571	320.078	353.208
BgiM21110-RA	0.447611	-1.15968	zinc finger protein 155	mRNA	25.4875	32.5498	22.2807	11.2208	4.76306	19.0409
BgiM29916-RA	0.438086	-1.19071	zinc finger protein 239	mRNA	51.9946	46.4998	23.6733	9.72467	18.0996	24.7531
BgiM33213-RA	0.20826	-2.26354	zinc finger protein 62	mRNA	9.17551	17.6699	6.96273	0	0.952612	4.76022
BgiM28876-RA	0.379845	-1.39652	zinc finger protein 664-like isoform X2	mRNA	67.2871	48.3598	27.8509	13.4649	26.6731	13.3286
BgiM33215-RA	0.358875	-1.47845	zinc finger protein 729	mRNA	26.507	35.3398	18.1031	0	12.384	15.2327
BgiM25637-RA	0.280323	-1.83484	zinc transporter ZIP10	mRNA	58.1116	46.4998	18.1031	7.48051	11.4313	14.2806

## Sheet: iMline-Ep_8dpi_up
Table S5. Summary of the differentially expressed genes in iM line snails infected with E. paraensei
Transcript ID	FC	log2FC(iM line vs Ep_8dpi)	Annotation	Transcript Type	iM Control-2dpi R1	iM Control-2dpi R2	iM Control-2dpi R3	iM vs. Ep-8dpi R1	iM vs. Ep-8dpi R2	iM vs. Ep-8dpi R3
BgiM02793-RA	2.52457	1.33604	1-phosphatidylinositol 4 5-bisphosphate phosphodiesterase epsilon-1-like isoform X1	mRNA	5.09912	15.9042	9.65525	30.5487	18.6308	30.8079
BgiM35790-RA	14.9198	3.89916	3-[(3aS 4S 7aS)-7a-methyl-1 5-dioxo-octahydro-1H-inden-4-yl]propanoyl:CoA ligase	mRNA	8.1586	4.6777	26.2071	35.2485	83.8385	487.059
BgiM09041-RA	8.42315	3.07436	39S ribosomal protein L46 mitochondrial	mRNA	0	0	2.75864	0	10.1622	25.6733
BgiM04123-RA	13.6951	3.77559	4-aminobutyrate aminotransferase mitochondrial	mRNA	5.09912	0	8.27592	12.9244	13.5497	178.246
BgiM02474-RA	5.48842	2.45639	5-hydroxytryptamine receptor	mRNA	3.05947	0.93554	0	3.52485	13.5497	12.4699
BgiM15825-RA	5.63359	2.49406	5p-nucleotidase	mRNA	15.2974	6.54878	11.0346	36.4234	74.5231	82.1545
BgiM19858-RA	23.1811	4.53487	60 kDa neurofilament protein	mRNA	1.01982	1.87108	2.75864	5.87474	10.1622	152.573
BgiM19855-RA	111.256	6.79774	70 kDa neurofilament protein	mRNA	2.03965	0	0	95.1708	53.3518	265.535
BgiM20370-RA	16.5555	4.04924	A disintegrin and metalloproteinase with thrombospondin motifs 12	mRNA	12.2379	9.3554	17.9312	56.3975	22.8651	601.488
BgiM24604-RA	2.08862	1.06255	A disintegrin and metalloproteinase with thrombospondin motifs 2	mRNA	42.8326	51.4547	60.6901	103.395	92.3071	129.833
BgiM26073-RA	7.61309	2.92848	abdominal ganglion neuropeptides L5-67	mRNA	21.4163	5.61324	15.1725	28.1988	125.334	178.979
BgiM32512-RA	5.37433	2.42608	acetylcholinesterase	mRNA	2.03965	0	2.75864	3.52485	13.5497	16.1375
BgiM23240-RA	16.4771	4.04239	acid-sensing ion channel 1	mRNA	2.03965	0.93554	0	0	36.4147	38.8767
BgiM24692-RA	2.07669	1.05429	actin gamma-enteric smooth muscle	mRNA	21.4163	19.6463	27.5864	37.5984	63.514	43.2778
BgiM22405-RA	2.19708	1.13559	acyl-CoA synthetase family member 2 mitochondrial	mRNA	41.8128	23.3885	37.2417	51.6977	71.9826	103.427
BgiM35322-RA	8.15396	3.0275	ADAM family mig-17	mRNA	3.05947	0	0	11.7495	8.46854	16.871
BgiM24778-RA	9.16808	3.19662	ADAM family mig-17-like isoform X1	mRNA	0	0	1.37932	8.22464	5.08112	13.2034
BgiM24213-RA	2.09695	1.06829	adenosine deaminase AGSA	mRNA	144.815	212.367	257.933	397.133	458.148	436.446
BgiM18391-RA	3.42531	1.77623	adenosine deaminase CECR1	mRNA	92.804	22.453	31.7244	169.193	199.011	139.369
BgiM22695-RA	2.20109	1.13822	adenylate cyclase type 9-like isoform X2	mRNA	22.4361	29.9373	27.5864	48.1729	55.0455	74.8193
BgiM02362-RA	4.54629	2.18469	adhesion G protein-coupled receptor L2	mRNA	4.0793	0	2.75864	3.52485	15.2434	18.3381
BgiM13653-RA	2.45616	1.29641	adhesive plaque matrix protein 2-like isoform X1	mRNA	3.05947	7.48432	23.4485	18.7992	30.4867	36.6761
BgiM28628-RA	3.54331	1.8251	AIG	mRNA	36.7137	29.9373	31.7244	153.918	132.956	66.017
BgiM33126-RA	2.47225	1.30582	AIG	mRNA	22.4361	12.162	15.1725	30.5487	57.5861	37.4096
BgiM23546-RA	2.95685	1.56406	alpha-(1 3)-fucosyltransferase 5	mRNA	14.2775	12.162	6.8966	23.499	32.1804	46.2119
BgiM30686-RA	2.03585	1.02563	alpha-(1 3)-fucosyltransferase C	mRNA	22.4361	27.1306	31.7244	36.4234	67.7483	63.0829
BgiM30685-RA	2.16164	1.11213	alpha-(1 3)-fucosyltransferase C	mRNA	9.17842	30.8728	59.3108	75.1967	82.1448	59.4153
BgiM22993-RA	2.37433	1.24752	alpha-1 3-mannosyl-glycoprotein 4-beta-N-acetylglucosaminyltransferase B	mRNA	54.0507	90.7473	63.4488	133.944	140.578	222.257
BgiM18821-RA	2.31185	1.20905	alpha-protein kinase vwka	mRNA	142.775	173.075	172.415	440.606	401.409	289.008
BgiM17644-RA	3.0304	1.59951	alpha-protein kinase vwkA	mRNA	4.0793	4.6777	16.5518	25.8489	22.0182	32.275
BgiM12325-RA	10.1922	3.3494	amiloride-sensitive sodium channel subunit gamma-2	mRNA	2.03965	0	0	1.17495	11.0091	24.2062
BgiM26517-RA	3.52989	1.81962	amine oxidase	mRNA	45.8921	13.0976	74.4833	82.2464	241.353	151.839
BgiM03315-RA	2.62507	1.39236	amine oxidase	mRNA	13.2577	10.2909	12.4139	28.1988	22.0182	46.9454
BgiM14387-RA	13.7017	3.77628	aminopeptidase N	mRNA	1.01982	0	0	2.3499	6.77483	26.4068
BgiM31600-RA	10.5543	3.39976	aminopeptidase N	mRNA	0	0.93554	2.75864	4.69979	10.1622	40.3437
BgiM24621-RA	4.30096	2.10466	ammonium transporter Amt1	mRNA	82.6058	68.2944	200.002	461.755	606.347	446.715
BgiM26097-RA	2.24007	1.16354	amyloid beta A4 protein	mRNA	59.1498	53.3258	17.9312	77.5466	111.785	104.894
BgiM24276-RA	2.12763	1.08925	ankyrin repeat domain-containing protein 17	mRNA	36.7137	43.0348	80.0006	123.37	119.406	99.0255
BgiM23000-RA	2.38838	1.25603	ankyrin repeat protein	mRNA	64.2489	71.101	68.966	150.393	177.839	162.108
BgiM14495-RA	2.1161	1.08141	ankyrin-1	mRNA	184.588	142.202	235.864	386.558	387.859	418.108
BgiM14494-RA	2.37317	1.24682	ankyrin-1	mRNA	207.024	203.012	387.589	713.194	687.645	494.394
BgiM35691-RA	3.20438	1.68004	ankyrin-1	mRNA	17.337	29.0017	41.3796	130.419	46.577	107.828
BgiM31165-RA	2.01899	1.01363	ankyrin-3	mRNA	58.13	74.8432	49.6555	105.745	136.343	128.366
BgiM16098-RA	3.69522	1.88566	anoctamin-1-like isoform X3	mRNA	21.4163	23.3885	41.3796	64.6222	94.8476	163.575
BgiM26842-RA	18.105	4.17831	antitrypsin-like isoform X1	mRNA	0	0	2.75864	3.52485	21.1713	54.2806
BgiM20819-RA	2.47381	1.30673	apoptosis regulator Bcl-2	mRNA	16.3172	18.7108	30.3451	66.9721	52.5049	44.7449
BgiM15827-RA	3.09768	1.63119	apyrase	mRNA	77.5067	53.3258	53.7935	211.491	171.064	192.916
BgiM25132-RA	2.61436	1.38646	Aquaporin-4	mRNA	49.9714	45.8414	97.9318	155.093	174.452	179.713
BgiM14242-RA	2.9204	1.54617	arachidonate 12-lipoxygenase 12R-type	mRNA	14.2775	0	41.3796	48.1729	67.7483	49.8795
BgiM30452-RA	8.28772	3.05097	arginase-1-like isoform X3	mRNA	23.456	11.2265	6.8966	44.648	108.397	203.919
BgiM19717-RA	2.35409	1.23517	aromatic-L-amino-acid decarboxylase	mRNA	42.8326	19.6463	45.5176	50.5228	103.316	102.693
BgiM11553-RA	2.60019	1.37862	arrestin domain-containing protein 1	mRNA	83.6256	29.0017	114.484	182.117	232.885	178.246
BgiM00739-RA	2.23614	1.16101	arrestin domain-containing protein 17	mRNA	23.456	13.0976	33.1037	32.8986	67.7483	57.2147
BgiM32278-RA	2.38145	1.25184	arylacetamide deacetylase	mRNA	12.2379	7.48432	16.5518	24.6739	23.7119	40.3437
BgiM12326-RA	2.45609	1.29636	aspartate glycine lysine and serine-rich protein	mRNA	24.4758	3.74216	44.1383	48.1729	60.1266	71.8852
BgiM27915-RA	2.26382	1.17876	ataxin-2	mRNA	55.0705	29.9373	52.4142	90.471	113.478	109.295
BgiM04336-RA	3.04417	1.60605	ATP-binding cassette sub-family A member 1	mRNA	47.9317	44.9059	204.139	306.662	280.309	320.549
BgiM17307-RA	11.8869	3.5713	b(0 +)-type amino acid transporter 1	mRNA	1.01982	1.87108	1.37932	0	7.62168	61.6159
BgiM01197-RA	7.32861	2.87354	B1-hordein	mRNA	22.4361	0	0	22.324	78.7574	74.0857
BgiM17534-RA	8.82477	3.14156	bactericidal permeability-increasing protein	mRNA	6.11895	3.74216	2.75864	3.52485	60.9735	60.1488
BgiM09766-RA	2.31285	1.20967	baculoviral IAP repeat-containing protein 2-like isoform X1	mRNA	83.6256	150.622	135.173	317.236	276.074	263.334
BgiM16433-RA	2.42767	1.27957	baculoviral IAP repeat-containing protein 2-like isoform X1	mRNA	30.5947	55.1968	71.7247	171.542	86.3791	126.899
BgiM16571-RA	2.33052	1.22065	Baculoviral IAP repeat-containing protein 7-B	mRNA	147.875	163.719	270.347	451.18	481.86	425.443
BgiM27377-RA	9.41149	3.23442	balbiani ring protein 3	mRNA	12.2379	0	0	7.04969	32.1804	90.2232
BgiM20255-RA	2.12095	1.08471	barH-like 2 homeobox protein	mRNA	34.674	19.6463	42.7589	52.8727	77.9106	77.0198
BgiM30182-RA	9.75587	3.28627	Bestrophin-3	mRNA	17.337	0	11.0346	24.6739	153.281	113.696
BgiM30191-RA	2.75587	1.46251	Bestrophin-3	mRNA	78.5265	38.3571	81.3799	135.119	261.678	152.573
BgiM11333-RA	2.80729	1.48918	beta-1 3-galactosyltransferase 1	mRNA	21.4163	14.9686	12.4139	35.2485	54.1986	50.613
BgiM05143-RA	2.86074	1.51639	beta-1 3-N-acetylglucosaminyltransferase lunatic fringe-like isoform X1	mRNA	9.17842	21.5174	30.3451	32.8986	68.5952	76.2863
BgiM32122-RA	12.2868	3.61904	beta-1 4-galactosyltransferase 2-like isoform X1	mRNA	1.01982	0	2.75864	4.69979	0	60.8823
BgiM32396-RA	3.64962	1.86775	beta-1 4-N-acetylgalactosaminyltransferase bre-4-like isoform X1	mRNA	18.3568	6.54878	11.0346	35.2485	65.2077	35.2091
BgiM19501-RA	2.17014	1.11779	beta-N-acetyl-D-glucosaminide beta-1 4-N-acetylglucosaminyl-transferase	mRNA	68.3282	29.9373	56.5521	77.5466	126.181	134.235
BgiM29713-RA	11.5316	3.52752	BgMFREP19.1	mRNA	178.469	62.6812	75.8626	247.914	652.924	2772.71
BgiM29778-RA	12.4939	3.64316	BgMFREP2	mRNA	143.795	77.6498	324.14	1236.05	555.536	5044.43
BgiM29711-RA	72.5149	6.18021	BgMFREP20.1	mRNA	31.6146	29.0017	13.7932	316.061	189.695	5011.42
BgiM29806-RA	2.97824	1.57446	BgMFREP22.3	mRNA	503.793	292.824	308.968	588.649	1348.19	1359.22
BgiM29849-RA	4.10785	2.03838	BgMFREP29	mRNA	36.7137	32.7439	46.8969	63.4472	188.002	231.793
BgiM29718-RA	6.02662	2.59135	BgMFREP3.1	mRNA	22.4361	21.5174	60.6901	138.644	182.92	317.615
BgiM29791-RA	10.5079	3.3934	BgMFREP7.1	mRNA	5.09912	2.80662	8.27592	10.5745	7.62168	167.977
BgiM22742-RA	12.8983	3.6891	Biomphalysin 15	mRNA	1.01982	0	0	0	2.54056	30.8079
BgiM05103-RA	2.79055	1.48055	bone morphogenetic protein	mRNA	6.11895	3.74216	8.27592	22.324	20.3245	11.0028
BgiM04769-RA	9.86561	3.30241	bone morphogenetic protein 10	mRNA	13.2577	1.87108	4.13796	7.04969	44.0364	154.04
BgiM20544-RA	2.21443	1.14693	breast cancer anti-estrogen resistance protein 3	mRNA	85.6653	63.6167	93.7938	145.694	208.326	186.315
BgiM27118-RA	32.3718	5.01666	brorin-like isoform X3	mRNA	0	0	2.75864	4.69979	5.08112	132.768
BgiM24517-RA	3.48405	1.80076	Bsmp protein	mRNA	12980.3	1981.47	1482.77	16027.5	22940.4	18330
BgiM21259-RA	3.8336	1.9387	C-type lectin domain family 4 member E	mRNA	24.4758	14.9686	17.9312	56.3975	90.6134	77.7533
BgiM29800-RA	15.2148	3.9274	C-type lectin domain family 6 member A	mRNA	0	1.87108	0	2.3499	46.577	3.66761
BgiM29781-RA	202.067	7.65869	C-type lectin-related protein 1	mRNA	6.11895	4.6777	9.65525	445.305	71.9826	3956.62
BgiM29780-RA	399.021	8.64032	C-type lectin-related protein 1	mRNA	5.09912	0	2.75864	751.967	72.8294	2986.17
BgiM29747-RA	22.5537	4.49529	C-type lectin-related protein 1 precursor	mRNA	3.05947	1.87108	11.0346	83.4213	33.0273	280.205
BgiM35181-RA	3.45252	1.78765	cadherin egf lag seven-pass g-type receptor 2	mRNA	31.6146	22.453	34.483	138.644	84.6854	86.5556
BgiM35401-RA	2.69583	1.43073	cadherin EGF LAG seven-pass G-type receptor 2	mRNA	37.7335	41.1637	142.07	269.063	171.064	158.441
BgiM35182-RA	3.14442	1.65279	cadherin egf lag seven-pass g-type receptor 2	mRNA	11.2181	4.6777	28.9657	71.6719	30.4867	42.5443
BgiM06527-RA	2.612	1.38516	cadherin-23-like isoform X1	mRNA	1920.33	1811.2	5736.59	6842.9	7180.47	10710.2
BgiM05398-RA	3.27442	1.71124	cadherin-23-like isoform X2	mRNA	54.0507	50.5191	110.346	184.467	302.327	220.79
BgiM05123-RA	2.43678	1.28497	cadherin-87A-like isoform X1	mRNA	501.754	335.859	948.973	976.382	1591.24	1788.33
BgiM11158-RA	2.12207	1.08547	calcium-dependent secretion activator 1 isoform X9	mRNA	41.8128	48.6481	42.7589	85.7712	88.0728	110.762
BgiM16194-RA	7.67555	2.94027	calpain-12	mRNA	13.2577	2.80662	12.4139	37.5984	138.037	54.2806
BgiM32757-RA	2.20839	1.14299	Calpain-5	mRNA	83.6256	58.939	78.6213	103.395	179.533	207.587
BgiM07860-RA	4.55033	2.18597	calpain-B-like isoform X10	mRNA	0	0	5.51728	9.39959	14.3965	7.33522
BgiM07861-RA	2.41971	1.27484	calpain-B-like isoform X4	mRNA	12.2379	8.41986	20.6898	30.5487	44.0364	27.8738
BgiM13464-RA	4.43972	2.15047	cAMP-specific 3p 5p-cyclic phosphodiesterase 4D-like isoform X1	mRNA	18.3568	12.162	13.7932	37.5984	76.2168	88.7562
BgiM30376-RA	28.9776	4.85687	carbohydrate sulfotransferase 10-like isoform X1	mRNA	0	1.87108	5.51728	8.22464	18.6308	234.727
BgiM25994-RA	2.1883	1.12981	carbohydrate sulfotransferase 11	mRNA	35.6939	57.0679	49.6555	93.9959	117.713	101.96
BgiM34898-RA	2.19219	1.13238	Carbohydrate sulfotransferase 15	mRNA	37.7335	22.453	17.9312	44.648	56.7392	71.8852
BgiM13851-RA	24.7807	4.63114	carbohydrate-binding module family 14 protein	mRNA	0	0	2.75864	2.3499	22.0182	84.355
BgiM27967-RA	2.51658	1.33146	Carbonic anhydrase 14	mRNA	7.13877	5.61324	11.0346	11.7495	27.9462	22.7392
BgiM24576-RA	3.41651	1.77252	carcinoembryonic antigen-related cell adhesion molecule 1	mRNA	14.2775	3.74216	4.13796	38.7733	16.0902	24.9398
BgiM32840-RA	2.22423	1.15331	cartilage intermediate layer protein 1	mRNA	40.793	12.162	52.4142	82.2464	77.9106	76.2863
BgiM01712-RA	4.14901	2.05277	cartilage matrix protein	mRNA	358.978	113.2	143.449	578.075	972.188	1009.33
BgiM23533-RA	17.6897	4.14484	cartilage matrix protein	mRNA	1.01982	0.93554	0	1.17495	22.8651	38.8767
BgiM06696-RA	2.58099	1.36792	caskin-1	mRNA	40.793	48.6481	40.0003	84.5963	119.406	132.768
BgiM28934-RA	2.31013	1.20798	Caspase-7	mRNA	8.1586	27.1306	17.9312	46.9979	41.4958	36.6761
BgiM29063-RA	2.70086	1.43342	cation-transporting ATPase 13A3	mRNA	22.4361	34.615	37.2417	61.0973	81.298	115.163
BgiM29057-RA	4.52271	2.17719	Cationic amino acid transporter 4	mRNA	6.11895	3.74216	4.13796	8.22464	28.793	32.275
BgiM20283-RA	9.632	3.26784	CD5 antigen	mRNA	9.17842	1.87108	0	56.3975	33.8742	30.8079
BgiM31412-RA	2.46202	1.29984	cell adhesion molecule 2	mRNA	14.2775	17.7753	15.1725	25.8489	47.4238	45.4784
BgiM31413-RA	4.24857	2.08698	cell surface glycoprotein MUC18	mRNA	9.17842	4.6777	16.5518	28.1988	55.8924	50.613
BgiM33381-RA	2.79125	1.48091	cell wall protein DAN4	mRNA	111.161	64.5522	121.38	200.916	283.696	347.689
BgiM33494-RA	13.3492	3.73868	cell wall protein DAN4	mRNA	3.05947	0.93554	0	4.69979	32.1804	37.4096
BgiM17646-RA	90.0328	6.49238	cell wall protein DAN4	mRNA	2.03965	6.54878	0	4.69979	470.004	449.649
BgiM33490-RA	15.8892	3.98998	cell wall protein DAN4	mRNA	7.13877	12.162	11.0346	2.3499	265.065	239.862
BgiM33491-RA	14.9867	3.90561	cell wall protein DAN4	mRNA	16.3172	28.0662	30.3451	7.04969	600.419	536.205
BgiM33496-RA	10.9803	3.45684	cell wall protein DAN4	mRNA	3.05947	3.74216	0	30.5487	39.8021	21.2721
BgiM13734-RA	2.11577	1.08118	cell wall protein DAN4-like isoform X2	mRNA	29.5749	16.8397	22.0691	65.7971	40.649	40.3437
BgiM08211-RA	2.20881	1.14327	centrosomal protein of 170 kDa protein B-like isoform X3	mRNA	3.05947	13.0976	19.3105	23.499	30.4867	26.4068
BgiM00375-RA	2.92871	1.55027	ceramide glucosyltransferase	mRNA	4.0793	2.80662	17.9312	27.0238	20.3245	28.6074
BgiM01062-RA	14.603	3.86819	Chitin synthase class 2	mRNA	2.03965	1.87108	1.37932	0	26.2525	74.0857
BgiM18500-RA	2.98407	1.57728	chitinase-3-like protein 1	mRNA	35.6939	17.7753	11.0346	38.7733	82.9917	74.0857
BgiM06151-RA	4.54347	2.18379	chitinase-3-like protein 2	mRNA	505.833	15.9042	22.0691	655.621	979.81	841.35
BgiM14406-RA	8.80167	3.13778	chitotriosidase-1 isoform X1	mRNA	0	2.80662	2.75864	8.22464	3.38742	50.613
BgiM14042-RA	5.87278	2.55404	choline transporter-like protein 1	mRNA	10.1982	1.87108	0	10.5745	35.5679	33.0085
BgiM18041-RA	4.33359	2.11556	cholinesterase 1-like isoform X1	mRNA	8.1586	3.74216	2.75864	14.0994	27.9462	27.1403
BgiM18471-RA	46.1733	5.52899	chymotrypsinogen A	mRNA	3.05947	1.87108	2.75864	9.39959	239.66	182.647
BgiM18470-RA	18.2642	4.19094	chymotrypsinogen A	mRNA	0	0	2.75864	0	25.4056	54.2806
BgiM18472-RA	66.6872	6.05934	chymotrypsinogen A	mRNA	0	2.80662	0	7.04969	101.622	189.982
BgiM18474-RA	51.4487	5.68506	chymotrypsinogen A	mRNA	1.01982	6.54878	0	11.7495	238.813	224.458
BgiM18731-RA	2.55933	1.35576	clumping factor B	mRNA	5.09912	10.2909	19.3105	42.2981	22.0182	27.1403
BgiM12383-RA	2.29871	1.20083	Coiled-coil domain-containing protein 78	mRNA	42.8326	26.1951	40.0003	118.67	65.2077	68.9511
BgiM24515-RA	2.84022	1.506	collagen alpha-1(XII) chain	mRNA	495.635	297.502	126.898	656.796	922.224	1037.2
BgiM26369-RA	40.0383	5.32331	collagen alpha-3(VI) chain	mRNA	2.03965	0	2.75864	12.9244	3.38742	242.062
BgiM26361-RA	3.06224	1.61459	Collagen alpha-4(VI) chain	mRNA	41.8128	59.8745	155.863	300.787	284.543	206.853
BgiM01277-RA	9.33105	3.22204	collagen alpha-4(VI) chain	mRNA	123.399	39.2927	28.9657	44.648	490.328	1267.53
BgiM10131-RA	37.5679	5.23143	collagen alpha-6(VI) chain	mRNA	9.17842	14.9686	16.5518	178.592	134.65	1277.8
BgiM26363-RA	22.5626	4.49586	Collagen alpha-6(VI) chain	mRNA	3.05947	2.80662	0	4.69979	98.235	66.017
BgiM10084-RA	2.15588	1.10828	contactin	mRNA	448.723	296.566	670.35	856.537	1231.33	966.049
BgiM10588-RA	2.23791	1.16215	contactin-3	mRNA	18.3568	15.9042	26.2071	27.0238	57.5861	52.8136
BgiM12644-RA	2.00566	1.00408	contactin-associated protein-like 2	mRNA	141.756	68.2944	125.518	212.666	224.416	237.661
BgiM29742-RA	2.69655	1.43112	copine family protein 2	mRNA	2.03965	25.2596	16.5518	44.648	39.8021	36.6761
BgiM01840-RA	2.31506	1.21105	COUP transcription factor 2-like isoform X2	mRNA	23.456	29.0017	30.3451	51.6977	65.2077	77.0198
BgiM20995-RA	23.3461	4.54511	crustapain	mRNA	173.37	11.2265	4.13796	10.5745	2758.2	1675.36
BgiM36391-RA	2.27728	1.18731	CTD small phosphatase-like protein 2-B	mRNA	22.4361	25.2596	23.4485	38.7733	60.1266	65.2835
BgiM34544-RA	2.52542	1.33652	cub and zona pellucida-like domain-containing protein 1	mRNA	5.09912	3.74216	16.5518	18.7992	23.7119	24.2062
BgiM34444-RA	2.21706	1.14865	cubilin	mRNA	47.9317	80.4564	84.1386	90.471	185.461	197.317
BgiM26557-RA	2.21437	1.1469	cyclic AMP-dependent transcription factor ATF-2	mRNA	22.4361	27.1306	19.3105	32.8986	54.1986	67.484
BgiM33303-RA	4.4829	2.16443	cys-loop ligand-gated ion channel-like isoform X2	mRNA	17.337	2.80662	15.1725	32.8986	55.0455	76.2863
BgiM03507-RA	4.7723	2.25468	cysteine dioxygenase 1	mRNA	104.022	108.523	146.208	794.265	547.914	376.297
BgiM15466-RA	5.39043	2.4304	cysteine-rich motor neuron 1 protein	mRNA	156.033	7.48432	6.8966	179.767	424.274	322.016
BgiM22955-RA	2.58235	1.36869	cytochrome P450 10	mRNA	29.5749	32.7439	23.4485	46.9979	90.6134	86.5556
BgiM07025-RA	19.7363	4.30278	cytochrome P450 2E1	mRNA	1.01982	4.6777	0	0	47.4238	96.8249
BgiM13100-RA	2.24415	1.16617	cytokine receptor	mRNA	12.2379	14.9686	8.27592	17.6242	29.6399	34.4755
BgiM27716-RA	5.10729	2.35256	D-arabinono-1 4-lactone oxidase	mRNA	275.353	128.169	66.2074	458.23	692.726	1255.06
BgiM16080-RA	35.3527	5.14375	D-galacturonic acid binding lectin	mRNA	0	0	2.75864	1.17495	92.3071	62.3494
BgiM28691-RA	2.16495	1.11434	D-glucuronyl C5-epimerase	mRNA	23.456	30.8728	33.1037	39.9482	72.8294	78.4869
BgiM10615-RA	2.37006	1.24492	death-associated inhibitor of apoptosis 1	mRNA	80.5661	113.2	242.76	430.031	369.228	237.661
BgiM12323-RA	2.38792	1.25575	degenerin unc-8	mRNA	23.456	15.9042	41.3796	61.0973	86.3791	47.6789
BgiM08200-RA	16.2926	4.02615	dehydrogenase/reductase SDR family member 7	mRNA	0	10.2909	2.75864	0	6.77483	231.793
BgiM27185-RA	98.3607	6.62001	deleted in malignant brain tumors 1 protein	mRNA	0	0	0	5.87474	50.8112	108.561
BgiM23892-RA	2.0235	1.01685	DENN domain-containing protein 2A-like isoform X4	mRNA	35.6939	72.9721	55.1728	103.395	89.7665	140.103
BgiM17507-RA	2.66589	1.41462	deoxynucleoside triphosphate triphosphohydrolase SAMHD1	mRNA	10.1982	6.54878	28.9657	43.4731	42.3427	38.8767
BgiM11073-RA	15.8163	3.98334	deoxyribonuclease-1	mRNA	14.2775	12.162	16.5518	25.8489	438.67	240.595
BgiM33297-RA	3.70813	1.89069	Deoxyribonuclease-1	mRNA	12.2379	7.48432	5.51728	21.1491	33.0273	44.0113
BgiM16306-RA	26.576	4.73205	dermatopontin	mRNA	16.3172	3.74216	2.75864	57.5725	320.111	272.137
BgiM34836-RA	2.45868	1.29788	DG5 microsatellite sequence	mRNA	24.4758	15.9042	45.5176	45.823	70.2889	97.5584
BgiM29203-RA	12.5968	3.65498	dimethylaniline monooxygenase [N-oxide-forming] 5	mRNA	13.2577	2.80662	6.8966	16.4493	31.3336	261.134
BgiM22655-RA	39.219	5.29348	dipeptidase 1	mRNA	1.01982	0	1.37932	0	20.3245	138.636
BgiM23804-RA	2.31895	1.21347	DNA-binding protein D-ETS-4-like isoform X1	mRNA	236.599	203.948	451.038	489.954	875.647	704.181
BgiM27187-RA	156.977	7.29441	DNA-directed RNA polymerase II subunit RPB1-like isoform X4	mRNA	2.03965	0	5.51728	0	455.607	995.39
BgiM27184-RA	350.455	8.45308	DNA-directed RNA polymerase II subunit RPB1-like isoform X4	mRNA	0	0	5.51728	4.69979	916.296	1605.68
BgiM34253-RA	2.00773	1.00556	doublecortin domain-containing protein 2	mRNA	45.8921	46.777	121.38	170.368	131.262	129.833
BgiM31497-RA	2.05703	1.04056	Down syndrome cell adhesion molecule-like protein 1	mRNA	33.6542	27.1306	31.7244	43.4731	85.5322	63.0829
BgiM26449-RA	2.58064	1.36773	dual oxidase 1	mRNA	65.2688	63.6167	53.7935	133.944	168.524	171.644
BgiM07552-RA	2.05429	1.03864	dual specificity tyrosine-phosphorylation-regulated kinase 2/3/4	mRNA	23.456	18.7108	26.2071	36.4234	50.8112	55.0142
BgiM34397-RA	2.62045	1.38981	dynactin subunit 1	mRNA	7.13877	7.48432	11.0346	12.9244	26.2525	30.8079
BgiM05990-RA	2.19504	1.13425	dynein beta chain ciliary	mRNA	1136.08	955.186	2834.5	3838.56	3463.63	3512.1
BgiM16140-RA	2.09567	1.06741	dynein heavy chain 1 axonemal-like isoform X1	mRNA	212.123	294.695	708.971	815.414	818.908	915.436
BgiM16151-RA	2.07065	1.05008	dynein heavy chain 5 axonemal	mRNA	1524.64	1353.73	3609.68	5304.89	4348.59	3782.77
BgiM34177-RA	13.1037	3.7119	Dynein heavy chain 6 axonemal	mRNA	0	0	1.37932	30.5487	0	8.06874
BgiM33828-RA	2.02075	1.01489	dynein heavy chain 7 axonemal	mRNA	516.031	503.32	1275.87	1654.33	1458.28	1527.19
BgiM30415-RA	2.04857	1.03462	Dynein heavy chain 7 axonemal	mRNA	377.335	343.343	1034.49	1290.09	1197.45	1109.82
BgiM04707-RA	2.98809	1.57922	E3 ubiquitin-protein ligase arih1	mRNA	26.5154	46.777	40.0003	136.294	94.8476	110.762
BgiM05064-RA	3.3758	1.75523	E3 ubiquitin-protein ligase HERC4 isoform X2	mRNA	258.016	356.441	495.176	1607.33	1359.2	783.402
BgiM19372-RA	9.4302	3.23729	E3 ubiquitin-protein ligase mib2	mRNA	9.17842	27.1306	0	245.564	79.6043	31.5415
BgiM19814-RA	2.47405	1.30688	E3 ubiquitin-protein ligase MIB2-like isoform X1	mRNA	16.3172	30.8728	46.8969	59.9224	77.0637	98.292
BgiM19275-RA	3.21305	1.68394	E3 ubiquitin-protein ligase mind-bomb	mRNA	6.11895	14.0331	15.1725	42.2981	44.8833	30.0744
BgiM10612-RA	2.58125	1.36807	E3 ubiquitin-protein ligase XIAP	mRNA	22.4361	26.1951	42.7589	88.1211	60.9735	89.4897
BgiM29168-RA	4.93533	2.30315	echinoderm microtubule-associated protein-like	mRNA	8.1586	12.162	0	43.4731	30.4867	33.0085
BgiM14950-RA	2.21128	1.14488	EF-hand calcium-binding domain-containing protein 6	mRNA	96.8833	66.4233	128.277	294.912	190.542	161.375
BgiM04189-RA	2.25181	1.17109	eisosome protein SEG2	mRNA	191.727	154.364	252.416	269.063	539.446	541.339
BgiM00555-RA	18.7549	4.2292	electroneutral sodium bicarbonate exchanger 1	mRNA	3.05947	1.87108	5.51728	7.04969	85.5322	133.501
BgiM33212-RA	4.33157	2.11489	electroneutral sodium bicarbonate exchanger 1	mRNA	5.09912	3.74216	5.51728	11.7495	24.5588	31.5415
BgiM33463-RA	4.71204	2.23635	electroneutral sodium bicarbonate exchanger 1-like isoform X1	mRNA	4.0793	9.3554	2.75864	15.2743	26.2525	41.0772
BgiM26083-RA	3.10521	1.63469	endoglucanase A	mRNA	46.9119	68.2944	120.001	122.195	279.462	332.286
BgiM21192-RA	3.94613	1.98044	endonuclease-reverse transcriptase	mRNA	26.5154	33.6794	17.9312	76.3716	93.1539	143.77
BgiM06570-RA	3.66303	1.87304	endonuclease-reverse transcriptase	mRNA	54.0507	42.0993	71.7247	165.668	222.723	231.059
BgiM04288-RA	13.8947	3.79646	endothelin-converting enzyme-like 1	mRNA	1.01982	0	0	0	0.846854	35.2091
BgiM20162-RA	258.806	8.01573	endothelin-converting enzyme-like 1	mRNA	0	0.93554	0	1.17495	11.0091	667.505
BgiM18028-RA	2.77054	1.47017	engulfment and cell motility protein 1-like isoform X2	mRNA	9.17842	34.615	34.483	46.9979	80.4511	92.4238
BgiM00610-RA	2.98416	1.57733	enteropeptidase	mRNA	71.3877	40.2282	85.5179	104.57	230.344	256.733
BgiM33658-RA	2.45493	1.29568	epidermal growth factor receptor-like isoform X1	mRNA	85.6653	66.4233	84.1386	98.6957	237.966	245.73
BgiM06084-RA	3.84056	1.94132	epithelial membrane protein 1	mRNA	17.337	10.2909	9.65525	41.1232	31.3336	75.5528
BgiM17163-RA	2.15405	1.10705	epithelial membrane protein 1	mRNA	87.7049	46.777	121.38	152.743	234.579	165.776
BgiM33375-RA	28.0805	4.8115	epithelial membrane protein 1	mRNA	0	0	1.37932	0	2.54056	82.1545
BgiM09254-RA	2.03544	1.02534	epithelial membrane protein 2	mRNA	27.5353	21.5174	30.3451	42.2981	66.0546	55.0142
BgiM23703-RA	2.98425	1.57737	ETS-related transcription factor Elf-3	mRNA	18.3568	3.74216	22.0691	44.648	40.649	49.8795
BgiM28512-RA	2.74264	1.45557	eukaryotic translation initiation factor 3 subunit A	mRNA	5278.61	1332.21	2635.88	8479.6	9106.22	7777.54
BgiM32822-RA	2.00372	1.00268	extensin	mRNA	52.011	16.8397	30.3451	78.7215	60.1266	61.6159
BgiM27208-RA	187.194	7.54839	extensin-2-like isoform X2	mRNA	6.11895	4.6777	1.37932	10.5745	1390.53	1194.17
BgiM04859-RA	2.87407	1.52309	extracellular serine/threonine protein kinase FAM20C	mRNA	35.6939	38.3571	44.1383	78.7215	132.109	132.034
BgiM22095-RA	2.02671	1.01914	F-BAR and double SH3 domains protein 2-like isoform X3	mRNA	93.8238	98.2317	97.9318	160.968	209.173	219.323
BgiM34878-RA	2.97356	1.57219	F-box only protein 10	mRNA	26.5154	14.9686	60.6901	62.2723	125.334	119.564
BgiM36003-RA	4.71156	2.2362	fasciclin-1	mRNA	6.11895	11.2265	12.4139	27.0238	65.2077	54.2806
BgiM17842-RA	2.16144	1.11199	feline leukemia virus subgroup C receptor-related protein 2	mRNA	16.3172	9.3554	28.9657	23.499	47.4238	49.146
BgiM12861-RA	2.86136	1.5167	ferric-chelate reductase 1	mRNA	44.8723	26.1951	80.0006	189.167	124.488	121.765
BgiM12864-RA	2.01969	1.01414	ferric-chelate reductase 1 isoform X2	mRNA	389.573	267.564	289.657	673.245	687.645	553.076
BgiM18104-RA	2.12872	1.08999	FH1/FH2 domain-containing protein 3-like isoform X4	mRNA	218.242	268.5	348.968	454.705	591.951	734.256
BgiM25394-RA	2.66018	1.41152	fibrillin-3	mRNA	574.161	643.651	1228.97	1700.15	2853.05	1958.5
BgiM32869-RA	376.552	8.55671	fibroleukin	mRNA	1.01982	1.87108	0	54.0476	34.721	1637.22
BgiM25932-RA	4.63196	2.21162	fibropellin-1	mRNA	85.6653	112.265	92.4145	587.474	421.733	341.821
BgiM28349-RA	22.9617	4.52116	fibropellin-1	mRNA	40.793	68.2944	44.1383	15.2743	1893.57	1646.76
BgiM25927-RA	7.19216	2.84642	fibropellin-1	mRNA	4.0793	4.6777	2.75864	8.22464	33.0273	52.0801
BgiM25928-RA	17.4909	4.12853	fibropellin-1	mRNA	1.01982	1.87108	0	7.04969	24.5588	46.9454
BgiM25929-RA	6.73086	2.75079	fibropellin-1	mRNA	7.13877	2.80662	4.13796	7.04969	43.1895	54.2806
BgiM32814-RA	2.28779	1.19396	filamin-A	mRNA	184.588	162.784	446.9	493.478	638.528	687.31
BgiM32290-RA	2.54776	1.34923	filamin-A-like isoform X1	mRNA	23.456	52.3902	74.4833	91.646	119.406	174.578
BgiM32291-RA	3.14776	1.65433	filamin-A-like isoform X1	mRNA	74.4472	58.939	139.311	163.318	309.948	388.767
BgiM32287-RA	2.32625	1.21801	filamin-C-like isoform X2	mRNA	263.115	223.594	391.727	629.772	719.826	696.113
BgiM18426-RA	9.22047	3.20484	flavin-containing monooxygenase FMO GS-OX-like 2	mRNA	0	1.87108	8.27592	4.69979	11.856	90.9567
BgiM26348-RA	2.78619	1.47829	flocculation protein FLO11	mRNA	17.337	6.54878	20.6898	50.5228	41.4958	35.2091
BgiM35048-RA	3.02396	1.59644	flocculation protein FLO11	mRNA	16.3172	11.2265	13.7932	28.1988	47.4238	52.8136
BgiM18903-RA	3.864	1.9501	fMet-Leu-Phe receptor	mRNA	12.2379	2.80662	2.75864	12.9244	26.2525	34.4755
BgiM23286-RA	238.021	7.89494	FMRFamide	mRNA	4.0793	0	0	2.3499	690.186	680.709
BgiM12401-RA	8.47464	3.08315	forkhead box protein D3	mRNA	4.0793	0	1.37932	16.4493	16.0902	26.4068
BgiM17671-RA	7.7424	2.95278	forkhead box protein F2	mRNA	0	1.87108	0	3.52485	8.46854	13.9369
BgiM15843-RA	2.02933	1.021	forkhead box protein O	mRNA	136.656	164.655	205.519	324.286	397.174	308.813
BgiM16590-RA	83.4301	6.3825	formin-like protein 20	mRNA	0	2.80662	2.75864	15.2743	262.525	326.417
BgiM15916-RA	2.35067	1.23307	frizzled-4	mRNA	19.3767	15.9042	15.1725	25.8489	41.4958	53.5471
BgiM09727-RA	7.21197	2.85039	Fulicin-like precursor (LRNFVamide)	mRNA	15.2974	0	4.13796	24.6739	70.2889	55.7477
BgiM27610-RA	10.3477	3.37124	G protein-activated inward rectifier potassium channel 4-like isoform X1	mRNA	0	2.80662	4.13796	9.39959	15.2434	63.0829
BgiM14693-RA	2.19643	1.13516	G-protein coupled receptor 64	mRNA	49.9714	85.1341	57.9315	95.1708	159.209	171.644
BgiM15436-RA	2.053	1.03774	G1/S-specific cyclin-D2	mRNA	130.538	145.944	133.794	307.836	274.381	261.867
BgiM34348-RA	2.1289	1.09011	galactoside 2-alpha-L-fucosyltransferase 2	mRNA	20.3965	30.8728	53.7935	91.646	74.5231	59.4153
BgiM08329-RA	2.42598	1.27857	galectin-4	mRNA	121.359	72.9721	217.933	192.692	411.571	398.303
BgiM22398-RA	2.09164	1.06463	ganglioside GM2 activator	mRNA	468.099	407.895	622.074	864.762	1136.48	1134.03
BgiM02844-RA	2.01042	1.0075	gastric intrinsic factor-like isoform X1	mRNA	101.982	58.0035	151.725	243.214	225.263	159.908
BgiM11363-RA	2.82342	1.49744	GATA-binding factor 3-like isoform X2	mRNA	10.1982	10.2909	20.6898	34.0735	50.8112	34.4755
BgiM34092-RA	2.14641	1.10192	GIMAP	mRNA	23.456	29.9373	67.5867	106.92	65.2077	89.4897
BgiM33888-RA	9.22354	3.20532	GIMAP	mRNA	0	0	2.75864	4.69979	1.69371	33.0085
BgiM33360-RA	18.3843	4.2004	GIMAP	mRNA	28.5551	161.848	0	2794.03	724.907	11.0028
BgiM31793-RA	2.03383	1.0242	GIMAP	mRNA	95.8635	64.5522	193.105	231.465	252.362	236.928
BgiM11636-RA	4.39338	2.13533	globin	mRNA	5245.98	736.27	1628.98	8645.27	11860.2	12939.3
BgiM15100-RA	2.01758	1.01262	glucose dehydrogenase [FAD quinone]	mRNA	36.7137	34.615	82.7592	84.5963	103.316	124.699
BgiM24717-RA	3.23949	1.69577	glucoside xylosyltransferase 1	mRNA	41.8128	17.7753	17.9312	66.9721	99.9288	88.0227
BgiM16060-RA	3.29025	1.7182	glutamate receptor ionotropic kainate 2	mRNA	14.2775	8.41986	8.27592	16.4493	48.2707	41.0772
BgiM24628-RA	4.57811	2.19475	glutamate receptor ionotropic kainate 2-like isoform X1	mRNA	11.2181	6.54878	11.0346	14.0994	59.2798	64.5499
BgiM21564-RA	4.44355	2.15171	glutamate receptor subunit protein GluR4	mRNA	11.2181	1.87108	2.75864	17.6242	27.0993	31.5415
BgiM19261-RA	2.00342	1.00247	glutamine synthetase	mRNA	1004.53	683.879	977.938	1503.93	2255.17	1584.41
BgiM03951-RA	2.45515	1.29581	Glutamine-rich protein 2	mRNA	56.0903	47.7125	93.7938	173.892	173.605	140.103
BgiM10516-RA	10.399	3.37838	Glutathione S-transferase 1	mRNA	15.2974	5.61324	13.7932	44.648	32.1804	300.011
BgiM03500-RA	3.48656	1.8018	glycine N-acyltransferase-like protein Keg1	mRNA	64.2489	34.615	77.242	124.545	230.344	263.334
BgiM22186-RA	6.7989	2.7653	glycine receptor subunit alpha-1	mRNA	1.01982	0.93554	1.37932	5.87474	12.7028	13.9369
BgiM00171-RA	13.6962	3.77571	glycine-rich cell wall structural protein 1.8	mRNA	232.52	83.263	4.13796	925.859	1576.84	1900.56
BgiM07410-RA	2.25331	1.17204	glycine-rich cell wall structural protein-like isoform X1	mRNA	1088.15	980.446	795.868	1972.74	2783.61	1700.3
BgiM12832-RA	2.21298	1.14599	glycoprotein 3-alpha-L-fucosyltransferase A-like isoform X1	mRNA	41.8128	45.8414	74.4833	99.8706	152.434	108.561
BgiM27050-RA	2.76545	1.46752	glycosyltransferase 1 domain-containing protein 1-like isoform X1	mRNA	15.2974	10.2909	40.0003	59.9224	69.442	55.0142
BgiM17379-RA	2.19608	1.13493	glycosyltransferase family 92 protein F13G3.3	mRNA	28.5551	29.0017	26.2071	57.5725	77.0637	51.3465
BgiM24734-RA	2.50877	1.32698	glycosyltransferase STELLO1 isoform X2	mRNA	4.0793	11.2265	17.9312	21.1491	34.721	30.0744
BgiM29255-RA	2.13133	1.09176	GPI-anchored protein PB15E9.01c	mRNA	48.9516	51.4547	128.277	126.894	214.254	148.171
BgiM08213-RA	2.27523	1.18601	GPI-anchored protein PB15E9.01c isoform X5	mRNA	305.947	261.951	360.003	556.926	799.43	756.995
BgiM17807-RA	4.78058	2.25719	gram-negative bacteria binding protein	mRNA	41.8128	23.3885	23.4485	90.471	116.019	223.724
BgiM14901-RA	2.2697	1.1825	Guadeloupe Resistance Complex single-pass transmembrane protein 1	mRNA	14.2775	20.5819	26.2071	38.7733	44.0364	57.9482
BgiM05810-RA	2.08273	1.05847	guanine nucleotide-binding protein G(o) subunit alpha	mRNA	24.4758	37.4216	49.6555	90.471	76.2168	67.484
BgiM17312-RA	2.10835	1.07611	guanylate cyclase	mRNA	65.2688	96.3606	205.519	257.314	274.381	244.263
BgiM04585-RA	4.41813	2.14344	guanylate cyclase 32E	mRNA	6.11895	4.6777	2.75864	7.04969	27.0993	31.5415
BgiM01966-RA	2.62894	1.39448	Heat shock 70 kDa protein 12A	mRNA	175.41	101.038	208.277	326.636	541.14	409.305
BgiM13327-RA	2.65629	1.40941	helicase-like transcription factor	mRNA	39.7732	81.3919	62.0694	149.218	131.262	209.054
BgiM13051-RA	2.63331	1.39688	hemagglutinin/proteinase	mRNA	2018.23	1363.08	3417.96	7429.2	5638.35	4839.78
BgiM00334-RA	4.10134	2.03609	hematopoietically-expressed homeobox protein hhex-like isoform X2	mRNA	20.3965	9.3554	4.13796	25.8489	51.6581	66.7505
BgiM24559-RA	3.04143	1.60475	hemicentin-2	mRNA	8.1586	1.87108	6.8966	16.4493	24.5588	13.9369
BgiM00172-RA	2.35918	1.23828	hepatocyte growth factor receptor-like isoform X2	mRNA	118.3	70.1655	124.139	210.316	278.615	250.865
BgiM26722-RA	2.30897	1.20725	histone-lysine N-methyltransferase SETD2	mRNA	24.4758	27.1306	48.2762	98.6957	54.1986	79.9539
BgiM11824-RA	2.09362	1.066	histone-lysine N-methyltransferase SETMAR	mRNA	19.3767	28.0662	31.7244	55.2226	66.9015	45.4784
BgiM17861-RA	2.68694	1.42597	homeobox protein caupolican	mRNA	16.3172	3.74216	26.2071	36.4234	42.3427	48.4125
BgiM26486-RA	3.3398	1.73976	homeobox protein engrailed-2b	mRNA	3.05947	0	5.51728	7.04969	10.1622	15.404
BgiM08335-RA	2.204	1.14012	homeobox protein Meis1	mRNA	3.05947	21.5174	23.4485	28.1988	36.4147	43.2778
BgiM02027-RA	5.12759	2.35828	Homeobox protein Nkx-6.2	mRNA	1.01982	2.80662	8.27592	22.324	31.3336	15.404
BgiM08684-RA	6.05671	2.59854	homeobox protein SIX4	mRNA	1.01982	3.74216	2.75864	5.87474	26.2525	22.0057
BgiM02976-RA	5.88299	2.55655	homeobox protein slou	mRNA	6.11895	0	2.75864	11.7495	24.5588	24.2062
BgiM00849-RA	2.54812	1.34943	homer protein 2	mRNA	68.3282	45.8414	55.1728	143.344	155.821	134.968
BgiM19655-RA	2.09923	1.06986	hormone receptor 4-like isoform X1	mRNA	29.5749	39.2927	56.5521	65.7971	108.397	90.9567
BgiM10723-RA	8.1592	3.02843	hyphal wall protein 2	mRNA	36.7137	16.8397	6.8966	49.3478	102.469	353.558
BgiM00731-RA	2.07454	1.05279	inositol 1 4 5-triphosphate receptor-interacting protein	mRNA	16.3172	43.9704	28.9657	51.6977	62.6672	72.6187
BgiM17368-RA	2.76166	1.46554	inositol 1 4 5-trisphosphate receptor type 2	mRNA	130.538	75.7787	209.657	239.689	446.292	465.787
BgiM13725-RA	2.31446	1.21068	inositol hexakisphosphate kinase 1-like isoform X1	mRNA	26.5154	43.0348	64.8281	102.221	91.4602	119.564
BgiM14323-RA	2.21398	1.14664	interleukin-12 receptor subunit beta-2-like isoform X6	mRNA	114.22	99.1672	242.76	447.655	303.174	261.134
BgiM17871-RA	2.19742	1.13581	iroquois-class homeodomain protein irx-1	mRNA	12.2379	5.61324	23.4485	25.8489	28.793	38.1432
BgiM07714-RA	2.44169	1.28788	kinesin-like protein KIF26A	mRNA	57.1102	25.2596	34.483	72.8468	93.1539	121.765
BgiM18452-RA	2.29164	1.19638	Kinesin-like protein kifc3	mRNA	45.8921	46.777	117.242	163.318	176.146	143.77
BgiM18453-RA	4.19067	2.06718	Kinesin-like protein kifc3	mRNA	2.03965	1.87108	6.8966	23.499	16.9371	10.2693
BgiM11398-RA	2.30478	1.20463	Kinesin-like protein KIN-14E	mRNA	112.181	116.007	121.38	192.692	299.786	315.415
BgiM00847-RA	2.05269	1.03752	Krueppel 1	mRNA	47.9317	46.777	46.8969	78.7215	100.776	112.962
BgiM33954-RA	3.8793	1.9558	Krueppel-like factor 6	mRNA	2.03965	3.74216	5.51728	24.6739	15.2434	8.80227
BgiM11383-RA	72.767	6.18521	kunitz-type serine protease inhibitor 2	mRNA	18.3568	2.80662	8.27592	48.1729	1670.84	545.007
BgiM11385-RA	57.6002	5.848	kunitz-type serine protease inhibitor 2	mRNA	50.9912	27.1306	12.4139	406.532	3810	1094.42
BgiM11387-RA	41.6002	5.37852	kunitz-type serine protease inhibitor 2	mRNA	29.5749	11.2265	8.27592	106.92	1531.96	471.655
BgiM03614-RA	4.67159	2.22391	Kv channel-interacting protein 2	mRNA	4.0793	1.87108	2.75864	4.69979	19.4776	22.7392
BgiM10676-RA	3.34091	1.74024	kynurenine formamidase	mRNA	35.6939	17.7753	2.75864	39.9482	66.0546	85.8221
BgiM11140-RA	3.11431	1.63891	laccase	mRNA	10.1982	5.61324	6.8966	15.2743	24.5588	34.4755
BgiM32532-RA	12.1866	3.60722	laccase-15-like isoform X1	mRNA	2.03965	0.93554	5.51728	2.3499	4.23427	115.896
BgiM21139-RA	8.13175	3.02357	ladderlectin	mRNA	12.2379	4.6777	1.37932	54.0476	25.4056	81.421
BgiM00795-RA	3.68461	1.88151	laminin subunit alpha	mRNA	117.28	86.0696	103.449	290.212	568.239	276.538
BgiM10942-RA	2.75523	1.46217	lateral signaling target protein 2	mRNA	93.8238	36.486	153.105	175.067	328.579	280.205
BgiM10586-RA	3.23073	1.69186	latrophilin-3	mRNA	28.5551	16.8397	22.0691	91.646	67.7483	62.3494
BgiM17525-RA	8.15041	3.02687	LBP/BPI1.2	mRNA	3.05947	2.80662	0	0	42.3427	17.6045
BgiM30039-RA	2.61417	1.38636	lectin BRA-3	mRNA	48.9516	34.615	40.0003	58.7474	126.181	140.836
BgiM01120-RA	2.09549	1.06729	leucine zipper putative tumor suppressor 2	mRNA	46.9119	36.486	12.4139	50.5228	78.7574	73.3522
BgiM22441-RA	2.38975	1.25686	leucine-rich repeat serine/threonine-protein kinase 1	mRNA	85.6653	115.071	216.553	289.037	266.759	443.781
BgiM00859-RA	2.05929	1.04215	leucine-rich repeat serine/threonine-protein kinase 1	mRNA	70.3679	77.6498	118.622	177.417	187.155	186.315
BgiM10059-RA	2.23626	1.16109	leucine-rich repeat serine/threonine-protein kinase 2-like isoform X1	mRNA	65.2688	81.3919	84.1386	140.994	154.974	222.257
BgiM22917-RA	2.30115	1.20235	leucine-rich repeat-containing protein 24	mRNA	40.793	58.0035	51.0349	84.5963	135.497	126.899
BgiM27038-RA	2.59984	1.37842	leucine-rich repeat-containing protein 74B-like isoform X3	mRNA	26.5154	17.7753	52.4142	92.8209	87.2259	74.0857
BgiM35267-RA	2.62831	1.39414	leukocyte elastase inhibitor C	mRNA	21.4163	4.6777	16.5518	19.9741	45.7301	49.146
BgiM26917-RA	6.0322	2.59268	leukocyte elastase inhibitor-like isoform X1	mRNA	3.05947	0.93554	0	4.69979	16.9371	11.0028
BgiM26177-RA	3.48659	1.80182	LFRFamide	mRNA	188.668	41.1637	71.7247	294.912	482.707	278.005
BgiM19316-RA	3.70118	1.88798	LIM domain transcription factor LMO4	mRNA	9.17842	4.6777	4.13796	17.6242	22.0182	31.5415
BgiM23709-RA	2.83912	1.50544	lipoxygenasey domain-containing protein 1	mRNA	6.11895	21.5174	15.1725	27.0238	38.9553	58.6818
lncRNA1473	2.02589	1.01855	lncRNA1473	lncRNA	7.13877	14.0331	33.1037	38.7733	40.649	32.275
lncRNA1777	9.17214	3.19726	lncRNA1777	lncRNA	3.05947	0.93554	0	7.04969	28.793	14.6704
lncRNA441	40.3388	5.3341	lncRNA441	lncRNA	1.01982	1.87108	0	11.7495	82.1448	89.4897
lncRNA511	7.87955	2.97811	lncRNA511	lncRNA	16.3172	69.2299	256.554	183.292	1375.29	1148.7
lncRNA606	2.54804	1.34939	lncRNA606	lncRNA	59.1498	45.8414	64.8281	162.143	166.83	106.361
lncRNA711	3.18394	1.67081	lncRNA711	lncRNA	4.0793	12.162	24.8278	55.2226	44.0364	35.2091
BgiM13852-RA	8.65363	3.11331	loricrin	mRNA	358.978	137.524	0	1535.66	1559.9	1213.98
BgiM13764-RA	10.7652	3.42831	low-density lipoprotein receptor	mRNA	0	0	2.75864	0	5.92798	40.3437
BgiM36112-RA	5.45015	2.4463	low-density lipoprotein receptor 1	mRNA	176.43	60.8101	6.8966	536.951	505.572	295.609
BgiM23929-RA	2.29626	1.19928	low-density lipoprotein receptor-related protein 6	mRNA	90.7644	72.0366	73.104	119.845	236.272	187.782
BgiM35713-RA	3.37029	1.75287	lysM and putative peptidoglycan-binding domain-containing protein 2-like isoform X2	mRNA	11.2181	18.7108	19.3105	35.2485	69.442	65.2835
BgiM04872-RA	2.07461	1.05284	lysophospholipid acyltransferase 7-like isoform X1	mRNA	61.1895	66.4233	60.6901	110.445	139.731	142.303
BgiM10258-RA	2.01213	1.00872	macrophage-expressed 1 protein	mRNA	252.916	232.014	489.659	548.701	716.438	697.58
BgiM25265-RA	2.01078	1.00775	mannose-binding protein C	mRNA	432.406	324.632	739.316	708.494	1054.33	1247.72
BgiM25258-RA	4.13813	2.04898	mannose-binding protein C	mRNA	29.5749	34.615	73.104	244.389	211.713	117.364
BgiM32868-RA	294.235	8.20082	Mannose-binding protein C	mRNA	1.01982	0	0	30.5487	16.0902	751.127
BgiM03283-RA	2.27526	1.18603	matrix metalloproteinase-21	mRNA	95.8635	58.0035	96.5525	119.845	221.029	231.059
BgiM01133-RA	4.12016	2.0427	melanopsin-like isoform X2	mRNA	5.09912	6.54878	2.75864	9.39959	23.7119	31.5415
BgiM15879-RA	2.04253	1.03036	membrane frizzled-related protein-like isoform X1	mRNA	17.337	14.0331	28.9657	27.0238	52.5049	45.4784
BgiM10358-RA	3.55851	1.83127	metabotropic glutamate receptor	mRNA	96.8833	56.1324	200.002	236.165	496.256	528.136
BgiM09698-RA	2.76125	1.46532	metabotropic glutamate receptor 5	mRNA	47.9317	30.8728	52.4142	78.7215	124.488	162.108
BgiM24602-RA	2.08023	1.05675	Metalloprotease mig-17	mRNA	7.13877	10.2909	22.0691	23.499	24.5588	35.9426
BgiM24603-RA	3.35565	1.74659	Metalloprotease mig-17	mRNA	12.2379	20.5819	13.7932	49.3478	40.649	70.4181
BgiM32063-RA	2.46528	1.30175	methyltransferase-like protein 24	mRNA	21.4163	69.2299	20.6898	96.3458	99.9288	80.6874
BgiM32061-RA	2.83251	1.50208	methyltransferase-like protein 24	mRNA	13.2577	41.1637	1.37932	48.1729	55.0455	57.9482
BgiM04106-RA	2.13818	1.09638	microtubule-associated protein futsch	mRNA	1363.51	769.949	954.49	1697.8	2396.6	2510.11
BgiM13632-RA	8.55491	3.09675	microtubule-associated protein futsch	mRNA	0	1.87108	0	14.0994	5.92798	8.80227
BgiM13082-RA	2.26368	1.17867	midnolin	mRNA	28.5551	20.5819	41.3796	55.2226	71.1357	80.6874
BgiM34007-RA	2.12639	1.0884	Mitogen-activated protein kinase kinase kinase 1	mRNA	33.6542	25.2596	31.7244	74.0218	73.6763	46.9454
BgiM22541-RA	2.17672	1.12216	monocarboxylate transporter	mRNA	37.7335	43.0348	49.6555	75.1967	110.938	99.759
BgiM32737-RA	35.3424	5.14333	monocarboxylate transporter 2-like isoform X1	mRNA	0	0	0	0	2.54056	55.7477
BgiM04688-RA	2.24389	1.166	monocarboxylate transporter 5	mRNA	31.6146	23.3885	42.7589	57.5725	84.6854	79.2204
BgiM27243-RA	4.26089	2.09116	MOXD1 1	mRNA	126.458	50.5191	48.2762	128.069	424.274	412.973
BgiM35698-RA	2.36198	1.24	mucin-12	mRNA	15.2974	13.0976	37.2417	46.9979	62.6672	47.6789
BgiM33808-RA	38.172	5.25444	mucin-2	mRNA	25.4956	38.3571	31.7244	69.322	2034.99	1607.15
BgiM25941-RA	2.6369	1.39884	mucin-5AC	mRNA	41.8128	23.3885	26.2071	65.7971	91.4602	86.5556
BgiM26353-RA	3.49827	1.80664	mucin-5AC-like isoform X4	mRNA	17.337	14.0331	41.3796	119.845	56.7392	82.1545
BgiM25926-RA	3.0733	1.61979	mucin-like protein	mRNA	361.018	271.306	453.797	1193.75	1079.74	1068.01
BgiM09123-RA	13.9013	3.79715	multicystatin-like isoform X2	mRNA	22.4361	20.5819	52.4142	22.324	290.471	1035.73
BgiM01762-RA	2.02174	1.0156	multidrug resistance protein 1	mRNA	38.7533	25.2596	68.966	63.4472	100.776	106.361
BgiM09215-RA	32.158	5.0071	Multidrug resistance-associated protein 1	mRNA	4.0793	6.54878	8.27592	7.04969	17.7839	635.964
BgiM21304-RA	3.83284	1.93841	Multidrug resistance-associated protein 5	mRNA	49.9714	22.453	34.483	78.7215	207.479	128.366
BgiM20264-RA	2.50146	1.32277	multiple epidermal growth factor-like domains 10	mRNA	177.449	108.523	306.209	590.999	494.563	398.303
BgiM14475-RA	2.02501	1.01793	multiple epidermal growth factor-like domains 10	mRNA	56.0903	55.1968	111.725	146.869	152.434	154.04
BgiM36218-RA	3.23189	1.69238	multiple epidermal growth factor-like domains protein 6	mRNA	52.011	43.0348	93.7938	138.644	231.191	244.263
BgiM25111-RA	2.25821	1.17518	multiple epidermal growth factor-like domains protein 6	mRNA	374.276	383.571	955.869	1556.81	1065.34	1249.92
BgiM22210-RA	6.0584	2.59894	mycocerosic acid synthase	mRNA	23.456	91.6829	15.1725	312.536	284.543	200.985
BgiM23909-RA	4.30544	2.10616	myosin light chain kinase family member 4	mRNA	7.13877	2.80662	4.13796	8.22464	27.9462	30.0744
BgiM30291-RA	2.63455	1.39755	myosin-2 heavy chain non muscle	mRNA	1.01982	11.2265	16.5518	16.4493	26.2525	35.9426
BgiM03700-RA	9.0485	3.17768	NA	mRNA	74.4472	5.61324	0	2.3499	520.815	214.922
BgiM31406-RA	19.6098	4.2935	NA	mRNA	2.03965	0	0	0	63.514	8.06874
BgiM35153-RA	10.3637	3.37347	NA	mRNA	21.4163	0	0	3.52485	177.839	56.4812
BgiM33787-RA	17.6463	4.1413	NA	mRNA	4.0793	3.74216	0	0	80.4511	85.8221
BgiM31440-RA	12.5431	3.64882	NA	mRNA	3.05947	0	0	0	33.0273	24.9398
BgiM21462-RA	11.527	3.52695	NA	mRNA	0	0	2.75864	1.17495	38.9553	9.53579
BgiM34412-RA	4.04581	2.01643	NA	mRNA	13.2577	10.2909	41.3796	117.495	82.1448	68.2176
BgiM27681-RA	2.70536	1.43582	NA	mRNA	21.4163	23.3885	121.38	103.395	180.38	168.71
BgiM14936-RA	2.64524	1.4034	NA	mRNA	15.2974	12.162	40.0003	31.7236	81.298	68.2176
BgiM16579-RA	19.6543	4.29677	NA	mRNA	1.01982	0	0	0	35.5679	16.1375
BgiM14653-RA	2.2769	1.18707	NA	mRNA	17.337	15.9042	17.9312	46.9979	42.3427	29.3409
BgiM31190-RA	2.3695	1.24458	NA	mRNA	21.4163	29.9373	26.2071	82.2464	63.514	40.3437
BgiM22866-RA	14.5506	3.86301	NA	mRNA	5.09912	3.74216	19.3105	7.04969	33.8742	391.701
BgiM32020-RA	2.20177	1.13866	NA	mRNA	86.6851	72.0366	148.967	149.218	295.552	234.727
BgiM18168-RA	4.35859	2.12386	NA	mRNA	5.09912	1.87108	0	4.69979	15.2434	16.1375
BgiM20856-RA	7.598	2.92562	NA	mRNA	2.03965	3.74216	0	2.3499	38.1084	14.6704
BgiM01619-RA	3.9801	1.9928	NA	mRNA	6.11895	10.2909	15.1725	59.9224	41.4958	29.3409
BgiM06920-RA	2.40948	1.26872	NA	mRNA	28.5551	42.0993	16.5518	49.3478	73.6763	89.4897
BgiM04656-RA	3.14175	1.65157	NA	mRNA	66.2886	43.9704	84.1386	202.091	192.236	220.057
BgiM32659-RA	2.22357	1.15288	NA	mRNA	131.557	149.686	128.277	209.141	351.444	352.091
BgiM33096-RA	3.00863	1.58911	NA	mRNA	41.8128	53.3258	73.104	165.668	218.488	125.432
BgiM20633-RA	2.08755	1.06181	NA	mRNA	37.7335	49.5836	73.104	69.322	123.641	143.77
BgiM30947-RA	3.00599	1.58784	NA	mRNA	15.2974	6.54878	59.3108	71.6719	68.5952	107.094
BgiM25115-RA	3.1932	1.675	NA	mRNA	35.6939	7.48432	30.3451	35.2485	110.091	93.1573
BgiM25810-RA	2.28408	1.19161	NA	mRNA	14.2775	10.2909	11.0346	23.499	37.2616	22.7392
BgiM11501-RA	6.83509	2.77296	NA	mRNA	26.5154	13.0976	0	130.419	70.2889	79.9539
BgiM20593-RA	2.71145	1.43906	NA	mRNA	31.6146	24.324	31.7244	70.4969	65.2077	104.894
BgiM13136-RA	2.19627	1.13506	NA	mRNA	27.5353	10.2909	16.5518	32.8986	53.3518	35.2091
BgiM12261-RA	2.73631	1.45223	NA	mRNA	29.5749	15.9042	30.3451	42.2981	66.9015	101.226
BgiM35222-RA	17.3602	4.11772	NA	mRNA	6.11895	21.5174	2.75864	3.52485	29.6399	522.268
BgiM13768-RA	2.19732	1.13574	NA	mRNA	83.6256	77.6498	124.139	230.29	234.579	164.309
BgiM06464-RA	2.31229	1.20932	NA	mRNA	18.3568	13.0976	33.1037	30.5487	65.2077	55.7477
BgiM26747-RA	58.1199	5.86096	NA	mRNA	2.03965	0	0	1.17495	127.028	87.2891
BgiM08735-RA	7.68341	2.94175	NA	mRNA	1.01982	0	0	1.17495	8.46854	9.53579
BgiM14809-RA	2.10872	1.07637	NA	mRNA	50.9912	42.0993	57.9315	71.6719	115.172	133.501
BgiM31269-RA	2.90785	1.53995	NA	mRNA	26.5154	35.5505	34.483	99.8706	104.163	79.9539
BgiM15853-RA	2.33368	1.22261	NA	mRNA	74.4472	65.4878	103.449	166.843	235.425	167.977
BgiM02923-RA	3.15285	1.65665	NA	mRNA	21.4163	6.54878	33.1037	77.5466	75.37	43.2778
BgiM20717-RA	2.55516	1.35341	NA	mRNA	6.11895	7.48432	19.3105	39.9482	26.2525	20.5386
BgiM13187-RA	6.75095	2.75509	NA	mRNA	4.0793	4.6777	1.37932	10.5745	33.8742	33.742
BgiM04133-RA	2.2278	1.15562	NA	mRNA	32.6344	36.486	37.2417	88.1211	64.3609	86.5556
BgiM31208-RA	3.51221	1.81238	NA	mRNA	6.11895	14.9686	34.483	92.8209	56.7392	49.8795
BgiM21522-RA	284.816	8.15389	NA	mRNA	6.11895	3.74216	5.51728	28.1988	2008.74	2824.79
BgiM27942-RA	2.04304	1.03071	NA	mRNA	78.5265	92.6184	53.7935	150.393	158.362	152.573
BgiM14700-RA	2.4849	1.31319	NA	mRNA	19.3767	31.8083	46.8969	45.823	99.9288	100.493
BgiM31345-RA	2.3589	1.23812	NA	mRNA	90.7644	158.106	136.553	321.936	332.814	256.733
BgiM32579-RA	12.1842	3.60693	NA	mRNA	113.201	13.0976	13.7932	28.1988	539.446	1158.23
BgiM11283-RA	2.50435	1.32444	NA	mRNA	50.9912	56.1324	78.6213	175.067	164.29	128.366
BgiM33393-RA	2.20603	1.14145	NA	mRNA	56.0903	85.1341	111.725	198.566	163.443	198.051
BgiM15790-RA	2.05168	1.03681	NA	mRNA	18.3568	24.324	20.6898	49.3478	29.6399	52.8136
BgiM11770-RA	2.02335	1.01675	NA	mRNA	55.0705	58.939	128.277	126.894	206.632	158.441
BgiM36113-RA	5.44918	2.44604	NA	mRNA	130.538	60.8101	12.4139	455.88	348.057	313.947
BgiM30837-RA	2.24006	1.16354	NA	mRNA	24.4758	39.2927	63.4488	121.02	100.776	65.2835
BgiM28872-RA	378.007	8.56227	NA	mRNA	2.03965	0.93554	13.7932	5.87474	3681.27	3291.31
BgiM36110-RA	3.14291	1.6521	NA	mRNA	82.6058	55.1968	13.7932	146.869	154.974	178.246
BgiM17795-RA	11.2452	3.49124	NA	mRNA	0	1.87108	0	0	7.62168	30.8079
BgiM31319-RA	2.42769	1.27958	NA	mRNA	95.8635	139.395	154.484	373.634	289.624	285.34
BgiM30958-RA	3.314	1.72857	NA	mRNA	5.09912	14.0331	12.4139	45.823	29.6399	33.0085
BgiM11771-RA	2.12028	1.08426	NA	mRNA	15.2974	11.2265	30.3451	38.7733	49.9644	33.742
BgiM24578-RA	2.21046	1.14435	NA	mRNA	103.002	38.3571	92.4145	170.368	219.335	129.1
BgiM23248-RA	2.04448	1.03173	NA	mRNA	40.793	28.0662	63.4488	84.5963	114.325	73.3522
BgiM36009-RA	4.84351	2.27605	NA	mRNA	23.456	9.3554	17.9312	84.5963	107.55	60.1488
BgiM18698-RA	2.79573	1.48323	NA	mRNA	23.456	34.615	46.8969	82.2464	132.109	82.1545
BgiM27666-RA	2.24435	1.1663	NA	mRNA	31.6146	36.486	86.8972	97.5207	127.028	125.432
BgiM34522-RA	2.40718	1.26735	NA	mRNA	142.775	121.62	198.622	318.411	337.895	460.652
BgiM20897-RA	2.06227	1.04423	NA	mRNA	208.044	114.136	336.554	433.556	517.428	409.305
BgiM31916-RA	2.11352	1.07965	NA	mRNA	62.2093	57.0679	78.6213	129.244	167.677	123.232
BgiM19387-RA	2.42288	1.27673	NA	mRNA	37.7335	45.8414	88.2765	169.193	154.974	94.6244
BgiM31869-RA	3.18487	1.67124	NA	mRNA	46.9119	39.2927	91.0352	111.62	270.993	185.581
BgiM31870-RA	2.46349	1.3007	NA	mRNA	109.121	63.6167	128.277	204.441	293.858	245.73
BgiM22244-RA	11.0879	3.47091	NA	mRNA	0	4.6777	0	3.52485	17.7839	47.6789
BgiM08760-RA	2.34789	1.23137	NA	mRNA	8.1586	21.5174	20.6898	39.9482	32.1804	48.4125
BgiM31263-RA	3.28749	1.71699	NA	mRNA	6.11895	10.2909	17.9312	38.7733	45.7301	32.275
BgiM32024-RA	2.45355	1.29487	NA	mRNA	72.4075	93.554	67.5867	204.441	196.47	174.578
BgiM14761-RA	2.44554	1.29015	NA	mRNA	35.6939	49.5836	24.8278	102.221	99.0819	70.4181
BgiM26909-RA	4.32398	2.11236	NA	mRNA	23.456	15.9042	30.3451	123.37	122.794	60.8823
BgiM02422-RA	2.49169	1.31712	NA	mRNA	22.4361	51.4547	51.0349	117.495	118.56	77.7533
BgiM33943-RA	2.17343	1.11997	NA	mRNA	44.8723	48.6481	91.0352	82.2464	155.821	165.042
BgiM20900-RA	3.08378	1.6247	NA	mRNA	59.1498	29.9373	73.104	199.741	193.93	110.028
BgiM10600-RA	13.8818	3.79512	NA	mRNA	1.01982	0	0	4.69979	9.31539	22.0057
BgiM09946-RA	4.88026	2.28696	NA	mRNA	6.11895	0	2.75864	10.5745	14.3965	24.9398
BgiM12445-RA	2.35756	1.2373	NA	mRNA	25.4956	19.6463	12.4139	25.8489	54.1986	57.9482
BgiM13531-RA	2.1377	1.09606	NA	mRNA	101.982	61.7456	146.208	207.966	265.065	191.449
BgiM19672-RA	2.0115	1.00827	NA	mRNA	183.568	265.693	157.243	413.582	403.949	404.171
BgiM10060-RA	2.00851	1.00612	NA	mRNA	38.7533	46.777	82.7592	77.5466	144.812	117.364
BgiM31914-RA	2.07	1.04963	NA	mRNA	113.201	104.78	205.519	309.011	314.183	255.266
BgiM15514-RA	2.34378	1.22884	NA	mRNA	87.7049	68.2944	113.104	225.59	237.966	169.444
BgiM33958-RA	14.0428	3.81176	NA	mRNA	0	1.87108	0	0	0	48.4125
BgiM15937-RA	2.27331	1.1848	NA	mRNA	55.0705	36.486	111.725	123.37	190.542	150.372
BgiM10839-RA	2.03864	1.0276	NA	mRNA	43.8525	32.7439	74.4833	63.4472	130.415	115.896
BgiM31322-RA	2.34039	1.22675	NA	mRNA	61.1895	56.1324	51.0349	93.9959	154.127	148.171
BgiM35149-RA	4.25724	2.08992	NA	mRNA	13.2577	13.0976	20.6898	48.1729	76.2168	81.421
BgiM31861-RA	3.06756	1.61709	NA	mRNA	21.4163	24.324	45.5176	77.5466	113.478	92.4238
BgiM22098-RA	2.2045	1.14045	NA	mRNA	168.271	159.977	372.417	561.625	541.986	443.047
BgiM10184-RA	2.25862	1.17544	NA	mRNA	74.4472	56.1324	168.277	197.391	241.353	238.395
BgiM36001-RA	2.77352	1.47172	NA	mRNA	48.9516	38.3571	71.7247	146.869	160.055	137.169
BgiM28481-RA	2.01987	1.01426	NA	mRNA	82.6058	43.9704	81.3799	135.119	130.415	156.24
BgiM00352-RA	2.79534	1.48303	NA	mRNA	21.4163	15.9042	22.0691	36.4234	70.2889	62.3494
BgiM16418-RA	4.49582	2.16858	NA	mRNA	11.2181	34.615	16.5518	119.845	88.0728	78.4869
BgiM17429-RA	4.24226	2.08483	NA	mRNA	1.01982	2.80662	2.75864	3.52485	15.2434	14.6704
BgiM34151-RA	2.11104	1.07796	NA	mRNA	464.02	404.153	624.832	834.213	1118.69	1200.78
BgiM19388-RA	3.06437	1.61559	NA	mRNA	15.2974	24.324	15.1725	45.823	77.9106	47.6789
BgiM28084-RA	2.27685	1.18704	NA	mRNA	8.1586	14.0331	26.2071	27.0238	45.7301	39.6102
BgiM09699-RA	2.33865	1.22568	NA	mRNA	37.7335	60.8101	51.0349	76.3716	136.343	139.369
BgiM32078-RA	10.1687	3.34607	NA	mRNA	33.6542	13.0976	186.208	125.719	407.337	1851.41
BgiM10026-RA	2.2071	1.14215	NA	mRNA	28.5551	60.8101	44.1383	70.4969	100.776	125.432
BgiM12724-RA	2.16626	1.11521	NA	mRNA	50.9912	34.615	92.4145	116.32	114.325	156.974
BgiM22795-RA	2.52932	1.33875	NA	mRNA	48.9516	68.2944	41.3796	118.67	146.506	138.636
BgiM21392-RA	2.79093	1.48074	NA	mRNA	20.3965	6.54878	17.9312	19.9741	58.4329	49.8795
BgiM19671-RA	2.3809	1.25151	NA	mRNA	427.306	672.653	613.798	1104.45	1524.34	1453.84
BgiM35346-RA	2.02419	1.01735	NA	mRNA	20.3965	22.453	53.7935	71.6719	56.7392	68.9511
BgiM08243-RA	2.87871	1.52542	NA	mRNA	6.11895	3.74216	4.13796	9.39959	13.5497	20.5386
BgiM23250-RA	2.26786	1.18133	NA	mRNA	20.3965	19.6463	40.0003	42.2981	64.3609	77.0198
BgiM30179-RA	2.40588	1.26656	NA	mRNA	58.13	53.3258	59.3108	132.769	149.893	130.567
BgiM20068-RA	2.68963	1.42741	NA	mRNA	82.6058	63.6167	81.3799	183.292	260.831	170.911
BgiM19716-RA	2.1618	1.11223	NA	mRNA	54.0507	48.6481	53.7935	89.2961	105.01	145.971
BgiM14073-RA	3.9921	1.99715	NA	mRNA	12.2379	8.41986	5.51728	16.4493	38.1084	55.0142
BgiM23354-RA	8.26929	3.04776	NA	mRNA	2.03965	0	0	3.52485	11.0091	14.6704
BgiM21900-RA	7.16337	2.84064	NA	mRNA	3.05947	0	0	2.3499	16.0902	13.9369
BgiM05278-RA	2.67652	1.42036	NA	mRNA	12.2379	3.74216	5.51728	14.0994	27.9462	18.3381
BgiM16434-RA	2.16328	1.11322	NA	mRNA	191.727	390.12	416.555	910.585	574.167	677.041
BgiM17012-RA	2.52983	1.33904	NA	mRNA	14.2775	13.0976	34.483	61.0973	63.514	34.4755
BgiM19691-RA	5.71632	2.51509	NA	mRNA	7.13877	0	8.27592	38.7733	33.8742	23.4727
BgiM33366-RA	49.9029	5.64105	NA	mRNA	0	0	0	0	0.846854	82.1545
BgiM27298-RA	11.555	3.53044	NA	mRNA	10.1982	7.48432	15.1725	82.2464	10.1622	305.145
BgiM13569-RA	2.53587	1.34248	NA	mRNA	25.4956	18.7108	33.1037	54.0476	82.9917	61.6159
BgiM28915-RA	2.02037	1.01462	NA	mRNA	19.3767	18.7108	23.4485	29.3737	48.2707	48.4125
BgiM07704-RA	2.00632	1.00455	NA	mRNA	31.6146	23.3885	38.621	49.3478	71.9826	68.2176
BgiM30960-RA	2.46444	1.30126	NA	mRNA	20.3965	26.1951	23.4485	82.2464	52.5049	40.3437
BgiM24934-RA	2.19156	1.13196	NA	mRNA	34.674	26.1951	59.3108	93.9959	80.4511	90.9567
BgiM11655-RA	7.99483	2.99907	NA	mRNA	2.03965	0	0	4.69979	11.0091	12.4699
BgiM16188-RA	2.57197	1.36288	NA	mRNA	68.3282	77.6498	78.6213	139.819	205.785	234.727
BgiM17316-RA	2.11864	1.08314	NA	mRNA	35.6939	29.9373	20.6898	38.7733	66.0546	79.9539
BgiM35113-RA	2.21356	1.14637	NA	mRNA	115.24	71.101	157.243	254.964	274.381	233.26
BgiM28952-RA	2.62197	1.39065	NA	mRNA	32.6344	57.0679	37.2417	89.2961	108.397	137.902
BgiM15366-RA	2.62918	1.39461	NA	mRNA	19.3767	22.453	8.27592	31.7236	49.9644	52.8136
BgiM26148-RA	2.09693	1.06828	NA	mRNA	39.7732	33.6794	64.8281	74.0218	109.244	108.561
BgiM00419-RA	3.81529	1.93179	NA	mRNA	10.1982	9.3554	5.51728	35.2485	21.1713	44.0113
BgiM01217-RA	4.5743	2.19355	NA	mRNA	7.13877	3.74216	5.51728	9.39959	31.3336	40.3437
BgiM01391-RA	4.94426	2.30576	NA	mRNA	0	4.6777	1.37932	11.7495	16.0902	8.80227
BgiM01618-RA	3.53008	1.8197	NA	mRNA	3.05947	2.80662	5.51728	12.9244	22.0182	9.53579
BgiM02832-RA	2.12605	1.08818	NA	mRNA	19.3767	7.48432	34.483	41.1232	45.7301	45.4784
BgiM03059-RA	4.1022	2.0364	NA	mRNA	1.01982	0	8.27592	7.04969	19.4776	16.871
BgiM04659-RA	2.45471	1.29555	NA	mRNA	54.0507	38.3571	75.8626	122.195	158.362	134.968
BgiM06421-RA	2.09446	1.06658	NA	mRNA	40.793	58.939	95.1731	117.495	136.343	156.24
BgiM08488-RA	3.97081	1.98943	NA	mRNA	16.3172	3.74216	2.75864	28.1988	38.1084	29.3409
BgiM08799-RA	4.42823	2.14673	NA	mRNA	56.0903	11.2265	64.8281	170.368	248.975	171.644
BgiM09198-RA	2.00061	1.00044	NA	mRNA	42.8326	27.1306	48.2762	69.322	83.8385	85.0886
BgiM09813-RA	2.57297	1.36344	NA	mRNA	33.6542	49.5836	31.7244	129.244	102.469	66.7505
BgiM10305-RA	3.9852	1.99465	NA	mRNA	24.4758	7.48432	0	49.3478	50.8112	32.275
BgiM10306-RA	19.0594	4.25243	NA	mRNA	0	10.2909	0	4.69979	4.23427	217.856
BgiM10357-RA	4.90154	2.29324	NA	mRNA	4.0793	0	8.27592	10.5745	22.8651	33.742
BgiM10678-RA	206.971	7.69328	NA	mRNA	0	0	0	7.04969	268.453	74.0857
BgiM11967-RA	2.13355	1.09325	NA	mRNA	29.5749	29.9373	66.2074	106.92	90.6134	72.6187
BgiM12126-RA	43.3029	5.43639	NA	mRNA	8.1586	5.61324	0	39.9482	457.301	170.911
BgiM13335-RA	7.4762	2.9023	NA	mRNA	21.4163	7.48432	2.75864	56.3975	108.397	82.888
BgiM13532-RA	2.89187	1.532	NA	mRNA	4.0793	0.93554	9.65525	9.39959	18.6308	17.6045
BgiM14199-RA	9.23209	3.20666	NA	mRNA	0	0	1.37932	5.87474	18.6308	2.20057
BgiM14524-RA	32.5	5.02237	NA	mRNA	0	0	1.37932	0	0	98.292
BgiM14525-RA	32.2984	5.01339	NA	mRNA	0	0	1.37932	0	0.846854	96.8249
BgiM15045-RA	2.00114	1.00082	NA	mRNA	26.5154	38.3571	28.9657	50.5228	73.6763	65.2835
BgiM16616-RA	238.583	7.89835	NA	mRNA	4.0793	5.61324	38.621	43.4731	6828.18	5058.37
BgiM16740-RA	6.22369	2.63777	NA	mRNA	7.13877	4.6777	0	24.6739	20.3245	37.4096
BgiM17169-RA	2.76337	1.46643	NA	mRNA	10.1982	1.87108	8.27592	11.7495	20.3245	27.1403
BgiM17428-RA	3.28235	1.71473	NA	mRNA	19.3767	10.2909	9.65525	35.2485	44.8833	52.8136
BgiM17517-RA	206.659	7.69111	NA	mRNA	3.05947	2.80662	16.5518	5.87474	2777.68	2198.37
BgiM18682-RA	2.40526	1.26619	NA	mRNA	76.4868	284.404	246.898	491.128	381.931	591.219
BgiM18802-RA	16.1533	4.01375	NA	mRNA	17.337	0	12.4139	0	88.9197	417.374
BgiM18804-RA	15.486	3.9529	NA	mRNA	2.03965	0	1.37932	0	9.31539	68.2176
BgiM18837-RA	8.36436	3.06426	NA	mRNA	14.2775	0	6.8966	0	35.5679	154.04
BgiM18838-RA	7.31103	2.87007	NA	mRNA	1.01982	0	13.7932	0	17.7839	101.226
BgiM19295-RA	355.397	8.47329	NA	mRNA	4.0793	4.6777	1.37932	14.0994	1989.26	2200.57
BgiM19296-RA	259.202	8.01793	NA	mRNA	2.03965	0	4.13796	4.69979	882.422	1152.36
BgiM19856-RA	83.3498	6.38111	NA	mRNA	1.01982	1.87108	1.37932	45.823	188.002	261.867
BgiM19860-RA	12.0841	3.59504	NA	mRNA	7.13877	1.87108	1.37932	11.7495	15.2434	117.364
BgiM19918-RA	2.0189	1.01357	NA	mRNA	174.39	103.845	212.415	263.188	383.625	345.489
BgiM20670-RA	73.0288	6.19039	NA	mRNA	13.2577	80.4564	17.9312	30.5487	23.7119	8221.32
BgiM20784-RA	2.60224	1.37975	NA	mRNA	22.4361	17.7753	57.9315	90.471	101.622	66.017
BgiM20887-RA	10.4473	3.38505	NA	mRNA	49.9714	0	19.3105	2.3499	133.803	603.689
BgiM20903-RA	2.22445	1.15345	NA	mRNA	46.9119	33.6794	53.7935	75.1967	103.316	122.498
BgiM21191-RA	4.52683	2.1785	NA	mRNA	13.2577	11.2265	13.7932	57.5725	65.2077	56.4812
BgiM21425-RA	4.35682	2.12328	NA	mRNA	7.13877	20.5819	5.51728	41.1232	60.9735	48.4125
BgiM23566-RA	2.594	1.37518	NA	mRNA	52.011	27.1306	70.3454	111.62	105.01	173.845
BgiM24248-RA	2.71876	1.44295	NA	mRNA	37.7335	37.4216	42.7589	101.046	143.965	78.4869
BgiM24371-RA	3.51768	1.81463	NA	mRNA	4.0793	6.54878	11.0346	19.9741	24.5588	35.9426
BgiM24579-RA	2.26587	1.18007	NA	mRNA	62.2093	39.2927	55.1728	137.469	139.731	79.9539
BgiM26384-RA	2.40402	1.26545	NA	mRNA	15.2974	38.3571	17.9312	36.4234	66.9015	71.1516
BgiM26514-RA	3.00976	1.58965	NA	mRNA	14.2775	5.61324	23.4485	29.3737	62.6672	41.8108
BgiM27665-RA	4.37238	2.12842	NA	mRNA	3.05947	0.93554	6.8966	11.7495	20.3245	21.2721
BgiM28725-RA	2.53481	1.34188	NA	mRNA	7.13877	25.2596	11.0346	39.9482	33.8742	38.8767
BgiM28843-RA	2.79965	1.48525	NA	mRNA	13.2577	5.61324	13.7932	29.3737	26.2525	38.8767
BgiM29026-RA	10.5455	3.39855	NA	mRNA	0	0.93554	6.8966	4.69979	61.8203	32.275
BgiM29050-RA	14.3006	3.83801	NA	mRNA	4.0793	0.93554	2.75864	5.87474	12.7028	115.163
BgiM29470-RA	9.62848	3.26731	NA	mRNA	4.0793	7.48432	0	24.6739	49.9644	51.3465
BgiM29761-RA	2.04908	1.03498	NA	mRNA	130.538	116.007	142.07	286.687	231.191	280.205
BgiM30035-RA	7.02334	2.81216	NA	mRNA	1.01982	0.93554	0	3.52485	10.1622	10.2693
BgiM30263-RA	2.20348	1.13978	NA	mRNA	34.674	24.324	17.9312	35.2485	70.2889	66.017
BgiM30459-RA	2.00685	1.00493	NA	mRNA	72.4075	73.9076	129.656	200.916	188.848	165.776
BgiM30801-RA	2.59205	1.3741	NA	mRNA	950.476	852.277	1176.56	2252.38	3278.17	2194.7
BgiM30936-RA	2.26941	1.18232	NA	mRNA	46.9119	62.6812	44.1383	132.769	123.641	94.6244
BgiM31004-RA	2.26552	1.17984	NA	mRNA	10.1982	2.80662	20.6898	22.324	30.4867	25.6733
BgiM31114-RA	6.29486	2.65418	NA	mRNA	3.05947	4.6777	2.75864	39.9482	21.1713	13.9369
BgiM31127-RA	2.98508	1.57777	NA	mRNA	18.3568	31.8083	53.7935	116.32	99.0819	98.292
BgiM31188-RA	3.78116	1.91883	NA	mRNA	4.0793	8.41986	11.0346	43.4731	24.5588	25.6733
BgiM31270-RA	4.16401	2.05797	NA	mRNA	2.03965	6.54878	4.13796	25.8489	23.7119	8.80227
BgiM31915-RA	2.12045	1.08437	NA	mRNA	119.319	79.5209	122.76	265.538	237.119	181.18
BgiM32012-RA	17.4596	4.12595	NA	mRNA	9.17842	5.61324	19.3105	0	37.2616	586.084
BgiM32558-RA	2.76562	1.4676	NA	mRNA	11.2181	14.9686	8.27592	21.1491	44.8833	32.275
BgiM32833-RA	67.689	6.08085	NA	mRNA	0	0	0	0	1.69371	111.495
BgiM33355-RA	3.76757	1.91363	NA	mRNA	3.05947	18.7108	13.7932	63.4472	41.4958	33.742
BgiM33367-RA	87.3696	6.44906	NA	mRNA	4.0793	2.80662	4.13796	364.234	45.7301	699.78
BgiM33368-RA	88.0212	6.45978	NA	mRNA	0	0	0	36.4234	9.31539	101.96
BgiM33369-RA	109.235	6.77129	NA	mRNA	1.01982	1.87108	5.51728	233.815	59.2798	809.075
BgiM33587-RA	11.7879	3.55923	NA	mRNA	0	0	2.75864	2.3499	16.9371	31.5415
BgiM34411-RA	7.45045	2.89733	NA	mRNA	2.03965	0.93554	16.5518	66.9721	49.1175	40.3437
BgiM35236-RA	13.7733	3.7838	NA	mRNA	2.03965	0	0	0	10.1622	39.6102
BgiM35369-RA	11.9238	3.57577	NA	mRNA	1.01982	0	0	0	10.1622	20.5386
BgiM36006-RA	3.2843	1.71559	NA	mRNA	15.2974	8.41986	20.6898	54.0476	62.6672	33.0085
BgiM36083-RA	2.2051	1.14084	NA	mRNA	22.4361	34.615	60.6901	89.2961	104.163	68.2176
BgiM31989-RA	2.48792	1.31494	Na(+)/H(+) exchanger beta	mRNA	23.456	20.5819	27.5864	38.7733	68.5952	73.3522
BgiM04847-RA	2.44861	1.29197	NACHT and WD repeat domain-containing protein 1	mRNA	21.4163	40.2282	48.2762	99.8706	71.9826	99.759
BgiM02117-RA	2.00071	1.00051	natural resistance-associated macrophage protein 2-like isoform X2	mRNA	74.4472	82.3275	125.518	149.218	207.479	209.787
BgiM05138-RA	4.19186	2.06759	netrin-1-like isoform X2	mRNA	17.337	12.162	17.9312	66.9721	71.9826	65.2835
BgiM07370-RA	7.6148	2.92881	neurexin-3b-like isoform X7	mRNA	3.05947	0	0	8.22464	10.1622	16.1375
BgiM25148-RA	2.01711	1.01229	neurexin-4	mRNA	703.679	551.968	1055.18	1219.6	1897.8	1545.53
BgiM12564-RA	2.02603	1.01866	neurocalcin	mRNA	15.2974	21.5174	19.3105	28.1988	38.1084	49.146
BgiM20328-RA	2.50607	1.32542	neurogenic locus notch protein 1	mRNA	32.6344	32.7439	28.9657	74.0218	65.2077	99.759
BgiM10587-RA	4.31076	2.10794	neuroglian-like isoform X4	mRNA	5.09912	0	2.75864	8.22464	14.3965	16.871
BgiM27620-RA	2.26548	1.17982	neuroligin-4 Y-linked	mRNA	160.112	113.2	246.898	524.027	357.372	299.277
BgiM02429-RA	3.82397	1.93507	neuromedin-U receptor 2	mRNA	9.17842	4.6777	5.51728	9.39959	31.3336	38.1432
BgiM15001-RA	3.86421	1.95017	neuron navigator 2	mRNA	17.337	10.2909	13.7932	24.6739	55.8924	84.355
BgiM05338-RA	4.05889	2.02109	neuronal acetylcholine receptor subunit beta-3	mRNA	2.03965	0	4.13796	4.69979	10.1622	15.404
BgiM18373-RA	2.68368	1.42421	neuropilin and tolloid like protein 2	mRNA	58.13	50.5191	70.3454	99.8706	200.704	182.647
BgiM36225-RA	2.50418	1.32434	neuroplastin	mRNA	101.982	119.749	99.3111	176.242	286.237	344.022
BgiM29845-RA	6.7851	2.76237	new FREP	mRNA	4.0793	1.87108	2.75864	5.87474	16.0902	46.9454
BgiM17188-RA	3.10088	1.63268	NFX1-type zinc finger-containing protein 1	mRNA	17.337	3.74216	30.3451	35.2485	55.8924	71.8852
BgiM25357-RA	2.69439	1.42996	NGFI-A-binding protein 1-like isoform X1	mRNA	34.674	15.9042	31.7244	38.7733	89.7665	96.0914
BgiM23787-RA	3.88304	1.95719	nuclear hormone receptor e75	mRNA	3.05947	9.3554	2.75864	15.2743	22.8651	25.6733
BgiM23470-RA	2.09528	1.06714	nuclear receptor ROR-beta-like isoform X3	mRNA	33.6542	31.8083	44.1383	59.9224	87.2259	84.355
BgiM23786-RA	3.24132	1.69658	nuclear receptor subfamily 1 group D member 2	mRNA	15.2974	10.2909	12.4139	32.8986	39.8021	54.2806
BgiM15704-RA	30.4179	4.92685	organic cation transporter-like protein isoform X2	mRNA	0	0	2.75864	7.04969	10.1622	116.63
BgiM14064-RA	2.27757	1.18749	otoferlin	mRNA	21.4163	19.6463	13.7932	25.8489	55.0455	46.2119
BgiM35341-RA	14.8549	3.89287	ovulation prohormone	mRNA	18.3568	0	0	5.87474	141.425	148.905
BgiM21884-RA	2.28139	1.18991	PAB-dependent poly(A)-specific ribonuclease subunit PAN3-like isoform X2	mRNA	12.2379	29.0017	20.6898	39.9482	49.9644	53.5471
BgiM28919-RA	2.07122	1.05048	patched domain-containing protein 2	mRNA	37.7335	30.8728	48.2762	55.2226	99.9288	88.7562
BgiM06033-RA	2.10183	1.07165	PDZ and LIM domain protein Zasp-like isoform X1	mRNA	198.866	187.108	286.899	327.811	497.103	591.219
BgiM07989-RA	2.67323	1.41858	peptide receptor gpcr	mRNA	15.2974	5.61324	13.7932	18.7992	31.3336	45.4784
BgiM09534-RA	3.8717	1.95297	periaxin	mRNA	10.1982	14.0331	30.3451	69.322	66.9015	79.9539
BgiM29303-RA	2.46232	1.30002	period 2-like protein	mRNA	31.6146	31.8083	33.1037	50.5228	90.6134	99.0255
BgiM19533-RA	15.016	3.90843	peritrophin-1	mRNA	90.7644	89.8118	6.8966	621.548	1111.92	1105.42
BgiM25263-RA	194.889	7.60651	perlucin-like isoform X1	mRNA	5.09912	3.74216	8.27592	426.506	159.209	3079.33
BgiM25557-RA	19.9976	4.32175	perlucin-like protein	mRNA	6.11895	1.87108	0	135.119	52.5049	4.40113
BgiM25267-RA	2.15106	1.10505	perlucin-like protein	mRNA	6.11895	21.5174	48.2762	52.8727	55.8924	56.4812
BgiM29648-RA	2.59368	1.375	phospholipid scramblase 2	mRNA	81.586	73.9076	118.622	245.564	313.336	154.773
BgiM17071-RA	2.13095	1.0915	phospholipid-transporting ATPase IIB isoform X2	mRNA	199.886	156.235	227.588	293.737	564.005	388.033
BgiM04954-RA	2.25576	1.17361	PKG	mRNA	7.13877	10.2909	23.4485	35.2485	30.4867	28.6074
BgiM17161-RA	2.21871	1.14972	Plasma kallikrein	mRNA	78.5265	47.7125	33.1037	145.694	116.019	93.8908
BgiM34666-RA	2.94496	1.55825	platelet-activating factor acetylhydrolase	mRNA	34.674	22.453	40.0003	106.92	91.4602	90.9567
BgiM11129-RA	2.40066	1.26343	plexin-A4-like isoform X1	mRNA	95.8635	125.362	148.967	190.342	303.174	397.569
BgiM35208-RA	2.11548	1.08099	PMP-22/EMP/MP20/Claudin tight junction	mRNA	50.9912	33.6794	107.587	99.8706	169.371	139.369
BgiM04475-RA	2.26215	1.17769	polycystic kidney disease protein 1-like 2	mRNA	40.793	14.9686	12.4139	42.2981	57.5861	56.4812
BgiM05196-RA	2.70719	1.4368	polycystin-1	mRNA	52.011	73.9076	148.967	285.512	193.083	268.469
BgiM31079-RA	4.33644	2.11651	polymorphic transmembrane cluster 2 transmembrane protein 2	mRNA	24.4758	14.0331	27.5864	145.694	92.3071	54.2806
BgiM31216-RA	2.05352	1.0381	polymorphic transmembrane cluster 2 transmembrane protein 9	mRNA	9.17842	43.9704	31.7244	54.0476	67.7483	54.2806
BgiM32281-RA	2.25032	1.17013	polypeptide N-acetylgalactosaminyltransferase 11	mRNA	30.5947	20.5819	48.2762	66.9721	102.469	56.4812
BgiM01188-RA	3.89327	1.96098	polypeptide N-acetylgalactosaminyltransferase 5	mRNA	13.2577	6.54878	11.0346	29.3737	45.7301	49.8795
BgiM33124-RA	13.0274	3.70347	polypeptide N-acetylgalactosaminyltransferase 5	mRNA	2.03965	3.74216	0	0	68.5952	27.1403
BgiM00503-RA	4.3278	2.11363	polypeptide N-acetylgalactosaminyltransferase 5	mRNA	2.03965	0	4.13796	8.22464	16.0902	8.06874
BgiM13439-RA	2.2582	1.17518	polypyrimidine tract-binding protein 2-like isoform X7	mRNA	165.212	127.233	212.415	309.011	355.679	477.523
BgiM33487-RA	577.52	9.17373	ponticulin-like protein H	mRNA	0	1.87108	1.37932	23.499	1979.1	853.086
BgiM34234-RA	7.21367	2.85073	potassium channel sub T member 1	mRNA	1.01982	1.87108	2.75864	7.04969	23.7119	20.5386
BgiM13113-RA	5.31034	2.4088	potassium voltage-gated channel protein Shaw	mRNA	2.03965	5.61324	6.8966	16.4493	43.1895	24.9398
BgiM15583-RA	2.66041	1.41165	potassium voltage-gated channel protein Shaw-like isoform X3	mRNA	20.3965	13.0976	27.5864	44.648	57.5861	63.0829
BgiM26770-RA	3.56603	1.83432	potassium voltage-gated channel subfamily A member 10	mRNA	9.17842	0	2.75864	10.5745	19.4776	16.871
BgiM02420-RA	2.39028	1.25718	POU domain class 6 transcription factor 1-like isoform X1	mRNA	23.456	16.8397	23.4485	43.4731	69.442	41.8108
BgiM16518-RA	7.63566	2.93275	prion-like-(Q/N-rich) domain-bearing protein 25	mRNA	2.03965	0	2.75864	2.3499	27.9462	17.6045
BgiM06358-RA	4.17041	2.06019	pro-neuregulin-2 membrane-bound isoform-like isoform X2	mRNA	2.03965	2.80662	9.65525	14.0994	30.4867	21.2721
BgiM04012-RA	2.3167	1.21207	proline-rich transmembrane protein 1-like isoform X1	mRNA	29.5749	57.0679	78.6213	115.145	137.19	132.768
BgiM33738-RA	2.11136	1.07817	prolyl 4-hydroxylase subunit alpha-2	mRNA	35.6939	24.324	16.5518	46.9979	65.2077	51.3465
BgiM29559-RA	16.1511	4.01356	prostatic spermine-binding protein-like X1	mRNA	2.03965	0	6.8966	2.3499	3.38742	164.309
BgiM34089-RA	2.09265	1.06533	protein AIG1-like isoform X2	mRNA	22.4361	37.4216	26.2071	77.5466	45.7301	58.6818
BgiM11017-RA	2.49718	1.3203	Protein atp6v1fnb	mRNA	63.2291	54.2613	103.449	231.465	192.236	130.567
BgiM12575-RA	2.03107	1.02224	protein aveugle	mRNA	18.3568	12.162	22.0691	35.2485	27.0993	46.2119
BgiM03244-RA	2.14307	1.09968	protein FAM154A	mRNA	96.8833	70.1655	267.588	331.335	316.723	285.34
BgiM13777-RA	2.1084	1.07615	protein isoform X2	mRNA	53.0309	38.3571	41.3796	71.6719	117.713	92.4238
BgiM11577-RA	35.5357	5.1512	protein jagged-1-like isoform X1	mRNA	0	0	0	1.17495	1.69371	55.7477
BgiM13326-RA	2.07536	1.05336	protein LAP2	mRNA	65.2688	81.3919	124.139	213.841	176.146	173.845
BgiM13544-RA	2.33927	1.22606	protein patched 1	mRNA	47.9317	52.3902	51.0349	86.9462	132.956	136.435
BgiM30568-RA	3.38394	1.75871	protein sel-1 3	mRNA	18.3568	0.93554	4.13796	29.3737	30.4867	23.4727
BgiM30567-RA	2.72682	1.44722	protein sel-1 3	mRNA	24.4758	7.48432	5.51728	35.2485	39.8021	30.0744
BgiM04264-RA	2.50373	1.32408	protein sidekick-2	mRNA	60.1696	51.4547	88.2765	153.918	153.281	195.85
BgiM25172-RA	2.34858	1.23179	Protein tanc2	mRNA	119.319	121.62	162.76	294.912	315.876	339.621
BgiM05827-RA	2.90038	1.53624	protein Tob1	mRNA	23.456	27.1306	33.1037	64.6222	77.9106	103.427
BgiM23099-RA	2.0894	1.06309	protein unc-93 A	mRNA	34.674	23.3885	60.6901	97.5207	81.298	71.1516
BgiM18025-RA	2.06822	1.04839	protein unc-93 A-like isoform X1	mRNA	47.9317	66.4233	113.104	172.717	149.893	149.639
BgiM03740-RA	2.2669	1.18072	protein very KIND	mRNA	38.7533	24.324	64.8281	113.97	92.3071	85.8221
BgiM22813-RA	2.81029	1.49072	proteolipid protein DM beta	mRNA	39.7732	25.2596	34.483	88.1211	116.866	77.7533
BgiM21975-RA	2.2222	1.15199	protocadherin beta-18-like isoform X1	mRNA	24.4758	37.4216	62.0694	111.62	77.9106	88.0227
BgiM21973-RA	2.20214	1.13891	protocadherin beta-18-like isoform X1	mRNA	47.9317	117.878	126.898	200.916	211.713	233.994
BgiM04899-RA	2.38345	1.25305	protocadherin-23	mRNA	98.923	72.0366	63.4488	111.62	206.632	242.796
BgiM11524-RA	2.3276	1.21884	protocadherin-23	mRNA	192.747	162.784	350.347	746.092	453.914	445.248
BgiM22346-RA	3.28073	1.71402	protocadherin-9	mRNA	18.3568	5.61324	19.3105	36.4234	55.8924	53.5471
BgiM09929-RA	2.667	1.41522	protocadherin-like wing polarity protein stan	mRNA	8.1586	16.8397	12.4139	31.7236	25.4056	45.4784
BgiM24413-RA	2.21217	1.14546	ras association domain-containing protein 9	mRNA	17.337	17.7753	41.3796	61.0973	55.8924	54.2806
BgiM18596-RA	2.25078	1.17043	Ras-responsive element-binding protein 1	mRNA	103.002	137.524	255.174	345.435	405.643	366.761
BgiM20128-RA	2.02258	1.0162	ras/Rap GTPase-activating protein SynGAP-like isoform X2	mRNA	211.104	174.01	187.588	257.314	425.967	476.789
BgiM24137-RA	2.83816	1.50495	receptor-type guanylate cyclase gcy-28	mRNA	11.2181	19.6463	35.8623	59.9224	64.3609	68.2176
BgiM04107-RA	2.45953	1.29838	Receptor-type guanylate cyclase Gyc76C	mRNA	61.1895	31.8083	153.105	177.417	206.632	223.724
BgiM14348-RA	2.39029	1.25719	receptor-type tyrosine-protein phosphatase epsilon	mRNA	16.3172	23.3885	34.483	78.7215	47.4238	53.5471
BgiM01276-RA	12.2255	3.61182	repellent protein 1	mRNA	14.2775	6.54878	0	3.52485	61.8203	208.32
BgiM24854-RA	2.15166	1.10545	retinoic acid receptor beta	mRNA	11.2181	15.9042	34.483	43.4731	38.9553	52.0801
BgiM08189-RA	3.99854	1.99947	retinoic acid receptor RXR-alpha	mRNA	30.5947	26.1951	40.0003	165.668	113.478	112.962
BgiM12635-RA	3.79293	1.92331	rho GTPase-activating protein 100F	mRNA	9.17842	8.41986	9.65525	16.4493	49.1175	42.5443
BgiM03240-RA	2.02203	1.0158	rho-related GTP-binding protein RhoE	mRNA	60.1696	43.9704	57.9315	90.471	130.415	108.561
BgiM25105-RA	2.6588	1.41077	riboflavin transporter 2	mRNA	11.2181	18.7108	23.4485	29.3737	50.8112	64.5499
BgiM08912-RA	2.46351	1.30071	Ribosomal protein S6 kinase alpha-5	mRNA	55.0705	63.6167	91.0352	182.117	188.848	148.171
BgiM04415-RA	2.98966	1.57998	RING finger protein unkempt isoform X1	mRNA	37.7335	53.3258	70.3454	158.618	171.064	156.24
BgiM35174-RA	3.24329	1.69746	RNA polymerase-associated protein LEO1	mRNA	70.3679	78.5853	148.967	417.107	360.76	192.183
BgiM27265-RA	2.5846	1.36994	RNA-binding protein Musashi Rbp6-like isoform X3	mRNA	5.09912	11.2265	17.9312	36.4234	31.3336	23.4727
BgiM30572-RA	2.68468	1.42475	roundabout 1-like isoform X5	mRNA	22.4361	19.6463	38.621	66.9721	60.1266	92.4238
BgiM03640-RA	3.49328	1.80458	roundabout-like protein 1	mRNA	13.2577	3.74216	6.8966	12.9244	38.1084	36.6761
BgiM27247-RA	2.76474	1.46714	sarcoplasmic/endoplasmic reticulum calcium ATPase 1	mRNA	236.599	111.329	126.898	243.214	543.68	528.869
BgiM14307-RA	2.72238	1.44487	SCY1-like protein 2 isoform X2	mRNA	17.337	5.61324	17.9312	21.1491	43.1895	49.8795
BgiM25297-RA	2.37385	1.24723	secretory phospholipase A2 receptor	mRNA	68.3282	173.075	132.415	205.616	315.876	368.228
BgiM00198-RA	3.2095	1.68235	semaphorin-1A	mRNA	135.637	72.9721	168.277	199.741	508.959	504.663
BgiM00197-RA	3.28609	1.71637	semaphorin-1A	mRNA	41.8128	17.7753	46.8969	54.0476	140.578	159.174
BgiM01164-RA	18.1025	4.17812	semaphorin-5A	mRNA	17.337	1.87108	1.37932	58.7474	123.641	219.323
BgiM33420-RA	2.05084	1.03622	sensorin-A	mRNA	252.916	84.1986	183.45	286.687	438.67	344.022
BgiM25933-RA	34.9937	5.12902	serine carboxypeptidase CPVL	mRNA	1.01982	0	0	0	1.69371	91.6903
BgiM26271-RA	2.69832	1.43206	serine carboxypeptidase CPVL	mRNA	28.5551	20.5819	80.0006	112.795	160.055	78.4869
BgiM18469-RA	775.928	9.59978	Serine protease 48	mRNA	2.03965	0.93554	1.37932	8.22464	2324.61	2361.21
BgiM18473-RA	25.6067	4.67845	serine protease 55	mRNA	2.03965	9.3554	13.7932	11.7495	286.237	388.767
BgiM25550-RA	21.2604	4.4101	serine protease 56	mRNA	1.01982	17.7753	4.13796	2.3499	276.074	243.529
BgiM35715-RA	2.78195	1.47609	serine-rich adhesin for platelets	mRNA	68.3282	66.4233	126.898	178.592	268.453	283.873
BgiM20661-RA	2.05631	1.04006	serine-rich adhesin for platelets	mRNA	94.8437	79.5209	213.795	196.216	307.408	296.343
BgiM09011-RA	2.17787	1.12292	serine-rich adhesin for platelets	mRNA	67.3084	47.7125	53.7935	111.62	108.397	149.639
BgiM27223-RA	2.72459	1.44604	serine-rich adhesin for platelets	mRNA	96.8833	66.4233	131.035	202.091	316.723	286.074
BgiM22714-RA	2.33621	1.22417	serine-rich adhesin for platelets	mRNA	88.7247	63.6167	162.76	193.866	276.074	268.469
BgiM35081-RA	35.5742	5.15276	serine-rich adhesin for platelets	mRNA	0	0	0	0	0	58.6818
BgiM26965-RA	3.0541	1.61075	serine/arginine repetitive matrix protein 2	mRNA	13.2577	20.5819	23.4485	52.8727	55.8924	69.6846
BgiM12821-RA	2.40111	1.2637	serine/threonine-protein kinase cdc7	mRNA	50.9912	34.615	106.208	146.869	169.371	146.704
BgiM13608-RA	2.00549	1.00395	serine/threonine-protein kinase PLK1	mRNA	150.934	155.3	180.691	270.238	346.363	361.626
BgiM13449-RA	2.94624	1.55888	serine/threonine-protein kinase Sgk1-like isoform X1	mRNA	3.05947	8.41986	6.8966	14.0994	16.9371	26.4068
BgiM11522-RA	2.03284	1.0235	serine/threonine-protein kinase TBK1	mRNA	45.8921	80.4564	68.966	123.37	128.722	146.704
BgiM06158-RA	2.99211	1.58116	serine/threonine-protein kinase/endoribonuclease ire-1	mRNA	36.7137	38.3571	30.3451	93.9959	106.704	118.097
BgiM15401-RA	3.05771	1.61245	serine/threonine-protein phosphatase 6 regulatory ankyrin repeat subunit B	mRNA	11.2181	8.41986	12.4139	17.6242	45.7301	38.1432
BgiM14492-RA	46.3787	5.53539	serine/threonine-protein phosphatase 6 regulatory ankyrin repeat subunit B	mRNA	0	0	0	0	0	77.0198
BgiM26851-RA	8.32676	3.05776	Serpin 1	mRNA	2.03965	0	0	4.69979	9.31539	15.404
BgiM35010-RA	9.80634	3.29372	serpin B3	mRNA	3.05947	0	0	4.69979	32.1804	8.06874
BgiM15622-RA	2.602	1.37962	sestrin-1-like isoform X3	mRNA	962.714	761.529	706.212	2362.82	1682.7	2281.25
BgiM16128-RA	2.27006	1.18273	SH3 and multiple ankyrin repeat domains protein 1-like isoform X3	mRNA	189.687	162.784	146.208	230.29	445.445	458.451
BgiM29384-RA	17.5714	4.13515	sialin	mRNA	2.03965	1.87108	4.13796	14.0994	5.08112	150.372
BgiM25478-RA	2.25901	1.17569	sialin	mRNA	293.709	254.467	438.624	726.118	740.15	765.064
BgiM29136-RA	12.4886	3.64254	sialin	mRNA	2.03965	0	0	0	1.69371	43.2778
BgiM32914-RA	8.02661	3.00479	sialin	mRNA	1.01982	2.80662	9.65525	12.9244	11.856	95.3579
BgiM29137-RA	202.234	7.65988	sialin-like isoform X1	mRNA	0	0	0	7.04969	22.0182	312.48
BgiM29051-RA	10.2067	3.35144	sialin-like isoform X1	mRNA	1.01982	18.7108	4.13796	4.69979	22.0182	232.527
BgiM29135-RA	44.3417	5.47059	sialin-like isoform X1	mRNA	0	0	1.37932	2.3499	2.54056	129.833
BgiM29134-RA	13.1265	3.71441	sialin-like isoform X2	mRNA	1.01982	0	0	0	1.69371	32.275
BgiM07172-RA	3.90805	1.96645	silk gland factor 1	mRNA	8.1586	8.41986	5.51728	10.5745	44.0364	36.6761
BgiM01270-RA	5.44076	2.44381	SKI family transcriptional corepressor 1-like isoform X2	mRNA	4.0793	1.87108	2.75864	12.9244	28.793	13.2034
BgiM29534-RA	2.1199	1.08399	small cardioactive peptides	mRNA	119.319	66.4233	78.6213	185.642	183.767	192.916
BgiM34071-RA	2.03518	1.02515	sodium bicarbonate cotransporter 3	mRNA	67.3084	72.0366	77.242	108.095	142.271	192.183
BgiM30646-RA	2.29113	1.19606	sodium- and chloride-dependent glycine transporter 2-like isoform X1	mRNA	62.2093	35.5505	71.7247	148.044	101.622	140.836
BgiM32232-RA	29.7694	4.89576	sodium-coupled monocarboxylate transporter 1	mRNA	14.2775	1.87108	8.27592	15.2743	93.1539	667.505
BgiM05375-RA	11.5254	3.52674	sodium-coupled monocarboxylate transporter 2	mRNA	12.2379	8.41986	5.51728	15.2743	141.425	162.842
BgiM04325-RA	6.21863	2.6366	sodium-coupled monocarboxylate transporter 2	mRNA	75.467	16.8397	19.3105	149.218	284.543	269.203
BgiM05376-RA	4.89784	2.29214	sodium-coupled monocarboxylate transporter 2-like X5	mRNA	5.09912	0.93554	2.75864	4.69979	23.7119	21.2721
BgiM29383-RA	68.3567	6.09501	sodium-dependent phosphate transport protein 3	mRNA	0	0	0	0	10.1622	104.16
BgiM00553-RA	17.7716	4.1515	sodium-driven chloride bicarbonate exchanger	mRNA	61.1895	3.74216	20.6898	12.9244	770.637	766.531
BgiM04518-RA	12.5051	3.64444	sodium-independent sulfate anion transporter	mRNA	0	0.93554	0	4.69979	11.856	14.6704
BgiM00161-RA	13.3443	3.73815	sodium/nucleoside cotransporter 1	mRNA	2.03965	0	2.75864	0	10.1622	74.8193
BgiM01393-RA	2.1087	1.07635	sodium/potassium/calcium exchanger	mRNA	22.4361	42.0993	31.7244	66.9721	82.1448	55.7477
BgiM32104-RA	13.3214	3.73567	solute carrier family 22 member 13-like isoform X2	mRNA	7.13877	1.87108	2.75864	0	6.77483	170.911
BgiM22623-RA	11.7019	3.54867	solute carrier family 22 member 5	mRNA	0	2.80662	2.75864	0	8.46854	74.8193
BgiM22569-RA	67.1252	6.06878	solute carrier family 22 member 6-B-like isoform X1	mRNA	0	0	2.75864	10.5745	44.0364	242.796
BgiM02423-RA	6.79468	2.76441	solute carrier family 23 member 1	mRNA	12.2379	0	12.4139	16.4493	34.721	126.166
BgiM03416-RA	12.2252	3.61178	solute carrier family 23 member 2	mRNA	0	0.93554	11.0346	0	13.5497	151.839
BgiM00092-RA	2.43462	1.2837	solute carrier family 28 member 3	mRNA	175.41	135.653	200.002	337.21	530.977	378.497
BgiM13554-RA	2.44757	1.29135	sphingosine kinase 1	mRNA	49.9714	56.1324	55.1728	79.8965	134.65	182.647
BgiM20835-RA	14.2094	3.82878	spore wall protein 2	mRNA	6.11895	0	11.0346	0	10.1622	255.999
BgiM08884-RA	2.57062	1.36212	spry domain-containing 3	mRNA	6.11895	0.93554	13.7932	21.1491	21.1713	13.9369
BgiM21669-RA	2.38446	1.25366	StAR- lipid transfer protein 13	mRNA	122.379	103.845	171.036	225.59	334.507	389.5
BgiM19615-RA	2.32767	1.21889	STE20-like serine/threonine-protein kinase isoform X2	mRNA	13.2577	14.0331	13.7932	17.6242	40.649	39.6102
BgiM32204-RA	4.47965	2.16339	stimulated by retinoic acid 6 protein	mRNA	3.05947	1.87108	4.13796	10.5745	22.0182	13.9369
BgiM04771-RA	2.32466	1.21702	stress-activated protein kinase JNK-like isoform X1	mRNA	52.011	32.7439	15.1725	72.8468	73.6763	88.0227
BgiM29421-RA	2.0236	1.01693	sulfatase-modifying factor 2	mRNA	365.097	107.587	292.416	539.301	519.968	490.726
BgiM16024-RA	2.01097	1.00789	synaptotagmin-1 isoform X1	mRNA	95.8635	48.6481	88.2765	105.745	182.92	181.18
BgiM27894-RA	2.83069	1.50116	T-box protein VegT-like isoform X1	mRNA	3.05947	4.6777	11.0346	9.39959	21.1713	25.6733
BgiM20066-RA	2.23883	1.16274	TBC1 domain member 2B	mRNA	36.7137	14.0331	41.3796	48.1729	89.7665	70.4181
BgiM16379-RA	13.2159	3.72421	temptin	mRNA	6.11895	0	2.75864	0	77.9106	60.1488
BgiM16372-RA	6.50582	2.70173	temptin-like isoform X2	mRNA	19.3767	11.2265	5.51728	58.7474	115.172	70.4181
BgiM34150-RA	2.76197	1.4657	Tensin-1	mRNA	75.467	57.0679	92.4145	126.894	225.263	272.137
BgiM23596-RA	2.09295	1.06554	tetraspanin-18	mRNA	58.13	41.1637	53.7935	66.9721	137.19	118.097
BgiM34760-RA	3.97855	1.99224	tetraspanin-8	mRNA	11.2181	21.5174	22.0691	98.6957	74.5231	49.8795
BgiM02716-RA	3.23134	1.69213	thrombospondin type-1 domain-containing protein 4-like isoform X1	mRNA	33.6542	15.9042	23.4485	58.7474	91.4602	89.4897
BgiM28041-RA	2.29734	1.19997	titin	mRNA	46.9119	41.1637	86.8972	116.32	155.821	132.034
BgiM26818-RA	5.08119	2.34517	TLC domain-containing protein 2	mRNA	2.03965	1.87108	11.0346	17.6242	27.0993	38.1432
BgiM28068-RA	2.48548	1.31352	TLR cluster2 member 3	mRNA	17.337	37.4216	41.3796	76.3716	99.0819	66.017
BgiM06205-RA	2.68425	1.42452	TLR cluster3 member 1	mRNA	10.1982	14.9686	35.8623	43.4731	49.1175	74.0857
BgiM20232-RA	3.18393	1.67081	TLR cluster3 member 9	mRNA	19.3767	20.5819	37.2417	48.1729	117.713	83.6215
BgiM08320-RA	10.4984	3.39209	trans-L-3-hydroxyproline dehydratase	mRNA	2.03965	0	2.75864	0	47.4238	19.0716
BgiM04854-RA	2.22542	1.15408	transcription factor 7-like 2 isoform X4	mRNA	16.3172	16.8397	11.0346	23.499	32.1804	44.7449
BgiM23575-RA	2.14874	1.10349	Transcription factor etv7	mRNA	82.6058	94.4895	96.5525	187.992	175.299	226.658
BgiM05350-RA	6.06534	2.60059	transcription factor mef2A	mRNA	1.01982	1.87108	4.13796	21.1491	11.0091	19.0716
BgiM12256-RA	6.59763	2.72195	transcription factor mef2A	mRNA	0	1.87108	0	5.87474	4.23427	11.7364
BgiM08448-RA	2.08116	1.05738	transcriptional-regulating factor 1	mRNA	45.8921	77.6498	80.0006	160.968	112.632	151.839
BgiM31734-RA	2.08713	1.06152	transferrin receptor protein 1	mRNA	24.4758	29.0017	27.5864	42.2981	57.5861	71.1516
BgiM22089-RA	7.30147	2.86819	transforming growth factor-beta-induced protein ig-h3	mRNA	3.05947	1.87108	0	3.52485	10.1622	33.0085
BgiM26005-RA	2.86	1.51601	transient receptor potential cation channel subfamily M member 2	mRNA	36.7137	43.0348	81.3799	176.242	154.974	132.768
BgiM20839-RA	3.12327	1.64306	transient receptor potential cation channel subfamily V member 6	mRNA	8.1586	7.48432	9.65525	21.1491	37.2616	24.2062
BgiM17374-RA	7.75679	2.95546	Transmembrane protease serine 6	mRNA	2.03965	2.80662	0	24.6739	17.7839	6.6017
BgiM17376-RA	3.21795	1.68614	transmembrane protease serine 9	mRNA	923.961	320.89	168.277	1543.88	1758.07	1249.19
BgiM06523-RA	2.163	1.11303	transmembrane protein 178B	mRNA	299.828	185.237	397.244	435.906	812.133	662.37
BgiM15181-RA	6.06637	2.60083	transmembrane protein 181	mRNA	3.05947	2.80662	5.51728	19.9741	25.4056	32.275
BgiM16078-RA	17.0192	4.08909	transmembrane protein 45B	mRNA	0	0.93554	0	0	4.23427	38.8767
BgiM16075-RA	2.20145	1.13845	transmembrane protein 45B	mRNA	19.3767	19.6463	33.1037	68.147	45.7301	46.9454
BgiM21533-RA	2.64841	1.40512	tripartite motif-containing protein 60-like isoform X1	mRNA	45.8921	54.2613	62.0694	170.368	143.965	118.097
BgiM26227-RA	2.84751	1.5097	trithorax group protein osa	mRNA	25.4956	21.5174	26.2071	46.9979	73.6763	90.9567
BgiM17596-RA	3.60562	1.85025	trypsin-1	mRNA	66.2886	25.2596	15.1725	103.395	151.587	134.235
BgiM17373-RA	5.14349	2.36275	trypsin-7	mRNA	5.09912	0	0	4.69979	16.0902	12.4699
BgiM22174-RA	2.06568	1.04662	tryptophan 2 3-dioxygenase	mRNA	41.8128	66.4233	71.7247	111.62	110.091	151.839
BgiM20774-RA	2.76063	1.465	tubulin polyglutamylase TTLL11	mRNA	6.11895	10.2909	26.2071	55.2226	33.8742	31.5415
BgiM29824-RA	8.17807	3.03176	tumor necrosis factor receptor superfamily member 1A	mRNA	1.01982	0	2.75864	23.499	9.31539	10.2693
BgiM00662-RA	2.92053	1.54623	twist-related protein 2	mRNA	6.11895	6.54878	5.51728	8.22464	25.4056	22.7392
BgiM16490-RA	2.5402	1.34494	two pore calcium channel protein 2	mRNA	31.6146	15.9042	31.7244	45.823	68.5952	89.4897
BgiM13801-RA	5.14146	2.36218	type iv pilus biogenesis/stability protein pilw	mRNA	4.0793	3.74216	22.0691	16.4493	69.442	74.8193
BgiM20692-RA	5.7072	2.51278	tyramine beta-hydroxylase	mRNA	14.2775	10.2909	26.2071	34.0735	150.74	112.962
BgiM27245-RA	2.84115	1.50647	tyramine beta-hydroxylase	mRNA	665.945	344.279	328.278	1077.43	1473.53	1255.06
BgiM20266-RA	8.78	3.13422	TYRosinase family member (tyr-3)	mRNA	2.03965	0	0	4.69979	11.0091	15.404
BgiM24551-RA	2.75306	1.46104	tyrosine-protein kinase JAK2	mRNA	36.7137	44.9059	46.8969	74.0218	139.731	143.037
BgiM24547-RA	4.88869	2.28945	tyrosine-protein kinase JAK2	mRNA	84.6454	230.143	75.8626	824.814	630.906	460.652
BgiM14247-RA	2.02184	1.01567	tyrosine-protein kinase SYK	mRNA	38.7533	43.0348	41.3796	64.6222	86.3791	99.759
BgiM12805-RA	2.58714	1.37136	tyrosine-protein kinase transmembrane receptor ROR1-like isoform X1	mRNA	32.6344	29.9373	34.483	41.1232	98.235	114.429
BgiM14772-RA	2.49156	1.31705	tyrosine-protein phosphatase 10D	mRNA	141.756	156.235	228.967	264.363	454.761	596.353
BgiM12206-RA	2.75856	1.46391	U-scoloptoxin(16)-Cw1a	mRNA	68.3282	48.6481	24.8278	157.443	124.488	112.229
BgiM21388-RA	2.04057	1.02897	UDP-glucose 6-dehydrogenase	mRNA	62.2093	56.1324	88.2765	126.894	160.055	136.435
BgiM04491-RA	3.41417	1.77154	unconventional myosin-XV-like isoform X1	mRNA	14.2775	29.0017	84.1386	91.646	124.488	222.991
BgiM04489-RA	2.21351	1.14634	unconventional myosin-XV-like isoform X2	mRNA	433.425	432.219	769.661	870.637	1346.5	1404.69
BgiM11908-RA	11.7392	3.55326	universal stress protein MT2085-like isoform X1	mRNA	10.1982	3.74216	6.8966	9.39959	57.5861	195.85
BgiM26881-RA	2.96822	1.5696	UPF0454 protein	mRNA	0	2.80662	13.7932	11.7495	20.3245	20.5386
BgiM03428-RA	7.30594	2.86907	vasopressin V1a receptor	mRNA	1.01982	0	0	2.3499	8.46854	7.33522
BgiM29385-RA	50.2721	5.65168	vesicular glutamate transporter 3	mRNA	2.03965	0	4.13796	2.3499	44.8833	346.956
BgiM00019-RA	9.09863	3.18565	vesicular monoamine transporter	mRNA	3.05947	0	5.51728	17.6242	27.9462	46.2119
BgiM04891-RA	2.12578	1.08799	WW domain binding protein 1	mRNA	167.251	217.045	171.036	317.236	441.211	423.976
BgiM17309-RA	7.63261	2.93218	Y+L amino acid transporter 2	mRNA	14.2775	11.2265	24.8278	18.7992	73.6763	302.945
BgiM17074-RA	3.59775	1.8471	Y+L amino acid transporter 2	mRNA	8.1586	3.74216	4.13796	9.39959	21.1713	31.5415
BgiM19068-RA	2.68459	1.4247	Y+L amino acid transporter 2-like isoform X1	mRNA	21.4163	24.324	28.9657	63.4472	59.2798	80.6874
BgiM19067-RA	2.27158	1.1837	Y+L amino acid transporter 2-like isoform X2	mRNA	25.4956	19.6463	24.8278	36.4234	60.1266	64.5499
BgiM30364-RA	46.3479	5.53443	zinc carboxypeptidase A 1	mRNA	0	0	0	2.3499	42.3427	32.275
BgiM30365-RA	59.0217	5.88317	zinc carboxypeptidase A 1	mRNA	2.03965	0	0	3.52485	134.65	80.6874
BgiM18947-RA	2.17978	1.12419	zinc finger CCCH domain-containing protein 13-like isoform X3	mRNA	345.72	231.078	489.659	760.192	879.881	686.577
BgiM04465-RA	2.27852	1.1881	zinc finger MIZ domain-containing protein 1-like isoform X4	mRNA	29.5749	28.0662	15.1725	38.7733	61.8203	67.484
BgiM22723-RA	2.1472	1.10245	zinc finger protein 236	mRNA	280.452	423.799	680.005	870.637	1105.99	997.59
BgiM11495-RA	2.1041	1.07321	zinc finger protein 239	mRNA	75.467	67.3589	85.5179	151.568	202.398	128.366
BgiM17800-RA	2.96603	1.56853	zinc finger protein Xfin	mRNA	43.8525	61.7456	67.5867	125.719	166.83	224.458
BgiM02590-RA	3.05772	1.61246	zonadhesin	mRNA	23.456	16.8397	27.5864	29.3737	91.4602	90.2232

## Sheet: iMline-Ep_8dpi_down
Table S5. Summary of the differentially expressed genes in iM line snails infected with E. paraensei
Transcript ID	FC	log2FC(iM line vs Ep_8dpi)	Annotation	Transcript Type	iM Control-2dpi R1	iM Control-2dpi R2	iM Control-2dpi R3	iM vs. Ep-8dpi R1	iM vs. Ep-8dpi R2	iM vs. Ep-8dpi R3
BgiM13077-RA	0.483136	-1.0495	1-acyl-sn-glycerol-3-phosphate acyltransferase epsilon-like isoform X1	mRNA	75.467	77.6498	73.104	51.6977	23.7119	33.0085
BgiM32896-RA	0.102198	-3.29056	2-hydroxyacylsphingosine 1-beta-galactosyltransferase	mRNA	16.3172	155.3	5.51728	1.17495	0	15.404
BgiM09020-RA	0.361008	-1.4699	2-succinylbenzoate--CoA ligase	mRNA	108.101	95.425	46.8969	28.1988	23.7119	37.4096
BgiM33233-RA	0.465911	-1.10187	2p 5p-phosphodiesterase 12	mRNA	383.454	348.021	238.622	185.642	114.325	151.106
BgiM27121-RA	0.305808	-1.7093	3 beta-hydroxysteroid dehydrogenase/Delta 5-->4-isomerase type 3	mRNA	38.7533	67.3589	23.4485	5.87474	18.6308	13.9369
BgiM27489-RA	0.486909	-1.03828	3-oxoacyl-[acyl-carrier-protein] synthase mitochondrial-like isoform X1	mRNA	614.954	468.705	361.382	238.515	218.488	245.73
BgiM06035-RA	0.0221117	-5.49905	4-aminobutyrate aminotransferase mitochondrial-like isoform X1	mRNA	118.3	1198.43	2.75864	2.3499	1.69371	23.4727
BgiM04379-RA	0.298428	-1.74455	5p(3p)-deoxyribonucleotidase cytosolic type	mRNA	152.974	118.814	57.9315	55.2226	6.77483	35.2091
BgiM04380-RA	0.295271	-1.75989	5p(3p)-deoxyribonucleotidase cytosolic type	mRNA	115.24	121.62	55.1728	34.0735	13.5497	37.4096
BgiM10595-RA	0.240909	-2.05344	7-dehydrocholesterol reductase	mRNA	389.573	226.401	110.346	35.2485	53.3518	85.0886
BgiM35926-RA	0.178458	-2.48634	A disintegrin and metalloproteinase with thrombospondin motifs 1	mRNA	64.2489	72.9721	38.621	10.5745	2.54056	16.871
BgiM24856-RA	0.147524	-2.76097	A disintegrin and metalloproteinase with thrombospondin motifs 18	mRNA	126.458	111.329	52.4142	12.9244	4.23427	24.2062
BgiM16529-RA	0.212344	-2.23553	A disintegrin and metalloproteinase with thrombospondin motifs 6	mRNA	24.4758	17.7753	9.65525	2.3499	0	7.33522
BgiM25049-RA	0.105122	-3.24987	A disintegrin and metalloproteinase with thrombospondin motifs 7	mRNA	57.1102	47.7125	22.0691	3.52485	1.69371	6.6017
BgiM16363-RA	0.108569	-3.20331	A disintegrin and metalloproteinase with thrombospondin motifs 7	mRNA	42.8326	35.5505	22.0691	3.52485	0	5.86818
BgiM16334-RA	0.16622	-2.58884	A disintegrin and metalloproteinase with thrombospondin motifs 7	mRNA	11.2181	17.7753	6.8966	2.3499	0	2.20057
BgiM16336-RA	0.204345	-2.29092	A disintegrin and metalloproteinase with thrombospondin motifs 7	mRNA	12.2379	10.2909	2.75864	2.3499	0	1.46704
BgiM16341-RA	0.123879	-3.01299	A disintegrin and metalloproteinase with thrombospondin motifs 7	mRNA	6.11895	14.9686	2.75864	0	0	1.46704
BgiM16344-RA	0.171664	-2.54234	A disintegrin and metalloproteinase with thrombospondin motifs 7	mRNA	16.3172	14.0331	4.13796	0	0.846854	3.66761
BgiM16353-RA	0.25012	-1.99931	A disintegrin and metalloproteinase with thrombospondin motifs 7	mRNA	15.2974	13.0976	4.13796	2.3499	0.846854	3.66761
BgiM16354-RA	0.135693	-2.88158	A disintegrin and metalloproteinase with thrombospondin motifs 7	mRNA	34.674	16.8397	6.8966	3.52485	0	2.93409
BgiM16357-RA	0.143458	-2.8013	A disintegrin and metalloproteinase with thrombospondin motifs 7	mRNA	27.5353	16.8397	17.9312	2.3499	0	5.13465
BgiM16361-RA	0.148018	-2.75615	A disintegrin and metalloproteinase with thrombospondin motifs 7	mRNA	20.3965	14.9686	4.13796	0	0	4.40113
BgiM25048-RA	0.0578517	-4.1115	A disintegrin and metalloproteinase with thrombospondin motifs 7	mRNA	30.5947	19.6463	2.75864	0	0	1.46704
BgiM20768-RA	0.080502	-3.63483	A disintegrin and metalloproteinase with thrombospondin motifs 9	mRNA	85.6653	1428.57	2.75864	2.3499	0.846854	117.364
BgiM33229-RA	0.264208	-1.92025	AAA ATPase	mRNA	426.287	289.082	158.622	68.147	55.8924	105.627
BgiM07338-RA	0.251009	-1.99419	AB hydrolase superfamily protein C1039.03	mRNA	234.56	182.43	88.2765	27.0238	23.7119	74.8193
BgiM10178-RA	0.347459	-1.52508	ABC transporter A family member 2	mRNA	30.5947	33.6794	23.4485	16.4493	3.38742	9.53579
BgiM00035-RA	0.229818	-2.12143	acetylcholine receptor subunit alpha-L1	mRNA	29.5749	26.1951	9.65525	4.69979	1.69371	7.33522
BgiM34431-RA	0.151113	-2.7263	acidic mammalian chitinase	mRNA	34.674	37.4216	6.8966	0	1.69371	8.80227
BgiM23054-RA	0.311751	-1.68153	acidic repeat-containing protein	mRNA	214.163	241.369	115.863	65.7971	19.4776	91.6903
BgiM13601-RA	0.190334	-2.39339	actin cytoplasmic	mRNA	4565.75	4559.82	1765.53	753.142	215.948	1102.48
BgiM13964-RA	0.141468	-2.82146	acyl-CoA synthetase YngI	mRNA	230.48	177.753	93.7938	35.2485	15.2434	19.0716
BgiM31745-RA	0.424603	-1.23581	acyl-coenzyme A thioesterase 9 mitochondrial	mRNA	442.604	373.28	240.002	105.745	124.488	217.123
BgiM13428-RA	0.0653389	-3.93591	Acylcarnitine hydrolase	mRNA	67.3084	1146.97	0	0	0	77.7533
BgiM08220-RA	0.398557	-1.32714	acylphosphatase-1-like isoform X1	mRNA	197.846	283.469	153.105	109.27	56.7392	85.8221
BgiM00106-RA	0.112193	-3.15595	ADAM 17-like protease	mRNA	38.7533	32.7439	9.65525	2.3499	0.846854	4.40113
BgiM21281-RA	0.167372	-2.57887	ADAM 17-like protease	mRNA	121.359	92.6184	38.621	18.7992	5.92798	16.1375
BgiM21280-RA	0.137718	-2.86021	ADAM 17-like protease	mRNA	49.9714	45.8414	11.0346	1.17495	2.54056	9.53579
BgiM06611-RA	0.231186	-2.11287	ADAM 17-like protease isoform X1	mRNA	53.0309	86.0696	37.2417	17.6242	4.23427	17.6045
BgiM33120-RA	0.136672	-2.87121	ADAM 17-like protease isoform X1	mRNA	143.795	139.395	53.7935	11.7495	4.23427	28.6074
BgiM33117-RA	0.182957	-2.45042	ADAM 17-like protease isoform X2	mRNA	111.161	110.394	33.1037	5.87474	3.38742	35.9426
BgiM33119-RA	0.261103	-1.93731	ADAM 17-like protease isoform X2	mRNA	62.2093	65.4878	30.3451	12.9244	5.08112	22.0057
BgiM16540-RA	0.119007	-3.07088	ADAM family mig-17	mRNA	26.5154	24.324	11.0346	0	0	5.86818
BgiM16359-RA	0.194293	-2.36369	ADAM family mig-17	mRNA	125.438	88.8763	64.8281	7.04969	2.54056	43.2778
BgiM16527-RA	0.148587	-2.75062	ADAM family mig-17	mRNA	15.2974	7.48432	2.75864	2.3499	0	0
BgiM16542-RA	0.193716	-2.36799	ADAM family mig-17	mRNA	155.013	130.976	63.4488	17.6242	7.62168	41.0772
BgiM29911-RA	0.062693	-3.99555	ADAM family mig-17	mRNA	292.69	139.395	73.104	5.87474	0	24.2062
BgiM16358-RA	0.0947545	-3.39966	ADAM family mig-17	mRNA	142.775	114.136	35.8623	10.5745	1.69371	13.9369
BgiM09652-RA	0.302802	-1.72355	ADAM family mig-17	mRNA	48.9516	40.2282	26.2071	18.7992	7.62168	7.33522
BgiM12028-RA	0.0909948	-3.45807	ADAM family mig-17	mRNA	34.674	22.453	1.37932	0	0.846854	2.93409
BgiM16333-RA	0.120609	-3.05159	ADAM family mig-17	mRNA	10.1982	22.453	13.7932	1.17495	0	2.93409
BgiM16338-RA	0.225773	-2.14706	ADAM family mig-17	mRNA	15.2974	10.2909	4.13796	2.3499	0.846854	2.20057
BgiM16343-RA	0.159185	-2.65123	ADAM family mig-17	mRNA	15.2974	9.3554	5.51728	1.17495	0	2.20057
BgiM16356-RA	0.135578	-2.8828	ADAM family mig-17	mRNA	36.7137	15.9042	6.8966	0	0	6.6017
BgiM16534-RA	0.0968984	-3.36738	ADAM family mig-17	mRNA	38.7533	22.453	15.1725	0	0	5.86818
BgiM16535-RA	0.17032	-2.55368	ADAM family mig-17	mRNA	28.5551	24.324	6.8966	3.52485	0.846854	4.40113
BgiM16536-RA	0.176657	-2.50098	ADAM family mig-17	mRNA	14.2775	22.453	6.8966	1.17495	0	5.13465
BgiM16537-RA	0.142244	-2.81356	ADAM family mig-17	mRNA	22.4361	25.2596	6.8966	1.17495	0	5.13465
BgiM24855-RA	0.176621	-2.50127	ADAM family mig-17	mRNA	37.7335	26.1951	17.9312	3.52485	0	9.53579
BgiM33784-RA	0.307048	-1.70347	ADAM family mig-17-like isoform X2	mRNA	1425.71	1186.26	591.729	452.355	283.696	246.463
BgiM18396-RA	0.0849967	-3.55645	adenosine deaminase CECR1	mRNA	2.03965	26.1951	0	0	0.846854	0
BgiM07420-RA	0.164405	-2.60467	adenosine receptor A1	mRNA	180.509	108.523	62.0694	21.1491	5.08112	30.0744
BgiM01671-RA	0.255812	-1.96685	adenosine receptor A2b	mRNA	53.0309	43.0348	11.0346	18.7992	0	7.33522
BgiM07415-RA	0.101567	-3.2995	adenosine receptor A2b	mRNA	65.2688	30.8728	17.9312	4.69979	1.69371	3.66761
BgiM01670-RA	0.093073	-3.42549	adenosine receptor A3	mRNA	137.676	85.1341	46.8969	9.39959	1.69371	12.4699
BgiM07276-RA	0.0921998	-3.43909	adenosine receptor A3	mRNA	46.9119	34.615	4.13796	2.3499	2.54056	1.46704
BgiM01228-RA	0.273945	-1.86804	adenylate cyclase type 5	mRNA	290.65	185.237	104.828	58.7474	38.9553	60.1488
BgiM01225-RA	0.174333	-2.52008	adenylate cyclase type 6	mRNA	52.011	55.1968	26.2071	4.69979	7.62168	9.53579
BgiM14468-RA	0.262119	-1.93171	Adhesion G protein-coupled receptor L4	mRNA	76.4868	70.1655	27.5864	18.7992	5.08112	20.5386
BgiM27839-RA	0.330041	-1.59928	adhesion G-protein coupled receptor D1	mRNA	895.406	673.589	325.52	251.439	110.091	262.601
BgiM22275-RA	0.121419	-3.04193	adhesion G-protein coupled receptor D1	mRNA	143.795	87.9407	34.483	10.5745	3.38742	16.871
BgiM22155-RA	0.246268	-2.0217	adhesion G-protein coupled receptor F1	mRNA	289.63	183.366	96.5525	59.9224	15.2434	63.8164
BgiM04942-RA	0.447383	-1.16042	ADP-ribosylation factor-like protein 4C	mRNA	35.6939	33.6794	20.6898	4.69979	17.7839	16.871
BgiM15586-RA	0.292691	-1.77255	akirin-2	mRNA	1340.05	1105.81	529.659	236.165	206.632	426.91
BgiM35923-RA	0.164405	-2.60468	allatostatin-A receptor	mRNA	133.597	70.1655	40.0003	12.9244	5.92798	19.8051
BgiM30885-RA	0.208974	-2.25861	alpha-(1 3)-fucosyltransferase C	mRNA	30.5947	42.0993	12.4139	10.5745	0	5.86818
BgiM12555-RA	0.155863	-2.68165	alpha-(1 6)-fucosyltransferase	mRNA	409.969	281.597	129.656	54.0476	21.1713	51.3465
BgiM29195-RA	0.176524	-2.50207	alpha-(1 6)-fucosyltransferase	mRNA	220.282	195.528	81.3799	29.3737	9.31539	47.6789
BgiM22994-RA	0.178414	-2.4867	alpha-1 3-mannosyl-glycoprotein 4-beta-N-acetylglucosaminyltransferase A	mRNA	87.7049	67.3589	35.8623	7.04969	5.08112	20.5386
BgiM21625-RA	0.0714969	-3.80598	alpha-amylase	mRNA	1.01982	164.655	0	0	0	10.2693
BgiM21590-RA	0.0752765	-3.73166	alpha-amylase	mRNA	22.4361	232.014	1.37932	3.52485	1.69371	12.4699
BgiM21592-RA	0.157601	-2.66565	alpha-amylase	mRNA	61.1895	74.8432	70.3454	12.9244	4.23427	13.9369
BgiM21622-RA	0.073443	-3.76723	Alpha-amylase A type-1/2	mRNA	9.17842	291.888	0	0	0	20.5386
BgiM24963-RA	0.153959	-2.69938	alpha-amylase family glycosyl hydrolase	mRNA	1575.63	1185.33	463.452	178.592	45.7301	270.67
BgiM21501-RA	0.0652987	-3.9368	alpha-amylase-like isoform X1	mRNA	66.2886	1317.24	0	0	0	88.7562
BgiM21431-RA	0.464785	-1.10536	alpha-crystallin B chain	mRNA	233.54	352.698	227.588	137.469	126.181	113.696
BgiM33110-RA	0.360215	-1.47307	alpha-crystallin B chain	mRNA	234.56	279.726	153.105	99.8706	38.9553	100.493
BgiM08378-RA	0.0591177	-4.08027	alpha-N-acetylgalactosamine-specific lectin-like isoform X1	mRNA	5.09912	96.3606	0	0	0	4.40113
BgiM22847-RA	0.0618421	-4.01527	alpha-N-acetylgalactosaminidase	mRNA	10.1982	430.348	2.75864	2.3499	0	23.4727
BgiM20891-RA	0.444854	-1.1686	alpha-tubulin N-acetyltransferase	mRNA	100.963	93.554	53.7935	29.3737	39.8021	40.3437
BgiM26116-RA	0.269998	-1.88898	alternative oxidase mitochondrial	mRNA	139.716	130.976	45.5176	19.9741	13.5497	50.613
BgiM30021-RA	0.196823	-2.34503	AMP deaminase	mRNA	25.4956	14.9686	8.27592	1.17495	3.38742	3.66761
BgiM30019-RA	0.25841	-1.95227	AMP deaminase 2	mRNA	44.8723	35.5505	22.0691	0	7.62168	17.6045
BgiM00518-RA	0.289222	-1.78975	ankyrin and armadillo repeat-containing protein	mRNA	1497.1	1093.65	529.659	357.184	190.542	353.558
BgiM18763-RA	0.118008	-3.08305	ankyrin repeat and KH domain-containing protein 1	mRNA	43.8525	43.0348	8.27592	3.52485	2.54056	3.66761
BgiM18642-RA	0.0963979	-3.37485	ankyrin repeat and KH domain-containing protein 1	mRNA	15.2974	31.8083	22.0691	0	0	5.13465
BgiM22898-RA	0.325036	-1.62133	ankyrin repeat and lem domain-containing protein 2	mRNA	151.954	178.688	115.863	43.4731	33.0273	67.484
BgiM32493-RA	0.471291	-1.08531	ankyrin repeat domain-containing protein 39	mRNA	187.648	166.526	140.691	81.0714	66.9015	84.355
BgiM04487-RA	0.382006	-1.38833	ankyrin repeat domain-containing protein 54-like isoform X1	mRNA	989.23	827.017	416.555	371.284	171.064	309.546
BgiM21648-RA	0.252941	-1.98313	ankyrin repeat protein	mRNA	64.2489	60.8101	34.483	9.39959	13.5497	16.1375
BgiM35922-RA	0.10411	-3.26382	ankyrin repeat protein	mRNA	568.042	302.179	108.966	15.2743	5.92798	79.2204
BgiM21742-RA	0.379264	-1.39873	ankyrin repeat protein	mRNA	141.756	83.263	63.4488	45.823	17.7839	44.7449
BgiM13109-RA	0.148786	-2.74869	ankyrin repeat-containing protein C6C3.08	mRNA	69.3481	63.6167	16.5518	2.3499	0.846854	17.6045
BgiM35928-RA	0.0665221	-3.91002	ankyrin-2	mRNA	74.4472	17.7753	0	2.3499	0	2.20057
BgiM22983-RA	0.209375	-2.25584	anoctamin-6-like isoform X1	mRNA	259.035	184.301	125.518	46.9979	13.5497	57.2147
BgiM03496-RA	0.0754173	-3.72896	Anti-sigma-I factor RsgI6	mRNA	33.6542	1010.38	0	2.3499	0	74.8193
BgiM03493-RA	0.0449291	-4.47621	Anti-sigma-I factor RsgI6	mRNA	98.923	1716.72	0	0	0	79.9539
BgiM03492-RA	0.06454	-3.95366	Anti-sigma-I factor RsgI6	mRNA	16.3172	215.174	0	2.3499	0	11.0028
BgiM12305-RA	0.119769	-3.06167	antigen b membrane protein	mRNA	508.892	691.364	150.346	58.7474	18.6308	82.888
BgiM07333-RA	0.42475	-1.23531	apoptosis-resistant E3 ubiquitin protein ligase 1	mRNA	121.359	100.103	80.0006	28.1988	26.2525	72.6187
BgiM22259-RA	0.286098	-1.80542	arachidonate 12-lipoxygenase 12R-type	mRNA	21.4163	20.5819	12.4139	10.5745	0.846854	2.93409
BgiM07101-RA	0.484387	-1.04577	Arf GTPase arf1	mRNA	86.6851	63.6167	53.7935	31.7236	34.721	31.5415
BgiM07146-RA	0.167877	-2.57452	arginase-1-like isoform X1	mRNA	181.529	190.85	91.0352	22.324	9.31539	44.7449
BgiM22294-RA	0.141055	-2.82567	arginine kinase	mRNA	2640.33	2351.95	895.179	262.014	49.1175	517.867
BgiM10063-RA	0.381814	-1.38906	Armadillo repeat-containing x-linked protein 1	mRNA	1572.57	1133.87	704.833	364.234	348.904	588.285
BgiM19194-RA	0.167048	-2.58167	aromatic-L-amino-acid decarboxylase-like isoform X1	mRNA	606.796	515.482	310.347	85.7712	18.6308	133.501
BgiM10040-RA	0.0947952	-3.39904	Arrestin domain-containing protein 3	mRNA	5.09912	64.5522	9.65525	0	0.846854	5.13465
BgiM21593-RA	0.112296	-3.15463	ATP-binding cassette sub- A member 3	mRNA	171.331	122.556	111.725	3.52485	6.77483	33.742
BgiM19216-RA	0.133887	-2.90091	ATP-binding cassette sub- A member 3	mRNA	98.923	59.8745	22.0691	5.87474	0	16.871
BgiM04337-RA	0.451955	-1.14575	ATP-binding cassette sub-family A member 1	mRNA	68.3282	95.425	67.5867	70.4969	11.856	21.2721
BgiM04338-RA	0.387694	-1.36701	ATP-binding cassette sub-family A member 1	mRNA	204.985	181.495	80.0006	89.2961	18.6308	71.8852
BgiM19196-RA	0.208426	-2.26239	ATP-binding cassette sub-family A member 2	mRNA	75.467	58.939	33.1037	7.04969	0.846854	25.6733
BgiM19222-RA	0.189009	-2.40347	ATP-binding cassette sub-family A member 3	mRNA	86.6851	47.7125	31.7244	12.9244	1.69371	15.404
BgiM10072-RA	0.172675	-2.53387	ATP-binding cassette sub-family A member 3	mRNA	237.619	148.751	96.5525	27.0238	5.08112	49.8795
BgiM19217-RA	0.100379	-3.31647	ATP-binding cassette sub-family A member 3	mRNA	317.165	216.11	89.6558	5.87474	0.846854	54.2806
BgiM19219-RA	0.184282	-2.44001	ATP-binding cassette sub-family A member 3	mRNA	23.456	20.5819	9.65525	1.17495	0	7.33522
BgiM10628-RA	0.396516	-1.33455	ATP-binding cassette sub-family A member 3	mRNA	500.734	348.956	204.139	124.545	117.713	174.578
BgiM19144-RA	0.189766	-2.39771	ATP-binding cassette sub-family A member 3-like isoform X1	mRNA	418.128	318.083	128.277	54.0476	16.9371	91.6903
BgiM19215-RA	0.132098	-2.92032	ATP-binding cassette sub-family A member 3-like isoform X2	mRNA	218.242	148.751	67.5867	11.7495	6.77483	37.4096
BgiM05955-RA	0.168877	-2.56596	ATP-binding cassette sub-family A member 5-like isoform X1	mRNA	213.143	246.047	107.587	24.6739	5.08112	64.5499
BgiM19214-RA	0.219285	-2.18912	ATP-binding cassette sub-family A member 7	mRNA	463	395.733	206.898	89.2961	33.0273	110.028
BgiM11297-RA	0.127405	-2.9725	ATP-binding cassette sub-family A member 8-A	mRNA	492.575	370.474	179.312	24.6739	7.62168	99.0255
BgiM03661-RA	0.178291	-2.48769	ATP-binding cassette sub-family B member 6 mitochondrial	mRNA	465.04	641.78	169.656	76.3716	17.7839	132.034
BgiM11050-RA	0.333496	-1.58426	ATP-binding cassette sub-family D member 2-like X3	mRNA	87.7049	122.556	41.3796	25.8489	14.3965	42.5443
BgiM27391-RA	0.185952	-2.42699	ATP-dependent 6-phosphofructokinase	mRNA	83.6256	49.5836	28.9657	7.04969	3.38742	18.3381
BgiM04557-RA	0.305117	-1.71257	ATP-dependent DNA helicase	mRNA	247.817	290.953	114.484	97.5207	22.8651	77.7533
BgiM27036-RA	0.165905	-2.59157	ATP-dependent DNA helicase HFM1	mRNA	224.361	209.561	74.4833	15.2743	6.77483	60.8823
BgiM23258-RA	0.259945	-1.94372	ATP-dependent DNA helicase Q1	mRNA	669.005	1028.16	507.59	262.014	29.6399	280.205
BgiM23259-RA	0.175745	-2.50845	ATP-dependent DNA helicase Q1	mRNA	101.982	154.364	64.8281	16.4493	3.38742	35.2091
BgiM23260-RA	0.133188	-2.90847	ATP-dependent DNA helicase Q1	mRNA	135.637	187.108	92.4145	14.0994	0.846854	38.8767
BgiM18879-RA	0.453212	-1.14174	ATP-dependent DNA helicase Q4	mRNA	66.2886	92.6184	62.0694	38.7733	29.6399	30.8079
BgiM18865-RA	0.277925	-1.84723	ATP-dependent DNA helicase Q4	mRNA	59.1498	45.8414	33.1037	10.5745	6.77483	19.8051
BgiM18868-RA	0.261134	-1.93714	ATP-dependent DNA helicase Q4	mRNA	54.0507	33.6794	27.5864	10.5745	5.08112	13.2034
BgiM32849-RA	0.415531	-1.26697	ATP-dependent RNA helicase an3	mRNA	1782.65	1684.91	897.938	600.399	466.616	745.992
BgiM21690-RA	0.461579	-1.11535	ATP-dependent RNA helicase DDX11	mRNA	47.9317	70.1655	38.621	35.2485	12.7028	23.4727
BgiM14519-RA	0.371478	-1.42865	ATP-dependent RNA helicase DDX4	mRNA	1405.32	1907.57	838.627	499.353	401.409	640.365
BgiM07364-RA	0.0931486	-3.42432	ATP-dependent RNA helicase DHX57	mRNA	274.333	198.334	74.4833	7.04969	4.23427	38.1432
BgiM03766-RA	0.446427	-1.16351	ATP-dependent RNA helicase SUPV3L1 mitochondrial	mRNA	310.027	254.467	166.898	112.795	99.0819	113.696
BgiM10051-RA	0.319907	-1.64427	ATP-dependent RNA helicase tdrd9	mRNA	165.212	110.394	56.5521	17.6242	39.8021	47.6789
BgiM12910-RA	0.243866	-2.03584	ATPase family AAA domain-containing protein 2B-like isoform X1	mRNA	3819.24	4380.2	2037.26	667.371	332.814	1494.92
BgiM20352-RA	0.235316	-2.08733	ATPase inhibitor B mitochondrial	mRNA	336.542	323.697	148.967	89.2961	16.9371	82.888
BgiM31788-RA	0.371044	-1.43034	autophagy-related protein 16-1	mRNA	213.143	195.528	117.242	66.9721	50.8112	76.2863
BgiM08145-RA	0.447388	-1.1604	B-cell cll/lymphoma 6 member b protein	mRNA	570.082	661.427	302.071	212.666	198.164	274.337
BgiM26876-RA	0.444668	-1.1692	B-cell CLL/lymphoma 7 protein family member A	mRNA	362.038	261.016	161.381	99.8706	121.1	126.899
BgiM19453-RA	0.182279	-2.45578	baculoviral IAP repeat-containing protein 2	mRNA	106.062	124.427	35.8623	21.1491	2.54056	23.4727
BgiM16745-RA	0.0999291	-3.32295	baculoviral IAP repeat-containing protein 2-like isoform X1	mRNA	65.2688	46.777	8.27592	0	1.69371	8.80227
BgiM19447-RA	0.194495	-2.3622	baculoviral IAP repeat-containing protein 3	mRNA	2322.14	2363.17	984.835	494.653	99.9288	506.864
BgiM09880-RA	0.219343	-2.18874	baculoviral IAP repeat-containing protein 3	mRNA	170.311	106.652	42.7589	11.7495	15.2434	41.8108
BgiM19448-RA	0.185283	-2.4322	baculoviral IAP repeat-containing protein 7	mRNA	301.868	226.401	133.794	43.4731	5.92798	71.8852
BgiM19449-RA	0.148662	-2.74989	baculoviral IAP repeat-containing protein 8	mRNA	386.513	398.54	140.691	50.5228	4.23427	81.421
BgiM05999-RA	0.239357	-2.06277	BAI1-associated protein 3	mRNA	74.4472	56.1324	33.1037	4.69979	17.7839	15.404
BgiM18887-RA	0.0576807	-4.11577	basic phospholipase A2	mRNA	16.3172	353.634	0	1.17495	1.69371	16.871
BgiM18681-RA	0.301672	-1.72895	basic phospholipase A2 caudoxin	mRNA	17.337	34.615	55.1728	9.39959	14.3965	7.33522
BgiM28710-RA	0.314248	-1.67002	beta beta-carotene 15 15p-monooxygenase	mRNA	452.802	301.244	211.036	115.145	54.1986	132.768
BgiM15933-RA	0.215564	-2.21381	beta-1 3-galactosyl-O-glycosyl-glycoprotein beta-1 6-N-acetylglucosaminyltransferase	mRNA	371.216	207.69	126.898	62.2723	20.3245	68.2176
BgiM16680-RA	0.194904	-2.35917	Beta-1 3-galactosyl-O-glycosyl-glycoprotein beta-1 6-N-acetylglucosaminyltransferase	mRNA	141.756	97.2961	35.8623	37.5984	5.08112	9.53579
BgiM00459-RA	0.161157	-2.63346	Beta-1 3-galactosyl-O-glycosyl-glycoprotein beta-1 6-N-acetylglucosaminyltransferase	mRNA	345.72	234.82	86.8972	39.9482	6.77483	59.4153
BgiM01153-RA	0.192099	-2.38008	beta-1 3-galactosyltransferase 1	mRNA	203.965	145.944	74.4833	30.5487	14.3965	35.2091
BgiM10408-RA	0.146415	-2.77186	beta-1 3-galactosyltransferase 1	mRNA	192.747	128.169	66.2074	28.1988	10.1622	16.871
BgiM36384-RA	0.191889	-2.38165	beta-1 3-galactosyltransferase 1	mRNA	409.969	296.566	113.104	74.0218	25.4056	56.4812
BgiM17817-RA	0.163254	-2.61481	beta-1 3-galactosyltransferase 5	mRNA	354.899	170.268	71.7247	48.1729	6.77483	41.0772
BgiM17816-RA	0.12571	-2.99183	beta-1 3-galactosyltransferase 5	mRNA	132.577	91.6829	30.3451	7.04969	0	23.4727
BgiM31167-RA	0.190075	-2.39536	beta-1 3-galactosyltransferase 5	mRNA	340.621	219.852	88.2765	41.1232	22.8651	57.9482
BgiM17813-RA	0.096478	-3.37366	beta-1 3-glucan-binding protein	mRNA	43.8525	476.19	0	0	1.69371	46.9454
BgiM07419-RA	0.174609	-2.5178	beta-2 adrenergic receptor-like isoform X1	mRNA	80.5661	58.939	30.3451	8.22464	1.69371	18.3381
BgiM07417-RA	0.127238	-2.97439	beta-2 adrenergic receptor-like isoform X1	mRNA	74.4472	43.0348	12.4139	2.3499	1.69371	11.0028
BgiM35283-RA	0.226419	-2.14293	beta-4C adrenergic receptor	mRNA	60.1696	34.615	13.7932	10.5745	1.69371	11.0028
BgiM27871-RA	0.0692264	-3.85253	beta-D-xylosidase 7	mRNA	67.3084	1318.18	0	1.17495	0	93.1573
BgiM20497-RA	0.105438	-3.24553	beta-hexosaminidase subunit beta	mRNA	10.1982	168.397	0	1.17495	0	16.1375
BgiM19110-RA	0.221144	-2.17694	beta-N-acetyl-D-glucosaminide beta-1 4-N-acetylglucosaminyl-transferase-like isoform X1	mRNA	98.923	99.1672	51.0349	27.0238	2.54056	24.2062
BgiM34011-RA	0.247289	-2.01573	BgiMsFReDn15	mRNA	215.183	178.688	91.0352	57.5725	17.7839	43.2778
BgiM29700-RA	0.288769	-1.79201	BgMFREP17.3	mRNA	24.4758	16.8397	6.8966	4.69979	5.08112	2.93409
BgiM14337-RA	0.198387	-2.33361	BgMsFReDn22	mRNA	97.9031	68.2944	28.9657	12.9244	1.69371	22.7392
BgiM05629-RA	0.195257	-2.35655	BgMsFReDn3	mRNA	826.058	1088.97	528.28	197.391	51.6581	226.658
BgiM14738-RA	0.369609	-1.43593	biliverdin reductase A	mRNA	184.588	203.012	131.035	72.8468	30.4867	87.2891
BgiM14739-RA	0.354108	-1.49774	biliverdin reductase A	mRNA	145.835	129.104	96.5525	35.2485	26.2525	68.9511
BgiM27734-RA	0.355302	-1.49288	bis(5p-nucleosyl)-tetraphosphatase PrpE [asymmetrical]	mRNA	67.3084	48.6481	33.1037	12.9244	16.9371	22.0057
BgiM19446-RA	0.221739	-2.17307	BOI-related E3 ubiquitin-protein ligase 2 isoform X2	mRNA	466.06	496.772	195.864	115.145	35.5679	104.894
BgiM15415-RA	0.053737	-4.21794	bone morphogenetic protein 1	mRNA	34.674	7.48432	1.37932	0	0	0.733522
BgiM22168-RA	0.0755394	-3.72663	Bone morphogenetic protein 2 (BMP2-like)	mRNA	77.5067	55.1968	12.4139	3.52485	0	5.86818
BgiM06217-RA	0.11473	-3.12369	BPTI/Kunitz domain-containing protein 4	mRNA	5.09912	73.9076	0	0	1.69371	5.86818
BgiM31475-RA	0.175985	-2.50648	C-C chemokine receptor type 1	mRNA	315.126	202.077	93.7938	48.1729	11.0091	46.9454
BgiM29157-RA	0.286682	-1.80248	C-factor	mRNA	29.5749	25.2596	9.65525	5.87474	8.46854	2.93409
BgiM06844-RA	0.250263	-1.99848	cadherin EGF LAG seven-pass G-type receptor 1	mRNA	26.5154	35.5505	13.7932	1.17495	8.46854	8.06874
BgiM19819-RA	0.340709	-1.55339	cadherin EGF LAG seven-pass G-type receptor 2	mRNA	34.674	46.777	17.9312	11.7495	3.38742	17.6045
BgiM19820-RA	0.29476	-1.76239	cadherin EGF LAG seven-pass G-type receptor 2	mRNA	31.6146	34.615	11.0346	10.5745	0	11.0028
BgiM05631-RA	0.255524	-1.96847	cadherin-99C	mRNA	326.344	481.803	164.139	103.395	22.0182	121.765
BgiM05630-RA	0.131596	-2.92581	Cadherin-99C	mRNA	99.9428	63.6167	31.7244	4.69979	3.38742	16.1375
BgiM19431-RA	0.0931578	-3.42418	Caffeoyl-CoA O-methyltransferase 1	mRNA	163.172	150.622	41.3796	5.87474	0	25.6733
BgiM35569-RA	0.311172	-1.68422	calcineurin subunit B	mRNA	62.2093	67.3589	51.0349	31.7236	4.23427	19.0716
BgiM35571-RA	0.196229	-2.34939	calcineurin subunit B	mRNA	394.672	427.542	166.898	76.3716	14.3965	101.96
BgiM01318-RA	0.111302	-3.16745	calcitonin receptor-like protein 1	mRNA	446.683	274.113	140.691	29.3737	3.38742	61.6159
BgiM23236-RA	0.0946765	-3.40085	calcium binding protein 2	mRNA	31.6146	438.768	0	0	3.38742	39.6102
BgiM04309-RA	0.183656	-2.44492	calcium-activated potassium channel slo-1	mRNA	705.719	740.947	267.588	66.9721	22.0182	224.458
BgiM04307-RA	0.205659	-2.28167	calcium-activated potassium channel slowpoke	mRNA	189.687	255.402	113.104	36.4234	11.0091	66.017
BgiM07509-RA	0.219362	-2.18861	calmodulin A like	mRNA	199.886	142.202	81.3799	22.324	18.6308	50.613
BgiM18561-RA	0.090394	-3.46763	calmodulin-like protein 5 isoform X1	mRNA	25.4956	364.86	0	0	0	33.742
BgiM22536-RA	0.422958	-1.24141	calnexin-like isoform X2	mRNA	1897.89	1862.66	957.249	694.395	451.373	848.685
BgiM02494-RA	0.168018	-2.57331	caltractin	mRNA	60.1696	62.6812	31.7244	11.7495	2.54056	10.2693
BgiM02495-RA	0.111578	-3.16387	caltractin	mRNA	72.4075	63.6167	28.9657	3.52485	6.77483	6.6017
BgiM24678-RA	0.159538	-2.64803	cAMP-dependent protein kinase catalytic subunit	mRNA	167.251	123.491	46.8969	17.6242	2.54056	32.275
BgiM14718-RA	0.145903	-2.77692	cAMP-dependent protein kinase type 2	mRNA	186.628	149.686	52.4142	23.499	1.69371	30.0744
BgiM35464-RA	0.204623	-2.28896	CAP-Gly domain-containing linker protein 1	mRNA	144.815	99.1672	51.0349	14.0994	6.77483	38.1432
BgiM36518-RA	0.16149	-2.63048	CAP-Gly domain-containing linker protein 1	mRNA	14.2775	14.0331	4.13796	2.3499	0	1.46704
BgiM23125-RA	0.283086	-1.82069	CAP-Gly domain-containing linker protein 1	mRNA	18.3568	12.162	4.13796	4.69979	1.69371	2.20057
BgiM09587-RA	0.184541	-2.43799	CAP-Gly domain-containing linker protein 1	mRNA	24.4758	18.7108	9.65525	4.69979	0	3.66761
BgiM25102-RA	0.127404	-2.97252	carbohydrate sulfotransferase 5	mRNA	37.7335	31.8083	11.0346	2.3499	4.23427	2.20057
BgiM26927-RA	0.203337	-2.29805	carbonic anhydrase 2	mRNA	124.419	152.493	71.7247	30.5487	0.846854	38.1432
BgiM32550-RA	0.211961	-2.23813	carbonic anhydrase1	mRNA	378.355	394.798	166.898	77.5466	27.9462	92.4238
BgiM28544-RA	0.153223	-2.7063	carnitine O-palmitoyltransferase 1 liver isoform	mRNA	251.897	431.284	121.38	31.7236	10.1622	79.9539
BgiM28545-RA	0.161956	-2.62633	carnitine O-palmitoyltransferase 1 muscle isoform	mRNA	167.251	196.463	45.5176	10.5745	0	54.2806
BgiM33577-RA	0.259846	-1.94427	CAS1 domain-containing protein 1	mRNA	116.26	97.2961	67.5867	11.7495	21.1713	38.8767
BgiM04647-RA	0.467067	-1.0983	caskin-1	mRNA	428.326	307.793	264.83	146.869	158.362	161.375
BgiM15263-RA	0.155012	-2.68955	catalase	mRNA	2233.42	2070.35	873.11	272.588	62.6672	465.787
BgiM15261-RA	0.242428	-2.04437	catalase	mRNA	517.051	575.357	260.692	150.393	40.649	135.702
BgiM13108-RA	0.207834	-2.2665	catenin (cadherin-associated protein) alpha 3	mRNA	1276.82	1007.58	517.245	260.839	89.7665	230.326
BgiM00280-RA	0.240027	-2.05873	catenin alpha-2-like isoform X4	mRNA	66.2886	83.263	35.8623	21.1491	5.92798	16.1375
BgiM02949-RA	0.0872348	-3.51895	cation-dependent mannose-6-phosphate receptor-like isoform X1	mRNA	18.3568	251.66	0	0	0	22.0057
BgiM29442-RA	0.0661613	-3.91787	cation-transporting ATPase 13A3	mRNA	10.1982	253.531	4.13796	0	0	16.1375
BgiM17185-RA	0.116832	-3.0975	CCAAT/enhancer-binding protein alpha-like isoform X2	mRNA	328.383	245.111	651.039	57.5725	57.5861	26.4068
BgiM02418-RA	0.389142	-1.36163	CDK2-associated and cullin domain-containing protein 1	mRNA	239.659	271.306	107.587	66.9721	62.6672	110.028
BgiM33271-RA	0.408008	-1.29333	cell adhesion molecule 3	mRNA	78.5265	44.9059	34.483	27.0238	14.3965	22.0057
BgiM10776-RA	0.146628	-2.76976	cell death abnormality protein 1	mRNA	1733.7	1161	573.797	110.445	37.2616	359.426
BgiM36263-RA	0.0985303	-3.34329	cell death abnormality protein 1	mRNA	28.5551	6.54878	2.75864	0	0	2.20057
BgiM36261-RA	0.234569	-2.09192	cell death abnormality protein 1	mRNA	134.617	114.136	60.6901	31.7236	16.0902	23.4727
BgiM36472-RA	0.34128	-1.55097	cell death abnormality protein 1	mRNA	107.082	105.716	51.0349	48.1729	19.4776	21.2721
BgiM36265-RA	0.167134	-2.58092	cell death abnormality protein 1	mRNA	179.489	153.429	59.3108	22.324	11.0091	30.8079
BgiM03559-RA	0.433216	-1.20684	cell differentiation protein RCD1	mRNA	815.86	539.806	377.934	264.363	187.155	298.544
BgiM32459-RA	0.242058	-2.04657	cell division cycle protein 20	mRNA	489.516	373.28	171.036	93.9959	39.8021	115.163
BgiM12362-RA	0.316886	-1.65796	cell division cycle protein 20	mRNA	363.058	416.315	252.416	129.244	49.1175	147.438
BgiM01193-RA	0.306307	-1.70695	cell division cycle-associated protein 7-like isoform X2	mRNA	654.727	386.378	233.105	183.292	85.5322	120.298
BgiM12653-RA	0.165003	-2.59944	cell number regulator 10	mRNA	236.599	244.176	85.5179	41.1232	7.62168	43.2778
BgiM07186-RA	0.438744	-1.18855	cell surface glycoprotein 1	mRNA	1738.8	1763.49	904.834	545.176	567.392	820.078
BgiM27000-RA	0.259152	-1.94813	cell wall integrity and stress response component 2	mRNA	71.3877	110.394	49.6555	22.324	3.38742	33.0085
BgiM36316-RA	0.143477	-2.80111	cell wall integrity and stress response component 2	mRNA	67.3084	46.777	23.4485	7.04969	1.69371	9.53579
BgiM31868-RA	0.404945	-1.3042	cell wall integrity and stress response component 4	mRNA	168.271	145.944	111.725	62.2723	32.1804	77.0198
BgiM03355-RA	0.128444	-2.96079	cell wall protein DAN4	mRNA	4.0793	95.425	0	4.69979	0	6.6017
BgiM09457-RA	0.259191	-1.94791	centromere protein K	mRNA	113.201	74.8432	44.1383	12.9244	20.3245	25.6733
BgiM18728-RA	0.409134	-1.28935	centromere protein L	mRNA	122.379	117.878	66.2074	45.823	27.9462	50.613
BgiM32877-RA	0.480714	-1.05675	Centrosomal protein of 19 kDa	mRNA	115.24	90.7473	55.1728	39.9482	35.5679	49.146
BgiM11330-RA	0.35114	-1.50988	centrosomal protein of 41 kDa-like isoform X1	mRNA	315.126	249.789	165.518	83.4213	62.6672	109.295
BgiM15883-RA	0.46764	-1.09653	centrosomal protein of 85 kDa	mRNA	359.998	263.822	215.174	131.594	121.947	137.902
BgiM05292-RA	0.476681	-1.0689	centrosomal protein of 95 kDa	mRNA	1840.78	1818.69	1227.6	1056.28	546.221	726.187
BgiM28608-RA	0.32956	-1.60139	ceramide-1-phosphate transfer protein	mRNA	476.258	456.543	211.036	146.869	71.9826	156.974
BgiM21417-RA	0.359026	-1.47784	cGMP-dependent 3p 5p-cyclic phosphodiesterase	mRNA	174.39	161.848	100.69	49.3478	27.9462	78.4869
BgiM21416-RA	0.150613	-2.73108	cGMP-dependent 3p 5p-cyclic phosphodiesterase	mRNA	1289.06	885.956	384.83	52.8727	30.4867	300.744
BgiM03421-RA	0.375347	-1.4137	chitin binding beak protein 1	mRNA	50.9912	42.0993	23.4485	4.69979	15.2434	22.7392
BgiM33826-RA	0.127701	-2.96916	chitin synthase 6	mRNA	33.6542	159.042	2.75864	5.87474	0	17.6045
BgiM10440-RA	0.118165	-3.08113	chitinase-like protein PB1E7.04c	mRNA	37.7335	29.0017	2.75864	0	0.846854	5.86818
BgiM15130-RA	0.113457	-3.13978	chlorophyllase-1	mRNA	3.05947	52.3902	8.27592	3.52485	0	2.20057
BgiM36416-RA	0.140257	-2.83386	choice-of-anchor D domain-containing protein	mRNA	35.6939	24.324	6.8966	3.52485	0	4.40113
BgiM35168-RA	0.045822	-4.44782	cholinesterase 1-like isoform X1	mRNA	0	211.432	0	0	0	8.06874
BgiM36303-RA	0.28083	-1.83223	chromatin target of PRMT1 protein-like isoform X2	mRNA	2630.13	2182.61	1071.73	629.772	348.904	672.64
BgiM10604-RA	0.24467	-2.03109	chymotrypsin-like elastase family member 2A	mRNA	221.302	172.139	77.242	45.823	15.2434	52.8136
BgiM10603-RA	0.145704	-2.77889	chymotrypsin-like elastase family member 2A	mRNA	49.9714	28.0662	11.0346	4.69979	1.69371	5.13465
BgiM26588-RA	0.115783	-3.1105	chymotrypsinogen A	mRNA	18.3568	10.2909	9.65525	0	0	2.93409
BgiM32368-RA	0.246318	-2.02141	chymotrypsinogen B	mRNA	287.59	201.141	84.1386	59.9224	16.0902	63.8164
BgiM20953-RA	0.220586	-2.18059	cilia- and flagella-associated protein 157	mRNA	1255.4	1609.13	757.247	340.735	70.2889	386.566
BgiM20951-RA	0.228798	-2.12785	cilia- and flagella-associated protein 157	mRNA	388.553	479.932	208.277	75.1967	30.4867	139.369
BgiM02488-RA	0.203691	-2.29555	cilia- and flagella-associated protein 299 isoform X1	mRNA	129.518	131.911	85.5179	30.5487	10.1622	28.6074
BgiM02490-RA	0.24357	-2.03759	cilia- and flagella-associated protein 299 isoform X1	mRNA	362.038	268.5	143.449	85.7712	23.7119	77.7533
BgiM00663-RA	0.133004	-2.91046	cilia- and flagella-associated protein 44	mRNA	1593.99	952.379	380.693	125.719	45.7301	216.389
BgiM36176-RA	0.166836	-2.5835	cilia- and flagella-associated protein 52	mRNA	1014.73	832.63	434.486	103.395	38.9553	236.928
BgiM03293-RA	0.219688	-2.18647	cilia- and flagella-associated protein 58-like isoform X1	mRNA	2025.37	2087.19	962.766	425.331	111.785	576.548
BgiM20295-RA	0.165144	-2.59821	Cilia- and flagella-associated protein 77	mRNA	572.122	512.676	231.726	81.0714	27.0993	107.828
BgiM24277-RA	0.267387	-1.903	cleavage and polyadenylation specificity factor subunit 6-like isoform X2	mRNA	111.161	199.27	100.69	39.9482	20.3245	48.4125
BgiM24278-RA	0.176567	-2.50171	cleavage and polyadenylation specificity factor subunit 6-like isoform X2	mRNA	112.181	137.524	53.7935	27.0238	1.69371	23.4727
BgiM36455-RA	0.229639	-2.12256	coadhesin	mRNA	36.7137	34.615	20.6898	4.69979	3.38742	11.7364
BgiM35235-RA	0.194483	-2.36228	Coadhesin	mRNA	97.9031	47.7125	24.8278	11.7495	1.69371	18.3381
BgiM33902-RA	0.172393	-2.53623	coadhesin	mRNA	36.7137	25.2596	20.6898	2.3499	1.69371	8.80227
BgiM36473-RA	0.135439	-2.88428	coadhesin	mRNA	145.835	90.7473	26.2071	8.22464	1.69371	24.2062
BgiM33227-RA	0.456319	-1.13188	coiled-coil domain-containing protein 103	mRNA	289.63	178.688	165.518	146.869	70.2889	71.1516
BgiM19962-RA	0.24986	-2.00081	coiled-coil domain-containing protein 18	mRNA	152.974	145.009	35.8623	42.2981	12.7028	27.1403
BgiM19969-RA	0.166507	-2.58634	coiled-coil domain-containing protein 18-like isoform X1	mRNA	19436.8	17077.3	6766.95	2190.1	915.449	4099.66
BgiM27824-RA	0.294545	-1.76344	coiled-coil domain-containing protein 62	mRNA	2249.73	1751.33	844.144	563.975	318.417	543.54
BgiM26925-RA	0.228544	-2.12946	coiled-coil-helix-coiled-coil-helix domain-containing protein 2	mRNA	159.093	263.822	88.2765	51.6977	11.0091	52.8136
BgiM18649-RA	0.0844713	-3.56539	collagen alpha-1(XII) chain	mRNA	22.4361	261.016	4.13796	0	0	22.7392
BgiM08825-RA	0.0951767	-3.39325	collagen alpha-1(XII) chain	mRNA	8.1586	185.237	0	0	0	16.871
BgiM19490-RA	0.125506	-2.99417	complement component c3	mRNA	6726.76	4405.46	1715.87	395.958	128.722	1086.35
BgiM30554-RA	0.220744	-2.17956	contactin-2	mRNA	83.6256	64.5522	30.3451	14.0994	9.31539	14.6704
BgiM01319-RA	0.173445	-2.52745	corticotropin-releasing factor receptor 2	mRNA	962.714	740.012	328.278	139.819	31.3336	179.713
BgiM06521-RA	0.354582	-1.49581	crossover junction endonuclease EME1	mRNA	81.586	85.1341	38.621	21.1491	16.0902	34.4755
BgiM00635-RA	0.437415	-1.19293	cst complex subunit ctc1	mRNA	169.291	122.556	73.104	54.0476	36.4147	68.2176
BgiM22283-RA	0.0649521	-3.94448	CUB domain-containing protein 2	mRNA	59.1498	23.3885	9.65525	0	0	4.40113
BgiM32697-RA	0.175178	-2.51311	cx9C motif-containing protein 4 mitochondrial	mRNA	320.225	305.921	92.4145	34.0735	17.7839	72.6187
BgiM27278-RA	0.174642	-2.51753	cyclic nucleotide-binding domain-containing protein 2	mRNA	173.37	252.596	84.1386	19.9741	1.69371	66.017
BgiM11738-RA	0.220974	-2.17805	cyclic nucleotide-binding domain-containing protein 2	mRNA	43.8525	27.1306	8.27592	7.04969	2.54056	6.6017
BgiM27424-RA	0.192849	-2.37445	cyclic nucleotide-binding domain-containing protein 2-like isoform X3	mRNA	377.335	407.895	158.622	76.3716	11.856	92.4238
BgiM28977-RA	0.136908	-2.86872	cyclin N-terminal domain-containing protein 1-like isoform X1	mRNA	111.161	94.4895	26.2071	9.39959	2.54056	18.3381
BgiM25482-RA	0.310121	-1.6891	cyclin-dependent kinase 2	mRNA	132.577	102.909	66.2074	18.7992	23.7119	49.8795
BgiM08583-RA	0.401373	-1.31698	cyclin-dependent kinase inhibitor 3	mRNA	224.361	217.045	132.415	104.57	55.0455	69.6846
BgiM24786-RA	0.139751	-2.83907	cyclin-dependent kinase inhibitor far1	mRNA	19.3767	6.54878	5.51728	0	0	2.93409
BgiM30337-RA	0.393542	-1.34541	cyclin-dependent kinases regulatory subunit 1	mRNA	298.809	323.697	153.105	133.944	49.9644	120.298
BgiM01660-RA	0.172775	-2.53303	cylicin-1	mRNA	930.08	791.467	288.278	139.819	32.1804	173.845
BgiM26139-RA	0.156381	-2.67686	cysteine sulfinic acid decarboxylase	mRNA	794.443	499.578	217.933	62.2723	35.5679	137.169
BgiM25207-RA	0.10509	-3.2503	cystine knot toxin	mRNA	10.1982	101.974	0	0	0	10.2693
BgiM17629-RA	0.206585	-2.27519	cytochrome b-c1 complex subunit Rieske mitochondrial	mRNA	579.26	465.899	231.726	89.2961	55.0455	118.097
BgiM27125-RA	0.278815	-1.84262	cytochrome c oxidase subunit 6A2 mitochondrial-like isoform X2	mRNA	421.187	449.995	186.208	148.044	51.6581	93.8908
BgiM06053-RA	0.201411	-2.31179	cytochrome c oxidase subunit 6B	mRNA	1151.38	1183.46	506.211	260.839	47.4238	262.601
BgiM02741-RA	0.301588	-1.72935	cytochrome c oxidase subunit 7C mitochondrial	mRNA	478.298	556.646	299.313	192.692	50.8112	157.707
BgiM36125-RA	0.26156	-1.93479	cytochrome c oxidase subunit 7C mitochondrial-like isoform X4	mRNA	1013.71	1140.42	503.452	323.111	73.6763	297.076
BgiM13446-RA	0.444972	-1.16821	cytochrome c-type heme lyase	mRNA	2677.04	1978.67	1270.35	872.987	813.827	949.178
BgiM00571-RA	0.0525288	-4.25075	cytochrome P450 26A1	mRNA	111.161	21.5174	0	0	1.69371	3.66761
BgiM09574-RA	0.128952	-2.95509	cytochrome P450 2J1	mRNA	65.2688	14.9686	8.27592	0	8.46854	1.46704
BgiM25429-RA	0.101493	-3.30055	cytoplasmic polyadenylation element-binding protein 1	mRNA	75.467	41.1637	8.27592	2.3499	0	8.80227
BgiM02007-RA	0.496112	-1.01126	cytoplasmic polyadenylation element-binding protein 2	mRNA	847.474	772.756	678.626	529.902	308.255	301.478
BgiM33220-RA	0.400997	-1.31834	cytosolic 5p-nucleotidase 3A-like isoform X1	mRNA	175.41	149.686	71.7247	49.3478	50.8112	57.9482
BgiM03627-RA	0.355306	-1.49287	cytosolic carboxypeptidase 1-like isoform X1	mRNA	848.494	676.395	405.52	223.24	193.083	268.469
BgiM12454-RA	0.243683	-2.03692	cytosolic carboxypeptidase 6	mRNA	194.786	103.845	77.242	30.5487	13.5497	46.2119
BgiM26692-RA	0.462009	-1.11401	cytospin-A	mRNA	592.518	404.153	297.933	183.292	165.983	247.93
BgiM27351-RA	0.138955	-2.84731	DBH-like monooxygenase protein 1	mRNA	17.337	103.845	5.51728	5.87474	0	10.2693
BgiM02951-RA	0.18901	-2.40347	DC-STAMP domain-containing protein 2	mRNA	85.6653	91.6829	42.7589	14.0994	3.38742	22.7392
BgiM03031-RA	0.454736	-1.1369	DDB1- and CUL4-associated factor 12	mRNA	235.579	204.883	114.484	71.6719	77.0637	102.693
BgiM35717-RA	0.189825	-2.39725	DE3 microsatellite sequence	mRNA	19.3767	32.7439	19.3105	7.04969	0	5.13465
BgiM12182-RA	0.194965	-2.35871	death inducer-obliterator 1	mRNA	86.6851	50.5191	12.4139	15.2743	5.92798	6.6017
BgiM06420-RA	0.195849	-2.35218	deferrochelatase/peroxidase YfeX	mRNA	9747.48	10537.9	4635.9	2040.89	607.194	2231.37
BgiM19032-RA	0.198148	-2.33535	degenerin mec-10	mRNA	226.401	189.915	77.242	46.9979	18.6308	30.8079
BgiM05034-RA	0.18956	-2.39928	dehydrogenase/reductase SDR family member 11-like isoform X1	mRNA	880.109	1309.76	440.003	198.566	55.0455	243.529
BgiM25790-RA	0.07482	-3.74043	Deleted in malignant brain tumors 1 protein	mRNA	6.11895	201.141	0	0	0	13.9369
BgiM04297-RA	0.266984	-1.90517	delphilin-like isoform X2	mRNA	283.511	200.205	104.828	44.648	47.4238	63.8164
BgiM11832-RA	0.297343	-1.7498	delta-like protein C isoform X1	mRNA	44.8723	50.5191	35.8623	16.4493	0.846854	20.5386
BgiM22970-RA	0.428088	-1.22402	deoxycytidylate deaminase	mRNA	238.639	258.209	122.76	92.8209	64.3609	107.094
BgiM01036-RA	0.454913	-1.13634	DET1- and DDB1-associated protein 1	mRNA	283.511	261.951	220.691	115.145	87.2259	145.237
BgiM27622-RA	0.157709	-2.66467	dimethylaniline monooxygenase [N-oxide-forming] 5	mRNA	21.4163	23.3885	8.27592	0	2.54056	4.40113
BgiM22173-RA	0.217222	-2.20276	dipeptidase 1	mRNA	332.463	217.981	73.104	35.2485	26.2525	72.6187
BgiM12285-RA	0.319054	-1.64813	diphthamide biosynthesis protein 2	mRNA	775.067	648.329	344.83	189.167	140.578	233.26
BgiM08317-RA	0.4443	-1.17039	diphthine--ammonia ligase-like isoform X1	mRNA	1394.1	1465.06	892.421	569.85	461.535	634.497
BgiM28930-RA	0.307018	-1.70361	DIS3-like exonuclease 2	mRNA	965.774	632.425	311.726	226.765	151.587	206.853
BgiM07144-RA	0.194758	-2.36024	disintegrin and metalloproteinase domain-containing protein 10	mRNA	36.7137	54.2613	11.0346	14.0994	0	4.40113
BgiM33118-RA	0.20067	-2.3171	disintegrin and metalloproteinase domain-containing protein 17	mRNA	327.364	454.672	148.967	54.0476	11.856	119.564
BgiM33113-RA	0.0881975	-3.50312	disintegrin and metalloproteinase domain-containing protein 17	mRNA	13.2577	11.2265	1.37932	0	0	0.733522
BgiM21278-RA	0.308814	-1.69519	disintegrin and metalloproteinase domain-containing protein 17	mRNA	19.3767	18.7108	8.27592	7.04969	1.69371	4.40113
BgiM33032-RA	0.185622	-2.42956	disintegrin and metalloproteinase domain-containing protein 17-like isoform X1	mRNA	58.13	109.458	46.8969	12.9244	4.23427	21.2721
BgiM32570-RA	0.297947	-1.74687	disks large 1-like isoform X2	mRNA	2492.45	2393.11	1073.11	552.226	426.814	795.138
BgiM07686-RA	0.154794	-2.69158	disulfide-isomerase C1F5.02	mRNA	522.15	369.538	107.587	55.2226	25.4056	72.6187
BgiM04507-RA	0.48213	-1.0525	DNA damage-inducible transcript 4-like protein	mRNA	99.9428	142.202	64.8281	46.9979	46.577	53.5471
BgiM33016-RA	0.0687439	-3.86262	DNA double-strand break repair Rad50 ATPase	mRNA	2.03965	74.8432	2.75864	0	1.69371	2.20057
BgiM35211-RA	0.471922	-1.08338	DNA endonuclease rbbp8	mRNA	43.8525	39.2927	46.8969	22.324	11.0091	27.1403
BgiM18920-RA	0.372281	-1.42554	DNA helicase MCM8	mRNA	32.6344	43.0348	16.5518	16.4493	5.08112	11.7364
BgiM24682-RA	0.357126	-1.48549	DNA helicase MCM9	mRNA	245.778	200.205	89.6558	76.3716	33.8742	79.9539
BgiM07712-RA	0.410658	-1.28399	DNA polymerase eta	mRNA	188.668	158.106	70.3454	75.1967	36.4147	58.6818
BgiM00364-RA	0.175917	-2.50703	DNA polymerase I	mRNA	181.529	180.559	80.0006	23.499	5.92798	46.9454
BgiM14922-RA	0.302536	-1.72482	DNA polymerase theta	mRNA	146.855	155.3	63.4488	38.7733	12.7028	57.9482
BgiM28071-RA	0.439799	-1.18508	DNA repair protein RAD51 4-like isoform X1	mRNA	119.319	112.265	60.6901	52.8727	21.1713	53.5471
BgiM10972-RA	0.167233	-2.58007	DNA-directed RNA polymerase II subunit RPB1	mRNA	19579.6	21190	6962.81	2798.73	898.512	4283.77
BgiM21834-RA	0.163995	-2.60828	DNA-directed RNA polymerase II subunit RPB1	mRNA	409.969	338.665	120.001	51.6977	26.2525	63.0829
BgiM10971-RA	0.113082	-3.14455	DNA-directed RNA polymerase II subunit RPB1-like X1	mRNA	1755.12	1663.39	480.004	91.646	22.0182	325.684
BgiM10407-RA	0.489227	-1.03142	dnaJ subfamily B member 9	mRNA	481.357	358.312	268.968	215.016	132.109	194.383
BgiM05823-RA	0.264603	-1.9181	dopamine receptor	mRNA	56.0903	45.8414	19.3105	10.5745	3.38742	16.871
BgiM20120-RA	0.144146	-2.7944	dopamine receptor	mRNA	1310.47	868.181	423.451	103.395	29.6399	240.595
BgiM22167-RA	0.0908344	-3.46062	dorsal-ventral patterning tolloid-like protein 1	mRNA	28.5551	17.7753	11.0346	0	0	3.66761
BgiM35138-RA	0.308488	-1.69672	double-stranded RNA-binding protein Staufen	mRNA	3324.63	3708.48	1622.08	574.55	652.924	1441.37
BgiM34152-RA	0.0962219	-3.37749	DSC-2	mRNA	17.337	244.176	4.13796	1.17495	0.846854	22.0057
BgiM34040-RA	0.0753086	-3.73104	DSC-2	mRNA	897.446	592.197	100.69	35.2485	5.92798	77.0198
BgiM29584-RA	0.128185	-2.9637	dual specificity protein kinase shkc-like isoform x2	mRNA	12868.1	10189.9	4153.13	742.567	240.506	2503.51
BgiM30113-RA	0.251447	-1.99167	dual specificity tyrosine-phosphorylation-regulated kinase 1B-like isoform X1	mRNA	501.754	415.38	179.312	52.8727	55.0455	166.51
BgiM11019-RA	0.239829	-2.05992	dual specificity tyrosine-phosphorylation-regulated kinase 2	mRNA	2003.96	1375.24	784.833	337.21	175.299	484.858
BgiM03010-RA	0.181443	-2.46241	Dual specificity tyrosine-phosphorylation-regulated kinase 2	mRNA	425.267	475.254	223.45	56.3975	17.7839	128.366
BgiM24294-RA	0.262973	-1.92701	dynamin-binding protein	mRNA	463	334.923	135.173	72.8468	57.5861	113.696
BgiM23427-RA	0.47329	-1.0792	Dynein assembly factor 3 axonemal	mRNA	268.214	168.397	148.967	118.67	81.298	76.2863
BgiM05343-RA	0.152903	-2.70931	dynein beta chain ciliary	mRNA	2115.12	1421.08	760.006	184.467	38.9553	432.045
BgiM05341-RA	0.188396	-2.40816	dynein beta chain ciliary	mRNA	36.7137	21.5174	8.27592	2.3499	0	8.80227
BgiM15832-RA	0.101137	-3.30561	Dynein heavy chain 1 axonemal	mRNA	481.357	306.857	114.484	7.04969	4.23427	78.4869
BgiM15830-RA	0.207904	-2.26601	dynein heavy chain 1 axonemal	mRNA	122.379	78.5853	59.3108	18.7992	1.69371	32.275
BgiM15831-RA	0.153433	-2.70432	Dynein heavy chain 1 axonemal	mRNA	425.267	261.951	111.725	27.0238	12.7028	81.421
BgiM27673-RA	0.172366	-2.53645	dynein heavy chain 10 axonemal	mRNA	78.5265	55.1968	23.4485	11.7495	0	13.9369
BgiM27678-RA	0.166678	-2.58487	dynein heavy chain 10 axonemal	mRNA	324.304	213.303	102.07	16.4493	0	88.7562
BgiM27680-RA	0.148624	-2.75026	Dynein heavy chain 10 axonemal	mRNA	533.368	453.737	223.45	54.0476	14.3965	110.028
BgiM27674-RA	0.172137	-2.53837	Dynein heavy chain 10 axonemal	mRNA	19.3767	13.0976	5.51728	0	0	5.13465
BgiM27675-RA	0.199166	-2.32796	Dynein heavy chain 10 axonemal	mRNA	12.2379	7.48432	5.51728	0	0	3.66761
BgiM11751-RA	0.0946247	-3.40164	dynein heavy chain 12 axonemal	mRNA	837.276	608.101	252.416	14.0994	9.31539	135.702
BgiM27399-RA	0.185343	-2.43173	dynein heavy chain 5 axonemal	mRNA	66.2886	53.3258	27.5864	0	1.69371	24.2062
BgiM28152-RA	0.34441	-1.5378	Dynein heavy chain 5 axonemal	mRNA	240.679	181.495	100.69	43.4731	31.3336	104.16
BgiM27404-RA	0.14286	-2.80732	dynein heavy chain 5 axonemal	mRNA	89.7446	96.3606	30.3451	11.7495	0.846854	16.871
BgiM35028-RA	0.158194	-2.66023	dynein heavy chain 6 axonemal	mRNA	1450.19	1616.61	670.35	186.817	34.721	368.228
BgiM09577-RA	0.332894	-1.58686	Dynein heavy chain 6 axonemal	mRNA	64.2489	67.3589	24.8278	28.1988	11.0091	11.7364
BgiM03868-RA	0.17373	-2.52508	Dynein heavy chain 6 axonemal	mRNA	4.0793	11.2265	9.65525	0	0	2.93409
BgiM09578-RA	0.291019	-1.78081	dynein heavy chain 6 axonemal	mRNA	92.804	62.6812	28.9657	14.0994	12.7028	25.6733
BgiM09579-RA	0.263375	-1.92481	Dynein heavy chain 6 axonemal	mRNA	62.2093	49.5836	22.0691	9.39959	8.46854	16.1375
BgiM35478-RA	0.305931	-1.70872	Dynein heavy chain 6 axonemal	mRNA	20.3965	25.2596	13.7932	10.5745	4.23427	2.20057
BgiM13622-RA	0.138105	-2.85616	dynein heavy chain 7 axonemal	mRNA	1766.34	1128.26	460.693	97.5207	15.2434	349.157
BgiM27401-RA	0.131957	-2.92186	dynein heavy chain 8 axonemal	mRNA	390.593	283.469	91.0352	18.7992	0	80.6874
BgiM27402-RA	0.143163	-2.80427	Dynein heavy chain 8 axonemal	mRNA	97.9031	92.6184	40.0003	5.87474	0	25.6733
BgiM27403-RA	0.148807	-2.74849	dynein heavy chain 8 axonemal	mRNA	211.104	190.85	104.828	14.0994	3.38742	56.4812
BgiM27405-RA	0.466546	-1.09991	dynein heavy chain 8 axonemal	mRNA	836.256	1020.67	674.488	444.131	265.065	470.921
BgiM27397-RA	0.132981	-2.91071	dynein heavy chain 8 axonemal	mRNA	387.533	320.89	96.5525	12.9244	1.69371	90.9567
BgiM34974-RA	0.0892014	-3.48679	dynein light chain 1 axonemal	mRNA	300.848	188.043	64.8281	7.04969	3.38742	37.4096
BgiM08546-RA	0.156937	-2.67175	Dynein regulatory complex protein 8	mRNA	187.648	265.693	118.622	37.5984	11.856	38.8767
BgiM03669-RA	0.142583	-2.81013	Dynein regulatory complex subunit 7	mRNA	140.736	107.587	52.4142	12.9244	10.1622	18.3381
BgiM03668-RA	0.142246	-2.81354	dynein regulatory complex subunit 7	mRNA	39.7732	17.7753	6.8966	2.3499	1.69371	3.66761
BgiM13005-RA	0.383861	-1.38135	dystrophin	mRNA	379.375	281.597	157.243	157.443	49.9644	105.627
BgiM05886-RA	0.207953	-2.26567	E2/E3 hybrid ubiquitin-protein ligase UBE2O	mRNA	2386.39	1596.97	613.798	179.767	298.093	476.789
BgiM20453-RA	0.171976	-2.53972	E3 SUMO-protein ligase RanBP2	mRNA	248.837	300.308	128.277	35.2485	10.1622	69.6846
BgiM00050-RA	0.303004	-1.72259	E3 ubiquitin-protein ligase arih1	mRNA	1328.83	1015.06	525.521	326.636	204.939	336.687
BgiM32630-RA	0.171307	-2.54535	E3 ubiquitin-protein ligase dcst1	mRNA	88.7247	82.3275	34.483	12.9244	2.54056	18.3381
BgiM10297-RA	0.123914	-3.01259	E3 ubiquitin-protein ligase HACE1	mRNA	30.5947	14.9686	13.7932	0	0	5.86818
BgiM02116-RA	0.205208	-2.28484	E3 ubiquitin-protein ligase HERC1	mRNA	2296.64	1600.71	644.143	184.467	149.046	597.087
BgiM02115-RA	0.284674	-1.81262	E3 ubiquitin-protein ligase HERC1	mRNA	1460.39	1159.13	531.038	301.962	204.939	388.767
BgiM28284-RA	0.19017	-2.39464	E3 ubiquitin-protein ligase makorin-1	mRNA	47.9317	64.5522	24.8278	10.5745	1.69371	12.4699
BgiM28277-RA	0.217475	-2.20108	E3 ubiquitin-protein ligase makorin-1	mRNA	33.6542	84.1986	33.1037	11.7495	5.08112	14.6704
BgiM19693-RA	0.0553836	-4.1744	E3 ubiquitin-protein ligase MIB2	mRNA	18.3568	618.392	4.13796	2.3499	0	31.5415
BgiM19692-RA	0.0491316	-4.3472	E3 ubiquitin-protein ligase MIB2	mRNA	54.0507	968.284	8.27592	8.22464	3.38742	37.4096
BgiM19450-RA	0.168706	-2.56742	E3 ubiquitin-protein ligase MYLIP-A	mRNA	638.41	480.867	311.726	77.5466	24.5588	137.902
BgiM24386-RA	0.456596	-1.13101	E3 ubiquitin-protein ligase RFWD3	mRNA	374.276	349.892	274.485	148.044	112.632	194.383
BgiM08548-RA	0.204242	-2.29165	E3 ubiquitin-protein ligase RNF216	mRNA	404.87	252.596	162.76	29.3737	46.577	90.2232
BgiM14111-RA	0.213301	-2.22904	E3 ubiquitin-protein ligase RNF4	mRNA	4021.17	5392.45	2059.33	1086.83	261.678	1097.35
BgiM35570-RA	0.254533	-1.97408	EF-hand calcium-binding domain-containing protein 1	mRNA	259.035	250.725	153.105	89.2961	19.4776	58.6818
BgiM35568-RA	0.279239	-1.84043	EF-hand calcium-binding domain-containing protein 1	mRNA	53.0309	69.2299	37.2417	22.324	3.38742	17.6045
BgiM35871-RA	0.227944	-2.13325	EF-hand calcium-binding domain-containing protein 1-like isoform X1	mRNA	217.223	311.535	106.208	68.147	14.3965	60.8823
BgiM33876-RA	0.480193	-1.05832	EF-hand domain-containing family member B	mRNA	284.531	174.01	150.346	97.5207	84.6854	109.295
BgiM24633-RA	0.102071	-3.29236	ELKS/Rab6-interacting/CAST family member 1 isoform X2	mRNA	33.6542	36.486	13.7932	1.17495	0	5.86818
BgiM02332-RA	0.451001	-1.1488	ELMO domain-containing protein 3	mRNA	190.707	194.592	139.311	91.646	45.7301	98.292
BgiM24273-RA	0.252182	-1.98746	elongation of very long chain fatty acids protein 4	mRNA	758.749	569.744	286.899	163.318	82.1448	160.641
BgiM06440-RA	0.144679	-2.78908	elongator complex protein 6	mRNA	42.8326	31.8083	13.7932	0	2.54056	8.80227
BgiM32842-RA	0.201728	-2.30952	emopamil-binding protein	mRNA	359.998	227.336	95.1731	34.0735	18.6308	83.6215
BgiM32843-RA	0.22544	-2.14918	emopamil-binding protein	mRNA	511.952	377.958	154.484	78.7215	32.1804	123.232
BgiM03497-RA	0.0669924	-3.89986	endo-1 4-beta-xylanase A	mRNA	327.364	5634.76	9.65525	39.9482	15.2434	343.288
BgiM03494-RA	0.0455987	-4.45486	endo-1 4-beta-xylanase A	mRNA	31.6146	456.543	2.75864	0	1.69371	19.0716
BgiM24227-RA	0.0551598	-4.18024	endoglucanase	mRNA	470.139	8051.25	0	7.04969	0	461.385
BgiM25908-RA	0.0511116	-4.2902	endoglucanase 4	mRNA	199.886	3106.93	16.5518	8.22464	11.856	148.171
BgiM08591-RA	0.0887433	-3.49422	endoglucanase 4-like isoform X1	mRNA	21.4163	505.191	0	1.17495	0	44.0113
BgiM08694-RA	0.0872713	-3.51835	endoglucanase 4-like isoform X2	mRNA	17.337	235.756	0	0	0	20.5386
BgiM25892-RA	0.0695196	-3.84644	endoglucanase A	mRNA	183.568	2666.29	2.75864	2.3499	0	194.383
BgiM25897-RA	0.0483342	-4.37081	endoglucanase A-like isoform X1	mRNA	434.445	6973.51	2.75864	3.52485	1.69371	351.357
BgiM25896-RA	0.0168981	-5.887	endoglucanase A-like isoform X2	mRNA	46.9119	442.51	0	0	0	6.6017
BgiM25901-RA	0.0728783	-3.77837	endoglucanase E-4	mRNA	7.13877	74.8432	0	0	0	4.40113
BgiM24908-RA	0.0897171	-3.47847	endoglucanase E-4	mRNA	21.4163	228.272	1.37932	1.17495	0	19.8051
BgiM24229-RA	0.0634133	-3.97907	endoglucanase-like isoform X2	mRNA	17.337	158.106	0	0	0	9.53579
BgiM05154-RA	0.197267	-2.34178	endonuclease 4 isoform X3	mRNA	1217.67	1074	424.831	231.465	82.9917	220.057
BgiM19827-RA	0.178557	-2.48554	endonuclease G mitochondrial	mRNA	20116	27681.7	9571.11	3956.05	963.72	5322.44
BgiM19826-RA	0.16946	-2.56098	endonuclease G mitochondrial	mRNA	23626.3	28455.4	9322.83	4050.05	1088.21	5265.96
BgiM19823-RA	0.428516	-1.22258	endonuclease G mitochondrial	mRNA	381.414	289.082	235.864	157.443	79.6043	150.372
BgiM19825-RA	0.228299	-2.13101	endonuclease G mitochondrial	mRNA	6990.9	8901.66	3340.71	2011.51	646.996	1731.11
BgiM29553-RA	0.28047	-1.83408	endothelin-converting enzyme 2-like isoform X1	mRNA	37.7335	49.5836	17.9312	3.52485	4.23427	20.5386
BgiM09046-RA	0.148303	-2.75339	Enteropeptidase	mRNA	13.2577	57.0679	2.75864	3.52485	0	5.86818
BgiM30914-RA	0.118735	-3.07418	Epidermal growth factor-related protein 3	mRNA	35.6939	32.7439	9.65525	1.17495	0	6.6017
BgiM06075-RA	0.0827729	-3.5947	epithelial membrane protein 1	mRNA	103.002	43.0348	1.37932	2.3499	1.69371	6.6017
BgiM16724-RA	0.42551	-1.23273	Exportin-4	mRNA	312.066	234.82	162.76	82.2464	66.9015	151.839
BgiM07014-RA	0.164687	-2.6022	exportin-5-like isoform X1	mRNA	611.895	942.088	365.52	65.7971	23.7119	225.191
BgiM18351-RA	0.233862	-2.09627	expressed conserved protein	mRNA	80.5661	66.4233	31.7244	9.39959	7.62168	23.4727
BgiM36490-RA	0.0937948	-3.41435	Extracellular protease inhibitor 10	mRNA	14.2775	322.761	0	0	0	30.0744
BgiM00719-RA	0.174968	-2.51484	F-box only protein 33	mRNA	458.921	294.695	117.242	30.5487	22.8651	97.5584
BgiM32197-RA	0.334075	-1.58176	F-box only protein 36-like isoform X2	mRNA	593.538	424.735	184.829	152.743	116.019	132.034
BgiM29643-RA	0.247722	-2.01321	F-box only protein 39	mRNA	151.954	166.526	95.1731	31.7236	20.3245	49.146
BgiM26268-RA	0.295166	-1.7604	F-box only protein 39	mRNA	69.3481	43.9704	22.0691	19.9741	3.38742	15.404
BgiM00340-RA	0.261278	-1.93634	F-box only protein 39	mRNA	1021.86	1447.28	699.316	367.759	79.6043	379.231
BgiM26270-RA	0.25294	-1.98313	F-box only protein 39	mRNA	275.353	330.245	182.07	90.471	8.46854	99.0255
BgiM26261-RA	0.165054	-2.59899	F-box only protein 39	mRNA	371.216	236.692	113.104	41.1232	17.7839	58.6818
BgiM05447-RA	0.149135	-2.74531	F-box only protein 39	mRNA	547.646	309.664	128.277	45.823	27.0993	72.6187
BgiM11191-RA	0.163171	-2.61554	F-box only protein 39	mRNA	436.485	406.024	205.519	63.4472	9.31539	96.8249
BgiM23675-RA	0.126879	-2.97847	F-box only protein 39-like isoform X1	mRNA	362.038	186.172	73.104	21.1491	3.38742	52.8136
BgiM26852-RA	0.229904	-2.1209	F-box only protein 39-like isoform X1	mRNA	366.117	312.47	173.794	62.2723	24.5588	107.828
BgiM23676-RA	0.143624	-2.79963	F-box only protein 39-like isoform X1	mRNA	703.679	510.805	200.002	56.3975	16.9371	128.366
BgiM23673-RA	0.107509	-3.21748	F-box only protein 39-like isoform X3	mRNA	464.02	303.115	154.484	25.8489	4.23427	67.484
BgiM27671-RA	0.128446	-2.96077	F-box only protein 39-like isoform X3	mRNA	93.8238	72.9721	44.1383	7.04969	1.69371	16.871
BgiM09728-RA	0.171195	-2.54629	F-box only protein 39-like isoform X3	mRNA	2611.77	2084.38	1115.87	271.413	79.6043	642.565
BgiM23674-RA	0.135869	-2.87971	F-box only protein 39-like isoform X3	mRNA	295.749	172.139	68.966	15.2743	3.38742	52.8136
BgiM24640-RA	0.143405	-2.80183	F-box only protein 47	mRNA	48.9516	65.4878	16.5518	5.87474	3.38742	8.06874
BgiM34530-RA	0.288417	-1.79377	F-box only protein 5	mRNA	298.809	278.791	143.449	85.7712	16.0902	104.894
BgiM22331-RA	0.451807	-1.14622	F-box only protein 8	mRNA	160.112	145.009	88.2765	52.8727	49.1175	74.8193
BgiM03622-RA	0.319245	-1.64726	F-box/WD repeat-containing protein 2	mRNA	406.91	445.317	285.519	119.845	77.9106	164.309
BgiM24297-RA	0.14488	-2.78707	Fanconi anemia group E protein	mRNA	52.011	36.486	4.13796	5.87474	1.69371	4.40113
BgiM35276-RA	0.475691	-1.0719	FAS-associated factor 2-like isoform X1	mRNA	452.802	360.183	344.83	252.614	121.947	175.312
BgiM13859-RA	0.369071	-1.43803	fatty-acid amide hydrolase 1	mRNA	260.055	276.92	133.794	74.0218	60.9735	111.495
BgiM13843-RA	0.143866	-2.7972	fatty-acid amide hydrolase 1-like isoform X1	mRNA	433.425	507.998	268.968	51.6977	16.0902	104.894
BgiM15117-RA	0.373518	-1.42075	fatty-acid amide hydrolase 2	mRNA	728.155	673.589	264.83	212.666	143.965	264.801
BgiM33389-RA	0.131277	-2.92932	fibrinogen-related molecule	mRNA	5392.83	5869.58	2071.74	475.854	140.578	1132.56
BgiM14438-RA	0.0844007	-3.5666	fibrinogen-related protein K2 precursor	mRNA	0	201.141	0	4.69979	3.38742	7.33522
BgiM02011-RA	0.132798	-2.91269	fibrocystin-L	mRNA	88.7247	65.4878	24.8278	4.69979	0	17.6045
BgiM15330-RA	0.135237	-2.88643	fibropellin-1	mRNA	49.9714	83.263	19.3105	9.39959	1.69371	8.06874
BgiM15331-RA	0.212841	-2.23215	fibropellin-1	mRNA	120.339	159.042	40.0003	39.9482	7.62168	19.0716
BgiM28580-RA	0.2696	-1.89111	fibropellin-1	mRNA	281.472	205.819	77.242	71.6719	16.9371	62.3494
BgiM09978-RA	0.144418	-2.79167	fibropellin-1	mRNA	67.3084	52.3902	23.4485	2.3499	0	16.871
BgiM10384-RA	0.151244	-2.72505	fibropellin-3	mRNA	222.322	205.819	88.2765	22.324	5.92798	48.4125
BgiM13314-RA	0.291776	-1.77707	fibrous sheath CABYR-binding protein	mRNA	5573.34	6672.27	3067.61	2141.93	846.854	1478.05
BgiM13316-RA	0.299291	-1.74038	fibrous sheath CABYR-binding protein-like X2	mRNA	6049.6	6922.99	3382.09	2413.34	906.134	1574.14
BgiM09265-RA	0.252956	-1.98304	Fibrous sheath-interacting protein 1	mRNA	974.952	611.843	369.658	190.342	106.704	196.584
BgiM19014-RA	0.161518	-2.63023	fibrous sheath-interacting protein 2	mRNA	275.353	211.432	142.07	14.0994	1.69371	84.355
BgiM26424-RA	0.0669449	-3.90088	fibulin-1	mRNA	3.05947	97.2961	0	0	0	5.13465
BgiM07124-RA	0.154265	-2.69652	FK506-binding protein 5	mRNA	8482.9	6227.89	2853.81	692.045	205.785	1810.33
BgiM18280-RA	0.173239	-2.52916	flagellar radial spoke protein 2	mRNA	140.736	115.071	28.9657	10.5745	5.08112	32.275
BgiM31819-RA	0.127946	-2.9664	flavin reductase (NADPH)	mRNA	34.674	42.0993	23.4485	0	2.54056	8.80227
BgiM25508-RA	0.478011	-1.06488	flocculation protein FLO11	mRNA	169.291	161.848	89.6558	50.5228	71.9826	77.7533
BgiM20561-RA	0.46901	-1.09231	flocculation protein FLO11	mRNA	338.582	270.371	227.588	96.3458	94.8476	200.252
BgiM22040-RA	0.496755	-1.00939	flocculation protein FLO11	mRNA	89.7446	63.6167	46.8969	42.2981	26.2525	30.0744
BgiM25898-RA	0.0721904	-3.79205	FMRFamide	mRNA	149.914	1779.4	2.75864	0	0	137.902
BgiM20739-RA	0.0876505	-3.51209	FMRFamide receptor	mRNA	6.11895	98.2317	0	2.3499	0.846854	4.40113
BgiM22846-RA	0.14072	-2.82911	folate receptor beta	mRNA	313.086	264.758	52.4142	14.0994	9.31539	63.8164
BgiM03615-RA	0.0664732	-3.91108	forkhead box protein B1-like isoform X1	mRNA	54.0507	34.615	1.37932	0	0	4.40113
BgiM24147-RA	0.273624	-1.86973	forkhead box protein P1	mRNA	315.126	242.305	118.622	58.7474	40.649	84.355
BgiM20873-RA	0.121296	-3.0434	formin-like protein 14	mRNA	32.6344	41.1637	28.9657	3.52485	0.846854	6.6017
BgiM32220-RA	0.189994	-2.39597	formin-like protein 5	mRNA	300.848	218.916	99.3111	27.0238	25.4056	63.8164
BgiM31746-RA	0.314397	-1.66934	fragile X mental retardation syndrome-related protein 1-like isoform X2	mRNA	223.342	213.303	86.8972	25.8489	41.4958	96.0914
BgiM08522-RA	0.198987	-2.32925	fructose-bisphosphate aldolase	mRNA	2685.2	2366.92	929.662	462.93	179.533	546.474
BgiM35666-RA	0.131928	-2.92218	fucolectin-related protein	mRNA	129.518	90.7473	52.4142	10.5745	3.38742	20.5386
BgiM20910-RA	0.0597758	-4.0643	fucolectin-related protein	mRNA	70.3679	51.4547	27.5864	0	0	7.33522
BgiM35241-RA	0.228828	-2.12767	G-protein coupled receptor	mRNA	7.13877	11.2265	2.75864	3.52485	0	0
BgiM33653-RA	0.230108	-2.11962	G-protein coupled receptor 139	mRNA	116.26	87.0052	46.8969	27.0238	10.1622	19.0716
BgiM06926-RA	0.152026	-2.71761	G-protein coupled receptor 64	mRNA	228.441	134.718	42.7589	25.8489	5.08112	29.3409
BgiM22375-RA	0.265791	-1.91164	G2/mitotic-specific cyclin-A	mRNA	899.485	796.144	433.107	187.992	67.7483	308.813
BgiM09095-RA	0.126258	-2.98555	G2/mitotic-specific cyclin-B	mRNA	55.0705	20.5819	0	0	0	8.06874
BgiM31883-RA	0.349785	-1.51546	G2/mitotic-specific cyclin-B3	mRNA	1012.69	826.082	420.693	305.487	106.704	377.03
BgiM33147-RA	0.214481	-2.22108	galactose-3-O-sulfotransferase 4	mRNA	643.509	471.512	173.794	88.1211	65.2077	121.765
BgiM07398-RA	0.221983	-2.17148	galactosylgalactosylxylosylprotein 3-beta-glucuronosyltransferase 1	mRNA	33.6542	14.0331	13.7932	3.52485	0	8.80227
BgiM08332-RA	0.363128	-1.46145	galectin-10	mRNA	34.674	65.4878	35.8623	18.7992	6.77483	22.7392
BgiM07112-RA	0.426151	-1.23056	galectin-6	mRNA	1143.22	879.407	635.867	607.448	252.362	272.137
BgiM21496-RA	0.170755	-2.55	Gamma-aminobutyric acid receptor subunit alpha-1	mRNA	34.674	20.5819	8.27592	4.69979	2.54056	2.20057
BgiM06188-RA	0.381485	-1.3903	gamma-glutamyl hydrolase	mRNA	289.63	416.315	200.002	110.445	105.01	129.1
BgiM23064-RA	0.0833708	-3.58431	ganglioside GM2 activator	mRNA	10.1982	170.268	0	0	7.62168	5.86818
BgiM16670-RA	0.158068	-2.66138	GAS2-like protein 3	mRNA	334.502	328.374	92.4145	43.4731	8.46854	66.017
BgiM16671-RA	0.116945	-3.0961	GAS2-like protein 3	mRNA	562.943	483.674	147.587	43.4731	5.92798	88.7562
BgiM00177-RA	0.222234	-2.16985	GATA zinc finger domain-containing protein 14	mRNA	93.8238	165.591	92.4145	31.7236	8.46854	36.6761
BgiM22840-RA	0.0996441	-3.32707	GATA zinc finger domain-containing protein 15	mRNA	114.22	72.9721	46.8969	4.69979	1.69371	15.404
BgiM22838-RA	0.106793	-3.22712	GATA zinc finger domain-containing protein 15	mRNA	765.888	415.38	164.139	30.5487	11.856	99.759
BgiM22839-RA	0.235919	-2.08363	GATA zinc finger domain-containing protein 15	mRNA	202.945	207.69	102.07	62.2723	6.77483	50.613
BgiM13822-RA	0.395014	-1.34002	gcn5 family acetyltransferase	mRNA	55.0705	57.0679	22.0691	18.7992	17.7839	15.404
BgiM10579-RA	0.125812	-2.99066	general transcriptional corepressor trfA	mRNA	227.421	167.462	46.8969	15.2743	5.08112	33.742
BgiM33156-RA	0.0405236	-4.62509	GIMAP	mRNA	0	94.4895	0	0	0	2.20057
BgiM34998-RA	0.126833	-2.979	girdin-like isoform X1	mRNA	39.7732	18.7108	11.0346	0	0	7.33522
BgiM34991-RA	0.204183	-2.29207	girdin-like isoform X1	mRNA	62.2093	57.0679	28.9657	3.52485	3.38742	22.0057
BgiM01312-RA	0.140393	-2.83245	glucagon-like peptide 1 receptor	mRNA	66.2886	51.4547	8.27592	2.3499	5.08112	8.80227
BgiM01672-RA	0.168673	-2.5677	glucose-dependent insulinotropic receptor	mRNA	248.837	172.139	56.5521	37.5984	14.3965	27.1403
BgiM28098-RA	0.131542	-2.9264	glutamate dehydrogenase 1 mitochondrial	mRNA	248.837	242.305	88.2765	22.324	2.54056	49.8795
BgiM28099-RA	0.124523	-3.00551	glutamate dehydrogenase 2 mitochondrial	mRNA	188.668	176.817	63.4488	11.7495	4.23427	35.9426
BgiM23059-RA	0.1815	-2.46196	glutaredoxin domain-containing cysteine-rich protein	mRNA	704.699	473.383	198.622	83.4213	33.0273	132.034
BgiM23894-RA	0.166959	-2.58244	glutaredoxin-2	mRNA	2733.13	2700.9	771.04	448.83	101.622	484.125
BgiM27594-RA	0.141672	-2.81937	Glutathione peroxidase 2	mRNA	795.463	616.521	222.071	88.1211	24.5588	117.364
BgiM32611-RA	0.40726	-1.29598	glutathione reductase mitochondrial	mRNA	1177.9	1069.32	602.763	482.904	222.723	454.05
BgiM11774-RA	0.179413	-2.47865	glutathione S-transferase 4	mRNA	263.115	207.69	78.6213	38.7733	14.3965	44.0113
BgiM16462-RA	0.462187	-1.11345	glutathione S-transferase P 1	mRNA	815.86	1197.49	816.558	553.401	237.966	515.666
BgiM33965-RA	0.190208	-2.39435	glyceraldehyde-3-phosphate dehydrogenase	mRNA	831.157	772.756	391.727	128.069	22.0182	228.125
BgiM07754-RA	0.204147	-2.29232	glycerol-3-phosphate dehydrogenase	mRNA	334.502	275.984	142.07	68.147	9.31539	74.8193
BgiM33692-RA	0.247077	-2.01697	glycerol-3-phosphate dehydrogenase	mRNA	865.831	1046.87	440.003	227.94	82.1448	269.936
BgiM33693-RA	0.197331	-2.34131	glycerol-3-phosphate dehydrogenase mitochondrial	mRNA	2742.31	2883.33	1388.98	326.636	180.38	875.825
BgiM25829-RA	0.292305	-1.77446	glycerol-3-phosphate dehydrogenase [NAD(+)] cytoplasmic	mRNA	217.223	239.498	84.1386	31.7236	36.4147	88.7562
BgiM01475-RA	0.297024	-1.75135	glycerophosphocholine acyltransferase	mRNA	90.7644	59.8745	38.621	12.9244	7.62168	34.4755
BgiM24169-RA	0.151447	-2.72311	glycerophosphocholine phosphodiesterase GPCPD1	mRNA	104.022	72.0366	28.9657	8.22464	0.846854	20.5386
BgiM24172-RA	0.191082	-2.38774	glycerophosphocholine phosphodiesterase GPCPD1-like isoform X1	mRNA	79.5463	60.8101	30.3451	15.2743	4.23427	11.7364
BgiM24173-RA	0.186047	-2.42626	glycerophosphocholine phosphodiesterase GPCPD1-like isoform X2	mRNA	75.467	71.101	17.9312	14.0994	3.38742	11.7364
BgiM24026-RA	0.480009	-1.05887	glycogen [starch] synthase	mRNA	1119.77	1041.26	666.212	365.409	376.85	613.958
BgiM14219-RA	0.171785	-2.54133	glycosyltransferase STELLO1 isoform X2	mRNA	39.7732	30.8728	11.0346	8.22464	0	4.40113
BgiM28668-RA	0.228583	-2.12921	glyoxylate reductase/hydroxypyruvate reductase	mRNA	273.313	179.624	99.3111	48.1729	25.4056	51.3465
BgiM20881-RA	0.124885	-3.00133	Golgi-associated plant pathogenesis-related protein 1	mRNA	315.126	310.599	107.587	22.324	7.62168	60.1488
BgiM19148-RA	0.219638	-2.1868	Golgi-associated plant pathogenesis-related protein 1-like isoform X1	mRNA	82.6058	42.0993	24.8278	9.39959	0.846854	21.2721
BgiM20896-RA	0.243112	-2.04031	Golgi-associated plant pathoproteinsis- protein 1	mRNA	944.357	948.637	310.347	138.644	139.731	255.999
BgiM17445-RA	0.172234	-2.53756	golgin subfamily A member 4	mRNA	163.172	191.786	52.4142	36.4234	5.92798	26.4068
BgiM12363-RA	0.435463	-1.19938	GPI mannosyltransferase 3	mRNA	43.8525	43.9704	28.9657	11.7495	11.0091	27.1403
BgiM11550-RA	0.307053	-1.70344	GPI-anchored adhesin-like protein PGA55	mRNA	1214.61	1074.94	416.555	239.689	226.957	363.093
BgiM31780-RA	0.461504	-1.11559	GRIP and coiled-coil domain-containing protein 2	mRNA	198.866	201.141	132.415	112.795	49.1175	82.888
BgiM17344-RA	0.486445	-1.03965	guanine nucleotide-binding protein G(s) subunit alpha	mRNA	1318.63	1091.77	684.143	421.806	443.751	638.898
BgiM27139-RA	0.172578	-2.53468	guanylate cyclase	mRNA	12.2379	6.54878	2.75864	0	0.846854	1.46704
BgiM34013-RA	0.0850143	-3.55615	H-type lectin domain-containing protein	mRNA	7.13877	99.1672	0	2.3499	0	5.13465
BgiM11216-RA	0.152597	-2.7122	haemoglobin type 1	mRNA	116.26	138.46	63.4488	7.04969	3.38742	36.6761
BgiM11631-RA	0.265289	-1.91436	haemoglobin type 1	mRNA	240.679	261.951	92.4145	70.4969	18.6308	67.484
BgiM11633-RA	0.184433	-2.43883	haemoglobin type 2	mRNA	28.5551	26.1951	8.27592	3.52485	0.846854	5.86818
BgiM20311-RA	0.368444	-1.44048	haloacid dehalogenase-like hydrolase domain-containing protein 3	mRNA	170.311	137.524	56.5521	39.9482	38.9553	54.2806
BgiM11061-RA	0.250909	-1.99477	harmonin	mRNA	29.5749	28.0662	5.51728	4.69979	2.54056	7.33522
BgiM34740-RA	0.25816	-1.95366	HD domain-containing protein 2	mRNA	261.075	141.266	86.8972	34.0735	22.0182	68.9511
BgiM16165-RA	0.169302	-2.56233	heat shock 70 kDa protein	mRNA	327.364	348.956	132.415	56.3975	10.1622	68.9511
BgiM16163-RA	0.139216	-2.8446	heat shock 70 kDa protein	mRNA	73.4274	71.101	22.0691	5.87474	3.38742	12.4699
BgiM34510-RA	0.146721	-2.76886	heat shock protein 70 A1	mRNA	534.388	382.636	137.932	50.5228	11.856	90.9567
BgiM34509-RA	0.162111	-2.62494	heat shock protein 70 A1-like isoform X1	mRNA	584.359	389.184	146.208	74.0218	3.38742	102.693
BgiM22981-RA	0.125621	-2.99285	heat shock protein 70 B2	mRNA	57.1102	25.2596	71.7247	2.3499	11.856	3.66761
BgiM21429-RA	0.272472	-1.87582	heat shock protein Hsp-12.2	mRNA	141.756	201.141	100.69	59.9224	18.6308	41.0772
BgiM21430-RA	0.259976	-1.94355	heat shock protein Hsp-12.2	mRNA	1124.87	1213.39	550.349	332.51	97.3882	319.816
BgiM21428-RA	0.290084	-1.78546	heat shock protein Hsp-12.2	mRNA	325.324	366.732	118.622	131.594	19.4776	82.888
BgiM33454-RA	0.300204	-1.73598	heat shock protein Hsp-12.2	mRNA	484.417	375.151	144.829	132.769	73.6763	93.8908
BgiM18277-RA	0.0769855	-3.69927	hemagglutinin/amebocyte aggregation factor	mRNA	70.3679	744.69	0	4.69979	0	56.4812
BgiM35583-RA	0.1008	-3.31043	hemagglutinin/amebocyte aggregation factor	mRNA	33.6542	774.627	89.6558	22.324	43.1895	23.4727
BgiM04311-RA	0.11523	-3.11741	hemicentin-1	mRNA	52.011	49.5836	16.5518	2.3499	1.69371	8.06874
BgiM16767-RA	0.222095	-2.17075	Hemicentin-1	mRNA	45.8921	35.5505	16.5518	4.69979	2.54056	13.2034
BgiM36396-RA	0.280438	-1.83425	hemicentin-1	mRNA	12.2379	15.9042	5.51728	2.3499	0	5.86818
BgiM34487-RA	0.00995914	-6.64976	hemocyanin-like 1 (Hcl-1)	mRNA	15.2974	153.429	0	0	0	0
BgiM14882-RA	0.228438	-2.13013	hemolysin	mRNA	46.9119	62.6812	27.5864	5.87474	5.08112	19.0716
BgiM29191-RA	0.190164	-2.39468	heparanase	mRNA	784.245	628.683	325.52	124.545	33.0273	171.644
BgiM28353-RA	0.22823	-2.13144	heparanase	mRNA	329.403	231.078	88.2765	35.2485	22.0182	89.4897
BgiM32947-RA	0.225815	-2.14678	heparanase	mRNA	140.736	163.719	63.4488	32.8986	3.38742	45.4784
BgiM03024-RA	0.0787685	-3.66624	hepatitis A virus cellular receptor 1	mRNA	50.9912	971.09	2.75864	7.04969	1.69371	70.4181
BgiM10915-RA	0.235954	-2.08342	hepatocyte growth factor receptor	mRNA	47.9317	24.324	30.3451	0	6.77483	16.1375
BgiM07086-RA	0.471601	-1.08436	heterogeneous nuclear ribonucleoprotein L	mRNA	4514.76	4630.92	2827.61	2483.84	1203.38	1958.5
BgiM07081-RA	0.327396	-1.61089	HHIP-like protein 1	mRNA	236.599	382.636	275.864	135.119	75.37	81.421
BgiM07082-RA	0.335988	-1.57352	HHIP-like protein 1	mRNA	249.857	446.252	282.761	119.845	84.6854	123.232
BgiM06588-RA	0.130243	-2.94073	high-affinity choline transporter 1	mRNA	235.579	144.073	93.7938	16.4493	14.3965	29.3409
BgiM06589-RA	0.174316	-2.52022	high-affinity choline transporter 1	mRNA	140.736	149.686	84.1386	24.6739	2.54056	36.6761
BgiM06590-RA	0.242417	-2.04444	high-affinity choline transporter 1	mRNA	63.2291	59.8745	34.483	11.7495	1.69371	23.4727
BgiM35284-RA	0.0762422	-3.71327	histamine H1 receptor	mRNA	62.2093	32.7439	15.1725	0	1.69371	5.13465
BgiM01669-RA	0.157311	-2.66831	histamine H2 receptor	mRNA	86.6851	45.8414	44.1383	18.7992	1.69371	5.86818
BgiM09804-RA	0.0818673	-3.61057	histidine ammonia-lyase	mRNA	13.2577	104.78	1.37932	2.3499	0	5.86818
BgiM06534-RA	0.359022	-1.47786	histone acetyltransferase KAT2B	mRNA	304.928	205.819	120.001	102.221	43.1895	79.9539
BgiM29077-RA	0.225725	-2.14736	histone H2B.2 sperm	mRNA	2406.79	2696.23	1336.56	606.273	116.866	729.121
BgiM30745-RA	0.114882	-3.12177	histone-lysine N-methyltransferase	mRNA	29.5749	15.9042	16.5518	2.3499	2.54056	0.733522
BgiM30744-RA	0.12266	-3.02726	histone-lysine N-methyltransferase H3 lysine-36 specific	mRNA	38.7533	17.7753	15.1725	3.52485	0.846854	2.93409
BgiM21135-RA	0.369659	-1.43573	histone-lysine N-methyltransferase PRDM9-like isoform X1	mRNA	201.925	158.106	126.898	68.147	33.0273	77.7533
BgiM07382-RA	0.235587	-2.08567	histone-lysine N-methyltransferase SETMAR	mRNA	68.3282	66.4233	30.3451	24.6739	3.38742	9.53579
BgiM23481-RA	0.450691	-1.14979	histone-lysine N-methyltransferase SUV420H1	mRNA	119.319	87.9407	56.5521	44.648	38.1084	35.2091
BgiM36338-RA	0.112213	-3.15569	HMCN	mRNA	3184.91	2458.6	903.455	186.817	48.2707	498.062
BgiM26601-RA	0.28465	-1.81274	homeotic protein antennapedia	mRNA	26.5154	21.5174	8.27592	3.52485	7.62168	3.66761
BgiM10708-RA	0.245105	-2.02853	homeotic protein female sterile	mRNA	703.679	1093.65	380.693	233.815	61.8203	236.928
BgiM09301-RA	0.404927	-1.30427	homologous-pairing protein 2	mRNA	150.934	147.815	108.966	75.1967	33.8742	55.0142
BgiM23438-RA	0.176126	-2.50532	HORMA domain-containing protein 1	mRNA	319.205	481.803	183.45	59.9224	15.2434	96.8249
BgiM14341-RA	0.347307	-1.52572	HRAS-like suppressor 3	mRNA	133.597	163.719	52.4142	41.1232	22.0182	57.2147
BgiM29264-RA	0.173269	-2.52891	HRH3	mRNA	299.828	163.719	108.966	45.823	10.1622	41.8108
BgiM32983-RA	0.433459	-1.20603	hyaluronan-mediated motility receptor	mRNA	97.9031	116.942	71.7247	39.9482	41.4958	41.8108
BgiM14573-RA	0.417495	-1.26017	hyaluronan-mediated motility receptor	mRNA	45.8921	41.1637	33.1037	10.5745	14.3965	24.2062
BgiM28370-RA	0.310408	-1.68776	hyaluronan-mediated motility receptor	mRNA	20.3965	29.0017	12.4139	4.69979	0.846854	12.4699
BgiM09936-RA	0.249188	-2.0047	hydrolase PNKD	mRNA	488.496	704.461	224.829	177.417	44.0364	130.567
BgiM23814-RA	0.444612	-1.16938	hydrolase/acyltransferase-like protein	mRNA	567.022	424.735	257.933	238.515	137.19	178.979
BgiM08637-RA	0.315092	-1.66616	hydrolethalus syndrome protein 1 isoform X1	mRNA	767.928	681.073	351.727	217.365	85.5322	263.334
BgiM35179-RA	0.356059	-1.48981	hydroxymethylglutaryl-CoA lyase mitochondrial	mRNA	313.086	310.599	180.691	55.2226	80.4511	149.639
BgiM31401-RA	0.471992	-1.08317	hypoxia up-regulated protein 1	mRNA	1402.26	1653.1	896.558	729.643	350.597	784.135
BgiM23274-RA	0.0940989	-3.40968	Hypp8772	mRNA	157.053	103.845	51.0349	7.04969	1.69371	19.0716
BgiM13286-RA	0.129236	-2.95193	Ig-like V-type domain-containing protein FAM187A isoform X3	mRNA	41.8128	43.9704	26.2071	4.69979	1.69371	6.6017
BgiM36419-RA	0.176803	-2.49978	IgGFc-binding protein	mRNA	157.053	92.6184	57.9315	12.9244	3.38742	36.6761
BgiM01396-RA	0.462247	-1.11327	ikaros family zinc finger protein-like isoform X1	mRNA	26.5154	36.486	16.5518	10.5745	13.5497	11.7364
BgiM30449-RA	0.458682	-1.12443	immunoglobulin superfamily member 10	mRNA	258.016	202.077	132.415	83.4213	79.6043	107.828
BgiM33893-RA	0.307586	-1.70094	importin subunit beta-1	mRNA	2787.18	2093.74	982.076	526.377	396.328	879.493
BgiM32946-RA	0.192223	-2.37914	inactive heparanase-2	mRNA	170.311	159.977	70.3454	36.4234	2.54056	36.6761
BgiM14284-RA	0.0739936	-3.75646	inactive pancreatic lipase-related protein 1	mRNA	136.656	1522.12	4.13796	8.22464	7.62168	105.627
BgiM04821-RA	0.248479	-2.0088	inactive rhomboid protein 1-like isoform X1	mRNA	171.331	134.718	78.6213	38.7733	20.3245	35.2091
BgiM04010-RA	0.154396	-2.69529	Inactive serine/threonine-protein kinase tex14	mRNA	313.086	240.434	139.311	31.7236	14.3965	59.4153
BgiM33175-RA	0.109658	-3.18892	innexin unc-9	mRNA	4.0793	43.0348	4.13796	1.17495	0	2.93409
BgiM03821-RA	0.246429	-2.02076	insulin-like growth factor 2 mRNA-binding protein 3-A	mRNA	2277.27	2198.52	953.111	343.085	298.093	695.379
BgiM18248-RA	0.136207	-2.87613	interferon-induced helicase C domain-containing protein 1 isoform X1	mRNA	1066.74	653.942	251.036	77.5466	29.6399	159.908
BgiM18249-RA	0.31079	-1.68599	interferon-induced helicase C domain-containing protein 1 isoform X1	mRNA	368.157	245.111	148.967	65.7971	58.4329	111.495
BgiM11954-RA	0.201679	-2.30987	interleukin-17 receptor A	mRNA	283.511	351.763	84.1386	64.6222	10.1622	68.9511
BgiM22031-RA	0.356452	-1.48822	inverted formin-2-like isoform X1	mRNA	1288.04	1311.63	674.488	333.685	359.913	472.388
BgiM01918-RA	0.207152	-2.27124	IQ and AAA domain-containing protein 1	mRNA	1557.27	1128.26	448.279	280.813	149.893	217.123
BgiM01917-RA	0.268369	-1.89771	IQ and AAA domain-containing protein 1	mRNA	196.826	142.202	67.5867	48.1729	18.6308	41.0772
BgiM32357-RA	0.180114	-2.47301	IQ and AAA domain-containing protein 1-like isoform X1	mRNA	287.59	258.209	122.76	37.5984	11.0091	70.4181
BgiM09211-RA	0.149159	-2.74507	Iq domain-containing protein d	mRNA	659.826	692.299	262.071	84.5963	27.0993	127.633
BgiM27154-RA	0.138023	-2.85702	IQ domain-containing protein D	mRNA	401.811	246.047	151.725	27.0238	3.38742	78.4869
BgiM24244-RA	0.142372	-2.81226	IQ domain-containing protein G-like isoform X2	mRNA	833.197	567.873	268.968	88.1211	33.0273	115.163
BgiM03186-RA	0.185327	-2.43185	junction-mediating and -regulatory protein	mRNA	9517	11816.8	3968.31	1845.84	484.4	2357.54
BgiM01168-RA	0.150543	-2.73175	kelch 12-like protein	mRNA	802.602	771.82	398.624	57.5725	24.5588	213.455
BgiM35343-RA	0.304346	-1.71621	kelch domain-containing protein 9-like isoform X1	mRNA	247.817	141.266	85.5179	36.4234	47.4238	59.4153
BgiM32743-RA	0.165847	-2.59208	kelch repeat and BTB domain-containing protein 3	mRNA	288.61	172.139	95.1731	41.1232	9.31539	40.3437
BgiM19089-RA	0.142659	-2.80935	kelch repeat and BTB domain-containing protein 3	mRNA	304.928	217.981	118.622	25.8489	8.46854	55.7477
BgiM32784-RA	0.213197	-2.22974	kelch repeat and BTB domain-containing protein 7	mRNA	400.791	367.667	155.863	69.322	23.7119	102.693
BgiM11775-RA	0.187866	-2.41223	kelch-like protein 10	mRNA	286.571	161.848	164.139	39.9482	8.46854	65.2835
BgiM35227-RA	0.218458	-2.19457	kelch-like protein 10	mRNA	928.04	1112.36	477.245	198.566	83.8385	266.269
BgiM00274-RA	0.189504	-2.3997	kelch-like protein 10	mRNA	637.39	919.635	297.933	111.62	33.8742	204.653
BgiM01447-RA	0.294515	-1.76358	kelch-like protein 10	mRNA	26.5154	17.7753	6.8966	7.04969	1.69371	5.13465
BgiM01448-RA	0.185869	-2.42764	kelch-like protein 10	mRNA	37.7335	22.453	12.4139	2.3499	1.69371	8.06874
BgiM01449-RA	0.168247	-2.57135	kelch-like protein 10	mRNA	53.0309	57.0679	20.6898	7.04969	2.54056	11.0028
BgiM01207-RA	0.192196	-2.37935	kelch-like protein 10 isoform X1	mRNA	1034.1	1933.76	773.799	244.389	45.7301	427.643
BgiM08876-RA	0.33371	-1.58333	kelch-like protein 12	mRNA	69.3481	33.6794	42.7589	12.9244	11.856	22.7392
BgiM06745-RA	0.21373	-2.22614	kelch-like protein 2	mRNA	125.438	87.0052	26.2071	11.7495	9.31539	28.6074
BgiM20177-RA	0.164917	-2.60019	kelch-like protein 21	mRNA	1890.75	2809.43	1110.35	259.664	84.6854	612.491
BgiM11220-RA	0.0544884	-4.19791	kelch-like protein 24	mRNA	97.9031	36.486	2.75864	0	0	5.86818
BgiM32772-RA	0.177563	-2.4936	kelch-like protein 28	mRNA	276.372	176.817	82.7592	28.1988	7.62168	57.9482
BgiM32777-RA	0.205882	-2.28011	kelch-like protein 28	mRNA	484.417	349.892	146.208	82.2464	17.7839	100.493
BgiM32774-RA	0.239947	-2.05921	kelch-like protein 28	mRNA	150.934	85.1341	40.0003	19.9741	12.7028	32.275
BgiM32776-RA	0.253381	-1.98062	kelch-like protein 28	mRNA	135.637	154.364	108.966	45.823	3.38742	50.613
BgiM32844-RA	0.141283	-2.82334	kelch-like protein 28	mRNA	89.7446	61.7456	19.3105	1.17495	1.69371	19.8051
BgiM23447-RA	0.0509237	-4.29552	kelch-like protein 3	mRNA	97.9031	72.0366	0	1.17495	0	5.86818
BgiM01445-RA	0.151243	-2.72506	kelch-like protein 31	mRNA	178.469	107.587	63.4488	11.7495	5.92798	33.742
BgiM35108-RA	0.0988212	-3.33904	kelch-like protein 40	mRNA	444.643	319.019	45.5176	12.9244	1.69371	63.8164
BgiM32794-RA	0.211105	-2.24397	kelch-like protein 40	mRNA	198.866	167.462	67.5867	29.3737	11.0091	49.8795
BgiM32790-RA	0.158533	-2.65714	kelch-like protein 40	mRNA	80.5661	68.2944	6.8966	4.69979	1.69371	16.871
BgiM32771-RA	0.216032	-2.21068	kelch-like protein 40	mRNA	107.082	107.587	34.483	24.6739	5.08112	22.7392
BgiM32793-RA	0.105744	-3.24135	kelch-like protein 40	mRNA	139.716	109.458	40.0003	0	3.38742	25.6733
BgiM32779-RA	0.187819	-2.41259	kelch-like protein 40a isoform X1	mRNA	492.575	547.291	244.14	84.5963	30.4867	124.699
BgiM01446-RA	0.157626	-2.66542	kelch-like protein 40b	mRNA	38.7533	14.0331	13.7932	2.3499	0.846854	5.86818
BgiM19101-RA	0.182508	-2.45397	kelch-like protein 8	mRNA	306.967	260.08	147.587	41.1232	10.1622	77.7533
BgiM26942-RA	0.202949	-2.30081	kelch-like protein 8	mRNA	487.476	404.153	187.588	69.322	17.7839	130.567
BgiM19102-RA	0.20804	-2.26506	kelch-like protein 8	mRNA	636.37	537.935	326.899	121.02	38.1084	151.839
BgiM19105-RA	0.217281	-2.20236	kelch-like protein 8	mRNA	987.19	737.205	342.072	169.193	47.4238	231.059
BgiM19103-RA	0.145716	-2.77876	kelch-like protein 8	mRNA	341.641	183.366	89.6558	42.2981	2.54056	43.2778
BgiM26955-RA	0.15378	-2.70106	kelch-like protein 8	mRNA	641.47	404.153	146.208	69.322	18.6308	93.8908
BgiM26884-RA	0.135229	-2.88653	kelch-like protein 8	mRNA	326.344	174.01	113.104	25.8489	10.1622	45.4784
BgiM19097-RA	0.187905	-2.41192	kelch-like protein 8	mRNA	1118.75	912.151	408.279	166.843	57.5861	232.527
BgiM26950-RA	0.162613	-2.62048	kelch-like protein 8	mRNA	251.897	173.075	78.6213	25.8489	2.54056	52.0801
BgiM19106-RA	0.153672	-2.70208	kelch-like protein 8	mRNA	597.617	326.503	176.553	32.8986	15.2434	119.564
BgiM26951-RA	0.133512	-2.90496	kelch-like protein 8	mRNA	421.187	275.984	92.4145	25.8489	13.5497	64.5499
BgiM26940-RA	0.2781	-1.84632	kelch-like protein 8	mRNA	15.2974	22.453	22.0691	5.87474	0	9.53579
BgiM19093-RA	0.0997315	-3.32581	kelch-like protein 8	mRNA	830.137	459.35	144.829	19.9741	9.31539	112.229
BgiM19094-RA	0.182091	-2.45727	kelch-like protein 8	mRNA	388.553	248.854	147.587	56.3975	16.9371	68.2176
BgiM19088-RA	0.21038	-2.24893	kelch-like protein 8	mRNA	512.972	506.127	200.002	110.445	28.793	115.896
BgiM19085-RA	0.233292	-2.09979	kelch-like protein 8	mRNA	31.6146	26.1951	6.8966	3.52485	0	10.2693
BgiM19084-RA	0.169927	-2.55702	kelch-like protein 8	mRNA	335.522	380.765	160.001	39.9482	3.38742	104.16
BgiM19100-RA	0.127942	-2.96644	kelch-like protein 8	mRNA	249.857	212.367	53.7935	21.1491	0.846854	42.5443
BgiM19104-RA	0.169555	-2.56018	kelch-like protein 8	mRNA	485.436	421.928	143.449	56.3975	16.9371	103.427
BgiM19086-RA	0.133127	-2.90912	kelch-like protein 8	mRNA	456.881	279.726	164.139	52.8727	7.62168	57.9482
BgiM19096-RA	0.241802	-2.0481	kelch-like protein 8	mRNA	653.707	581.906	275.864	177.417	14.3965	172.378
BgiM26938-RA	0.157187	-2.66945	kelch-like protein 8	mRNA	628.212	464.028	187.588	81.0714	15.2434	103.427
BgiM26939-RA	0.159231	-2.6508	kelch-like protein 8	mRNA	904.584	538.871	335.175	115.145	33.8742	132.768
BgiM16377-RA	0.171397	-2.54459	kelch-like protein 8	mRNA	190.707	206.754	38.621	22.324	8.46854	42.5443
BgiM19090-RA	0.155173	-2.68805	kelch-like protein 8	mRNA	751.611	480.867	282.761	63.4472	16.9371	153.306
BgiM19091-RA	0.133615	-2.90385	kelch-like protein 8	mRNA	636.37	390.12	186.208	56.3975	11.0091	93.1573
BgiM19092-RA	0.161799	-2.62773	kelch-like protein 8	mRNA	463	465.899	260.692	74.0218	8.46854	108.561
BgiM26943-RA	0.143367	-2.80221	kelch-like protein 8	mRNA	383.454	184.301	106.208	29.3737	9.31539	56.4812
BgiM26952-RA	0.176486	-2.50238	kelch-like protein 8	mRNA	551.725	406.96	148.967	69.322	16.9371	107.828
BgiM26956-RA	0.115603	-3.11275	kelch-like protein 8	mRNA	385.494	238.563	74.4833	16.4493	3.38742	59.4153
BgiM32669-RA	0.158545	-2.65703	kelch-like protein 8	mRNA	862.771	485.545	219.312	91.646	27.0993	128.366
BgiM09524-RA	0.271404	-1.88149	kelch-like protein 9	mRNA	173.37	94.4895	63.4488	23.499	21.1713	44.0113
BgiM24841-RA	0.1184	-3.07826	keratin-associated protein 10-4	mRNA	318.185	262.887	117.242	15.2743	10.1622	55.7477
BgiM30867-RA	0.107814	-3.21338	kin of irre protein	mRNA	12.2379	196.463	0	7.04969	0	13.9369
BgiM24414-RA	0.153944	-2.69953	kinesin-like protein CIN8	mRNA	715.917	557.582	195.864	64.6222	12.7028	147.438
BgiM24415-RA	0.0944801	-3.40385	kinesin-like protein CIN8	mRNA	136.656	133.782	34.483	4.69979	4.23427	18.3381
BgiM24416-RA	0.0789199	-3.66347	kinesin-like protein CIN8	mRNA	114.22	106.652	17.9312	4.69979	0.846854	11.7364
BgiM18338-RA	0.242195	-2.04576	kinesin-like protein KIF15	mRNA	1692.91	1509.03	553.108	305.487	107.55	495.127
BgiM06439-RA	0.449997	-1.15201	kinetochore protein nuf2	mRNA	487.476	449.995	300.692	195.041	133.803	227.392
BgiM35726-RA	0.220996	-2.17791	L-selectin	mRNA	223.342	246.047	124.139	52.8727	16.0902	60.8823
BgiM35725-RA	0.154542	-2.69393	L-selectin	mRNA	364.077	308.728	182.07	46.9979	5.92798	77.7533
BgiM02336-RA	0.358173	-1.48127	la-related protein 6	mRNA	1586.85	1310.69	882.765	733.168	251.516	368.228
BgiM30175-RA	0.293066	-1.7707	la-related protein Larp4B	mRNA	159.093	102.909	55.1728	27.0238	17.7839	46.9454
BgiM11138-RA	0.0917196	-3.44663	laccase	mRNA	3.05947	62.6812	2.75864	0	2.54056	2.20057
BgiM15205-RA	0.067459	-3.88984	lactase-phlorizin hydrolase	mRNA	37.7335	583.777	0	0	0	40.3437
BgiM09196-RA	0.2153	-2.21558	lamin-B receptor-like isoform X1	mRNA	848.494	1040.32	491.038	213.841	33.8742	263.334
BgiM35688-RA	0.180399	-2.47073	laminin subunit alpha-like isoform X3	mRNA	100.963	59.8745	24.8278	7.04969	0.846854	24.2062
BgiM30897-RA	0.209598	-2.25431	laminin subunit alpha-like isoform X3	mRNA	89.7446	50.5191	35.8623	10.5745	5.92798	19.0716
BgiM35665-RA	0.332423	-1.58891	laminin subunit alpha-like isoform X3	mRNA	24.4758	16.8397	11.0346	4.69979	4.23427	7.33522
BgiM30910-RA	0.16538	-2.59614	laminin subunit alpha-like isoform X3	mRNA	78.5265	63.6167	26.2071	4.69979	3.38742	18.3381
BgiM35689-RA	0.214627	-2.2201	laminin subunit alpha-like isoform X3	mRNA	469.119	336.794	143.449	84.5963	25.4056	92.4238
BgiM30892-RA	0.214887	-2.21835	laminin subunit alpha-like isoform X3	mRNA	43.8525	31.8083	12.4139	8.22464	4.23427	5.13465
BgiM30893-RA	0.238409	-2.06849	laminin subunit alpha-like isoform X3	mRNA	113.201	90.7473	48.2762	28.1988	4.23427	26.4068
BgiM30890-RA	0.134526	-2.89404	laminin subunit alpha-like isoform X3	mRNA	220.282	180.559	92.4145	27.0238	3.38742	34.4755
BgiM33806-RA	0.175655	-2.50918	laminin subunit alpha-like isoform X3	mRNA	323.284	208.625	121.38	41.1232	13.5497	58.6818
BgiM20913-RA	0.453748	-1.14004	laminin subunit alpha-like isoform X3	mRNA	27.5353	33.6794	20.6898	18.7992	4.23427	13.2034
BgiM24774-RA	0.191161	-2.38714	laminin subunit alpha-like isoform X3	mRNA	34.674	22.453	13.7932	7.04969	0	5.13465
BgiM30896-RA	0.215823	-2.21208	laminin subunit alpha-like isoform X3	mRNA	19.3767	18.7108	2.75864	2.3499	0	5.13465
BgiM16797-RA	0.412825	-1.2764	lanC-like protein 3	mRNA	553.765	408.831	227.588	149.218	159.209	181.913
BgiM06131-RA	0.208536	-2.26163	latrophilin-3	mRNA	143.795	86.0696	56.5521	9.39959	15.2434	33.742
BgiM08368-RA	0.0732397	-3.77123	lectin BRA-3	mRNA	127.478	2297.69	0	0	0	176.045
BgiM33664-RA	0.488082	-1.0348	leucine-rich repeat and death domain-containing protein 1	mRNA	849.514	835.437	520.004	556.926	250.669	267.736
BgiM05988-RA	0.329277	-1.60263	leucine-rich repeat protein SHOC-2	mRNA	362.038	362.989	158.622	115.145	82.9917	91.6903
BgiM35091-RA	0.185982	-2.42676	leucine-rich repeat protein SHOC-2	mRNA	374.276	488.352	172.415	79.8965	14.3965	96.8249
BgiM14066-RA	0.252713	-1.98443	leucine-rich repeat-containing protein 40	mRNA	529.289	433.155	227.588	106.92	46.577	145.971
BgiM12428-RA	0.185146	-2.43326	lipid phosphate phosphohydrolase 2	mRNA	14.2775	7.48432	5.51728	0	0	3.66761
BgiM12429-RA	0.220545	-2.18085	lipid phosphate phosphohydrolase 3	mRNA	24.4758	26.1951	8.27592	7.04969	1.69371	2.93409
BgiM01104-RA	0.20779	-2.2668	lipopolysaccharide cholinephosphotransferase licd	mRNA	40.793	47.7125	17.9312	5.87474	1.69371	13.2034
lncRNA1002	0.0588403	-4.08705	lncRNA1002	lncRNA	48.9516	30.8728	9.65525	0	0	3.66761
lncRNA1027	0.203665	-2.29573	lncRNA1027	lncRNA	20.3965	22.453	4.13796	2.3499	0	5.86818
lncRNA1118	0.202289	-2.30551	lncRNA1118	lncRNA	273.313	402.282	136.553	83.4213	18.6308	60.8823
lncRNA1199	0.179489	-2.47803	lncRNA1199	lncRNA	20.3965	39.2927	11.0346	4.69979	0	6.6017
lncRNA1279	0.405002	-1.304	lncRNA1279	lncRNA	127.478	98.2317	64.8281	32.8986	44.8833	38.8767
lncRNA1305	0.162319	-2.6231	lncRNA1305	lncRNA	19.3767	14.0331	2.75864	1.17495	2.54056	0.733522
lncRNA1370	0.330912	-1.59548	lncRNA1370	lncRNA	62.2093	28.0662	40.0003	21.1491	7.62168	13.2034
lncRNA1395	0.0458479	-4.447	lncRNA1395	lncRNA	60.1696	30.8728	8.27592	0	0	2.93409
lncRNA1412	0.164626	-2.60273	lncRNA1412	lncRNA	310.027	271.306	120.001	39.9482	11.0091	63.0829
lncRNA1484	0.414656	-1.27001	lncRNA1484	lncRNA	34.674	32.7439	23.4485	25.8489	4.23427	6.6017
lncRNA15	0.169717	-2.5588	lncRNA15	lncRNA	5317.36	4746.93	1742.08	901.185	220.182	880.96
lncRNA1545	0.0677423	-3.8838	lncRNA1545	lncRNA	58.13	62.6812	20.6898	1.17495	1.69371	5.13465
lncRNA1589	0.237726	-2.07263	lncRNA1589	lncRNA	22.4361	21.5174	6.8966	4.69979	1.69371	4.40113
lncRNA1765	0.139888	-2.83765	lncRNA1765	lncRNA	44.8723	34.615	20.6898	3.52485	1.69371	7.33522
lncRNA1766	0.208895	-2.25915	lncRNA1766	lncRNA	45.8921	24.324	16.5518	10.5745	2.54056	3.66761
lncRNA1835	0.224644	-2.15429	lncRNA1835	lncRNA	73.4274	72.9721	24.8278	17.6242	3.38742	16.1375
lncRNA1876	0.294589	-1.76323	lncRNA1876	lncRNA	25.4956	15.9042	8.27592	5.87474	1.69371	5.86818
lncRNA326	0.158932	-2.65352	lncRNA326	lncRNA	165.212	145.009	38.621	18.7992	11.0091	24.2062
lncRNA334	0.175707	-2.50875	lncRNA334	lncRNA	15.2974	20.5819	9.65525	0	0	6.6017
lncRNA391	0.0974229	-3.3596	lncRNA391	lncRNA	0	45.8414	0	0	0	2.93409
lncRNA392	0.0950434	-3.39527	lncRNA392	lncRNA	3.05947	74.8432	0	0	0	5.86818
lncRNA478	0.293811	-1.76704	lncRNA478	lncRNA	6.11895	12.162	17.9312	4.69979	2.54056	2.20057
lncRNA486	0.131905	-2.92243	lncRNA486	lncRNA	30.5947	11.2265	8.27592	0	0	5.13465
lncRNA494	0.154167	-2.69743	lncRNA494	lncRNA	25.4956	18.7108	4.13796	2.3499	0	3.66761
lncRNA507	0.150887	-2.72846	lncRNA507	lncRNA	951.496	1102.07	364.141	130.419	30.4867	202.452
lncRNA508	0.132028	-2.92109	lncRNA508	lncRNA	476.258	516.418	161.381	31.7236	2.54056	116.63
lncRNA528	0.191902	-2.38156	lncRNA528	lncRNA	36.7137	35.5505	9.65525	4.69979	0.846854	8.80227
lncRNA529	0.104989	-3.25168	lncRNA529	lncRNA	73.4274	46.777	12.4139	1.17495	1.69371	9.53579
lncRNA602	0.261542	-1.93489	lncRNA602	lncRNA	24.4758	31.8083	13.7932	9.39959	2.54056	5.13465
lncRNA604	0.126421	-2.98369	lncRNA604	lncRNA	38.7533	37.4216	22.0691	1.17495	1.69371	8.06874
lncRNA643	0.190431	-2.39266	lncRNA643	lncRNA	27.5353	15.9042	9.65525	1.17495	1.69371	5.86818
lncRNA652	0.233543	-2.09824	lncRNA652	lncRNA	40.793	24.324	16.5518	7.04969	3.38742	7.33522
lncRNA653	0.117543	-3.08874	lncRNA653	lncRNA	44.8723	48.6481	13.7932	0	0.846854	10.2693
lncRNA660	0.241854	-2.04779	lncRNA660	lncRNA	153.993	167.462	70.3454	37.5984	22.8651	33.0085
lncRNA686	0.220894	-2.17858	lncRNA686	lncRNA	98.923	53.3258	26.2071	18.7992	1.69371	17.6045
lncRNA687	0.167388	-2.57873	lncRNA687	lncRNA	62.2093	38.3571	17.9312	3.52485	1.69371	13.2034
lncRNA750	0.204912	-2.28692	lncRNA750	lncRNA	15.2974	12.162	2.75864	1.17495	0	3.66761
lncRNA873	0.0705191	-3.82584	lncRNA873	lncRNA	4.0793	124.427	0	2.3499	0	5.13465
lncRNA877	0.301614	-1.72923	lncRNA877	lncRNA	89.7446	62.6812	45.5176	19.9741	8.46854	30.0744
lncRNA880	0.199283	-2.32711	lncRNA880	lncRNA	20.3965	14.0331	5.51728	0	0	6.6017
lncRNA908	0.0862547	-3.53525	lncRNA908	lncRNA	11.2181	72.0366	2.75864	0	0	5.86818
lncRNA979	0.20991	-2.25216	lncRNA979	lncRNA	52.011	44.9059	19.3105	9.39959	3.38742	10.2693
lncRNA992	0.481633	-1.05399	lncRNA992	lncRNA	30.5947	44.9059	28.9657	19.9741	11.856	17.6045
BgiM01059-RA	0.15841	-2.65826	long-chain-fatty-acid--CoA ligase ACSBG2	mRNA	60.1696	77.6498	31.7244	2.3499	2.54056	20.5386
BgiM11973-RA	0.454647	-1.13718	low-density lipoprotein receptor-like isoform X1	mRNA	224.361	353.634	171.036	138.644	82.1448	118.831
BgiM11661-RA	0.0751066	-3.73492	low-density lipoprotein receptor-related protein 1	mRNA	96.8833	1465.99	4.13796	0	1.69371	114.429
BgiM20225-RA	0.243741	-2.03658	low-density lipoprotein receptor-related protein 2-like isoform X1	mRNA	179.489	150.622	35.8623	32.8986	11.0091	44.0113
BgiM21059-RA	0.0745733	-3.7452	low-density lipoprotein receptor-related protein 4	mRNA	10.1982	244.176	2.75864	0	0	17.6045
BgiM23599-RA	0.43979	-1.18511	LYR motif-containing protein 5B	mRNA	145.835	136.589	78.6213	54.0476	35.5679	68.2176
BgiM35656-RA	0.164812	-2.60111	lysophosphatidic acid phosphatase type 6	mRNA	225.381	180.559	120.001	19.9741	11.0091	54.2806
BgiM34915-RA	0.402302	-1.31365	lysophospholipid acyltransferase 1	mRNA	79.5463	85.1341	63.4488	17.6242	20.3245	52.8136
BgiM04340-RA	0.152575	-2.71241	lysosomal alpha-mannosidase	mRNA	529.289	403.218	219.312	74.0218	20.3245	79.9539
BgiM21400-RA	0.125203	-2.99766	lysosome membrane protein 2	mRNA	127.478	74.8432	17.9312	4.69979	11.856	9.53579
BgiM22410-RA	0.257262	-1.95869	M protein serotype 24-like isoform X2	mRNA	654.727	579.099	282.761	116.32	85.5322	187.048
BgiM08363-RA	0.078341	-3.67409	macrophage mannose receptor 1	mRNA	4.0793	34.615	0	0	0	1.46704
BgiM25500-RA	0.257906	-1.95508	macrophage mannose receptor 1	mRNA	59.1498	61.7456	23.4485	10.5745	3.38742	22.0057
BgiM08377-RA	0.0842901	-3.56849	macrophage mannose receptor 1-like isoform X1	mRNA	6.11895	151.557	0	0	0	11.7364
BgiM10267-RA	0.0613791	-4.02611	macrophage-expressed 1 protein	mRNA	2.03965	212.367	2.75864	0	0	11.7364
BgiM08920-RA	0.481109	-1.05556	MAD2L1-binding protein	mRNA	153.993	130.976	78.6213	91.646	34.721	47.6789
BgiM18050-RA	0.337617	-1.56654	magnesium-dependent phosphatase 1-like isoform X1	mRNA	265.154	210.496	95.1731	78.7215	43.1895	69.6846
BgiM03361-RA	0.298114	-1.74606	major facilitator superfamily domain-containing protein 3 isoform X1	mRNA	219.262	167.462	89.6558	55.2226	9.31539	76.2863
BgiM23649-RA	0.228194	-2.13167	Malate dehydrogenase cytoplasmic	mRNA	216.203	245.111	100.69	63.4472	19.4776	44.0113
BgiM32720-RA	0.0877383	-3.51065	maltase 1	mRNA	20.3965	508.934	0	2.3499	0	42.5443
BgiM32711-RA	0.102899	-3.2807	maltase 1	mRNA	5.09912	166.526	0	0	0	16.1375
BgiM32712-RA	0.0886954	-3.495	maltase 1	mRNA	0	50.5191	0	0	0	2.93409
BgiM21571-RA	0.0320549	-4.96331	maltase 2	mRNA	30.5947	66.4233	0	0	0	1.46704
BgiM24484-RA	0.196778	-2.34536	MAM and LDL-receptor class A domain-containing protein 1-like isoform X2	mRNA	190.707	114.136	35.8623	27.0238	9.31539	29.3409
BgiM24348-RA	0.0777739	-3.68457	MAM and LDL-receptor class a domain-containing protein 2	mRNA	108.101	1771.91	33.1037	18.7992	5.92798	122.498
BgiM24347-RA	0.0507092	-4.30161	MAM and LDL-receptor class A domain-containing protein 2	mRNA	17.337	2653.19	2.75864	7.04969	0	126.899
BgiM21184-RA	0.0580154	-4.10742	manganese-dependent ADP-ribose/CDP-alcohol diphosphatase	mRNA	46.9119	24.324	6.8966	0	0	2.93409
BgiM05973-RA	0.359483	-1.47601	manganese-dependent ADP-ribose/CDP-alcohol diphosphatase	mRNA	314.106	229.207	107.587	79.8965	63.514	89.4897
BgiM22224-RA	0.07438	-3.74894	mannan endo-1 4-beta-mannosidase	mRNA	38.7533	781.176	0	0	0	59.4153
BgiM00953-RA	0.181958	-2.45832	marginal zone B- and B1-cell-specific protein	mRNA	1117.73	785.853	375.175	177.417	57.5861	178.246
BgiM04124-RA	0.309281	-1.69301	marginal zone B- and B1-cell-specific protein	mRNA	717.956	566.937	350.347	242.039	87.2259	175.312
BgiM27965-RA	0.202257	-2.30574	marginal zone B- and B1-cell-specific protein	mRNA	263.115	170.268	124.139	24.6739	17.7839	68.9511
BgiM23713-RA	0.231912	-2.10835	mediator of RNA polymerase II transcription subunit 26	mRNA	1992.74	1788.75	866.213	354.834	180.38	541.339
BgiM04788-RA	0.157473	-2.66682	meiosis-specific with OB domain-containing protein	mRNA	241.698	265.693	92.4145	29.3737	4.23427	59.4153
BgiM06092-RA	0.233797	-2.09667	meiotic recombination protein DMC1/LIM15 isoform X1	mRNA	119.319	183.366	120.001	51.6977	13.5497	32.275
BgiM34670-RA	0.21785	-2.19859	meiotic recombination protein REC114-like isoform X1	mRNA	153.993	126.298	64.8281	34.0735	6.77483	33.0085
BgiM02188-RA	0.188234	-2.4094	meiotic recombination protein REC8	mRNA	64.2489	85.1341	20.6898	7.04969	0.846854	22.7392
BgiM12503-RA	0.29403	-1.76596	meiotic recombination protein SPO11-like isoform X1	mRNA	54.0507	99.1672	38.621	30.5487	3.38742	21.2721
BgiM29552-RA	0.202402	-2.30471	Membrane metallo-endopeptidase-like 1	mRNA	15.2974	8.41986	6.8966	1.17495	0	3.66761
BgiM12663-RA	0.115328	-3.11618	membrane progestin receptor beta	mRNA	893.366	571.615	198.622	63.4472	22.0182	104.894
BgiM18278-RA	0.237521	-2.07387	mesocentin	mRNA	215.183	131.911	55.1728	37.5984	6.77483	49.8795
BgiM12392-RA	0.145811	-2.77782	mesocentin	mRNA	609.855	712.881	300.692	63.4472	6.77483	165.042
BgiM09715-RA	0.171855	-2.54074	metabotropic glutamate receptor	mRNA	126.458	77.6498	64.8281	18.7992	2.54056	23.4727
BgiM09716-RA	0.197757	-2.3382	metabotropic glutamate receptor 1	mRNA	59.1498	79.5209	35.8623	16.4493	4.23427	12.4699
BgiM09705-RA	0.130659	-2.93613	metabotropic glutamate receptor 2	mRNA	261.075	163.719	86.8972	22.324	9.31539	33.742
BgiM09718-RA	0.18214	-2.45688	metabotropic glutamate receptor 3	mRNA	88.7247	69.2299	28.9657	8.22464	1.69371	22.7392
BgiM09708-RA	0.186408	-2.42346	metabotropic glutamate receptor 3	mRNA	38.7533	27.1306	15.1725	4.69979	1.69371	7.33522
BgiM09714-RA	0.179574	-2.47735	metabotropic glutamate receptor 5	mRNA	118.3	86.0696	33.1037	12.9244	3.38742	24.9398
BgiM09706-RA	0.104126	-3.26359	metabotropic glutamate receptor 7	mRNA	365.097	199.27	89.6558	27.0238	5.08112	34.4755
BgiM09707-RA	0.190532	-2.3919	metabotropic glutamate receptor 7	mRNA	40.793	33.6794	22.0691	2.3499	0	14.6704
BgiM12716-RA	0.126378	-2.98418	metalloendopeptidase OMA1 mitochondrial-like isoform X1	mRNA	395.692	260.08	128.277	35.2485	11.0091	51.3465
BgiM33584-RA	0.172818	-2.53267	metalloendopeptidase PEX	mRNA	150.934	109.458	53.7935	17.6242	5.92798	29.3409
BgiM34926-RA	0.208701	-2.26049	methenyltetrahydrofolate synthase domain-containing protein-like X2	mRNA	282.491	290.953	104.828	16.4493	42.3427	81.421
BgiM11945-RA	0.24251	-2.04388	methyl-CpG-binding domain protein 4	mRNA	47.9317	38.3571	11.0346	3.52485	3.38742	15.404
BgiM23039-RA	0.203173	-2.29922	methyltransferase NSUN7 isoform X3	mRNA	1038.18	725.043	268.968	152.743	48.2707	210.521
BgiM31625-RA	0.251527	-1.99122	methyltransferase-like protein 24	mRNA	75.467	57.0679	26.2071	12.9244	5.92798	19.8051
BgiM04938-RA	0.407154	-1.29635	MICAL-like protein 1	mRNA	970.873	794.273	383.451	280.813	237.966	355.025
BgiM09833-RA	0.427026	-1.2276	MICOS complex subunit MIC19	mRNA	1521.58	1663.39	980.697	733.168	401.409	643.299
BgiM07827-RA	0.413511	-1.274	mis18-binding protein 1-like isoform X1	mRNA	602.716	524.838	328.278	283.163	105.857	211.988
BgiM36123-RA	0.181263	-2.46384	mitochondrial coenzyme a transporter slc25a42	mRNA	365.097	317.148	115.863	19.9741	27.9462	95.3579
BgiM26712-RA	0.149675	-2.74009	mitochondrial fission process protein 1	mRNA	134.617	101.974	63.4488	24.6739	3.38742	15.404
BgiM26713-RA	0.216618	-2.20677	Mitochondrial fission process protein 1	mRNA	161.132	220.787	80.0006	29.3737	19.4776	49.8795
BgiM26714-RA	0.228812	-2.12777	mitochondrial fission process protein 1	mRNA	332.463	521.096	182.07	85.7712	34.721	115.163
BgiM14055-RA	0.383566	-1.38245	mitochondrial fission regulator 2	mRNA	413.029	381.7	233.105	135.119	81.298	176.779
BgiM22342-RA	0.14074	-2.82889	mitochondrial import inner membrane translocase subunit TIM14	mRNA	11.2181	8.41986	2.75864	0	1.69371	0
BgiM03718-RA	0.484287	-1.04607	mitochondrial import inner membrane translocase subunit TIM44	mRNA	979.031	738.141	468.969	479.379	293.858	284.607
BgiM31292-RA	0.330522	-1.59718	mitochondrial import receptor subunit TOM70	mRNA	4034.43	3773.03	1713.12	911.76	807.899	1425.97
BgiM15851-RA	0.253437	-1.9803	mitochondrial pyruvate carrier 2	mRNA	400.791	396.669	147.587	79.8965	32.1804	126.166
BgiM15737-RA	0.477438	-1.06662	mitochondrial ribonuclease P protein 3	mRNA	345.72	362.989	244.14	209.141	125.334	119.564
BgiM28447-RA	0.425256	-1.2336	mitogen-activated protein kinase binding protein 1	mRNA	259.035	201.141	150.346	97.5207	69.442	91.6903
BgiM28452-RA	0.09225	-3.43831	mitogen-activated protein kinase binding protein 1	mRNA	15.2974	9.3554	0	0	0	0.733522
BgiM31695-RA	0.157832	-2.66354	mitogen-activated protein kinase-binding protein 1	mRNA	321.245	218.916	80.0006	24.6739	10.1622	61.6159
BgiM00806-RA	0.172779	-2.533	mitogen-activated protein kinase-binding protein 1	mRNA	2365.99	2641.03	976.559	373.634	71.9826	586.818
BgiM28454-RA	0.149502	-2.74176	mitogen-activated protein kinase-binding protein 1	mRNA	19.3767	14.9686	9.65525	0	0	5.13465
BgiM25099-RA	0.122494	-3.02922	Molybdate-anion transporter	mRNA	43.8525	26.1951	0	2.3499	2.54056	2.20057
BgiM07108-RA	0.228747	-2.12817	monoacylglycerol lipase ABHD12-like isoform X1	mRNA	1199.31	975.768	297.933	177.417	112.632	274.337
BgiM05487-RA	0.178168	-2.48869	monocarboxylate transporter 12-like isoform X2	mRNA	163.172	145.009	41.3796	27.0238	11.856	22.0057
BgiM31984-RA	0.0495874	-4.33388	monocarboxylate transporter 2	mRNA	6.11895	159.977	4.13796	0	1.69371	5.13465
BgiM15354-RA	0.198233	-2.33473	monocarboxylate transporter 3	mRNA	67.3084	76.7143	9.65525	8.22464	2.54056	18.3381
BgiM04916-RA	0.149487	-2.7419	monocarboxylate transporter 9	mRNA	132.577	77.6498	40.0003	17.6242	0	18.3381
BgiM19888-RA	0.480082	-1.05865	MORN repeat-containing protein 5	mRNA	917.842	769.014	542.073	526.377	301.48	241.329
BgiM22715-RA	0.337767	-1.5659	Motile sperm domain-containing protein 2	mRNA	224.361	226.401	92.4145	45.823	49.9644	86.5556
BgiM12700-RA	0.226377	-2.1432	Mpv17-like protein 2	mRNA	609.855	637.102	295.175	150.393	38.9553	158.441
BgiM17297-RA	0.275844	-1.85807	mpv17-like protein 2	mRNA	148.894	160.913	68.966	54.0476	5.92798	43.2778
BgiM28604-RA	0.284505	-1.81347	mucin-2	mRNA	350.82	386.378	146.208	109.27	22.0182	118.831
BgiM33987-RA	0.108404	-3.20552	mucin-2	mRNA	1.01982	38.3571	0	1.17495	0.846854	0.733522
BgiM26427-RA	0.197316	-2.34142	mucin-like protein	mRNA	206.005	115.071	63.4488	10.5745	11.856	52.0801
BgiM09125-RA	0.0584261	-4.09724	multicystatin	mRNA	66.2886	1438.86	0	5.87474	9.31539	71.1516
BgiM26548-RA	0.371467	-1.42869	Multidrug resistance-associated protein 1	mRNA	49.9714	80.4564	33.1037	16.4493	16.0902	27.1403
BgiM22327-RA	0.123045	-3.02274	multidrug resistance-associated protein 1	mRNA	230.48	199.27	53.7935	12.9244	2.54056	42.5443
BgiM04595-RA	0.408313	-1.29225	multidrug resistance-associated protein 1	mRNA	42.8326	37.4216	15.1725	9.39959	16.0902	12.4699
BgiM18812-RA	0.222442	-2.1685	Multidrug resistance-associated protein 1	mRNA	267.194	305.921	89.6558	57.5725	9.31539	79.2204
BgiM26549-RA	0.233121	-2.10085	Multidrug resistance-associated protein 1	mRNA	150.934	180.559	78.6213	18.7992	16.0902	59.4153
BgiM12052-RA	0.248526	-2.00853	multiple epidermal growth factor-like domains 10	mRNA	63.2291	66.4233	31.7244	18.7992	1.69371	18.3381
BgiM33010-RA	0.124431	-3.00658	multiple epidermal growth factor-like domains 10	mRNA	43.8525	41.1637	16.5518	2.3499	0	8.80227
BgiM34923-RA	0.296326	-1.75474	multiple epidermal growth factor-like domains 10	mRNA	171.331	142.202	95.1731	46.9979	29.6399	43.2778
BgiM33706-RA	0.181543	-2.46162	multiple epidermal growth factor-like domains 10	mRNA	805.661	639.909	339.313	115.145	43.1895	164.309
BgiM13373-RA	0.256794	-1.96131	multiple epidermal growth factor-like domains 10	mRNA	98.923	71.101	30.3451	23.499	7.62168	19.0716
BgiM26020-RA	0.0858667	-3.54176	multiple epidermal growth factor-like domains 10	mRNA	107.082	870.987	23.4485	9.39959	1.69371	73.3522
BgiM36319-RA	0.287389	-1.79892	multiple epidermal growth factor-like domains 10	mRNA	118.3	99.1672	37.2417	41.1232	5.92798	24.9398
BgiM01805-RA	0.144122	-2.79463	multiple epidermal growth factor-like domains 11	mRNA	613.934	449.995	191.726	44.648	21.1713	113.696
BgiM36373-RA	0.163982	-2.60839	multiple epidermal growth factor-like domains protein 10	mRNA	41.8128	27.1306	13.7932	4.69979	0.846854	6.6017
BgiM36348-RA	0.144477	-2.79109	multiple epidermal growth factor-like domains protein 10	mRNA	50.9912	28.0662	11.0346	7.04969	0.846854	3.66761
BgiM13368-RA	0.112588	-3.15088	multiple epidermal growth factor-like domains protein 10	mRNA	214.163	165.591	111.725	7.04969	4.23427	42.5443
BgiM36267-RA	0.165747	-2.59294	multiple epidermal growth factor-like domains protein 10	mRNA	46.9119	53.3258	23.4485	11.7495	0	7.33522
BgiM05892-RA	0.229102	-2.12594	multiple epidermal growth factor-like domains protein 10	mRNA	81.586	51.4547	33.1037	17.6242	5.92798	13.2034
BgiM12051-RA	0.195679	-2.35344	multiple epidermal growth factor-like domains protein 10	mRNA	65.2688	34.615	19.3105	5.87474	5.08112	11.0028
BgiM24359-RA	0.323106	-1.62992	multiple epidermal growth factor-like domains protein 10	mRNA	13.2577	29.0017	34.483	12.9244	3.38742	7.33522
BgiM33700-RA	0.207812	-2.26665	multiple epidermal growth factor-like domains protein 10	mRNA	37.7335	28.0662	13.7932	4.69979	1.69371	8.80227
BgiM35579-RA	0.249746	-2.00146	multiple epidermal growth factor-like domains protein 10	mRNA	54.0507	58.0035	28.9657	9.39959	2.54056	22.0057
BgiM33704-RA	0.216973	-2.20441	multiple epidermal growth factor-like domains protein 10 isoform X7	mRNA	286.571	312.47	150.346	59.9224	11.856	89.4897
BgiM33707-RA	0.0894273	-3.48314	multiple epidermal growth factor-like domains protein 10 isoform X7	mRNA	40.793	32.7439	11.0346	2.3499	0	3.66761
BgiM35542-RA	0.203151	-2.29937	multiple epidermal growth factor-like domains protein 11	mRNA	67.3084	62.6812	16.5518	9.39959	5.08112	13.9369
BgiM26421-RA	0.0719051	-3.79776	multiple epidermal growth factor-like domains protein 11	mRNA	6.11895	321.826	0	0	0	22.0057
BgiM36271-RA	0.144029	-2.79556	multiple epidermal growth factor-like domains protein 11	mRNA	8.1586	9.3554	2.75864	0	0	1.46704
BgiM12058-RA	0.349516	-1.51657	multiple epidermal growth factor-like domains protein 11	mRNA	87.7049	70.1655	74.4833	36.4234	19.4776	24.2062
BgiM36276-RA	0.222949	-2.16521	multiple epidermal growth factor-like domains protein 11	mRNA	45.8921	62.6812	37.2417	8.22464	1.69371	21.2721
BgiM30894-RA	0.146639	-2.76966	multiple epidermal growth factor-like domains protein 6	mRNA	53.0309	34.615	19.3105	4.69979	0	9.53579
BgiM34747-RA	0.205112	-2.28552	multiple epidermal growth factor-like domains protein 6	mRNA	8.1586	12.162	4.13796	0	0	3.66761
BgiM24360-RA	0.173202	-2.52947	multiple epidermal growth factor-like domains protein 6	mRNA	58.13	43.0348	30.3451	8.22464	5.08112	8.06874
BgiM33718-RA	0.177343	-2.49539	multiple epidermal growth factor-like domains protein 6	mRNA	42.8326	35.5505	23.4485	4.69979	1.69371	10.2693
BgiM33716-RA	0.163684	-2.61101	multiple epidermal growth factor-like domains protein 6	mRNA	45.8921	29.9373	31.7244	1.17495	2.54056	12.4699
BgiM33715-RA	0.18295	-2.45048	multiple epidermal growth factor-like domains protein 6	mRNA	76.4868	34.615	19.3105	11.7495	3.38742	7.33522
BgiM33714-RA	0.115517	-3.11382	multiple epidermal growth factor-like domains protein 6	mRNA	31.6146	29.9373	12.4139	1.17495	0	5.86818
BgiM33709-RA	0.156831	-2.67272	multiple epidermal growth factor-like domains protein 6	mRNA	299.828	175.881	115.863	14.0994	1.69371	75.5528
BgiM33712-RA	0.125892	-2.98975	multiple epidermal growth factor-like domains protein 6	mRNA	146.855	93.554	68.966	7.04969	2.54056	27.8738
BgiM30891-RA	0.197236	-2.34201	multiple epidermal growth factor-like domains protein 6	mRNA	67.3084	72.0366	17.9312	9.39959	3.38742	16.871
BgiM10047-RA	0.163551	-2.61219	mutS protein 4-like isoform X2	mRNA	98.923	119.749	38.621	9.39959	3.38742	27.8738
BgiM00278-RA	0.2285	-2.12974	myelin expression factor 2	mRNA	16.3172	19.6463	30.3451	4.69979	2.54056	6.6017
BgiM11907-RA	0.159785	-2.6458	myoneurin	mRNA	647.589	447.188	226.209	84.5963	24.5588	100.493
BgiM00201-RA	0.329989	-1.59951	myosin heavy chain muscle	mRNA	248.837	196.463	120.001	89.2961	33.0273	63.0829
BgiM14905-RA	0.153579	-2.70295	myosin light chain kinase	mRNA	14851.7	15297	5434.52	1616.73	548.761	3297.92
BgiM00746-RA	0.264781	-1.91713	myosin light chain kinase A-like isoform X1	mRNA	555.804	626.812	248.278	148.044	82.1448	147.438
BgiM35963-RA	0.145374	-2.78216	myosin-13	mRNA	50.9912	59.8745	19.3105	2.3499	3.38742	11.7364
BgiM00691-RA	0.449557	-1.15342	myosin-3	mRNA	311.046	251.66	206.898	144.519	89.7665	110.762
BgiM22480-RA	0.139057	-2.84626	myotubularin-related protein	mRNA	217.223	160.913	70.3454	24.6739	7.62168	28.6074
BgiM05053-RA	0.200063	-2.32147	N-acetyllactosaminide beta-1 6-N-acetylglucosaminyl-transferase isoform C	mRNA	398.751	324.632	164.139	76.3716	27.9462	71.8852
BgiM28986-RA	0.0741765	-3.75289	N-acetylneuraminate lyase	mRNA	5.09912	54.2613	1.37932	0	0	2.93409
BgiM13966-RA	0.354778	-1.49501	N-acetyltransferase ESCO1	mRNA	148.894	145.944	80.0006	38.7733	27.0993	66.017
BgiM24398-RA	0.0949501	-3.39669	NA	mRNA	93.8238	106.652	41.3796	8.22464	0	13.2034
BgiM24401-RA	0.239617	-2.0612	NA	mRNA	123.399	154.364	57.9315	42.2981	6.77483	30.0744
BgiM21050-RA	0.118973	-3.0713	NA	mRNA	92.804	54.2613	28.9657	2.3499	1.69371	15.404
BgiM06198-RA	0.404728	-1.30498	NA	mRNA	897.446	869.116	382.072	263.188	254.056	351.357
BgiM13203-RA	0.134723	-2.89193	NA	mRNA	147.875	99.1672	64.8281	9.39959	2.54056	28.6074
BgiM23669-RA	0.274756	-1.86378	NA	mRNA	57.1102	39.2927	20.6898	17.6242	0.846854	12.4699
BgiM31775-RA	0.202188	-2.30623	NA	mRNA	511.952	724.108	242.76	133.944	22.8651	140.836
BgiM22308-RA	0.232719	-2.10334	NA	mRNA	89.7446	66.4233	35.8623	14.0994	5.08112	24.2062
BgiM02233-RA	0.196185	-2.34971	NA	mRNA	483.397	534.193	233.105	78.7215	23.7119	141.57
BgiM35663-RA	0.167778	-2.57538	NA	mRNA	113.201	82.3275	48.2762	14.0994	3.38742	22.0057
BgiM30218-RA	0.228491	-2.12979	NA	mRNA	100.963	86.0696	27.5864	21.1491	6.77483	19.8051
BgiM10166-RA	0.132996	-2.91054	NA	mRNA	132.577	171.204	62.0694	11.7495	1.69371	33.742
BgiM32580-RA	0.435617	-1.19887	NA	mRNA	100.963	152.493	73.104	66.9721	23.7119	50.613
BgiM33964-RA	0.199916	-2.32253	NA	mRNA	619.033	407.895	215.174	110.445	38.9553	97.5584
BgiM30114-RA	0.131812	-2.92344	NA	mRNA	2387.41	2356.62	779.316	239.689	86.3791	400.503
BgiM03999-RA	0.141706	-2.81903	NA	mRNA	48.9516	22.453	8.27592	4.69979	0	5.13465
BgiM21291-RA	0.467152	-1.09804	NA	mRNA	33.6542	33.6794	13.7932	16.4493	11.0091	9.53579
BgiM10982-RA	0.163919	-2.60895	NA	mRNA	137.676	72.9721	42.7589	19.9741	2.54056	17.6045
BgiM27281-RA	0.180499	-2.46993	NA	mRNA	174.39	254.467	77.242	44.648	4.23427	41.0772
BgiM02280-RA	0.201625	-2.31025	NA	mRNA	316.146	340.536	111.725	62.2723	13.5497	77.7533
BgiM14903-RA	0.111068	-3.17048	NA	mRNA	435.465	435.026	151.725	10.5745	1.69371	99.759
BgiM22287-RA	0.311663	-1.68194	NA	mRNA	52.011	58.0035	48.2762	29.3737	3.38742	15.404
BgiM23658-RA	0.062203	-4.00687	NA	mRNA	23.456	908.409	4.13796	2.3499	0	54.2806
BgiM23659-RA	0.113077	-3.14462	NA	mRNA	1.01982	126.298	4.13796	8.22464	0	5.13465
BgiM17722-RA	0.126693	-2.98059	NA	mRNA	1178.92	850.406	342.072	24.6739	5.08112	269.203
BgiM35675-RA	0.148681	-2.74971	NA	mRNA	23.456	41.1637	15.1725	2.3499	0	8.06874
BgiM35679-RA	0.249768	-2.00134	NA	mRNA	25.4956	29.9373	5.51728	11.7495	0	2.20057
BgiM16532-RA	0.15484	-2.69115	NA	mRNA	133.597	131.911	35.8623	16.4493	6.77483	22.0057
BgiM21182-RA	0.156037	-2.68004	NA	mRNA	34.674	38.3571	5.51728	1.17495	0.846854	8.80227
BgiM25833-RA	0.270547	-1.88605	NA	mRNA	67.3084	59.8745	28.9657	15.2743	5.92798	19.8051
BgiM25515-RA	0.134798	-2.89113	NA	mRNA	323.284	215.174	91.0352	28.1988	6.77483	48.4125
BgiM17241-RA	0.174779	-2.5164	NA	mRNA	124.419	173.075	56.5521	21.1491	3.38742	35.9426
BgiM30215-RA	0.18165	-2.46077	NA	mRNA	263.115	202.077	96.5525	35.2485	11.856	53.5471
BgiM10345-RA	0.210784	-2.24616	NA	mRNA	664.926	528.58	230.347	135.119	60.9735	102.693
BgiM25302-RA	0.220661	-2.1801	NA	mRNA	496.655	425.671	200.002	97.5207	32.1804	116.63
BgiM09402-RA	0.137337	-2.86421	NA	mRNA	2475.11	1920.66	688.281	240.864	79.6043	376.297
BgiM22958-RA	0.156044	-2.67998	NA	mRNA	80.5661	53.3258	28.9657	7.04969	5.92798	11.0028
BgiM07943-RA	0.203611	-2.29611	NA	mRNA	240.679	154.364	52.4142	29.3737	12.7028	47.6789
BgiM31747-RA	0.188553	-2.40696	NA	mRNA	2140.61	1751.33	965.525	280.813	87.2259	546.474
BgiM26710-RA	0.0817031	-3.61346	NA	mRNA	2.03965	43.9704	0	0	0	2.20057
BgiM24832-RA	0.292423	-1.77387	NA	mRNA	224.361	174.946	93.7938	32.8986	16.9371	93.1573
BgiM08142-RA	0.253659	-1.97904	NA	mRNA	1404.3	1399.57	634.488	332.51	175.299	363.093
BgiM24587-RA	0.200995	-2.31477	NA	mRNA	520.11	362.989	172.415	63.4472	43.1895	104.16
BgiM22108-RA	0.353202	-1.50144	NA	mRNA	683.282	971.09	404.141	303.137	177.839	244.996
BgiM27428-RA	0.158463	-2.65778	NA	mRNA	204.985	208.625	88.2765	25.8489	6.77483	45.4784
BgiM21512-RA	0.127057	-2.97645	NA	mRNA	2206.9	1688.65	771.04	164.493	66.0546	360.893
BgiM11593-RA	0.147519	-2.76103	NA	mRNA	827.078	647.393	197.243	41.1232	11.856	192.183
BgiM00188-RA	0.180215	-2.47221	NA	mRNA	268.214	174.946	129.656	35.2485	15.2434	51.3465
BgiM27977-RA	0.12349	-3.01754	NA	mRNA	2963.61	2955.37	1034.49	156.268	30.4867	670.439
BgiM22157-RA	0.192299	-2.37858	NA	mRNA	64.2489	33.6794	15.1725	5.87474	4.23427	10.2693
BgiM22881-RA	0.193201	-2.37183	NA	mRNA	156.033	101.974	55.1728	19.9741	7.62168	31.5415
BgiM10663-RA	0.127997	-2.96582	NA	mRNA	163.172	101.038	67.5867	10.5745	2.54056	27.8738
BgiM36334-RA	0.248446	-2.00899	NA	mRNA	80.5661	57.0679	33.1037	5.87474	5.92798	29.3409
BgiM20942-RA	0.102516	-3.28608	NA	mRNA	33.6542	31.8083	13.7932	0	0	6.6017
BgiM14523-RA	0.206777	-2.27385	NA	mRNA	287.59	216.11	120.001	55.2226	9.31539	63.0829
BgiM28493-RA	0.114834	-3.12238	NA	mRNA	18.3568	5.61324	8.27592	0	0	2.20057
BgiM00283-RA	0.112707	-3.14935	NA	mRNA	16.3172	14.9686	5.51728	1.17495	0	1.46704
BgiM04092-RA	0.277497	-1.84946	NA	mRNA	291.67	341.472	175.174	91.646	33.8742	97.5584
BgiM32216-RA	0.0980552	-3.35026	NA	mRNA	201.925	127.233	44.1383	9.39959	0	25.6733
BgiM17162-RA	0.126503	-2.98275	NA	mRNA	1278.86	784.918	435.865	75.1967	19.4776	220.057
BgiM03987-RA	0.330916	-1.59546	NA	mRNA	54.0507	52.3902	31.7244	12.9244	11.856	19.8051
BgiM13209-RA	0.176376	-2.50327	NA	mRNA	33.6542	23.3885	11.0346	0	2.54056	8.06874
BgiM18246-RA	0.112528	-3.15165	NA	mRNA	774.047	499.578	227.588	52.8727	11.856	102.693
BgiM10167-RA	0.0934332	-3.41992	NA	mRNA	37.7335	38.3571	11.0346	0	0	6.6017
BgiM22260-RA	0.320457	-1.6418	NA	mRNA	125.438	149.686	60.6901	42.2981	13.5497	50.613
BgiM14292-RA	0.207939	-2.26577	NA	mRNA	473.199	265.693	120.001	78.7215	23.7119	74.8193
BgiM07100-RA	0.0931006	-3.42507	NA	mRNA	444.643	284.404	124.139	23.499	0.846854	53.5471
BgiM36321-RA	0.0989925	-3.33654	NA	mRNA	52.011	41.1637	27.5864	8.22464	0	2.20057
BgiM22503-RA	0.133782	-2.90205	NA	mRNA	7698.65	4915.33	1780.7	660.321	269.3	994.656
BgiM14592-RA	0.316676	-1.65892	NA	mRNA	170.311	125.362	71.7247	45.823	30.4867	38.8767
BgiM14957-RA	0.144528	-2.79058	NA	mRNA	1116.71	774.627	362.761	89.2961	40.649	194.383
BgiM13799-RA	0.292626	-1.77287	NA	mRNA	135.637	87.0052	42.7589	27.0238	18.6308	30.8079
BgiM33862-RA	0.279533	-1.83891	NA	mRNA	341.641	240.434	154.484	39.9482	30.4867	134.235
BgiM00316-RA	0.169468	-2.56092	NA	mRNA	279.432	304.05	93.7938	45.823	5.92798	61.6159
BgiM22950-RA	0.248962	-2.006	NA	mRNA	172.35	289.082	117.242	63.4472	22.8651	56.4812
BgiM07384-RA	0.181812	-2.45948	NA	mRNA	91.7842	72.0366	16.5518	9.39959	0	22.0057
BgiM26257-RA	0.168839	-2.56628	NA	mRNA	408.95	287.211	158.622	42.2981	11.856	88.7562
BgiM10503-RA	0.158479	-2.65764	NA	mRNA	780.166	649.265	325.52	69.322	20.3245	187.048
BgiM16101-RA	0.184291	-2.43994	NA	mRNA	297.789	386.378	176.553	76.3716	17.7839	63.0829
BgiM13193-RA	0.151452	-2.72307	NA	mRNA	40.793	22.453	16.5518	2.3499	1.69371	6.6017
BgiM24770-RA	0.235764	-2.08459	NA	mRNA	384.474	231.078	91.0352	85.7712	29.6399	49.8795
BgiM05887-RA	0.132606	-2.91478	NA	mRNA	53.0309	188.979	17.9312	8.22464	4.23427	20.5386
BgiM04611-RA	0.215588	-2.21365	NA	mRNA	210.084	187.108	97.9318	39.9482	17.7839	47.6789
BgiM13205-RA	0.240299	-2.0571	NA	mRNA	65.2688	59.8745	33.1037	12.9244	2.54056	21.2721
BgiM26831-RA	0.227936	-2.1333	NA	mRNA	2356.81	3094.77	1277.25	647.397	216.795	668.239
BgiM30699-RA	0.192731	-2.37534	NA	mRNA	297.789	194.592	88.2765	46.9979	14.3965	49.146
BgiM20176-RA	0.16658	-2.58572	NA	mRNA	1552.17	997.285	525.521	183.292	57.5861	269.936
BgiM15384-RA	0.13782	-2.85914	NA	mRNA	883.168	424.735	253.795	38.7733	41.4958	133.501
BgiM20659-RA	0.106004	-3.23781	NA	mRNA	3.05947	58.0035	2.75864	0	0.846854	4.40113
BgiM33571-RA	0.17967	-2.47658	NA	mRNA	608.835	439.704	194.484	118.67	26.2525	77.0198
BgiM21657-RA	0.217513	-2.20083	NA	mRNA	324.304	420.057	140.691	65.7971	16.0902	109.295
BgiM23272-RA	0.15001	-2.73687	NA	mRNA	56.0903	28.0662	17.9312	1.17495	1.69371	11.0028
BgiM36091-RA	0.183934	-2.44274	NA	mRNA	34.674	22.453	11.0346	2.3499	0	8.80227
BgiM34549-RA	0.139385	-2.84285	NA	mRNA	1477.73	2142.39	507.59	149.218	16.0902	408.572
BgiM26263-RA	0.146144	-2.77453	NA	mRNA	163.172	139.395	66.2074	10.5745	5.92798	35.9426
BgiM30540-RA	0.223126	-2.16407	NA	mRNA	66.2886	53.3258	24.8278	8.22464	5.08112	17.6045
BgiM28137-RA	0.158393	-2.65842	NA	mRNA	11120.2	10478	4462.1	1204.32	403.102	2518.92
BgiM30391-RA	0.244558	-2.03175	NA	mRNA	124.419	107.587	24.8278	17.6242	10.1622	33.742
BgiM30393-RA	0.307748	-1.70018	NA	mRNA	487.476	334.923	206.898	110.445	69.442	135.702
BgiM13169-RA	0.158804	-2.65468	NA	mRNA	532.348	275.049	146.208	57.5725	22.0182	70.4181
BgiM26820-RA	0.0665041	-3.91041	NA	mRNA	201.925	60.8101	2.75864	1.17495	1.69371	13.2034
BgiM01656-RA	0.138688	-2.85009	NA	mRNA	77.5067	80.4564	33.1037	15.2743	1.69371	8.06874
BgiM25226-RA	0.32682	-1.61343	NA	mRNA	953.536	1188.14	601.384	357.184	162.596	375.563
BgiM07085-RA	0.19695	-2.3441	NA	mRNA	273.313	234.82	95.1731	43.4731	21.1713	52.8136
BgiM15683-RA	0.160653	-2.63798	NA	mRNA	536.428	298.437	154.484	63.4472	17.7839	76.2863
BgiM31969-RA	0.150708	-2.73017	NA	mRNA	1973.36	1503.41	602.763	103.395	28.793	481.191
BgiM17555-RA	0.19101	-2.38828	NA	mRNA	2997.26	4849.84	1615.18	657.971	154.127	993.922
BgiM32332-RA	0.248088	-2.01107	NA	mRNA	157.053	102.909	48.2762	49.3478	6.77483	19.0716
BgiM32334-RA	0.226529	-2.14223	NA	mRNA	101.982	65.4878	31.7244	17.6242	9.31539	16.871
BgiM20333-RA	0.103075	-3.27823	NA	mRNA	0	29.0017	0	0	0	1.46704
BgiM29611-RA	0.156178	-2.67874	NA	mRNA	448.723	318.083	117.242	43.4731	11.0091	82.1545
BgiM22515-RA	0.112044	-3.15786	NA	mRNA	46.9119	33.6794	6.8966	0	1.69371	6.6017
BgiM07180-RA	0.419736	-1.25245	NA	mRNA	235.579	274.113	110.346	103.395	46.577	109.295
BgiM27752-RA	0.182597	-2.45327	NA	mRNA	80.5661	44.9059	23.4485	4.69979	4.23427	16.871
BgiM05058-RA	0.176886	-2.49911	NA	mRNA	236.599	143.138	57.9315	18.7992	11.0091	46.2119
BgiM07234-RA	0.139553	-2.84112	NA	mRNA	158.073	114.136	60.6901	10.5745	5.08112	29.3409
BgiM13890-RA	0.139062	-2.8462	NA	mRNA	2385.37	1904.76	1089.66	190.342	51.6581	504.663
BgiM12464-RA	0.162966	-2.61736	NA	mRNA	546.626	578.163	211.036	88.1211	20.3245	107.828
BgiM11201-RA	0.176413	-2.50297	NA	mRNA	725.095	571.615	268.968	105.745	24.5588	144.504
BgiM05587-RA	0.103653	-3.27016	NA	mRNA	689.401	452.801	146.208	41.1232	5.08112	85.8221
BgiM18496-RA	0.150093	-2.73607	NA	mRNA	2728.03	2240.62	1095.18	199.741	57.5861	651.368
BgiM30451-RA	0.138775	-2.84918	NA	mRNA	1183	1131.07	355.865	104.57	41.4958	222.991
BgiM01654-RA	0.151693	-2.72077	NA	mRNA	2011.09	1407.05	520.004	225.59	76.2168	294.142
BgiM22736-RA	0.140727	-2.82903	NA	mRNA	1398.18	891.569	328.278	144.519	39.8021	182.647
BgiM17662-RA	0.161341	-2.63182	NA	mRNA	758.749	671.717	285.519	57.5725	11.0091	206.853
BgiM33387-RA	0.179591	-2.47722	NA	mRNA	350.82	472.448	252.416	61.0973	22.8651	107.828
BgiM36268-RA	0.197702	-2.3386	NA	mRNA	37.7335	23.3885	9.65525	1.17495	3.38742	8.06874
BgiM03842-RA	0.126357	-2.98443	NA	mRNA	570.082	421.928	126.898	38.7733	21.1713	79.9539
BgiM17973-RA	0.201938	-2.30802	NA	mRNA	1175.86	918.7	373.796	196.216	44.8833	255.999
BgiM18916-RA	0.109151	-3.19561	NA	mRNA	1326.79	841.986	230.347	66.9721	25.4056	167.977
BgiM26762-RA	0.0967368	-3.36979	NA	mRNA	4.0793	42.0993	0	0	0	2.93409
BgiM30437-RA	0.104308	-3.26107	NA	mRNA	2.03965	30.8728	2.75864	0	0	2.20057
BgiM16370-RA	0.142005	-2.81598	NA	mRNA	254.956	193.657	104.828	19.9741	5.08112	52.0801
BgiM11317-RA	0.255426	-1.96903	NA	mRNA	116.26	78.5853	35.8623	27.0238	4.23427	26.4068
BgiM36228-RA	0.193128	-2.37237	NA	mRNA	372.236	377.022	197.243	71.6719	14.3965	95.3579
BgiM14028-RA	0.16592	-2.59144	NA	mRNA	2448.6	1968.38	806.903	231.465	82.9917	550.875
BgiM24740-RA	0.179425	-2.47855	NA	mRNA	119.319	98.2317	28.9657	18.7992	4.23427	19.8051
BgiM26057-RA	0.171091	-2.54716	NA	mRNA	251.897	190.85	68.966	42.2981	4.23427	39.6102
BgiM25662-RA	0.239026	-2.06476	NA	mRNA	313.086	248.854	120.001	56.3975	41.4958	63.8164
BgiM06715-RA	0.226477	-2.14256	NA	mRNA	157.053	160.913	70.3454	31.7236	10.1622	44.7449
BgiM31968-RA	0.20016	-2.32077	NA	mRNA	318.185	214.239	122.76	34.0735	24.5588	71.1516
BgiM35196-RA	0.144163	-2.79423	NA	mRNA	49.9714	21.5174	22.0691	4.69979	0	7.33522
BgiM13202-RA	0.147922	-2.75709	NA	mRNA	407.93	208.625	82.7592	22.324	3.38742	76.2863
BgiM36128-RA	0.176732	-2.50037	NA	mRNA	96.8833	79.5209	35.8623	12.9244	3.38742	19.8051
BgiM36302-RA	0.124908	-3.00106	NA	mRNA	952.516	740.012	348.968	75.1967	27.9462	150.372
BgiM03412-RA	0.173116	-2.53019	NA	mRNA	7821.03	7944.6	3775.2	1122.08	280.309	1979.04
BgiM21128-RA	0.263794	-1.92252	NA	mRNA	10.1982	17.7753	16.5518	0	1.69371	8.80227
BgiM28722-RA	0.224876	-2.1528	NA	mRNA	234.56	299.373	133.794	56.3975	33.0273	59.4153
BgiM33872-RA	0.246428	-2.02076	NA	mRNA	215.183	178.688	70.3454	49.3478	16.0902	47.6789
BgiM29564-RA	0.0988858	-3.33809	NA	mRNA	188.668	112.265	45.5176	12.9244	0	19.8051
BgiM11319-RA	0.180827	-2.46732	NA	mRNA	569.062	501.449	140.691	95.1708	27.0993	95.3579
BgiM13283-RA	0.220037	-2.18418	NA	mRNA	369.176	456.543	154.484	74.0218	12.7028	127.633
BgiM16727-RA	0.183162	-2.44881	NA	mRNA	1391.04	1519.32	502.073	246.739	70.2889	306.612
BgiM26259-RA	0.130023	-2.94316	NA	mRNA	1148.32	618.392	223.45	83.4213	44.0364	129.833
BgiM06444-RA	0.291285	-1.7795	NA	mRNA	91.7842	108.523	46.8969	35.2485	13.5497	22.0057
BgiM24002-RA	0.134798	-2.89113	NA	mRNA	1630.7	875.665	388.968	116.32	35.5679	236.928
BgiM22949-RA	0.22038	-2.18193	NA	mRNA	382.434	282.533	147.587	79.8965	18.6308	79.2204
BgiM26560-RA	0.0609875	-4.03534	NA	mRNA	23.456	226.401	2.75864	8.22464	3.38742	2.20057
BgiM29585-RA	0.142547	-2.81049	NA	mRNA	1850.98	1374.31	612.418	172.717	45.7301	327.151
BgiM02104-RA	0.135602	-2.88255	NA	mRNA	2486.33	1682.1	593.108	205.616	98.235	340.354
BgiM20172-RA	0.142198	-2.81403	NA	mRNA	333.483	281.597	115.863	38.7733	10.1622	53.5471
BgiM19071-RA	0.125422	-2.99514	NA	mRNA	203.965	135.653	60.6901	3.52485	3.38742	41.8108
BgiM34453-RA	0.217031	-2.20403	NA	mRNA	1068.78	708.204	318.623	142.169	29.6399	281.673
BgiM11768-RA	0.326967	-1.61278	NA	mRNA	467.08	408.831	213.795	149.218	75.37	130.567
BgiM28537-RA	0.155708	-2.68308	NA	mRNA	637.39	729.721	288.278	77.5466	42.3427	136.435
BgiM17109-RA	0.480504	-1.05738	NA	mRNA	1552.17	1498.73	893.8	666.196	398.021	830.347
BgiM35801-RA	0.0914657	-3.45063	NA	mRNA	13.2577	391.991	1.37932	1.17495	0	34.4755
BgiM01623-RA	0.385362	-1.37571	NA	mRNA	635.351	541.677	291.037	203.266	146.506	214.922
BgiM26267-RA	0.195253	-2.35659	NA	mRNA	105.042	101.038	35.8623	19.9741	1.69371	24.2062
BgiM10553-RA	0.13525	-2.8863	NA	mRNA	320.225	164.655	73.104	30.5487	6.77483	36.6761
BgiM21516-RA	0.184208	-2.44059	NA	mRNA	183.568	143.138	48.2762	29.3737	6.77483	31.5415
BgiM03090-RA	0.11528	-3.11678	NA	mRNA	395.692	254.467	108.966	31.7236	11.0091	43.2778
BgiM08682-RA	0.204775	-2.28789	NA	mRNA	1572.57	2915.14	995.87	446.48	105.857	569.213
BgiM36453-RA	0.0857669	-3.54344	NA	mRNA	24.4758	14.0331	13.7932	0	0	2.93409
BgiM08679-RA	0.202093	-2.30691	NA	mRNA	1048.38	693.235	383.451	195.041	53.3518	179.713
BgiM25682-RA	0.154552	-2.69384	NA	mRNA	66.2886	72.0366	16.5518	8.22464	2.54056	11.7364
BgiM27328-RA	0.189972	-2.39614	NA	mRNA	77.5067	53.3258	22.0691	10.5745	1.69371	15.404
BgiM36460-RA	0.21202	-2.23773	NA	mRNA	106.062	101.038	68.966	29.3737	5.08112	22.7392
BgiM15816-RA	0.218772	-2.1925	NA	mRNA	72.4075	97.2961	64.8281	21.1491	1.69371	27.1403
BgiM03682-RA	0.12722	-2.97461	NA	mRNA	365.097	404.153	99.3111	19.9741	7.62168	81.421
BgiM09119-RA	0.126388	-2.98407	NA	mRNA	253.936	161.848	73.104	28.1988	4.23427	27.8738
BgiM20741-RA	0.102539	-3.28575	NA	mRNA	93.8238	64.5522	37.2417	3.52485	2.54056	12.4699
BgiM08680-RA	0.111957	-3.15899	NA	mRNA	141.756	127.233	23.4485	16.4493	0.846854	13.9369
BgiM14964-RA	0.134438	-2.89499	NA	mRNA	18.3568	29.9373	9.65525	0	3.38742	2.93409
BgiM34134-RA	0.209008	-2.25837	NA	mRNA	574.161	783.047	382.072	115.145	15.2434	231.793
BgiM19881-RA	0.201465	-2.3114	NA	mRNA	161.132	108.523	44.1383	24.6739	9.31539	27.8738
BgiM07115-RA	0.427736	-1.22521	NA	mRNA	236.599	188.979	97.9318	81.0714	51.6581	90.2232
BgiM22746-RA	0.134043	-2.89923	NA	mRNA	1766.34	1132	492.417	115.145	36.4147	301.478
BgiM20756-RA	0.177318	-2.49559	NA	mRNA	681.243	660.491	315.864	99.8706	36.4147	156.24
BgiM06154-RA	0.154298	-2.69621	NA	mRNA	1652.12	1381.79	717.247	165.668	28.793	382.899
BgiM13477-RA	0.160619	-2.63829	NA	mRNA	448.723	315.277	166.898	57.5725	29.6399	60.8823
BgiM23266-RA	0.128059	-2.96512	NA	mRNA	359.998	329.31	108.966	30.5487	9.31539	60.8823
BgiM22883-RA	0.214017	-2.2242	NA	mRNA	365.097	338.665	150.346	54.0476	9.31539	118.097
BgiM25917-RA	0.192576	-2.3765	NA	mRNA	267.194	172.139	108.966	46.9979	11.0091	46.2119
BgiM00374-RA	0.174701	-2.51704	NA	mRNA	741.412	685.751	235.864	93.9959	33.0273	162.108
BgiM13043-RA	0.176747	-2.50024	NA	mRNA	367.137	372.345	142.07	49.3478	6.77483	98.292
BgiM09958-RA	0.130887	-2.9336	NA	mRNA	79.5463	45.8414	12.4139	3.52485	4.23427	8.80227
BgiM35924-RA	0.22048	-2.18128	NA	mRNA	203.965	127.233	73.104	31.7236	13.5497	42.5443
BgiM04000-RA	0.120195	-3.05655	NA	mRNA	99.9428	90.7473	40.0003	7.04969	0.846854	18.3381
BgiM00892-RA	0.228474	-2.1299	NA	mRNA	231.5	203.948	88.2765	57.5725	10.1622	50.613
BgiM05513-RA	0.160976	-2.63509	NA	mRNA	108.101	106.652	30.3451	7.04969	6.77483	24.2062
BgiM15206-RA	0.143084	-2.80506	NA	mRNA	550.705	377.022	177.932	61.0973	18.6308	77.0198
BgiM30874-RA	0.160104	-2.64292	NA	mRNA	116.26	170.268	44.1383	19.9741	0	31.5415
BgiM29110-RA	0.220264	-2.18269	NA	mRNA	1239.09	1027.22	462.072	284.338	103.316	211.988
BgiM36262-RA	0.146272	-2.77327	NA	mRNA	24.4758	17.7753	2.75864	0	0	5.13465
BgiM36402-RA	0.201567	-2.31067	NA	mRNA	109.121	74.8432	59.3108	19.9741	4.23427	23.4727
BgiM31445-RA	0.0806648	-3.63192	NA	mRNA	9.17842	156.235	6.8966	2.3499	3.38742	6.6017
BgiM25714-RA	0.147344	-2.76274	NA	mRNA	9182.5	10472.4	2903.47	937.609	291.318	2093.47
BgiM30963-RA	0.181198	-2.46436	NA	mRNA	122.379	101.038	46.8969	10.5745	2.54056	34.4755
BgiM06576-RA	0.156543	-2.67537	NA	mRNA	174.39	160.913	64.8281	15.2743	3.38742	42.5443
BgiM27946-RA	0.100507	-3.31464	NA	mRNA	89.7446	64.5522	31.7244	4.69979	0	12.4699
BgiM10341-RA	0.118973	-3.07129	NA	mRNA	156.033	92.6184	41.3796	19.9741	4.23427	8.80227
BgiM23414-RA	0.0887735	-3.49373	NA	mRNA	641.47	438.768	122.76	18.7992	10.1622	76.2863
BgiM24421-RA	0.260091	-1.94291	NA	mRNA	28.5551	56.1324	28.9657	9.39959	4.23427	14.6704
BgiM30109-RA	0.124302	-3.00808	NA	mRNA	1086.11	1058.1	368.279	97.5207	26.2525	187.048
BgiM18082-RA	0.109034	-3.19715	NA	mRNA	188.668	88.8763	45.5176	3.52485	0.846854	29.3409
BgiM32451-RA	0.157478	-2.66678	NA	mRNA	623.113	494.9	131.035	70.4969	27.9462	96.8249
BgiM20852-RA	0.242884	-2.04166	NA	mRNA	414.049	389.184	151.725	102.221	27.9462	100.493
BgiM08598-RA	0.428568	-1.2224	NA	mRNA	724.075	553.839	360.003	281.988	182.074	236.928
BgiM18742-RA	0.160606	-2.6384	NA	mRNA	1122.83	1399.57	426.21	165.668	48.2707	258.2
BgiM11200-RA	0.179072	-2.48139	NA	mRNA	1219.71	1401.44	453.797	223.24	62.6672	263.334
BgiM03624-RA	0.134429	-2.89509	NA	mRNA	370.196	240.434	107.587	19.9741	7.62168	67.484
BgiM03558-RA	0.352109	-1.50591	NA	mRNA	65.2688	63.6167	22.0691	23.499	5.08112	23.4727
BgiM29933-RA	0.162441	-2.62202	NA	mRNA	227.421	205.819	150.346	41.1232	6.77483	45.4784
BgiM22956-RA	0.216843	-2.20528	NA	mRNA	280.452	433.155	197.243	88.1211	12.7028	95.3579
BgiM36468-RA	0.205736	-2.28113	NA	mRNA	48.9516	29.9373	17.9312	5.87474	1.69371	11.0028
BgiM35733-RA	0.164897	-2.60037	NA	mRNA	104.022	61.7456	33.1037	12.9244	0.846854	17.6045
BgiM27691-RA	0.099952	-3.32262	NA	mRNA	2996.24	1525.87	575.177	119.845	38.9553	349.157
BgiM32452-RA	0.202914	-2.30106	NA	mRNA	166.231	189.915	92.4145	32.8986	7.62168	49.146
BgiM35687-RA	0.302924	-1.72297	NA	mRNA	49.9714	65.4878	19.3105	16.4493	3.38742	19.8051
BgiM00332-RA	0.38457	-1.37868	NA	mRNA	144.815	118.814	80.0006	64.6222	25.4056	41.0772
BgiM30115-RA	0.138381	-2.85328	NA	mRNA	2377.21	1960.89	739.316	155.093	73.6763	472.388
BgiM24794-RA	0.170063	-2.55586	NA	mRNA	1758.18	2147.06	820.696	184.467	61.8203	556.01
BgiM35690-RA	0.191109	-2.38753	NA	mRNA	310.027	210.496	106.208	51.6977	16.0902	50.613
BgiM17022-RA	0.381399	-1.39063	NA	mRNA	189.687	134.718	81.3799	34.0735	38.9553	80.6874
BgiM27596-RA	0.163937	-2.60879	NA	mRNA	192.747	172.139	41.3796	5.87474	10.1622	49.146
BgiM35167-RA	0.410296	-1.28526	NA	mRNA	185.608	138.46	78.6213	59.9224	44.8833	59.4153
BgiM26474-RA	0.117359	-3.091	NA	mRNA	1.01982	50.5191	0	2.3499	0	2.20057
BgiM26036-RA	0.204792	-2.28777	NA	mRNA	1096.31	813.919	422.072	204.441	85.5322	186.315
BgiM24404-RA	0.193248	-2.37147	NA	mRNA	113.201	75.7787	35.8623	15.2743	8.46854	18.3381
BgiM31104-RA	0.17027	-2.5541	NA	mRNA	465.04	277.855	77.242	61.0973	11.856	65.2835
BgiM26709-RA	0.0665202	-3.91006	NA	mRNA	6.11895	116.942	0	0	0	6.6017
BgiM12699-RA	0.208027	-2.26516	NA	mRNA	149.914	151.557	81.3799	29.3737	9.31539	39.6102
BgiM23660-RA	0.0510302	-4.29251	NA	mRNA	37.7335	910.28	0	1.17495	0.846854	44.7449
BgiM15927-RA	0.187476	-2.41523	NA	mRNA	254.956	345.214	144.829	55.2226	17.7839	65.2835
BgiM04820-RA	0.214893	-2.21831	NA	mRNA	295.749	246.047	118.622	57.5725	22.8651	60.1488
BgiM26076-RA	0.149774	-2.73914	NA	mRNA	8575.7	6230.69	2456.57	892.961	243.894	1447.24
BgiM17681-RA	0.248894	-2.0064	NA	mRNA	558.864	370.474	253.795	101.046	49.1175	143.037
BgiM27052-RA	0.186661	-2.42151	NA	mRNA	67.3084	117.878	34.483	11.7495	0	27.8738
BgiM25545-RA	0.157183	-2.66949	NA	mRNA	180.509	149.686	35.8623	17.6242	2.54056	35.9426
BgiM34105-RA	0.184901	-2.43517	NA	mRNA	335.522	507.998	230.347	70.4969	9.31539	117.364
BgiM27517-RA	0.321135	-1.63875	NA	mRNA	63.2291	56.1324	40.0003	16.4493	4.23427	29.3409
BgiM27595-RA	0.48789	-1.03537	NA	mRNA	45.8921	42.0993	30.3451	28.1988	5.92798	22.7392
BgiM29095-RA	0.376119	-1.41074	NA	mRNA	166.231	148.751	77.242	30.5487	33.0273	82.888
BgiM29096-RA	0.468164	-1.09492	NA	mRNA	140.736	104.78	80.0006	37.5984	50.8112	63.0829
BgiM09375-RA	0.117508	-3.08917	NA	mRNA	77.5067	74.8432	33.1037	2.3499	2.54056	15.404
BgiM10536-RA	0.163515	-2.61251	NA	mRNA	276.372	387.313	179.312	49.3478	20.3245	66.7505
BgiM21889-RA	0.126515	-2.98262	NA	mRNA	895.406	528.58	224.829	63.4472	21.1713	122.498
BgiM07942-RA	0.136489	-2.87315	NA	mRNA	77.5067	87.9407	34.483	2.3499	0	23.4727
BgiM20952-RA	0.284867	-1.81164	NA	mRNA	151.954	189.915	81.3799	58.7474	14.3965	46.2119
BgiM01658-RA	0.257529	-1.95719	NA	mRNA	481.357	420.057	110.346	111.62	23.7119	123.965
BgiM14636-RA	0.117818	-3.08537	NA	mRNA	99.9428	81.3919	15.1725	8.22464	1.69371	11.7364
BgiM18423-RA	0.151618	-2.72149	NA	mRNA	380.395	370.474	126.898	39.9482	11.0091	80.6874
BgiM12815-RA	0.33449	-1.57997	NA	mRNA	460.961	514.547	215.174	169.193	86.3791	141.57
BgiM26260-RA	0.231073	-2.11358	NA	mRNA	1000.45	1010.38	641.384	280.813	54.1986	276.538
BgiM20618-RA	0.107851	-3.21289	NA	mRNA	133.597	77.6498	8.27592	8.22464	0	13.9369
BgiM20639-RA	0.135828	-2.88015	NA	mRNA	3309.33	2646.64	931.041	252.614	65.2077	616.159
BgiM34130-RA	0.246369	-2.02111	NA	mRNA	1765.32	2066.61	1049.66	467.629	127.875	605.889
BgiM31291-RA	0.16492	-2.60016	NA	mRNA	2423.1	2176.07	808.282	353.659	113.478	423.242
BgiM35042-RA	0.163846	-2.60959	NA	mRNA	1798.97	2083.45	783.454	246.739	65.2077	451.116
BgiM19169-RA	0.124462	-3.00623	NA	mRNA	13.2577	22.453	6.8966	2.3499	0	1.46704
BgiM30108-RA	0.138741	-2.84953	NA	mRNA	279.432	223.594	75.8626	30.5487	10.1622	38.1432
BgiM34482-RA	0.0188632	-5.72828	NA	mRNA	29.5749	533.258	0	2.3499	0	6.6017
BgiM34484-RA	0.00739886	-7.07848	NA	mRNA	56.0903	925.249	0	1.17495	0	4.40113
BgiM24858-RA	0.328846	-1.60452	NA	mRNA	59.1498	50.5191	22.0691	16.4493	5.92798	19.8051
BgiM24962-RA	0.204326	-2.29105	NA	mRNA	336.542	266.629	104.828	68.147	13.5497	61.6159
BgiM19254-RA	0.132889	-2.91171	NA	mRNA	229.461	175.881	89.6558	22.324	6.77483	35.2091
BgiM34129-RA	0.209264	-2.25661	NA	mRNA	199.886	241.369	99.3111	27.0238	8.46854	76.2863
BgiM20631-RA	0.157146	-2.66982	NA	mRNA	1100.39	789.595	433.107	84.5963	29.6399	249.398
BgiM28134-RA	0.14436	-2.79225	NA	mRNA	447.703	274.113	78.6213	32.8986	9.31539	71.8852
BgiM10355-RA	0.195049	-2.35809	NA	mRNA	152.974	156.235	44.1383	38.7733	6.77483	22.0057
BgiM36275-RA	0.300055	-1.7367	NA	mRNA	47.9317	45.8414	17.9312	7.04969	2.54056	22.7392
BgiM13838-RA	0.244276	-2.03341	NA	mRNA	128.498	142.202	42.7589	31.7236	7.62168	35.9426
BgiM18069-RA	0.122315	-3.03133	NA	mRNA	170.311	138.46	42.7589	9.39959	4.23427	27.8738
BgiM27993-RA	0.15855	-2.65699	NA	mRNA	428.326	441.575	171.036	57.5725	30.4867	75.5528
BgiM35732-RA	0.109649	-3.18904	NA	mRNA	40.793	24.324	8.27592	1.17495	1.69371	3.66761
BgiM16986-RA	0.199344	-2.32667	NA	mRNA	285.551	181.495	88.2765	42.2981	18.6308	48.4125
BgiM36085-RA	0.18763	-2.41404	NA	mRNA	2069.22	1412.66	468.969	304.312	114.325	321.283
BgiM13186-RA	0.187238	-2.41705	NA	mRNA	37.7335	20.5819	11.0346	2.3499	3.38742	5.86818
BgiM36335-RA	0.218009	-2.19754	NA	mRNA	81.586	47.7125	35.8623	9.39959	2.54056	22.7392
BgiM36233-RA	0.224258	-2.15677	NA	mRNA	46.9119	63.6167	26.2071	5.87474	0	23.4727
BgiM28578-RA	0.157185	-2.66947	NA	mRNA	252.916	169.333	42.7589	27.0238	10.1622	34.4755
BgiM05075-RA	0.148723	-2.7493	NA	mRNA	301.868	293.759	96.5525	35.2485	12.7028	53.5471
BgiM24253-RA	0.377464	-1.40559	NA	mRNA	128.498	149.686	70.3454	43.4731	36.4147	50.613
BgiM35644-RA	0.189807	-2.3974	NA	mRNA	45.8921	39.2927	20.6898	8.22464	1.69371	8.80227
BgiM22262-RA	0.195638	-2.35374	NA	mRNA	762.829	536.064	223.45	115.145	44.8833	136.435
BgiM12358-RA	0.319598	-1.64567	NA	mRNA	208.044	274.113	91.0352	81.0714	36.4147	64.5499
BgiM04782-RA	0.135495	-2.88369	NA	mRNA	380.395	261.016	104.828	41.1232	15.2434	43.2778
BgiM16382-RA	0.135097	-2.88794	NA	mRNA	123.399	103.845	41.3796	5.87474	2.54056	26.4068
BgiM24777-RA	0.131835	-2.92319	NA	mRNA	1179.94	1054.35	313.106	75.1967	12.7028	246.463
BgiM10250-RA	0.0579789	-4.10833	NA	mRNA	0	40.2282	0	0	0	0.733522
BgiM01334-RA	0.168665	-2.56777	NA	mRNA	221.302	213.303	74.4833	35.2485	5.92798	43.2778
BgiM00142-RA	0.239142	-2.06406	NA	mRNA	193.767	155.3	64.8281	38.7733	12.7028	46.2119
BgiM34632-RA	0.120685	-3.05068	NA	mRNA	90.7644	68.2944	40.0003	4.69979	1.69371	16.1375
BgiM07227-RA	0.158962	-2.65325	NA	mRNA	71.3877	63.6167	6.8966	3.52485	0	17.6045
BgiM16804-RA	0.134586	-2.8934	NA	mRNA	31466.7	30298.4	10189	2776.4	800.277	6105.84
BgiM33207-RA	0.376642	-1.40874	NA	mRNA	499.714	449.995	314.485	212.666	86.3791	176.045
BgiM28100-RA	0.171537	-2.54341	NA	mRNA	4098.67	3767.42	1819.32	435.906	119.406	1104.68
BgiM24664-RA	0.305671	-1.70995	NA	mRNA	2220.16	2728.03	1088.28	681.47	404.796	757.728
BgiM00089-RA	0.169959	-2.55674	NA	mRNA	697.56	606.23	324.14	104.57	31.3336	139.369
BgiM02536-RA	0.150175	-2.73528	NA	mRNA	2773.92	1741.97	830.351	234.99	88.9197	477.523
BgiM09674-RA	0.139343	-2.84329	NA	mRNA	189.687	208.625	88.2765	28.1988	0	38.1432
BgiM32450-RA	0.128177	-2.9638	NA	mRNA	128.498	68.2944	44.1383	12.9244	2.54056	13.9369
BgiM26936-RA	0.126514	-2.98263	NA	mRNA	64.2489	117.878	37.2417	9.39959	0	16.871
BgiM13204-RA	0.144748	-2.78839	NA	mRNA	135.637	92.6184	41.3796	7.04969	3.38742	27.1403
BgiM13199-RA	0.241967	-2.04712	NA	mRNA	69.3481	50.5191	16.5518	18.7992	3.38742	9.53579
BgiM17656-RA	0.155982	-2.68055	NA	mRNA	864.811	744.69	360.003	133.944	28.793	143.037
BgiM32041-RA	0.201483	-2.31127	NA	mRNA	186.628	145.009	68.966	11.7495	22.8651	44.7449
BgiM01765-RA	0.22339	-2.16236	NA	mRNA	2164.07	2772	1473.11	592.174	119.406	718.852
BgiM24808-RA	0.119946	-3.05955	NA	mRNA	79.5463	68.2944	42.7589	2.3499	5.08112	13.9369
BgiM13521-RA	0.110326	-3.18015	NA	mRNA	125.438	112.265	20.6898	3.52485	0	23.4727
BgiM32445-RA	0.157205	-2.66928	NA	mRNA	740.393	445.317	286.899	71.6719	27.0993	131.3
BgiM15109-RA	0.284228	-1.81488	NA	mRNA	77.5067	43.0348	26.2071	22.324	4.23427	13.9369
BgiM21675-RA	0.177627	-2.49308	NA	mRNA	1385.94	1565.16	699.316	231.465	68.5952	346.956
BgiM36347-RA	0.196443	-2.34782	NA	mRNA	53.0309	70.1655	27.5864	8.22464	1.69371	18.3381
BgiM26127-RA	0.20798	-2.26549	NA	mRNA	36.7137	47.7125	15.1725	4.69979	0	14.6704
BgiM23756-RA	0.120341	-3.0548	NA	mRNA	3774.37	2618.58	1179.32	187.992	71.1357	650.634
BgiM06195-RA	0.177124	-2.49716	NA	mRNA	597.617	768.078	244.14	136.294	22.0182	125.432
BgiM35195-RA	0.198771	-2.33082	NA	mRNA	37.7335	39.2927	11.0346	5.87474	0	10.2693
BgiM26265-RA	0.196422	-2.34797	NA	mRNA	298.809	205.819	75.8626	43.4731	12.7028	56.4812
BgiM19631-RA	0.150302	-2.73407	NA	mRNA	297.789	196.463	89.6558	28.1988	6.77483	51.3465
BgiM21433-RA	0.247054	-2.0171	NA	mRNA	85.6653	119.749	38.621	21.1491	3.38742	34.4755
BgiM35603-RA	0.111969	-3.15883	NA	mRNA	669.005	491.158	162.76	37.5984	14.3965	94.6244
BgiM36307-RA	0.272232	-1.87709	NA	mRNA	184.588	187.108	128.277	64.6222	4.23427	66.017
BgiM00390-RA	0.188639	-2.4063	NA	mRNA	311.046	319.955	131.035	38.7733	6.77483	96.8249
BgiM32918-RA	0.183206	-2.44846	NA	mRNA	497.674	697.913	346.21	91.646	28.793	160.641
BgiM14618-RA	0.141023	-2.826	NA	mRNA	1605.2	1911.31	583.453	139.819	25.4056	411.506
BgiM30673-RA	0.156978	-2.67136	NA	mRNA	215.183	150.622	51.0349	24.6739	3.38742	35.9426
BgiM15635-RA	0.131713	-2.92454	NA	mRNA	2429.22	1979.6	681.384	203.266	54.1986	411.506
BgiM05076-RA	0.153678	-2.70202	NA	mRNA	57.1102	63.6167	27.5864	3.52485	1.69371	16.1375
BgiM03671-RA	0.082386	-3.60146	NA	mRNA	5.09912	10.2909	13.7932	0	0.846854	0
BgiM24744-RA	0.204824	-2.28755	NA	mRNA	403.85	374.216	186.208	71.6719	20.3245	104.16
BgiM13619-RA	0.169764	-2.5584	NA	mRNA	426.287	478.996	186.208	48.1729	22.0182	113.696
BgiM09811-RA	0.221941	-2.17175	NA	mRNA	65.2688	43.0348	12.4139	10.5745	1.69371	13.2034
BgiM01992-RA	0.112938	-3.1464	NA	mRNA	118.3	85.1341	44.1383	1.17495	2.54056	22.7392
BgiM30566-RA	0.182182	-2.45655	NA	mRNA	646.569	553.839	267.588	119.845	23.7119	122.498
BgiM23332-RA	0.341791	-1.54881	NA	mRNA	64.2489	102.909	64.8281	24.6739	16.0902	37.4096
BgiM26960-RA	0.175294	-2.51215	NA	mRNA	170.311	214.239	108.966	37.5984	4.23427	43.2778
BgiM35950-RA	0.122427	-3.03	NA	mRNA	46.9119	38.3571	27.5864	3.52485	0	8.80227
BgiM30216-RA	0.103459	-3.27287	NA	mRNA	1417.56	999.156	322.761	66.9721	11.0091	203.919
BgiM36306-RA	0.115863	-3.10951	NA	mRNA	324.304	287.211	108.966	8.22464	8.46854	65.2835
BgiM27980-RA	0.228635	-2.12888	NA	mRNA	248.837	295.631	111.725	49.3478	13.5497	85.8221
BgiM32159-RA	0.265287	-1.91437	NA	mRNA	212.123	204.883	114.484	49.3478	17.7839	72.6187
BgiM34550-RA	0.128381	-2.96149	NA	mRNA	53.0309	14.0331	2.75864	2.3499	0	5.13465
BgiM28707-RA	0.140942	-2.82683	NA	mRNA	331.443	342.408	142.07	38.7733	5.08112	69.6846
BgiM14617-RA	0.12212	-3.03362	NA	mRNA	2127.35	1562.35	566.901	128.069	44.0364	346.222
BgiM01084-RA	0.24102	-2.05277	NA	mRNA	241.698	290.017	142.07	65.7971	16.0902	79.2204
BgiM00919-RA	0.148379	-2.75264	NA	mRNA	264.135	138.46	55.1728	12.9244	11.0091	42.5443
BgiM36429-RA	0.163521	-2.61245	NA	mRNA	45.8921	34.615	17.9312	5.87474	0	8.80227
BgiM26954-RA	0.159182	-2.65125	NA	mRNA	28.5551	34.615	13.7932	1.17495	0.846854	8.80227
BgiM00594-RA	0.163616	-2.61162	NA	mRNA	219.262	224.53	125.518	22.324	3.38742	66.017
BgiM00615-RA	0.153763	-2.70122	NA	mRNA	822.998	751.238	240.002	91.646	29.6399	156.24
BgiM08007-RA	0.322792	-1.63132	NA	mRNA	137.676	111.329	57.9315	44.648	25.4056	27.8738
BgiM00350-RA	0.179994	-2.47398	NA	mRNA	2442.48	2551.22	1023.46	453.53	116.866	511.265
BgiM36069-RA	0.0845823	-3.5635	NA	mRNA	26.5154	19.6463	6.8966	0	0	2.93409
BgiM01809-RA	0.156452	-2.6762	NA	mRNA	158.073	91.6829	60.6901	17.6242	6.77483	22.7392
BgiM08475-RA	0.154802	-2.69151	NA	mRNA	555.804	338.665	168.277	52.8727	17.7839	92.4238
BgiM08476-RA	0.0653608	-3.93543	NA	mRNA	669.005	274.113	147.587	4.69979	3.38742	61.6159
BgiM18549-RA	0.157436	-2.66716	NA	mRNA	477.278	351.763	122.76	65.7971	25.4056	57.2147
BgiM32297-RA	0.201979	-2.30772	NA	mRNA	3697.88	4611.27	1514.49	853.013	226.11	903.699
BgiM17719-RA	0.182946	-2.45051	NA	mRNA	508.892	658.62	244.14	105.745	33.0273	118.097
BgiM13294-RA	0.244979	-2.02927	NA	mRNA	166.231	200.205	106.208	51.6977	14.3965	48.4125
BgiM22352-RA	0.175916	-2.50704	NA	mRNA	830.137	557.582	260.692	98.6957	32.1804	157.707
BgiM02517-RA	0.192934	-2.37382	NA	mRNA	436.485	426.606	268.968	84.5963	30.4867	101.96
BgiM12057-RA	0.127463	-2.97185	NA	mRNA	29.5749	16.8397	12.4139	2.3499	0	3.66761
BgiM36269-RA	0.148297	-2.75344	NA	mRNA	262.095	172.139	63.4488	30.5487	0	41.8108
BgiM34742-RA	0.112654	-3.15003	NA	mRNA	14.2775	9.3554	2.75864	0	0	1.46704
BgiM27556-RA	0.158852	-2.65425	NA	mRNA	10.1982	16.8397	9.65525	0	0	4.40113
BgiM34989-RA	0.147897	-2.75733	NA	mRNA	461.98	352.698	136.553	56.3975	16.0902	66.7505
BgiM23757-RA	0.181056	-2.46549	NA	mRNA	2893.24	3607.44	1562.77	534.602	178.686	745.258
BgiM20156-RA	0.102832	-3.28164	NA	mRNA	2.03965	54.2613	2.75864	2.3499	0	2.20057
BgiM12904-RA	0.194596	-2.36145	NA	mRNA	412.009	459.35	182.07	96.3458	28.793	78.4869
BgiM16114-RA	0.204837	-2.28745	NA	mRNA	458.921	363.925	153.105	81.0714	22.8651	94.6244
BgiM05891-RA	0.281254	-1.83005	NA	mRNA	19.3767	26.1951	9.65525	2.3499	1.69371	10.2693
BgiM35942-RA	0.222748	-2.16651	NA	mRNA	578.24	440.639	188.967	136.294	33.8742	97.5584
BgiM33413-RA	0.136946	-2.86832	NA	mRNA	169.291	93.554	46.8969	8.22464	3.38742	29.3409
BgiM27309-RA	0.137208	-2.86556	NA	mRNA	607.815	461.221	233.105	37.5984	12.7028	126.899
BgiM23392-RA	0.288161	-1.79505	NA	mRNA	166.231	209.561	60.6901	69.322	12.7028	42.5443
BgiM27984-RA	0.259547	-1.94593	NA	mRNA	180.509	136.589	75.8626	32.8986	24.5588	43.2778
BgiM16243-RA	0.163027	-2.61682	NA	mRNA	1642.94	1287.3	667.591	190.342	55.8924	338.887
BgiM20394-RA	0.279852	-1.83726	NA	mRNA	40.793	29.9373	20.6898	2.3499	11.0091	11.0028
BgiM34763-RA	0.217309	-2.20218	NA	mRNA	326.344	447.188	206.898	78.7215	23.7119	109.295
BgiM10752-RA	0.184738	-2.43644	NA	mRNA	242.718	208.625	75.8626	30.5487	17.7839	47.6789
BgiM34674-RA	0.285312	-1.80939	NA	mRNA	532.348	375.151	220.691	89.2961	62.6672	168.71
BgiM26878-RA	0.168606	-2.56827	NA	mRNA	708.778	534.193	325.52	82.2464	24.5588	156.24
BgiM34104-RA	0.193356	-2.37067	NA	mRNA	303.908	355.505	201.381	37.5984	15.2434	112.229
BgiM06231-RA	0.162678	-2.61991	NA	mRNA	628.212	711.01	235.864	95.1708	25.4056	134.235
BgiM00065-RA	0.318479	-1.65073	NA	mRNA	47.9317	37.4216	24.8278	4.69979	10.1622	19.0716
BgiM11958-RA	0.16597	-2.59101	NA	mRNA	1151.38	1592.29	605.522	186.817	44.8833	322.75
BgiM04823-RA	0.155511	-2.68491	NA	mRNA	187.648	347.085	129.656	42.2981	6.77483	52.8136
BgiM24857-RA	0.186556	-2.42232	NA	mRNA	669.005	677.331	286.899	105.745	34.721	162.842
BgiM24799-RA	0.182644	-2.4529	NA	mRNA	341.641	232.949	111.725	41.1232	16.0902	66.7505
BgiM09810-RA	0.47009	-1.08899	NA	mRNA	243.738	210.496	175.174	118.67	67.7483	108.561
BgiM14268-RA	0.153643	-2.70235	NA	mRNA	236.599	140.331	67.5867	21.1491	12.7028	33.0085
BgiM23453-RA	0.217724	-2.19943	NA	mRNA	485.436	577.228	257.933	93.9959	33.0273	159.174
BgiM36442-RA	0.110128	-3.18275	NA	mRNA	40.793	35.5505	22.0691	4.69979	1.69371	2.93409
BgiM13490-RA	0.253221	-1.98153	NA	mRNA	199.886	170.268	67.5867	15.2743	30.4867	63.8164
BgiM36456-RA	0.145698	-2.77894	NA	mRNA	88.7247	91.6829	28.9657	7.04969	0	22.0057
BgiM36403-RA	0.196473	-2.3476	NA	mRNA	18.3568	21.5174	9.65525	4.69979	0	3.66761
BgiM20702-RA	0.152114	-2.71678	NA	mRNA	385.494	246.047	122.76	34.0735	11.0091	68.2176
BgiM09696-RA	0.2071	-2.2716	NA	mRNA	74.4472	60.8101	17.9312	10.5745	0	19.8051
BgiM27327-RA	0.155034	-2.68934	NA	mRNA	68.3282	57.0679	22.0691	8.22464	0	13.2034
BgiM11839-RA	0.160554	-2.63887	NA	mRNA	109.121	87.0052	41.3796	16.4493	3.38742	16.871
BgiM16237-RA	0.225687	-2.14761	NA	mRNA	547.646	391.991	126.898	84.5963	33.0273	121.765
BgiM07208-RA	0.094976	-3.39629	NA	mRNA	10.1982	15.9042	5.51728	0	0	1.46704
BgiM30813-RA	0.1965	-2.3474	NA	mRNA	235.579	160.913	85.5179	24.6739	14.3965	54.2806
BgiM15697-RA	0.248201	-2.01042	NA	mRNA	343.681	465.899	184.829	85.7712	48.2707	111.495
BgiM34717-RA	0.251441	-1.99171	NA	mRNA	72.4075	84.1986	28.9657	4.69979	13.5497	27.1403
BgiM35190-RA	0.223926	-2.15891	NA	mRNA	63.2291	78.5853	31.7244	17.6242	0.846854	19.0716
BgiM26958-RA	0.288774	-1.79199	NA	mRNA	204.985	350.827	137.932	86.9462	16.0902	96.0914
BgiM16386-RA	0.483506	-1.0484	NA	mRNA	129.518	128.169	67.5867	38.7733	56.7392	60.8823
BgiM24357-RA	0.076793	-3.70288	NA	mRNA	20.3965	44.9059	12.4139	0	0	4.40113
BgiM36382-RA	0.1606	-2.63846	NA	mRNA	79.5463	34.615	26.2071	11.7495	4.23427	5.13465
BgiM06149-RA	0.218636	-2.1934	NA	mRNA	420.168	407.895	160.001	95.1708	38.1084	81.421
BgiM20167-RA	0.190356	-2.39323	NA	mRNA	27540.4	25051.9	11182.2	4888.96	1985.03	5264.49
BgiM08521-RA	0.0959292	-3.38189	NA	mRNA	12.2379	257.273	0	0	0.846854	23.4727
BgiM23570-RA	0.186888	-2.41976	NA	mRNA	304.928	276.92	117.242	39.9482	4.23427	85.0886
BgiM01063-RA	0.137493	-2.86257	NA	mRNA	564.983	476.19	259.312	41.1232	20.3245	115.896
BgiM08823-RA	0.469025	-1.09226	NA	mRNA	599.657	456.543	480.004	368.934	203.245	147.438
BgiM27437-RA	0.175679	-2.50898	NA	mRNA	120.339	170.268	56.5521	12.9244	3.38742	43.2778
BgiM27438-RA	0.169011	-2.56481	NA	mRNA	222.322	224.53	89.6558	19.9741	2.54056	66.7505
BgiM01167-RA	0.175154	-2.5133	NA	mRNA	1105.49	1064.64	360.003	153.918	40.649	247.197
BgiM31975-RA	0.0819746	-3.60868	NA	mRNA	357.958	263.822	85.5179	7.04969	1.69371	47.6789
BgiM02518-RA	0.148728	-2.74925	NA	mRNA	105.042	158.106	64.8281	14.0994	1.69371	31.5415
BgiM17711-RA	0.451428	-1.14743	NA	mRNA	332.463	318.083	148.967	139.819	105.01	115.163
BgiM29750-RA	0.173215	-2.52937	NA	mRNA	326.344	293.759	179.312	52.8727	15.2434	68.9511
BgiM15555-RA	0.164297	-2.60562	NA	mRNA	59.1498	97.2961	42.7589	14.0994	2.54056	14.6704
BgiM17976-RA	0.065691	-3.92816	NA	mRNA	161.132	51.4547	1.37932	0	0	12.4699
BgiM32223-RA	0.145534	-2.78057	NA	mRNA	1734.72	1322.85	517.245	157.443	36.4147	324.95
BgiM27279-RA	0.158391	-2.65844	NA	mRNA	94.8437	151.557	92.4145	15.2743	7.62168	29.3409
BgiM20348-RA	0.203835	-2.29452	NA	mRNA	245.778	184.301	59.3108	35.2485	27.9462	35.2091
BgiM02177-RA	0.181887	-2.45888	NA	mRNA	107.082	114.136	62.0694	16.4493	5.08112	28.6074
BgiM10065-RA	0.13936	-2.84311	NA	mRNA	1126.91	872.858	306.209	64.6222	22.0182	233.26
BgiM35681-RA	0.201375	-2.31204	NA	mRNA	19.3767	23.3885	5.51728	4.69979	0	3.66761
BgiM32207-RA	0.230864	-2.11488	NA	mRNA	126.458	198.334	56.5521	45.823	4.23427	36.6761
BgiM32416-RA	0.131241	-2.92971	NA	mRNA	3092.11	2009.54	884.145	186.817	61.8203	535.471
BgiM26135-RA	0.125494	-2.99431	NA	mRNA	171.331	127.233	71.7247	11.7495	1.69371	31.5415
BgiM23656-RA	0.0616621	-4.01947	NA	mRNA	41.8128	676.395	0	2.3499	0	40.3437
BgiM10196-RA	0.124689	-3.00359	NA	mRNA	2593.41	1824.3	827.592	115.145	25.4056	511.998
BgiM14824-RA	0.460025	-1.12022	NA	mRNA	516.031	390.12	295.175	262.014	142.271	147.438
BgiM35757-RA	0.115724	-3.11125	NA	mRNA	71.3877	68.2944	22.0691	5.87474	2.54056	8.80227
BgiM00090-RA	0.176657	-2.50098	NA	mRNA	112.181	89.8118	75.8626	25.8489	4.23427	17.6045
BgiM00143-RA	0.256293	-1.96413	NA	mRNA	301.868	401.347	148.967	105.745	32.1804	79.2204
BgiM00145-RA	0.216882	-2.20502	NA	mRNA	73.4274	105.716	35.8623	21.1491	5.08112	19.0716
BgiM00146-RA	0.25068	-1.99608	NA	mRNA	107.082	125.362	55.1728	38.7733	9.31539	22.7392
BgiM00236-RA	0.179398	-2.47876	NA	mRNA	538.467	475.254	198.622	76.3716	35.5679	104.16
BgiM00277-RA	0.185996	-2.42666	NA	mRNA	442.604	434.09	173.794	79.8965	30.4867	83.6215
BgiM00281-RA	0.181373	-2.46297	NA	mRNA	34.674	42.0993	23.4485	3.52485	5.92798	7.33522
BgiM00291-RA	0.257021	-1.96004	NA	mRNA	152.974	169.333	51.0349	51.6977	3.38742	39.6102
BgiM00372-RA	0.242034	-2.04672	NA	mRNA	126.458	180.559	77.242	30.5487	7.62168	53.5471
BgiM00508-RA	0.23469	-2.09117	NA	mRNA	156.033	186.172	51.0349	36.4234	7.62168	46.9454
BgiM00697-RA	0.28324	-1.8199	NA	mRNA	127.478	126.298	31.7244	43.4731	12.7028	23.4727
BgiM00720-RA	0.107792	-3.21367	NA	mRNA	324.304	230.143	128.277	17.6242	6.77483	47.6789
BgiM01085-RA	0.140378	-2.83261	NA	mRNA	23.456	52.3902	27.5864	3.52485	0	9.53579
BgiM01329-RA	0.164571	-2.60322	NA	mRNA	204.985	92.6184	71.7247	7.04969	12.7028	39.6102
BgiM01655-RA	0.128693	-2.95799	NA	mRNA	671.044	578.163	146.208	50.5228	5.08112	122.498
BgiM01657-RA	0.143522	-2.80066	NA	mRNA	395.692	377.958	161.381	50.5228	16.9371	65.2835
BgiM01718-RA	0.13825	-2.85465	NA	mRNA	468.099	476.19	146.208	54.0476	10.1622	85.0886
BgiM01807-RA	0.131868	-2.92283	NA	mRNA	46.9119	29.0017	20.6898	2.3499	0.846854	8.06874
BgiM01808-RA	0.132743	-2.91329	NA	mRNA	9.17842	4.6777	2.75864	0	0	0.733522
BgiM01915-RA	0.115986	-3.10798	NA	mRNA	728.155	449.059	176.553	39.9482	19.4776	96.0914
BgiM02062-RA	0.27132	-1.88193	NA	mRNA	92.804	102.909	73.104	42.2981	5.92798	23.4727
BgiM02180-RA	0.308841	-1.69506	NA	mRNA	110.141	94.4895	67.5867	45.823	8.46854	28.6074
BgiM02902-RA	0.126466	-2.98318	NA	mRNA	2698.46	1668.07	511.728	213.841	57.5861	344.022
BgiM02920-RA	0.279259	-1.84033	NA	mRNA	267.194	319.019	111.725	71.6719	34.721	87.2891
BgiM03061-RA	0.197954	-2.33676	NA	mRNA	287.59	190.85	115.863	48.1729	10.1622	57.9482
BgiM03184-RA	0.291148	-1.78018	NA	mRNA	2914.66	3832.91	1777.94	1133.83	518.275	828.88
BgiM03210-RA	0.145892	-2.77703	NA	mRNA	296.769	200.205	82.7592	18.7992	9.31539	55.0142
BgiM03356-RA	0.0934804	-3.41919	NA	mRNA	3.05947	102.909	0	4.69979	0	3.66761
BgiM03357-RA	0.0691738	-3.85363	NA	mRNA	1.01982	106.652	0	0	0	5.86818
BgiM03681-RA	0.330136	-1.59887	NA	mRNA	59.1498	41.1637	17.9312	9.39959	10.1622	18.3381
BgiM03942-RA	0.143472	-2.80116	NA	mRNA	66.2886	42.0993	24.8278	7.04969	2.54056	8.06874
BgiM03943-RA	0.255759	-1.96714	NA	mRNA	67.3084	50.5191	16.5518	15.2743	1.69371	16.1375
BgiM03944-RA	0.270052	-1.88869	NA	mRNA	70.3679	62.6812	45.5176	16.4493	14.3965	16.1375
BgiM04308-RA	0.311521	-1.6826	NA	mRNA	41.8128	42.0993	20.6898	8.22464	3.38742	19.8051
BgiM04440-RA	0.205131	-2.28538	NA	mRNA	454.842	467.77	183.45	119.845	16.9371	88.7562
BgiM04556-RA	0.254441	-1.9746	NA	mRNA	196.826	181.495	93.7938	50.5228	11.856	56.4812
BgiM04573-RA	0.253274	-1.98123	NA	mRNA	18.3568	18.7108	5.51728	2.3499	4.23427	2.93409
BgiM04672-RA	0.137751	-2.85986	NA	mRNA	96.8833	92.6184	35.8623	11.7495	1.69371	16.1375
BgiM04673-RA	0.22942	-2.12394	NA	mRNA	96.8833	99.1672	37.2417	24.6739	8.46854	19.0716
BgiM04822-RA	0.264946	-1.91623	NA	mRNA	271.273	412.573	166.898	110.445	22.0182	91.6903
BgiM04824-RA	0.168907	-2.5657	NA	mRNA	325.324	403.218	126.898	62.2723	11.856	68.9511
BgiM05094-RA	0.11912	-3.06951	NA	mRNA	24.4758	6.54878	0	0	0	2.20057
BgiM05210-RA	0.273266	-1.87162	NA	mRNA	661.866	462.157	197.243	131.594	82.9917	145.237
BgiM05369-RA	0.235018	-2.08916	NA	mRNA	14.2775	18.7108	6.8966	5.87474	0	2.20057
BgiM05524-RA	0.175757	-2.50835	NA	mRNA	9.17842	17.7753	6.8966	2.3499	0	2.20057
BgiM05632-RA	0.220408	-2.18175	NA	mRNA	44.8723	53.3258	16.5518	8.22464	2.54056	13.2034
BgiM05851-RA	0.280615	-1.83334	NA	mRNA	70.3679	79.5209	40.0003	22.324	8.46854	21.2721
BgiM05888-RA	0.131916	-2.92231	NA	mRNA	24.4758	24.324	12.4139	0	0	6.6017
BgiM05986-RA	0.202951	-2.3008	NA	mRNA	234.56	201.141	108.966	59.9224	11.856	37.4096
BgiM06150-RA	0.234876	-2.09003	NA	mRNA	150.934	246.047	104.828	55.2226	14.3965	46.9454
BgiM06194-RA	0.167378	-2.57882	NA	mRNA	217.223	219.852	70.3454	32.8986	11.0091	39.6102
BgiM06196-RA	0.13541	-2.88459	NA	mRNA	403.85	488.352	231.726	58.7474	7.62168	84.355
BgiM06218-RA	0.0463389	-4.43163	NA	mRNA	30.5947	526.709	0	0	0	24.2062
BgiM06700-RA	0.117153	-3.09353	NA	mRNA	62.2093	47.7125	13.7932	4.69979	1.69371	6.6017
BgiM06701-RA	0.208572	-2.26138	NA	mRNA	79.5463	80.4564	37.2417	11.7495	6.77483	21.2721
BgiM07065-RA	0.283685	-1.81764	NA	mRNA	136.656	174.01	80.0006	50.5228	19.4776	39.6102
BgiM07084-RA	0.254757	-1.9728	NA	mRNA	116.26	121.62	55.1728	42.2981	7.62168	23.4727
BgiM07123-RA	0.195361	-2.35579	NA	mRNA	310.027	293.759	125.518	68.147	13.5497	59.4153
BgiM07681-RA	0.106273	-3.23415	NA	mRNA	47.9317	45.8414	15.1725	4.69979	1.69371	3.66761
BgiM08110-RA	0.228364	-2.13059	NA	mRNA	87.7049	83.263	45.5176	14.0994	7.62168	26.4068
BgiM08111-RA	0.199697	-2.32411	NA	mRNA	150.934	152.493	63.4488	24.6739	7.62168	39.6102
BgiM08355-RA	0.160534	-2.63905	NA	mRNA	97.9031	79.5209	31.7244	8.22464	3.38742	20.5386
BgiM08602-RA	0.210631	-2.24721	NA	mRNA	21.4163	14.9686	6.8966	1.17495	0	6.6017
BgiM08681-RA	0.242387	-2.04461	NA	mRNA	94.8437	66.4233	33.1037	25.8489	6.77483	13.2034
BgiM08712-RA	0.131047	-2.93185	NA	mRNA	79.5463	70.1655	20.6898	9.39959	3.38742	8.06874
BgiM08713-RA	0.152116	-2.71676	NA	mRNA	135.637	110.394	22.0691	11.7495	3.38742	24.2062
BgiM08811-RA	0.111335	-3.16702	NA	mRNA	374.276	248.854	84.1386	8.22464	5.92798	63.0829
BgiM08815-RA	0.115224	-3.11749	NA	mRNA	10.1982	108.523	0	1.17495	0	11.0028
BgiM09104-RA	0.163022	-2.61686	NA	mRNA	13.2577	26.1951	15.1725	2.3499	0	5.13465
BgiM09105-RA	0.219789	-2.18581	NA	mRNA	21.4163	37.4216	19.3105	7.04969	0	8.80227
BgiM09192-RA	0.166889	-2.58304	NA	mRNA	367.137	273.178	96.5525	44.648	10.1622	66.7505
BgiM09414-RA	0.207253	-2.27053	NA	mRNA	294.729	398.54	155.863	74.0218	22.8651	77.7533
BgiM09806-RA	0.160403	-2.64023	NA	mRNA	307.987	217.045	82.7592	43.4731	9.31539	43.2778
BgiM09956-RA	0.1282	-2.96354	NA	mRNA	25.4956	12.162	1.37932	3.52485	0	0
BgiM10032-RA	0.137385	-2.8637	NA	mRNA	16.3172	92.6184	0	4.69979	0	8.80227
BgiM10168-RA	0.171313	-2.5453	NA	mRNA	11.2181	16.8397	4.13796	1.17495	0	2.93409
BgiM10342-RA	0.238842	-2.06587	NA	mRNA	42.8326	43.9704	24.8278	9.39959	4.23427	11.7364
BgiM10344-RA	0.172226	-2.53763	NA	mRNA	43.8525	36.486	20.6898	3.52485	0	12.4699
BgiM10386-RA	0.234839	-2.09026	NA	mRNA	140.736	121.62	62.0694	38.7733	6.77483	29.3409
BgiM10389-RA	0.481045	-1.05576	NA	mRNA	49.9714	28.0662	33.1037	15.2743	21.1713	16.1375
BgiM10394-RA	0.207991	-2.26541	NA	mRNA	128.498	118.814	56.5521	18.7992	9.31539	33.742
BgiM11048-RA	0.17764	-2.49297	NA	mRNA	942.318	661.427	233.105	149.218	57.5861	118.097
BgiM11204-RA	0.118612	-3.07568	NA	mRNA	6.11895	75.7787	0	2.3499	0	5.86818
BgiM11420-RA	0.0528469	-4.24204	NA	mRNA	10.1982	170.268	2.75864	5.87474	0	2.20057
BgiM11563-RA	0.169949	-2.55683	NA	mRNA	186.628	194.592	62.0694	25.8489	8.46854	39.6102
BgiM11617-RA	0.142018	-2.81585	NA	mRNA	282.491	181.495	88.2765	25.8489	9.31539	41.8108
BgiM11632-RA	0.257856	-1.95536	NA	mRNA	67.3084	117.878	40.0003	28.1988	0	28.6074
BgiM11635-RA	0.191177	-2.38702	NA	mRNA	45.8921	57.0679	23.4485	7.04969	2.54056	13.2034
BgiM11811-RA	0.251101	-1.99366	NA	mRNA	15.2974	15.9042	6.8966	0	1.69371	6.6017
BgiM11959-RA	0.124218	-3.00906	NA	mRNA	292.69	255.402	85.5179	23.499	6.77483	46.9454
BgiM12232-RA	0.0756807	-3.72393	NA	mRNA	11.2181	247.918	6.8966	0	1.69371	16.871
BgiM12237-RA	0.12718	-2.97506	NA	mRNA	24.4758	19.6463	8.27592	1.17495	2.54056	1.46704
BgiM12709-RA	0.430184	-1.21697	NA	mRNA	39.7732	36.486	48.2762	5.87474	20.3245	26.4068
BgiM12884-RA	0.193503	-2.36957	NA	mRNA	96.8833	89.8118	16.5518	15.2743	5.08112	17.6045
BgiM13196-RA	0.18197	-2.45823	NA	mRNA	269.234	204.883	102.07	36.4234	7.62168	59.4153
BgiM13198-RA	0.119143	-3.06924	NA	mRNA	60.1696	70.1655	22.0691	4.69979	1.69371	10.2693
BgiM13293-RA	0.267043	-1.90486	NA	mRNA	175.41	119.749	89.6558	52.8727	12.7028	35.9426
BgiM13565-RA	0.353431	-1.5005	NA	mRNA	482.377	641.78	260.692	251.439	71.1357	165.776
BgiM13766-RA	0.0670859	-3.89785	NA	mRNA	6.11895	181.495	0	0	0	11.0028
BgiM13795-RA	0.130796	-2.93461	NA	mRNA	906.624	580.035	206.898	83.4213	17.7839	118.831
BgiM14047-RA	0.169586	-2.55991	NA	mRNA	1183	1253.62	441.383	156.268	40.649	289.741
BgiM14048-RA	0.203312	-2.29823	NA	mRNA	1780.61	2203.2	866.213	388.908	132.956	462.852
BgiM14332-RA	0.163619	-2.61159	NA	mRNA	40.793	46.777	12.4139	8.22464	0.846854	5.86818
BgiM14466-RA	0.0652503	-3.93787	NA	mRNA	17.337	16.8397	1.37932	0	0	0.733522
BgiM14489-RA	0.342335	-1.54652	NA	mRNA	91.7842	55.1968	34.483	32.8986	12.7028	15.404
BgiM14696-RA	0.158066	-2.6614	NA	mRNA	40.793	20.5819	9.65525	2.3499	0.846854	6.6017
BgiM14914-RA	0.170179	-2.55487	NA	mRNA	436.485	403.218	124.139	74.0218	15.2434	73.3522
BgiM14954-RA	0.102259	-3.28971	NA	mRNA	47.9317	42.0993	20.6898	2.3499	0.846854	6.6017
BgiM14965-RA	0.414636	-1.27008	NA	mRNA	176.43	256.338	124.139	97.5207	46.577	85.8221
BgiM15061-RA	0.306255	-1.70719	NA	mRNA	48.9516	35.5505	24.8278	3.52485	6.77483	22.0057
BgiM15158-RA	0.181559	-2.46149	NA	mRNA	334.502	314.341	164.139	51.6977	10.1622	84.355
BgiM15385-RA	0.269714	-1.8905	NA	mRNA	396.712	275.049	158.622	81.0714	49.9644	91.6903
BgiM15556-RA	0.133157	-2.9088	NA	mRNA	43.8525	40.2282	17.9312	2.3499	1.69371	8.06874
BgiM15557-RA	0.185038	-2.4341	NA	mRNA	61.1895	53.3258	13.7932	11.7495	2.54056	8.06874
BgiM15815-RA	0.166545	-2.58601	NA	mRNA	53.0309	84.1986	37.2417	14.0994	2.54056	11.0028
BgiM15918-RA	0.242423	-2.0444	NA	mRNA	150.934	152.493	57.9315	42.2981	11.0091	33.0085
BgiM15984-RA	0.171422	-2.54438	NA	mRNA	241.698	235.756	62.0694	32.8986	12.7028	45.4784
BgiM16100-RA	0.307001	-1.70368	NA	mRNA	31.6146	63.6167	64.8281	27.0238	8.46854	12.4699
BgiM16380-RA	0.241282	-2.05121	NA	mRNA	161.132	221.723	71.7247	54.0476	16.9371	37.4096
BgiM16466-RA	0.139453	-2.84215	NA	mRNA	43.8525	58.939	17.9312	3.52485	0.846854	11.0028
BgiM16761-RA	0.168386	-2.57016	NA	mRNA	146.855	162.784	63.4488	37.5984	2.54056	21.2721
BgiM16950-RA	0.259003	-1.94896	NA	mRNA	85.6653	73.9076	28.9657	25.8489	3.38742	18.3381
BgiM17046-RA	0.220122	-2.18363	NA	mRNA	325.324	459.35	172.415	112.795	25.4056	71.1516
BgiM17283-RA	0.440945	-1.18133	NA	mRNA	106.062	108.523	56.5521	22.324	39.8021	56.4812
BgiM17314-RA	0.263664	-1.92323	NA	mRNA	26.5154	43.0348	22.0691	7.04969	3.38742	12.4699
BgiM17327-RA	0.218049	-2.19728	NA	mRNA	152.974	147.815	64.8281	31.7236	14.3965	32.275
BgiM17436-RA	0.0463998	-4.42974	NA	mRNA	11.2181	295.631	0	2.3499	0	10.2693
BgiM17497-RA	0.24349	-2.03807	NA	mRNA	237.619	138.46	268.968	77.5466	47.4238	30.8079
BgiM17655-RA	0.13334	-2.90682	NA	mRNA	34.674	30.8728	6.8966	5.87474	0.846854	1.46704
BgiM17700-RA	0.144856	-2.78731	NA	mRNA	105.042	49.5836	31.7244	2.3499	3.38742	19.8051
BgiM17723-RA	0.138542	-2.8516	NA	mRNA	73.4274	84.1986	44.1383	3.52485	1.69371	21.2721
BgiM17784-RA	0.173428	-2.52759	NA	mRNA	46.9119	63.6167	26.2071	10.5745	0	11.7364
BgiM17916-RA	0.115218	-3.11756	NA	mRNA	950.476	575.357	310.347	29.3737	23.7119	156.974
BgiM18032-RA	0.088925	-3.49127	NA	mRNA	14.2775	265.693	1.37932	0	0	23.4727
BgiM18070-RA	0.125013	-2.99985	NA	mRNA	98.923	74.8432	40.0003	4.69979	0	20.5386
BgiM18080-RA	0.137632	-2.86111	NA	mRNA	75.467	42.0993	23.4485	0	2.54056	15.404
BgiM18084-RA	0.102456	-3.28693	NA	mRNA	69.3481	34.615	16.5518	1.17495	0.846854	8.80227
BgiM18247-RA	0.0843508	-3.56746	NA	mRNA	58.13	65.4878	16.5518	0	0	10.2693
BgiM18279-RA	0.234709	-2.09105	NA	mRNA	77.5067	58.0035	23.4485	18.7992	2.54056	14.6704
BgiM18306-RA	0.195421	-2.35534	NA	mRNA	209.064	192.721	80.0006	37.5984	6.77483	48.4125
BgiM18307-RA	0.178419	-2.48666	NA	mRNA	1051.44	705.397	223.45	133.944	22.8651	195.117
BgiM18324-RA	0.459791	-1.12095	NA	mRNA	43.8525	49.5836	57.9315	32.8986	15.2434	20.5386
BgiM18362-RA	0.214375	-2.22179	NA	mRNA	55.0705	91.6829	31.7244	10.5745	5.08112	21.2721
BgiM18562-RA	0.0760353	-3.71719	NA	mRNA	6.11895	91.6829	0	0	0	5.86818
BgiM18645-RA	0.180904	-2.4667	NA	mRNA	87.7049	72.9721	49.6555	15.2743	0.846854	20.5386
BgiM18781-RA	0.148563	-2.75085	NA	mRNA	9203.92	9853.1	3564.16	1030.43	256.597	2072.2
BgiM18783-RA	0.247549	-2.01422	NA	mRNA	45.8921	64.5522	26.2071	14.0994	0.846854	17.6045
BgiM18784-RA	0.296389	-1.75443	NA	mRNA	34.674	55.1968	24.8278	11.7495	9.31539	11.7364
BgiM18861-RA	0.325702	-1.61838	NA	mRNA	95.8635	66.4233	28.9657	16.4493	16.0902	28.6074
BgiM18867-RA	0.182399	-2.45483	NA	mRNA	550.705	647.393	216.553	99.8706	42.3427	114.429
BgiM19136-RA	0.0997868	-3.32501	NA	mRNA	3.05947	143.138	0	3.52485	0	9.53579
BgiM19165-RA	0.206722	-2.27423	NA	mRNA	9.17842	19.6463	9.65525	5.87474	0	0.733522
BgiM19166-RA	0.164626	-2.60273	NA	mRNA	20.3965	19.6463	6.8966	1.17495	0	5.13465
BgiM19443-RA	0.239917	-2.05939	NA	mRNA	77.5067	76.7143	20.6898	21.1491	3.38742	16.1375
BgiM19451-RA	0.17935	-2.47915	NA	mRNA	29.5749	37.4216	19.3105	2.3499	0	11.7364
BgiM19452-RA	0.146697	-2.76909	NA	mRNA	44.8723	58.939	33.1037	4.69979	0	13.9369
BgiM19632-RA	0.14806	-2.75575	NA	mRNA	50.9912	24.324	20.6898	4.69979	0	8.06874
BgiM19782-RA	0.0781681	-3.67728	NA	mRNA	13.2577	222.658	1.37932	0	0.846854	16.1375
BgiM19800-RA	0.217988	-2.19768	NA	mRNA	81.586	79.5209	42.7589	19.9741	8.46854	14.6704
BgiM19805-RA	0.153265	-2.7059	NA	mRNA	170.311	120.685	35.8623	17.6242	1.69371	29.3409
BgiM19866-RA	0.143032	-2.80559	NA	mRNA	131.557	95.425	51.0349	7.04969	3.38742	27.8738
BgiM19879-RA	0.0521962	-4.25991	NA	mRNA	47.9317	28.0662	11.0346	0	0	2.93409
BgiM19880-RA	0.222519	-2.168	NA	mRNA	14.2775	18.7108	4.13796	0	2.54056	4.40113
BgiM19886-RA	0.119128	-3.06941	NA	mRNA	82.6058	47.7125	16.5518	9.39959	0	6.6017
BgiM19887-RA	0.221035	-2.17765	NA	mRNA	56.0903	58.0035	24.8278	15.2743	6.77483	7.33522
BgiM19932-RA	0.168195	-2.57179	NA	mRNA	260.055	242.305	97.9318	37.5984	2.54056	59.4153
BgiM19936-RA	0.19827	-2.33446	NA	mRNA	7.13877	10.2909	2.75864	1.17495	0	1.46704
BgiM19952-RA	0.197523	-2.33991	NA	mRNA	67.3084	55.1968	22.0691	7.04969	2.54056	17.6045
BgiM19953-RA	0.190131	-2.39493	NA	mRNA	24.4758	29.9373	13.7932	3.52485	0	8.06874
BgiM20010-RA	0.167471	-2.57801	NA	mRNA	193.767	122.556	107.587	19.9741	14.3965	35.2091
BgiM20165-RA	0.136239	-2.87579	NA	mRNA	3203.27	2109.64	816.558	307.836	108.397	417.374
BgiM20293-RA	0.0465527	-4.42499	NA	mRNA	81.586	68.2944	15.1725	3.52485	2.54056	0
BgiM20294-RA	0.145421	-2.78169	NA	mRNA	18.3568	13.0976	2.75864	3.52485	0	0
BgiM20395-RA	0.238761	-2.06636	NA	mRNA	39.7732	38.3571	16.5518	2.3499	10.1622	8.80227
BgiM20539-RA	0.144175	-2.79411	NA	mRNA	21.4163	12.162	15.1725	1.17495	0	4.40113
BgiM20662-RA	0.137839	-2.85895	NA	mRNA	118.3	123.491	57.9315	11.7495	1.69371	26.4068
BgiM20706-RA	0.166894	-2.583	NA	mRNA	15.2974	18.7108	5.51728	1.17495	2.54056	1.46704
BgiM20742-RA	0.151927	-2.71855	NA	mRNA	38.7533	22.453	20.6898	0	0	11.0028
BgiM20743-RA	0.187086	-2.41823	NA	mRNA	32.6344	20.5819	15.1725	4.69979	0.846854	5.86818
BgiM20744-RA	0.0928567	-3.42885	NA	mRNA	104.022	53.3258	44.1383	4.69979	0	12.4699
BgiM20912-RA	0.179971	-2.47417	NA	mRNA	23.456	16.8397	9.65525	2.3499	0.846854	4.40113
BgiM20929-RA	0.0651026	-3.94114	NA	mRNA	3.05947	77.6498	0	0	0	3.66761
BgiM20930-RA	0.070545	-3.82531	NA	mRNA	4.0793	59.8745	0	0	0	2.93409
BgiM21051-RA	0.136282	-2.87534	NA	mRNA	41.8128	29.9373	16.5518	4.69979	0	5.86818
BgiM21121-RA	0.0883961	-3.49987	NA	mRNA	7.13877	15.9042	2.75864	0	0	0.733522
BgiM21144-RA	0.136697	-2.87095	NA	mRNA	292.69	204.883	82.7592	34.0735	9.31539	34.4755
BgiM21461-RA	0.146367	-2.77233	NA	mRNA	23.456	15.9042	9.65525	3.52485	0	2.20057
BgiM22110-RA	0.157911	-2.66281	NA	mRNA	647.589	955.186	285.519	105.745	18.6308	172.378
BgiM22111-RA	0.182363	-2.45511	NA	mRNA	426.287	501.449	150.346	76.3716	22.0182	96.8249
BgiM22276-RA	0.128068	-2.96501	NA	mRNA	21.4163	10.2909	2.75864	0	0	2.93409
BgiM22278-RA	0.107748	-3.21426	NA	mRNA	15.2974	2.80662	2.75864	0	0	0.733522
BgiM22285-RA	0.161812	-2.62761	NA	mRNA	40.793	16.8397	12.4139	2.3499	1.69371	5.86818
BgiM22286-RA	0.205511	-2.28271	NA	mRNA	33.6542	17.7753	15.1725	2.3499	3.38742	6.6017
BgiM22339-RA	0.244881	-2.02985	NA	mRNA	278.412	260.08	121.38	66.9721	17.7839	75.5528
BgiM22604-RA	0.452108	-1.14526	NA	mRNA	58.13	94.4895	49.6555	39.9482	27.0993	23.4727
BgiM22643-RA	0.281433	-1.82914	NA	mRNA	26.5154	16.8397	8.27592	1.17495	8.46854	3.66761
BgiM22658-RA	0.116931	-3.09628	NA	mRNA	28.5551	9.3554	0	0	0	2.93409
BgiM22711-RA	0.0634515	-3.9782	NA	mRNA	19.3767	13.0976	4.13796	0	0	0.733522
BgiM22824-RA	0.315714	-1.66331	NA	mRNA	61.1895	44.9059	31.7244	23.499	9.31539	9.53579
BgiM22920-RA	0.216007	-2.21085	NA	mRNA	240.679	449.995	114.484	76.3716	22.8651	73.3522
BgiM23122-RA	0.205145	-2.28528	NA	mRNA	12.2379	12.162	2.75864	1.17495	0.846854	2.20057
BgiM23815-RA	0.168848	-2.5662	NA	mRNA	43.8525	59.8745	20.6898	4.69979	1.69371	13.2034
BgiM23816-RA	0.15477	-2.6918	NA	mRNA	69.3481	74.8432	30.3451	4.69979	2.54056	18.3381
BgiM23817-RA	0.151091	-2.72651	NA	mRNA	59.1498	43.0348	30.3451	4.69979	5.08112	8.80227
BgiM23819-RA	0.122126	-3.03356	NA	mRNA	112.181	103.845	51.0349	9.39959	3.38742	18.3381
BgiM23940-RA	0.232426	-2.10515	NA	mRNA	6.11895	18.7108	23.4485	8.22464	1.69371	0
BgiM24420-RA	0.159007	-2.65284	NA	mRNA	285.551	145.944	55.1728	32.8986	9.31539	33.742
BgiM24437-RA	0.153244	-2.7061	NA	mRNA	520.11	530.451	231.726	74.0218	22.0182	99.0255
BgiM24742-RA	0.134741	-2.89174	NA	mRNA	124.419	105.716	33.1037	16.4493	5.08112	12.4699
BgiM24745-RA	0.154508	-2.69424	NA	mRNA	23.456	13.0976	12.4139	2.3499	0.846854	2.93409
BgiM24776-RA	0.335456	-1.57581	NA	mRNA	72.4075	72.9721	40.0003	32.8986	7.62168	20.5386
BgiM24795-RA	0.153725	-2.70158	NA	mRNA	1336.99	1498.73	612.418	83.4213	27.0993	418.108
BgiM24816-RA	0.120722	-3.05024	NA	mRNA	2286.45	1732.62	489.659	155.093	41.4958	346.222
BgiM24910-RA	0.220728	-2.17966	NA	mRNA	11.2181	24.324	11.0346	8.22464	0	0.733522
BgiM25168-RA	0.297858	-1.7473	NA	mRNA	47.9317	78.5853	34.483	28.1988	1.69371	16.871
BgiM25303-RA	0.19928	-2.32713	NA	mRNA	1233.99	1439.8	664.833	256.139	71.1357	336.687
BgiM25541-RA	0.178711	-2.4843	NA	mRNA	101.982	92.6184	42.7589	12.9244	1.69371	26.4068
BgiM25590-RA	0.0838305	-3.57638	NA	mRNA	2.03965	25.2596	0	0	0	0.733522
BgiM25687-RA	0.194818	-2.3598	NA	mRNA	94.8437	70.1655	44.1383	14.0994	2.54056	22.7392
BgiM25713-RA	0.211075	-2.24417	NA	mRNA	1778.57	2601.74	911.731	471.154	69.442	575.081
BgiM25832-RA	0.252346	-1.98652	NA	mRNA	59.1498	76.7143	60.6901	16.4493	2.54056	29.3409
BgiM25905-RA	0.0748092	-3.74064	NA	mRNA	4.0793	56.1324	0	0	0	2.93409
BgiM26031-RA	0.104289	-3.26134	NA	mRNA	8.1586	14.9686	5.51728	0	0	1.46704
BgiM26033-RA	0.317094	-1.65702	NA	mRNA	25.4956	22.453	8.27592	10.5745	1.69371	4.40113
BgiM26264-RA	0.151504	-2.72257	NA	mRNA	126.458	93.554	42.7589	7.04969	9.31539	22.0057
BgiM26471-RA	0.0797588	-3.64821	NA	mRNA	0	71.101	0	1.17495	0	2.93409
BgiM26860-RA	0.432318	-1.20983	NA	mRNA	136.656	107.587	74.4833	42.2981	32.1804	62.3494
BgiM26957-RA	0.175037	-2.51427	NA	mRNA	277.392	188.979	144.829	25.8489	9.31539	70.4181
BgiM27053-RA	0.304245	-1.71669	NA	mRNA	39.7732	72.0366	30.3451	16.4493	5.08112	20.5386
BgiM27330-RA	0.20587	-2.2802	NA	mRNA	456.881	476.19	157.243	99.8706	22.0182	101.226
BgiM27336-RA	0.266797	-1.90619	NA	mRNA	41.8128	33.6794	20.6898	15.2743	2.54056	6.6017
BgiM27384-RA	0.0554508	-4.17265	NA	mRNA	8.1586	192.721	0	0	0	9.53579
BgiM27393-RA	0.224474	-2.15538	NA	mRNA	97.9031	49.5836	24.8278	18.7992	1.69371	16.871
BgiM27398-RA	0.123968	-3.01196	NA	mRNA	23.456	11.2265	6.8966	0	0	3.66761
BgiM27439-RA	0.138357	-2.85353	NA	mRNA	14.2775	15.9042	6.8966	0	0	3.66761
BgiM27519-RA	0.177117	-2.49723	NA	mRNA	166.231	201.141	89.6558	21.1491	3.38742	55.0142
BgiM27520-RA	0.159601	-2.64746	NA	mRNA	101.982	105.716	64.8281	16.4493	5.08112	20.5386
BgiM27566-RA	0.168928	-2.56552	NA	mRNA	10.1982	8.41986	2.75864	0	0	2.20057
BgiM27670-RA	0.163027	-2.61682	NA	mRNA	21.4163	17.7753	5.51728	0	0	5.86818
BgiM27754-RA	0.187677	-2.41367	NA	mRNA	47.9317	34.615	8.27592	2.3499	0.846854	12.4699
BgiM27825-RA	0.487204	-1.0374	NA	mRNA	142.775	130.04	85.5179	78.7215	46.577	48.4125
BgiM27887-RA	0.264855	-1.91672	NA	mRNA	808.721	1170.36	460.693	325.461	101.622	217.856
BgiM27975-RA	0.168924	-2.56556	NA	mRNA	563.963	638.038	264.83	85.7712	27.0993	133.501
BgiM28060-RA	0.166544	-2.58602	NA	mRNA	40251.5	47076.4	13965.6	6263.65	1553.13	9051.66
BgiM28138-RA	0.146413	-2.77188	NA	mRNA	890.307	611.843	202.76	85.7712	18.6308	143.77
BgiM28259-RA	0.157826	-2.66359	NA	mRNA	59.1498	57.0679	33.1037	4.69979	4.23427	13.2034
BgiM28262-RA	0.114841	-3.12229	NA	mRNA	9.17842	10.2909	0	0	0	0.733522
BgiM28352-RA	0.198781	-2.33074	NA	mRNA	12.2379	11.2265	5.51728	0	0	4.40113
BgiM28356-RA	0.104661	-3.25621	NA	mRNA	422.207	280.662	92.4145	18.7992	4.23427	58.6818
BgiM28431-RA	0.33005	-1.59925	NA	mRNA	17.337	19.6463	8.27592	9.39959	0	4.40113
BgiM28514-RA	0.253536	-1.97974	NA	mRNA	25.4956	35.5505	17.9312	10.5745	0.846854	7.33522
BgiM28717-RA	0.135834	-2.88008	NA	mRNA	592.518	363.925	137.932	50.5228	15.2434	81.421
BgiM28989-RA	0.14239	-2.81208	NA	mRNA	245.778	218.916	78.6213	18.7992	10.1622	46.9454
BgiM29111-RA	0.330181	-1.59867	NA	mRNA	58.13	56.1324	24.8278	9.39959	17.7839	17.6045
BgiM29209-RA	0.136907	-2.86874	NA	mRNA	313.086	203.012	78.6213	19.9741	4.23427	55.7477
BgiM29522-RA	0.242233	-2.04553	NA	mRNA	39.7732	59.8745	19.3105	14.0994	1.69371	11.7364
BgiM29524-RA	0.202274	-2.30562	NA	mRNA	42.8326	67.3589	40.0003	10.5745	0.846854	17.6045
BgiM29632-RA	0.244477	-2.03223	NA	mRNA	15.2974	27.1306	9.65525	7.04969	0	4.40113
BgiM29679-RA	0.181382	-2.4629	NA	mRNA	261.075	224.53	84.1386	35.2485	16.0902	50.613
BgiM29739-RA	0.135671	-2.88181	NA	mRNA	165.212	109.458	19.3105	1.17495	4.23427	33.0085
BgiM29867-RA	0.148629	-2.75021	NA	mRNA	315.126	391.056	135.173	29.3737	2.54056	91.6903
BgiM30145-RA	0.239823	-2.05996	NA	mRNA	33.6542	17.7753	9.65525	8.22464	0	5.13465
BgiM30192-RA	0.349234	-1.51773	NA	mRNA	24.4758	23.3885	9.65525	10.5745	2.54056	5.86818
BgiM30194-RA	0.204307	-2.29119	NA	mRNA	52.011	40.2282	19.3105	7.04969	3.38742	11.0028
BgiM30217-RA	0.0965493	-3.37259	NA	mRNA	16.3172	16.8397	5.51728	0	0	2.20057
BgiM30230-RA	0.197668	-2.33885	NA	mRNA	42.8326	43.9704	8.27592	7.04969	0.846854	9.53579
BgiM30232-RA	0.0998815	-3.32364	NA	mRNA	40.793	25.2596	12.4139	1.17495	0	5.13465
BgiM30251-RA	0.25634	-1.96387	NA	mRNA	89.7446	100.103	51.0349	27.0238	3.38742	30.0744
BgiM30325-RA	0.499257	-1.00215	NA	mRNA	56.0903	57.0679	31.7244	35.2485	18.6308	17.6045
BgiM30348-RA	0.154283	-2.69635	NA	mRNA	50.9912	52.3902	16.5518	3.52485	2.54056	11.0028
BgiM30419-RA	0.220018	-2.18431	NA	mRNA	21.4163	10.2909	9.65525	1.17495	0	6.6017
BgiM30427-RA	0.265433	-1.91358	NA	mRNA	132.577	71.101	35.8623	35.2485	5.08112	22.0057
BgiM30432-RA	0.254388	-1.9749	NA	mRNA	14.2775	13.0976	4.13796	2.3499	0	4.40113
BgiM30450-RA	0.114356	-3.1284	NA	mRNA	131.557	137.524	28.9657	10.5745	0	22.0057
BgiM30484-RA	0.418868	-1.25543	NA	mRNA	20.3965	19.6463	20.6898	17.6242	1.69371	5.13465
BgiM30517-RA	0.125916	-2.98946	NA	mRNA	87.7049	110.394	37.2417	14.0994	0.846854	13.2034
BgiM30556-RA	0.0559881	-4.15874	NA	mRNA	68.3282	1290.11	11.0346	17.6242	12.7028	44.7449
BgiM30700-RA	0.208596	-2.26122	NA	mRNA	55.0705	43.0348	33.1037	11.7495	2.54056	11.7364
BgiM30701-RA	0.215701	-2.21289	NA	mRNA	69.3481	41.1637	23.4485	3.52485	4.23427	19.8051
BgiM30784-RA	0.221597	-2.17399	NA	mRNA	82.6058	100.103	31.7244	22.324	8.46854	15.404
BgiM30786-RA	0.27014	-1.88822	NA	mRNA	32.6344	29.0017	11.0346	7.04969	2.54056	8.80227
BgiM30787-RA	0.138181	-2.85537	NA	mRNA	115.24	87.9407	44.1383	15.2743	4.23427	13.2034
BgiM30788-RA	0.229735	-2.12196	NA	mRNA	34.674	41.1637	8.27592	4.69979	0.846854	12.4699
BgiM30789-RA	0.158533	-2.65715	NA	mRNA	42.8326	24.324	2.75864	5.87474	0.846854	2.93409
BgiM30790-RA	0.183101	-2.44929	NA	mRNA	55.0705	43.0348	9.65525	5.87474	0	12.4699
BgiM30791-RA	0.231679	-2.1098	NA	mRNA	45.8921	40.2282	9.65525	5.87474	2.54056	12.4699
BgiM30792-RA	0.13309	-2.90953	NA	mRNA	67.3084	59.8745	22.0691	7.04969	2.54056	8.80227
BgiM30793-RA	0.329845	-1.60014	NA	mRNA	52.011	41.1637	16.5518	11.7495	4.23427	19.0716
BgiM30964-RA	0.148464	-2.75181	NA	mRNA	71.3877	77.6498	24.8278	1.17495	3.38742	19.8051
BgiM30965-RA	0.162833	-2.61854	NA	mRNA	18.3568	12.162	4.13796	1.17495	0.846854	2.20057
BgiM30966-RA	0.253563	-1.97959	NA	mRNA	34.674	28.0662	8.27592	2.3499	3.38742	11.0028
BgiM30987-RA	0.098764	-3.33987	NA	mRNA	46.9119	26.1951	19.3105	2.3499	0.846854	4.40113
BgiM30988-RA	0.170571	-2.55155	NA	mRNA	143.795	89.8118	63.4488	19.9741	5.08112	24.2062
BgiM30989-RA	0.0993188	-3.33179	NA	mRNA	188.668	151.557	31.7244	9.39959	2.54056	23.4727
BgiM31000-RA	0.172065	-2.53898	NA	mRNA	134.617	99.1672	42.7589	17.6242	5.08112	23.4727
BgiM31002-RA	0.186475	-2.42295	NA	mRNA	259.035	272.242	115.863	45.823	11.856	61.6159
BgiM31260-RA	0.0878343	-3.50907	NA	mRNA	110.141	77.6498	8.27592	8.22464	0.846854	6.6017
BgiM31477-RA	0.15709	-2.67034	NA	mRNA	45.8921	44.9059	34.483	10.5745	2.54056	5.13465
BgiM31489-RA	0.227869	-2.13372	NA	mRNA	25.4956	38.3571	13.7932	4.69979	5.08112	6.6017
BgiM31491-RA	0.151494	-2.72267	NA	mRNA	234.56	184.301	88.2765	19.9741	8.46854	46.9454
BgiM31565-RA	0.0936183	-3.41707	NA	mRNA	11.2181	10.2909	2.75864	0	0	0.733522
BgiM31677-RA	0.275253	-1.86117	NA	mRNA	14.2775	28.0662	8.27592	5.87474	1.69371	5.13465
BgiM31710-RA	0.0690809	-3.85557	NA	mRNA	5.09912	178.688	0	0	0.846854	10.2693
BgiM31711-RA	0.103558	-3.27149	NA	mRNA	16.3172	204.883	0	0	0.846854	20.5386
BgiM31720-RA	0.290837	-1.78172	NA	mRNA	98.923	102.909	53.7935	38.7733	10.1622	24.2062
BgiM31732-RA	0.191637	-2.38355	NA	mRNA	542.547	798.951	226.209	126.894	20.3245	151.839
BgiM31733-RA	0.184699	-2.43675	NA	mRNA	270.253	382.636	115.863	61.0973	7.62168	71.8852
BgiM31768-RA	0.202524	-2.30383	NA	mRNA	146.855	94.4895	40.0003	28.1988	7.62168	19.8051
BgiM31774-RA	0.0771891	-3.69546	NA	mRNA	95.8635	62.6812	13.7932	0	0	11.7364
BgiM31818-RA	0.23499	-2.08933	NA	mRNA	29.5749	27.1306	5.51728	5.87474	0.846854	6.6017
BgiM31974-RA	0.0858534	-3.54198	NA	mRNA	199.886	177.753	70.3454	5.87474	1.69371	29.3409
BgiM32015-RA	0.0232956	-5.4238	NA	mRNA	8.1586	94.4895	0	0	0	0.733522
BgiM32374-RA	0.0375876	-4.7336	NA	mRNA	27.5353	579.099	2.75864	0	0	21.2721
BgiM32375-RA	0.0351617	-4.82985	NA	mRNA	66.2886	1214.33	0	0	0.846854	42.5443
BgiM32376-RA	0.0989724	-3.33683	NA	mRNA	4.0793	26.1951	0	0	0	1.46704
BgiM32377-RA	0.0130956	-6.25477	NA	mRNA	133.597	2312.65	6.8966	2.3499	1.69371	26.4068
BgiM32487-RA	0.341366	-1.55061	NA	mRNA	68.3282	83.263	38.621	34.0735	8.46854	21.2721
BgiM32919-RA	0.198851	-2.33024	NA	mRNA	64.2489	92.6184	38.621	21.1491	1.69371	14.6704
BgiM32945-RA	0.136147	-2.87676	NA	mRNA	70.3679	73.9076	42.7589	4.69979	1.69371	17.6045
BgiM32985-RA	0.0890977	-3.48847	NA	mRNA	5.09912	14.9686	5.51728	0	0	0.733522
BgiM33028-RA	0.190372	-2.39311	NA	mRNA	884.188	838.244	335.175	177.417	50.8112	162.108
BgiM33079-RA	0.114811	-3.12267	NA	mRNA	116.26	77.6498	24.8278	10.5745	4.23427	8.80227
BgiM33217-RA	0.130005	-2.94337	NA	mRNA	9.17842	14.9686	4.13796	0	0	2.20057
BgiM33261-RA	0.154673	-2.69271	NA	mRNA	52.011	45.8414	26.2071	2.3499	0	15.404
BgiM33285-RA	0.287055	-1.8006	NA	mRNA	353.879	269.435	146.208	92.8209	38.1084	88.7562
BgiM33451-RA	0.330873	-1.59565	NA	mRNA	56.0903	38.3571	38.621	25.8489	6.77483	10.2693
BgiM33674-RA	0.150287	-2.7342	NA	mRNA	107.082	78.5853	22.0691	15.2743	4.23427	10.2693
BgiM33679-RA	0.170652	-2.55087	NA	mRNA	326.344	325.568	126.898	57.5725	15.2434	58.6818
BgiM33702-RA	0.22541	-2.14938	NA	mRNA	20.3965	27.1306	11.0346	2.3499	0	9.53579
BgiM33747-RA	0.19069	-2.3907	NA	mRNA	310.027	145.944	137.932	56.3975	25.4056	30.0744
BgiM33814-RA	0.246714	-2.01909	NA	mRNA	85.6653	53.3258	40.0003	27.0238	3.38742	12.4699
BgiM34079-RA	0.496811	-1.00923	NA	mRNA	72.4075	87.9407	73.104	52.8727	32.1804	30.0744
BgiM34107-RA	0.208223	-2.2638	NA	mRNA	33.6542	30.8728	12.4139	5.87474	0	8.80227
BgiM34108-RA	0.111185	-3.16897	NA	mRNA	36.7137	65.4878	26.2071	4.69979	0	8.06874
BgiM34125-RA	0.103215	-3.27628	NA	mRNA	35.6939	37.4216	12.4139	3.52485	0.846854	2.93409
BgiM34128-RA	0.210158	-2.25045	NA	mRNA	55.0705	45.8414	22.0691	4.69979	0	19.8051
BgiM34131-RA	0.137182	-2.86584	NA	mRNA	10.1982	14.9686	6.8966	0	0	2.93409
BgiM34132-RA	0.11944	-3.06565	NA	mRNA	12.2379	8.41986	4.13796	0	0	1.46704
BgiM34185-RA	0.192164	-2.37959	NA	mRNA	19.3767	17.7753	5.51728	0	1.69371	5.13465
BgiM34283-RA	0.223287	-2.16303	NA	mRNA	302.888	275.049	92.4145	52.8727	33.8742	61.6159
BgiM34454-RA	0.110461	-3.17839	NA	mRNA	264.135	203.948	63.4488	8.22464	4.23427	44.7449
BgiM34480-RA	0.0340826	-4.87482	NA	mRNA	1222.77	33693.5	0	9.39959	1.69371	1177.3
BgiM34481-RA	0.0341219	-4.87316	NA	mRNA	23.456	304.05	0	0	0	9.53579
BgiM34634-RA	0.188466	-2.40762	NA	mRNA	40.793	37.4216	19.3105	4.69979	4.23427	8.06874
BgiM34834-RA	0.168587	-2.56844	NA	mRNA	1834.66	2084.38	758.626	264.363	75.37	447.449
BgiM34835-RA	0.174194	-2.52124	NA	mRNA	428.326	313.406	115.863	49.3478	13.5497	85.0886
BgiM35029-RA	0.118468	-3.07743	NA	mRNA	306.967	290.017	78.6213	7.04969	2.54056	68.9511
BgiM35127-RA	0.131692	-2.92477	NA	mRNA	238.639	266.629	129.656	35.2485	5.08112	41.8108
BgiM35244-RA	0.206647	-2.27476	NA	mRNA	230.48	169.333	70.3454	46.9979	8.46854	40.3437
BgiM35567-RA	0.26601	-1.91045	NA	mRNA	75.467	124.427	63.4488	37.5984	8.46854	22.7392
BgiM35617-RA	0.232765	-2.10305	NA	mRNA	35.6939	42.0993	15.1725	10.5745	1.69371	8.06874
BgiM35632-RA	0.207739	-2.26716	NA	mRNA	662.886	824.21	383.451	163.318	50.8112	173.111
BgiM35664-RA	0.162182	-2.62432	NA	mRNA	48.9516	22.453	15.1725	2.3499	0	10.2693
BgiM35728-RA	0.103636	-3.27041	NA	mRNA	40.793	30.8728	13.7932	0	0	7.33522
BgiM35755-RA	0.165031	-2.59919	NA	mRNA	337.562	245.111	89.6558	38.7733	13.5497	57.2147
BgiM35756-RA	0.124469	-3.00614	NA	mRNA	156.033	123.491	37.2417	10.5745	1.69371	25.6733
BgiM35786-RA	0.240691	-2.05475	NA	mRNA	8.1586	14.9686	9.65525	0	0	6.6017
BgiM35802-RA	0.11298	-3.14586	NA	mRNA	16.3172	116.942	9.65525	3.52485	0.846854	10.2693
BgiM35804-RA	0.0746128	-3.74443	NA	mRNA	19.3767	514.547	1.37932	0	1.69371	36.6761
BgiM35848-RA	0.233445	-2.09884	NA	mRNA	75.467	116.942	44.1383	29.3737	2.54056	22.0057
BgiM35945-RA	0.0933731	-3.42085	NA	mRNA	40.793	39.2927	16.5518	2.3499	0	5.13465
BgiM35948-RA	0.13185	-2.92303	NA	mRNA	9.17842	8.41986	0	0	0.846854	0
BgiM35966-RA	0.215001	-2.21758	NA	mRNA	905.604	887.827	384.83	153.918	59.2798	253.799
BgiM35967-RA	0.197623	-2.33918	NA	mRNA	41.8128	32.7439	15.1725	5.87474	1.69371	8.80227
BgiM36078-RA	0.0643764	-3.95732	NA	mRNA	23.456	11.2265	1.37932	0	0	0.733522
BgiM36221-RA	0.140897	-2.82729	NA	mRNA	44.8723	57.0679	26.2071	5.87474	3.38742	7.33522
BgiM36229-RA	0.154809	-2.69143	NA	mRNA	53.0309	43.9704	24.8278	1.17495	0.846854	15.404
BgiM36230-RA	0.102402	-3.28769	NA	mRNA	68.3282	47.7125	22.0691	2.3499	0	10.2693
BgiM36234-RA	0.129311	-2.95109	NA	mRNA	37.7335	29.9373	22.0691	3.52485	0	6.6017
BgiM36240-RA	0.144154	-2.79432	NA	mRNA	25.4956	19.6463	13.7932	1.17495	0	5.86818
BgiM36258-RA	0.131478	-2.92711	NA	mRNA	70.3679	18.7108	24.8278	4.69979	0	8.80227
BgiM36259-RA	0.177942	-2.49052	NA	mRNA	35.6939	17.7753	5.51728	4.69979	0	4.40113
BgiM36277-RA	0.137533	-2.86215	NA	mRNA	23.456	18.7108	6.8966	2.3499	0	2.93409
BgiM36278-RA	0.119243	-3.06802	NA	mRNA	35.6939	23.3885	5.51728	0	2.54056	3.66761
BgiM36280-RA	0.269752	-1.8903	NA	mRNA	30.5947	21.5174	9.65525	4.69979	3.38742	7.33522
BgiM36283-RA	0.152227	-2.7157	NA	mRNA	12.2379	10.2909	1.37932	0	0	2.20057
BgiM36305-RA	0.113507	-3.13914	NA	mRNA	190.707	205.819	71.7247	4.69979	0	46.9454
BgiM36324-RA	0.158044	-2.6616	NA	mRNA	15.2974	8.41986	2.75864	1.17495	0.846854	0.733522
BgiM36327-RA	0.12759	-2.97041	NA	mRNA	49.9714	33.6794	20.6898	2.3499	5.08112	4.40113
BgiM36331-RA	0.195685	-2.3534	NA	mRNA	145.835	87.9407	44.1383	16.4493	10.1622	26.4068
BgiM36332-RA	0.168495	-2.56923	NA	mRNA	54.0507	36.486	15.1725	2.3499	0.846854	13.2034
BgiM36333-RA	0.223772	-2.1599	NA	mRNA	31.6146	21.5174	9.65525	2.3499	0.846854	9.53579
BgiM36378-RA	0.143357	-2.80231	NA	mRNA	15.2974	4.6777	5.51728	0	0	2.20057
BgiM36381-RA	0.249572	-2.00247	NA	mRNA	16.3172	10.2909	9.65525	1.17495	0	6.6017
BgiM36405-RA	0.140876	-2.8275	NA	mRNA	8.1586	11.2265	1.37932	0	0	1.46704
BgiM36417-RA	0.184609	-2.43745	NA	mRNA	15.2974	6.54878	5.51728	0	0	3.66761
BgiM36418-RA	0.127239	-2.97439	NA	mRNA	36.7137	21.5174	9.65525	1.17495	0.846854	5.13465
BgiM36423-RA	0.0759212	-3.71935	NA	mRNA	27.5353	19.6463	8.27592	1.17495	0	1.46704
BgiM36433-RA	0.13248	-2.91616	NA	mRNA	16.3172	25.2596	2.75864	0	0	4.40113
BgiM36443-RA	0.113206	-3.14297	NA	mRNA	22.4361	12.162	12.4139	2.3499	0	1.46704
BgiM36447-RA	0.0861892	-3.53635	NA	mRNA	17.337	12.162	5.51728	0	0	1.46704
BgiM36448-RA	0.199055	-2.32876	NA	mRNA	18.3568	13.0976	4.13796	3.52485	0	2.20057
BgiM36454-RA	0.151513	-2.72248	NA	mRNA	14.2775	5.61324	4.13796	0	0	2.20057
BgiM36457-RA	0.11744	-3.09	NA	mRNA	16.3172	15.9042	5.51728	0	0	2.93409
BgiM36459-RA	0.143744	-2.79842	NA	mRNA	14.2775	15.9042	1.37932	2.3499	0	0.733522
BgiM36464-RA	0.1242	-3.00926	NA	mRNA	362.038	223.594	91.0352	12.9244	5.08112	64.5499
BgiM36465-RA	0.160726	-2.63733	NA	mRNA	93.8238	67.3589	31.7244	11.7495	1.69371	16.1375
BgiM24870-RA	0.482335	-1.05189	NAD-dependent protein deacetylase hst2-1	mRNA	129.518	110.394	71.7247	28.1988	61.8203	59.4153
BgiM16443-RA	0.46077	-1.11788	NADP-dependent malic enzyme	mRNA	1192.17	947.702	657.936	452.355	298.939	536.938
BgiM12852-RA	0.174754	-2.5166	nanos 1-like isoform X2	mRNA	27.5353	72.9721	19.3105	11.7495	3.38742	4.40113
BgiM12727-RA	0.132102	-2.92028	nardilysin	mRNA	537.447	506.127	194.484	37.5984	9.31539	115.163
BgiM24439-RA	0.168753	-2.56701	NEP1-interacting protein 1	mRNA	355.919	297.502	117.242	55.2226	16.9371	56.4812
BgiM24438-RA	0.211638	-2.24033	NEP1-interacting protein 1	mRNA	324.304	464.963	320.002	89.2961	35.5679	108.561
BgiM33583-RA	0.224761	-2.15353	neprilysin-1	mRNA	133.597	111.329	73.104	30.5487	11.0091	28.6074
BgiM33585-RA	0.116448	-3.10224	neprilysin-11	mRNA	52.011	31.8083	24.8278	2.3499	0	8.80227
BgiM29563-RA	0.0875456	-3.51382	neprilysin-like isoform X1	mRNA	71.3877	53.3258	22.0691	4.69979	0	6.6017
BgiM34783-RA	0.352578	-1.50398	neurofascin	mRNA	118.3	80.4564	56.5521	55.2226	16.0902	17.6045
BgiM36071-RA	0.114683	-3.12428	neurogenic locus notch protein 1	mRNA	31.6146	25.2596	13.7932	0	0	6.6017
BgiM26422-RA	0.107717	-3.21469	neurogenic locus notch protein 1	mRNA	2.03965	99.1672	1.37932	0	0	9.53579
BgiM26423-RA	0.0342716	-4.86684	neurogenic locus notch protein 1	mRNA	0	69.2299	0	0	0	0.733522
BgiM08165-RA	0.0869963	-3.5229	neuroglian	mRNA	1.01982	50.5191	0	0	0	2.93409
BgiM08586-RA	0.20869	-2.26057	neuroglobin	mRNA	86.6851	82.3275	41.3796	11.7495	11.0091	19.8051
BgiM22745-RA	0.222203	-2.17005	neuronal acetylcholine receptor subunit beta-4	mRNA	103.002	76.7143	37.2417	27.0238	5.92798	13.9369
BgiM36224-RA	0.195843	-2.35223	neuroplastin-like isoform X1	mRNA	388.553	264.758	117.242	45.823	18.6308	85.0886
BgiM20080-RA	0.154055	-2.69848	neurotensin receptor type 1	mRNA	117.28	70.1655	30.3451	18.7992	0.846854	12.4699
BgiM16118-RA	0.274881	-1.86312	neurotrophin-3-like isoform X4	mRNA	111.161	82.3275	31.7244	18.7992	16.9371	24.9398
BgiM33080-RA	0.262938	-1.92721	nicotinamidase	mRNA	265.154	165.591	66.2074	57.5725	27.0993	44.7449
BgiM00365-RA	0.481887	-1.05323	nicotinamide/nicotinic acid mononucleotide adenylyltransferase 1	mRNA	226.401	161.848	132.415	77.5466	71.9826	100.493
BgiM03100-RA	0.0735576	-3.76498	nidogen and egf-like domain-containing protein 1	mRNA	14.2775	346.15	0	0	0	24.9398
BgiM03099-RA	0.157478	-2.66677	nidogen and egf-like domain-containing protein 1	mRNA	716.937	846.663	317.244	108.095	24.5588	162.108
BgiM28260-RA	0.157412	-2.66738	nitric oxide synthase	mRNA	114.22	61.7456	55.1728	10.5745	6.77483	17.6045
BgiM28261-RA	0.100317	-3.31736	nitric oxide synthase	mRNA	510.932	294.695	146.208	18.7992	2.54056	72.6187
BgiM28263-RA	0.142286	-2.81313	nitric oxide synthase-like protein	mRNA	4.0793	18.7108	9.65525	0	1.69371	1.46704
BgiM34320-RA	0.164821	-2.60103	nmrA-like family domain-containing protein 1	mRNA	518.071	388.249	169.656	55.2226	19.4776	101.226
BgiM17988-RA	0.223132	-2.16403	non-canonical poly(A) RNA polymerase PAPD7	mRNA	755.69	540.742	249.657	92.8209	60.1266	190.716
BgiM28891-RA	0.121729	-3.03825	nose resistant to fluoxetine protein 6	mRNA	137.676	113.2	37.2417	5.87474	4.23427	23.4727
BgiM19404-RA	0.0629846	-3.98886	nose resistant to fluoxetine protein 6	mRNA	42.8326	29.0017	0	0	0	2.93409
BgiM19471-RA	0.108736	-3.2011	nose resistant to fluoxetine protein 6	mRNA	8.1586	12.162	1.37932	0	0.846854	0
BgiM17982-RA	0.339854	-1.55701	nuclear envelope phosphatase-regulatory subunit 1	mRNA	239.659	214.239	75.8626	50.5228	55.0455	73.3522
BgiM24233-RA	0.0567736	-4.13864	nuclear hormone receptor family member nhr-41	mRNA	3.05947	80.4564	4.13796	1.17495	0	2.20057
BgiM10343-RA	0.111127	-3.16972	nuclear protein localization protein 4	mRNA	40.793	23.3885	13.7932	1.17495	0.846854	5.13465
BgiM21631-RA	0.2164	-2.20823	nuclear valosin-containing protein	mRNA	70.3679	86.0696	45.5176	14.0994	8.46854	19.8051
BgiM27220-RA	0.132155	-2.91969	nuclease HARBI1	mRNA	555.804	531.387	162.76	17.6242	11.856	134.235
BgiM23561-RA	0.0267525	-5.22418	nucleolar pre-ribosomal-associated protein 1	mRNA	12.2379	323.697	0	0	0	7.33522
BgiM35735-RA	0.0726684	-3.78253	nucleolar pre-ribosomal-associated protein 1	mRNA	4.0793	102.909	5.51728	0	0	6.6017
BgiM30278-RA	0.189298	-2.40127	nucleolar pre-ribosomal-associated protein 1	mRNA	892.346	824.21	273.106	150.393	30.4867	194.383
BgiM33295-RA	0.388039	-1.36573	nucleomorphin	mRNA	108.101	175.881	103.449	62.2723	36.4147	50.613
BgiM22397-RA	0.470262	-1.08846	nucleoporin p58/p45-like isoform X1	mRNA	510.932	475.254	322.761	230.29	186.308	198.051
BgiM07783-RA	0.212244	-2.2362	nucleoprotein TPR	mRNA	192.747	145.944	73.104	31.7236	5.92798	48.4125
BgiM07784-RA	0.258583	-1.9513	nucleoprotein TPR	mRNA	25.4956	23.3885	11.0346	4.69979	0	9.53579
BgiM20694-RA	0.384391	-1.37935	organic cation transporter protein	mRNA	35.6939	55.1968	28.9657	14.0994	11.856	19.0716
BgiM14913-RA	0.17107	-2.54734	organic cation transporter protein	mRNA	112.181	64.5522	49.6555	10.5745	2.54056	24.2062
BgiM21133-RA	0.263414	-1.9246	organic cation transporter protein-like isoform X1	mRNA	62.2093	62.6812	28.9657	12.9244	5.08112	21.2721
BgiM10143-RA	0.497438	-1.00741	origin recognition complex subunit 5	mRNA	44.8723	33.6794	34.483	24.6739	10.1622	20.5386
BgiM13523-RA	0.167961	-2.5738	otoancorin	mRNA	290.65	206.754	85.5179	45.823	5.92798	44.7449
BgiM14670-RA	0.195324	-2.35606	outer dense fiber protein 3-B	mRNA	551.725	689.493	234.485	125.719	9.31539	151.839
BgiM26721-RA	0.139915	-2.83737	outer dynein arm protein 1	mRNA	1411.44	1074	343.451	129.244	29.6399	235.461
BgiM10116-RA	0.0855738	-3.54669	Ovipostatin 1	mRNA	3.05947	129.104	1.37932	0	2.54056	7.33522
BgiM11441-RA	0.0832652	-3.58614	Ovipostatin 6	mRNA	44.8723	396.669	0	0	0	35.2091
BgiM23805-RA	0.421443	-1.24659	oxysterol-binding protein-related protein 11-like isoform X1	mRNA	601.696	474.319	289.657	157.443	162.596	254.532
BgiM17894-RA	0.476389	-1.06979	pachytene checkpoint protein 2	mRNA	110.141	87.0052	56.5521	59.9224	21.1713	38.8767
BgiM03198-RA	0.41134	-1.2816	PACRG-like protein	mRNA	503.793	373.28	284.14	223.24	117.713	135.702
BgiM20477-RA	0.145748	-2.77845	paired box protein Pax-6	mRNA	43.8525	22.453	20.6898	0	1.69371	9.53579
BgiM17430-RA	0.0783891	-3.6732	pancreatic triacylglycerol lipase	mRNA	15.2974	98.2317	0	0	0	7.33522
BgiM14285-RA	0.0512778	-4.28552	pancreatic triacylglycerol lipase	mRNA	72.4075	933.669	5.51728	8.22464	1.69371	40.3437
BgiM13678-RA	0.0983105	-3.34651	pancreatic triacylglycerol lipase-like isoform X2	mRNA	3.05947	124.427	0	0	0	11.0028
BgiM00107-RA	0.117608	-3.08794	parathyroid hormone/parathyroid hormone-related peptide receptor	mRNA	20.3965	14.0331	8.27592	3.52485	0	0
BgiM19986-RA	0.268271	-1.89824	patatin-like phospholipase domain-containing protein 7	mRNA	1513.42	1574.51	645.522	309.011	210.867	480.457
BgiM32564-RA	0.188656	-2.40617	PAX-interacting protein 1	mRNA	37.7335	26.1951	16.5518	2.3499	3.38742	8.06874
BgiM03447-RA	0.174886	-2.51552	PC-esterase domain-containing protein 1A	mRNA	132.577	145.944	31.7244	15.2743	6.77483	30.8079
BgiM03448-RA	0.155279	-2.68707	PC-esterase domain-containing protein 1A	mRNA	77.5067	46.777	24.8278	7.04969	0	14.6704
BgiM33235-RA	0.307236	-1.70258	PEBP1	mRNA	376.315	267.564	153.105	123.37	33.0273	87.2891
BgiM17652-RA	0.145133	-2.78455	PEBP1	mRNA	798.523	939.282	303.451	96.3458	19.4776	178.979
BgiM16620-RA	0.144642	-2.78944	peptidase M20 domain-containing protein 2	mRNA	1041.24	886.892	274.485	117.495	22.8651	176.779
BgiM27893-RA	0.20719	-2.27098	peptidase M20 domain-containing protein 2	mRNA	421.187	389.184	190.346	90.471	35.5679	79.9539
BgiM30162-RA	0.00273201	-8.51582	peptidoglycan-binding domain 1 protein	mRNA	36.7137	582.841	0	0	0	0
BgiM30244-RA	0.110892	-3.17277	peptidoglycan-binding domain 1 protein	mRNA	53.0309	313.406	22.0691	8.22464	2.54056	30.8079
BgiM11206-RA	0.0702355	-3.83166	peptidoglycan-recognition protein SC2	mRNA	57.1102	812.048	1.37932	2.3499	0	57.2147
BgiM11215-RA	0.0162857	-5.94025	peptidoglycan-recognition protein SC2	mRNA	24.4758	258.209	0	0	0	2.93409
BgiM10381-RA	0.323913	-1.62632	peptidyl-prolyl cis-trans isomerase 1	mRNA	39.7732	23.3885	15.1725	17.6242	0	6.6017
BgiM21611-RA	0.097471	-3.35888	periostin	mRNA	6.11895	186.172	0	0	2.54056	14.6704
BgiM12954-RA	0.122605	-3.02792	peripherin-2	mRNA	35.6939	39.2927	27.5864	3.52485	1.69371	5.86818
BgiM08831-RA	0.0769537	-3.69987	peritrophin-1	mRNA	20.3965	304.986	0	0	0	23.4727
BgiM21662-RA	0.29854	-1.744	perivitellin-2 67 kDa subunit	mRNA	41.8128	81.3919	67.5867	24.6739	7.62168	23.4727
BgiM21663-RA	0.329522	-1.60156	perivitellin-2 67 kDa subunit	mRNA	19.3767	14.0331	17.9312	2.3499	1.69371	11.7364
BgiM08379-RA	0.0768902	-3.70106	perlucin-like protein	mRNA	71.3877	1133.87	0	2.3499	0	88.7562
BgiM36222-RA	0.17183	-2.54094	peroxidasin	mRNA	100.963	122.556	34.483	8.22464	1.69371	33.0085
BgiM22684-RA	0.134241	-2.8971	peroxisomal carnitine O-octanoyltransferase	mRNA	157.053	81.3919	34.483	11.7495	5.08112	18.3381
BgiM22466-RA	0.141552	-2.82059	peroxisomal-coenzyme A synthetase	mRNA	211.104	141.266	85.5179	22.324	5.92798	32.275
BgiM19140-RA	0.0739587	-3.75714	PHLOEM PROTEIN 2-LIKE A3	mRNA	6.11895	193.657	0	0	0	13.2034
BgiM07296-RA	0.365893	-1.45051	phosphatidylinositol N-acetylglucosaminyltransferase subunit H	mRNA	25.4956	28.0662	16.5518	16.4493	5.92798	2.20057
BgiM27840-RA	0.158674	-2.65586	phosphatidylinositol transfer protein alpha isoform	mRNA	454.842	336.794	118.622	44.648	16.9371	81.421
BgiM17702-RA	0.428404	-1.22296	phosphoethanolamine N-methyltransferase-like isoform X1	mRNA	168.271	252.596	124.139	78.7215	58.4329	95.3579
BgiM07518-RA	0.189186	-2.40212	phosphofurin acidic cluster sorting protein 1-like isoform X1	mRNA	1114.67	824.21	266.209	105.745	91.4602	218.59
BgiM15700-RA	0.175936	-2.50687	phosphoglycerate kinase	mRNA	1728.6	1863.59	569.659	237.34	86.3791	407.105
BgiM34277-RA	0.168969	-2.56517	phosphoglycerate kinase	mRNA	392.632	260.08	118.622	49.3478	24.5588	55.0142
BgiM34279-RA	0.13754	-2.86207	phosphoglycerate kinase	mRNA	269.234	210.496	68.966	16.4493	2.54056	55.0142
BgiM34280-RA	0.133001	-2.91049	phosphoglycerate kinase	mRNA	182.549	116.007	44.1383	2.3499	5.08112	36.6761
BgiM34281-RA	0.120343	-3.05478	phosphoglycerate kinase	mRNA	177.449	104.78	31.7244	5.87474	2.54056	27.8738
BgiM19609-RA	0.11916	-3.06903	Phospholipase A and acyltransferase 3	mRNA	3.05947	43.9704	0	1.17495	0	2.93409
BgiM07373-RA	0.170935	-2.54848	phospholipase DDHD1-like isoform X2	mRNA	464.02	341.472	92.4145	39.9482	21.1713	90.9567
BgiM06101-RA	0.263861	-1.92215	phospholipid scramblase 1	mRNA	237.619	346.15	106.208	91.646	19.4776	69.6846
BgiM06102-RA	0.151186	-2.72561	phospholipid scramblase 2	mRNA	311.046	240.434	106.208	42.2981	5.08112	50.613
BgiM28175-RA	0.391331	-1.35354	piggyBac transposable element-derived protein 3	mRNA	94.8437	195.528	133.794	78.7215	30.4867	55.7477
BgiM28176-RA	0.269359	-1.8924	piggyBac transposable element-derived protein 3	mRNA	65.2688	105.716	75.8626	24.6739	12.7028	27.8738
BgiM09460-RA	0.182478	-2.45421	piggyBac transposable element-derived protein 4	mRNA	1196.25	904.667	376.555	145.694	48.2707	256.733
BgiM26222-RA	0.41233	-1.27813	piggyBac transposable element-derived protein 4	mRNA	25.4956	40.2282	42.7589	19.9741	7.62168	16.1375
BgiM30733-RA	0.467042	-1.09838	PIH1 domain-containing protein 2	mRNA	396.712	319.955	256.554	236.165	106.704	110.762
BgiM18744-RA	0.118317	-3.07927	piRNA biogenesis protein exd1	mRNA	224.361	199.27	73.104	12.9244	2.54056	41.8108
BgiM26970-RA	0.220776	-2.17935	piwi-like protein 1	mRNA	5906.82	5571.14	2179.33	740.218	628.366	1645.29
BgiM21626-RA	0.170223	-2.5545	platelet endothelial aggregation receptor 1	mRNA	623.113	410.702	224.829	61.0973	32.1804	119.564
BgiM36394-RA	0.267197	-1.90403	platelet endothelial aggregation receptor 1	mRNA	56.0903	41.1637	31.7244	15.2743	2.54056	15.404
BgiM34741-RA	0.249757	-2.0014	platelet endothelial aggregation receptor 1	mRNA	48.9516	49.5836	17.9312	7.04969	1.69371	19.0716
BgiM36449-RA	0.153518	-2.70352	platelet endothelial aggregation receptor 1	mRNA	104.022	101.974	55.1728	12.9244	5.92798	19.8051
BgiM13371-RA	0.161442	-2.63091	platelet endothelial aggregation receptor 1	mRNA	50.9912	104.78	48.2762	9.39959	0.846854	21.2721
BgiM35943-RA	0.135933	-2.87903	platelet endothelial aggregation receptor 1	mRNA	82.6058	43.9704	15.1725	3.52485	2.54056	11.7364
BgiM36188-RA	0.374472	-1.41707	platelet endothelial aggregation receptor 1	mRNA	107.082	138.46	82.7592	48.1729	24.5588	49.146
BgiM36328-RA	0.145858	-2.77736	platelet endothelial aggregation receptor 1-like isoform X2	mRNA	42.8326	47.7125	33.1037	7.04969	0	9.53579
BgiM01510-RA	0.26401	-1.92134	pleckstrin-like protein domain-containing family b member 2	mRNA	285.551	333.988	133.794	96.3458	16.9371	84.355
BgiM03124-RA	0.173743	-2.52498	plexin domain-containing protein 1-like isoform X2	mRNA	778.126	465.899	235.864	89.2961	43.1895	123.232
BgiM31773-RA	0.142297	-2.81302	polo-like kinase 3	mRNA	535.408	369.538	140.691	45.823	7.62168	93.8908
BgiM00897-RA	0.163984	-2.60837	poly [ADP-ribose] polymerase 6	mRNA	610.875	433.155	124.139	48.1729	8.46854	133.501
BgiM13008-RA	0.470761	-1.08693	poly(A)-specific ribonuclease PARN-like domain-containing protein 1	mRNA	139.716	116.007	78.6213	58.7474	39.8021	57.9482
BgiM31587-RA	0.235465	-2.08641	poly(ADP-ribose) glycohydrolase	mRNA	233.54	181.495	66.2074	32.8986	21.1713	57.9482
BgiM17011-RA	0.366768	-1.44706	polyadenylate-binding protein 2-like protein	mRNA	2826.95	2822.52	1601.39	1299.49	490.328	868.49
BgiM22309-RA	0.181823	-2.45939	polyadenylate-binding protein 3	mRNA	12951.8	11983.3	6011.08	2125.48	500.491	2999.37
BgiM26173-RA	0.156966	-2.67148	Polyadenylate-binding protein 4	mRNA	768.948	933.669	357.244	102.221	24.5588	195.117
BgiM17446-RA	0.131137	-2.93086	polyamine-modulated factor 1-binding protein 1	mRNA	274.333	231.078	75.8626	35.2485	10.1622	29.3409
BgiM04576-RA	0.342272	-1.54679	polycystic kidney disease 1-related protein	mRNA	243.738	185.237	110.346	64.6222	44.0364	74.8193
BgiM06863-RA	0.197275	-2.34172	polycystic kidney disease 2-like 1 protein	mRNA	818.919	692.299	377.934	137.469	48.2707	185.581
BgiM36073-RA	0.20389	-2.29414	polycystic kidney disease 2-like 1 protein isoform X1	mRNA	91.7842	124.427	42.7589	21.1491	1.69371	28.6074
BgiM36068-RA	0.164135	-2.60705	Polycystic kidney disease protein 1-like 2	mRNA	86.6851	95.425	42.7589	7.04969	4.23427	24.2062
BgiM26137-RA	0.0882249	-3.50267	polycystic kidney disease protein 1-like 2 isoform X2	mRNA	132.577	112.265	59.3108	5.87474	2.54056	16.871
BgiM26136-RA	0.173122	-2.53014	polycystin-2	mRNA	79.5463	69.2299	20.6898	12.9244	2.54056	12.4699
BgiM31674-RA	0.127425	-2.97228	polyprotein	mRNA	50.9912	29.9373	17.9312	0	0.846854	10.2693
BgiM28816-RA	0.32269	-1.63178	potassium channel subfamily K member 18	mRNA	109.121	133.782	113.104	43.4731	15.2434	55.0142
BgiM07438-RA	0.128592	-2.95913	potassium channel subfamily K member 4-like isoform X1	mRNA	112.181	85.1341	40.0003	9.39959	4.23427	15.404
BgiM14594-RA	0.220065	-2.184	Potassium voltage-gated channel sub KQT member 1	mRNA	21.4163	26.1951	12.4139	2.3499	0	9.53579
BgiM14112-RA	0.151417	-2.7234	PQ-loop repeat-containing protein 3	mRNA	171.331	115.071	60.6901	14.0994	2.54056	34.4755
BgiM13194-RA	0.120626	-3.05139	PQ-loop repeat-containing protein 3	mRNA	95.8635	72.0366	38.621	0	5.08112	18.3381
BgiM18536-RA	0.250983	-1.99434	PR domain zinc finger protein 1	mRNA	49.9714	48.6481	26.2071	15.2743	0.846854	13.9369
BgiM09008-RA	0.147126	-2.76488	pre-B-cell leukemia transcription factor 4	mRNA	85.6653	58.939	17.9312	5.87474	3.38742	13.2034
BgiM07247-RA	0.188524	-2.40718	prediced GPI-anchored protein 23	mRNA	64.2489	79.5209	23.4485	11.7495	5.92798	12.4699
BgiM08821-RA	0.196689	-2.34601	PRELI domain-containing protein 2	mRNA	433.425	400.411	160.001	92.8209	16.9371	84.355
BgiM24787-RA	0.0921457	-3.43994	proline-rich transmembrane protein 1	mRNA	19.3767	505.191	9.65525	5.87474	0	41.8108
BgiM22676-RA	0.407437	-1.29535	proline-serine-threonine phosphatase interacting protein	mRNA	19.3767	35.5505	30.3451	8.22464	15.2434	10.2693
BgiM35421-RA	0.296235	-1.75518	prolyl endopeptidase	mRNA	1532.8	1441.67	649.66	237.34	248.975	586.084
BgiM36408-RA	0.110159	-3.18234	properdin	mRNA	15.2974	29.0017	31.7244	2.3499	0.846854	3.66761
BgiM13049-RA	0.453613	-1.14047	prostaglandin E2 receptor EP4 subtype	mRNA	93.8238	72.0366	45.5176	35.2485	18.6308	41.0772
BgiM10073-RA	0.287021	-1.80077	prostaglandin reductase 1-like isoform X2	mRNA	124.419	144.073	52.4142	48.1729	17.7839	24.9398
BgiM01295-RA	0.177763	-2.49197	prostatic acid phosphatase-like isoform X1	mRNA	625.152	841.986	288.278	77.5466	26.2525	206.853
BgiM07684-RA	0.170119	-2.55538	proteasome activator complex subunit 4	mRNA	78.5265	136.589	55.1728	7.04969	0.846854	36.6761
BgiM33349-RA	0.0298323	-5.06698	protein AIG1	mRNA	3.05947	195.528	4.13796	0	0	4.40113
BgiM33356-RA	0.0337806	-4.88766	protein AIG1	mRNA	72.4075	531.387	0	10.5745	0.846854	7.33522
BgiM31302-RA	0.112903	-3.14685	protein amalgam	mRNA	15.2974	178.688	0	3.52485	0	16.871
BgiM16040-RA	0.278794	-1.84273	protein AMN1 isoform X1	mRNA	534.388	428.477	205.519	89.2961	69.442	165.776
BgiM16039-RA	0.355469	-1.4922	protein AMN1 X2	mRNA	345.72	365.796	205.519	145.694	72.8294	106.361
BgiM03936-RA	0.125936	-2.98924	protein anon-37Cs	mRNA	1202.37	759.658	337.934	82.2464	42.3427	163.575
BgiM10991-RA	0.185548	-2.43013	Protein atp6v1fnb	mRNA	385.494	438.768	135.173	84.5963	24.5588	67.484
BgiM03226-RA	0.200687	-2.31698	protein boule-like isoform X2	mRNA	6815.49	8872.66	3747.61	1482.78	346.363	2070
BgiM25033-RA	0.140077	-2.83571	protein CASP	mRNA	15.2974	26.1951	17.9312	2.3499	0.846854	3.66761
BgiM03677-RA	0.181127	-2.46493	protein ced-11	mRNA	402.831	294.695	124.139	34.0735	8.46854	104.894
BgiM29343-RA	0.483643	-1.04798	protein DDI1 2-like isoform X1	mRNA	359.998	339.601	200.002	144.519	109.244	180.446
BgiM06982-RA	0.190351	-2.39327	Protein disulfide-isomerase A5	mRNA	1994.78	2553.09	849.662	390.083	104.163	531.804
BgiM06981-RA	0.151545	-2.72218	protein disulfide-isomerase A5-like isoform X1	mRNA	948.437	708.204	281.381	98.6957	43.1895	150.372
BgiM06983-RA	0.1777	-2.49248	protein disulfide-isomerase A5-like isoform X2	mRNA	2100.84	1945.92	644.143	343.085	108.397	380.698
BgiM34800-RA	0.480974	-1.05597	protein disulfide-isomerase A6	mRNA	1708.21	1436.05	914.49	701.444	426.814	823.012
BgiM16159-RA	0.346506	-1.52905	protein downstream neighbor of Son	mRNA	152.974	188.043	95.1731	62.2723	36.4147	51.3465
BgiM03565-RA	0.392524	-1.34915	protein FAM117B	mRNA	117.28	100.103	49.6555	25.8489	28.793	49.146
BgiM02019-RA	0.414656	-1.27001	protein FAM219A	mRNA	63.2291	61.7456	37.2417	24.6739	20.3245	21.2721
BgiM07246-RA	0.141957	-2.81647	protein FAM71B	mRNA	697.56	520.16	172.415	83.4213	12.7028	99.759
BgiM20894-RA	0.109442	-3.19176	Protein fam78a	mRNA	899.485	564.13	142.07	36.4234	10.1622	127.633
BgiM20895-RA	0.129377	-2.95035	protein FAM78B	mRNA	1720.44	1188.14	419.313	101.046	55.8924	272.137
BgiM12251-RA	0.20142	-2.31172	protein glp-1	mRNA	19.3767	22.453	8.27592	1.17495	1.69371	5.86818
BgiM24556-RA	0.194647	-2.36107	protein ILRUN	mRNA	1537.9	1244.27	473.107	263.188	94.0008	275.071
BgiM14288-RA	0.12195	-3.03564	protein kinase C alpha type	mRNA	41.8128	34.615	20.6898	3.52485	1.69371	5.13465
BgiM27170-RA	0.125785	-2.99096	protein kinase C-like 1	mRNA	32.6344	28.0662	8.27592	3.52485	0	3.66761
BgiM12292-RA	0.21792	-2.19813	protein kinase C-like 2 isoform X1	mRNA	433.425	470.576	187.588	105.745	23.7119	107.094
BgiM25629-RA	0.156638	-2.67449	protein lifeguard 3-like isoform X2	mRNA	323.284	487.416	147.587	61.0973	7.62168	79.9539
BgiM30022-RA	0.319483	-1.64619	protein maelstrom	mRNA	484.417	516.418	302.071	140.994	91.4602	182.647
BgiM18266-RA	0.410917	-1.28308	protein NipSnap 3A-like isoform X1	mRNA	301.868	248.854	164.139	44.648	99.9288	148.171
BgiM00595-RA	0.150787	-2.72942	protein pf14_0175	mRNA	1689.85	936.475	586.211	159.793	52.5049	270.67
BgiM12562-RA	0.480304	-1.05798	protein phosphatase 1 regulatory subunit 42-like isoform X1	mRNA	289.63	208.625	168.277	104.57	80.4511	134.235
BgiM21460-RA	0.21538	-2.21505	protein phosphatase 2C T23F11.1 isoform X1	mRNA	206.005	159.977	59.3108	22.324	14.3965	53.5471
BgiM34665-RA	0.27357	-1.87002	protein pinocchio	mRNA	61.1895	43.9704	34.483	5.87474	7.62168	23.4727
BgiM12925-RA	0.157777	-2.66404	protein pob1	mRNA	275.353	319.955	102.07	29.3737	11.0091	68.2176
BgiM12926-RA	0.204982	-2.28643	protein pob1	mRNA	326.344	423.799	190.346	76.3716	21.1713	93.8908
BgiM29741-RA	0.239011	-2.06485	protein polyglycylase TTLL10	mRNA	2228.32	2003.93	1002.77	334.86	254.903	660.17
BgiM11041-RA	0.260472	-1.9408	protein rolling stone	mRNA	127.478	70.1655	42.7589	30.5487	11.0091	19.8051
BgiM07002-RA	0.342178	-1.54718	Protein sel-1 1	mRNA	530.309	406.96	227.588	65.7971	116.019	215.656
BgiM09324-RA	0.384027	-1.38072	Protein stpg4	mRNA	92.804	57.0679	46.8969	30.5487	27.0993	16.871
BgiM09692-RA	0.286465	-1.80357	protein TASOR	mRNA	1023.9	1011.32	437.245	267.888	135.497	303.678
BgiM00067-RA	0.475934	-1.07117	protein tincar	mRNA	268.214	171.204	150.346	86.9462	87.2259	105.627
BgiM00445-RA	0.137942	-2.85786	protein toll	mRNA	1297.22	814.855	400.003	92.8209	32.1804	220.057
BgiM33649-RA	0.190691	-2.39069	protein toll	mRNA	613.934	461.221	223.45	92.8209	33.8742	119.564
BgiM23021-RA	0.438978	-1.18778	protein tumorous imaginal discs mitochondrial-like isoform X1	mRNA	1173.82	824.21	597.246	401.832	345.516	390.967
BgiM27874-RA	0.329825	-1.60023	protein unc-119 B-A	mRNA	123.399	126.298	70.3454	30.5487	20.3245	53.5471
BgiM16307-RA	0.107059	-3.22352	protein yellow	mRNA	18.3568	138.46	0	2.3499	3.38742	9.53579
BgiM10438-RA	0.090337	-3.46854	proteoglycan 4	mRNA	61.1895	34.615	4.13796	2.3499	0	5.13465
BgiM09845-RA	0.219252	-2.18934	proteoglycan 4	mRNA	24.4758	18.7108	6.8966	5.87474	0.846854	2.93409
BgiM09847-RA	0.12857	-2.95938	proteoglycan 4	mRNA	115.24	80.4564	35.8623	10.5745	0.846854	16.871
BgiM06152-RA	0.164693	-2.60215	protocadherin beta-9-like isoform X2	mRNA	627.192	485.545	248.278	84.5963	12.7028	125.432
BgiM11063-RA	0.229344	-2.12442	proton myo-inositol cotransporter	mRNA	22.4361	29.9373	9.65525	7.04969	0	5.86818
BgiM16873-RA	0.0829155	-3.59221	PRS7 protein	mRNA	2.03965	0.93554	44.1383	2.3499	0	0
BgiM33153-RA	0.343353	-1.54224	puromycin-sensitive aminopeptidase	mRNA	1686.79	1301.34	674.488	358.359	265.065	633.03
BgiM12868-RA	0.157121	-2.67006	pyruvyl transferase Pvg1	mRNA	238.639	145.944	75.8626	15.2743	10.1622	45.4784
BgiM05822-RA	0.189879	-2.39685	QRFP-like peptide receptor	mRNA	229.461	195.528	70.3454	37.5984	16.9371	38.1432
BgiM16127-RA	0.47188	-1.08351	rab-like protein 2A	mRNA	1042.26	878.472	587.591	505.228	315.876	361.626
BgiM02065-RA	0.282681	-1.82275	rac GTPase-activating protein 1-like isoform X1	mRNA	1207.47	1046.87	451.038	259.664	109.244	394.635
BgiM09262-RA	0.404938	-1.30423	Rad2 nuclease	mRNA	220.282	185.237	114.484	89.2961	38.1084	82.1545
BgiM23863-RA	0.411463	-1.28116	RAD51-associated protein 1	mRNA	197.846	155.3	108.966	62.2723	49.1175	77.7533
BgiM19785-RA	0.231914	-2.10834	radial spoke head 1	mRNA	471.159	420.993	173.794	115.145	39.8021	90.9567
BgiM19784-RA	0.194748	-2.36032	radial spoke head 1	mRNA	384.474	261.951	111.725	57.5725	16.0902	72.6187
BgiM26144-RA	0.203898	-2.29408	RADres1	mRNA	486.456	475.254	154.484	84.5963	27.9462	113.696
BgiM26715-RA	0.478142	-1.06449	ran-specific GTPase-activating protein 1	mRNA	667.985	591.261	322.761	289.037	164.29	302.211
BgiM03659-RA	0.344746	-1.53639	ras-related protein Rab-28	mRNA	407.93	250.725	142.07	106.92	66.0546	101.96
BgiM30970-RA	0.158321	-2.65907	receptor-type tyrosine-protein phosphatase kappa	mRNA	1642.94	1379.92	688.281	191.517	49.1175	345.489
BgiM13370-RA	0.199168	-2.32794	receptor-type tyrosine-protein phosphatase S	mRNA	78.5265	141.266	37.2417	18.7992	1.69371	29.3409
BgiM14473-RA	0.212953	-2.2314	Receptor-type tyrosine-protein phosphatase zeta	mRNA	34.674	30.8728	8.27592	7.04969	0	7.33522
BgiM33733-RA	0.202925	-2.30098	Receptor-type tyrosine-protein phosphatase zeta	mRNA	161.132	162.784	97.9318	25.8489	3.38742	55.0142
BgiM13760-RA	0.15343	-2.70435	Receptor-type tyrosine-protein phosphatase zeta	mRNA	279.432	177.753	74.4833	38.7733	7.62168	33.742
BgiM15863-RA	0.399019	-1.32547	recQ-mediated genome instability protein 1	mRNA	398.751	377.958	172.415	152.743	80.4511	144.504
BgiM13389-RA	0.397971	-1.32927	regulator of chromosome condensation-like isoform X1	mRNA	326.344	340.536	206.898	151.568	55.0455	140.103
BgiM12372-RA	0.186933	-2.4194	regulator of G-protein signaling 20	mRNA	14.2775	8.41986	5.51728	0	1.69371	2.20057
BgiM01423-RA	0.406198	-1.29974	regulator of G-protein signaling loco-like isoform X1	mRNA	631.271	480.867	384.83	186.817	180.38	239.862
BgiM11758-RA	0.211511	-2.24119	reticulocyte-binding protein 2 a-like isoform X1	mRNA	366.117	488.352	179.312	97.5207	12.7028	107.094
BgiM34614-RA	0.0906024	-3.46431	reticulocyte-binding protein PFD0110w-like isoform X1	mRNA	35.6939	24.324	0	0	1.69371	2.20057
BgiM17258-RA	0.421672	-1.24581	retinoblastoma-like protein 1	mRNA	493.595	377.022	271.726	137.469	120.253	222.991
BgiM03575-RA	0.450429	-1.15063	retinol dehydrogenase 12	mRNA	253.936	207.69	104.828	82.2464	73.6763	98.292
BgiM06061-RA	0.283706	-1.81753	retinol dehydrogenase 2	mRNA	34.674	58.0035	24.8278	11.7495	4.23427	16.1375
BgiM06443-RA	0.262151	-1.93153	retinol dehydrogenase 7	mRNA	84.6454	56.1324	30.3451	15.2743	14.3965	13.9369
BgiM07282-RA	0.428102	-1.22397	rho GTPase-activating protein 11A	mRNA	78.5265	61.7456	57.9315	23.499	12.7028	47.6789
BgiM34930-RA	0.161664	-2.62893	Rho GTPase-activating protein 18	mRNA	12993.6	15391.5	5347.63	1608.5	403.949	3439.49
[truncated: 307 more rows]

## Sheet: iMline-Ep_40dpi_up
Table S5. Summary of the differentially expressed genes in iM line snails infected with E. paraensei
Transcript ID	FC	log2FC(iM line vs Ep_40dpi)	Annotation	Transcript Type	iM Control-40dpi R1	iM Control-40dpi R2	iM Control-40dpi R3	iM vs. Ep-40dpi R1	iM vs. Ep-40dpi R2	iM vs. Ep-40dpi R3
BgiM06393-RA	2.25633	1.17398	5p-3p exoribonuclease 2-like isoform X2	mRNA	64.3978	66.7226	49.4885	180.839	117.061	111.423
BgiM19914-RA	4.96854	2.31282	60 kDa neurofilament protein	mRNA	10.2762	12.3913	6.45503	72.029	21.7129	56.672
BgiM20370-RA	19.117	4.25678	A disintegrin and metalloproteinase with thrombospondin motifs 12	mRNA	26.7182	32.4081	25.8201	62.8338	583.417	1003.77
BgiM04383-RA	4.30086	2.10463	actin cytoplasmic	mRNA	7.53591	10.485	21.5168	24.5205	84.9637	65.3169
BgiM33784-RA	4.34897	2.12067	ADAM family mig-17-like isoform X2	mRNA	592.596	571.908	1056.47	4148.56	2100.49	3414.73
BgiM06538-RA	5.08895	2.34737	adenosine receptor A1	mRNA	0	1.90636	2.15168	4.59759	8.49637	13.4476
BgiM13739-RA	5.75214	2.5241	adhesion G protein-coupled receptor E4	mRNA	13.0166	18.1104	15.0617	133.33	59.4746	79.725
BgiM30973-RA	32.7044	5.03141	adhesion G-protein coupled receptor D1	mRNA	2.74033	1.90636	0	24.5205	97.2362	75.8829
BgiM25242-RA	10.7567	3.42716	alpha-(1 3)-fucosyltransferase C	mRNA	0	0	6.45503	3.06506	69.859	10.566
BgiM34421-RA	26.7449	4.74119	alpha-tocopherol transfer protein	mRNA	2.74033	1.90636	5.37919	36.7807	138.774	129.673
BgiM18261-RA	2.84607	1.50897	alpha/beta-gliadin A-III	mRNA	75.3591	142.024	95.7496	370.873	303.981	219.004
BgiM26527-RA	2.84239	1.5071	amine oxidase	mRNA	15.0718	12.3913	30.1235	24.5205	74.5792	67.238
BgiM03427-RA	5.96882	2.57745	amine oxidase	mRNA	4.1105	0.95318	2.15168	4.59759	27.3772	18.2503
BgiM21636-RA	3.55846	1.83125	ankyrin repeat domain-containing protein 12-like isoform X2	mRNA	15.7569	38.1272	10.7584	76.6266	80.2435	76.8434
BgiM07435-RA	2.10915	1.07666	ankyrin-3	mRNA	21.9226	16.2041	11.8342	26.053	41.5378	39.3822
BgiM35344-RA	3.13951	1.65054	arf-GAP with SH3 domain ANK repeat and PH domain-containing protein 2	mRNA	16.442	15.2509	32.2751	98.082	45.314	60.5142
BgiM07997-RA	2.79613	1.48343	ATP-dependent DNA helicase PIF7	mRNA	133.591	148.696	150.617	447.499	385.169	380.375
BgiM18879-RA	3.55989	1.83183	ATP-dependent DNA helicase Q4	mRNA	7.53591	10.485	5.37919	41.3783	28.3212	17.2898
BgiM22743-RA	5.15133	2.36494	Biomphalysin 16	mRNA	20.5525	97.2244	40.8818	350.95	179.368	292.965
BgiM24518-RA	5.39301	2.43109	Bsmp protein	mRNA	100.707	89.5989	0	510.333	232.234	290.084
BgiM25155-RA	2.20905	1.14343	bypass of stop codon protein 1	mRNA	39.7348	51.4717	35.5027	72.029	97.2362	112.383
BgiM35016-RA	2.26275	1.17807	cadherin-related family member 1	mRNA	41.79	24.7827	49.4885	79.6916	91.572	93.1726
BgiM33208-RA	2.16924	1.11719	caldesmon	mRNA	698.784	683.43	758.466	2073.51	1293.34	1278.48
BgiM34496-RA	2.25431	1.17269	calmodulin-regulated spectrin-associated protein 1	mRNA	165.79	149.649	172.134	323.364	410.658	366.927
BgiM01541-RA	2.26779	1.18129	calpain-A	mRNA	90.4309	93.4116	88.2187	139.46	272.828	206.517
BgiM14512-RA	2.50705	1.32599	cell death abnormality protein 1	mRNA	230.873	184.917	193.651	646.728	404.994	478.35
BgiM33023-RA	2.0792	1.05603	cholecystokinin/sulfakinin-1	mRNA	150.718	76.2544	118.342	286.583	179.368	253.583
BgiM26367-RA	11.1702	3.48158	collagen alpha-1(XII) chain	mRNA	8.22099	3.81272	6.45503	50.5735	76.4673	94.1332
BgiM10721-RA	2.4575	1.29719	collagen alpha-4(VI) chain	mRNA	18.4972	21.9231	32.2751	50.5735	81.1875	48.9877
BgiM10131-RA	12.8195	3.68027	collagen alpha-6(VI) chain	mRNA	6.85083	21.9231	4.30335	68.9639	308.701	63.3958
BgiM35172-RA	15.5098	3.95511	complement C1q-like protein 3	mRNA	2.74033	0	4.30335	15.3253	80.2435	34.5795
BgiM35584-RA	3.89056	1.95998	cysteine dioxygenase	mRNA	4.1105	11.4382	11.8342	45.9759	33.9855	30.7374
BgiM07147-RA	2.11356	1.07968	disheveled-associated activator of morphogenesis 1	mRNA	178.121	179.198	152.769	479.682	292.653	307.374
BgiM00074-RA	2.27239	1.18421	docking protein 3	mRNA	193.193	205.887	267.884	692.704	405.938	418.797
BgiM20727-RA	4.32235	2.11182	dopamine beta-hydroxylase	mRNA	4.1105	4.7659	18.2892	13.7928	62.3067	46.106
BgiM32822-RA	2.07398	1.0524	extensin	mRNA	47.9558	32.4081	37.6543	90.4193	93.4601	62.4353
BgiM13545-RA	2.1834	1.12658	ferric-chelate reductase 1	mRNA	232.243	232.576	242.064	634.468	546.6	364.046
BgiM01169-RA	5.39261	2.43098	ferric-chelate reductase 1	mRNA	50.6961	54.3313	18.2892	304.974	87.7958	278.557
BgiM25288-RA	4.04201	2.01507	fibrillin-3	mRNA	1423.6	1269.64	1718.11	4090.33	7012.34	6732.44
BgiM14438-RA	2.3626	1.24038	fibrinogen-related protein K2 precursor	mRNA	254.851	399.382	574.497	1143.27	765.617	996.083
BgiM09278-RA	2.20165	1.13858	follistatin	mRNA	38.3646	36.2208	63.4744	122.602	76.4673	106.62
BgiM13740-RA	7.30578	2.86904	galectin-7	mRNA	10.2762	16.2041	7.53087	119.537	71.7471	66.2774
BgiM17564-RA	2.35008	1.23271	gamma-glutamylcyclotransferase	mRNA	1074.21	867.394	1622.36	3629.03	2221.33	2527.19
BgiM28635-RA	2.41291	1.27078	GIMAP	mRNA	513.127	499.466	445.397	1610.69	891.175	1018.18
BgiM33888-RA	6.92481	2.79177	GIMAP	mRNA	6.85083	6.67226	3.22751	9.19519	50.9782	64.3563
BgiM34093-RA	2.11315	1.0794	GIMAP	mRNA	41.79	52.4249	27.9718	91.9519	68.915	98.9359
BgiM33744-RA	3.97023	1.98922	GIMAP	mRNA	29.4586	12.3913	21.5168	82.7567	98.1803	74.9223
BgiM24560-RA	2.20778	1.1426	GPI-anchored protein PB15E9.01c	mRNA	561.768	610.988	772.452	1308.78	1413.23	1574.33
BgiM17768-RA	2.2146	1.14704	group XV phospholipase A2	mRNA	40.4199	20.97	51.6402	102.68	81.1875	68.1985
BgiM10887-RA	2.30352	1.20384	hepatocyte growth factor receptor	mRNA	8.90607	7.62544	13.9859	19.9229	33.0414	19.2108
BgiM34622-RA	2.01934	1.01389	heterogeneous nuclear ribonucleoprotein U-like protein 1	mRNA	49.326	84.833	49.4885	93.4844	149.158	129.673
BgiM12544-RA	2.8282	1.49988	hydroxymethylglutaryl-CoA synthase 1	mRNA	78.7845	82.9267	154.921	208.424	327.582	362.125
BgiM10723-RA	2.25124	1.17072	hyphal wall protein 2	mRNA	59.6022	59.0972	98.9771	122.602	197.305	171.937
BgiM32736-RA	2.30784	1.20654	involucrin	mRNA	124	144.883	136.631	429.109	245.451	263.189
BgiM33141-RA	2.08345	1.05897	kalirin	mRNA	82.895	86.7394	95.7496	219.152	159.543	175.779
BgiM32785-RA	2.13857	1.09664	kelch repeat and BTB domain-containing protein 7	mRNA	132.906	117.241	104.356	213.022	263.387	283.36
BgiM32781-RA	3.12988	1.64611	kelch-like protein 5	mRNA	44.5304	57.1908	35.5027	147.123	155.767	129.673
BgiM21139-RA	9.05388	3.17854	ladderlectin	mRNA	39.0497	8.57862	12.9101	139.46	191.64	228.609
BgiM20854-RA	3.96829	1.98852	laminin subunit beta-1	mRNA	0.685083	2.85954	2.15168	3.06506	11.3285	12.4871
BgiM30040-RA	2.09522	1.0671	lectin BRA-3	mRNA	77.4143	64.8162	97.9013	153.253	170.871	180.582
BgiM30039-RA	2.21411	1.14672	lectin BRA-3	mRNA	118.519	89.5989	84.9912	220.684	236.01	194.03
BgiM32093-RA	2.20677	1.14193	leucine-rich repeat and calponiny domain-containing protein 2-like isoform X1	mRNA	146.608	129.632	152.769	380.068	288.877	279.518
lncRNA1004	2.37157	1.24584	lncRNA1004	lncRNA	156.199	147.743	148.466	396.926	339.855	338.111
lncRNA1012	5.03268	2.33133	lncRNA1012	lncRNA	4.1105	3.81272	6.45503	42.9109	16.0487	19.2108
lncRNA1565	21.3968	4.41932	lncRNA1565	lncRNA	0	1.90636	0	6.13012	17.9368	46.106
lncRNA220	3.36551	1.75083	lncRNA220	lncRNA	6.16574	2.85954	13.9859	39.8458	16.9927	24.0136
lncRNA288	9.59096	3.26168	lncRNA288	lncRNA	0	0	1.07584	12.2602	7.55233	2.88163
lncRNA395	4.44463	2.15206	lncRNA395	lncRNA	7.53591	3.81272	2.15168	30.6506	15.1047	19.2108
lncRNA48	2.50976	1.32755	lncRNA48	lncRNA	34.2541	36.2208	38.7302	107.277	59.4746	109.502
lncRNA482	6.63334	2.72974	lncRNA482	lncRNA	8.22099	3.81272	2.15168	50.5735	13.2166	38.4217
lncRNA636	2.58643	1.37096	lncRNA636	lncRNA	5.48066	19.0636	8.6067	29.1181	36.8176	22.0925
lncRNA649	3.64488	1.86587	lncRNA649	lncRNA	6.85083	12.3913	20.4409	67.4314	35.8736	45.1455
lncRNA742	6.00294	2.58567	lncRNA742	lncRNA	4.1105	1.90636	1.07584	22.988	5.66425	21.1319
lncRNA814	11.1441	3.47821	lncRNA814	lncRNA	0.685083	0	1.07584	12.2602	6.60829	15.3687
BgiM24485-RA	4.03301	2.01186	MAM and LDL-receptor class A domain-containing protein 1	mRNA	8.90607	0.95318	13.9859	21.4554	36.8176	42.2639
BgiM25260-RA	3.48229	1.80004	mannose-binding protein C	mRNA	6.85083	15.2509	18.2892	30.6506	41.5378	72.0407
BgiM26132-RA	3.15299	1.65672	mannose-binding protein C	mRNA	48.6409	46.7058	98.9771	196.164	226.57	193.069
BgiM26131-RA	5.79644	2.53517	mannose-binding protein C	mRNA	0.685083	22.8763	10.7584	56.7036	95.3481	53.7904
BgiM00726-RA	3.69152	1.88422	Matrilin-2	mRNA	3756.31	4042.44	2282.93	16721.4	12955.1	7544.1
BgiM21309-RA	2.38486	1.25391	mediator of RNA polymerase II transcription subunit 17	mRNA	83.5801	121.054	68.8536	182.371	206.745	265.11
BgiM15029-RA	3.67211	1.87661	mucin-17	mRNA	88.3757	14.2977	45.1852	249.803	153.879	143.121
BgiM09781-RA	3.68127	1.8802	mucin-17	mRNA	73.3038	109.616	74.2328	220.684	450.308	279.518
BgiM26892-RA	2.39275	1.25867	multiple epidermal growth factor-like domains 10	mRNA	64.3978	39.0804	77.4603	163.981	159.543	111.423
BgiM14374-RA	3.88412	1.95759	multiple epidermal growth factor-like domains protein 11	mRNA	4.1105	5.71908	7.53087	15.3253	23.601	32.6584
BgiM31393-RA	2.07269	1.05151	NA	mRNA	376.795	471.824	637.972	1123.35	937.433	1022.02
BgiM14181-RA	2.66191	1.41246	NA	mRNA	23.2928	27.6422	7.53087	70.4964	48.1461	39.3822
BgiM27270-RA	524.945	9.03602	NA	mRNA	2.74033	0	0	196.164	1364.14	632.998
BgiM33366-RA	59.3119	5.89025	NA	mRNA	0	1.90636	1.07584	1.53253	54.7544	204.596
BgiM05570-RA	4.16404	2.05798	NA	mRNA	9.59116	7.62544	9.68254	61.3012	25.4891	29.7768
BgiM06421-RA	2.20152	1.1385	NA	mRNA	191.138	168.713	153.845	288.116	427.651	416.875
BgiM06473-RA	3.15263	1.65655	NA	mRNA	7.53591	8.57862	15.0617	36.7807	40.5938	24.0136
BgiM09314-RA	11.7067	3.54926	NA	mRNA	1.37017	0.95318	0	24.5205	8.49637	9.60542
BgiM10716-RA	2.22651	1.15478	NA	mRNA	80.8398	60.0503	96.8254	199.229	195.416	136.397
BgiM12968-RA	4.72546	2.24045	NA	mRNA	6.16574	1.90636	7.53087	42.9109	17.9368	18.2503
BgiM14327-RA	4.23773	2.08329	NA	mRNA	16.442	21.9231	4.30335	87.3543	46.258	51.8693
BgiM15375-RA	5.13538	2.36047	NA	mRNA	9.59116	12.3913	10.7584	82.7567	50.0342	41.3033
BgiM17494-RA	4.72496	2.2403	NA	mRNA	182.917	118.194	187.196	813.774	747.68	751.144
BgiM19170-RA	2.10183	1.07165	NA	mRNA	11.6464	18.1104	25.8201	26.053	47.202	45.1455
BgiM20382-RA	3.20339	1.6796	NA	mRNA	55.4917	68.629	176.437	298.844	354.959	312.176
BgiM20383-RA	4.97022	2.31331	NA	mRNA	29.4586	28.5954	79.612	153.253	288.877	247.82
BgiM21158-RA	4.63881	2.21375	NA	mRNA	11.6464	5.71908	3.22751	44.4434	19.8249	36.5006
BgiM21308-RA	2.47723	1.30873	NA	mRNA	217.171	232.576	220.547	688.106	355.903	618.589
BgiM21310-RA	2.06607	1.04689	NA	mRNA	485.039	500.419	646.579	1460.5	906.279	1006.65
BgiM21537-RA	2.3987	1.26225	NA	mRNA	10.2762	22.8763	10.7584	44.4434	28.3212	34.5795
BgiM24529-RA	4.24881	2.08706	NA	mRNA	7.53591	11.4382	17.2134	81.2241	33.9855	43.2244
BgiM27378-RA	13.9204	3.79913	NA	mRNA	2.74033	0	0	29.1181	12.2725	15.3687
BgiM28092-RA	7.79631	2.96279	NA	mRNA	0	0.95318	10.7584	58.2362	20.7689	22.0925
BgiM30801-RA	2.11637	1.08159	NA	mRNA	6187.67	4073.89	2977.92	7915.52	11120.8	8984.91
BgiM30934-RA	4.81138	2.26645	NA	mRNA	0	2.85954	2.15168	15.3253	7.55233	6.7238
BgiM31374-RA	2.41519	1.27214	NA	mRNA	65.0829	53.3781	59.1711	167.046	118.005	146.002
BgiM32730-RA	2.93178	1.55178	NA	mRNA	58.9171	40.0336	52.7161	196.164	132.166	119.107
BgiM32732-RA	2.55239	1.35185	NA	mRNA	9.59116	19.0636	13.9859	24.5205	49.0901	37.4612
BgiM33173-RA	2.22469	1.1536	NA	mRNA	30.1436	16.2041	33.351	78.1591	51.9223	48.9877
BgiM33367-RA	78.2719	6.29042	NA	mRNA	0	0	0	29.1181	78.3554	3.84217
BgiM33369-RA	84.5047	6.40096	NA	mRNA	0	0	0	35.2482	80.2435	4.80271
BgiM35176-RA	2.4011	1.2637	NA	mRNA	33.569	45.7526	17.2134	87.3543	84.0196	62.4353
BgiM13275-RA	2.5702	1.36188	NA	mRNA	7.53591	13.3445	16.1376	18.3904	40.5938	38.4217
BgiM36138-RA	2.2474	1.16826	NA	mRNA	80.8398	59.0972	53.7919	193.099	103.845	140.239
BgiM14442-RA	4.55294	2.1868	NA	mRNA	4.1105	20.97	19.3651	67.4314	66.0829	73.9618
BgiM04001-RA	2.12057	1.08445	NA	mRNA	34.9392	24.7827	32.2751	59.7687	79.2994	57.6325
BgiM15056-RA	3.90065	1.96371	NA	mRNA	7.53591	2.85954	4.30335	9.19519	29.2653	23.053
BgiM14910-RA	15.315	3.93687	NA	mRNA	46.5856	20.0168	13.9859	148.656	680.654	425.52
BgiM31873-RA	2.17543	1.1213	NA	mRNA	41.105	37.174	59.1711	122.602	86.8518	91.2515
BgiM03022-RA	2.00675	1.00486	NA	mRNA	75.3591	30.5018	60.2469	96.5495	108.565	129.673
BgiM33788-RA	2.94132	1.55647	NA	mRNA	10.2762	21.9231	30.1235	81.2241	44.3699	60.5142
BgiM26974-RA	2.44265	1.28845	NA	mRNA	34.9392	31.4549	24.7443	58.2362	93.4601	73.0012
BgiM26275-RA	7.02689	2.81289	NA	mRNA	1.37017	1.90636	0	18.3904	7.55233	5.76325
BgiM00600-RA	5.53608	2.46886	NA	mRNA	176.066	25.7359	181.817	373.938	1127.18	629.155
BgiM28674-RA	2.55925	1.35572	NA	mRNA	50.011	40.9867	33.351	134.863	96.2922	89.3305
BgiM24161-RA	11.0082	3.4605	NA	mRNA	1.37017	0	0	12.2602	2.83212	14.4081
BgiM35255-RA	2.36824	1.24381	NA	mRNA	23.2928	10.485	16.1376	30.6506	43.4259	46.106
BgiM21002-RA	3.80926	1.92951	NA	mRNA	178.807	194.449	166.755	997.678	599.466	463.942
BgiM21930-RA	4.43568	2.14916	NA	mRNA	10.2762	22.8763	11.8342	90.4193	67.9709	46.106
BgiM13624-RA	2.31411	1.21046	NA	mRNA	26.7182	20.0168	43.0335	61.3012	86.8518	61.4747
BgiM07947-RA	3.78486	1.92024	NA	mRNA	10.9613	3.81272	1.07584	18.3904	28.3212	17.2898
BgiM03675-RA	4.19988	2.07035	NA	mRNA	77.4143	48.6122	114.039	251.335	395.553	365.967
BgiM27952-RA	2.82656	1.49905	NA	mRNA	11.6464	7.62544	15.0617	24.5205	41.5378	33.619
BgiM00899-RA	14.452	3.8532	NA	mRNA	0	0	1.07584	16.8578	10.3845	7.68434
BgiM31001-RA	3.00002	1.58497	NA	mRNA	4.79558	6.67226	9.68254	9.19519	28.3212	28.8163
BgiM17129-RA	3.79628	1.92459	NA	mRNA	56.8619	33.3613	49.4885	108.81	269.996	155.608
BgiM33331-RA	2.21131	1.1449	NA	mRNA	131.536	170.619	114.039	409.186	221.85	291.044
BgiM11404-RA	2.31302	1.20978	NA	mRNA	82.2099	97.2244	105.432	283.518	232.234	145.042
BgiM26406-RA	2.08061	1.05701	NA	mRNA	117.149	88.6457	136.631	301.909	218.073	194.03
BgiM30249-RA	2.36986	1.2448	NA	mRNA	234.298	79.1139	223.774	496.54	358.736	419.757
BgiM30960-RA	2.01534	1.01102	NA	mRNA	48.6409	50.5185	68.8536	124.135	120.837	95.0937
BgiM36146-RA	2.3346	1.22318	NA	mRNA	308.287	380.319	256.049	695.769	789.218	722.328
BgiM01365-RA	2.27357	1.18496	NA	mRNA	421.326	418.446	515.326	1284.26	1079.04	719.446
BgiM27729-RA	2.96439	1.56773	NA	mRNA	15.0718	2.85954	13.9859	33.7157	35.8736	27.8557
BgiM05978-RA	3.81929	1.9333	NA	mRNA	14.3867	13.3445	12.9101	70.4964	31.1534	57.6325
BgiM32403-RA	2.04344	1.031	NA	mRNA	110.298	87.6926	126.949	200.762	229.402	235.333
BgiM27059-RA	2.81011	1.49063	NA	mRNA	9.59116	8.57862	9.68254	35.2482	27.3772	18.2503
BgiM20495-RA	2.04269	1.03047	NA	mRNA	56.1768	48.6122	46.261	68.9639	110.453	130.634
BgiM15295-RA	2.03499	1.02502	NA	mRNA	56.1768	29.5486	23.6684	73.5615	69.859	80.6856
BgiM22597-RA	2.25754	1.17475	nedd8-conjugating enzyme Ubc12	mRNA	36.3094	40.9867	58.0952	122.602	84.9637	99.8964
BgiM17566-RA	2.02915	1.02087	neural cell adhesion molecule 1	mRNA	56.8619	43.8463	47.3369	118.005	85.9077	97.9753
BgiM21637-RA	3.66514	1.87387	NF-kappa-B inhibitor epsilon	mRNA	12.3315	35.2677	15.0617	62.8338	72.6912	97.9753
BgiM33763-RA	6.2083	2.6342	nuclear receptor subfamily 1 group D member 2-like isoform X1	mRNA	3.42541	2.85954	2.15168	4.59759	24.5451	30.7374
BgiM30250-RA	4.38275	2.13184	nucleolar pre-ribosomal-associated protein 1	mRNA	96.5967	49.5654	124.797	360.145	249.227	583.049
BgiM33024-RA	2.73954	1.45393	obscurin	mRNA	976.243	776.842	890.794	3051.27	2333.67	1860.57
BgiM19201-RA	2.00895	1.00644	P-TEFb-associated cyclin-dependent protein kinase Cdk9	mRNA	26.7182	33.3613	32.2751	64.3663	73.6352	48.9877
BgiM17161-RA	3.84051	1.9413	Plasma kallikrein	mRNA	26.0331	28.5954	27.9718	170.111	86.8518	64.3563
BgiM01116-RA	2.17012	1.11777	plasma kallikrein-like isoform X2	mRNA	52.7514	85.7862	76.3845	133.33	191.64	143.121
BgiM14173-RA	3.04872	1.6082	platelet endothelial aggregation receptor 1	mRNA	78.7845	61.9567	75.3087	156.318	216.185	289.123
BgiM00611-RA	9.20851	3.20297	polypeptide N-acetylgalactosaminyltransferase-like 6	mRNA	2.74033	0.95318	2.15168	0	35.8736	29.7768
BgiM16330-RA	3.12444	1.6436	prion-like-(Q/N-rich) domain-bearing protein 25	mRNA	68.5083	67.6758	49.4885	177.774	161.431	243.978
BgiM35743-RA	2.40794	1.2678	protein couch potato-like isoform X1	mRNA	24.663	18.1104	16.1376	30.6506	61.3627	51.8693
BgiM34749-RA	2.17	1.11769	protein krueppel	mRNA	40.4199	16.2041	32.2751	56.7036	79.2994	58.5931
BgiM24488-RA	2.0365	1.02609	proteoglycan 4	mRNA	3582.98	3143.59	3687.97	8533.13	5918.19	6759.34
BgiM32729-RA	2.63489	1.39775	ranBP2-like and GRIP domain-containing protein 3	mRNA	202.784	142.977	180.741	349.417	497.51	542.707
BgiM14326-RA	4.01215	2.00437	receptor-type tyrosine-protein phosphatase epsilon-like isoform X4	mRNA	13.0166	28.5954	2.15168	85.8217	56.6425	37.4612
BgiM14244-RA	2.57085	1.36224	Receptor-type tyrosine-protein phosphatase zeta	mRNA	54.1215	42.8931	45.1852	72.029	167.095	128.713
BgiM32354-RA	3.28228	1.7147	reductase	mRNA	112.354	104.85	150.617	594.622	260.555	355.401
BgiM27686-RA	26.4591	4.72569	retinal-binding protein-like isoform X2	mRNA	6.85083	0.95318	6.45503	56.7036	223.738	133.515
BgiM06049-RA	22.7742	4.50933	rhodopsin	mRNA	8.22099	2.85954	2.15168	4.59759	241.674	86.4488
BgiM20973-RA	2.65308	1.40767	RNA polymerase II-associated protein 3	mRNA	13.0166	12.3913	12.9101	26.053	44.3699	33.619
BgiM25297-RA	6.19013	2.62997	secretory phospholipase A2 receptor	mRNA	104.818	155.368	109.735	637.533	605.13	1054.68
BgiM26082-RA	3.34628	1.74256	serine carboxypeptidase CPVL	mRNA	13.7017	20.97	5.37919	38.3133	46.258	52.8298
BgiM25551-RA	2.93413	1.55293	serine protease 56	mRNA	3.42541	11.4382	10.7584	24.5205	19.8249	33.619
BgiM08563-RA	2.80526	1.48814	serine-rich adhesin for platelets-like isoform X2	mRNA	19.1823	11.4382	6.45503	42.9109	37.7616	25.9346
BgiM26416-RA	2.18142	1.12526	Serine/threonine-protein kinase dclk3	mRNA	113.724	149.649	103.28	304.974	277.548	219.004
BgiM14492-RA	133.028	7.05558	serine/threonine-protein phosphatase 6 regulatory ankyrin repeat subunit B	mRNA	0	0	0	12.2602	41.5378	136.397
BgiM31163-RA	2.05136	1.03658	serine/threonine-protein phosphatase 6 regulatory ankyrin repeat subunit B	mRNA	118.519	114.382	104.356	148.656	270.94	273.755
BgiM17391-RA	45.1244	5.49583	short transient receptor potential channel 3	mRNA	0	0	0	0	45.314	18.2503
BgiM15820-RA	2.5214	1.33422	spondin-1-like isoform X3	mRNA	453.525	389.851	511.023	1553.99	1004.46	858.725
BgiM35348-RA	2.25178	1.17107	squalene synthase	mRNA	48.6409	64.8162	104.356	93.4844	210.521	188.266
BgiM26030-RA	2.76989	1.46983	thyrotropin-releasing hormone receptor	mRNA	32.884	29.5486	64.5503	84.2892	160.487	109.502
BgiM29764-RA	2.41576	1.27248	tigger transposable element-derived protein 1	mRNA	15.7569	13.3445	15.0617	22.988	40.5938	45.1455
BgiM19625-RA	2.37784	1.24965	TLR cluster1 member 9	mRNA	9.59116	7.62544	19.3651	26.053	27.3772	35.5401
BgiM06207-RA	2.20552	1.14112	TLR cluster3 member 3	mRNA	101.392	53.3781	86.067	121.07	233.178	178.661
BgiM20229-RA	2.14414	1.1004	TLR cluster3 member 7	mRNA	33.569	42.8931	22.5926	47.5085	89.6839	76.8434
BgiM09407-RA	2.21247	1.14566	transcription factor kayak	mRNA	73.3038	57.1908	69.9295	95.0169	189.752	160.411
BgiM26402-RA	2.25444	1.17277	transcription factor SPT20	mRNA	33.569	36.2208	37.6543	105.745	56.6425	81.6461
BgiM35380-RA	2.18381	1.12684	trichohyalin	mRNA	139.757	91.5053	112.963	278.921	219.962	254.544
BgiM22856-RA	16.5516	4.0489	U3-aranetoxin-Ce1a-like isoform X1	mRNA	0	0	4.30335	41.3783	33.0414	19.2108
BgiM02221-RA	2.12046	1.08437	unconventional myosin-IXb-like isoform X1	mRNA	387.757	386.038	416.349	1150.93	671.213	703.117
BgiM24527-RA	9.25475	3.21019	voltage-gated hydrogen channel 1	mRNA	2.74033	1.90636	2.15168	3.06506	16.9927	54.7509
BgiM34101-RA	2.03086	1.02209	zinc finger and SCAN domain-containing protein 29 isoform X2	mRNA	29.4586	25.7359	19.3651	64.3663	45.314	43.2244
BgiM25221-RA	4.40678	2.13973	zinc finger CCCH domain-containing protein 13	mRNA	4.1105	9.5318	4.30335	38.3133	24.5451	21.1319
BgiM26535-RA	2.50536	1.32502	zinc finger E-box-binding homeobox 2-like isoform X1	mRNA	20.5525	15.2509	47.3369	85.8217	67.9709	56.672
BgiM23693-RA	2.89943	1.53577	zinc finger protein 333	mRNA	7.53591	4.7659	16.1376	26.053	23.601	35.5401
BgiM33240-RA	3.59674	1.84669	zinc metalloproteinase nas-13-like isoform X1	mRNA	33.569	34.3145	54.8677	157.851	153.879	133.515

## Sheet: iMline-Ep_40dpi_down
Table S5. Summary of the differentially expressed genes in iM line snails infected with E. paraensei
Transcript ID	FC	log2FC(iM line vs Ep_40dpi)	Annotation	Transcript Type	iM Control-40dpi R1	iM Control-40dpi R2	iM Control-40dpi R3	iM vs. Ep-40dpi R1	iM vs. Ep-40dpi R2	iM vs. Ep-40dpi R3
BgiM29297-RA	0.344961	-1.5355	1 2-dihydroxy-3-keto-5-methylthiopentene dioxygenase-like isoform X2	mRNA	226.762	210.653	162.452	50.5735	66.0829	89.3305
BgiM35563-RA	0.0700841	-3.83477	3-[(3aS 4S 7aS)-7a-methyl-1 5-dioxo-octahydro-1H-inden-4-yl]propanoyl:CoA ligase	mRNA	120.575	139.164	20.4409	10.7277	6.60829	0.960542
BgiM35789-RA	0.0294403	-5.08606	3-[(3aS 4S 7aS)-7a-methyl-1 5-dioxo-octahydro-1H-inden-4-yl]propanoyl:CoA ligase	mRNA	89.7458	21.9231	1.07584	0	0	1.92108
BgiM35790-RA	0.0312068	-5.00199	3-[(3aS 4S 7aS)-7a-methyl-1 5-dioxo-octahydro-1H-inden-4-yl]propanoyl:CoA ligase	mRNA	1526.36	1580.37	256.049	52.1061	24.5451	26.8952
BgiM09029-RA	0.292478	-1.7736	3-hydroxyanthranilate 3 4-dioxygenase	mRNA	176.066	203.981	159.224	45.9759	39.6497	71.0801
BgiM16274-RA	0.358081	-1.48164	3-hydroxybutyrate dehydrogenase type 2-like isoform X2	mRNA	212.376	289.767	179.665	67.4314	109.509	66.2774
BgiM03813-RA	0.449699	-1.15297	3-ketoacyl-CoA thiolase A peroxisomal	mRNA	781.679	885.504	460.459	312.636	340.799	302.571
BgiM09041-RA	0.0850081	-3.55626	39S ribosomal protein L46 mitochondrial	mRNA	10.9613	21.9231	38.7302	0	1.88808	2.88163
BgiM04123-RA	0.0384372	-4.70135	4-aminobutyrate aminotransferase mitochondrial	mRNA	241.149	344.098	96.8254	15.3253	5.66425	3.84217
BgiM07525-RA	0.217367	-2.20179	4-coumarate--CoA ligase 5	mRNA	73.3038	63.8631	32.2751	13.7928	10.3845	11.5265
BgiM07530-RA	0.216023	-2.21074	4-coumarate--CoA ligase 5	mRNA	17.1271	43.8463	35.5027	9.19519	2.83212	7.68434
BgiM01149-RA	0.35768	-1.48326	4-hydroxy-2-oxoglutarate aldolase mitochondrial	mRNA	1061.88	1457.41	687.46	415.316	397.441	333.308
BgiM23240-RA	0.0134854	-6.21246	acid-sensing ion channel 1	mRNA	168.53	126.773	264.656	6.13012	0	0
BgiM06418-RA	0.467962	-1.09554	acyl-coenzyme A synthetase ACSM3 mitochondrial	mRNA	195.249	183.011	123.721	90.4193	75.5233	68.1985
BgiM33752-RA	0.436002	-1.19759	ADAM family mig-17-like isoform X1	mRNA	385.016	464.199	293.704	278.921	134.054	84.5277
BgiM03419-RA	0.0770156	-3.69871	Adhesion G protein-coupled receptor E3	mRNA	26.7182	0	15.0617	0	1.88808	0
BgiM12885-RA	0.496179	-1.01107	adhesion G protein-coupled receptor E3	mRNA	72.6188	53.3781	69.9295	45.9759	22.657	27.8557
BgiM22155-RA	0.171363	-2.54487	adhesion G-protein coupled receptor F1	mRNA	10.2762	8.57862	16.1376	0	0	4.80271
BgiM18816-RA	0.479192	-1.06132	alanine aminotransferase 2	mRNA	219.912	254.499	233.457	68.9639	134.054	135.436
BgiM00588-RA	0.0699799	-3.83692	alpha-(1 3)-fucosyltransferase C	mRNA	1031.73	719.651	632.593	64.3663	39.6497	61.4747
BgiM28338-RA	0.0239663	-5.38285	alpha-(1 3)-fucosyltransferase C	mRNA	210.32	193.496	107.584	6.13012	4.7202	0
BgiM34949-RA	0.00867312	-6.84923	alpha-(1 3)-fucosyltransferase C	mRNA	65.0829	37.174	62.3986	0	0	0
BgiM14856-RA	0.446118	-1.1645	alpha-adducin	mRNA	233.613	236.389	209.788	75.094	125.557	101.818
BgiM00294-RA	0.242145	-2.04606	alpha-amidating enzyme precursor 1	mRNA	1513.35	787.327	1181.27	194.631	384.225	263.189
BgiM24963-RA	0.0420483	-4.57181	alpha-amylase family glycosyl hydrolase	mRNA	6.16574	0.95318	84.9912	1.53253	0	0.960542
BgiM07403-RA	0.204213	-2.29186	amidase	mRNA	1059.82	1009.42	659.489	127.2	191.64	237.254
BgiM12325-RA	0.0183234	-5.77017	amiloride-sensitive sodium channel subunit gamma-2	mRNA	82.2099	51.4717	130.176	1.53253	1.88808	0
BgiM26207-RA	0.0292751	-5.09418	amine oxidase	mRNA	140.442	75.3012	74.2328	6.13012	0	0.960542
BgiM26208-RA	0.00540887	-7.53046	amine oxidase	mRNA	187.028	21.9231	55.9436	0	0	0
[truncated: 817 more rows]
