# Supplementary material for: Different metazoan parasites, different transcriptomic responses, with new insights on parasitic castration by digenetic trematodes in the schistosome vector snail Biomphalaria glabrata
Source: BMC Genomics. 2024 Jun 17;25:608. doi: 10.1186/s12864-024-10454-4 (PMC11184841; doi:10.1186/s12864-024-10454-4)
Supplement: Supplementary file 6 — Supplementary Material 6 [file 12864_2024_10454_MOESM6_ESM.xlsx]

## Sheet: iMline-Dp_2dpi_up
Table S6. Summary of the differentially expressed genes in iM line snails infected with D. potomaca
Transcript ID	FC	log2FC(iM line vs Dp_2dpi)	Annotation	Transcript Type	iM Control-2dpi R1	iM Control-2dpi R2	iM Control-2dpi R3	iM vs. Dp-2dpi R1	iM vs. Dp-2dpi R2	iM vs. Dp-2dpi R3
BgiM35790-RA	11.2784	3.4955	3-[(3aS 4S 7aS)-7a-methyl-1 5-dioxo-octahydro-1H-inden-4-yl]propanoyl:CoA ligase	mRNA	8.59532	4.90694	27.5715	1.9259	375.164	102.569
BgiM04123-RA	9.52496	3.25171	4-aminobutyrate aminotransferase mitochondrial	mRNA	5.37208	0	8.70679	5.7777	95.312	46.6224
BgiM03465-RA	4.60354	2.20274	5p-AMP-activated protein kinase subunit gamma-2	mRNA	1.07442	0.981387	5.80453	6.74065	20.2792	14.9192
BgiM15825-RA	6.35958	2.66893	5p-nucleotidase	mRNA	16.1162	6.86971	11.6091	53.9252	73.005	101.637
BgiM19855-RA	107.315	6.74571	70 kDa neurofilament protein	mRNA	2.14883	0	0	88.5914	58.1336	253.626
BgiM34491-RA	3.28177	1.71447	A disintegrin and metalloproteinase with thrombospondin motifs 17	mRNA	27.9348	3.92555	24.6692	46.2216	73.005	69.9336
BgiM17083-RA	4.26254	2.09171	Acid phosphatase type 7	mRNA	2.14883	4.90694	2.90226	10.5924	20.2792	16.7841
BgiM09194-RA	2.50246	1.32335	actophorin	mRNA	39.7534	8.83248	23.2181	53.9252	55.4297	72.7309
BgiM18390-RA	3.79168	1.92284	adenosine deaminase AGSA	mRNA	79.5068	23.5533	34.8272	124.221	161.557	241.504
BgiM18391-RA	2.9267	1.54927	adenosine deaminase CECR1	mRNA	97.7718	23.5533	33.376	155.998	126.407	173.435
BgiM13992-RA	2.43879	1.28617	adipocyte plasma membrane-associated protein	mRNA	39.7534	13.7394	92.8724	95.332	120.323	143.597
BgiM34095-RA	4.339	2.11736	AIG	mRNA	26.8604	9.81387	65.3009	85.7025	220.367	141.732
BgiM28629-RA	2.14761	1.10273	AIG	mRNA	223.478	180.575	206.061	305.255	531.314	475.548
BgiM15104-RA	2.92123	1.54657	alcohol dehydrogenase [acceptor]	mRNA	30.0836	18.6464	17.4136	57.777	52.7258	85.7852
BgiM33799-RA	2.281	1.18967	allatotropin-like peptide precursor	mRNA	41.9022	24.5347	11.6091	49.1104	55.4297	75.5283
BgiM23546-RA	5.1924	2.3764	alpha-(1 3)-fucosyltransferase 5	mRNA	15.0418	12.758	7.25566	36.5921	63.5414	88.5825
BgiM30686-RA	2.00247	1.00178	alpha-(1 3)-fucosyltransferase C	mRNA	23.6371	28.4602	33.376	44.2957	66.9212	61.5415
BgiM21507-RA	27.6287	4.7881	alpha-amylase	mRNA	0	0	1.45113	0	64.8933	17.7165
BgiM35867-RA	2.44337	1.28887	alpha-protein kinase 1	mRNA	262.157	94.2132	348.272	432.364	675.296	616.348
BgiM17701-RA	2.09035	1.06374	alpha-protein kinase vwkA	mRNA	56.944	35.3299	118.993	108.813	167.641	166.908
BgiM26513-RA	2.3593	1.23836	amine oxidase	mRNA	136.451	122.673	232.181	373.624	337.31	450.372
BgiM26517-RA	3.63373	1.86145	amine oxidase	mRNA	48.3487	13.7394	78.3611	122.295	197.384	194.882
BgiM03315-RA	6.36607	2.6704	amine oxidase	mRNA	13.9674	10.7953	13.0602	58.7399	62.8654	127.745
BgiM24186-RA	2.3143	1.21058	ammonium transporter Amt1	mRNA	17.1906	18.6464	40.6317	40.4439	69.6251	69.0011
BgiM30409-RA	3.14682	1.65389	ammonium transporter Rh type A-like X2	mRNA	34.3813	16.6836	69.6543	67.4065	140.602	175.3
BgiM30649-RA	2.42102	1.27562	amyloid beta A4 protein	mRNA	328.771	149.171	237.986	404.439	713.826	617.28
BgiM01283-RA	2.60689	1.38233	angiotensin-converting enzyme	mRNA	164.386	69.6785	163.978	250.367	348.801	441.048
BgiM24276-RA	2.2703	1.18288	ankyrin repeat domain-containing protein 17	mRNA	38.679	45.1438	84.1657	115.554	134.518	133.34
BgiM29215-RA	2.77311	1.47151	anoctamin-7	mRNA	47.2743	22.5719	29.0226	69.3324	81.7926	125.88
BgiM09896-RA	3.91803	1.97013	antistasin	mRNA	51.5719	58.8832	5.80453	145.405	99.3679	215.395
BgiM12463-RA	2.90558	1.53882	antistasin	mRNA	110.665	24.5347	40.6317	175.257	149.39	189.287
BgiM15827-RA	4.00432	2.00156	apyrase	mRNA	81.6556	55.9391	56.5941	248.441	212.255	321.694
BgiM14242-RA	8.87939	3.15046	arachidonate 12-lipoxygenase 12R-type	mRNA	15.0418	0	43.534	118.443	107.48	306.775
BgiM30452-RA	3.64422	1.86561	arginase-1-like isoform X3	mRNA	24.7116	11.7766	7.25566	49.1104	52.0498	62.474
BgiM35763-RA	3.60185	1.84874	atrial natriuretic peptide receptor 1	mRNA	7.52091	0.981387	7.25566	9.6295	27.0389	24.2436
BgiM17534-RA	20.161	4.3335	bactericidal permeability-increasing protein	mRNA	6.44649	3.92555	2.90226	16.3701	107.48	174.368
BgiM16554-RA	2.00981	1.00706	Baculoviral IAP repeat-containing protein 7-B	mRNA	26.8604	48.088	60.9475	90.5173	99.3679	84.8527
BgiM22706-RA	3.67626	1.87824	balbiani ring protein 3	mRNA	160.088	47.1066	42.0828	188.738	351.505	380.439
BgiM18910-RA	4.05743	2.02057	basic phospholipase A2 CM-III	mRNA	0	9.81387	14.5113	20.2219	43.2622	40.0952
BgiM30182-RA	20.2023	4.33645	Bestrophin-3	mRNA	18.2651	0	11.6091	56.814	311.623	265.748
BgiM30191-RA	4.09957	2.03547	Bestrophin-3	mRNA	82.73	40.2369	85.6168	173.331	337.986	348.735
BgiM36385-RA	3.43509	1.78035	beta-1 3-galactosyltransferase 1	mRNA	20.4139	8.83248	7.25566	33.7032	40.5583	55.0144
BgiM01971-RA	2.29451	1.19818	beta-1 3-glucosyltransferase beta3glc-t beta-3-glycosyltransferase	mRNA	15.0418	15.7022	24.6692	34.6662	43.2622	51.2846
BgiM05143-RA	2.82526	1.49838	beta-1 3-N-acetylglucosaminyltransferase lunatic fringe-like isoform X1	mRNA	9.66974	22.5719	31.9249	34.6662	77.7368	71.7985
BgiM32662-RA	2.29864	1.20078	beta-arrestin-1-like isoform X1	mRNA	51.5719	49.0694	39.1806	74.1471	124.379	124.948
BgiM32187-RA	2.7319	1.4499	beta-hexosaminidase	mRNA	11.8186	40.2369	92.8724	135.776	115.591	147.327
BgiM19501-RA	2.385	1.25399	beta-N-acetyl-D-glucosaminide beta-1 4-N-acetylglucosaminyl-transferase	mRNA	71.9858	31.4044	59.4964	92.4432	172.373	125.88
BgiM29799-RA	2.2095	1.14372	BgMFREP12.3	mRNA	50.4975	11.7766	44.9851	60.6658	83.1445	95.1097
BgiM29704-RA	2.80436	1.48767	BgMFREP17.2	mRNA	246.041	94.2132	82.7145	279.255	379.22	530.563
BgiM29808-RA	7.48882	2.90474	BgMFREP22.4	mRNA	2.14883	0	0	8.66655	4.7318	13.0543
BgiM29687-RA	2.78305	1.47667	BgMFREP27.1	mRNA	1278.55	300.304	400.512	1363.54	1935.31	2212.7
BgiM32055-RA	9.88684	3.30551	BgMsFReDn4	mRNA	3.22325	1.96277	2.90226	16.3701	35.8265	41.9601
BgiM10171-RA	2.0043	1.0031	bone morphogenetic protein 1	mRNA	79.5068	70.6599	62.3987	99.1838	161.557	166.908
BgiM23736-RA	25.3018	4.66117	BPTI/Kunitz domain-containing protein 4-like isoform X1	mRNA	22.5627	7.8511	5.80453	59.7029	421.806	473.683
BgiM29800-RA	32.9781	5.04344	C-type lectin domain family 6 member A	mRNA	0	1.96277	0	0	2.02792	113.759
BgiM29780-RA	7.21827	2.85165	C-type lectin-related protein 1	mRNA	5.37208	0	2.90226	22.1478	14.8714	32.6357
BgiM10849-RA	2.40134	1.26384	calcium-activated chloride channel regulator 4 30 kda form	mRNA	41.9022	13.7394	50.7896	62.5917	104.776	90.4474
BgiM10851-RA	3.22593	1.68972	calcium-activated chloride channel regulator 4 30 kda form	mRNA	32.2325	6.86971	34.8272	54.8881	108.831	78.3256
BgiM16194-RA	11.6738	3.54521	calpain-12	mRNA	13.9674	2.94416	13.0602	50.0734	187.244	129.61
BgiM07859-RA	9.11884	3.18885	calpain-A	mRNA	1.07442	0	5.80453	25.0367	11.4915	39.1628
BgiM07860-RA	13.5579	3.76106	calpain-B-like isoform X10	mRNA	0	0	5.80453	22.1478	9.46361	67.1362
BgiM07856-RA	17.6403	4.14081	calpain-B-like isoform X9	mRNA	1.07442	0.981387	2.90226	36.5921	12.1675	65.2713
BgiM30376-RA	20.4318	4.35275	carbohydrate sulfotransferase 10-like isoform X1	mRNA	0	1.96277	5.80453	0.96295	136.546	52.2171
BgiM32092-RA	2.83526	1.50348	carbohydrate sulfotransferase 11	mRNA	1.07442	2.94416	13.0602	12.5183	22.983	15.8516
BgiM13851-RA	18.2742	4.19174	carbohydrate-binding module family 14 protein	mRNA	0	0	2.90226	13.4813	0	67.1362
BgiM32840-RA	2.06556	1.04654	cartilage intermediate layer protein 1	mRNA	42.9766	12.758	55.143	65.4806	95.312	69.9336
BgiM23534-RA	6.93474	2.79384	cartilage matrix protein	mRNA	6.44649	2.94416	1.45113	18.296	29.0668	37.2979
BgiM28934-RA	2.48099	1.31091	Caspase-7	mRNA	8.59532	28.4602	18.8647	31.7773	60.8375	48.4873
BgiM29057-RA	4.33573	2.11627	Cationic amino acid transporter 4	mRNA	6.44649	3.92555	4.3534	10.5924	25.011	33.5681
BgiM31412-RA	2.90581	1.53894	cell adhesion molecule 2	mRNA	15.0418	18.6464	15.9625	30.8144	68.9491	47.5548
BgiM31413-RA	3.9153	1.96912	cell surface glycoprotein MUC18	mRNA	9.66974	4.90694	17.4136	30.8144	53.4018	45.6899
BgiM17645-RA	15.9328	3.99393	cell wall protein DAN4	mRNA	13.9674	24.5347	11.6091	12.5183	650.285	159.449
BgiM33494-RA	36.7214	5.19855	cell wall protein DAN4	mRNA	3.22325	0.981387	0	20.2219	112.887	78.3256
BgiM17646-RA	190.183	7.57125	cell wall protein DAN4	mRNA	2.14883	6.86971	0	13.4813	1580.42	423.331
BgiM33489-RA	31.6657	4.98485	cell wall protein DAN4	mRNA	4.29766	6.86971	5.80453	3.8518	418.427	164.111
BgiM33490-RA	39.3222	5.29727	cell wall protein DAN4	mRNA	7.52091	12.758	11.6091	12.5183	993.003	309.573
BgiM33491-RA	27.4966	4.78118	cell wall protein DAN4	mRNA	17.1906	29.4416	31.9249	20.2219	1518.23	663.903
BgiM33496-RA	17.5818	4.13601	cell wall protein DAN4	mRNA	3.22325	3.92555	0	39.4809	44.6141	68.0687
BgiM23527-RA	28.5515	4.83549	Chitin binding domain containng protein	mRNA	294.39	6.86971	27.5715	52.9622	7023.35	2356.3
BgiM29363-RA	2.98295	1.57674	Chitin synthase class 2	mRNA	53.7208	32.3858	30.4738	81.8507	153.446	115.624
BgiM20866-RA	3.07914	1.62253	choline transporter-like protein 2	mRNA	8.59532	20.6091	13.0602	41.4068	54.7537	37.2979
BgiM18471-RA	85.76	6.42223	chymotrypsinogen A	mRNA	3.22325	1.96277	2.90226	29.8514	282.556	516.576
BgiM18470-RA	56.3883	5.81732	chymotrypsinogen A	mRNA	0	0	2.90226	7.7036	105.452	138.935
BgiM18472-RA	190.855	7.57633	chymotrypsinogen A	mRNA	0	2.94416	0	13.4813	586.744	264.815
BgiM18474-RA	99.6627	6.63898	chymotrypsinogen A	mRNA	1.07442	6.86971	0	25.0367	500.895	423.331
BgiM18731-RA	2.31923	1.21364	clumping factor B	mRNA	5.37208	10.7953	20.3158	19.259	31.0947	36.3655
BgiM24515-RA	2.11102	1.07794	collagen alpha-1(XII) chain	mRNA	522.166	312.081	133.504	687.546	647.581	709.593
BgiM26361-RA	5.91725	2.56493	Collagen alpha-4(VI) chain	mRNA	44.051	62.8088	163.978	323.551	643.525	643.389
BgiM26363-RA	42.8411	5.42092	Collagen alpha-6(VI) chain	mRNA	3.22325	2.94416	0	11.5554	138.574	180.895
BgiM35122-RA	2.40117	1.26374	cornifelin	mRNA	79.5068	32.3858	52.2408	115.554	144.658	136.137
BgiM00782-RA	4.5879	2.19783	corticotropin-releasing factor receptor 2	mRNA	11.8186	0	2.90226	37.555	18.9272	16.7841
BgiM15466-RA	4.8436	2.27608	cysteine-rich motor neuron 1 protein	mRNA	164.386	7.8511	7.25566	244.589	340.014	290.924
BgiM07207-RA	3.78002	1.91839	cysteine-rich motor neuron 1 protein	mRNA	1.07442	9.81387	2.90226	11.5554	26.3629	18.649
BgiM07025-RA	14.7844	3.88601	cytochrome P450 2E1	mRNA	1.07442	4.90694	0	0	109.507	0.932448
BgiM29046-RA	2.80708	1.48907	cytochrome P450 2U1-like isoform X1	mRNA	97.7718	24.5347	100.128	139.628	270.389	217.26
BgiM27716-RA	5.81819	2.54057	D-arabinono-1 4-lactone oxidase	mRNA	290.092	134.45	69.6543	663.472	1218.1	1001.45
BgiM27244-RA	3.68206	1.88051	DBH-like monooxygenase protein 1	mRNA	108.516	64.7715	55.143	273.478	220.367	351.533
BgiM27185-RA	801.387	9.64635	deleted in malignant brain tumors 1 protein	mRNA	0	0	0	5.7777	854.428	417.737
BgiM33297-RA	3.40923	1.76944	Deoxyribonuclease-1	mRNA	12.893	7.8511	5.80453	18.296	45.2901	30.7708
BgiM16306-RA	49.0787	5.61702	dermatopontin	mRNA	17.1906	3.92555	2.90226	103.999	452.225	699.336
BgiM22655-RA	56.5508	5.82148	dipeptidase 1	mRNA	1.07442	0	1.45113	3.8518	191.3	36.3655
BgiM08498-RA	2.78697	1.4787	disintegrin and metalloproteinase domain-containing protein 10	mRNA	117.111	58.8832	185.745	293.7	262.277	455.034
BgiM23804-RA	2.07018	1.04975	DNA-binding protein D-ETS-4-like isoform X1	mRNA	249.264	213.942	474.52	641.324	675.972	625.672
BgiM27187-RA	614.581	9.26346	DNA-directed RNA polymerase II subunit RPB1-like isoform X4	mRNA	2.14883	0	5.80453	20.2219	3727.98	2119.45
BgiM27184-RA	1019.1	9.99308	DNA-directed RNA polymerase II subunit RPB1-like isoform X4	mRNA	0	0	5.80453	42.3698	4556.73	2941.87
BgiM21880-RA	2.44154	1.28779	ecdysone-induced protein 74EF	mRNA	34.3813	22.5719	44.9851	64.5176	75.7088	110.961
BgiM25189-RA	3.2658	1.70744	EGF-like domain-containing protein 1	mRNA	69.837	24.5347	21.767	106.887	154.798	121.218
BgiM00555-RA	54.2765	5.76226	electroneutral sodium bicarbonate exchanger 1	mRNA	3.22325	1.96277	5.80453	12.5183	342.718	326.357
BgiM21190-RA	2.21922	1.15005	endonuclease-reverse transcriptase	mRNA	39.7534	47.1066	23.2181	56.814	90.5802	98.8395
BgiM20162-RA	174.44	7.44659	endothelin-converting enzyme-like 1	mRNA	0	0.981387	0	1.9259	404.231	41.9601
BgiM18028-RA	2.58715	1.37136	engulfment and cell motility protein 1-like isoform X2	mRNA	9.66974	36.3113	36.2783	48.1475	92.6081	74.5958
BgiM02110-RA	2.83476	1.50323	epsilon-sarcoglycan	mRNA	33.3069	10.7953	13.0602	50.0734	41.2343	73.6634
BgiM23703-RA	2.8459	1.50889	ETS-related transcription factor Elf-3	mRNA	19.3395	3.92555	23.2181	35.6291	52.0498	47.5548
BgiM15418-RA	8.54385	3.09489	excitatory amino acid transporter-like isoform X1	mRNA	4.29766	0	10.1579	6.74065	90.5802	38.2304
BgiM27891-RA	3.45222	1.78752	extensin-2-like isoform X2	mRNA	23.6371	15.7022	11.6091	66.4435	72.329	41.0277
BgiM27208-RA	797.516	9.63937	extensin-2-like isoform X2	mRNA	6.44649	4.90694	1.45113	61.6288	8101.52	3320.45
BgiM14063-RA	2.22458	1.15354	eyes absent 1	mRNA	45.1255	21.5905	40.6317	63.5547	93.2841	83.9203
BgiM14062-RA	2.60031	1.37868	eyes absent 4	mRNA	131.079	73.604	69.6543	175.257	260.925	279.734
BgiM03083-RA	2.11191	1.07855	FERM domain-containing protein 3-like isoform X1	mRNA	156.865	184.501	282.971	304.292	502.247	513.779
BgiM12731-RA	3.04207	1.60505	ferric-chelate reductase 1	mRNA	55.8696	24.5347	40.6317	88.5914	158.853	124.016
BgiM12864-RA	2.17733	1.12256	ferric-chelate reductase 1 isoform X2	mRNA	410.427	280.677	304.738	758.804	590.799	820.554
BgiM28349-RA	61.9872	5.9539	fibropellin-1	mRNA	42.9766	71.6413	46.4362	96.295	7818.29	2166.08
BgiM32180-RA	2.83944	1.50561	fibropellin-1	mRNA	21.4883	11.7766	10.1579	41.4068	34.4746	50.3522
BgiM32287-RA	2.51025	1.32783	filamin-C-like isoform X2	mRNA	277.199	234.552	412.121	510.363	986.919	824.284
BgiM18426-RA	13.3298	3.73658	flavin-containing monooxygenase FMO GS-OX-like 2	mRNA	0	1.96277	8.70679	0	131.139	30.7708
BgiM26348-RA	2.70492	1.43559	flocculation protein FLO11	mRNA	18.2651	6.86971	21.767	44.2957	47.994	37.2979
BgiM11917-RA	3.96101	1.98587	flocculation protein FLO11	mRNA	26.8604	10.7953	30.4738	49.1104	133.166	92.3123
BgiM23286-RA	138.607	7.11486	FMRFamide	mRNA	4.29766	0	0	8.66655	2.02792	804.702
BgiM11541-RA	2.78594	1.47817	FMRFamide receptor	mRNA	21.4883	5.88832	20.3158	28.8885	45.2901	61.5415
BgiM10490-RA	2.56136	1.35691	forkhead box protein P1	mRNA	39.7534	27.4788	49.3385	89.5543	98.6919	112.826
BgiM16590-RA	136.903	7.09701	formin-like protein 20	mRNA	0	2.94416	2.90226	45.2586	578.632	393.493
BgiM08329-RA	2.60608	1.38188	galectin-4	mRNA	127.855	76.5482	229.279	233.997	400.851	497.927
BgiM31100-RA	10.7974	3.43261	gastric intrinsic factor	mRNA	4.29766	0.981387	0	13.4813	28.3908	30.7708
BgiM02844-RA	2.76935	1.46955	gastric intrinsic factor-like isoform X1	mRNA	107.442	60.846	159.625	212.812	379.22	318.897
BgiM34003-RA	2.73911	1.45371	GIMAP	mRNA	58.0184	29.4416	116.091	154.072	197.384	208.868
BgiM07787-RA	12.7368	3.67094	glutamate carboxypeptidase 2	mRNA	32.2325	12.758	14.5113	17.3331	552.269	207.003
BgiM07786-RA	17.2617	4.10951	Glutamate carboxypeptidase 2	mRNA	0	0.981387	1.45113	3.8518	47.318	16.7841
BgiM22349-RA	4.05919	2.02119	glutamate receptor ionotropic kainate 1-like isoform X2	mRNA	9.66974	2.94416	0	9.6295	25.011	21.4463
BgiM35133-RA	6.06116	2.59959	glutaminase kidney isoform mitochondrial	mRNA	74.1347	36.3113	74.0077	258.071	319.735	548.279
BgiM11277-RA	2.878	1.52507	glycerate kinase	mRNA	75.2091	59.8646	139.309	174.294	292.02	326.357
BgiM03500-RA	3.33656	1.73836	glycine N-acyltransferase-like protein Keg1	mRNA	67.6882	36.3113	81.2634	161.776	271.741	188.354
BgiM00025-RA	2.62762	1.39376	glycoprotein-N-acetylgalactosamine 3-beta-galactosyltransferase 1	mRNA	40.8278	28.4602	27.5715	71.2583	119.647	66.2038
BgiM16175-RA	2.26415	1.17897	golgin subfamily A member 6-like protein 2	mRNA	24.7116	3.92555	17.4136	32.7403	37.1785	36.3655
BgiM14901-RA	2.57625	1.36527	Guadeloupe Resistance Complex single-pass transmembrane protein 1	mRNA	15.0418	21.5905	27.5715	36.5921	71.653	59.6766
BgiM29071-RA	2.12885	1.09007	guanylate cyclase 32E	mRNA	512.496	355.262	973.71	1033.24	1516.2	1372.56
BgiM04394-RA	4.08136	2.02905	guanylate cyclase 32E	mRNA	20.4139	17.665	4.3534	48.1475	77.7368	52.2171
BgiM20205-RA	7.1885	2.84569	heat shock protein 30C	mRNA	25.786	3.92555	2.90226	84.7396	36.5025	123.083
BgiM00334-RA	2.46097	1.29923	hematopoietically-expressed homeobox protein hhex-like isoform X2	mRNA	21.4883	9.81387	4.3534	25.9996	27.7148	36.3655
BgiM17861-RA	3.45237	1.78759	homeobox protein caupolican	mRNA	17.1906	3.92555	27.5715	33.7032	65.5693	72.7309
BgiM02438-RA	9.0273	3.1743	homeobox protein engrailed-2a-like isoform X1	mRNA	1.07442	0	0	2.88885	12.1675	7.45958
BgiM08442-RA	4.08212	2.02932	homeobox protein goosecoid	mRNA	9.66974	1.96277	1.45113	13.4813	24.335	20.5138
BgiM08334-RA	4.24905	2.08714	homeobox protein Meis2	mRNA	7.52091	0	7.25566	12.5183	20.9551	34.5006
BgiM02027-RA	4.18424	2.06497	Homeobox protein Nkx-6.2	mRNA	1.07442	2.94416	8.70679	13.4813	24.335	20.5138
BgiM07672-RA	6.78784	2.76295	homeobox protein six1	mRNA	13.9674	3.92555	4.3534	20.2219	83.1445	56.8793
BgiM08684-RA	3.77966	1.91825	homeobox protein SIX4	mRNA	1.07442	3.92555	2.90226	11.5554	16.2233	6.52713
BgiM02976-RA	5.94431	2.57151	homeobox protein slou	mRNA	6.44649	0	2.90226	14.4442	18.2512	30.7708
BgiM02673-RA	3.25182	1.70125	homeotic protein empty spiracles	mRNA	10.7442	18.6464	14.5113	42.3698	60.1615	43.825
BgiM19655-RA	2.7174	1.44223	hormone receptor 4-like isoform X1	mRNA	31.1581	41.2183	59.4964	67.4065	142.63	151.057
BgiM08414-RA	2.15224	1.10584	hypoxia-inducible factor 1-alpha	mRNA	136.451	126.599	235.083	262.885	396.12	414.939
BgiM23325-RA	2.52899	1.33856	inactive ubiquitin thioesterase FAM105A	mRNA	39.7534	31.4044	30.4738	55.8511	104.776	98.8395
BgiM17368-RA	2.57335	1.36365	inositol 1 4 5-trisphosphate receptor type 2	mRNA	137.525	79.4924	220.572	247.478	467.097	414.007
BgiM23639-RA	2.43069	1.28136	Insulin-like peptide	mRNA	36.5301	42.1996	31.9249	85.7025	108.155	77.3932
BgiM17647-RA	62.9383	5.97587	integumentary mucin C.1	mRNA	0	0	0	1.9259	81.1166	15.8516
BgiM32787-RA	3.39143	1.76189	kelch-like protein 40	mRNA	18.2651	10.7953	23.2181	33.7032	78.4127	69.0011
BgiM28109-RA	2.11546	1.08097	keratin-associated protein 5-4	mRNA	30.0836	43.181	44.9851	77.036	72.329	102.569
BgiM13806-RA	2.07394	1.05238	Krueppel-like factor 5	mRNA	186.948	149.171	249.595	345.699	469.8	400.952
BgiM11383-RA	195.425	7.61047	kunitz-type serine protease inhibitor 2	mRNA	19.3395	2.94416	8.70679	163.701	4041.64	2161.41
BgiM11385-RA	174.825	7.44976	kunitz-type serine protease inhibitor 2	mRNA	53.7208	28.4602	13.0602	633.621	11563.2	4731.24
BgiM11387-RA	162.84	7.34731	kunitz-type serine protease inhibitor 2	mRNA	31.1581	11.7766	8.70679	190.664	5836.34	2640.69
BgiM07803-RA	2.01043	1.0075	kynurenine 3-monooxygenase	mRNA	56.944	74.5854	55.143	108.813	141.278	126.813
BgiM13102-RA	2.10827	1.07606	kynurenine formamidase	mRNA	82.73	39.2555	46.4362	88.5914	116.267	151.989
BgiM11131-RA	2.31885	1.21341	laccase-3-like isoform X1	mRNA	67.6882	38.2741	34.8272	82.8137	99.3679	146.394
BgiM21139-RA	17.3918	4.12033	ladderlectin	mRNA	12.893	4.90694	1.45113	10.5924	12.8435	337.546
BgiM00795-RA	2.53756	1.34344	laminin subunit alpha	mRNA	123.558	90.2876	108.835	172.368	366.377	282.532
BgiM20853-RA	2.50094	1.32247	laminin subunit alpha	mRNA	81.6556	22.5719	53.6919	92.4432	135.194	169.705
BgiM20307-RA	2.85817	1.51509	laminin subunit alpha-1	mRNA	154.716	63.7902	78.3611	228.219	360.293	262.95
BgiM10942-RA	2.68423	1.42451	lateral signaling target protein 2	mRNA	98.8462	38.2741	161.076	208.96	311.623	282.532
BgiM16591-RA	37.5702	5.23152	leucine-rich repeat extensin-like protein 2	mRNA	0	0	0	0	57.4576	0.932448
BgiM10059-RA	2.06219	1.04417	leucine-rich repeat serine/threonine-protein kinase 2-like isoform X1	mRNA	68.7626	85.3807	88.5191	134.813	211.579	155.719
BgiM22917-RA	2.24137	1.16438	leucine-rich repeat-containing protein 24	mRNA	42.9766	60.846	53.6919	95.332	141.278	118.421
BgiM27038-RA	2.42343	1.27705	leucine-rich repeat-containing protein 74B-like isoform X3	mRNA	27.9348	18.6464	55.143	59.7029	113.563	75.5283
BgiM35267-RA	2.34486	1.2295	leukocyte elastase inhibitor C	mRNA	22.5627	4.90694	17.4136	25.0367	38.5304	43.825
lncRNA1026	2.47373	1.30669	lncRNA1026	lncRNA	17.1906	3.92555	15.9625	36.5921	22.983	34.5006
lncRNA1384	2.44414	1.28933	lncRNA1384	lncRNA	23.6371	35.3299	10.1579	49.1104	54.0777	68.0687
lncRNA1790	5.07663	2.34387	lncRNA1790	lncRNA	1.07442	0	5.80453	13.4813	7.43569	20.5138
lncRNA208	2.1736	1.12009	lncRNA208	lncRNA	22.5627	23.5533	23.2181	32.7403	60.1615	59.6766
lncRNA31	6.87924	2.78225	lncRNA31	lncRNA	15.0418	2.94416	4.3534	23.1108	78.4127	61.5415
lncRNA329	2.5907	1.37334	lncRNA329	lncRNA	18.2651	35.3299	71.1055	93.4061	100.72	131.475
lncRNA441	94.4091	6.56085	lncRNA441	lncRNA	1.07442	1.96277	0	12.5183	201.44	221.923
lncRNA711	2.90347	1.53778	lncRNA711	lncRNA	4.29766	12.758	26.1204	28.8885	54.7537	44.7575
lncRNA840	38.0307	5.24909	lncRNA840	lncRNA	13.9674	8.83248	7.25566	9.6295	919.322	273.207
BgiM13764-RA	19.3255	4.27244	low-density lipoprotein receptor	mRNA	0	0	2.90226	16.3701	7.43569	61.5415
BgiM25259-RA	2.95301	1.56218	mannose-binding protein C	mRNA	12.893	10.7953	23.2181	40.4439	60.1615	41.0277
BgiM01133-RA	3.57412	1.83759	melanopsin-like isoform X2	mRNA	5.37208	6.86971	2.90226	13.4813	27.0389	17.7165
BgiM06199-RA	2.73994	1.45414	membrane metallo-endopeptidase-like 1	mRNA	137.525	48.088	156.722	232.071	282.556	426.129
BgiM19524-RA	2.7582	1.46373	merozoite surface antigen 2	mRNA	61.2417	26.4975	146.564	197.405	232.534	219.125
BgiM31728-RA	2.77701	1.47353	metabotropic glutamate receptor 4	mRNA	23.6371	25.5161	43.534	51.9993	92.6081	115.624
BgiM32355-RA	2.3862	1.25471	metalloendopeptidase	mRNA	240.669	92.2504	425.182	428.513	624.598	758.08
BgiM32141-RA	3.55363	1.82929	metalloendopeptidase	mRNA	10.7442	4.90694	0	18.296	16.2233	25.1761
BgiM13403-RA	2.91898	1.54547	methyltransferase-like protein 24	mRNA	54.7952	22.5719	50.7896	70.2953	159.529	147.327
BgiM22654-RA	4.38534	2.13269	MetK 1 protein	mRNA	10.7442	5.88832	15.9625	43.3327	57.4576	47.5548
BgiM34901-RA	2.11657	1.08173	MFS-type transporter SLC18B1	mRNA	47.2743	31.4044	56.5941	72.2212	114.239	101.637
BgiM13082-RA	2.43629	1.28469	midnolin	mRNA	30.0836	21.5905	43.534	50.0734	87.2004	96.9746
BgiM04688-RA	2.02828	1.02026	monocarboxylate transporter 5	mRNA	33.3069	24.5347	44.9851	57.777	75.0329	77.3932
BgiM27243-RA	4.26029	2.09095	MOXD1 1	mRNA	133.228	52.9949	50.7896	311.996	273.093	429.858
BgiM33808-RA	91.5996	6.51727	mucin-2	mRNA	26.8604	40.2369	33.376	180.072	6809.74	2358.16
BgiM25936-RA	3.12792	1.64521	mucin-22	mRNA	8.59532	10.7953	8.70679	25.0367	39.2064	27.041
BgiM26272-RA	5.43157	2.44137	mucin-4	mRNA	205.213	132.487	163.978	362.069	1197.82	1172.09
BgiM26194-RA	2.6206	1.3899	mucin-5AC	mRNA	63.3905	39.2555	114.639	117.48	237.266	217.26
BgiM26428-RA	3.38371	1.75861	mucin-like protein	mRNA	492.082	229.645	608.024	964.876	2123.9	1414.52
BgiM25919-RA	2.65539	1.40892	mucin-like protein	mRNA	305.134	103.046	190.098	398.661	673.268	519.373
BgiM09123-RA	5.11901	2.35586	multicystatin-like isoform X2	mRNA	23.6371	21.5905	55.143	74.1471	234.562	211.666
BgiM09215-RA	31.051	4.95657	Multidrug resistance-associated protein 1	mRNA	4.29766	6.86971	8.70679	5.7777	530.638	128.678
BgiM29959-RA	2.46539	1.30182	Multidrug resistance-associated protein 1	mRNA	21.4883	27.4788	23.2181	43.3327	56.7816	80.1905
BgiM22908-RA	2.78582	1.4781	multidrug resistance-associated protein 4	mRNA	29.0092	31.4044	13.0602	59.7029	79.7647	68.0687
BgiM21304-RA	2.21889	1.14984	Multidrug resistance-associated protein 5	mRNA	52.6464	23.5533	36.2783	59.7029	108.831	82.9878
BgiM25935-RA	6.35329	2.6675	multiple epidermal growth factor-like domains 10	mRNA	67.6882	35.3299	49.3385	142.517	406.935	427.061
BgiM14391-RA	2.64274	1.40203	multiple epidermal growth factor-like domains protein 11	mRNA	2.14883	3.92555	11.6091	13.4813	20.9551	14.9192
BgiM26273-RA	4.80955	2.2659	multiple epidermal growth factor-like domains protein 11	mRNA	88.1021	38.2741	50.7896	158.887	358.941	340.343
BgiM36218-RA	5.04646	2.33527	multiple epidermal growth factor-like domains protein 6	mRNA	54.7952	45.1438	98.677	195.479	493.459	319.83
BgiM26274-RA	3.52338	1.81696	multiple epidermal growth factor-like domains protein 6	mRNA	73.0603	20.6091	100.128	113.628	283.232	289.991
BgiM28594-RA	2.04635	1.03305	NA	mRNA	69.837	70.6599	108.835	142.517	198.736	170.638
BgiM35207-RA	2.08433	1.05958	NA	mRNA	291.167	222.775	454.204	465.105	817.926	736.634
BgiM22866-RA	19.1587	4.25993	NA	mRNA	5.37208	3.92555	20.3158	8.66655	505.627	82.0554
BgiM20017-RA	3.0086	1.58909	NA	mRNA	140.748	66.7343	78.3611	299.477	207.523	356.195
BgiM17041-RA	2.08954	1.06318	NA	mRNA	731.677	326.802	1281.35	1458.87	1600.7	1831.33
BgiM13569-RA	2.71664	1.44182	NA	mRNA	26.8604	19.6277	34.8272	44.2957	85.1725	94.1772
BgiM28915-RA	2.41567	1.27242	NA	mRNA	20.4139	19.6277	24.6692	40.4439	62.1894	55.9469
BgiM14025-RA	2.70086	1.43342	NA	mRNA	42.9766	25.5161	31.9249	94.3691	72.329	107.231
BgiM01619-RA	2.74673	1.45771	NA	mRNA	6.44649	10.7953	15.9625	19.259	36.5025	38.2304
BgiM04656-RA	3.28004	1.71372	NA	mRNA	69.837	46.1252	88.5191	125.183	304.863	244.301
BgiM16636-RA	3.64281	1.86505	NA	mRNA	11.8186	3.92555	24.6692	42.3698	61.5134	47.5548
BgiM25192-RA	2.20719	1.14221	NA	mRNA	160.088	66.7343	85.6168	173.331	283.232	234.977
BgiM30820-RA	4.69855	2.23222	NA	mRNA	3.22325	5.88832	1.45113	10.5924	21.6311	23.3112
BgiM25952-RA	2.58598	1.37071	NA	mRNA	7.52091	9.81387	13.0602	17.3331	35.8265	27.9734
BgiM05920-RA	6.80629	2.76687	NA	mRNA	17.1906	3.92555	39.1806	66.4435	133.166	220.058
BgiM12261-RA	2.79646	1.4836	NA	mRNA	31.1581	16.6836	31.9249	51.0363	99.3679	75.5283
BgiM35222-RA	15.4935	3.9536	NA	mRNA	6.44649	22.5719	2.90226	5.7777	417.751	94.1772
BgiM16042-RA	2.31777	1.21274	NA	mRNA	26.8604	21.5905	34.8272	39.4809	76.3848	79.2581
BgiM06464-RA	2.24176	1.16463	NA	mRNA	19.3395	13.7394	34.8272	42.3698	68.9491	42.8926
BgiM26747-RA	65.3204	6.02946	NA	mRNA	2.14883	0	0	51.0363	177.105	14.9192
BgiM19432-RA	2.36217	1.24011	NA	mRNA	47.2743	39.2555	33.376	68.3694	93.9601	123.083
BgiM10665-RA	5.61582	2.4895	NA	mRNA	7.52091	1.96277	7.25566	15.4072	48.67	37.2979
BgiM14809-RA	2.15257	1.10606	NA	mRNA	53.7208	44.1624	60.9475	80.8878	137.898	124.948
BgiM15853-RA	2.33961	1.22627	NA	mRNA	78.4323	68.6971	108.835	144.442	239.294	217.26
BgiM21563-RA	44.5632	5.47778	NA	mRNA	0	0	0	0	64.8933	4.66224
BgiM20782-RA	4.94893	2.30712	NA	mRNA	29.0092	10.7953	24.6692	57.777	108.155	159.449
BgiM33601-RA	14.6579	3.87361	NA	mRNA	4.29766	0	0	71.2583	6.08375	7.45958
BgiM00162-RA	69.5569	6.12012	NA	mRNA	0	0	0	0	97.3399	12.1218
BgiM21522-RA	1648.13	10.6866	NA	mRNA	6.44649	3.92555	5.80453	103.036	24727.1	4460.83
BgiM33170-RA	2.22034	1.15078	NA	mRNA	19.3395	20.6091	50.7896	73.1842	69.6251	60.6091
BgiM14681-RA	2.68666	1.42581	NA	mRNA	1201.2	674.213	1844.39	2804.11	3844.93	3347.49
BgiM33393-RA	2.05155	1.03672	NA	mRNA	59.0929	89.3062	117.542	138.665	203.468	205.138
BgiM11581-RA	45.6841	5.51362	NA	mRNA	0	0	0	11.5554	43.9382	15.8516
BgiM36113-RA	3.73227	1.90005	NA	mRNA	137.525	63.7902	13.0602	175.257	322.439	306.775
BgiM11425-RA	160.166	7.32342	NA	mRNA	0	0	0	0.96295	168.317	84.8527
BgiM28872-RA	639.096	9.31989	NA	mRNA	2.14883	0.981387	14.5113	117.48	7760.83	4415.14
BgiM36110-RA	4.00912	2.00329	NA	mRNA	87.0277	57.9018	14.5113	180.072	153.446	310.505
BgiM33807-RA	15.2897	3.93449	NA	mRNA	60.1673	41.2183	33.376	51.9993	1559.47	471.819
BgiM36009-RA	4.1631	2.05766	NA	mRNA	24.7116	9.81387	18.8647	49.1104	70.977	107.231
BgiM14200-RA	5.98952	2.58244	NA	mRNA	70.9114	8.83248	47.8874	100.147	324.466	347.803
BgiM13091-RA	5.04833	2.33581	NA	mRNA	3.22325	3.92555	1.45113	8.66655	21.6311	19.5814
BgiM31122-RA	2.43308	1.28278	NA	mRNA	42.9766	32.3858	59.4964	76.073	148.038	106.299
BgiM29772-RA	2.72525	1.44639	NA	mRNA	32.2325	14.7208	49.3385	86.6655	109.507	69.0011
BgiM25947-RA	2.87472	1.52342	NA	mRNA	1099.13	604.534	1472.9	2297.6	4041.64	2795.48
BgiM31869-RA	3.25881	1.70434	NA	mRNA	49.4231	41.2183	95.7747	136.739	263.629	210.733
BgiM31870-RA	2.64981	1.40589	NA	mRNA	114.962	66.7343	134.955	166.59	336.634	338.478
BgiM32024-RA	2.36955	1.24462	NA	mRNA	76.2835	98.1387	71.1055	144.442	259.573	179.962
BgiM02422-RA	2.563	1.35783	NA	mRNA	23.6371	53.9763	53.6919	87.6284	111.535	139.867
BgiM33943-RA	2.22923	1.15654	NA	mRNA	47.2743	51.0321	95.7747	104.962	187.92	141.732
BgiM31275-RA	2.4166	1.27298	NA	mRNA	298.688	167.817	512.25	574.881	802.379	990.259
BgiM08296-RA	2.51737	1.33192	NA	mRNA	9.66974	4.90694	20.3158	22.1478	39.2064	28.9059
BgiM12650-RA	2.21344	1.14629	NA	mRNA	59.0929	52.0135	62.3987	103.999	171.021	110.961
BgiM13800-RA	3.2283	1.69078	NA	mRNA	7.52091	1.96277	13.0602	21.1849	36.5025	18.649
BgiM26277-RA	14.5473	3.86268	NA	mRNA	23.6371	3.92555	8.70679	49.1104	286.612	213.531
BgiM31399-RA	2.46	1.29866	NA	mRNA	12.893	9.81387	39.1806	34.6662	64.8933	55.0144
BgiM35149-RA	3.14964	1.65519	NA	mRNA	13.9674	13.7394	21.767	25.0367	68.9491	65.2713
BgiM18179-RA	3.25427	1.70233	NA	mRNA	2.14883	3.92555	5.80453	8.66655	19.6032	13.9867
BgiM13911-RA	2.24799	1.16864	NA	mRNA	33.3069	31.4044	49.3385	59.7029	112.887	85.7852
BgiM31861-RA	2.27849	1.18808	NA	mRNA	22.5627	25.5161	47.8874	58.7399	89.2283	72.7309
BgiM22098-RA	2.03845	1.02747	NA	mRNA	177.279	167.817	391.806	382.291	546.185	575.32
BgiM31139-RA	2.45772	1.29732	NA	mRNA	21.4883	12.758	40.6317	57.777	56.7816	71.7985
BgiM16188-RA	2.2006	1.1379	NA	mRNA	71.9858	81.4551	82.7145	116.517	217.663	187.422
BgiM12359-RA	2.3994	1.26267	NA	mRNA	24.7116	33.3672	66.7521	65.4806	124.379	111.894
BgiM09154-RA	3.65626	1.87037	NA	mRNA	5.37208	4.90694	5.80453	14.4442	16.8993	31.7032
BgiM18284-RA	2.16325	1.1132	NA	mRNA	32.2325	23.5533	34.8272	77.036	64.8933	55.9469
BgiM19226-RA	2.12279	1.08596	NA	mRNA	226.702	237.496	284.422	460.29	544.157	586.51
BgiM00352-RA	3.58853	1.84339	NA	mRNA	22.5627	16.6836	23.2181	51.0363	78.4127	98.8395
BgiM31405-RA	17.1425	4.09951	NA	mRNA	3.22325	0	1.45113	16.3701	46.6421	42.8926
BgiM26289-RA	13.3176	3.73526	NA	mRNA	8.59532	0	7.25566	17.3331	83.8205	129.61
BgiM06389-RA	2.27256	1.18432	NA	mRNA	8.59532	6.86971	20.3158	20.2219	35.1505	27.9734
BgiM20696-RA	2.58602	1.37074	NA	mRNA	27.9348	14.7208	21.767	42.3698	68.9491	57.8118
BgiM19671-RA	2.12919	1.0903	NA	mRNA	450.18	705.617	645.754	1007.25	1188.36	1642.04
BgiM27373-RA	4.01346	2.00485	NA	mRNA	169.758	22.5719	4.3534	227.256	208.875	358.06
BgiM13310-RA	3.02296	1.59596	NA	mRNA	8.59532	1.96277	7.25566	11.5554	25.011	20.5138
BgiM28636-RA	3.17241	1.66558	NA	mRNA	30.0836	30.423	8.70679	51.0363	102.072	69.9336
BgiM26148-RA	2.11253	1.07897	NA	mRNA	41.9022	35.3299	68.2032	73.1842	130.463	105.367
BgiM21540-RA	2.0629	1.04468	NA	mRNA	52.6464	52.9949	76.91	87.6284	162.909	127.745
BgiM01099-RA	2.63724	1.39903	NA	mRNA	127.855	454.382	921.469	1069.84	1682.49	1215.91
BgiM02646-RA	3.70863	1.89089	NA	mRNA	480.264	471.066	374.392	1570.57	1083.58	2266.78
BgiM02832-RA	2.24124	1.1643	NA	mRNA	20.4139	7.8511	36.2783	39.4809	49.3459	57.8118
BgiM03059-RA	4.94719	2.30661	NA	mRNA	1.07442	0	8.70679	16.3701	24.335	13.9867
BgiM05820-RA	3.46566	1.79313	NA	mRNA	5.37208	7.8511	11.6091	21.1849	32.4466	36.3655
BgiM08748-RA	3.57255	1.83695	NA	mRNA	36.5301	3.92555	26.1204	54.8881	84.4965	102.569
BgiM08799-RA	4.88546	2.28849	NA	mRNA	59.0929	11.7766	68.2032	160.813	334.606	190.219
BgiM10305-RA	4.26013	2.0909	NA	mRNA	25.786	7.8511	0	39.4809	49.3459	59.6766
BgiM10357-RA	6.47339	2.69452	NA	mRNA	4.29766	0	8.70679	13.4813	48.67	30.7708
BgiM10678-RA	110.888	6.79295	NA	mRNA	0	0	0	0	137.222	38.2304
BgiM11894-RA	17.4691	4.12673	NA	mRNA	3.22325	0	2.90226	48.1475	11.4915	73.6634
BgiM12126-RA	146.526	7.19501	NA	mRNA	8.59532	5.88832	0	132.887	1128.87	1092.83
BgiM12127-RA	16.6406	4.05664	NA	mRNA	17.1906	1.96277	15.9625	32.7403	267.009	309.573
BgiM12168-RA	3.45717	1.78959	NA	mRNA	44.051	21.5905	40.6317	61.6288	171.697	138.002
BgiM13627-RA	2.41061	1.2694	NA	mRNA	36.5301	27.4788	36.2783	51.9993	103.424	88.5825
BgiM13628-RA	5.88079	2.55601	NA	mRNA	2.14883	1.96277	2.90226	8.66655	18.9272	21.4463
BgiM14198-RA	5.9807	2.58031	NA	mRNA	2.14883	0	2.90226	9.6295	10.8155	17.7165
BgiM14201-RA	6.14342	2.61904	NA	mRNA	32.2325	6.86971	24.6692	47.1845	158.853	193.949
BgiM14327-RA	5.04207	2.33401	NA	mRNA	9.66974	18.6464	23.2181	77.036	88.5523	100.704
BgiM14704-RA	2.22672	1.15492	NA	mRNA	38.679	25.5161	40.6317	54.8881	99.3679	81.1229
BgiM16179-RA	15.2154	3.92746	NA	mRNA	2.14883	14.7208	1.45113	31.7773	122.351	147.327
BgiM16596-RA	129.057	7.01186	NA	mRNA	0	0	0	1.9259	176.429	26.1085
BgiM16616-RA	380.045	8.57003	NA	mRNA	4.29766	5.88832	40.6317	381.328	11930.9	7605.98
BgiM17517-RA	464.446	8.85937	NA	mRNA	3.22325	2.94416	17.4136	44.2957	8482.09	3165.66
BgiM18322-RA	8.32553	3.05754	NA	mRNA	2.14883	0	0	3.8518	10.8155	14.9192
BgiM18454-RA	3.67416	1.87741	NA	mRNA	6.44649	2.94416	10.1579	10.5924	33.7986	31.7032
BgiM18802-RA	15.1453	3.9208	NA	mRNA	18.2651	0	13.0602	118.443	0	378.574
BgiM19295-RA	1523.75	10.5734	NA	mRNA	4.29766	4.90694	1.45113	96.295	15091.7	3479.89
BgiM19296-RA	1285.74	10.3284	NA	mRNA	2.14883	0	4.3534	28.8885	8720.04	1662.55
BgiM19297-RA	23.5147	4.55549	NA	mRNA	6.44649	6.86971	4.3534	9.6295	342.042	99.7719
BgiM19856-RA	117.232	6.87322	NA	mRNA	1.07442	1.96277	1.45113	81.8507	106.804	523.103
BgiM20783-RA	6.15695	2.62221	NA	mRNA	8.59532	3.92555	4.3534	19.259	37.8544	55.0144
BgiM20903-RA	2.29961	1.20139	NA	mRNA	49.4231	35.3299	56.5941	72.2212	131.815	123.083
BgiM21191-RA	3.1976	1.67699	NA	mRNA	13.9674	11.7766	14.5113	29.8514	59.4855	42.8926
BgiM22707-RA	5.44144	2.44399	NA	mRNA	31.1581	16.6836	15.9625	44.2957	136.546	173.435
BgiM23550-RA	3.3086	1.72622	NA	mRNA	8.59532	14.7208	27.5715	27.9255	72.329	71.7985
BgiM23728-RA	4.75473	2.24936	NA	mRNA	13.9674	21.5905	33.376	50.0734	168.993	114.691
BgiM24371-RA	4.43914	2.15028	NA	mRNA	4.29766	6.86971	11.6091	25.0367	47.994	33.5681
BgiM25190-RA	3.28771	1.71708	NA	mRNA	37.6045	18.6464	17.4136	78.9619	88.5523	78.3256
BgiM25191-RA	3.0913	1.62821	NA	mRNA	46.1999	12.758	18.8647	51.9993	106.128	85.7852
BgiM26514-RA	3.1501	1.6554	NA	mRNA	15.0418	5.88832	24.6692	38.518	35.8265	72.7309
BgiM27364-RA	2.34875	1.2319	NA	mRNA	20.4139	9.81387	11.6091	33.7032	25.6869	41.0277
BgiM27665-RA	5.33642	2.41587	NA	mRNA	3.22325	0.981387	7.25566	14.4442	33.1226	20.5138
BgiM28725-RA	2.47943	1.31001	NA	mRNA	7.52091	26.4975	11.6091	45.2586	38.5304	31.7032
BgiM29026-RA	16.7834	4.06897	NA	mRNA	0	0.981387	7.25566	11.5554	56.7816	95.1097
BgiM29050-RA	15.8747	3.98866	NA	mRNA	4.29766	0.981387	2.90226	1.9259	116.267	35.433
BgiM29470-RA	12.4611	3.63935	NA	mRNA	4.29766	7.8511	0	23.1108	75.7088	70.866
BgiM29513-RA	4.03793	2.01362	NA	mRNA	4.29766	1.96277	7.25566	10.5924	23.659	25.1761
BgiM29974-RA	2.50606	1.32542	NA	mRNA	3.22325	9.81387	23.2181	30.8144	34.4746	27.9734
BgiM29975-RA	2.28043	1.18931	NA	mRNA	15.0418	25.5161	8.70679	31.7773	37.8544	44.7575
BgiM30264-RA	2.79819	1.4845	NA	mRNA	21.4883	25.5161	23.2181	49.1104	90.5802	59.6766
BgiM31014-RA	2.20515	1.14088	NA	mRNA	6.44649	15.7022	24.6692	32.7403	42.5862	29.8383
BgiM31188-RA	2.88086	1.5265	NA	mRNA	4.29766	8.83248	11.6091	16.3701	24.335	33.5681
BgiM31210-RA	2.52708	1.33747	NA	mRNA	22.5627	13.7394	10.1579	25.9996	50.0219	43.825
BgiM31211-RA	2.56051	1.35643	NA	mRNA	10.7442	11.7766	11.6091	18.296	39.8823	31.7032
BgiM32012-RA	15.545	3.95837	NA	mRNA	9.66974	5.88832	20.3158	74.1471	55.4297	451.305
BgiM33352-RA	5.38818	2.4298	NA	mRNA	10.7442	1.96277	8.70679	25.9996	50.6979	45.6899
BgiM33587-RA	34.3032	5.10027	NA	mRNA	0	0	2.90226	0.96295	148.038	3.72979
BgiM34083-RA	3.28854	1.71745	NA	mRNA	6.44649	5.88832	5.80453	21.1849	29.0668	13.0543
BgiM34411-RA	3.54367	1.82524	NA	mRNA	2.14883	0.981387	17.4136	13.4813	34.4746	28.9059
BgiM35011-RA	2.52974	1.33899	NA	mRNA	60.1673	44.1624	76.91	104.962	202.116	153.854
BgiM36006-RA	2.26906	1.1821	NA	mRNA	16.1162	8.83248	21.767	28.8885	37.1785	41.9601
BgiM36008-RA	2.86657	1.51932	NA	mRNA	19.3395	3.92555	4.3534	19.259	28.3908	34.5006
BgiM36012-RA	2.88441	1.52828	NA	mRNA	15.0418	1.96277	13.0602	28.8885	33.7986	27.041
BgiM36471-RA	2.02609	1.0187	NA	mRNA	45.1255	34.3485	82.7145	106.887	106.804	116.556
BgiM04847-RA	2.47044	1.30477	NACHT and WD repeat domain-containing protein 1	mRNA	22.5627	42.1996	50.7896	68.3694	112.211	107.231
BgiM02117-RA	2.35688	1.23688	natural resistance-associated macrophage protein 2-like isoform X2	mRNA	78.4323	86.3621	132.053	142.517	295.4	263.883
BgiM20636-RA	2.13888	1.09685	neural proliferation differentiation and control protein 1-like isoform X1	mRNA	267.529	190.389	316.347	414.068	683.408	560.401
BgiM10589-RA	7.52635	2.91195	neuroglian	mRNA	2.14883	0.981387	5.80453	18.296	42.5862	16.7841
BgiM07769-RA	2.30703	1.20604	Neuronal PAS domain-containing protein 4	mRNA	168.683	236.514	355.527	421.772	638.793	696.538
BgiM20082-RA	4.01703	2.00613	neurotensin receptor type 1	mRNA	8.59532	1.96277	5.80453	25.9996	12.8435	31.7032
BgiM17188-RA	3.13818	1.64993	NFX1-type zinc finger-containing protein 1	mRNA	18.2651	3.92555	31.9249	33.7032	77.0608	62.474
BgiM12763-RA	2.07323	1.05188	nuclear factor 1 X-type-like isoform X1	mRNA	15.0418	22.5719	24.6692	27.9255	50.6979	52.2171
BgiM15709-RA	16.4612	4.041	organic cation transporter protein	mRNA	2.14883	0.981387	0	1.9259	69.6251	4.66224
BgiM15704-RA	17.0551	4.09214	organic cation transporter-like protein isoform X2	mRNA	0	0	2.90226	3.8518	55.4297	15.8516
BgiM34543-RA	2.6357	1.39818	otopetrin-2	mRNA	6.44649	10.7953	13.0602	16.3701	29.7428	36.3655
BgiM35341-RA	9.64434	3.26968	ovulation prohormone	mRNA	19.3395	0	0	10.5924	47.994	141.732
BgiM01526-RA	2.17739	1.1226	pancreas transcription factor 1 subunit alpha	mRNA	76.2835	32.3858	56.5941	95.332	116.267	150.124
BgiM09106-RA	2.13982	1.09749	papilin	mRNA	315.878	189.408	249.595	365.921	570.52	680.687
BgiM28919-RA	2.09953	1.07007	patched domain-containing protein 2	mRNA	39.7534	32.3858	50.7896	53.9252	98.6919	107.231
BgiM25263-RA	4.86964	2.28382	perlucin-like isoform X1	mRNA	5.37208	3.92555	8.70679	31.7773	18.2512	43.825
BgiM28196-RA	2.09816	1.06913	phosphoenolpyruvate phosphomutase	mRNA	32.2325	23.5533	39.1806	47.1845	88.5523	65.2713
BgiM29648-RA	2.29022	1.19548	phospholipid scramblase 2	mRNA	85.9532	77.5296	124.797	138.665	261.601	262.018
BgiM11690-RA	2.06603	1.04686	plasma membrane calcium-transporting ATPase 3	mRNA	21.4883	13.7394	18.8647	28.8885	35.1505	49.4197
BgiM04589-RA	2.14213	1.09905	polycystic kidney disease protein 1-like 2	mRNA	90.2509	59.8646	91.4213	156.961	168.317	193.949
BgiM32139-RA	2.58444	1.36985	Polycystic kidney disease protein 1-like 3	mRNA	51.5719	45.1438	110.286	115.554	241.998	179.962
BgiM14705-RA	2.05267	1.0375	polyketide synthase	mRNA	112.814	77.5296	101.579	159.85	262.953	178.098
BgiM33879-RA	2.09527	1.06713	polypeptide N-acetylgalactosaminyltransferase 1	mRNA	84.8788	27.4788	69.6543	112.665	120.323	150.124
BgiM33124-RA	29.5637	4.88576	polypeptide N-acetylgalactosaminyltransferase 5	mRNA	2.14883	3.92555	0	4.81475	139.25	81.1229
BgiM09568-RA	2.14057	1.098	polypeptide N-acetylgalactosaminyltransferase 9	mRNA	44.051	20.6091	47.8874	69.3324	88.5523	84.8527
BgiM33487-RA	893.876	9.80393	ponticulin-like protein H	mRNA	0	1.96277	1.45113	75.1101	3182.48	1219.64
BgiM34225-RA	2.13463	1.09398	potassium channel sub T member 1	mRNA	16.1162	9.81387	26.1204	31.7773	46.6421	34.5006
BgiM34234-RA	8.478	3.08372	potassium channel sub T member 1	mRNA	1.07442	1.96277	2.90226	10.5924	28.3908	23.3112
BgiM02964-RA	3.55378	1.82936	potassium/sodium hyperpolarization-activated cyclic nucleotide-gated channel 4	mRNA	8.59532	0.981387	2.90226	10.5924	18.2512	19.5814
BgiM33738-RA	2.62963	1.39486	prolyl 4-hydroxylase subunit alpha-2	mRNA	37.6045	25.5161	17.4136	70.2953	60.1615	83.9203
BgiM02853-RA	2.55536	1.35353	prominin-1	mRNA	299.762	148.189	313.445	491.104	861.188	595.834
BgiM11479-RA	3.2845	1.71568	Prostaglandin reductase 1	mRNA	15.0418	14.7208	21.767	34.6662	60.8375	77.3932
BgiM29559-RA	18.3508	4.19777	prostatic spermine-binding protein-like X1	mRNA	2.14883	0	7.25566	33.7032	22.983	143.597
BgiM32541-RA	2.86519	1.51863	protein FAM43A	mRNA	49.4231	26.4975	59.4964	85.7025	151.418	153.854
BgiM30567-RA	2.7683	1.469	protein sel-1 3	mRNA	25.786	7.8511	5.80453	34.6662	41.9103	35.433
BgiM25172-RA	2.09719	1.06846	Protein tanc2	mRNA	125.707	127.58	171.234	247.478	343.394	301.181
BgiM05827-RA	2.1662	1.11517	protein Tob1	mRNA	24.7116	28.4602	34.8272	45.2586	83.8205	63.4064
BgiM11708-RA	9.3833	3.23009	protein Wnt-16	mRNA	1.07442	0	1.45113	5.7777	18.2512	13.0543
BgiM10379-RA	3.1288	1.64561	protein Wnt-7b	mRNA	4.29766	4.90694	5.80453	10.5924	22.983	16.7841
BgiM22825-RA	4.10352	2.03686	protocadherin beta-14	mRNA	9.66974	0.981387	4.3534	15.4072	25.011	26.1085
BgiM08402-RA	3.03707	1.60268	protocadherin Fat 4	mRNA	106.367	88.3248	97.2258	271.552	375.84	242.436
BgiM22346-RA	3.92067	1.9711	protocadherin-9	mRNA	19.3395	5.88832	20.3158	28.8885	87.2004	67.1362
BgiM24413-RA	2.63384	1.39717	ras association domain-containing protein 9	mRNA	18.2651	18.6464	43.534	48.1475	97.3399	69.0011
BgiM00386-RA	2.87439	1.52325	ras-interacting protein RIP3	mRNA	53.7208	20.6091	78.3611	95.332	177.781	168.773
BgiM24137-RA	3.65588	1.87022	receptor-type guanylate cyclase gcy-28	mRNA	11.8186	20.6091	37.7294	52.9622	106.128	101.637
BgiM14326-RA	4.77346	2.25504	receptor-type tyrosine-protein phosphatase epsilon-like isoform X4	mRNA	11.8186	11.7766	15.9625	37.555	89.2283	68.0687
BgiM00435-RA	2.01268	1.00912	reversion-inducing cysteine-rich protein with Kazal motifs	mRNA	46.1999	32.3858	21.767	50.0734	77.0608	76.4607
BgiM08912-RA	2.02886	1.02067	Ribosomal protein S6 kinase alpha-5	mRNA	58.0184	66.7343	95.7747	113.628	182.512	152.921
BgiM29855-RA	2.48734	1.3146	RING finger domain and kelch repeat-containing protein	mRNA	10.7442	8.83248	11.6091	17.3331	36.5025	26.1085
BgiM02592-RA	2.79193	1.48126	SCO-spondin	mRNA	1431.12	521.117	756.04	1756.42	3284.55	2523.2
BgiM25297-RA	3.48895	1.80279	secretory phospholipase A2 receptor	mRNA	71.9858	181.557	139.309	346.662	352.857	675.092
BgiM01164-RA	19.6613	4.29729	semaphorin-5A	mRNA	18.2651	1.96277	1.45113	53.9252	141.954	260.153
BgiM25933-RA	20.5359	4.36008	serine carboxypeptidase CPVL	mRNA	1.07442	0	0	1.9259	12.1675	39.1628
BgiM18469-RA	1472.9	10.5244	Serine protease 48	mRNA	2.14883	0.981387	1.45113	167.553	5506.47	3423.95
BgiM18473-RA	53.9317	5.75306	serine protease 55	mRNA	2.14883	9.81387	14.5113	18.296	984.891	509.116
BgiM25550-RA	60.7647	5.92516	serine protease 56	mRNA	1.07442	18.6464	4.3534	11.5554	1118.73	427.993
BgiM22689-RA	3.13871	1.65017	serine-rich adhesin for platelets	mRNA	7.52091	3.92555	5.80453	13.4813	26.3629	17.7165
BgiM32151-RA	2.48629	1.314	serine-rich adhesin for platelets	mRNA	75.2091	43.181	97.2258	200.294	150.742	187.422
BgiM26965-RA	2.62946	1.39477	serine/arginine repetitive matrix protein 2	mRNA	13.9674	21.5905	24.6692	38.518	65.5693	56.8793
BgiM10337-RA	2.4803	1.31051	serine/threonine-protein kinase PAK 3	mRNA	61.2417	25.5161	71.1055	129.035	112.887	151.989
BgiM06158-RA	2.24917	1.16939	serine/threonine-protein kinase/endoribonuclease ire-1	mRNA	38.679	40.2369	31.9249	63.5547	112.211	75.5283
BgiM16128-RA	2.24174	1.16462	SH3 and multiple ankyrin repeat domains protein 1-like isoform X3	mRNA	199.841	170.761	153.82	290.811	491.432	395.358
BgiM29136-RA	18.6793	4.22337	sialin	mRNA	2.14883	0	0	0	65.5693	2.79734
BgiM29137-RA	176.13	7.46049	sialin-like isoform X1	mRNA	0	0	0	0	246.054	33.5681
BgiM29135-RA	36.3399	5.18348	sialin-like isoform X1	mRNA	0	0	1.45113	0	85.8484	23.3112
BgiM29134-RA	16.4542	4.04038	sialin-like isoform X2	mRNA	1.07442	0	0	0	35.8265	6.52713
BgiM03768-RA	2.99921	1.58458	Sideroflexin-1	mRNA	197.692	172.724	226.377	452.586	556.325	784.188
BgiM15480-RA	7.96022	2.99281	single-minded 1	mRNA	2.14883	4.90694	2.90226	13.4813	47.994	28.9059
BgiM16312-RA	2.82456	1.49803	sn1-specific diacylglycerol lipase alpha-like isoform X1	mRNA	20.4139	23.5533	18.8647	51.0363	54.7537	74.5958
BgiM18893-RA	4.02504	2.009	sodium- and chloride-dependent glycine transporter 1	mRNA	328.771	66.7343	661.716	830.063	1507.42	1922.71
BgiM01977-RA	15.2219	3.92808	sodium-coupled monocarboxylate transporter 1	mRNA	0	1.96277	0	2.88885	45.9661	3.72979
BgiM32232-RA	27.8367	4.79891	sodium-coupled monocarboxylate transporter 1	mRNA	15.0418	1.96277	8.70679	27.9255	598.235	132.408
BgiM05375-RA	5.66391	2.5018	sodium-coupled monocarboxylate transporter 2	mRNA	12.893	8.83248	5.80453	26.9626	73.005	63.4064
BgiM29383-RA	87.4309	6.45007	sodium-dependent phosphate transport protein 3	mRNA	0	0	0	0.96295	115.591	21.4463
BgiM28547-RA	15.46	3.95046	sodium-dependent proline transporter-like isoform X1	mRNA	3.22325	0	7.25566	13.4813	93.2841	78.3256
BgiM00553-RA	43.5089	5.44324	sodium-driven chloride bicarbonate exchanger	mRNA	64.4649	3.92555	21.767	172.368	1887.99	1930.17
BgiM04519-RA	2.20401	1.14013	sodium-independent sulfate anion transporter	mRNA	338.441	213.942	535.468	623.991	891.607	883.96
BgiM00161-RA	20.201	4.33636	sodium/nucleoside cotransporter 1	mRNA	2.14883	0	2.90226	1.9259	87.8763	42.8926
BgiM33840-RA	2.61354	1.38601	sodium/potassium-transporting ATPase subunit alpha-2	mRNA	181.576	122.673	184.294	265.774	429.918	583.712
BgiM21748-RA	2.44189	1.288	Sodium/potassium-transporting ATPase subunit beta-2	mRNA	50.4975	57.9018	127.7	147.331	175.077	256.423
BgiM32104-RA	12.9796	3.69817	solute carrier family 22 member 13-like isoform X2	mRNA	7.52091	1.96277	2.90226	7.7036	150.742	21.4463
BgiM22623-RA	10.098	3.336	solute carrier family 22 member 5	mRNA	0	2.94416	2.90226	2.88885	59.4855	11.1894
BgiM22569-RA	43.1884	5.43257	solute carrier family 22 member 6-B-like isoform X1	mRNA	0	0	2.90226	9.6295	139.25	43.825
BgiM02423-RA	9.90559	3.30824	solute carrier family 23 member 1	mRNA	12.893	0	13.0602	18.296	193.328	59.6766
BgiM03416-RA	19.3449	4.27388	solute carrier family 23 member 2	mRNA	0	0.981387	11.6091	7.7036	212.931	52.2171
BgiM03415-RA	48.7533	5.60743	solute carrier family 23 member 2	mRNA	0	0	0	0	66.9212	9.32448
BgiM00165-RA	5.00814	2.32427	solute carrier family 28 member 3	mRNA	12.893	4.90694	0	24.0737	22.983	48.4873
BgiM04669-RA	2.19245	1.13254	sorting nexin-16	mRNA	32.2325	14.7208	13.0602	44.2957	50.0219	39.1628
BgiM13554-RA	3.26511	1.70713	sphingosine kinase 1	mRNA	52.6464	58.8832	58.0453	107.85	208.875	240.571
BgiM20835-RA	17.4341	4.12384	spore wall protein 2	mRNA	6.44649	0	11.6091	84.7396	17.5753	238.707
BgiM19594-RA	2.00047	1.00034	STE20-like serine/threonine-protein kinase isoform X2	mRNA	36.5301	23.5533	27.5715	40.4439	70.3011	66.2038
BgiM32200-RA	2.10053	1.07075	stimulated by retinoic acid 6 protein isoform X2	mRNA	47.2743	38.2741	84.1657	101.11	120.999	136.137
BgiM29421-RA	2.26419	1.179	sulfatase-modifying factor 2	mRNA	384.641	112.86	307.64	667.324	497.515	660.173
BgiM06841-RA	3.1751	1.6668	Synaptotagmin-15	mRNA	111.739	69.6785	88.5191	202.219	336.634	321.694
BgiM20066-RA	2.26703	1.1808	TBC1 domain member 2B	mRNA	38.679	14.7208	43.534	52.9622	93.2841	75.5283
BgiM20691-RA	17.6992	4.14561	temptin	mRNA	2.14883	0	10.1579	10.5924	179.809	54.082
BgiM22178-RA	3.18741	1.67239	TEP-2	mRNA	151.493	114.822	132.053	283.107	536.046	454.102
BgiM34760-RA	2.28455	1.19191	tetraspanin-8	mRNA	11.8186	22.5719	23.2181	43.3327	37.1785	53.1495
BgiM02716-RA	2.86544	1.51876	thrombospondin type-1 domain-containing protein 4-like isoform X1	mRNA	35.4557	16.6836	24.6692	63.5547	58.8096	100.704
BgiM19623-RA	6.40574	2.67936	TLR cluster1 member 8	mRNA	2.14883	1.96277	13.0602	22.1478	47.994	48.4873
BgiM15777-RA	2.03126	1.02237	TLR cluster4 member 2	mRNA	40.8278	24.5347	34.8272	50.0734	65.5693	89.515
BgiM08320-RA	11.4501	3.51729	trans-L-3-hydroxyproline dehydratase	mRNA	2.14883	0	2.90226	15.4072	43.2622	15.8516
BgiM04854-RA	2.46203	1.29985	transcription factor 7-like 2 isoform X4	mRNA	17.1906	17.665	11.6091	24.0737	50.6979	41.9601
BgiM05350-RA	5.73221	2.51909	transcription factor mef2A	mRNA	1.07442	1.96277	4.3534	4.81475	23.659	21.4463
BgiM02348-RA	3.44788	1.78571	transient receptor potential cation channel subfamily M member 1	mRNA	22.5627	12.758	14.5113	48.1475	79.0887	48.4873
BgiM25576-RA	35.2505	5.13957	transient receptor potential cation channel subfamily M member 3	mRNA	4.29766	1.96277	4.3534	27.9255	331.902	69.0011
BgiM22634-RA	6.76137	2.75732	transient-receptor-potential-like protein	mRNA	8.59532	0	2.90226	14.4442	47.318	25.1761
BgiM09529-RA	2.21198	1.14534	transmembrane emp24 domain-containing protein 7	mRNA	35.4557	9.81387	23.2181	40.4439	56.1057	56.8793
BgiM06523-RA	2.50361	1.32401	transmembrane protein 178B	mRNA	315.878	194.315	417.926	495.919	978.807	851.325
BgiM15181-RA	4.076	2.02715	transmembrane protein 181	mRNA	3.22325	2.94416	5.80453	9.6295	26.3629	17.7165
BgiM24914-RA	3.48382	1.80067	transmembrane protein 233	mRNA	4.29766	5.88832	7.25566	18.296	32.4466	13.9867
BgiM13944-RA	3.72818	1.89847	trichohyalin	mRNA	49.4231	21.5905	36.2783	102.073	156.825	145.462
BgiM21533-RA	2.62545	1.39256	tripartite motif-containing protein 60-like isoform X1	mRNA	48.3487	56.9205	65.3009	110.739	154.122	185.557
BgiM34676-RA	2.04537	1.03236	tumor necrosis factor receptor superfamily member 6	mRNA	31.1581	16.6836	20.3158	37.555	46.6421	56.8793
BgiM00958-RA	2.32266	1.21578	TWiK family of potassium channels protein 18	mRNA	27.9348	5.88832	18.8647	35.6291	45.9661	42.8926
BgiM16490-RA	3.19644	1.67647	two pore calcium channel protein 2	mRNA	33.3069	16.6836	33.376	47.1845	123.027	99.7719
BgiM20274-RA	2.14865	1.10343	TYRosinase family member (tyr-3)	mRNA	215.958	189.408	316.347	415.031	656.369	481.143
BgiM00113-RA	3.58494	1.84195	tyrosine-protein kinase receptor torso	mRNA	22.5627	7.8511	15.9625	25.9996	71.653	72.7309
BgiM11908-RA	15.4439	3.94896	universal stress protein MT2085-like isoform X1	mRNA	10.7442	3.92555	7.25566	15.4072	267.009	79.2581
BgiM27792-RA	3.2616	1.70558	UPF0764 protein	mRNA	64.4649	20.6091	23.2181	81.8507	164.937	110.029
BgiM29385-RA	33.3507	5.05965	vesicular glutamate transporter 3	mRNA	2.14883	0	4.3534	9.6295	212.255	46.6224
BgiM01603-RA	2.29649	1.19943	vitamin D3 hydroxylase-associated protein-like isoform X1	mRNA	12.893	14.7208	26.1204	29.8514	52.7258	42.8926
BgiM06087-RA	3.13147	1.64684	voltage-dependent calcium channel gamma-2 subunit	mRNA	160.088	63.7902	213.316	277.329	600.939	494.197
BgiM27547-RA	2.58952	1.37268	von Willebrand factor C domain-containing protein 2	mRNA	326.622	122.673	139.309	427.55	632.034	467.156
BgiM06212-RA	2.8221	1.49677	WAP four-disulfide core domain protein 3-like isoform X1	mRNA	15.0418	16.6836	60.9475	94.3691	70.3011	99.7719
BgiM30364-RA	108.109	6.75635	zinc carboxypeptidase A 1	mRNA	0	0	0	1.9259	112.211	56.8793
BgiM30365-RA	76.7771	6.2626	zinc carboxypeptidase A 1	mRNA	2.14883	0	0	6.74065	183.188	96.0421
BgiM09337-RA	2.02248	1.01612	zinc finger CCCH domain-containing protein 26	mRNA	225.627	210.998	261.204	356.291	458.985	597.699
BgiM32855-RA	4.29901	2.10401	zinc finger protein	mRNA	4.29766	1.96277	4.3534	10.5924	14.1954	26.1085
BgiM31951-RA	2.20631	1.14164	zinc finger protein ZIC 4	mRNA	21.4883	25.5161	47.8874	50.0734	83.8205	77.3932
BgiM13970-RA	2.32689	1.2184	zinc finger SWIM domain-containing protein 5-like isoform X1	mRNA	13.9674	17.665	33.376	47.1845	56.7816	49.4197

## Sheet: iMline-Dp_2dpi_down
Table S6. Summary of the differentially expressed genes in iM line snails infected with D. potomaca
Transcript ID	FC	log2FC(iM line vs Dp_2dpi)	Annotation	Transcript Type	iM Control-2dpi R1	iM Control-2dpi R2	iM Control-2dpi R3	iM vs. Dp-2dpi R1	iM vs. Dp-2dpi R2	iM vs. Dp-2dpi R3
BgiM32896-RA	0.1032	-3.27648	2-hydroxyacylsphingosine 1-beta-galactosyltransferase	mRNA	64.4649	78.511	74.0077	39.4809	4.7318	5.59469
BgiM27121-RA	0.161725	-2.62839	3 beta-hydroxysteroid dehydrogenase/Delta 5-->4-isomerase type 3	mRNA	1.07442	172.724	0	0	0	1.8649
BgiM06035-RA	0.00527549	-7.56648	4-aminobutyrate aminotransferase mitochondrial-like isoform X1	mRNA	46.1999	656.548	7.25566	3.8518	0.675972	4.66224
BgiM04875-RA	0.0768067	-3.70262	60S ribosomal protein L36a	mRNA	39.7534	549.577	0	0	1.35194	0.932448
BgiM19948-RA	0.462419	-1.11273	78 kDa glucose-regulated protein	mRNA	9.66974	123.655	0	0	0	0
BgiM16357-RA	0.22459	-2.15464	A disintegrin and metalloproteinase with thrombospondin motifs 7	mRNA	3.22325	44.1624	1.45113	2.88885	0	0
BgiM16355-RA	0.23533	-2.08724	A disintegrin and metalloproteinase with thrombospondin motifs 7	mRNA	69.837	1381.79	0	0	0.675972	0
BgiM14527-RA	0.315301	-1.6652	A disintegrin and metalloproteinase with thrombospondin motifs 7	mRNA	9.66974	306.193	0	0	0	0
BgiM20767-RA	0.000758341	-10.3649	A disintegrin and metalloproteinase with thrombospondin motifs 9	mRNA	5.37208	101.083	0	0	0	0
BgiM20769-RA	0.00102577	-9.92908	A disintegrin and metalloproteinase with thrombospondin motifs 9	mRNA	18.2651	126.599	7.25566	6.74065	1.35194	1.8649
BgiM20768-RA	0.00445476	-7.81044	A disintegrin and metalloproteinase with thrombospondin motifs 9	mRNA	10.7442	451.438	2.90226	2.88885	0	0
BgiM22954-RA	0.0504418	-4.30924	acid ceramidase	mRNA	11.8186	288.528	4.3534	5.7777	5.40777	3.72979
BgiM04621-RA	0.0272379	-5.19824	acidic mammalian chitinase	mRNA	6.44649	142.301	5.80453	3.8518	6.75972	5.59469
BgiM23054-RA	0.38451	-1.37891	acidic repeat-containing protein	mRNA	47.2743	37.2927	23.2181	12.5183	2.02792	10.2569
BgiM12118-RA	0.0595217	-4.07044	actin cytoplasmic	mRNA	12.893	18.6464	8.70679	7.7036	2.02792	1.8649
BgiM13297-RA	0.0106505	-6.55293	actin cytoplasmic type 5	mRNA	89.1765	57.9018	56.5941	39.4809	29.0668	27.041
BgiM26760-RA	0.478042	-1.06479	actin-85C-like isoform X2	mRNA	13.9674	99.1201	10.1579	8.66655	2.70389	2.79734
BgiM08047-RA	0.454796	-1.13671	activator of 90 kDa heat shock protein ATPase 1	mRNA	20.4139	258.105	2.90226	0	18.9272	3.72979
BgiM13428-RA	0.0027613	-8.50044	Acylcarnitine hydrolase	mRNA	2.14883	56.9205	0	0	0	0
BgiM16947-RA	0.0698164	-3.84029	acyloxyacyl hydrolase	mRNA	73.0603	66.7343	17.4136	36.5921	0	0
BgiM00106-RA	0.151293	-2.72458	ADAM 17-like protease	mRNA	78.4323	18.6464	0	7.7036	0	0
BgiM21280-RA	0.208395	-2.26261	ADAM 17-like protease	mRNA	17.1906	225.719	0	0	0	0
BgiM16537-RA	0.255615	-1.96795	ADAM family mig-17	mRNA	35.4557	1059.9	0	0	1.35194	0
BgiM24855-RA	0.278475	-1.84438	ADAM family mig-17	mRNA	110.665	671.269	21.767	60.6658	2.70389	4.66224
BgiM16545-RA	0.230263	-2.11865	ADAM family mig-17	mRNA	58.0184	551.54	14.5113	29.8514	0	1.8649
BgiM18395-RA	0.0247671	-5.33543	adenosine deaminase AGSA	mRNA	50.4975	37.2927	34.8272	27.9255	8.11166	13.9867
BgiM18396-RA	0.110861	-3.17318	adenosine deaminase CECR1	mRNA	5.37208	67.7157	10.1579	0	0	1.8649
BgiM18376-RA	0.0986004	-3.34226	adenosine deaminase cecr1	mRNA	62.3161	81.4551	110.286	46.2216	15.5474	35.433
BgiM00664-RA	0.257967	-1.95474	Adenosine receptor A1	mRNA	1.07442	99.1201	2.90226	0	0	1.8649
BgiM07276-RA	0.174958	-2.51492	adenosine receptor A3	mRNA	10.7442	223.756	4.3534	0	0	1.8649
BgiM34120-RA	0.0617092	-4.01837	AIG	mRNA	10.7442	124.636	1.45113	1.9259	3.37986	3.72979
BgiM07088-RA	0.0988104	-3.33919	aldose 1-epimerase	mRNA	30.0836	474.991	1.45113	4.81475	0.675972	0.932448
BgiM28711-RA	0.0103021	-6.60092	alkaline phosphatase	mRNA	180.502	128.562	117.542	101.11	7.43569	6.52713
BgiM30885-RA	0.239629	-2.06113	alpha-(1 3)-fucosyltransferase C	mRNA	10.7442	33.3672	11.6091	4.81475	2.70389	1.8649
BgiM22994-RA	0.281827	-1.82712	alpha-1 3-mannosyl-glycoprotein 4-beta-N-acetylglucosaminyltransferase A	mRNA	4.29766	120.711	0	0	0	3.72979
BgiM21625-RA	0.0197357	-5.66305	alpha-amylase	mRNA	62.3161	48.088	34.8272	36.5921	8.78763	16.7841
BgiM21592-RA	0.235173	-2.08821	alpha-amylase	mRNA	79.5068	61.8274	34.8272	43.3327	0	0.932448
BgiM21590-RA	0.0201743	-5.63134	alpha-amylase	mRNA	1.07442	112.86	0	0	0	4.66224
BgiM21725-RA	0.0151583	-6.04375	alpha-amylase	mRNA	56.944	35.3299	29.0226	19.259	12.8435	6.52713
BgiM21621-RA	0.011834	-6.40092	Alpha-amylase A type-1/2	mRNA	449.106	420.034	232.181	265.774	84.4965	85.7852
BgiM21503-RA	0.00656773	-7.25039	Alpha-amylase A type-1/2	mRNA	1253.84	1065.79	912.762	870.506	290.668	355.263
BgiM21622-RA	0.00502949	-7.63537	Alpha-amylase A type-1/2	mRNA	10.7442	13.7394	10.1579	7.7036	0	0.932448
BgiM21501-RA	0.00156385	-9.32068	alpha-amylase-like isoform X1	mRNA	16.1162	236.514	13.0602	5.7777	4.05583	6.52713
BgiM09805-RA	0.0889391	-3.49104	alpha-glucosidase YihQ	mRNA	35.4557	391.573	10.1579	9.6295	12.1675	8.39203
BgiM08378-RA	0.0147768	-6.08052	alpha-N-acetylgalactosamine-specific lectin-like isoform X1	mRNA	78.4323	646.734	10.1579	23.1108	7.43569	6.52713
BgiM22847-RA	0.0096115	-6.70102	alpha-N-acetylgalactosaminidase	mRNA	224.553	205.11	123.346	123.258	37.8544	47.5548
BgiM00689-RA	0.0751654	-3.73379	amine oxidase	mRNA	136.451	793.942	33.376	47.1845	0.675972	4.66224
BgiM15500-RA	0.0539083	-4.21335	amino acid transporter ANTL1-like isoform X2	mRNA	17.1906	370.964	0	0.96295	2.02792	1.8649
BgiM30019-RA	0.241355	-2.05077	AMP deaminase 2	mRNA	6.44649	59.8646	0	0	1.35194	1.8649
BgiM18770-RA	0.473453	-1.07871	ankyrin repeat and KH domain-containing protein 1	mRNA	3.22325	231.607	0	0	0.675972	2.79734
BgiM19695-RA	0.126275	-2.98536	ankyrin repeat and KH domain-containing protein mask	mRNA	4.29766	138.376	0	4.81475	1.35194	3.72979
BgiM16513-RA	0.0856966	-3.54462	ankyrin repeat protein	mRNA	46.1999	499.526	0	0	0	1.8649
BgiM31392-RA	0.0263188	-5.24776	ankyrin repeat protein	mRNA	9.66974	144.264	1.45113	2.88885	0	0.932448
BgiM13109-RA	0.240476	-2.05604	ankyrin repeat-containing protein C6C3.08	mRNA	44.051	686.971	0	1.9259	0	0
BgiM35928-RA	0.094251	-3.40735	ankyrin-2	mRNA	30.0836	26.4975	31.9249	22.1478	2.02792	1.8649
BgiM03492-RA	0.00653012	-7.25867	Anti-sigma-I factor RsgI6	mRNA	78.4323	45.1438	13.0602	21.1849	0	3.72979
BgiM03496-RA	0.002688	-8.53925	Anti-sigma-I factor RsgI6	mRNA	84.8788	61.8274	31.9249	41.4068	0	0
BgiM12298-RA	0.0532441	-4.23124	antigen b membrane protein	mRNA	2.14883	100.101	2.90226	0	0	0
BgiM13076-RA	0.0864632	-3.53177	apolipoprotein B-100	mRNA	70.9114	1382.77	0	0	3.37986	0
BgiM07329-RA	0.415578	-1.26681	apoptosis-resistant E3 ubiquitin protein ligase 1 isoform X1	mRNA	41.9022	700.71	1.45113	0	1.35194	2.79734
BgiM35344-RA	0.386454	-1.37163	arf-GAP with SH3 domain ANK repeat and PH domain-containing protein 2	mRNA	10.7442	176.65	0	0	4.7318	0
BgiM10041-RA	0.0330637	-4.91861	arrestin domain-containing protein 3	mRNA	104.218	104.027	53.6919	52.9622	1.35194	0
BgiM10040-RA	0.0407998	-4.61529	Arrestin domain-containing protein 3	mRNA	67.6882	1781.22	0	1.9259	0	1.8649
BgiM20428-RA	0.0143961	-6.11818	arylsulfatase B	mRNA	220.255	0	7.25566	3.8518	3.37986	3.72979
BgiM20427-RA	0.0157832	-5.98546	arylsulfatase I	mRNA	8.59532	219.831	0	0	1.35194	0
BgiM21593-RA	0.272463	-1.87587	ATP-binding cassette sub- A member 3	mRNA	13.9674	10.7953	7.25566	6.74065	0.675972	0
BgiM09244-RA	0.191569	-2.38406	ATP-binding cassette sub- D member 4	mRNA	70.9114	51.0321	34.8272	33.7032	22.983	15.8516
BgiM09097-RA	0.0420714	-4.57102	ATP-binding cassette sub- G member 5	mRNA	36.5301	7.8511	1.45113	0	0.675972	0
BgiM07354-RA	0.0541752	-4.20622	ATP-binding cassette sub- G member 8	mRNA	2.14883	93.2318	0	0	0	0
BgiM19196-RA	0.258002	-1.95455	ATP-binding cassette sub-family A member 2	mRNA	5.37208	77.5296	0	0	0	0
BgiM18865-RA	0.434253	-1.20339	ATP-dependent DNA helicase Q4	mRNA	151.493	174.687	108.835	97.2579	59.4855	52.2171
BgiM18868-RA	0.327327	-1.6112	ATP-dependent DNA helicase Q4	mRNA	62.3161	44.1624	33.376	23.1108	15.5474	10.2569
BgiM10747-RA	0.4694	-1.09111	ATP-dependent RNA helicase DDX49	mRNA	331.994	211.98	98.677	135.776	2.70389	8.39203
BgiM29246-RA	0.396814	-1.33347	ATPase family AAA domain-containing protein 3	mRNA	15.0418	15.7022	7.25566	8.66655	0	0
BgiM27138-RA	0.282374	-1.82432	atrial natriuretic peptide receptor 1	mRNA	31.1581	26.4975	10.1579	4.81475	0	4.66224
BgiM04497-RA	0.0671836	-3.89575	autocrine proliferation repressor protein A	mRNA	53.7208	466.159	30.4738	48.1475	0	1.8649
BgiM04501-RA	0.0724404	-3.78706	autocrine proliferation repressor protein A	mRNA	22.5627	15.7022	5.80453	7.7036	0.675972	0
BgiM04496-RA	0.0524755	-4.25221	autocrine proliferation repressor protein A-like isoform X1	mRNA	27.9348	37.2927	14.5113	13.4813	5.40777	2.79734
BgiM31788-RA	0.379122	-1.39926	autophagy-related protein 16-1	mRNA	32.2325	402.369	13.0602	26.9626	7.43569	12.1218
BgiM19759-RA	0.056061	-4.15686	band 7 protein isoform X1	mRNA	2.14883	58.8832	0	0	0	0
BgiM18887-RA	0.0165552	-5.91657	basic phospholipase A2	mRNA	171.906	158.003	43.534	79.9248	2.70389	1.8649
BgiM09283-RA	0.0708828	-3.81842	battenin	mRNA	225.627	2134.52	11.6091	0	2.02792	0
BgiM23720-RA	0.0214441	-5.54327	battenin-like isoform X1	mRNA	228.851	3757.73	0	1.9259	0	0.932448
BgiM17812-RA	0.0796642	-3.64993	Beta-1 3-glucan-binding protein	mRNA	106.367	1132.52	0	0.96295	2.02792	1.8649
BgiM17813-RA	0.00632452	-7.30483	beta-1 3-glucan-binding protein	mRNA	33.3069	460.271	0	0.96295	0	1.8649
BgiM27641-RA	0.0345133	-4.8567	beta-1 3-glucan-binding protein	mRNA	17.1906	327.783	0	1.9259	0	0
BgiM17810-RA	0.00480817	-7.7003	beta-1 3-glucan-binding protein-like isoform X3	mRNA	45.1255	44.1624	66.7521	27.9255	24.335	14.9192
BgiM07411-RA	0.306731	-1.70495	beta-2 adrenergic receptor-like isoform X1	mRNA	53.7208	150.152	1.45113	8.66655	11.4915	4.66224
BgiM07417-RA	0.191787	-2.38242	beta-2 adrenergic receptor-like isoform X1	mRNA	222.404	1970.63	1.45113	1.9259	0	0.932448
BgiM07419-RA	0.238606	-2.0673	beta-2 adrenergic receptor-like isoform X1	mRNA	26.8604	382.741	0	0	0	0
BgiM27870-RA	0.0149571	-6.06303	beta-D-xylosidase 2 isoform X2	mRNA	815.481	10809	114.639	42.3698	24.335	82.0554
BgiM27871-RA	0.00341962	-8.19195	beta-D-xylosidase 7	mRNA	708.04	5673.4	0	3.8518	2.02792	0
BgiM27642-RA	0.00770584	-7.01983	beta-glucan recognition protein	mRNA	76.2835	66.7343	30.4738	43.3327	0	0
BgiM20497-RA	0.0334856	-4.90032	beta-hexosaminidase subunit beta	mRNA	164.386	580	4.3534	9.6295	36.5025	37.2979
BgiM25966-RA	0.00291135	-8.4241	beta-mannosidase	mRNA	8.59532	155.059	0	0	0	0
BgiM19110-RA	0.212158	-2.23679	beta-N-acetyl-D-glucosaminide beta-1 4-N-acetylglucosaminyl-transferase-like isoform X1	mRNA	25.786	19.6277	10.1579	14.4442	0	0
BgiM15748-RA	0.00576633	-7.43813	Bg selectin 1	mRNA	26.8604	105.99	8.70679	12.5183	0	0
BgiM15746-RA	0.101747	-3.29694	Bg selectin 1	mRNA	11.8186	127.58	0	0.96295	0	0.932448
BgiM15076-RA	0.00334273	-8.22476	Bg selectin 1	mRNA	39.7534	27.4788	18.8647	22.1478	0.675972	0
BgiM29539-RA	0.00663426	-7.23585	Bg selectin 1	mRNA	2.14883	27.4788	0	0	0	1.8649
BgiM34011-RA	0.270322	-1.88725	BgMsFReDn15	mRNA	73.0603	1481.89	0	0	0	0
BgiM17527-RA	0.0548132	-4.18933	BgLBP/BPI1	mRNA	0	99.1201	0	0	0	0
BgiM18317-RA	0.0128187	-6.2856	BgMCR2.p1	mRNA	1102.35	9108.25	449.851	337.032	136.546	159.449
BgiM25213-RA	0.00123932	-9.65624	BgMFREP24	mRNA	0	210.998	0	16.3701	0	5.59469
BgiM22979-RA	0.268133	-1.89898	BgTEP2.p1	mRNA	8414.82	8064.06	5186.35	4883.12	2417.28	2717.15
BgiM27734-RA	0.468118	-1.09506	bis(5p-nucleosyl)-tetraphosphatase PrpE [asymmetrical]	mRNA	382.492	340.541	203.158	233.034	99.3679	82.9878
BgiM15415-RA	0.0479164	-4.38334	bone morphogenetic protein 1	mRNA	152.567	104.027	53.6919	64.5176	9.46361	3.72979
BgiM25801-RA	0.0164642	-5.92452	bone morphogenetic protein 1	mRNA	35.4557	14.7208	17.4136	0.96295	6.08375	3.72979
BgiM06217-RA	0.0188957	-5.7258	BPTI/Kunitz domain-containing protein 4	mRNA	31.1581	1249.31	2.90226	14.4442	4.7318	5.59469
BgiM00482-RA	0.482253	-1.05214	breast cancer type 1 susceptibility protein	mRNA	122.483	102.064	71.1055	60.6658	14.8714	14.9192
BgiM00483-RA	0.357096	-1.48561	breast cancer type 1 susceptibility protein	mRNA	453.403	6600.81	120.444	92.4432	226.451	130.543
BgiM31475-RA	0.230452	-2.11746	C-C chemokine receptor type 1	mRNA	12.893	300.304	5.80453	0.96295	0	5.59469
BgiM29156-RA	0.259196	-1.94789	C-factor	mRNA	35.4557	594.721	5.80453	1.9259	1.35194	0
BgiM29157-RA	0.159539	-2.64802	C-factor	mRNA	85.9532	970.592	13.0602	0	5.40777	0
BgiM29538-RA	0.0935031	-3.41884	C-type lectin	mRNA	1073.34	14610.9	107.384	104.962	21.6311	15.8516
BgiM29542-RA	0.061125	-4.03209	C-type lectin domain family 3 member A-like isoform X2	mRNA	22.5627	20.6091	17.4136	14.4442	0	0
BgiM06130-RA	0.21846	-2.19456	cadherin EGF LAG seven-pass G-type receptor 1	mRNA	390.013	6753.91	34.8272	10.5924	15.5474	9.32448
BgiM06844-RA	0.28626	-1.8046	cadherin EGF LAG seven-pass G-type receptor 1	mRNA	5.37208	170.761	0	4.81475	0	2.79734
BgiM06680-RA	0.107103	-3.22293	cadherin-23	mRNA	23.6371	666.362	7.25566	5.7777	1.35194	1.8649
BgiM06681-RA	0.025494	-5.2937	cadherin-related family member 1	mRNA	19.3395	289.509	1.45113	0.96295	0	11.1894
BgiM19431-RA	0.229549	-2.12312	Caffeoyl-CoA O-methyltransferase 1	mRNA	19.3395	263.993	0	0	0	0
BgiM18564-RA	0.0015272	-9.3549	calcium binding protein 1	mRNA	10.7442	265.956	4.3534	2.88885	5.40777	0
BgiM23233-RA	0.00520153	-7.58685	calcium binding protein 2	mRNA	82.73	47.1066	36.2783	33.7032	10.1396	7.45958
BgiM23242-RA	0.010164	-6.62038	calcium binding protein 2	mRNA	5.37208	183.519	0	0	0	1.8649
BgiM23232-RA	0.00111705	-9.80609	calcium binding protein 2	mRNA	5.37208	78.511	4.3534	0	0	4.66224
BgiM23236-RA	0.00893524	-6.80628	calcium binding protein 2	mRNA	25.786	27.4788	15.9625	17.3331	0	0
BgiM18303-RA	0.436297	-1.19662	calcium-dependent protein kinase 5	mRNA	4.29766	100.101	0	0	0	1.8649
BgiM09565-RA	0.127667	-2.96954	calmodulin-A	mRNA	128.93	123.655	69.6543	81.8507	18.2512	25.1761
BgiM18569-RA	0.0128064	-6.28699	calmodulin-like protein 5 isoform X1	mRNA	3.22325	54.9577	8.70679	3.8518	0	0
BgiM18559-RA	0.00202862	-8.94529	calmodulin-like protein 5 isoform X1	mRNA	35.4557	166.836	2.90226	15.4072	1.35194	1.8649
BgiM18561-RA	0.00388294	-8.00864	calmodulin-like protein 5 isoform X1	mRNA	39.7534	30.423	2.90226	9.6295	0	0
BgiM18563-RA	0.00117129	-9.73769	calmodulin-like protein 5 isoform X2	mRNA	23.6371	232.589	2.90226	0.96295	1.35194	0.932448
BgiM02495-RA	0.25661	-1.96235	caltractin	mRNA	0	221.793	0	0	1.35194	0
BgiM01180-RA	0.113318	-3.14155	cAMP-dependent protein kinase catalytic subunit	mRNA	19.3395	10.7953	10.1579	5.7777	0	0
BgiM18443-RA	0.009662	-6.69346	cAMP-regulated D2 protein	mRNA	17.1906	155.059	2.90226	1.9259	0	1.8649
BgiM09587-RA	0.280591	-1.83346	CAP-Gly domain-containing linker protein 1	mRNA	38.679	36.3113	21.767	25.9996	0	0
BgiM35464-RA	0.254287	-1.97547	CAP-Gly domain-containing linker protein 1	mRNA	5.37208	154.078	5.80453	1.9259	0	1.8649
BgiM22798-RA	0.449441	-1.1538	CAP-Gly domain-containing linker protein 1	mRNA	482.413	376.853	287.324	273.478	123.027	148.259
BgiM29200-RA	0.178837	-2.48328	carboxypeptidase D	mRNA	190.172	216.887	203.158	169.479	50.6979	49.4197
BgiM17204-RA	0.02052	-5.60683	cartilage matrix protein	mRNA	225.627	253.198	121.895	127.109	58.1336	44.7575
BgiM33577-RA	0.309682	-1.69114	CAS1 domain-containing protein 1	mRNA	213.809	232.589	216.219	174.294	76.3848	66.2038
BgiM34833-RA	0.0628508	-3.99193	cathepsin B	mRNA	35.4557	363.113	29.0226	13.4813	18.9272	0
BgiM24272-RA	0.00764534	-7.0312	cathepsin L1	mRNA	59.0929	1279.73	1.45113	2.88885	0	0
BgiM20712-RA	0.0254346	-5.29706	cathepsin L1	mRNA	82.73	1389.64	33.376	29.8514	18.2512	25.1761
BgiM35581-RA	0.00653885	-7.25675	cathepsin L1	mRNA	8.59532	194.315	0	0	0	0
BgiM35586-RA	0.00912043	-6.77668	cathepsin L1	mRNA	31.1581	903.857	0	4.81475	18.2512	13.0543
BgiM24266-RA	0.00516144	-7.59801	cathepsin-L-like cysteine peptidase	mRNA	23.6371	273.807	4.3534	2.88885	0	0
BgiM02950-RA	0.0518131	-4.27054	cation-dependent mannose-6-phosphate receptor	mRNA	203.065	3159.08	0	0	0.675972	1.8649
BgiM03820-RA	0.0151551	-6.04405	Cation-dependent mannose-6-phosphate receptor	mRNA	19.3395	145.245	2.90226	1.9259	1.35194	0
BgiM02948-RA	0.0440819	-4.50367	cation-dependent mannose-6-phosphate receptor-like isoform X1	mRNA	25.786	251.235	10.1579	4.81475	0	0.932448
BgiM02949-RA	0.00560369	-7.47941	cation-dependent mannose-6-phosphate receptor-like isoform X1	mRNA	139.674	107.953	69.6543	62.5917	33.1226	13.0543
BgiM29442-RA	0.0350019	-4.83642	cation-transporting ATPase 13A3	mRNA	474.892	3791.1	76.91	55.8511	131.815	55.9469
BgiM08365-RA	0.0696725	-3.84327	CD302 antigen	mRNA	2.14883	24.5347	2.90226	0	0.675972	0
BgiM33271-RA	0.315417	-1.66467	cell adhesion molecule 3	mRNA	27.9348	471.066	0	4.81475	9.46361	2.79734
BgiM36238-RA	0.267279	-1.90358	cell death abnormality protein 1	mRNA	10.7442	106.971	0	0.96295	0	0
BgiM03355-RA	0.0326574	-4.93644	cell wall protein DAN4	mRNA	183.725	159.966	245.241	138.665	78.4127	67.1362
BgiM03023-RA	0.018172	-5.78214	cell wall protein DAN4	mRNA	117.111	22.5719	0	8.66655	0	0
BgiM18728-RA	0.391787	-1.35186	centromere protein L	mRNA	12.893	216.887	0	0.96295	0	0
BgiM33826-RA	0.0977835	-3.35427	chitin synthase 6	mRNA	90.2509	1664.43	2.90226	2.88885	3.37986	8.39203
BgiM10440-RA	0.150333	-2.73377	chitinase-like protein PB1E7.04c	mRNA	17.1906	166.836	2.90226	1.9259	1.35194	1.8649
BgiM15130-RA	0.0795576	-3.65186	chlorophyllase-1	mRNA	79.5068	43.181	8.70679	15.4072	0	0
BgiM24655-RA	0.018579	-5.75019	cholinesterase	mRNA	892.839	810.626	713.957	645.176	158.853	251.761
BgiM35168-RA	0.0131993	-6.24339	cholinesterase 1-like isoform X1	mRNA	18.2651	108.934	5.80453	5.7777	0	5.59469
BgiM26588-RA	0.176044	-2.50599	chymotrypsinogen A	mRNA	20.4139	34.3485	20.3158	18.296	0	1.8649
BgiM19135-RA	0.0304808	-5.03595	clavaminate synthase-like protein	mRNA	36.5301	185.482	2.90226	0	0	0
BgiM36455-RA	0.280582	-1.83351	coadhesin	mRNA	174.055	1810.66	1.45113	3.8518	1.35194	0
BgiM29411-RA	0.475847	-1.07143	coiled-coil domain-containing protein 150-like isoform X1	mRNA	1002.43	11176	7.25566	5.7777	6.75972	0
BgiM21794-RA	0.032289	-4.95281	coiled-coil domain-containing protein 186	mRNA	6.44649	210.998	0	0	0	0
BgiM35336-RA	0.443262	-1.17377	coiled-coil domain-containing protein 43	mRNA	2.14883	44.1624	0	1.9259	1.35194	0
BgiM15962-RA	0.479484	-1.06045	coiled-coil domain-containing protein 58	mRNA	47.2743	52.9949	37.7294	37.555	8.11166	6.52713
BgiM08825-RA	0.00780736	-7.00095	collagen alpha-1(XII) chain	mRNA	48.3487	51.0321	23.2181	25.9996	18.2512	13.9867
BgiM08824-RA	0.0496737	-4.33138	collagen alpha-1(XII) chain	mRNA	381.418	420.034	294.58	207.997	163.585	151.989
BgiM08834-RA	0.0402695	-4.63417	collagen alpha-1(XII) chain	mRNA	6.44649	79.4924	1.45113	0.96295	1.35194	1.8649
BgiM18649-RA	0.0147844	-6.07978	collagen alpha-1(XII) chain	mRNA	1.07442	43.181	1.45113	0	1.35194	0
BgiM08833-RA	0.00123003	-9.66709	collagen alpha-1(XIV) chain	mRNA	2.14883	78.511	2.90226	1.9259	0	0
BgiM33015-RA	0.0288289	-5.11634	complement C1q-like protein 3	mRNA	34.3813	45.1438	17.4136	13.4813	9.46361	6.52713
BgiM26326-RA	0.025431	-5.29727	contactin	mRNA	177.279	237.496	194.452	116.517	85.8484	99.7719
BgiM25482-RA	0.346105	-1.53072	cyclin-dependent kinase 2	mRNA	20.4139	13.7394	5.80453	8.66655	0	0
BgiM09126-RA	0.0564413	-4.1471	cystatin-like protein precursor	mRNA	69.837	55.9391	29.0226	29.8514	0	0
BgiM02927-RA	0.0728817	-3.7783	cysteine and tyrosine-rich protein 1-like isoform X2	mRNA	67.6882	70.6599	26.1204	35.6291	3.37986	4.66224
BgiM24354-RA	0.0373002	-4.74467	cysteine-rich motor neuron 1 protein	mRNA	56.944	1015.74	8.70679	3.8518	18.2512	0.932448
BgiM25207-RA	0.021453	-5.54267	cystine knot toxin	mRNA	19.3395	648.697	4.3534	4.81475	9.46361	0
BgiM00571-RA	0.0726445	-3.783	cytochrome P450 26A1	mRNA	15.0418	4.90694	0	0.96295	0	0
BgiM27505-RA	0.48399	-1.04695	cytochrome P450 2D20	mRNA	10.7442	121.692	5.80453	3.8518	1.35194	3.72979
BgiM10867-RA	0.0110625	-6.49817	cytochrome P450 2F3	mRNA	44.051	49.0694	26.1204	29.8514	14.1954	12.1218
BgiM10767-RA	0.0357479	-4.806	cytochrome P450 3A11	mRNA	8.59532	122.673	2.90226	1.9259	0	0
BgiM25429-RA	0.127857	-2.9674	cytoplasmic polyadenylation element-binding protein 1	mRNA	24.7116	603.553	2.90226	0.96295	0	0
BgiM02007-RA	0.437114	-1.19392	cytoplasmic polyadenylation element-binding protein 2	mRNA	35.4557	38.2741	14.5113	18.296	0	1.8649
BgiM27351-RA	0.0963523	-3.37554	DBH-like monooxygenase protein 1	mRNA	8.59532	537.8	4.3534	0	0	0
BgiM35717-RA	0.283764	-1.81724	DE3 microsatellite sequence	mRNA	59.0929	105.008	116.091	50.0734	42.5862	16.7841
BgiM00773-RA	0.00704891	-7.14838	DEC-3	mRNA	40.8278	913.671	0	0	3.37986	0
BgiM00775-RA	0.00342113	-8.19131	DEC-3	mRNA	8.59532	189.408	0	0	0	0
BgiM00777-RA	0.00115974	-9.75199	DEC-3	mRNA	7.52091	77.5296	0	0	0	0
BgiM25790-RA	0.00728929	-7.10001	Deleted in malignant brain tumors 1 protein	mRNA	33.3069	478.917	2.90226	3.8518	0	0
BgiM16332-RA	0.101747	-3.29694	deleted in malignant brain tumors 1 protein-like isoform X1	mRNA	344.887	5910.89	10.1579	10.5924	10.1396	3.72979
BgiM11832-RA	0.385332	-1.37583	delta-like protein C isoform X1	mRNA	98.8462	1465.21	33.376	64.5176	26.3629	32.6357
BgiM34156-RA	0.478457	-1.06354	deoxyuridine 5p-triphosphate nucleotidohydrolase	mRNA	495.306	8445.82	0	10.5924	6.75972	1.8649
BgiM35171-RA	0.481774	-1.05357	diacylglycerol kinase theta	mRNA	80.5812	1255.19	0	3.8518	0	0.932448
BgiM25697-RA	0.0649136	-3.94533	disrupted in renal carcinoma protein 2	mRNA	210.585	3259.19	17.4136	13.4813	7.43569	10.2569
BgiM25699-RA	0.062334	-4.00384	disrupted in renal carcinoma protein 2 isoform X2	mRNA	22.5627	529.949	0	0	1.35194	0
BgiM33016-RA	0.0413646	-4.59546	DNA double-strand break repair Rad50 ATPase	mRNA	184.799	1969.64	0	3.8518	1.35194	0.932448
BgiM18920-RA	0.315305	-1.66518	DNA helicase MCM8	mRNA	651.096	6059.08	7.25566	5.7777	4.05583	1.8649
BgiM07116-RA	0.497254	-1.00795	DNA-binding protein c1d	mRNA	18.2651	247.31	0	0	0	0
BgiM34039-RA	0.0179054	-5.80346	DSC-2	mRNA	40.8278	34.3485	10.1579	11.5554	0	0
BgiM26444-RA	0.114012	-3.13274	DSC-2	mRNA	18.2651	450.457	18.8647	14.4442	8.78763	9.32448
BgiM26437-RA	0.0301805	-5.05024	DSC-2	mRNA	70.9114	1203.18	0	1.9259	0	0
BgiM26434-RA	0.00289068	-8.43437	DSC-2	mRNA	378.194	276.751	278.617	210.886	87.8763	124.948
BgiM34152-RA	0.019434	-5.68527	DSC-2	mRNA	52.6464	48.088	11.6091	22.1478	0	0
BgiM34154-RA	0.00924145	-6.75767	DSC-2	mRNA	23.6371	26.4975	7.25566	13.4813	0	0
BgiM27674-RA	0.246982	-2.01752	Dynein heavy chain 10 axonemal	mRNA	116.037	919.56	7.25566	9.6295	8.11166	7.45958
BgiM27399-RA	0.201081	-2.31415	dynein heavy chain 5 axonemal	mRNA	381.418	5104.19	0	0	1.35194	0
BgiM09577-RA	0.272591	-1.87519	Dynein heavy chain 6 axonemal	mRNA	280.422	4862.77	10.1579	4.81475	12.1675	5.59469
BgiM19692-RA	0.0227447	-5.45832	E3 ubiquitin-protein ligase MIB2	mRNA	92.3997	1686.02	0	0	1.35194	0
BgiM19693-RA	0.0235539	-5.40789	E3 ubiquitin-protein ligase MIB2	mRNA	193.395	2796.95	2.90226	0	2.70389	0
BgiM26528-RA	0.118801	-3.07339	early nodulin-75	mRNA	42.9766	254.179	0	1.9259	2.02792	0
BgiM24652-RA	0.0753031	-3.73115	ectoine dioxygenase	mRNA	33.3069	456.345	0	3.8518	0	0
BgiM35803-RA	0.00404512	-7.9496	EF-hand domain-containing protein d1	mRNA	457.701	7315.26	2.90226	7.7036	1.35194	1.8649
BgiM12302-RA	0.0259455	-5.26837	EF-hand domain-containing protein D1	mRNA	114.962	2230.69	0	0	1.35194	0
BgiM24633-RA	0.242188	-2.0458	ELKS/Rab6-interacting/CAST family member 1 isoform X2	mRNA	49.4231	464.196	0	0	1.35194	0
BgiM00552-RA	0.394056	-1.34353	EMILIN-1	mRNA	22.5627	239.458	1.45113	0.96295	0	0
BgiM31801-RA	0.00799929	-6.96591	endo-1 3(4)-beta-glucanase 1	mRNA	7.52091	78.511	0	1.9259	0	0
BgiM31800-RA	0.00520504	-7.58588	Endo-1 3(4)-beta-glucanase 1	mRNA	30.0836	284.602	0	1.9259	0	5.59469
BgiM31802-RA	0.0184271	-5.76203	endo-1 3(4)-beta-glucanase 1	mRNA	16.1162	359.188	2.90226	2.88885	2.70389	2.79734
BgiM03498-RA	0.078243	-3.67589	endo-1 4-beta-xylanase A	mRNA	1282.85	1126.63	446.949	643.25	12.8435	14.9192
BgiM03494-RA	0.0105443	-6.5674	endo-1 4-beta-xylanase A	mRNA	18.2651	165.854	0	3.8518	1.35194	0
BgiM03497-RA	0.00415769	-7.91	endo-1 4-beta-xylanase A	mRNA	26.8604	164.873	0	0	0	0
BgiM24227-RA	0.00232745	-8.74704	endoglucanase	mRNA	13.9674	59.8646	2.90226	9.6295	0	0
BgiM25906-RA	0.00477123	-7.71142	endoglucanase	mRNA	37.6045	34.3485	10.1579	16.3701	0	0
BgiM25908-RA	0.00939312	-6.73418	endoglucanase 4	mRNA	46.1999	542.707	10.1579	3.8518	0	3.72979
BgiM08592-RA	0.0035866	-8.12317	endoglucanase 4-like isoform X1	mRNA	1526.74	1641.86	1514.98	980.283	614.458	593.969
BgiM08591-RA	0.00532134	-7.55399	endoglucanase 4-like isoform X1	mRNA	8.59532	279.695	1.45113	0	0.675972	0
BgiM08724-RA	0.00197872	-8.98122	endoglucanase 4-like isoform X1	mRNA	23.6371	326.802	0	0	0	0
BgiM08694-RA	0.00597615	-7.38657	endoglucanase 4-like isoform X2	mRNA	19.3395	402.369	0	0	0	0.932448
BgiM08723-RA	0.025657	-5.28451	endoglucanase 4-like isoform X2	mRNA	15.0418	338.579	0	1.9259	0	0
BgiM25902-RA	0.011091	-6.49446	endoglucanase A	mRNA	46.1999	766.463	13.0602	5.7777	6.75972	1.8649
BgiM25894-RA	0.0185788	-5.7502	endoglucanase A	mRNA	31.1581	530.93	0	4.81475	16.2233	17.7165
BgiM08692-RA	0.000537359	-10.8618	endoglucanase A	mRNA	314.804	292.453	150.918	187.775	33.7986	39.1628
BgiM25892-RA	0.00143598	-9.44375	endoglucanase A	mRNA	27.9348	558.409	8.70679	1.9259	1.35194	2.79734
BgiM08693-RA	0.00468939	-7.73638	endoglucanase A	mRNA	477.041	377.834	362.783	273.478	104.776	77.3932
BgiM25891-RA	0.0016565	-9.23765	endoglucanase A	mRNA	22.5627	369.983	7.25566	1.9259	2.70389	0.932448
BgiM25897-RA	0.00160941	-9.27926	endoglucanase A-like isoform X1	mRNA	218.106	2198.31	27.5715	83.7766	3.37986	5.59469
BgiM08695-RA	0.00125619	-9.63673	endoglucanase A-like isoform X1	mRNA	23.6371	12.758	8.70679	6.74065	2.70389	2.79734
BgiM25896-RA	0.00572304	-7.449	endoglucanase A-like isoform X2	mRNA	3.22325	102.064	0	0	0	0
BgiM26379-RA	0.0262945	-5.24909	endoglucanase E-4	mRNA	791.844	13023	0	8.66655	6.75972	0
BgiM24908-RA	0.00965638	-6.6943	endoglucanase E-4	mRNA	9.66974	37.2927	0	0	1.35194	1.8649
BgiM25901-RA	0.0401987	-4.63671	endoglucanase E-4	mRNA	157.939	1866.6	2.90226	0	2.70389	1.8649
BgiM25899-RA	0.0288263	-5.11647	endoglucanase E-4	mRNA	66.6138	810.626	0	0	1.35194	0
BgiM24230-RA	0.00825871	-6.91987	endoglucanase-like isoform X2	mRNA	34.3813	43.181	30.4738	21.1849	1.35194	0.932448
BgiM24229-RA	0.0366172	-4.77134	endoglucanase-like isoform X2	mRNA	6.44649	103.046	0	0.96295	0	0
BgiM05154-RA	0.23534	-2.08718	endonuclease 4 isoform X3	mRNA	74.1347	53.9763	29.0226	38.518	0	0
BgiM09046-RA	0.143317	-2.80272	Enteropeptidase	mRNA	136.451	95.1945	55.143	65.4806	0	0
BgiM30914-RA	0.214637	-2.22003	Epidermal growth factor-related protein 3	mRNA	122.483	91.269	49.3385	66.4435	0	0
BgiM07953-RA	0.0152802	-6.03219	epididymal secretory protein E1	mRNA	58.0184	21.5905	0	5.7777	1.35194	0
BgiM33062-RA	0.00780065	-7.00219	epithelial membrane protein 2	mRNA	63.3905	713.468	4.3534	4.81475	5.40777	7.45958
BgiM03347-RA	0.467497	-1.09697	eukaryotic translation initiation factor 3 subunit J-like isoform X2	mRNA	10.7442	178.612	0	1.9259	0	3.72979
BgiM29192-RA	0.0045355	-7.78452	expansin-YoaJ-like isoform X1	mRNA	63.3905	1064.8	2.90226	0	0	0
BgiM36489-RA	0.00597466	-7.38693	Extracellular protease inhibitor 10	mRNA	65.5394	59.8646	30.4738	39.4809	9.46361	8.39203
BgiM36490-RA	0.00991663	-6.65593	Extracellular protease inhibitor 10	mRNA	41.9022	19.6277	11.6091	10.5924	0	0
BgiM34530-RA	0.345279	-1.53417	F-box only protein 5	mRNA	69.837	53.9763	8.70679	18.296	3.37986	2.79734
BgiM35276-RA	0.375019	-1.41497	FAS-associated factor 2-like isoform X1	mRNA	63.3905	937.225	2.90226	3.8518	2.02792	2.79734
BgiM17680-RA	0.0178349	-5.80915	fatty acid-binding protein	mRNA	18.2651	365.076	0	0	0	0
BgiM27435-RA	0.0128582	-6.28116	fatty acid-binding protein 9	mRNA	2.14883	165.854	0	0	0	0
BgiM01170-RA	0.0715847	-3.8042	ferric-chelate reductase 1	mRNA	148.269	157.022	248.144	121.332	52.0498	84.8527
BgiM03046-RA	0.0193383	-5.69239	ferritin middle subunit	mRNA	186.948	2964.77	2.90226	0.96295	1.35194	0
BgiM15468-RA	0.296337	-1.75469	fibrillin-1	mRNA	219.181	206.091	252.497	158.887	43.9382	59.6766
BgiM26426-RA	0.0385789	-4.69604	fibrillin-1-like isoform X2	mRNA	24.7116	13.7394	15.9625	8.66655	2.02792	4.66224
BgiM14438-RA	0.110828	-3.1736	fibrinogen-related protein K2 precursor	mRNA	23.6371	243.384	1.45113	3.8518	0	0
BgiM26424-RA	0.0149382	-6.06485	fibulin-1	mRNA	46.1999	46.1252	30.4738	29.8514	13.5194	15.8516
BgiM32715-RA	0.0991265	-3.33459	fMet-Leu-Phe receptor	mRNA	12.893	143.283	0	0	3.37986	3.72979
BgiM25898-RA	0.0030386	-8.36238	FMRFamide	mRNA	339.515	3050.15	52.2408	87.6284	2.70389	1.8649
BgiM25890-RA	0.00335512	-8.21942	FMRFamide	mRNA	18.2651	342.504	1.45113	4.81475	2.70389	1.8649
BgiM18650-RA	0.00123208	-9.66469	FMRFamide receptor	mRNA	23.6371	14.7208	24.6692	10.5924	2.02792	4.66224
BgiM20739-RA	0.0230411	-5.43965	FMRFamide receptor	mRNA	90.2509	1498.58	2.90226	0	2.70389	2.79734
BgiM20873-RA	0.228635	-2.12888	formin-like protein 14	mRNA	363.152	4980.54	2.90226	7.7036	2.70389	1.8649
BgiM20910-RA	0.252722	-1.98438	fucolectin-related protein	mRNA	209.511	210.998	139.309	147.331	45.9661	57.8118
BgiM35666-RA	0.232596	-2.1041	fucolectin-related protein	mRNA	56.944	455.364	29.0226	33.7032	2.70389	3.72979
BgiM33653-RA	0.257059	-1.95983	G-protein coupled receptor 139	mRNA	0	60.846	0	0	0	0
BgiM09095-RA	0.107459	-3.21814	G2/mitotic-specific cyclin-B	mRNA	12.893	236.514	5.80453	3.8518	1.35194	0
BgiM15369-RA	0.0246277	-5.34358	ganglioside GM2 activator	mRNA	16380.5	17878.9	13661	8464.33	3934.83	3875.25
BgiM23064-RA	0.0379797	-4.71863	ganglioside GM2 activator	mRNA	342.739	384.704	124.797	195.479	5.40777	1.8649
BgiM23065-RA	0.00140961	-9.47049	ganglioside GM2 activator	mRNA	510.347	393.536	152.369	186.812	28.3908	56.8793
BgiM33156-RA	0.0158529	-5.97911	GIMAP	mRNA	7.52091	171.743	5.80453	1.9259	0	0
BgiM33348-RA	0.0792314	-3.65778	GIMAP	mRNA	161.162	997.089	17.4136	40.4439	10.8155	6.52713
BgiM34991-RA	0.37424	-1.41796	girdin-like isoform X1	mRNA	49.4231	833.198	4.3534	10.5924	0	0
BgiM34998-RA	0.163096	-2.6162	girdin-like isoform X1	mRNA	74.1347	781.184	0	1.9259	2.70389	0
BgiM01312-RA	0.194382	-2.36303	glucagon-like peptide 1 receptor	mRNA	35.4557	812.588	94.3236	57.777	23.659	3.72979
BgiM06855-RA	0.0102214	-6.61226	glutathione peroxidase-like isoform X1	mRNA	54.7952	52.0135	17.4136	25.9996	0	0
BgiM29642-RA	0.00414783	-7.91343	glycine glutamate and proline-rich protein	mRNA	16.1162	160.947	0	0	0	0
BgiM21033-RA	0.00941425	-6.73094	glycosyltransferase STELLO1 isoform X2	mRNA	234.223	13048.5	14.5113	26.9626	19.6032	6.52713
BgiM07356-RA	0.468137	-1.095	Golgi resident protein GCP60	mRNA	4.29766	123.655	0	0	0.675972	0
BgiM29412-RA	0.388742	-1.36311	golgin subfamily A member 6-like protein 2	mRNA	53.7208	1018.68	2.90226	0.96295	0.675972	0.932448
BgiM29889-RA	0.302684	-1.72412	golgin subfamily A member 6-like protein 22	mRNA	91.3253	48.088	46.4362	43.3327	0	0
BgiM12363-RA	0.488918	-1.03234	GPI mannosyltransferase 3	mRNA	13.9674	109.915	1.45113	0	0.675972	0
BgiM24560-RA	0.0551828	-4.17964	GPI-anchored protein PB15E9.01c	mRNA	2.14883	105.99	0	0	1.35194	0
BgiM17809-RA	0.00259322	-8.59104	Gram-negative bacteria-binding protein (GNBP)	mRNA	31.1581	16.6836	17.4136	16.3701	2.02792	0
BgiM31780-RA	0.450123	-1.15161	GRIP and coiled-coil domain-containing protein 2	mRNA	159.014	155.059	114.639	84.7396	31.0947	8.39203
BgiM33351-RA	0.0768678	-3.70148	GTPase IMAP family member 6	mRNA	16.1162	16.6836	10.1579	7.7036	0	0
BgiM33926-RA	0.02557	-5.28941	GTPase IMAP family member 7	mRNA	48.3487	43.181	34.8272	30.8144	7.43569	11.1894
BgiM33350-RA	0.0264804	-5.23893	GTPase IMAP family member 8	mRNA	165.46	108.934	53.6919	66.4435	1.35194	0
BgiM34013-RA	0.0723392	-3.78908	H-type lectin domain-containing protein	mRNA	18.2651	12.758	20.3158	10.5924	0	0
BgiM06918-RA	0.339635	-1.55794	heat shock protein 83	mRNA	44.051	46.1252	27.5715	31.7773	0	0
BgiM21428-RA	0.239329	-2.06293	heat shock protein Hsp-12.2	mRNA	33.3069	593.739	2.90226	10.5924	6.75972	0.932448
BgiM33454-RA	0.258713	-1.95058	heat shock protein Hsp-12.2	mRNA	143.972	1596.72	4.3534	7.7036	8.11166	16.7841
BgiM18277-RA	0.00726611	-7.1046	hemagglutinin/amebocyte aggregation factor	mRNA	40.8278	70.6599	24.6692	3.8518	12.1675	4.66224
BgiM18276-RA	0.0137176	-6.18782	hemagglutinin/amebocyte aggregation factor	mRNA	27.9348	342.504	4.3534	1.9259	1.35194	1.8649
BgiM35583-RA	0.0919128	-3.44359	hemagglutinin/amebocyte aggregation factor	mRNA	102.069	116.785	97.2258	73.1842	27.0389	40.0952
BgiM04311-RA	0.219333	-2.1888	hemicentin-1	mRNA	826.226	777.259	639.949	544.067	208.875	237.774
BgiM34487-RA	0.00893682	-6.80602	hemocyanin-like 1 (Hcl-1)	mRNA	4.29766	45.1438	4.3534	0	0.675972	1.8649
BgiM02139-RA	0.00411235	-7.92582	hemocytin	mRNA	52.6464	1025.55	0	1.9259	2.70389	0
BgiM21950-RA	0.0175426	-5.83299	hemolymph lipopolysaccharide-binding protein	mRNA	13.9674	191.37	7.25566	0	9.46361	4.66224
BgiM03024-RA	0.00387039	-8.0133	hepatitis A virus cellular receptor 1	mRNA	3.22325	286.565	2.90226	3.8518	18.2512	0.932448
BgiM01669-RA	0.239692	-2.06074	histamine H2 receptor	mRNA	73.0603	35.3299	44.9851	35.6291	4.7318	10.2569
BgiM09804-RA	0.0179045	-5.80353	histidine ammonia-lyase	mRNA	103.144	38.2741	2.90226	14.4442	0	0
BgiM27856-RA	0.0268701	-5.21785	histidine N-acetyltransferase	mRNA	32.2325	21.5905	21.767	10.5924	6.08375	17.7165
BgiM30745-RA	0.29909	-1.74135	histone-lysine N-methyltransferase	mRNA	103.144	75.5668	0	18.296	0	0
BgiM09301-RA	0.292402	-1.77398	homologous-pairing protein 2	mRNA	12.893	206.091	0	0	0	2.79734
BgiM20958-RA	0.208739	-2.26023	HRAS-like suppressor 3	mRNA	51.5719	51.0321	44.9851	36.5921	12.1675	8.39203
BgiM14573-RA	0.398864	-1.32603	hyaluronan-mediated motility receptor	mRNA	167.609	107.953	58.0453	69.3324	8.78763	8.39203
BgiM23274-RA	0.210482	-2.24823	Hypp8772	mRNA	3.22325	65.7529	2.90226	1.9259	0	0
BgiM13286-RA	0.279644	-1.83833	Ig-like V-type domain-containing protein FAM187A isoform X3	mRNA	184.799	0.981387	8.70679	4.81475	0.675972	0
BgiM13837-RA	0.0314804	-4.9894	Inactive pancreatic lipase- protein 1	mRNA	39.7534	612.386	0	0	0	0
BgiM14284-RA	0.0195782	-5.67461	inactive pancreatic lipase-related protein 1	mRNA	95.623	1039.29	1.45113	0	0	0
BgiM21436-RA	0.446727	-1.16253	inhibitor of growth protein 1-like isoform X2	mRNA	472.743	10232.9	0	5.7777	1.35194	0
BgiM14955-RA	0.442004	-1.17787	inner centromere protein	mRNA	21.4883	274.788	15.9625	4.81475	9.46361	0
BgiM33175-RA	0.074696	-3.74283	innexin unc-9	mRNA	234.223	4027.61	14.5113	26.9626	13.5194	8.39203
BgiM33466-RA	0.0734044	-3.76799	inositol oxygenase	mRNA	16.1162	142.301	2.90226	12.5183	0	0
BgiM35087-RA	0.083701	-3.57861	integumentary mucin C.1	mRNA	94.5486	52.9949	37.7294	33.7032	0	0
BgiM08876-RA	0.336929	-1.56948	kelch-like protein 12	mRNA	340.59	218.849	127.7	164.664	0	1.8649
BgiM11220-RA	0.109932	-3.18532	kelch-like protein 24	mRNA	134.302	2410.29	0	1.9259	0.675972	0
BgiM08842-RA	0.466264	-1.10078	kelch-like protein 28	mRNA	0	56.9205	0	0	0	0
BgiM23447-RA	0.110327	-3.18015	kelch-like protein 3	mRNA	503.901	5276.92	14.5113	34.6662	86.5244	41.0277
BgiM30867-RA	0.0199201	-5.64963	kin of irre protein	mRNA	64.4649	611.404	4.3534	8.66655	6.08375	12.1218
BgiM17069-RA	0.393793	-1.34449	kinesin-like protein KIF13B	mRNA	0	71.6413	0	0	0	0
BgiM30175-RA	0.262851	-1.92768	la-related protein Larp4B	mRNA	7.52091	81.4551	0	0	0	0
BgiM11138-RA	0.0479422	-4.38256	laccase	mRNA	9.66974	18.6464	5.80453	3.8518	0	0
BgiM15204-RA	0.0361445	-4.79008	lactase-phlorizin hydrolase	mRNA	15.0418	24.5347	30.4738	5.7777	2.70389	5.59469
BgiM15205-RA	0.00244236	-8.67751	lactase-phlorizin hydrolase	mRNA	16.1162	21.5905	10.1579	10.5924	0	0
BgiM17448-RA	0.00140309	-9.47718	lactase-phlorizin hydrolase	mRNA	0	48.088	0	0	0	3.72979
BgiM17449-RA	0.000814989	-10.2609	lactase-phlorizin hydrolase	mRNA	3.22325	78.511	0	0	0	0
BgiM17580-RA	0.0505838	-4.30518	lactase-phlorizin hydrolase	mRNA	123.558	139.357	245.241	93.4061	39.2064	62.474
BgiM17581-RA	0.0117979	-6.40533	lactase-phlorizin hydrolase	mRNA	6.44649	12.758	18.8647	1.9259	0.675972	0.932448
BgiM26425-RA	0.0866396	-3.52883	laminin subunit alpha	mRNA	40.8278	39.2555	23.2181	23.1108	0	0
BgiM30897-RA	0.188901	-2.4043	laminin subunit alpha-like isoform X3	mRNA	29.0092	16.6836	10.1579	9.6295	0	0
BgiM33806-RA	0.244108	-2.03441	laminin subunit alpha-like isoform X3	mRNA	47.2743	51.0321	14.5113	22.1478	0	0
BgiM08368-RA	0.00164895	-9.24424	lectin BRA-3	mRNA	227.776	4999.19	4.3534	1.9259	2.02792	1.8649
BgiM07042-RA	0.0272853	-5.19573	leucine-rich repeat protein soc-2	mRNA	4.29766	130.524	0	0	0	0
BgiM26844-RA	0.0282589	-5.14515	leukocyte elastase inhibitor	mRNA	11.8186	75.5668	2.90226	0	0	0
BgiM26845-RA	0.0417541	-4.58194	leukocyte elastase inhibitor	mRNA	54.7952	47.1066	20.3158	26.9626	0	0
BgiM13430-RA	0.021801	-5.51946	Liver carboxylesterase 1	mRNA	85.9532	1353.33	0	0.96295	0	0
BgiM13432-RA	0.0176285	-5.82595	liver carboxylesterase 2	mRNA	102.069	1537.83	4.3534	1.9259	1.35194	0
lncRNA109	0.152544	-2.7127	lncRNA109	lncRNA	10.7442	256.142	2.90226	0	0	0
lncRNA1599	0.218752	-2.19263	lncRNA1599	lncRNA	8.59532	119.729	7.25566	4.81475	2.70389	7.45958
lncRNA334	0.246437	-2.02071	lncRNA334	lncRNA	69.837	717.394	0	7.7036	1.35194	0
lncRNA391	0.107205	-3.22155	lncRNA391	lncRNA	76.2835	1983.38	8.70679	3.8518	0	0
lncRNA392	0.0191604	-5.70573	lncRNA392	lncRNA	134.302	78.511	18.8647	28.8885	4.7318	3.72979
lncRNA394	0.38584	-1.37392	lncRNA394	lncRNA	21.4883	206.091	0	1.9259	1.35194	0
lncRNA478	0.129355	-2.95059	lncRNA478	lncRNA	62.3161	777.259	2.90226	0	0	0
lncRNA604	0.235538	-2.08597	lncRNA604	lncRNA	286.869	6938.41	27.5715	47.1845	6.08375	7.45958
lncRNA643	0.195416	-2.35538	lncRNA643	lncRNA	62.3161	64.7715	24.6692	33.7032	2.70389	1.8649
lncRNA653	0.207531	-2.2686	lncRNA653	lncRNA	6.44649	158.985	0	0	0	0
lncRNA678	0.00141706	-9.46288	lncRNA678	lncRNA	15.0418	308.156	0	0	0	0
lncRNA873	0.0117041	-6.41684	lncRNA873	lncRNA	2.14883	222.775	2.90226	0	0	0
lncRNA908	0.0173768	-5.84669	lncRNA908	lncRNA	24.7116	463.215	2.90226	0	0	0
lncRNA979	0.230662	-2.11615	lncRNA979	lncRNA	11.8186	169.78	2.90226	0	2.70389	3.72979
BgiM21580-RA	0.00177642	-9.13682	low-density lipoprotein receptor	mRNA	27.9348	70.6599	1.45113	5.7777	0	0
BgiM11661-RA	0.00296169	-8.39937	low-density lipoprotein receptor-related protein 1	mRNA	5.37208	174.687	0	0	0	0
BgiM21059-RA	0.00588336	-7.40914	low-density lipoprotein receptor-related protein 4	mRNA	0	52.9949	0	0	0	0
BgiM21060-RA	0.0135038	-6.21049	low-density lipoprotein receptor-related protein 6	mRNA	37.6045	958.815	0	1.9259	0	0
BgiM21057-RA	0.120828	-3.04897	low-density lipoprotein receptor-related protein 6	mRNA	7.52091	148.189	0	0	0	0
BgiM04279-RA	0.00263214	-8.56955	Lysosomal alpha-mannosidase	mRNA	21.4883	533.875	0	1.9259	0	1.8649
BgiM21400-RA	0.166957	-2.58245	lysosome membrane protein 2	mRNA	32.2325	69.6785	0	1.9259	0	0
BgiM25500-RA	0.259979	-1.94353	macrophage mannose receptor 1	mRNA	113.888	1858.75	34.8272	76.073	2.70389	0
BgiM25052-RA	0.00859122	-6.86292	macrophage mannose receptor 1	mRNA	18.2651	2783.21	2.90226	3.8518	0	0
BgiM08364-RA	0.0212697	-5.55506	macrophage mannose receptor 1	mRNA	5.37208	90.2876	0	0	0	0
BgiM08374-RA	0.00189161	-9.04617	macrophage mannose receptor 1	mRNA	1.07442	105.008	0	0	0	0
BgiM08377-RA	0.00955922	-6.70889	macrophage mannose receptor 1-like isoform X1	mRNA	463.073	9730.45	52.2408	16.3701	16.8993	6.52713
BgiM08380-RA	0.0049159	-7.66833	macrophage mannose receptor 1-like isoform X3	mRNA	40.8278	819.458	0	0	0	0
BgiM10267-RA	0.00695946	-7.16681	macrophage-expressed 1 protein	mRNA	12.893	339.56	0	0	0	0
BgiM10268-RA	0.00324243	-8.26871	macrophage-expressed 1 protein	mRNA	251.413	3535.94	8.70679	1.9259	4.7318	2.79734
BgiM32711-RA	0.00878947	-6.83001	maltase 1	mRNA	254.636	278.714	97.2258	138.665	1.35194	1.8649
BgiM32714-RA	0.00352956	-8.1463	maltase 1	mRNA	23.6371	325.821	0	6.74065	8.11166	10.2569
BgiM32479-RA	0.0431512	-4.53445	maltase 1	mRNA	434.064	407.276	451.302	275.404	173.049	186.49
BgiM32713-RA	0.0101499	-6.62239	maltase 1	mRNA	125.707	192.352	126.248	102.073	10.1396	18.649
BgiM32712-RA	0.0292473	-5.09555	maltase 1	mRNA	127.855	131.506	101.579	88.5914	31.0947	32.6357
BgiM32720-RA	0.00967297	-6.69183	maltase 1	mRNA	17.1906	403.35	0	0	0.675972	0
BgiM32483-RA	0.0725519	-3.78484	maltase 1	mRNA	15.0418	4.90694	8.70679	1.9259	1.35194	1.8649
BgiM21571-RA	0.0340319	-4.87697	maltase 2	mRNA	8.59532	258.105	2.90226	0	0	0
BgiM21952-RA	0.0148279	-6.07555	MAM and LDL-receptor class A domain-containing protein 1	mRNA	133.228	81.4551	68.2032	54.8881	0	0
BgiM21951-RA	0.016417	-5.92867	MAM and LDL-receptor class A domain-containing protein 1	mRNA	1289.3	1155.09	825.694	789.619	312.975	395.358
BgiM24348-RA	0.0400056	-4.64366	MAM and LDL-receptor class a domain-containing protein 2	mRNA	93.4742	72.6226	30.4738	44.2957	0	0.932448
BgiM24347-RA	0.00194173	-9.00844	MAM and LDL-receptor class A domain-containing protein 2	mRNA	275.05	171.743	91.4213	112.665	0	3.72979
BgiM33422-RA	0.0040394	-7.95164	mammalian ependymin-related protein 1	mRNA	24.7116	13.7394	5.80453	6.74065	0	0
BgiM22224-RA	0.00185252	-9.07629	mannan endo-1 4-beta-mannosidase	mRNA	7.52091	17.665	10.1579	5.7777	0.675972	0.932448
BgiM21594-RA	0.00291014	-8.4247	mannan endo-1 4-beta-mannosidase-like precursor	mRNA	10.7442	178.612	0	0	1.35194	0
BgiM16183-RA	0.491825	-1.02378	mannosyl-oligosaccharide 1 2-alpha-mannosidase IA-like isoform X2	mRNA	12.893	210.017	0	3.8518	2.70389	2.79734
BgiM24318-RA	0.222774	-2.16635	meiosis 1 arrest protein	mRNA	22.5627	50.0507	0	0	0	0
BgiM04788-RA	0.22696	-2.13949	meiosis-specific with OB domain-containing protein	mRNA	364.227	380.778	256.85	267.7	117.619	107.231
BgiM27341-RA	0.424559	-1.23596	meiotic nuclear division protein 1	mRNA	198.767	146.227	113.188	89.5543	50.6979	62.474
BgiM06092-RA	0.297055	-1.7512	meiotic recombination protein DMC1/LIM15 isoform X1	mRNA	6.44649	167.817	4.3534	0	0	0
BgiM10554-RA	0.0760734	-3.71646	membrane frizzled-related protein	mRNA	70.9114	80.4737	10.1579	22.1478	0	1.8649
BgiM05349-RA	0.00538362	-7.53721	meprin A subunit alpha	mRNA	2.14883	59.8646	2.90226	0	0	0
BgiM10538-RA	0.0058874	-7.40815	meprin A subunit alpha	mRNA	139.674	81.4551	42.0828	51.9993	0	0
BgiM10919-RA	0.458342	-1.1255	mesencephalic astrocyte-derived neurotrophic factor	mRNA	4.29766	107.953	2.90226	0	3.37986	0
BgiM09715-RA	0.198553	-2.33241	metabotropic glutamate receptor	mRNA	12.893	11.7766	8.70679	7.7036	0	0.932448
BgiM09705-RA	0.218579	-2.19377	metabotropic glutamate receptor 2	mRNA	10.7442	132.487	5.80453	5.7777	4.05583	3.72979
BgiM09718-RA	0.236289	-2.08137	metabotropic glutamate receptor 3	mRNA	73.0603	1001.01	0	3.8518	2.70389	0
BgiM09713-RA	0.18183	-2.45934	metabotropic glutamate receptor 6	mRNA	217.032	120.711	66.7521	81.8507	7.43569	5.59469
BgiM35454-RA	0.243169	-2.03997	metallo-beta-lactamase domain-containing protein 1-like isoform X1	mRNA	69.837	1509.37	0	7.7036	3.37986	3.72979
BgiM25131-RA	0.0487722	-4.3578	metalloendopeptidase	mRNA	112.814	913.671	24.6692	53.9252	0.675972	0
BgiM25130-RA	0.0154415	-6.01705	metalloendopeptidase	mRNA	4.29766	58.8832	0	0.96295	0	0
BgiM22648-RA	0.0215153	-5.53849	MetK 1 protein	mRNA	46.1999	43.181	17.4136	14.4442	0	0
BgiM15737-RA	0.492447	-1.02196	mitochondrial ribonuclease P protein 3	mRNA	180.502	149.171	100.128	113.628	25.6869	27.041
BgiM04246-RA	0.444394	-1.17009	mitotic spindle assembly checkpoint protein MAD2A	mRNA	225.627	173.706	117.542	142.517	0	0
BgiM31984-RA	0.00885979	-6.81851	monocarboxylate transporter 2	mRNA	33.3069	31.4044	26.1204	17.3331	1.35194	0
BgiM15354-RA	0.156978	-2.67136	monocarboxylate transporter 3	mRNA	6.44649	337.597	0	0	0	0
BgiM34527-RA	0.0240054	-5.3805	monocarboxylate transporter 5	mRNA	8.59532	9.81387	2.90226	0.96295	0	0
BgiM04916-RA	0.202395	-2.30475	monocarboxylate transporter 9	mRNA	61.2417	45.1438	31.9249	23.1108	0	0
BgiM27359-RA	0.0426257	-4.55213	MOXD1 1	mRNA	33.3069	31.4044	13.0602	18.296	2.02792	1.8649
BgiM21635-RA	0.292588	-1.77306	mucin-2	mRNA	48.3487	31.4044	33.376	23.1108	0	0
BgiM14771-RA	0.100642	-3.31269	mucin-5AC	mRNA	104.218	125.618	40.6317	63.5547	1.35194	0.932448
BgiM01699-RA	0.00757884	-7.04381	mucin-5AC-like isoform X5	mRNA	5.37208	56.9205	1.45113	1.9259	0	0
BgiM26427-RA	0.237577	-2.07354	mucin-like protein	mRNA	156.865	153.096	84.1657	96.295	27.7148	15.8516
BgiM09125-RA	0.0103807	-6.58995	multicystatin	mRNA	69.837	99.1201	62.3987	43.3327	14.8714	26.1085
BgiM18757-RA	0.0395138	-4.6615	multidrug resistance-associated protein 1	mRNA	107.442	125.618	129.151	41.4068	25.011	20.5138
BgiM33010-RA	0.147991	-2.75642	multiple epidermal growth factor-like domains 10	mRNA	60.1673	869.509	7.25566	1.9259	2.70389	0
BgiM26020-RA	0.0533819	-4.22751	multiple epidermal growth factor-like domains 10	mRNA	1519.22	23048.9	1.45113	5.7777	4.7318	6.52713
BgiM34923-RA	0.389322	-1.36096	multiple epidermal growth factor-like domains 10	mRNA	1.07442	54.9577	0	1.9259	0	0
BgiM13368-RA	0.277958	-1.84706	multiple epidermal growth factor-like domains protein 10	mRNA	140.748	116.785	76.91	77.036	4.05583	1.8649
BgiM36424-RA	0.219432	-2.18816	multiple epidermal growth factor-like domains protein 10	mRNA	2.14883	104.027	1.45113	0	0	0
BgiM36271-RA	0.111734	-3.16187	multiple epidermal growth factor-like domains protein 11	mRNA	69.837	69.6785	58.0453	53.9252	3.37986	0.932448
BgiM26421-RA	0.00461942	-7.75807	multiple epidermal growth factor-like domains protein 11	mRNA	0	72.6226	0	0	0	0
BgiM33716-RA	0.215361	-2.21517	multiple epidermal growth factor-like domains protein 6	mRNA	124.632	1257.16	2.90226	3.8518	0	1.8649
BgiM24360-RA	0.176599	-2.50145	multiple epidermal growth factor-like domains protein 6	mRNA	4.29766	107.953	5.80453	1.9259	0	0
BgiM33714-RA	0.299686	-1.73848	multiple epidermal growth factor-like domains protein 6	mRNA	29.0092	17.665	18.8647	13.4813	0	0
BgiM10047-RA	0.247867	-2.01236	mutS protein 4-like isoform X2	mRNA	1.07442	52.9949	0	0	0	0
BgiM28986-RA	0.0539109	-4.21328	N-acetylneuraminate lyase	mRNA	3.22325	171.743	0	0	0	0
BgiM13966-RA	0.357467	-1.48412	N-acetyltransferase ESCO1	mRNA	8.59532	53.9763	0	0	1.35194	0.932448
BgiM26716-RA	0.368785	-1.43915	N-lysine methyltransferase setd6	mRNA	5.37208	57.9018	0	0	0	0
BgiM27141-RA	0.243339	-2.03896	N-lysine methyltransferase SETD8-A	mRNA	2.14883	224.738	0	0	0	0
BgiM21050-RA	0.235413	-2.08673	NA	mRNA	97.7718	56.9205	30.4738	42.3698	0	0
BgiM13203-RA	0.226872	-2.14005	NA	mRNA	155.79	104.027	68.2032	73.1842	0	0
BgiM26702-RA	0.0194509	-5.68402	NA	mRNA	7.52091	211.98	0	0	2.70389	0
BgiM22308-RA	0.2477	-2.01333	NA	mRNA	94.5486	69.6785	37.7294	48.1475	0.675972	0
BgiM10166-RA	0.244529	-2.03192	NA	mRNA	139.674	179.594	65.3009	91.4802	1.35194	0
BgiM14631-RA	0.0103693	-6.59154	NA	mRNA	24.7116	1465.21	13.0602	8.66655	0.675972	4.66224
BgiM21291-RA	0.399397	-1.32411	NA	mRNA	35.4557	35.3299	14.5113	13.4813	12.1675	7.45958
BgiM26701-RA	0.0782947	-3.67494	NA	mRNA	17.1906	158.985	0	1.9259	9.46361	0.932448
BgiM32184-RA	0.0034328	-8.1864	NA	mRNA	84.8788	1050.08	2.90226	0.96295	1.35194	0
BgiM23657-RA	0.0102706	-6.60534	NA	mRNA	9.66974	331.709	0	1.9259	0	0
BgiM23658-RA	0.00231055	-8.75755	NA	mRNA	24.7116	952.927	4.3534	0	0.675972	0
BgiM23659-RA	0.0531523	-4.23372	NA	mRNA	1.07442	132.487	4.3534	1.9259	2.02792	1.8649
BgiM20153-RA	0.0126586	-6.30374	NA	mRNA	12.893	271.844	0	0	2.02792	0
BgiM00488-RA	0.468735	-1.09315	NA	mRNA	140.748	116.785	69.6543	74.1471	39.2064	39.1628
BgiM35675-RA	0.255333	-1.96955	NA	mRNA	24.7116	43.181	15.9625	20.2219	0	0
BgiM26291-RA	0.0543388	-4.20187	NA	mRNA	3.22325	58.8832	0	0	0	1.8649
BgiM17241-RA	0.248886	-2.00644	NA	mRNA	131.079	181.557	59.4964	89.5543	0	1.8649
BgiM19282-RA	0.0675051	-3.88886	NA	mRNA	1.07442	29.4416	5.80453	0.96295	0	0
BgiM10167-RA	0.223783	-2.15983	NA	mRNA	39.7534	40.2369	11.6091	19.259	0	0
BgiM22260-RA	0.319283	-1.64709	NA	mRNA	132.153	157.022	63.8498	77.036	24.335	10.2569
BgiM36321-RA	0.277528	-1.84929	NA	mRNA	54.7952	43.181	29.0226	32.7403	1.35194	0
BgiM29537-RA	0.0432632	-4.53072	NA	mRNA	92.3997	70.6599	37.7294	38.518	9.46361	7.45958
BgiM05887-RA	0.17117	-2.5465	NA	mRNA	55.8696	198.24	18.8647	39.4809	4.05583	1.8649
BgiM30443-RA	0.00314978	-8.31053	NA	mRNA	70.9114	863.621	0	0	1.35194	0
BgiM16158-RA	0.0906722	-3.4632	NA	mRNA	20.4139	263.993	5.80453	17.3331	4.7318	2.79734
BgiM16736-RA	0.0111224	-6.49039	NA	mRNA	54.7952	2073.67	2.90226	3.8518	10.8155	7.45958
BgiM20659-RA	0.0331441	-4.91511	NA	mRNA	3.22325	60.846	2.90226	0	0.675972	0
BgiM36091-RA	0.258289	-1.95294	NA	mRNA	36.5301	23.5533	11.6091	17.3331	0	0
BgiM30540-RA	0.267618	-1.90175	NA	mRNA	69.837	55.9391	26.1204	39.4809	0	0
BgiM26820-RA	0.101626	-3.29866	NA	mRNA	212.734	63.7902	2.90226	26.9626	0	0
BgiM34975-RA	0.0356415	-4.8103	NA	mRNA	4.29766	88.3248	2.90226	0	0	1.8649
BgiM01656-RA	0.174339	-2.52003	NA	mRNA	81.6556	84.3993	34.8272	33.7032	0	0
BgiM32016-RA	0.0318173	-4.97404	NA	mRNA	46.1999	684.027	11.6091	3.8518	6.08375	12.1218
BgiM32332-RA	0.246729	-2.019	NA	mRNA	165.46	107.953	50.7896	71.2583	4.7318	2.79734
BgiM32334-RA	0.254842	-1.97233	NA	mRNA	107.442	68.6971	33.376	48.1475	4.05583	0
BgiM26061-RA	0.228675	-2.12863	NA	mRNA	16.1162	19.6277	15.9625	10.5924	0	0
BgiM26762-RA	0.0703713	-3.82887	NA	mRNA	4.29766	44.1624	0	1.9259	0	0
BgiM25662-RA	0.329984	-1.59953	NA	mRNA	329.846	261.049	126.248	161.776	36.5025	37.2979
BgiM35196-RA	0.22774	-2.13454	NA	mRNA	52.6464	22.5719	23.2181	21.1849	0	0
BgiM27524-RA	0.44351	-1.17296	NA	mRNA	225.627	289.509	406.317	216.664	88.5523	102.569
BgiM28632-RA	0.094472	-3.40397	NA	mRNA	0	42.1996	0	0	0.675972	1.8649
BgiM26560-RA	0.0336804	-4.89195	NA	mRNA	24.7116	237.496	2.90226	5.7777	0.675972	0.932448
BgiM13798-RA	0.0973224	-3.36108	NA	mRNA	4.29766	105.008	11.6091	0	4.7318	5.59469
BgiM35801-RA	0.00822611	-6.92557	NA	mRNA	13.9674	411.201	1.45113	1.9259	0	0
BgiM21514-RA	0.208846	-2.25949	NA	mRNA	31.1581	21.5905	7.25566	10.5924	0.675972	0
BgiM12365-RA	0.238648	-2.06704	NA	mRNA	23.6371	21.5905	7.25566	6.74065	2.70389	1.8649
BgiM34475-RA	0.000857868	-10.187	NA	mRNA	3762.6	53485.6	39.1806	18.296	23.659	5.59469
BgiM36453-RA	0.215299	-2.21559	NA	mRNA	25.786	14.7208	14.5113	10.5924	0	0
BgiM20741-RA	0.216695	-2.20626	NA	mRNA	98.8462	67.7157	39.1806	43.3327	0	0
BgiM14964-RA	0.102585	-3.28511	NA	mRNA	19.3395	31.4044	10.1579	4.81475	0	0
BgiM13477-RA	0.250144	-1.99917	NA	mRNA	472.743	330.727	175.587	235.923	4.05583	3.72979
BgiM04382-RA	0.0128728	-6.27952	NA	mRNA	8.59532	113.841	0	0	0	0
BgiM32017-RA	0.00709524	-7.13893	NA	mRNA	8.59532	209.035	5.80453	0	0	0
BgiM04000-RA	0.278288	-1.84535	NA	mRNA	105.293	95.1945	42.0828	63.5547	0	2.79734
BgiM00892-RA	0.240009	-2.05884	NA	mRNA	243.892	213.942	92.8724	130.961	0	0
BgiM21095-RA	0.021785	-5.52052	NA	mRNA	44.051	697.766	1.45113	1.9259	3.37986	9.32448
BgiM30874-RA	0.117657	-3.08734	NA	mRNA	122.483	178.612	46.4362	39.4809	0	0
BgiM31445-RA	0.0501953	-4.3163	NA	mRNA	9.66974	163.892	7.25566	0.96295	4.7318	1.8649
BgiM31446-RA	0.0682984	-3.872	NA	mRNA	4.29766	53.9763	5.80453	2.88885	0	0
BgiM17993-RA	0.147873	-2.75757	NA	mRNA	5.37208	12.758	23.2181	2.88885	0	1.8649
BgiM29933-RA	0.296682	-1.75301	NA	mRNA	239.595	215.905	158.173	178.146	0	2.79734
BgiM00332-RA	0.365245	-1.45306	NA	mRNA	152.567	124.636	84.1657	79.9248	20.2792	30.7708
BgiM23420-RA	0.401614	-1.31612	NA	mRNA	189.097	164.873	133.504	92.4432	59.4855	42.8926
BgiM30442-RA	0.00440514	-7.8266	NA	mRNA	93.4742	1339.59	0	1.9259	0	2.79734
BgiM18616-RA	0.0409019	-4.61169	NA	mRNA	4.29766	55.9391	0	0	0	0.932448
BgiM26474-RA	0.0286828	-5.12367	NA	mRNA	1.07442	52.9949	0	0	0	0
BgiM26709-RA	0.0296906	-5.07385	NA	mRNA	6.44649	122.673	0	0	1.35194	0.932448
BgiM23660-RA	0.0159369	-5.97149	NA	mRNA	39.7534	954.89	0	1.9259	6.75972	5.59469
BgiM04820-RA	0.252687	-1.98457	NA	mRNA	311.581	258.105	124.797	174.294	0	0
BgiM01489-RA	0.00147048	-9.40949	NA	mRNA	91.3253	2929.44	7.25566	1.9259	0	0.932448
BgiM27595-RA	0.377127	-1.40688	NA	mRNA	48.3487	44.1624	31.9249	32.7403	9.46361	3.72979
BgiM09375-RA	0.228543	-2.12946	NA	mRNA	81.6556	78.511	34.8272	43.3327	0	0
BgiM23683-RA	0.0177012	-5.82001	NA	mRNA	3.22325	85.3807	0	0	0	0
BgiM20618-RA	0.11869	-3.07473	NA	mRNA	140.748	81.4551	8.70679	25.9996	0	0
BgiM34482-RA	0.00497952	-7.64978	NA	mRNA	31.1581	559.391	0	0	1.35194	0
BgiM34484-RA	0.00154823	-9.33517	NA	mRNA	59.0929	970.592	0	0	0	0
BgiM19254-RA	0.259395	-1.94678	NA	mRNA	241.744	184.501	94.3236	133.85	0	0
BgiM36413-RA	0.414837	-1.26938	NA	mRNA	47.2743	40.2369	23.2181	20.2219	18.2512	6.52713
BgiM13186-RA	0.163503	-2.61261	NA	mRNA	39.7534	21.5905	11.6091	10.5924	0	0
BgiM10391-RA	0.479376	-1.06077	NA	mRNA	111.739	111.878	87.0679	73.1842	31.0947	43.825
BgiM35644-RA	0.184677	-2.43693	NA	mRNA	48.3487	41.2183	21.767	19.259	0	0
BgiM05889-RA	0.285895	-1.80644	NA	mRNA	20.4139	16.6836	17.4136	14.4442	0	0
BgiM10250-RA	0.101025	-3.30722	NA	mRNA	0	42.1996	0	0.96295	0	1.8649
BgiM34632-RA	0.263207	-1.92573	NA	mRNA	95.623	71.6413	42.0828	53.9252	0	0
BgiM33207-RA	0.377076	-1.40707	NA	mRNA	526.464	472.047	330.858	315.847	86.5244	97.907
BgiM23624-RA	0.0750654	-3.73571	NA	mRNA	2.14883	43.181	0	1.9259	0	0
BgiM24808-RA	0.273908	-1.86824	NA	mRNA	83.8044	71.6413	44.9851	51.0363	2.70389	0
BgiM36347-RA	0.25019	-1.9989	NA	mRNA	55.8696	73.604	29.0226	36.5921	0	1.8649
BgiM26127-RA	0.214336	-2.22205	NA	mRNA	38.679	50.0507	15.9625	21.1849	0	0
BgiM22600-RA	0.105834	-3.24012	NA	mRNA	6.44649	54.9577	4.3534	0.96295	2.70389	1.8649
BgiM12300-RA	0.072082	-3.79422	NA	mRNA	39.7534	524.061	23.2181	39.4809	1.35194	0
BgiM26383-RA	0.0177251	-5.81806	NA	mRNA	50.4975	882.267	8.70679	1.9259	9.46361	3.72979
BgiM31871-RA	0.0426548	-4.55115	NA	mRNA	11.8186	144.264	13.0602	2.88885	0	2.79734
BgiM20151-RA	0.0164906	-5.92221	NA	mRNA	6.44649	170.761	0	0	1.35194	0
BgiM35950-RA	0.253453	-1.98021	NA	mRNA	49.4231	40.2369	29.0226	28.8885	0	0
BgiM34550-RA	0.13668	-2.87113	NA	mRNA	55.8696	14.7208	2.90226	8.66655	0	0
BgiM28707-RA	0.255078	-1.97099	NA	mRNA	349.185	359.188	149.467	217.627	0	0
BgiM36429-RA	0.271679	-1.88003	NA	mRNA	48.3487	36.3113	18.8647	26.9626	0	0
BgiM11421-RA	0.00239608	-8.70511	NA	mRNA	166.534	2189.47	1.45113	0	4.05583	0
BgiM27556-RA	0.135656	-2.88197	NA	mRNA	10.7442	17.665	10.1579	3.8518	0	0
BgiM20156-RA	0.0934345	-3.4199	NA	mRNA	2.14883	56.9205	2.90226	0.96295	3.37986	0
BgiM26872-RA	0.222863	-2.16577	NA	mRNA	4.29766	9.81387	13.0602	4.81475	0	0
BgiM11044-RA	0.0329726	-4.92259	NA	mRNA	8.59532	192.352	0	0	1.35194	3.72979
BgiM25968-RA	0.480002	-1.05889	NA	mRNA	78.4323	59.8646	59.4964	41.4068	33.1226	19.5814
BgiM09810-RA	0.414645	-1.27005	NA	mRNA	256.785	220.812	184.294	135.776	81.7926	55.9469
BgiM35805-RA	0.00398547	-7.97103	NA	mRNA	105.293	2451.5	1.45113	6.74065	0	1.8649
BgiM13212-RA	0.00600716	-7.3791	NA	mRNA	1392.44	45318.5	175.587	213.775	51.3739	14.9192
BgiM32604-RA	0.0657582	-3.92668	NA	mRNA	0	49.0694	2.90226	1.9259	0	0
BgiM36403-RA	0.137412	-2.86342	NA	mRNA	19.3395	22.5719	10.1579	5.7777	0	0
BgiM22092-RA	0.00933041	-6.74384	NA	mRNA	29.0092	416.108	0	0.96295	0.675972	0.932448
BgiM28900-RA	0.00690147	-7.17888	NA	mRNA	11.8186	307.174	8.70679	0	0.675972	0
BgiM22764-RA	0.0399599	-4.6453	NA	mRNA	23.6371	400.406	23.2181	15.4072	0	0.932448
BgiM07208-RA	0.187012	-2.4188	NA	mRNA	10.7442	16.6836	5.80453	2.88885	2.02792	0
BgiM30813-RA	0.239827	-2.05993	NA	mRNA	248.19	168.799	89.9702	120.369	0	0
BgiM34717-RA	0.293233	-1.76988	NA	mRNA	76.2835	88.3248	30.4738	42.3698	8.11166	5.59469
BgiM35190-RA	0.254617	-1.9736	NA	mRNA	66.6138	82.4365	33.376	45.2586	0	0
BgiM10164-RA	0.0114836	-6.44428	NA	mRNA	6.44649	129.543	1.45113	0	0	0
BgiM08521-RA	0.00561469	-7.47658	NA	mRNA	12.893	269.881	0	0	0	0
BgiM20377-RA	0.00265987	-8.55443	NA	mRNA	93.4742	1930.39	0	1.9259	0	1.8649
BgiM18795-RA	0.146598	-2.77006	NA	mRNA	8.59532	31.4044	8.70679	5.7777	0	0
BgiM17976-RA	0.127648	-2.96976	NA	mRNA	169.758	53.9763	1.45113	25.9996	1.35194	0
BgiM19440-RA	0.0017984	-9.11907	NA	mRNA	34.3813	851.844	0	0	0	0
BgiM15198-RA	0.0385656	-4.69654	NA	mRNA	12.893	394.518	2.90226	0	11.4915	2.79734
BgiM10552-RA	0.00571715	-7.45049	NA	mRNA	27.9348	715.431	7.25566	0	2.70389	0
BgiM08726-RA	0.00906326	-6.78575	NA	mRNA	63.3905	677.157	1.45113	1.9259	1.35194	1.8649
BgiM08725-RA	0.00226088	-8.7889	NA	mRNA	67.6882	1062.84	0	0.96295	0	0
BgiM35681-RA	0.140867	-2.82759	NA	mRNA	20.4139	24.5347	5.80453	5.7777	0	0
BgiM26135-RA	0.238032	-2.07077	NA	mRNA	180.502	133.469	75.4589	91.4802	0	0
BgiM23656-RA	0.0115551	-6.43533	NA	mRNA	44.051	709.543	0	5.7777	1.35194	0
BgiM01680-RA	0.292141	-1.77526	NA	mRNA	23.6371	25.5161	17.4136	14.4442	0	0
BgiM00090-RA	0.287645	-1.79764	NA	mRNA	118.186	94.2132	79.8123	80.8878	2.02792	0
BgiM01234-RA	0.0790732	-3.66067	NA	mRNA	124.632	1277.77	17.4136	31.7773	47.318	31.7032
BgiM01310-RA	0.109093	-3.19637	NA	mRNA	25.786	4.90694	0	1.9259	0	0
BgiM02305-RA	0.239531	-2.06172	NA	mRNA	17.1906	29.4416	37.7294	8.66655	4.7318	5.59469
BgiM03356-RA	0.0141582	-6.14222	NA	mRNA	3.22325	107.953	0	0	0	0
BgiM03357-RA	0.0139386	-6.16477	NA	mRNA	1.07442	111.878	0	0	0	0
BgiM03944-RA	0.246448	-2.02064	NA	mRNA	74.1347	65.7529	47.8874	42.3698	2.70389	0
BgiM04256-RA	0.0429436	-4.54141	NA	mRNA	13.9674	441.624	4.3534	8.66655	6.75972	2.79734
BgiM04308-RA	0.298291	-1.74521	NA	mRNA	44.051	44.1624	21.767	28.8885	0	2.79734
BgiM04423-RA	0.492091	-1.023	NA	mRNA	186.948	161.929	110.286	109.776	54.7537	60.6091
BgiM04573-RA	0.17849	-2.48608	NA	mRNA	19.3395	19.6277	5.80453	4.81475	0	1.8649
BgiM05094-RA	0.130955	-2.93286	NA	mRNA	25.786	6.86971	0	2.88885	0	0
BgiM05125-RA	0.0213978	-5.5464	NA	mRNA	290.092	4022.71	162.527	34.6662	44.6141	14.9192
BgiM05348-RA	0.0108353	-6.52811	NA	mRNA	16.1162	300.304	1.45113	0	0	1.8649
BgiM05369-RA	0.213691	-2.2264	NA	mRNA	15.0418	19.6277	7.25566	7.7036	0	0
BgiM05524-RA	0.198404	-2.33349	NA	mRNA	9.66974	18.6464	7.25566	5.7777	0	0
BgiM05888-RA	0.184798	-2.43598	NA	mRNA	25.786	25.5161	13.0602	10.5924	0	0
BgiM05925-RA	0.162865	-2.61825	NA	mRNA	19.3395	18.6464	11.6091	6.74065	0	0
BgiM05986-RA	0.254269	-1.97558	NA	mRNA	247.116	210.998	114.639	144.442	0	0
BgiM06088-RA	0.161544	-2.63	NA	mRNA	18.2651	21.5905	10.1579	6.74065	0	0
BgiM06218-RA	0.00502874	-7.63559	NA	mRNA	32.2325	552.521	0	0	1.35194	0
BgiM06849-RA	0.11616	-3.10582	NA	mRNA	3.22325	29.4416	4.3534	2.88885	0	0
BgiM08172-RA	0.0944061	-3.40498	NA	mRNA	0	25.5161	0	0.96295	0	0
BgiM08814-RA	0.0473644	-4.40005	NA	mRNA	6.44649	131.506	1.45113	0	1.35194	3.72979
BgiM08815-RA	0.0641245	-3.96298	NA	mRNA	10.7442	113.841	0	1.9259	2.70389	1.8649
BgiM09192-RA	0.20709	-2.27167	NA	mRNA	386.79	286.565	101.579	155.998	1.35194	1.8649
BgiM10031-RA	0.0967461	-3.36965	NA	mRNA	9.66974	13.7394	1.45113	0.96295	0	0
BgiM10032-RA	0.0420416	-4.57204	NA	mRNA	17.1906	97.1573	0	1.9259	1.35194	0
BgiM10168-RA	0.235294	-2.08746	NA	mRNA	11.8186	17.665	4.3534	6.74065	0	0
BgiM10311-RA	0.0138892	-6.1699	NA	mRNA	21.4883	586.869	10.1579	0	6.08375	0.932448
BgiM10342-RA	0.231965	-2.10802	NA	mRNA	45.1255	46.1252	26.1204	25.9996	0	0
BgiM10344-RA	0.273765	-1.86899	NA	mRNA	46.1999	38.2741	21.767	27.9255	0	0
BgiM10386-RA	0.265942	-1.91082	NA	mRNA	148.269	127.58	65.3009	89.5543	0	0
BgiM10394-RA	0.226888	-2.13995	NA	mRNA	135.376	124.636	59.4964	71.2583	0	0
BgiM10667-RA	0.00344054	-8.18315	NA	mRNA	52.6464	802.775	0	0	1.35194	0
BgiM11204-RA	0.0627113	-3.99513	NA	mRNA	6.44649	79.4924	0	0	2.02792	1.8649
BgiM11420-RA	0.0178563	-5.80742	NA	mRNA	10.7442	178.612	2.90226	0	0	1.8649
BgiM11422-RA	0.0121634	-6.36131	NA	mRNA	8.59532	176.65	0	0	0.675972	0
BgiM11423-RA	0.00535736	-7.54426	NA	mRNA	49.4231	606.497	0	1.9259	0	0
BgiM12029-RA	0.212807	-2.23238	NA	mRNA	16.1162	12.758	8.70679	6.74065	0	0
BgiM12232-RA	0.00568734	-7.45803	NA	mRNA	11.8186	260.068	7.25566	0	0	0
BgiM12301-RA	0.0121532	-6.36251	NA	mRNA	15.0418	108.934	5.80453	0	0	0
BgiM13765-RA	0.0108331	-6.52841	NA	mRNA	24.7116	180.575	2.90226	0	0.675972	0
BgiM13766-RA	0.00804636	-6.95745	NA	mRNA	6.44649	190.389	0	0	0	0
BgiM13924-RA	0.294281	-1.76473	NA	mRNA	185.874	102.064	76.91	67.4065	22.983	15.8516
BgiM15060-RA	0.302476	-1.72511	NA	mRNA	19.3395	21.5905	7.25566	7.7036	2.02792	3.72979
BgiM15061-RA	0.312368	-1.67868	NA	mRNA	51.5719	37.2927	26.1204	24.0737	6.08375	4.66224
BgiM15556-RA	0.226963	-2.13947	NA	mRNA	46.1999	42.1996	18.8647	23.1108	0	0
BgiM15604-RA	0.18992	-2.39653	NA	mRNA	8.59532	6.86971	21.767	5.7777	0	0
BgiM15815-RA	0.272583	-1.87523	NA	mRNA	55.8696	88.3248	39.1806	48.1475	0.675972	0
BgiM17055-RA	0.00195126	-9.00138	NA	mRNA	168.683	1634.99	0	1.9259	0	0
BgiM17436-RA	0.00493506	-7.66272	NA	mRNA	11.8186	310.118	0	0	0	0
BgiM18014-RA	0.0228619	-5.45091	NA	mRNA	10.7442	358.206	11.6091	0.96295	3.37986	2.79734
BgiM18031-RA	0.00609696	-7.35769	NA	mRNA	38.679	526.023	1.45113	0	0	1.8649
BgiM18032-RA	0.00537951	-7.53831	NA	mRNA	15.0418	278.714	1.45113	0	0	0
BgiM18070-RA	0.211203	-2.2433	NA	mRNA	104.218	78.511	42.0828	46.2216	0	0
BgiM18080-RA	0.235435	-2.0866	NA	mRNA	79.5068	44.1624	24.6692	33.7032	0	0
BgiM18353-RA	0.0181463	-5.78418	NA	mRNA	25.786	776.277	39.1806	1.9259	3.37986	8.39203
BgiM18562-RA	0.0153202	-6.02842	NA	mRNA	6.44649	96.1759	0	0	0	0
BgiM18570-RA	0.00196878	-8.98849	NA	mRNA	1240.95	15232.1	7.25566	17.3331	13.5194	0
BgiM18866-RA	0.316723	-1.6587	NA	mRNA	30.0836	71.6413	58.0453	12.5183	15.5474	21.4463
BgiM18987-RA	0.385987	-1.37338	NA	mRNA	37.6045	62.8088	52.2408	26.9626	14.1954	16.7841
BgiM19136-RA	0.0103029	-6.60081	NA	mRNA	3.22325	150.152	0	0	0	0
BgiM19758-RA	0.00583218	-7.42175	NA	mRNA	9.66974	261.049	1.45113	0	0	0
BgiM19781-RA	0.00620593	-7.33214	NA	mRNA	18.2651	605.516	0	0	1.35194	0.932448
BgiM19782-RA	0.0102145	-6.61324	NA	mRNA	13.9674	233.57	1.45113	0.96295	0	0
BgiM19887-RA	0.238655	-2.067	NA	mRNA	59.0929	60.846	26.1204	31.7773	0	1.8649
BgiM19889-RA	0.339306	-1.55934	NA	mRNA	95.623	117.766	75.4589	59.7029	14.8714	22.3787
BgiM20219-RA	0.0333462	-4.90633	NA	mRNA	5.37208	81.4551	0	0	1.35194	0
BgiM20221-RA	0.05095	-4.29477	NA	mRNA	25.786	203.147	8.70679	10.5924	0	0
BgiM20293-RA	0.157555	-2.66607	NA	mRNA	85.9532	71.6413	15.9625	25.9996	0	0
BgiM20294-RA	0.170617	-2.55117	NA	mRNA	19.3395	13.7394	2.90226	4.81475	0	0
BgiM20395-RA	0.368641	-1.43971	NA	mRNA	41.9022	40.2369	17.4136	22.1478	6.08375	7.45958
BgiM20539-RA	0.121245	-3.04401	NA	mRNA	22.5627	12.758	15.9625	4.81475	0	0
BgiM20605-RA	0.0577303	-4.11453	NA	mRNA	1013.17	14856.2	790.867	363.032	160.881	436.386
BgiM20742-RA	0.270609	-1.88572	NA	mRNA	40.8278	23.5533	21.767	22.1478	0	0
BgiM20744-RA	0.246453	-2.02062	NA	mRNA	109.59	55.9391	46.4362	51.0363	0	0
BgiM20929-RA	0.029668	-5.07495	NA	mRNA	3.22325	81.4551	0	0.96295	0	0
BgiM20930-RA	0.0232399	-5.42725	NA	mRNA	4.29766	62.8088	0	0	0	0
BgiM21461-RA	0.1931	-2.37258	NA	mRNA	24.7116	16.6836	10.1579	8.66655	0	0
BgiM23122-RA	0.180712	-2.46824	NA	mRNA	12.893	12.758	2.90226	3.8518	0	0
BgiM23234-RA	0.00260437	-8.58485	NA	mRNA	738.124	8327.07	11.6091	8.66655	4.05583	9.32448
BgiM23235-RA	0.00135998	-9.5222	NA	mRNA	411.501	4617.43	0	0	3.37986	1.8649
BgiM23626-RA	0.0215394	-5.53688	NA	mRNA	6.44649	260.068	2.90226	2.88885	1.35194	0
BgiM23940-RA	0.252064	-1.98814	NA	mRNA	6.44649	19.6277	24.6692	7.7036	2.02792	1.8649
BgiM24356-RA	0.23411	-2.09474	NA	mRNA	22.5627	22.5719	17.4136	11.5554	0	1.8649
BgiM24632-RA	0.139665	-2.83996	NA	mRNA	6.44649	8.83248	1.45113	0.96295	0	0
BgiM24910-RA	0.20307	-2.29995	NA	mRNA	11.8186	25.5161	11.6091	8.66655	0	0
BgiM25310-RA	0.0781667	-3.6773	NA	mRNA	9.66974	23.5533	2.90226	0	1.35194	0
BgiM25541-RA	0.251592	-1.99084	NA	mRNA	107.442	97.1573	44.9851	60.6658	0	0.932448
BgiM25585-RA	0.0232399	-5.42725	NA	mRNA	4.29766	62.8088	0	0	0	0
BgiM25830-RA	0.0269252	-5.2149	NA	mRNA	4.29766	78.511	0	0	0.675972	0
BgiM25905-RA	0.0246483	-5.34237	NA	mRNA	4.29766	58.8832	0	0	0	0
BgiM26143-RA	0.0568905	-4.13567	NA	mRNA	40.8278	411.201	11.6091	15.4072	9.46361	0
BgiM26471-RA	0.0209584	-5.57633	NA	mRNA	0	74.5854	0	0	0	0
BgiM26700-RA	0.0188731	-5.72752	NA	mRNA	6.44649	148.189	0	0	1.35194	0
BgiM27336-RA	0.268591	-1.89652	NA	mRNA	44.051	35.3299	21.767	25.9996	0	0
BgiM27384-RA	0.00751871	-7.0553	NA	mRNA	8.59532	202.166	0	0	0	0
BgiM27754-RA	0.145347	-2.78242	NA	mRNA	50.4975	36.3113	8.70679	12.5183	0	0
BgiM28259-RA	0.216302	-2.20888	NA	mRNA	62.3161	59.8646	34.8272	31.7773	0	0.932448
BgiM28352-RA	0.259965	-1.94361	NA	mRNA	12.893	11.7766	5.80453	6.74065	0	0
BgiM28603-RA	0.0174928	-5.83709	NA	mRNA	4.29766	85.3807	0	0	0	0
BgiM29524-RA	0.239481	-2.06202	NA	mRNA	45.1255	70.6599	42.0828	36.5921	0	0
BgiM29631-RA	0.230959	-2.11429	NA	mRNA	15.0418	7.8511	11.6091	6.74065	0	0
BgiM30217-RA	0.197301	-2.34153	NA	mRNA	17.1906	17.665	5.80453	6.74065	0	0
BgiM30232-RA	0.237662	-2.07302	NA	mRNA	42.9766	26.4975	13.0602	16.3701	2.02792	0
BgiM30556-RA	0.0185648	-5.75129	NA	mRNA	71.9858	1353.33	11.6091	6.74065	8.11166	10.2569
BgiM30787-RA	0.252641	-1.98484	NA	mRNA	121.409	92.2504	46.4362	64.5176	0	0
BgiM30934-RA	0.136959	-2.86818	NA	mRNA	9.66974	14.7208	30.4738	3.8518	1.35194	0.932448
BgiM31477-RA	0.18531	-2.43199	NA	mRNA	48.3487	47.1066	36.2783	23.1108	0	0
BgiM31677-RA	0.18733	-2.41635	NA	mRNA	15.0418	29.4416	8.70679	8.66655	0	0
BgiM31710-RA	0.0151666	-6.04296	NA	mRNA	5.37208	187.445	0	0	1.35194	0
BgiM31711-RA	0.010952	-6.51266	NA	mRNA	17.1906	214.924	0	0.96295	0	0
BgiM32008-RA	0.00593667	-7.39613	NA	mRNA	16.1162	251.235	0	0	0	0
BgiM32015-RA	0.0146064	-6.09726	NA	mRNA	8.59532	99.1201	0	0	0	0
BgiM32374-RA	0.00549552	-7.50753	NA	mRNA	29.0092	607.479	2.90226	1.9259	0	0
BgiM32375-RA	0.00118686	-9.71863	NA	mRNA	69.837	1273.84	0	0	0	0
BgiM32377-RA	0.00485989	-7.68486	NA	mRNA	140.748	2425.99	7.25566	7.7036	1.35194	1.8649
BgiM32379-RA	0.0464899	-4.42694	NA	mRNA	25.786	360.169	17.4136	6.74065	6.75972	3.72979
BgiM33217-RA	0.17395	-2.52326	NA	mRNA	9.66974	15.7022	4.3534	3.8518	0	0
BgiM33451-RA	0.16709	-2.5813	NA	mRNA	59.0929	40.2369	40.6317	19.259	0	2.79734
BgiM33747-RA	0.216172	-2.20975	NA	mRNA	326.622	153.096	145.113	132.887	0	0.932448
BgiM33766-RA	0.212879	-2.2319	NA	mRNA	16.1162	13.7394	2.90226	3.8518	0	1.8649
BgiM34127-RA	0.272356	-1.87644	NA	mRNA	26.8604	18.6464	18.8647	16.3701	0	0
BgiM34131-RA	0.263473	-1.92427	NA	mRNA	10.7442	15.7022	7.25566	7.7036	0	0
BgiM34476-RA	0.00123887	-9.65676	NA	mRNA	1622.37	20890.8	24.6692	10.5924	10.1396	5.59469
BgiM34478-RA	0.00216601	-8.85074	NA	mRNA	251.413	4206.23	0	5.7777	1.35194	0.932448
BgiM34480-RA	0.000330458	-11.5632	NA	mRNA	1288.22	35344.7	0	5.7777	4.7318	0
BgiM34481-RA	0.00854026	-6.87151	NA	mRNA	24.7116	318.951	0	0	1.35194	0
BgiM34630-RA	0.134066	-2.89898	NA	mRNA	15.0418	10.7953	27.5715	5.7777	0	0
BgiM34634-RA	0.181764	-2.45986	NA	mRNA	42.9766	39.2555	20.3158	17.3331	0	0
BgiM35361-RA	0.286236	-1.80473	NA	mRNA	95.623	176.65	177.038	53.9252	37.1785	36.3655
BgiM35661-RA	0.00275365	-8.50444	NA	mRNA	91.3253	835.16	1.45113	0.96295	0	0
BgiM35664-RA	0.110733	-3.17484	NA	mRNA	51.5719	23.5533	15.9625	8.66655	0	0
BgiM35684-RA	0.195804	-2.35252	NA	mRNA	8.59532	9.81387	2.90226	2.88885	0	0
BgiM35802-RA	0.0605351	-4.04608	NA	mRNA	17.1906	122.673	10.1579	3.8518	0	3.72979
BgiM35804-RA	0.00283485	-8.46251	NA	mRNA	20.4139	539.763	1.45113	0	0	0
BgiM35983-RA	0.00949708	-6.7183	NA	mRNA	44.051	393.536	2.90226	1.9259	0.675972	0
BgiM36381-RA	0.258256	-1.95313	NA	mRNA	17.1906	10.7953	10.1579	8.66655	0	0
BgiM36397-RA	0.254681	-1.97324	NA	mRNA	13.9674	10.7953	10.1579	7.7036	0	0
BgiM36432-RA	0.20172	-2.30958	NA	mRNA	12.893	16.6836	10.1579	6.74065	0	0
BgiM36474-RA	0.227075	-2.13876	NA	mRNA	39.7534	31.4044	27.5715	21.1849	0	0
BgiM33583-RA	0.251617	-1.9907	neprilysin-1	mRNA	3.22325	96.1759	2.90226	1.9259	3.37986	1.8649
BgiM26422-RA	0.0146182	-6.09609	neurogenic locus notch protein 1	mRNA	117.111	86.3621	33.376	47.1845	6.08375	6.52713
BgiM26423-RA	0.0215127	-5.53867	neurogenic locus notch protein 1	mRNA	15.0418	363.113	0	0	0	0
BgiM26419-RA	0.300436	-1.73487	neurogenic locus notch protein 2	mRNA	120.335	64.7715	58.0453	55.8511	0	0
BgiM08165-RA	0.0286828	-5.12367	neuroglian	mRNA	21.4883	367.039	0	3.8518	0	1.8649
BgiM13431-RA	0.009043	-6.78898	neuroligin-4 X-linked	mRNA	0	72.6226	0	1.9259	0	0
BgiM27619-RA	0.0604823	-4.04734	neuroligin-4 Y-linked	mRNA	15.0418	300.304	0	4.81475	1.35194	0
BgiM20215-RA	0.024613	-5.34444	neuronal acetylcholine receptor subunit alpha-3	mRNA	69.837	51.0321	46.4362	33.7032	24.335	13.0543
BgiM20220-RA	0.00698807	-7.16089	neuronal acetylcholine receptor subunit alpha-3	mRNA	3.22325	84.3993	4.3534	0	0	0
BgiM10551-RA	0.0843837	-3.56689	neuropilin and tolloid-like protein 2	mRNA	42.9766	24.5347	14.5113	16.3701	0	0
BgiM16118-RA	0.257467	-1.95754	neurotrophin-3-like isoform X4	mRNA	74.1347	90.2876	47.8874	42.3698	11.4915	8.39203
BgiM03100-RA	0.00420447	-7.89386	nidogen and egf-like domain-containing protein 1	mRNA	2.14883	44.1624	0	1.9259	1.35194	0
BgiM28260-RA	0.234722	-2.09098	nitric oxide synthase	mRNA	307.283	334.653	203.158	205.108	120.999	91.3799
BgiM19783-RA	0.0187462	-5.73726	non-lysosomal glucosylceramidase	mRNA	9.66974	120.711	0	0	0	1.8649
BgiM19473-RA	0.0474615	-4.3971	nose resistant to fluoxetine protein 6	mRNA	612.417	694.822	772.002	388.069	356.913	276.937
BgiM26863-RA	0.0244945	-5.3514	Nose resistant to fluoxetine protein 6	mRNA	26.8604	24.5347	11.6091	13.4813	0	0
BgiM32540-RA	0.430363	-1.21637	nuclear fragile X mental retardation-interacting protein 1	mRNA	118.186	67.7157	52.2408	57.777	0.675972	0
BgiM24233-RA	0.0170633	-5.87296	nuclear hormone receptor family member nhr-41	mRNA	37.6045	57.9018	30.4738	14.4442	20.9551	8.39203
BgiM10343-RA	0.214864	-2.2185	nuclear protein localization protein 4	mRNA	65.5394	65.7529	30.4738	38.518	0	0
BgiM21631-RA	0.298495	-1.74422	nuclear valosin-containing protein	mRNA	3.22325	135.431	1.45113	8.66655	0	0
BgiM06226-RA	0.494967	-1.0146	nucleolar complex protein 2	mRNA	347.036	6227.88	2.90226	1.9259	0	0
BgiM35734-RA	0.018871	-5.72768	nucleolar pre-ribosomal-associated protein 1	mRNA	0	43.181	0	0.96295	0	1.8649
BgiM29544-RA	0.0262284	-5.25272	nucleolar pre-ribosomal-associated protein 1	mRNA	402.906	6405.51	2.90226	5.7777	1.35194	3.72979
BgiM23561-RA	0.0045097	-7.79275	nucleolar pre-ribosomal-associated protein 1	mRNA	49.4231	36.3113	4.3534	14.4442	0	0
BgiM35735-RA	0.0294401	-5.08607	nucleolar pre-ribosomal-associated protein 1	mRNA	132.153	1563.35	10.1579	12.5183	0.675972	2.79734
BgiM35736-RA	0.0248634	-5.32983	nucleolar pre-ribosomal-associated protein 1	mRNA	32.2325	44.1624	13.0602	20.2219	0	0
BgiM33152-RA	0.491877	-1.02363	nucleolar protein 58	mRNA	47.2743	416.108	0	0	0.675972	0
BgiM07784-RA	0.233402	-2.09911	nucleoprotein TPR	mRNA	46.1999	23.5533	21.767	16.3701	2.02792	2.79734
BgiM20694-RA	0.35577	-1.49098	organic cation transporter protein	mRNA	16.1162	103.046	0	0	1.35194	0
BgiM14913-RA	0.250479	-1.99724	organic cation transporter protein	mRNA	76.2835	979.424	5.80453	1.9259	4.7318	6.52713
BgiM21133-RA	0.245556	-2.02588	organic cation transporter protein-like isoform X1	mRNA	3.22325	130.524	0	1.9259	0.675972	6.52713
BgiM10116-RA	0.0724278	-3.78731	Ovipostatin 1	mRNA	17.1906	162.91	5.80453	1.9259	7.43569	8.39203
BgiM00105-RA	0.00053539	-10.8671	Ovipostatin 3	mRNA	226.702	187.445	95.7747	134.813	0	1.8649
BgiM00104-RA	0.0018283	-9.09528	Ovipostatin 4	mRNA	19.3395	209.035	7.25566	8.66655	0	0
BgiM11441-RA	0.00488759	-7.67666	Ovipostatin 6	mRNA	7.52091	185.482	1.45113	1.9259	1.35194	0
BgiM20477-RA	0.244769	-2.03051	paired box protein Pax-6	mRNA	6.44649	173.706	2.90226	0	0	0
BgiM14285-RA	0.013904	-6.16835	pancreatic triacylglycerol lipase	mRNA	39.7534	27.4788	17.4136	9.6295	0	2.79734
BgiM17430-RA	0.0244173	-5.35595	pancreatic triacylglycerol lipase	mRNA	3.22325	57.9018	0	1.9259	0	3.72979
BgiM13678-RA	0.0792472	-3.6575	pancreatic triacylglycerol lipase-like isoform X2	mRNA	5.37208	48.088	0	0	0	1.8649
BgiM23053-RA	0.00864689	-6.8536	pantetheinase	mRNA	38.679	611.404	0	0	0	0
BgiM32564-RA	0.162605	-2.62055	PAX-interacting protein 1	mRNA	55.8696	328.765	23.2181	32.7403	0	1.8649
BgiM34469-RA	0.115627	-3.11245	PE-PGRS family protein	mRNA	13.9674	142.301	8.70679	9.6295	4.05583	0
BgiM34470-RA	0.0628725	-3.99143	PE-PGRS family protein	mRNA	60.1673	851.844	1.45113	0	1.35194	0
BgiM30162-RA	0.00245006	-8.67297	peptidoglycan-binding domain 1 protein	mRNA	15.0418	107.953	0	0	0	0
BgiM30244-RA	0.088416	-3.49955	peptidoglycan-binding domain 1 protein	mRNA	25.786	270.863	0	0	0	0
BgiM06633-RA	0.091744	-3.44624	peptidoglycan-recognition protein SB1	mRNA	41.9022	24.5347	15.9625	20.2219	0	0
BgiM11206-RA	0.00322231	-8.27769	peptidoglycan-recognition protein SC2	mRNA	289.018	4323.99	1.45113	3.8518	0	0
BgiM11215-RA	0.0053535	-7.5453	peptidoglycan-recognition protein SC2	mRNA	37.6045	41.2183	29.0226	24.0737	0	0
BgiM11207-RA	0.0128152	-6.286	peptidoglycan-recognition protein SC2	mRNA	6.44649	195.296	0	0	0	0
BgiM10381-RA	0.259758	-1.94476	peptidyl-prolyl cis-trans isomerase 1	mRNA	21.4883	319.932	0	0	0	0
BgiM21610-RA	0.00118033	-9.7266	periostin	mRNA	75.2091	1189.44	0	0	2.02792	1.8649
BgiM21611-RA	0.00785218	-6.99269	periostin	mRNA	6.44649	203.147	0	0	0	0
BgiM12954-RA	0.234557	-2.09199	peripherin-2	mRNA	2.14883	33.3672	0	0	0	0.932448
BgiM08831-RA	0.00465474	-7.74708	peritrophin-1	mRNA	177.279	264.975	130.602	110.739	55.4297	45.6899
BgiM08379-RA	0.00433523	-7.84968	perlucin-like protein	mRNA	3.22325	46.1252	0	0	1.35194	1.8649
BgiM19140-RA	0.00756027	-7.04735	PHLOEM PROTEIN 2-LIKE A3	mRNA	99.9207	818.477	40.6317	57.777	1.35194	3.72979
BgiM17939-RA	0.0681467	-3.87521	phosphatidylglycerol/phosphatidylinositol transfer protein	mRNA	151.493	110.897	52.2408	44.2957	13.5194	16.7841
BgiM17702-RA	0.371581	-1.42825	phosphoethanolamine N-methyltransferase-like isoform X1	mRNA	420.096	420.034	554.332	283.107	161.557	208.868
BgiM19609-RA	0.094484	-3.40379	Phospholipase A and acyltransferase 3	mRNA	408.278	4532.05	20.3158	30.8144	96.664	70.866
BgiM06925-RA	0.0670973	-3.8976	phospholipase B1 membrane-associated-like isoform X1	mRNA	109.59	106.971	58.0453	62.5917	0.675972	0
BgiM09459-RA	0.240953	-2.05318	piggyBac transposable element-derived protein 4	mRNA	45.1255	50.0507	34.8272	36.5921	1.35194	0
BgiM23926-RA	0.46927	-1.09151	PIN2/TERF1-interacting telomerase inhibitor 1-like isoform X1	mRNA	273.976	3736.14	2.90226	0	2.02792	0
BgiM05685-RA	0.0402925	-4.63334	Plasma kallikrein	mRNA	862.756	726.226	397.61	462.216	4.7318	1.8649
BgiM36449-RA	0.234843	-2.09023	platelet endothelial aggregation receptor 1	mRNA	48.3487	36.3113	43.534	30.8144	10.8155	15.8516
BgiM36328-RA	0.300461	-1.73475	platelet endothelial aggregation receptor 1-like isoform X2	mRNA	139.674	117.766	62.3987	82.8137	0	0
BgiM35662-RA	0.000902844	-10.1132	polcalcin Bra n 2	mRNA	83.8044	72.6226	21.767	39.4809	0	0
BgiM06863-RA	0.236602	-2.07947	polycystic kidney disease 2-like 1 protein	mRNA	118.186	89.3062	42.0828	51.0363	0	1.8649
BgiM04577-RA	0.455181	-1.13549	polycystic kidney disease protein 1-like 2	mRNA	52.6464	51.0321	27.5715	34.6662	2.70389	0
BgiM26137-RA	0.262604	-1.92904	polycystic kidney disease protein 1-like 2 isoform X2	mRNA	90.2509	61.8274	18.8647	28.8885	0.675972	0
BgiM26136-RA	0.228475	-2.12989	polycystin-2	mRNA	20.4139	529.949	10.1579	0	0	0.932448
BgiM07438-RA	0.216975	-2.2044	potassium channel subfamily K member 4-like isoform X1	mRNA	15.0418	7.8511	10.1579	4.81475	0	0
BgiM18536-RA	0.293321	-1.76945	PR domain zinc finger protein 1	mRNA	16.1162	30.423	33.376	18.296	0	0
BgiM09008-RA	0.180603	-2.46911	pre-B-cell leukemia transcription factor 4	mRNA	167.609	470.084	14.5113	5.7777	24.335	7.45958
BgiM24787-RA	0.00449924	-7.7961	proline-rich transmembrane protein 1	mRNA	3.22325	205.11	4.3534	0	0	0.932448
BgiM36408-RA	0.244046	-2.03477	properdin	mRNA	16.1162	187.445	0	1.9259	1.35194	0.932448
BgiM36344-RA	0.185047	-2.43404	properdin	mRNA	76.2835	557.428	0	0	1.35194	0
BgiM33356-RA	0.00464121	-7.75128	protein AIG1	mRNA	36.5301	860.676	2.90226	9.6295	3.37986	3.72979
BgiM33349-RA	0.0118026	-6.40475	protein AIG1	mRNA	16.1162	27.4788	18.8647	15.4072	0	1.8649
BgiM18773-RA	0.0599095	-4.06107	protein AIG1	mRNA	95.623	60.846	50.7896	42.3698	25.011	27.9734
BgiM31302-RA	0.0283048	-5.14281	protein amalgam	mRNA	258.934	311.1	271.362	189.701	122.351	81.1229
BgiM19652-RA	0.464201	-1.10718	protein C10	mRNA	20.4139	23.5533	8.70679	11.5554	0.675972	0
BgiM25033-RA	0.294564	-1.76335	protein CASP	mRNA	510.347	541.726	317.798	300.44	56.1057	82.9878
BgiM17205-RA	0.0203346	-5.61992	protein CYR61	mRNA	22.5627	18.6464	4.3534	6.74065	0	2.79734
BgiM02496-RA	0.468298	-1.0945	protein FAM136A	mRNA	130.004	132.487	74.0077	76.073	41.2343	14.9192
BgiM12251-RA	0.254798	-1.97258	protein glp-1	mRNA	19.3395	145.245	0	0	2.02792	0
BgiM30022-RA	0.321648	-1.63644	protein maelstrom	mRNA	6.44649	13.7394	4.3534	0	0	3.72979
BgiM11815-RA	0.236108	-2.08248	protein rolling stone	mRNA	13.9674	91.269	13.0602	2.88885	8.11166	1.8649
BgiM27874-RA	0.395814	-1.33711	protein unc-119 B-A	mRNA	64.4649	36.3113	4.3534	3.8518	0	0
BgiM16307-RA	0.0218109	-5.5188	protein yellow	mRNA	70.9114	122.673	46.4362	41.4068	6.08375	18.649
BgiM20441-RA	0.203798	-2.29479	protein yellow	mRNA	13.9674	166.836	8.70679	7.7036	9.46361	0
BgiM20443-RA	0.120625	-3.05141	protein yellow	mRNA	10.7442	17.665	23.2181	6.74065	2.02792	7.45958
BgiM10438-RA	0.0510507	-4.29192	proteoglycan 4	mRNA	446.957	363.113	558.686	315.847	181.836	103.502
BgiM06842-RA	0.280344	-1.83473	protocadherin fat	mRNA	232.074	194.315	120.444	101.11	40.5583	34.5006
BgiM25311-RA	0.0981853	-3.34835	proton-associated sugar transporter A	mRNA	294.39	186.464	78.3611	106.887	0	0
BgiM06868-RA	0.334902	-1.57819	PRS7 protein	mRNA	36.5301	32.3858	8.70679	17.3331	0	0
BgiM12869-RA	0.439874	-1.18484	pyruvyl transferase Pvg1	mRNA	0	52.0135	0	0	1.35194	0
BgiM09262-RA	0.324135	-1.62533	Rad2 nuclease	mRNA	89.1765	58.8832	31.9249	24.0737	15.5474	22.3787
BgiM14473-RA	0.238954	-2.0652	Receptor-type tyrosine-protein phosphatase zeta	mRNA	0	53.9763	0	0	0	0
BgiM13760-RA	0.193441	-2.37003	Receptor-type tyrosine-protein phosphatase zeta	mRNA	884.244	743.891	616.731	555.622	174.401	175.3
BgiM19610-RA	0.0550008	-4.1844	reticulocyte-binding protein 2 a-like isoform X3	mRNA	556.547	492.656	364.234	365.921	157.501	134.272
BgiM06443-RA	0.350237	-1.5136	retinol dehydrogenase 7	mRNA	308.357	268.9	300.384	189.701	127.083	114.691
BgiM30455-RA	0.40371	-1.30861	Ribosomal RNA processing protein 1 B	mRNA	23.6371	346.43	0	0	0	0
BgiM16427-RA	0.0287308	-5.12126	RING finger protein B	mRNA	223.478	696.785	330.858	48.1475	97.3399	27.041
BgiM07157-RA	0.465919	-1.10185	rRNA-processing protein FCF1	mRNA	42.9766	37.2927	20.3158	25.0367	0	0
BgiM07077-RA	0.492553	-1.02165	RRP15-like protein	mRNA	18.2651	410.22	2.90226	6.74065	2.70389	7.45958
BgiM08519-RA	0.00429597	-7.8628	S-adenosyl-L-methionine-dependent tRNA 4-demethylwyosine synthase	mRNA	60.1673	717.394	5.80453	0	0	0
BgiM10207-RA	0.138998	-2.84687	S-crystallin SL11	mRNA	451.255	493.638	226.377	277.329	51.3739	42.8926
BgiM09959-RA	0.260647	-1.93983	scavenger receptor class F member 2	mRNA	0	52.9949	0	0	0	0
BgiM08366-RA	0.0427286	-4.54866	secretory phospholipase A2 receptor	mRNA	6.44649	78.511	0	0	0	0
BgiM08367-RA	0.00203405	-8.94143	secretory phospholipase A2 receptor	mRNA	10.7442	119.729	0	0	0	0
BgiM25972-RA	0.318189	-1.65205	separin	mRNA	33.3069	55.9391	27.5715	18.296	0	1.8649
BgiM35634-RA	0.0184469	-5.76048	serine carboxypeptidase CPVL	mRNA	163.311	152.115	100.128	96.295	42.5862	29.8383
BgiM35620-RA	0.0292473	-5.09555	serine carboxypeptidase CPVL	mRNA	22.5627	275.77	5.80453	6.74065	8.11166	5.59469
BgiM26837-RA	0.0120895	-6.37011	serine protease inhibitor A3A	mRNA	80.5812	43.181	2.90226	1.9259	0	0
BgiM35143-RA	0.0721008	-3.79384	serine-rich adhesin for platelets	mRNA	39.7534	899.932	1.45113	2.88885	1.35194	0.932448
BgiM30306-RA	0.183742	-2.44425	serine-rich adhesin for platelets	mRNA	31.1581	399.425	15.9625	19.259	11.4915	15.8516
BgiM16244-RA	0.408284	-1.29235	serine-rich adhesin for platelets-like isoform X2	mRNA	8.59532	330.727	1.45113	2.88885	0.675972	0
BgiM04901-RA	0.0274639	-5.18632	serine/threonine-protein kinase stk11	mRNA	13.9674	783.147	2.90226	1.9259	1.35194	0
BgiM26833-RA	0.107553	-3.21689	serpin B3	mRNA	103.144	2581.05	11.6091	14.4442	10.1396	19.5814
BgiM14627-RA	0.00718114	-7.12157	sialate O-acetylesterase	mRNA	7.52091	155.059	2.90226	3.8518	0	0.932448
BgiM14628-RA	0.0150757	-6.05163	sialate O-acetylesterase	mRNA	7.52091	267.919	2.90226	0.96295	4.05583	7.45958
BgiM14629-RA	0.00608086	-7.36151	sialate O-acetylesterase	mRNA	4.29766	73.604	0	0	2.02792	0.932448
BgiM14630-RA	0.0169652	-5.88128	sialate O-acetylesterase	mRNA	4.29766	105.99	2.90226	6.74065	2.02792	2.79734
BgiM29583-RA	0.0381909	-4.71063	sialin	mRNA	4.29766	191.37	0	1.9259	0	1.8649
BgiM33750-RA	0.050279	-4.3139	Sodium- and chloride-dependent glycine transporter 2	mRNA	293.315	232.589	140.76	163.701	0	0
BgiM30607-RA	0.0573222	-4.12476	sodium-coupled monocarboxylate transporter 1	mRNA	29.0092	271.844	5.80453	4.81475	5.40777	2.79734
BgiM18538-RA	0.11467	-3.12444	sodium-dependent phosphate transport protein 2B	mRNA	9.66974	16.6836	10.1579	6.74065	1.35194	0
BgiM34803-RA	0.0273108	-5.19439	sodium-dependent transporter	mRNA	20.4139	246.328	4.3534	0	2.70389	0
BgiM16951-RA	0.247356	-2.01534	solute carrier family 12 member 4	mRNA	20.4139	250.254	0	0	2.02792	4.66224
BgiM12471-RA	0.047417	-4.39845	solute carrier family 2 facilitated glucose transporter member 1	mRNA	17.1906	13.7394	11.6091	10.5924	0	0
BgiM17577-RA	0.254258	-1.97563	solute carrier family 2 facilitated glucose transporter member 2	mRNA	7.52091	174.687	2.90226	0	0	0
BgiM02525-RA	0.0157707	-5.98661	solute carrier family 40 member 1	mRNA	8.59532	49.0694	0	1.9259	0	0
BgiM09279-RA	0.0304366	-5.03805	solute carrier organic anion transporter family member 1B3	mRNA	9.66974	207.073	0	0	0	0
BgiM34770-RA	0.276173	-1.85636	solute carrier organic anion transporter family member 1B7	mRNA	196.618	134.45	72.5566	85.7025	0	0
BgiM19342-RA	0.00855168	-6.86958	solute carrier organic anion transporter family member 2A1	mRNA	124.632	2359.25	2.90226	5.7777	0.675972	0
BgiM19341-RA	0.00731274	-7.09537	solute carrier organic anion transporter family member 2A1-like isoform X1	mRNA	8.59532	127.58	2.90226	1.9259	0	0
BgiM17140-RA	0.059441	-4.0724	solute carrier organic anion transporter family member 2A1-like isoform X1	mRNA	154.716	1936.28	0	0.96295	2.02792	0
BgiM36310-RA	0.215436	-2.21467	Somatostatin receptor type 2	mRNA	18.2651	476.954	5.80453	4.81475	2.70389	4.66224
BgiM11971-RA	0.00219227	-8.83336	sortilin-related receptor	mRNA	125.707	118.748	55.143	69.3324	25.011	35.433
BgiM11660-RA	0.00323516	-8.27195	sortilin-related receptor	mRNA	78.4323	67.7157	34.8272	45.2586	5.40777	1.8649
BgiM27219-RA	0.0274114	-5.18908	sphingomyelin phosphodiesterase	mRNA	35.4557	29.4416	34.8272	26.9626	10.8155	5.59469
BgiM27218-RA	0.0250405	-5.3196	Sphingomyelin phosphodiesterase	mRNA	4.29766	85.3807	0	3.8518	2.70389	0.932448
BgiM04767-RA	0.296475	-1.75402	sphingomyelin synthase-related 1	mRNA	34.3813	56.9205	53.6919	38.518	0	0
BgiM08399-RA	0.436174	-1.19702	sphingosine-1-phosphate phosphatase 2	mRNA	33.3069	708.561	0	4.81475	1.35194	1.8649
BgiM21858-RA	0.0995321	-3.32869	spindle pole body protein pcp1	mRNA	3.22325	76.5482	0	0	0	0
BgiM23853-RA	0.443831	-1.17192	SPRY domain-containing protein 3	mRNA	64.4649	44.1624	27.5715	31.7773	0	0
BgiM33698-RA	0.273651	-1.86959	stabilin-2-like isoform X2	mRNA	54.7952	51.0321	21.767	27.9255	0	0
BgiM19590-RA	0.0196226	-5.67134	STE20-like serine/threonine-protein kinase isoform X2	mRNA	2.14883	50.0507	0	0	0	1.8649
BgiM19589-RA	0.0129505	-6.27085	STE20-like serine/threonine-protein kinase isoform X2	mRNA	23.6371	9.81387	10.1579	7.7036	0	1.8649
BgiM32002-RA	0.242199	-2.04573	stimulated by retinoic acid 6 protein	mRNA	701.593	664.399	819.89	446.809	254.841	320.762
BgiM05367-RA	0.228516	-2.12963	substance-K receptor	mRNA	23.6371	33.3672	31.9249	25.9996	0	0
BgiM32123-RA	0.246986	-2.0175	sulfotransferase 1A1	mRNA	109.59	117.766	52.2408	68.3694	8.11166	1.8649
BgiM28305-RA	0.0643456	-3.95801	Sulfotransferase 1A2	mRNA	157.939	124.636	52.2408	58.7399	10.8155	7.45958
BgiM19073-RA	0.468123	-1.09504	surfeit locus protein 6 isoform X1	mRNA	22.5627	28.4602	21.767	18.296	1.35194	8.39203
BgiM25088-RA	0.304844	-1.71386	sushi von Willebrand factor type A EGF and pentraxin domain-containing protein 1	mRNA	1708.32	1561.39	1047.72	1060.21	546.185	482.075
BgiM12817-RA	0.284297	-1.81453	synaptonemal complex central element protein 2	mRNA	2568.93	2496.65	1892.28	1707.31	869.3	891.42
BgiM27283-RA	0.233676	-2.09742	T-box transcription factor tbx1	mRNA	0	55.9391	0	0.96295	0	0
BgiM27102-RA	0.398414	-1.32766	T-box transcription factor TBX2	mRNA	100.995	118.748	50.7896	72.2212	0	0
BgiM16285-RA	0.483921	-1.04716	T-complex protein 1 subunit beta	mRNA	5.37208	111.878	0	0	0	0
BgiM25152-RA	0.498549	-1.00419	T-complex protein 1 subunit epsilon	mRNA	78.4323	1110.93	0	1.9259	1.35194	1.8649
BgiM04299-RA	0.0444873	-4.49046	T9SS type A sorting domain-containing protein	mRNA	112.814	107.953	95.7747	59.7029	39.2064	34.5006
BgiM24901-RA	0.27126	-1.88225	telomere repeats-binding bouquet formation protein 1	mRNA	830.523	824.365	513.701	528.659	125.055	118.421
BgiM11520-RA	0.0134346	-6.21791	temptin	mRNA	4.29766	11.7766	10.1579	0	2.02792	0.932448
BgiM15637-RA	0.0056588	-7.46529	temptin	mRNA	5.37208	269.881	0	0	1.35194	0
BgiM27717-RA	0.424365	-1.23662	THO complex subunit 6	mRNA	3.22325	81.4551	0	0	0	0
BgiM10964-RA	0.356528	-1.48791	THUMP domain-containing protein 3	mRNA	68.7626	60.846	37.7294	45.2586	0	0
BgiM31040-RA	0.163751	-2.61042	TLR cluster1 member 25	mRNA	210.585	3517.29	0	1.9259	0	1.8649
BgiM25791-RA	0.0185066	-5.75582	tolloid-like protein 1	mRNA	82.73	77.5296	40.6317	48.1475	10.1396	10.2569
BgiM16463-RA	0.277357	-1.85018	tolloid-like protein 2	mRNA	26.8604	20.6091	14.5113	14.4442	1.35194	3.72979
BgiM12854-RA	0.00144456	-9.43515	TPRXL	mRNA	365.301	5257.29	0	4.81475	3.37986	0.932448
BgiM28640-RA	0.346394	-1.52951	transcription factor HES-4-A	mRNA	569.44	8383.99	0	12.5183	4.7318	1.8649
BgiM16682-RA	0.332234	-1.58973	transcription factor mef2A	mRNA	40.8278	435.736	7.25566	4.81475	1.35194	6.52713
BgiM21608-RA	0.00190671	-9.0347	transforming growth factor-beta-induced protein ig-h3	mRNA	111.739	1333.71	1.45113	1.9259	1.35194	1.8649
BgiM21617-RA	0.0294397	-5.0861	transforming growth factor-beta-induced protein ig-h3	mRNA	11.8186	15.7022	4.3534	6.74065	0	0
BgiM21609-RA	0.00231286	-8.75611	transforming growth factor-beta-induced protein ig-h3	mRNA	27.9348	371.946	1.45113	13.4813	0.675972	0
BgiM21618-RA	0.0046527	-7.74772	transforming growth factor-beta-induced protein ig-h3	mRNA	66.6138	98.1387	39.1806	44.2957	0.675972	7.45958
BgiM21620-RA	0.0390986	-4.67674	transforming growth factor-beta-induced protein ig-h3	mRNA	16.1162	24.5347	34.8272	12.5183	6.75972	11.1894
BgiM11884-RA	0.249092	-2.00525	transient receptor potential cation channel subfamily M member 1	mRNA	62.3161	38.2741	17.4136	24.0737	0	0
BgiM00218-RA	0.262871	-1.92757	transient receptor potential cation channel subfamily M member-like 2	mRNA	32.2325	30.423	14.5113	14.4442	4.7318	7.45958
BgiM21018-RA	0.416013	-1.2653	Transmembrane protein	mRNA	45.1255	64.7715	59.4964	30.8144	4.7318	10.2569
BgiM31830-RA	0.214635	-2.22005	transmembrane protein 256	mRNA	282.571	263.012	184.294	142.517	97.3399	91.3799
BgiM14001-RA	0.358444	-1.48018	Transmembrane protein 65	mRNA	338.441	241.421	117.542	163.701	1.35194	1.8649
BgiM14002-RA	0.277208	-1.85096	transmembrane protein 65	mRNA	825.151	725.245	663.167	498.808	221.719	238.707
BgiM17539-RA	0.455017	-1.13601	tRNA N6-adenosine threonylcarbamoyltransferase	mRNA	33.3069	315.025	5.80453	5.7777	0	0
BgiM17444-RA	0.24108	-2.05242	tropomyosin	mRNA	29.0092	581.963	0	0	0	0
BgiM00320-RA	0.433752	-1.20506	tubulin-folding cofactor B	mRNA	53.7208	32.3858	11.6091	17.3331	0	0
BgiM27812-RA	0.02073	-5.59214	turripeptide Ici9.2-like isoform X2	mRNA	2.14883	84.3993	0	0	0.675972	0
BgiM36488-RA	0.00260649	-8.58367	turripeptide OL11	mRNA	2.14883	40.2369	0	0	2.02792	0
BgiM31483-RA	0.190608	-2.39132	type-1 angiotensin II receptor B	mRNA	1.07442	103.046	1.45113	0	3.37986	0.932448
BgiM27352-RA	0.0257829	-5.27744	Tyramine beta-hydroxylase	mRNA	4.29766	137.394	1.45113	3.8518	0	0
BgiM27353-RA	0.0824097	-3.60104	tyramine beta-hydroxylase	mRNA	53.7208	626.125	1.45113	0	0	0
BgiM17876-RA	0.0551375	-4.18082	tyrosyl-DNA phosphodiesterase 2	mRNA	8.59532	56.9205	0	0	0	0
BgiM22858-RA	0.0237908	-5.39345	U3-aranetoxin-Ce1a	mRNA	1203.35	997.089	996.928	795.396	340.014	362.722
BgiM22854-RA	0.0376431	-4.73147	U3-aranetoxin-Ce1a	mRNA	20.4139	257.123	0	0	0	1.8649
BgiM22857-RA	0.00233808	-8.74046	U3-aranetoxin-Ce1a	mRNA	22.5627	134.45	7.25566	6.74065	2.02792	1.8649
BgiM22859-RA	0.012401	-6.33339	U3-aranetoxin-Ce1a	mRNA	34.3813	24.5347	17.4136	15.4072	9.46361	6.52713
BgiM22853-RA	0.0737353	-3.7615	U3-aranetoxin-ce1a-like isoform x1	mRNA	17.1906	24.5347	7.25566	8.66655	0	0
BgiM22006-RA	0.468818	-1.0929	ubinuclein-1-like isoform X1	mRNA	69.837	1288.56	0	2.88885	0	0
BgiM36210-RA	0.423408	-1.23988	unconventional myosin-Va	mRNA	89.1765	121.692	53.6919	57.777	0	0
BgiM19681-RA	0.20292	-2.30102	Unknown protein	mRNA	325.548	234.552	251.046	202.219	98.6919	79.2581
BgiM26084-RA	0.00329818	-8.24411	unnamed3	mRNA	18.2651	256.142	4.3534	3.8518	0	0
BgiM26134-RA	0.223077	-2.16438	unnamed6	mRNA	7.52091	104.027	0	1.9259	0	4.66224
BgiM30227-RA	0.469726	-1.09011	UPF0722 protein isoform X1	mRNA	13.9674	106.971	1.45113	4.81475	0	0
BgiM23682-RA	0.0517106	-4.2734	UPF0748 protein YngK	mRNA	59.0929	89.3062	74.0077	24.0737	29.7428	27.9734
BgiM26071-RA	0.372256	-1.42563	uridine phosphorylase 1	mRNA	36.5301	55.9391	27.5715	25.9996	12.1675	0.932448
BgiM16808-RA	0.33457	-1.57962	Vacuolar protein sorting-associated protein 4A	mRNA	30.0836	523.079	8.70679	4.81475	3.37986	2.79734
BgiM27385-RA	0.0223414	-5.48414	venom protein 164	mRNA	457.701	7485.04	5.80453	0	2.70389	4.66224
BgiM11659-RA	0.00112737	-9.79282	very low-density lipoprotein receptor	mRNA	18.2651	453.401	4.3534	0	0	0
BgiM11972-RA	0.00334297	-8.22465	very low-density lipoprotein receptor	mRNA	20.4139	227.682	30.4738	18.296	6.75972	6.52713
BgiM20723-RA	0.118428	-3.07792	vignain	mRNA	5049.75	1698.78	74.0077	362.069	16.8993	25.1761
BgiM12520-RA	0.0594567	-4.07202	vitellogenin-4	mRNA	26.8604	17.665	8.70679	5.7777	0	0
BgiM28451-RA	0.134498	-2.89435	WD repeat-containing protein 62	mRNA	18.2651	57.9018	0	0.96295	0	0
BgiM15357-RA	0.0329152	-4.9251	Williams-Beuren syndrome chromosomal region 27 protein	mRNA	41.9022	48.088	34.8272	25.9996	8.11166	8.39203
BgiM24389-RA	0.348854	-1.51931	WSCD family member	mRNA	2.14883	153.096	0	0	0.675972	0
BgiM27872-RA	0.0144899	-6.10881	xylan 1 4-beta-xylosidase	mRNA	88.1021	1337.63	24.6692	3.8518	10.8155	11.1894
BgiM00991-RA	0.0189073	-5.72491	yolk ferritin	mRNA	5.37208	111.878	11.6091	5.7777	0.675972	0
BgiM27983-RA	0.2713	-1.88204	zinc finger MYND domain-containing protein 12	mRNA	44.051	34.3485	14.5113	23.1108	0	0.932448
BgiM33213-RA	0.198404	-2.33349	zinc finger protein 62	mRNA	9.66974	18.6464	7.25566	5.7777	0	0
BgiM28876-RA	0.400587	-1.31981	zinc finger protein 664-like isoform X2	mRNA	70.9114	51.0321	29.0226	28.8885	17.5753	13.0543
BgiM36021-RA	0.455338	-1.13499	zinc finger protein 708	mRNA	368.525	291.472	203.158	218.59	90.5802	82.9878
BgiM33215-RA	0.250565	-1.99674	zinc finger protein 729	mRNA	27.9348	37.2927	18.8647	17.3331	0.675972	1.8649
BgiM18265-RA	0.277716	-1.84832	zinc finger protein ush	mRNA	37.6045	17.665	21.767	13.4813	6.75972	0
BgiM17206-RA	0.00105043	-9.89481	zonadhesin	mRNA	90.2509	2334.72	10.1579	0.96295	0	0
BgiM13422-RA	0.098663	-3.34135	Zygote arrest protein 1	mRNA	8.59532	36.3113	2.90226	1.9259	1.35194	0

## Sheet: iMline-Dp_8dpi_up
Table S6. Summary of the differentially expressed genes in iM line snails infected with D. potomaca
Transcript ID	FC	log2FC(iM line vs Dp_8dpi)	Annotation	Transcript Type	iM Control-2dpi R1	iM Control-2dpi R2	iM Control-2dpi R3	iM vs. Dp-8dpi R1	iM vs. Dp-8dpi R2	iM vs. Dp-8dpi R3
BgiM30144-RA	2.18608	1.12835	23 kDa integral membrane protein	mRNA	107.721	100.387	73.2873	213.132	260.928	142.808
BgiM15825-RA	5.9905	2.58268	5p-nucleotidase	mRNA	15.5366	6.62933	11.275	95.7899	69.096	42.6684
BgiM19855-RA	438.852	8.77759	70 kDa neurofilament protein	mRNA	2.07155	0	0	12.772	1494.65	35.7021
BgiM24847-RA	5.34537	2.41829	A disintegrin and metalloproteinase with thrombospondin motifs 18	mRNA	4.14311	0.947047	5.63748	15.1667	13.6374	34.8313
BgiM24604-RA	2.87587	1.524	A disintegrin and metalloproteinase with thrombospondin motifs 2	mRNA	43.5026	52.0876	62.0123	175.615	184.559	95.7861
BgiM34414-RA	2.85124	1.51159	Abelson tyrosine-protein kinase 2	mRNA	1.03578	6.62933	9.86559	15.965	23.6381	13.0617
BgiM23245-RA	2.06962	1.04937	ADAM family mig-17	mRNA	40.3953	28.4114	49.328	99.7811	81.8242	64.4379
BgiM24709-RA	4.42002	2.14405	ADAM family mig-17	mRNA	27.966	18.9409	40.8717	164.439	152.738	75.7581
BgiM35322-RA	6.59702	2.72181	ADAM family mig-17	mRNA	3.10733	0	0	13.5702	5.45494	9.57861
BgiM33785-RA	2.39145	1.25789	ADAM family mig-17-like isoform X2	mRNA	1105.17	2322.16	3395.17	6275.83	4063.93	5977.93
BgiM24694-RA	23.8798	4.57772	adenosine deaminase AGSA	mRNA	8.28621	1.89409	0	0.798249	274.566	0.870783
BgiM24696-RA	66.7675	6.06107	adenosine deaminase AGSA	mRNA	1.03578	1.89409	0	0	289.112	1.74157
BgiM18390-RA	3.02926	1.59897	adenosine deaminase AGSA	mRNA	76.6474	22.7291	33.8249	186.79	108.19	111.46
BgiM18391-RA	3.40813	1.76898	adenosine deaminase CECR1	mRNA	94.2556	22.7291	32.4155	180.404	197.287	134.971
BgiM17269-RA	2.12609	1.0882	adenylate cyclase type 2	mRNA	66.2897	53.9817	54.9654	154.062	99.0982	121.039
BgiM24842-RA	2.94109	1.55635	ADP-ribosylation factor	mRNA	7.25043	7.57638	9.86559	27.9387	31.8205	15.6741
BgiM13361-RA	2.53364	1.34121	ADP-ribosylation factor GTPase-activating protein 1	mRNA	23.8229	13.2587	19.7312	47.8949	38.1846	60.084
BgiM33799-RA	2.24443	1.16635	allatotropin-like peptide precursor	mRNA	40.3953	23.6762	11.275	51.8862	55.4586	63.5672
BgiM23546-RA	4.03033	2.0109	alpha-(1 3)-fucosyltransferase 5	mRNA	14.5009	12.3116	7.04685	51.0879	63.641	26.1235
BgiM33364-RA	2.82566	1.49859	alpha-(1 3)-fucosyltransferase 9	mRNA	12.4293	0	12.6843	16.7632	26.3656	30.4774
BgiM19531-RA	2.13005	1.09089	alpha-(1 3)-fucosyltransferase C	mRNA	19.6798	17.0468	26.778	50.2897	50.9128	35.7021
BgiM12331-RA	10.5938	3.40516	amiloride-sensitive sodium channel subunit alpha	mRNA	50.753	53.0346	132.481	408.703	1031.89	1076.29
BgiM12327-RA	4.48299	2.16446	amiloride-sensitive sodium channel subunit alpha	mRNA	19.6798	0	35.2343	48.6932	94.5524	107.977
BgiM03315-RA	11.4926	3.52264	amine oxidase	mRNA	13.4651	10.4175	12.6843	130.115	178.195	127.134
BgiM26517-RA	2.30794	1.2066	amine oxidase	mRNA	46.6099	13.2587	76.106	127.72	100.916	87.0783
BgiM24185-RA	2.27608	1.18655	ammonium transporter 1	mRNA	14.5009	12.3116	33.8249	52.6844	43.6396	43.5391
BgiM09944-RA	3.19799	1.67717	ankyrin repeat and KH domain-containing protein 1	mRNA	54.8961	36.9348	54.9654	223.51	146.374	102.752
BgiM13689-RA	2.21732	1.14882	ankyrin repeat domain-containing protein 17	mRNA	56.9677	75.7638	52.1467	171.624	138.192	101.882
BgiM26552-RA	3.45469	1.78856	ankyrin repeat domain-containing protein 50	mRNA	14.5009	35.0407	50.7373	102.974	158.193	88.8199
BgiM35580-RA	4.32469	2.1126	ankyrin repeat domain-containing protein 50	mRNA	5.17888	2.84114	5.63748	27.1405	24.5473	12.191
BgiM26438-RA	2.11835	1.08294	ankyrin repeat protein	mRNA	59.0393	77.6579	78.9247	182.799	133.646	141.938
BgiM35691-RA	4.85062	2.27817	ankyrin-1	mRNA	17.6082	29.3585	42.2811	194.773	141.829	101.882
BgiM14494-RA	2.14617	1.10177	ankyrin-1	mRNA	210.263	205.509	396.033	625.827	640.047	478.06
BgiM31165-RA	2.45836	1.29769	ankyrin-3	mRNA	59.0393	75.7638	50.7373	179.606	164.558	114.073
BgiM25489-RA	2.26774	1.18126	annexin A6	mRNA	116.007	105.122	229.727	386.352	341.843	296.066
BgiM16098-RA	2.89565	1.53389	anoctamin-1-like isoform X3	mRNA	21.7513	23.6762	42.2811	89.4039	85.4608	81.8536
BgiM29215-RA	3.10262	1.63349	anoctamin-7	mRNA	45.5742	21.7821	28.1874	109.36	110.008	80.112
BgiM26175-RA	2.72219	1.44477	antho-RFamide neuropeptides-like X2	mRNA	62.1466	14.2057	32.4155	122.93	97.2798	78.3705
BgiM12463-RA	3.83917	1.94079	antistasin	mRNA	106.685	23.6762	39.4624	248.255	213.652	194.185
BgiM14405-RA	3.43041	1.77838	antistasin	mRNA	93.2199	71.0285	121.206	324.887	401.848	256.01
BgiM01451-RA	4.03442	2.01236	APGWamide (AKA: Cterminally located anterior lobe peptide (CALP))	mRNA	90.1125	39.776	36.6436	296.15	113.645	266.46
BgiM15827-RA	3.7035	1.88889	apyrase	mRNA	78.719	53.9817	54.9654	307.326	241.836	149.775
BgiM18825-RA	2.57883	1.36672	aquaporin-2	mRNA	47.6457	20.835	35.2343	88.6056	103.644	77.4997
BgiM25132-RA	2.0372	1.02659	Aquaporin-4	mRNA	50.753	46.4053	100.065	148.474	157.284	97.5277
BgiM14242-RA	8.435	3.07639	arachidonate 12-lipoxygenase 12R-type	mRNA	14.5009	0	42.2811	117.343	178.195	194.185
BgiM14238-RA	48.8084	5.60906	arachidonate 12-lipoxygenase 12R-type	mRNA	2.07155	4.73524	8.45622	216.325	362.754	235.111
BgiM14239-RA	7.31738	2.87133	arachidonate 12-lipoxygenase 12R-type	mRNA	0	0	32.4155	77.4301	102.735	66.1795
BgiM14237-RA	11.2751	3.49507	arachidonate 12-lipoxygenase 12R-type	mRNA	5.17888	0	4.22811	35.123	52.7311	33.0898
BgiM12326-RA	5.90874	2.56285	aspartate glycine lysine and serine-rich protein	mRNA	24.8586	3.78819	45.0998	110.957	168.194	163.707
BgiM04336-RA	2.32932	1.21991	ATP-binding cassette sub-family A member 1	mRNA	48.6815	45.4583	208.587	272.203	214.561	220.308
BgiM16571-RA	2.38803	1.25582	Baculoviral IAP repeat-containing protein 7-B	mRNA	150.188	165.733	276.237	515.669	537.312	363.117
BgiM16404-RA	2.33038	1.22056	Baculoviral IAP repeat-containing protein 7-B	mRNA	35.2164	37.8819	64.831	122.132	125.464	75.7581
BgiM17785-RA	2.33239	1.22181	balbiani ring protein 3	mRNA	236.157	99.4399	160.668	494.116	371.845	293.454
BgiM30191-RA	2.80161	1.48626	Bestrophin-3	mRNA	79.7548	38.8289	83.1528	202.755	190.014	175.027
BgiM11333-RA	2.68887	1.427	beta-1 3-galactosyltransferase 1	mRNA	21.7513	15.1528	12.6843	53.4827	51.822	30.4774
BgiM36385-RA	2.64886	1.40537	beta-1 3-galactosyltransferase 1	mRNA	19.6798	8.52342	7.04685	26.3422	35.4571	33.9605
BgiM36480-RA	5.36514	2.42361	beta-1 3-galactosyltransferase 1	mRNA	4.14311	7.57638	5.63748	27.9387	43.6396	27.8651
BgiM20499-RA	4.57216	2.19288	beta-2 adrenergic receptor	mRNA	4.14311	0.947047	7.04685	29.5352	15.4557	15.6741
BgiM32662-RA	2.44553	1.29015	beta-arrestin-1-like isoform X1	mRNA	49.7173	47.3524	38.053	118.141	128.191	86.2075
BgiM19501-RA	3.47463	1.79686	beta-N-acetyl-D-glucosaminide beta-1 4-N-acetylglucosaminyl-transferase	mRNA	69.397	30.3055	57.7842	229.097	194.56	127.134
BgiM25580-RA	2.95403	1.56268	BgMsFReDn6	mRNA	40.3953	50.1935	43.6905	100.579	150.011	148.904
BgiM23736-RA	6.39571	2.67711	BPTI/Kunitz domain-containing protein 4-like isoform X1	mRNA	21.7513	7.57638	5.63748	84.6144	74.5509	72.275
BgiM20544-RA	2.30344	1.20379	breast cancer anti-estrogen resistance protein 3	mRNA	87.0052	64.3992	95.8372	219.518	208.197	143.679
BgiM27964-RA	2.22829	1.15593	bromodomain-containing protein	mRNA	18.644	28.4114	50.7373	80.6231	76.3692	62.6964
BgiM27118-RA	126.682	6.98507	brorin-like isoform X3	mRNA	0	0	2.81874	6.38599	530.948	1.74157
BgiM35401-RA	3.0943	1.62961	cadherin EGF LAG seven-pass G-type receptor 2	mRNA	38.3237	41.6701	145.165	226.703	293.658	179.381
BgiM35183-RA	3.17574	1.66709	cadherin egf lag seven-pass g-type receptor 2	mRNA	8.28621	13.2587	19.7312	53.4827	56.3678	24.3819
BgiM35018-RA	2.79932	1.48508	cadherin-23	mRNA	56.9677	40.723	59.1936	169.229	185.468	87.0783
BgiM05398-RA	3.01452	1.59193	cadherin-23-like isoform X2	mRNA	54.8961	51.1405	112.75	193.176	266.383	202.892
BgiM16194-RA	8.17858	3.03185	calpain-12	mRNA	13.4651	2.84114	12.6843	79.8249	114.554	53.1178
BgiM07859-RA	7.31162	2.87019	calpain-A	mRNA	1.03578	0	5.63748	7.18424	26.3656	24.3819
BgiM07861-RA	3.2257	1.68961	calpain-B-like isoform X4	mRNA	12.4293	8.52342	21.1406	33.5265	64.5502	40.9268
BgiM07856-RA	11.1434	3.47811	calpain-B-like isoform X9	mRNA	1.03578	0.947047	2.81874	7.98249	23.6381	36.5729
BgiM13464-RA	4.08177	2.02919	cAMP-specific 3p 5p-cyclic phosphodiesterase 4D-like isoform X1	mRNA	18.644	12.3116	14.0937	43.1054	78.1875	67.0503
BgiM26157-RA	4.33161	2.1149	carbohydrate sulfotransferase 3	mRNA	7.25043	9.47047	4.22811	23.9475	46.367	25.2527
BgiM33061-RA	3.15947	1.65968	carbonic anhydrase 2	mRNA	17.6082	25.5703	93.0184	175.615	125.464	132.359
BgiM33060-RA	3.09021	1.6277	carbonic anhydrase 7	mRNA	17.6082	23.6762	62.0123	151.667	80.0059	90.5614
BgiM30368-RA	502.03	8.97163	carboxypeptidase B	mRNA	0	0	0	0	725.508	0
BgiM01712-RA	2.70966	1.43811	cartilage matrix protein	mRNA	364.593	114.593	146.575	534.029	593.68	570.363
BgiM23534-RA	5.06899	2.3417	cartilage matrix protein	mRNA	6.21466	2.84114	1.40937	23.1492	22.7289	13.0617
BgiM23533-RA	9.32405	3.22096	cartilage matrix protein	mRNA	1.03578	0.947047	0	14.3685	11.819	4.35391
BgiM29063-RA	2.53216	1.34037	cation-transporting ATPase 13A3	mRNA	22.7871	35.0407	38.053	83.0179	103.644	58.3425
BgiM11985-RA	2.43952	1.2866	caveolin-1	mRNA	510.638	154.369	997.834	1650.78	1302.82	1105.02
BgiM14484-RA	2.24581	1.16724	cell death abnormality protein 1-like isoform X5	mRNA	14.5009	18.9409	23.9593	56.6757	41.8212	32.219
BgiM31413-RA	2.94134	1.55648	cell surface glycoprotein MUC18	mRNA	9.32199	4.73524	16.9124	35.9212	32.7297	25.2527
BgiM33381-RA	2.63732	1.39907	cell wall protein DAN4	mRNA	112.9	65.3462	124.025	336.861	275.475	187.218
BgiM02999-RA	2.53369	1.34124	cell wall protein RBR3	mRNA	15.5366	0	14.0937	31.1317	20.9106	25.2527
BgiM08211-RA	3.10026	1.63239	centrosomal protein of 170 kDa protein B-like isoform X3	mRNA	3.10733	13.2587	19.7312	44.7019	34.548	35.7021
BgiM29363-RA	2.74887	1.45884	Chitin synthase class 2	mRNA	51.7888	31.2526	29.5968	133.308	70.0051	108.848
BgiM06151-RA	6.1046	2.6099	chitinase-3-like protein 2	mRNA	513.745	16.0998	22.5499	1344.25	1347.37	687.919
BgiM05588-RA	2.13018	1.09097	choline O-acetyltransferase	mRNA	47.6457	26.5173	16.9124	52.6844	65.4593	77.4997
BgiM14042-RA	5.50557	2.46089	choline transporter-like protein 1	mRNA	10.3578	1.89409	0	23.9475	30.0022	20.028
BgiM20866-RA	2.82006	1.49573	choline transporter-like protein 2	mRNA	8.28621	19.888	12.6843	51.8862	36.3663	29.6066
BgiM32087-RA	2.66986	1.41677	chondroitin sulfate synthase sqv-5	mRNA	38.3237	17.0468	60.6029	127.72	117.281	67.0503
BgiM18471-RA	8.26856	3.04764	chymotrypsinogen A	mRNA	3.10733	1.89409	2.81874	34.3247	19.0923	21.7696
BgiM18472-RA	10.0707	3.33209	chymotrypsinogen A	mRNA	0	2.84114	0	23.9475	9.09157	8.70783
BgiM18474-RA	12.7161	3.66859	chymotrypsinogen A	mRNA	1.03578	6.62933	0	48.6932	30.9114	34.8313
BgiM13940-RA	2.26103	1.17698	cis-aconitate decarboxylase	mRNA	27.966	52.0876	31.0061	88.6056	97.2798	67.0503
BgiM11361-RA	2.42671	1.279	coiled-coil domain-containing protein 162	mRNA	99.4345	58.7169	74.6966	217.124	163.648	186.348
BgiM08271-RA	2.37222	1.24624	coiled-coil domain-containing protein 170	mRNA	204.048	168.574	400.261	684.099	684.596	466.74
BgiM35636-RA	2.99827	1.58413	collagen alpha-1(XXI) chain	mRNA	32.1091	6.62933	7.04685	52.6844	50.9128	36.5729
BgiM26369-RA	24.2493	4.59987	collagen alpha-3(VI) chain	mRNA	2.07155	0	2.81874	2.39475	146.374	3.48313
BgiM35635-RA	2.55646	1.35415	collagen alpha-5(VI) chain-like isoform X1	mRNA	76.6474	22.7291	43.6905	142.088	132.737	93.1738
BgiM26363-RA	14.4977	3.85775	Collagen alpha-6(VI) chain	mRNA	3.10733	2.84114	0	63.8599	23.6381	18.2864
BgiM25379-RA	24.0771	4.58959	Contactin-2	mRNA	0	0.947047	0	0.798249	54.5494	0.870783
BgiM10588-RA	2.47642	1.30826	contactin-3	mRNA	18.644	16.0998	26.778	65.4564	46.367	42.6684
BgiM16366-RA	2.7005	1.43323	CUB and zona pellucida-like domain-containing protein 1	mRNA	114.971	130.692	233.955	544.406	475.489	277.78
BgiM33303-RA	3.33661	1.73838	cys-loop ligand-gated ion channel-like isoform X2	mRNA	17.6082	2.84114	15.5031	38.3159	54.5494	30.4774
BgiM15466-RA	4.75368	2.24904	cysteine-rich motor neuron 1 protein	mRNA	158.474	7.57638	7.04685	319.3	320.023	188.96
BgiM21639-RA	3.05989	1.61348	cytochrome P450 12a5 mitochondrial	mRNA	26.9302	11.3646	40.8717	94.9916	72.7326	77.4997
BgiM22867-RA	2.09968	1.07017	cytoplasmic FMR1-interacting protein 1 isoform X1	mRNA	104.613	153.422	150.803	312.914	315.478	231.628
BgiM08718-RA	2.57004	1.36179	D site-binding protein-like isoform X2	mRNA	21.7513	28.4114	32.4155	90.2021	77.2784	47.0223
BgiM12328-RA	4.1375	2.04876	degenerin unc-8	mRNA	21.7513	0.947047	69.0591	76.6319	169.103	138.454
BgiM30015-RA	2.30963	1.20766	deoxyhypusine synthase	mRNA	94.2556	62.5051	69.0591	225.106	157.284	141.067
BgiM33297-RA	4.63507	2.21259	Deoxyribonuclease-1	mRNA	12.4293	7.57638	5.63748	56.6757	30.0022	37.4437
BgiM16306-RA	23.6727	4.56515	dermatopontin	mRNA	16.5724	3.78819	2.81874	441.432	60.0044	80.112
BgiM30037-RA	13.324	3.73596	dermatopontin 2	mRNA	7.25043	5.68228	2.81874	154.062	32.7297	40.9268
BgiM30036-RA	20.3731	4.3486	dermatopontin 2	mRNA	5.17888	0.947047	1.40937	118.939	19.0923	43.5391
BgiM27187-RA	6.6184	2.72648	DNA-directed RNA polymerase II subunit RPB1-like isoform X4	mRNA	2.07155	0	5.63748	11.1755	22.7289	25.2527
BgiM27183-RA	76.1545	6.25086	DNA-directed RNA polymerase II subunit RPB1-like isoform X4	mRNA	0	0	0	36.7194	37.2755	34.8313
BgiM27184-RA	25.8751	4.69349	DNA-directed RNA polymerase II subunit RPB1-like isoform X4	mRNA	0	0	5.63748	59.8687	64.5502	57.4717
BgiM34253-RA	2.28354	1.19128	doublecortin domain-containing protein 2	mRNA	46.6099	47.3524	124.025	194.773	167.285	137.584
BgiM14107-RA	5.17187	2.37068	doublesex- and mab-3-related transcription factor A2	mRNA	3.10733	1.89409	0	15.965	6.3641	9.57861
BgiM26449-RA	3.42145	1.77461	dual oxidase 1	mRNA	66.2897	64.3992	54.9654	261.826	181.831	195.055
BgiM26459-RA	2.20964	1.14381	Dual oxidase maturation factor 2	mRNA	13.4651	24.6232	26.778	49.4914	57.2769	38.3145
BgiM12563-RA	2.45275	1.2944	dual specificity protein phosphatase 23	mRNA	14.5009	11.3646	11.275	40.7107	26.3656	26.1235
BgiM05990-RA	2.62455	1.39207	dynein beta chain ciliary	mRNA	1153.85	966.935	2896.26	5251.68	4479.42	3438.72
BgiM16140-RA	2.35358	1.23486	dynein heavy chain 1 axonemal-like isoform X1	mRNA	215.441	298.32	724.416	1029.74	1058.26	828.115
BgiM18918-RA	2.22138	1.15146	Dynein heavy chain 5 axonemal	mRNA	758.188	901.589	1653.19	2768.33	2812.93	1779.88
BgiM08786-RA	2.24625	1.16752	dynein heavy chain 6 axonemal	mRNA	83.8979	64.3992	184.628	286.571	263.656	199.409
BgiM33828-RA	2.32492	1.21718	dynein heavy chain 7 axonemal	mRNA	524.103	509.511	1303.67	1927.77	1974.69	1533.45
BgiM04707-RA	2.08151	1.05763	E3 ubiquitin-protein ligase arih1	mRNA	26.9302	47.3524	40.8717	75.0354	100.916	65.3087
BgiM09431-RA	2.44446	1.28952	E3 ubiquitin-protein ligase arih1	mRNA	26.9302	29.3585	70.4685	119.737	118.19	74.0166
BgiM30079-RA	2.01974	1.01417	E3 ubiquitin-protein ligase TRIM71	mRNA	73.5401	82.3931	64.831	148.474	170.012	128.876
BgiM09888-RA	2.58305	1.36907	E3 ubiquitin-protein ligase XIAP	mRNA	12.4293	24.6232	19.7312	55.0792	58.1861	35.7021
BgiM14950-RA	2.08896	1.06278	EF-hand calcium-binding domain-containing protein 6	mRNA	98.3988	67.2403	131.071	232.29	223.653	165.449
BgiM33211-RA	2.9434	1.55749	electroneutral sodium bicarbonate exchanger 1	mRNA	74.5759	53.0346	132.481	288.168	236.381	243.819
BgiM06570-RA	2.19734	1.13576	endonuclease-reverse transcriptase	mRNA	54.8961	42.6171	73.2873	151.667	120.009	105.365
BgiM21192-RA	3.42917	1.77786	endonuclease-reverse transcriptase	mRNA	26.9302	34.0937	18.3218	108.562	79.0967	87.9491
BgiM18028-RA	2.14342	1.09991	engulfment and cell motility protein 1-like isoform X2	mRNA	9.32199	35.0407	35.2343	58.2722	60.0044	53.9885
BgiM00608-RA	2.0976	1.06874	enteropeptidase	mRNA	89.0768	37.8819	107.112	190.781	156.375	145.421
BgiM00610-RA	2.27809	1.18783	enteropeptidase	mRNA	72.5043	40.723	87.381	173.22	165.467	120.168
BgiM06080-RA	13.1731	3.71953	epithelial membrane protein 1	mRNA	69.397	34.0937	250.868	1115.95	1823.77	1745.92
BgiM06077-RA	2.46689	1.3027	epithelial membrane protein 1	mRNA	9.32199	6.62933	23.9593	29.5352	32.7297	38.3145
BgiM33375-RA	17.3701	4.11853	epithelial membrane protein 1	mRNA	0	0	1.40937	0	48.1853	0
BgiM02110-RA	2.29057	1.19571	epsilon-sarcoglycan	mRNA	32.1091	10.4175	12.6843	47.0967	47.2762	33.9605
BgiM23703-RA	3.76675	1.91332	ETS-related transcription factor Elf-3	mRNA	18.644	3.78819	22.5499	48.6932	67.2777	57.4717
BgiM27208-RA	14.0428	3.81176	extensin-2-like isoform X2	mRNA	6.21466	4.73524	1.40937	43.9037	94.5524	53.9885
BgiM34878-RA	2.36826	1.24383	F-box only protein 10	mRNA	26.9302	15.1528	62.0123	100.579	80.0059	67.9211
BgiM05671-RA	3.09291	1.62896	FAD-dependent oxidoreductase domain-containing protein 2	mRNA	74.5759	15.1528	16.9124	110.957	79.0967	142.808
BgiM36003-RA	3.00939	1.58947	fasciclin-1	mRNA	6.21466	11.3646	12.6843	36.7194	36.3663	20.8988
BgiM17842-RA	2.12464	1.08722	feline leukemia virus subgroup C receptor-related protein 2	mRNA	16.5724	9.47047	29.5968	35.123	47.2762	37.4437
BgiM12861-RA	2.65418	1.40827	ferric-chelate reductase 1	mRNA	45.5742	26.5173	81.7435	165.238	162.739	82.7244
BgiM12864-RA	2.31842	1.21314	ferric-chelate reductase 1 isoform X2	mRNA	395.667	270.855	295.968	917.188	752.782	563.397
BgiM13699-RA	345.807	8.43382	fibrinolytic enzyme isozyme C	mRNA	4.14311	5.68228	21.1406	3.99124	11203.5	0
BgiM13702-RA	1477.88	10.5293	fibrinolytic enzyme isozyme C	mRNA	0	1.89409	0	4.78949	4931.27	1.74157
BgiM06666-RA	115.525	6.85206	fibrinolytic enzyme isozyme C	mRNA	2.07155	0	0	2.39475	402.757	0
BgiM13700-RA	476.92	8.8976	fibrinolytic enzyme isozyme C	mRNA	0	1.89409	1.40937	0	2262.89	1.74157
BgiM32180-RA	3.33065	1.7358	fibropellin-1	mRNA	20.7155	11.3646	9.86559	51.0879	54.5494	37.4437
BgiM06342-RA	2.20917	1.14351	fibropellin-1	mRNA	181.261	162.892	324.155	593.099	544.585	340.476
BgiM25932-RA	6.72815	2.75021	fibropellin-1	mRNA	87.0052	113.646	94.4278	668.134	622.773	702.722
BgiM25927-RA	9.80195	3.29307	fibropellin-1	mRNA	4.14311	4.73524	2.81874	61.4652	35.4571	30.4774
BgiM25929-RA	13.4517	3.74971	fibropellin-1	mRNA	7.25043	2.84114	4.22811	114.948	60.0044	35.7021
BgiM25928-RA	30.968	4.95271	fibropellin-1	mRNA	1.03578	1.89409	0	67.0529	41.8212	25.2527
BgiM32290-RA	2.14296	1.0996	filamin-A-like isoform X1	mRNA	23.8229	53.0346	76.106	122.132	125.464	81.8536
BgiM32291-RA	2.40717	1.26734	filamin-A-like isoform X1	mRNA	75.6117	59.664	142.346	298.545	184.559	187.218
BgiM26348-RA	3.02162	1.59532	flocculation protein FLO11	mRNA	17.6082	6.62933	21.1406	59.8687	42.7304	37.4437
BgiM23286-RA	80.819	6.33662	FMRFamide	mRNA	4.14311	0	0	27.9387	3.63663	418.847
BgiM12401-RA	7.23169	2.85433	forkhead box protein D3	mRNA	4.14311	0	1.40937	15.1667	21.8198	12.191
BgiM16590-RA	21.642	4.43576	formin-like protein 20	mRNA	0	2.84114	2.81874	47.0967	60.0044	45.2807
BgiM09727-RA	7.13354	2.83462	Fulicin-like precursor (LRNFVamide)	mRNA	15.5366	0	4.22811	68.6494	26.3656	54.8593
BgiM03545-RA	3.35453	1.74611	G-protein coupled receptor 64	mRNA	12.4293	2.84114	1.40937	15.965	17.274	26.1235
BgiM26371-RA	4.64898	2.21691	G-protein coupled receptor GRL101	mRNA	11.3935	0	0	11.9737	23.6381	22.6404
BgiM32381-RA	2.18855	1.12997	ganglioside GM2 activator	mRNA	12.4293	39.776	53.5561	73.4389	91.8249	67.9211
BgiM31100-RA	317.657	8.31133	gastric intrinsic factor	mRNA	4.14311	0.947047	0	23.1492	2039.24	13.0617
BgiM24717-RA	3.13785	1.64977	glucoside xylosyltransferase 1	mRNA	42.4668	17.9939	18.3218	87.0091	72.7326	90.5614
BgiM22349-RA	5.1397	2.36168	glutamate receptor ionotropic kainate 1-like isoform X2	mRNA	9.32199	2.84114	0	19.158	34.548	14.8033
BgiM20173-RA	4.4264	2.14613	glutamine synthetase	mRNA	6.21466	3.78819	2.81874	27.1405	14.5465	20.028
BgiM06426-RA	2.02386	1.01711	glutamine--fructose-6-phosphate aminotransferase [isomerizing] 2-like isoform X3	mRNA	968.451	789.837	1102.13	2010.79	2241.98	1537.8
BgiM23384-RA	2.19443	1.13385	GPI-anchored adhesin-like protein PGA55	mRNA	21.7513	36.9348	39.4624	77.4301	90.9157	48.7638
BgiM24558-RA	10.2796	3.36171	GPI-anchored protein PB15E9.01c	mRNA	0	0	1.40937	13.5702	10.0007	4.35391
BgiM26025-RA	3.46809	1.79414	green-sensitive opsin	mRNA	7.25043	3.78819	2.81874	23.9475	16.3648	11.3202
BgiM01202-RA	4.49026	2.1668	growth/differentiation factor 8	mRNA	6.21466	1.89409	0	9.57899	12.7282	19.1572
BgiM00694-RA	2.28458	1.19193	guanine nucleotide-binding protein subunit beta-5	mRNA	25.8944	23.6762	18.3218	47.0967	65.4593	44.4099
BgiM04394-RA	2.57768	1.36607	guanylate cyclase 32E	mRNA	19.6798	17.0468	4.22811	29.5352	40.0029	38.3145
BgiM20205-RA	5.57887	2.47997	heat shock protein 30C	mRNA	24.8586	3.78819	2.81874	64.6582	60.9136	56.6009
BgiM13051-RA	6.49637	2.69963	hemagglutinin/proteinase	mRNA	2049.8	1379.85	3492.42	12316.2	17505.8	15154.2
BgiM00334-RA	3.12436	1.64356	hematopoietically-expressed homeobox protein hhex-like isoform X2	mRNA	20.7155	9.47047	4.22811	44.7019	34.548	31.3482
BgiM00172-RA	2.45411	1.2952	hepatocyte growth factor receptor-like isoform X2	mRNA	120.15	71.0285	126.843	278.589	304.568	199.409
BgiM17368-RA	2.22506	1.15384	inositol 1 4 5-trisphosphate receptor type 2	mRNA	132.579	76.7108	214.224	377.572	280.93	285.617
BgiM15633-RA	2.33156	1.2213	insulin-like peptide 7	mRNA	71.4686	45.4583	28.1874	131.711	113.645	94.9153
BgiM03247-RA	3.65341	1.86924	integrin beta-1	mRNA	74.5759	43.5642	22.5499	240.273	160.012	117.556
BgiM33493-RA	7.40642	2.88878	integumentary mucin C.1	mRNA	125.329	17.0468	2.81874	443.028	409.121	232.499
BgiM14323-RA	2.53471	1.34182	interleukin-12 receptor subunit beta-2-like isoform X6	mRNA	116.007	100.387	248.049	467.774	439.123	272.555
BgiM32786-RA	2.15979	1.11089	kelch-like protein 40	mRNA	9.32199	10.4175	35.2343	45.5002	41.8212	33.0898
BgiM15379-RA	7.24611	2.85721	keratin-associated protein 9-1-like isoform X1	mRNA	419.489	10.4175	14.0937	1362.61	1222.82	640.896
BgiM23504-RA	4.81395	2.26722	kin of irre-like protein 1	mRNA	383.237	39.776	21.1406	946.723	774.602	422.33
BgiM26059-RA	3.37599	1.75531	kinesin-like protein KIF28P	mRNA	9.32199	15.1528	14.0937	39.9124	54.5494	39.1852
BgiM26058-RA	2.74394	1.45625	kinesin-like protein KIF28P	mRNA	106.685	61.5581	184.628	371.186	341.843	257.752
BgiM18453-RA	4.07386	2.0264	Kinesin-like protein kifc3	mRNA	2.07155	1.89409	7.04685	21.5527	18.1831	9.57861
BgiM11131-RA	3.26181	1.70567	laccase-3-like isoform X1	mRNA	65.2539	36.9348	33.8249	193.176	152.738	101.011
BgiM21139-RA	12.5905	3.65427	ladderlectin	mRNA	12.4293	4.73524	1.40937	170.825	75.4601	4.35391
BgiM13669-RA	2.10344	1.07275	latrophilin-1	mRNA	58.0035	25.5703	42.2811	85.4126	98.189	82.7244
BgiM10586-RA	4.79123	2.2604	latrophilin-3	mRNA	29.0017	17.0468	22.5499	124.527	139.101	70.5334
BgiM30030-RA	2.31828	1.21306	lectin BRA-3	mRNA	29.0017	15.1528	29.5968	73.4389	45.4579	53.9885
BgiM22441-RA	2.39183	1.25811	leucine-rich repeat serine/threonine-protein kinase 1	mRNA	87.0052	116.487	221.271	405.51	337.297	275.167
BgiM27038-RA	2.28459	1.19194	leucine-rich repeat-containing protein 74B-like isoform X3	mRNA	26.9302	17.9939	53.5561	80.6231	80.915	65.3087
BgiM26177-RA	3.34086	1.74022	LFRFamide	mRNA	191.619	41.6701	73.2873	407.905	364.572	255.139
BgiM23709-RA	3.68682	1.88238	lipoxygenasey domain-containing protein 1	mRNA	6.21466	21.7821	15.5031	66.2547	52.7311	45.2807
lncRNA1338	3.0648	1.61579	lncRNA1338	lncRNA	182.297	170.468	329.793	586.713	845.516	662.666
lncRNA1406	4.38956	2.13408	lncRNA1406	lncRNA	6.21466	0.947047	21.1406	28.737	68.1868	32.219
lncRNA1446	44.5004	5.47574	lncRNA1446	lncRNA	0	0	1.40937	4.78949	120.918	0
lncRNA375	2.72399	1.44572	lncRNA375	lncRNA	2.07155	8.52342	28.1874	44.7019	38.1846	25.2527
lncRNA441	14.4406	3.85206	lncRNA441	lncRNA	1.03578	1.89409	0	42.3072	7.27326	12.191
lncRNA511	3.69425	1.88528	lncRNA511	lncRNA	16.5724	70.0815	262.143	547.599	440.941	303.903
lncRNA606	2.25949	1.176	lncRNA606	lncRNA	60.075	46.4053	66.2404	130.115	161.83	100.14
lncRNA711	3.10932	1.6366	lncRNA711	lncRNA	4.14311	12.3116	25.3687	44.7019	51.822	36.5729
lncRNA997	6.29938	2.65521	lncRNA997	lncRNA	0	8.52342	7.04685	35.123	43.6396	26.9943
BgiM36112-RA	6.37581	2.67261	low-density lipoprotein receptor 1	mRNA	179.189	61.5581	7.04685	709.643	563.678	314.353
BgiM11285-RA	3.62766	1.85904	LRR receptor-like serine/threonine-protein kinase isoform X4	mRNA	41.4311	48.2994	21.1406	187.588	140.919	77.4997
BgiM25294-RA	2.13106	1.09157	macrophage mannose receptor 1	mRNA	41.4311	27.4644	23.9593	84.6144	60.9136	53.9885
BgiM25259-RA	5.93211	2.56855	mannose-binding protein C	mRNA	12.4293	10.4175	22.5499	118.141	78.1875	80.112
BgiM25258-RA	3.50032	1.80749	mannose-binding protein C	mRNA	30.0375	35.0407	74.6966	201.159	144.556	147.162
BgiM25260-RA	2.34431	1.22916	mannose-binding protein C	mRNA	22.7871	3.78819	19.7312	29.5352	40.9121	40.056
BgiM07307-RA	2.13078	1.09138	MAPK/MAK/MRK overlapping kinase	mRNA	41.4311	28.4114	47.9186	90.2021	91.8249	70.5334
BgiM01130-RA	2.40805	1.26787	melanopsin-like isoform X2	mRNA	6.21466	11.3646	21.1406	39.1142	30.9114	25.2527
BgiM10358-RA	2.59845	1.37765	metabotropic glutamate receptor	mRNA	98.3988	56.8228	204.359	387.151	290.021	259.493
BgiM09698-RA	2.69578	1.4307	metabotropic glutamate receptor 5	mRNA	48.6815	31.2526	53.5561	154.062	106.371	101.882
BgiM32141-RA	3.95919	1.98521	metalloendopeptidase	mRNA	10.3578	4.73524	0	21.5527	16.3648	26.1235
BgiM24711-RA	3.11713	1.64022	Metalloprotease mig-17	mRNA	31.0733	30.3055	32.4155	130.913	101.826	62.6964
BgiM24710-RA	3.45832	1.79007	Metalloprotease mig-17	mRNA	29.0017	16.0998	23.9593	106.965	72.7326	62.6964
BgiM24603-RA	4.5374	2.18186	Metalloprotease mig-17	mRNA	12.4293	20.835	14.0937	91.7986	87.2791	40.9268
BgiM13082-RA	2.66117	1.41206	midnolin	mRNA	29.0017	20.835	42.2811	107.764	72.7326	67.0503
BgiM22541-RA	2.07914	1.05599	monocarboxylate transporter	mRNA	38.3237	43.5642	50.7373	94.1934	109.099	74.0166
BgiM04688-RA	2.01498	1.01076	monocarboxylate transporter 5	mRNA	32.1091	23.6762	43.6905	77.4301	60.9136	63.5672
BgiM33808-RA	3.82012	1.93362	mucin-2	mRNA	25.8944	38.8289	32.4155	110.158	110.008	154.999
BgiM25926-RA	4.98936	2.31885	mucin-like protein	mRNA	366.665	274.644	463.683	2594.31	1952.87	971.794
BgiM22908-RA	2.04444	1.03171	multidrug resistance-associated protein 4	mRNA	27.966	30.3055	12.6843	46.2984	44.5487	55.7301
BgiM21304-RA	2.07603	1.05383	Multidrug resistance-associated protein 5	mRNA	50.753	22.7291	35.2343	71.0442	70.0051	86.2075
BgiM30370-RA	150.917	7.23761	Multifunctional pyrimidine synthesis protein CAD	mRNA	26.9302	25.5703	26.778	27.9387	12132.7	20.8988
BgiM30362-RA	160.195	7.32368	Multifunctional pyrimidine synthesis protein CAD	mRNA	2.07155	1.89409	4.22811	3.99124	1537.39	1.74157
BgiM30363-RA	169.693	7.40678	Multifunctional pyrimidine synthesis protein CAD	mRNA	0	0	2.81874	0.798249	720.053	1.74157
BgiM14475-RA	2.01836	1.01318	multiple epidermal growth factor-like domains 10	mRNA	56.9677	55.8758	114.159	151.667	179.104	128.876
BgiM26889-RA	3.35965	1.74831	multiple epidermal growth factor-like domains protein 11	mRNA	32.1091	37.8819	26.778	117.343	134.555	76.6289
BgiM14431-RA	2.11216	1.07872	multiple epidermal growth factor-like domains protein 6	mRNA	17.6082	26.5173	28.1874	67.0529	46.367	40.9268
BgiM25109-RA	2.16158	1.11209	multiple epidermal growth factor-like domains protein 6	mRNA	287.946	248.126	383.349	736.784	539.13	713.171
BgiM20140-RA	2.19988	1.13743	myosin-13	mRNA	123.257	30.3055	67.6498	160.448	177.286	150.645
BgiM20017-RA	3.55666	1.83052	NA	mRNA	135.687	64.3992	76.106	239.475	440.032	306.516
BgiM34412-RA	2.73253	1.45023	NA	mRNA	13.4651	10.4175	42.2811	60.6669	79.0967	43.5391
BgiM19504-RA	25.446	4.66937	NA	mRNA	2.07155	0	0	0	86.37	1.74157
BgiM16555-RA	2.13805	1.0963	NA	mRNA	11.3935	23.6762	47.9186	56.6757	73.6418	48.7638
BgiM20249-RA	2.85414	1.51306	NA	mRNA	6.21466	3.78819	14.0937	29.5352	23.6381	18.2864
BgiM24372-RA	2.0341	1.02439	NA	mRNA	26.9302	19.888	77.5154	87.8074	89.0974	77.4997
BgiM19716-RA	2.34677	1.23067	NA	mRNA	54.8961	49.2464	54.9654	111.755	138.192	125.393
BgiM33544-RA	3.1916	1.67428	NA	mRNA	32.1091	14.2057	15.5031	74.2371	81.8242	44.4099
BgiM20068-RA	2.14576	1.10149	NA	mRNA	83.8979	64.3992	83.1528	175.615	197.287	125.393
BgiM35113-RA	2.04831	1.03443	NA	mRNA	117.043	71.9756	160.668	266.615	250.018	201.151
BgiM26282-RA	2.05832	1.04147	NA	mRNA	44.5384	54.9287	49.328	118.141	99.0982	90.5614
BgiM19671-RA	2.17981	1.1242	NA	mRNA	433.99	680.927	627.17	1441.64	1368.28	989.209
BgiM21392-RA	2.17502	1.12103	NA	mRNA	20.7155	6.62933	18.3218	27.1405	38.1846	35.7021
BgiM27722-RA	2.0726	1.05144	NA	mRNA	40.3953	47.3524	71.8779	142.887	95.4615	94.0446
BgiM31405-RA	18.7093	4.22568	NA	mRNA	3.10733	0	1.40937	23.1492	60.0044	26.9943
BgiM25610-RA	4.55967	2.18893	NA	mRNA	0	0	4.22811	11.9737	6.3641	6.09548
BgiM08298-RA	2.40198	1.26423	NA	mRNA	23.8229	27.4644	49.328	70.2459	107.281	66.1795
BgiM19226-RA	3.85211	1.94565	NA	mRNA	218.549	229.185	276.237	1223.72	1012.8	556.43
BgiM09154-RA	3.83703	1.93999	NA	mRNA	5.17888	4.73524	5.63748	20.7545	29.093	13.9325
BgiM31861-RA	2.01691	1.01215	NA	mRNA	21.7513	24.6232	46.5092	77.4301	60.0044	51.3762
BgiM13911-RA	2.15594	1.10831	NA	mRNA	32.1091	30.3055	47.9186	82.2196	96.3707	60.9548
BgiM15089-RA	44.8475	5.48696	NA	mRNA	2.07155	1.89409	5.63748	13.5702	472.762	7.83705
BgiM26199-RA	4.16923	2.05978	NA	mRNA	5.17888	2.84114	5.63748	16.7632	29.093	15.6741
BgiM24374-RA	4.24605	2.08612	NA	mRNA	5.17888	2.84114	0	12.772	17.274	8.70783
BgiM15653-RA	2.42213	1.27628	NA	mRNA	10.3578	14.2057	14.0937	37.5177	37.2755	20.8988
BgiM27430-RA	2.0584	1.04152	NA	mRNA	31.0733	72.9226	87.381	146.08	131.828	117.556
BgiM20900-RA	2.2264	1.15471	NA	mRNA	60.075	30.3055	74.6966	125.325	148.193	95.7861
BgiM25135-RA	3.84548	1.94316	NA	mRNA	8.28621	12.3116	7.04685	48.6932	39.0938	22.6404
BgiM26909-RA	2.08483	1.05993	NA	mRNA	23.8229	16.0998	31.0061	51.0879	60.9136	37.4437
BgiM32024-RA	2.00648	1.00466	NA	mRNA	73.5401	94.7047	69.0591	182.799	176.377	118.426
BgiM04409-RA	2.38351	1.25309	NA	mRNA	80.7906	67.2403	52.1467	183.597	193.651	101.882
BgiM20898-RA	2.32438	1.21685	NA	mRNA	45.5742	36.9348	73.2873	159.65	118.19	86.2075
BgiM35032-RA	2.36525	1.24199	NA	mRNA	37.2879	26.5173	11.275	74.2371	60.9136	44.4099
BgiM28085-RA	2.46296	1.3004	NA	mRNA	14.5009	23.6762	22.5499	63.0617	57.2769	31.3482
BgiM31122-RA	2.86646	1.51927	NA	mRNA	41.4311	31.2526	57.7842	130.913	170.012	75.7581
BgiM22114-RA	2.10532	1.07404	NA	mRNA	61.1108	57.7699	84.5622	132.509	155.466	141.938
BgiM14368-RA	3.2085	1.6819	NA	mRNA	21.7513	28.4114	36.6436	130.115	84.5516	67.0503
BgiM24578-RA	2.51835	1.33248	NA	mRNA	104.613	38.8289	94.4278	228.299	232.744	140.196
BgiM30958-RA	11.9439	3.5782	NA	mRNA	5.17888	14.2057	12.6843	201.957	147.284	49.6346
BgiM28872-RA	12.9041	3.68976	NA	mRNA	2.07155	0.947047	14.0937	81.4214	80.0059	76.6289
BgiM23084-RA	2.40975	1.26889	NA	mRNA	49.7173	17.0468	21.1406	55.8774	70.9143	87.0783
BgiM36113-RA	3.51721	1.81443	NA	mRNA	132.579	61.5581	12.6843	304.931	193.651	232.499
BgiM11283-RA	2.29437	1.1981	NA	mRNA	51.7888	56.8228	80.3341	164.439	168.194	102.752
BgiM00237-RA	2.04121	1.02943	NA	mRNA	699.149	465.947	652.538	1414.5	1321.91	975.277
BgiM21522-RA	42.3783	5.40525	NA	mRNA	6.21466	3.78819	5.63748	179.606	365.481	177.64
BgiM27985-RA	2.01133	1.00815	NA	mRNA	60.075	42.6171	42.2811	114.15	91.8249	87.0783
BgiM26747-RA	21.8864	4.45196	NA	mRNA	2.07155	0	0	3.193	2.72747	69.6626
BgiM10192-RA	2.74739	1.45806	NA	mRNA	32.1091	28.4114	67.6498	138.895	140.01	75.7581
BgiM12344-RA	2.0846	1.05977	NA	mRNA	46.6099	61.5581	64.831	154.86	105.462	101.882
BgiM12290-RA	2.09678	1.06818	NA	mRNA	30.0375	37.8819	35.2343	82.2196	78.1875	57.4717
BgiM12261-RA	2.53029	1.3393	NA	mRNA	30.0375	16.0998	31.0061	76.6319	76.3692	44.4099
BgiM19435-RA	16.814	4.07159	NA	mRNA	0	0	2.81874	3.193	21.8198	45.2807
BgiM25952-RA	2.51815	1.33236	NA	mRNA	7.25043	9.47047	12.6843	33.5265	21.8198	20.8988
BgiM29613-RA	2.4241	1.27745	NA	mRNA	6.21466	8.52342	22.5499	32.7282	32.7297	26.9943
BgiM30820-RA	5.65801	2.50029	NA	mRNA	3.10733	5.68228	1.40937	28.737	20.9106	14.8033
BgiM11501-RA	8.02118	3.00381	NA	mRNA	26.9302	13.2587	0	146.878	107.281	78.3705
BgiM15032-RA	2.10084	1.07096	NA	mRNA	25.8944	11.3646	21.1406	36.7194	52.7311	34.8313
BgiM30947-RA	4.77093	2.25427	NA	mRNA	15.5366	6.62933	60.6029	186.79	108.19	105.365
BgiM18244-RA	2.38267	1.25258	NA	mRNA	21.7513	28.4114	40.8717	73.4389	83.6425	61.8256
BgiM31190-RA	3.24792	1.69951	NA	mRNA	21.7513	30.3055	26.778	89.4039	105.462	64.4379
BgiM15296-RA	3.53063	1.81993	NA	mRNA	16.5724	32.1996	71.8779	162.045	191.832	75.7581
BgiM35245-RA	5.28928	2.40307	NA	mRNA	39.3595	24.6232	60.6029	249.054	141.829	274.297
BgiM34502-RA	2.18991	1.13087	NA	mRNA	62.1466	22.7291	28.1874	85.4126	87.2791	76.6289
BgiM17485-RA	2.27097	1.18331	NA	mRNA	27.966	6.62933	14.0937	34.3247	34.548	43.5391
BgiM09296-RA	4.06136	2.02196	NA	mRNA	17.6082	16.0998	9.86559	90.2021	56.3678	34.8313
BgiM27298-RA	4.63287	2.21191	NA	mRNA	10.3578	7.57638	15.5031	33.5265	70.9143	55.7301
BgiM33586-RA	58.4836	5.86996	NA	mRNA	0	7.57638	8.45622	4.78949	1008.26	7.83705
BgiM06095-RA	2.00413	1.00298	NA	mRNA	31.0733	17.9939	22.5499	43.1054	61.8227	40.056
BgiM16188-RA	2.13002	1.09087	NA	mRNA	69.397	78.6049	80.3341	144.483	216.379	127.134
BgiM35206-RA	2.74858	1.45869	NA	mRNA	15.5366	16.0998	4.22811	37.5177	41.8212	21.7696
BgiM13065-RA	2.22702	1.15511	NA	mRNA	32.1091	37.8819	50.7373	83.0179	112.736	74.8873
BgiM28952-RA	2.16491	1.11431	NA	mRNA	33.1448	57.7699	38.053	91.0004	104.553	85.3367
BgiM15366-RA	2.65523	1.40884	NA	mRNA	19.6798	22.7291	8.45622	55.0792	53.6403	28.7358
BgiM20903-RA	2.0032	1.00231	NA	mRNA	47.6457	34.0937	54.9654	115.746	87.2791	72.275
BgiM34137-RA	2.03244	1.02322	NA	mRNA	17.6082	14.2057	38.053	51.8862	45.4579	46.1515
BgiM31014-RA	2.11938	1.08364	NA	mRNA	6.21466	15.1528	23.9593	34.3247	36.3663	26.9943
BgiM04659-RA	2.15869	1.11016	NA	mRNA	54.8961	38.8289	77.5154	152.466	130.919	87.9491
BgiM21188-RA	2.17414	1.12045	NA	mRNA	13.4651	21.7821	11.275	36.7194	40.0029	26.1235
BgiM31127-RA	2.20103	1.13818	NA	mRNA	18.644	32.1996	54.9654	84.6144	88.1883	61.8256
BgiM26514-RA	2.21311	1.14608	NA	mRNA	14.5009	5.68228	23.9593	40.7107	30.0022	28.7358
BgiM12785-RA	2.24852	1.16898	NA	mRNA	21.7513	5.68228	18.3218	34.3247	37.2755	33.0898
BgiM30961-RA	2.29875	1.20085	NA	mRNA	14.5009	13.2587	28.1874	45.5002	53.6403	31.3482
BgiM29975-RA	2.31996	1.2141	NA	mRNA	14.5009	24.6232	8.45622	31.93	47.2762	33.0898
BgiM15047-RA	2.34011	1.22658	NA	mRNA	17.6082	19.888	15.5031	51.8862	42.7304	31.3482
BgiM23566-RA	2.37601	1.24854	NA	mRNA	52.8246	27.4644	71.8779	144.483	135.464	83.5952
BgiM30767-RA	2.39446	1.2597	NA	mRNA	7.25043	16.0998	22.5499	43.9037	43.6396	24.3819
BgiM23550-RA	2.40411	1.2655	NA	mRNA	8.28621	14.2057	26.778	44.7019	41.8212	33.9605
BgiM15045-RA	2.4626	1.30018	NA	mRNA	26.9302	38.8289	29.5968	83.8161	100.007	53.1178
BgiM35359-RA	2.46835	1.30355	NA	mRNA	18.644	14.2057	14.0937	37.5177	50.0037	30.4774
BgiM33353-RA	2.49453	1.31877	NA	mRNA	1.03578	19.888	22.5499	37.5177	40.0029	33.0898
BgiM30263-RA	2.53001	1.33914	NA	mRNA	35.2164	24.6232	18.3218	82.2196	66.3685	51.3762
BgiM33355-RA	2.61337	1.38591	NA	mRNA	3.10733	18.9409	14.0937	27.1405	40.9121	28.7358
BgiM22707-RA	3.00384	1.58681	NA	mRNA	30.0375	16.0998	15.5031	78.2284	64.5502	45.2807
BgiM17428-RA	3.14667	1.65383	NA	mRNA	19.6798	10.4175	9.86559	37.5177	39.0938	52.247
BgiM25948-RA	3.15519	1.65773	NA	mRNA	23.8229	12.3116	15.5031	75.8336	53.6403	36.5729
BgiM21191-RA	3.20688	1.68117	NA	mRNA	13.4651	11.3646	14.0937	55.0792	36.3663	36.5729
BgiM01618-RA	3.21379	1.68428	NA	mRNA	3.10733	2.84114	5.63748	19.158	9.09157	12.191
BgiM12168-RA	3.23474	1.69365	NA	mRNA	42.4668	20.835	39.4624	137.299	140.01	58.3425
BgiM20783-RA	3.27798	1.71281	NA	mRNA	8.28621	3.78819	4.22811	23.1492	11.819	21.7696
BgiM34472-RA	3.30918	1.72647	NA	mRNA	1.03578	0.947047	12.6843	19.9562	13.6374	18.2864
BgiM13834-RA	3.35528	1.74643	NA	mRNA	11.3935	10.4175	4.22811	40.7107	30.9114	19.1572
BgiM24248-RA	3.46063	1.79103	NA	mRNA	38.3237	37.8819	43.6905	170.825	152.738	94.9153
BgiM35548-RA	3.56019	1.83196	NA	mRNA	7.25043	2.84114	4.22811	11.1755	20.0015	23.5111
BgiM08488-RA	3.62702	1.85879	NA	mRNA	16.5724	3.78819	2.81874	24.7457	30.9114	32.219
BgiM34411-RA	3.78816	1.9215	NA	mRNA	2.07155	0.947047	16.9124	22.351	34.548	22.6404
BgiM16740-RA	4.16795	2.05934	NA	mRNA	7.25043	4.73524	0	12.772	20.0015	21.7696
BgiM10357-RA	4.19652	2.06919	NA	mRNA	4.14311	0	8.45622	24.7457	12.7282	20.028
BgiM03483-RA	4.20867	2.07337	NA	mRNA	7.25043	0.947047	0	16.7632	14.5465	7.83705
BgiM17410-RA	4.28964	2.10086	NA	mRNA	5.17888	17.0468	14.0937	65.4564	66.3685	28.7358
BgiM01209-RA	4.32129	2.11146	NA	mRNA	11.3935	1.89409	4.22811	17.5615	26.3656	36.5729
BgiM18454-RA	4.39572	2.1361	NA	mRNA	6.21466	2.84114	9.86559	40.7107	29.093	18.2864
BgiM17551-RA	4.39771	2.13675	NA	mRNA	35.2164	5.68228	18.3218	64.6582	133.646	67.0503
BgiM34525-RA	4.61706	2.20697	NA	mRNA	9.32199	0	2.81874	24.7457	20.0015	16.5449
BgiM29026-RA	4.77823	2.25648	NA	mRNA	0	0.947047	7.04685	21.5527	8.18242	13.9325
BgiM23555-RA	5.04626	2.33521	NA	mRNA	44.5384	35.9878	23.9593	89.4039	259.11	184.606
BgiM24371-RA	5.19578	2.37734	NA	mRNA	4.14311	6.62933	11.275	52.6844	41.8212	26.1235
BgiM08799-RA	5.25966	2.39497	NA	mRNA	56.9677	11.3646	66.2404	211.536	330.024	172.415
BgiM33352-RA	5.74192	2.52153	NA	mRNA	10.3578	1.89409	8.45622	27.9387	69.096	28.7358
BgiM04900-RA	5.8743	2.55442	NA	mRNA	5.17888	8.52342	4.22811	55.8774	39.0938	17.4157
BgiM10305-RA	5.91979	2.56554	NA	mRNA	24.8586	7.57638	0	91.7986	67.2777	40.056
BgiM17517-RA	6.48102	2.69622	NA	mRNA	3.10733	2.84114	16.9124	28.737	67.2777	60.084
BgiM14327-RA	6.9048	2.7876	NA	mRNA	9.32199	17.9939	22.5499	163.641	130.01	59.2132
BgiM10903-RA	8.24368	3.04329	NA	mRNA	3.10733	1.89409	1.40937	35.9212	10.0007	17.4157
BgiM25252-RA	8.53703	3.09373	NA	mRNA	2.07155	1.89409	0	21.5527	13.6374	9.57861
BgiM11894-RA	9.8754	3.30384	NA	mRNA	3.10733	0	2.81874	18.3597	18.1831	34.8313
BgiM14128-RA	11.0382	3.46443	NA	mRNA	2.07155	0.947047	2.81874	51.8862	22.7289	4.35391
BgiM12330-RA	11.4237	3.51396	NA	mRNA	0	2.84114	28.1874	39.1142	195.469	134.971
BgiM14236-RA	27.3832	4.77522	NA	mRNA	8.28621	5.68228	18.3218	225.106	470.034	227.274
BgiM16616-RA	28.1245	4.81376	NA	mRNA	4.14311	5.68228	39.4624	454.204	544.585	426.684
BgiM19296-RA	32.318	5.01427	NA	mRNA	2.07155	0	4.22811	60.6669	128.191	60.084
BgiM19295-RA	47.3416	5.56504	NA	mRNA	4.14311	4.73524	1.40937	112.553	311.841	129.747
BgiM33587-RA	85.9189	6.4249	NA	mRNA	0	0	2.81874	2.39475	362.754	0
BgiM19856-RA	104.852	6.71221	NA	mRNA	1.03578	1.89409	1.40937	9.57899	560.95	34.8313
BgiM04847-RA	2.20144	1.13845	NACHT and WD repeat domain-containing protein 1	mRNA	21.7513	40.723	49.328	93.3951	70.0051	84.4659
BgiM02841-RA	2.03107	1.02224	NACHT and WD repeat domain-containing protein 2	mRNA	19.6798	24.6232	40.8717	55.0792	64.5502	54.8593
BgiM05971-RA	2.28621	1.19296	NACHT domain- and WD repeat-containing protein 1	mRNA	84.9337	133.534	181.809	339.256	360.026	217.696
BgiM25930-RA	16.1095	4.00984	nephronectin	mRNA	7.25043	0	7.04685	144.483	76.3692	31.3482
BgiM05138-RA	3.41041	1.76995	netrin-1-like isoform X2	mRNA	17.6082	12.3116	18.3218	65.4564	57.2769	45.2807
BgiM30258-RA	2.23917	1.16297	neural cell adhesion molecule 1	mRNA	17.6082	14.2057	42.2811	53.4827	65.4593	48.7638
BgiM03702-RA	11.2991	3.49813	neuroblastoma suppressor of tumorigenicity 1	mRNA	3.10733	0	0	19.9562	10.9099	19.1572
BgiM08057-RA	2.95008	1.56075	neuroendocrine convertase 2	mRNA	36.2522	6.62933	7.04685	51.8862	37.2755	60.9548
BgiM19321-RA	2.6021	1.37967	neurogenic locus notch protein 1	mRNA	50.753	48.2994	78.9247	165.238	139.101	161.095
BgiM10591-RA	4.59897	2.20131	neuroglian	mRNA	4.14311	0	7.04685	25.544	15.4557	15.6741
BgiM10589-RA	6.61835	2.72647	neuroglian	mRNA	2.07155	0.947047	5.63748	35.9212	18.1831	11.3202
BgiM10592-RA	4.20048	2.07055	neuroglian-like isoform X4	mRNA	6.21466	2.84114	12.6843	47.8949	24.5473	23.5111
BgiM05339-RA	3.96653	1.98788	neuronal acetylcholine receptor subunit alpha-6	mRNA	8.28621	0.947047	1.40937	11.9737	13.6374	20.8988
BgiM07414-RA	6.8228	2.77036	neuropeptide FF receptor 2	mRNA	3.10733	0	0	14.3685	10.9099	4.35391
BgiM18373-RA	2.09911	1.06978	neuropilin and tolloid like protein 2	mRNA	59.0393	51.1405	71.8779	144.483	119.1	120.168
BgiM17202-RA	2.53784	1.3436	NFX1-type zinc finger-containing protein 1	mRNA	8.28621	7.57638	14.0937	32.7282	26.3656	19.1572
BgiM25357-RA	2.10616	1.07462	NGFI-A-binding protein 1-like isoform X1	mRNA	35.2164	16.0998	32.4155	59.0704	72.7326	46.1515
BgiM10147-RA	2.5317	1.34011	Nitrogen permease regulator 2	mRNA	35.2164	18.9409	29.5968	66.2547	81.8242	66.1795
BgiM00675-RA	2.0585	1.04159	nuclear hormone receptor HR96	mRNA	24.8586	36.9348	38.053	76.6319	78.1875	52.247
BgiM34720-RA	14.7903	3.88658	Oviduct-specific glycoprotein	mRNA	1.03578	0	0	18.3597	9.09157	7.83705
BgiM04278-RA	2.33279	1.22206	paladin-like isoform X2	mRNA	39.3595	8.52342	21.1406	49.4914	47.2762	66.1795
BgiM28918-RA	2.25769	1.17485	patched domain-containing protein 2	mRNA	51.7888	36.9348	54.9654	120.536	128.191	77.4997
BgiM00243-RA	2.22422	1.1533	PDZ domain containing 7	mRNA	93.2199	80.499	147.984	266.615	280.02	170.673
BgiM09534-RA	3.04172	1.60489	periaxin	mRNA	10.3578	14.2057	31.0061	72.6407	63.641	35.7021
BgiM19533-RA	11.4426	3.51634	peritrophin-1	mRNA	92.1841	90.9165	7.04685	1088.81	570.042	532.048
BgiM28196-RA	2.99375	1.58196	phosphoenolpyruvate phosphomutase	mRNA	31.0733	22.7291	38.053	74.2371	120.918	82.7244
BgiM29648-RA	2.38885	1.25632	phospholipid scramblase 2	mRNA	82.8621	74.8167	121.206	218.72	251.837	197.668
BgiM14367-RA	2.24433	1.16628	platelet endothelial aggregation receptor 1	mRNA	38.3237	29.3585	45.0998	102.974	92.7341	59.2132
BgiM34666-RA	2.99957	1.58476	platelet-activating factor acetylhydrolase	mRNA	35.2164	22.7291	40.8717	102.974	112.736	83.5952
BgiM04589-RA	3.02517	1.59701	polycystic kidney disease protein 1-like 2	mRNA	87.0052	57.7699	88.7903	241.869	248.2	219.437
BgiM05196-RA	2.38661	1.25496	polycystin-1	mRNA	52.8246	74.8167	152.212	191.58	274.566	203.763
BgiM01188-RA	2.58996	1.37293	polypeptide N-acetylgalactosaminyltransferase 5	mRNA	13.4651	6.62933	11.275	22.351	26.3656	34.8313
BgiM13439-RA	2.08412	1.05944	polypyrimidine tract-binding protein 2-like isoform X7	mRNA	167.796	128.798	217.043	429.458	390.938	251.656
BgiM33487-RA	43.4219	5.44035	ponticulin-like protein H	mRNA	0	1.89409	1.40937	47.0967	86.37	71.4042
BgiM34223-RA	2.41933	1.27461	potassium channel subfamily T member 2	mRNA	13.4651	17.0468	14.0937	49.4914	30.0022	30.4774
BgiM13113-RA	4.39893	2.13715	potassium voltage-gated channel protein Shaw	mRNA	2.07155	5.68228	7.04685	20.7545	32.7297	16.5449
BgiM20278-RA	26.3646	4.72053	prephenate dehydrogenase (NADP(+))	mRNA	37.2879	25.5703	4.22811	15.1667	1153.72	636.542
BgiM25861-RA	2.65079	1.40642	pro-neuropeptide Y-like precursor	mRNA	143.973	42.6171	57.7842	207.545	212.743	229.887
BgiM02853-RA	2.38114	1.25165	prominin-1	mRNA	288.982	143.004	304.424	594.695	681.868	478.931
BgiM11017-RA	2.7513	1.46012	Protein atp6v1fnb	mRNA	64.2181	54.9287	105.703	240.273	235.472	145.421
BgiM32541-RA	2.08417	1.05947	protein FAM43A	mRNA	47.6457	25.5703	57.7842	113.351	65.4593	95.7861
BgiM07985-RA	5.15753	2.36668	protein impact-b	mRNA	4.14311	1.89409	0	11.1755	17.274	8.70783
BgiM26522-RA	2.37257	1.24645	protein kinase C-binding protein NELL2	mRNA	14.5009	3.78819	22.5499	39.9124	35.4571	23.5111
BgiM05827-RA	2.38326	1.25293	protein Tob1	mRNA	23.8229	27.4644	33.8249	80.6231	75.4601	48.7638
BgiM11708-RA	14.0572	3.81324	protein Wnt-16	mRNA	1.03578	0	1.40937	8.78074	22.7289	21.7696
BgiM22813-RA	2.47158	1.30543	proteolipid protein DM beta	mRNA	40.3953	25.5703	35.2343	109.36	84.5516	58.3425
BgiM13839-RA	2.6247	1.39215	proto-oncogene tyrosine-protein kinase LCK	mRNA	53.8604	63.4522	80.3341	213.931	180.922	126.264
BgiM06754-RA	2.36803	1.24369	protocadherin Fat 4	mRNA	71.4686	77.6579	84.5622	219.518	179.104	156.741
BgiM35021-RA	2.47789	1.30911	protocadherin Fat 4	mRNA	87.0052	86.1813	118.387	310.519	259.11	154.999
BgiM24451-RA	2.63576	1.39822	protocadherin fat 4	mRNA	18.644	24.6232	69.0591	93.3951	112.736	92.303
BgiM04899-RA	3.54904	1.82743	protocadherin-23	mRNA	100.47	72.9226	64.831	369.589	324.569	154.999
BgiM22587-RA	2.07407	1.05247	protocadherin-7	mRNA	26.9302	31.2526	59.1936	96.5881	70.9143	77.4997
BgiM22346-RA	2.49809	1.32083	protocadherin-9	mRNA	18.644	5.68228	19.7312	45.5002	33.6388	33.0898
BgiM09929-RA	2.27505	1.1859	protocadherin-like wing polarity protein stan	mRNA	8.28621	17.0468	12.6843	36.7194	26.3656	25.2527
BgiM24137-RA	2.43447	1.28361	receptor-type guanylate cyclase gcy-28	mRNA	11.3935	19.888	36.6436	75.0354	43.6396	48.7638
BgiM14326-RA	7.60921	2.92775	receptor-type tyrosine-protein phosphatase epsilon-like isoform X4	mRNA	11.3935	11.3646	15.5031	144.483	90.9157	65.3087
BgiM08189-RA	2.23398	1.15962	retinoic acid receptor RXR-alpha	mRNA	31.0733	26.5173	40.8717	83.0179	89.0974	49.6346
BgiM19951-RA	2.39224	1.25836	RNA polymerase II-associated protein 3	mRNA	23.8229	21.7821	16.9124	65.4564	39.0938	47.0223
BgiM35174-RA	3.26072	1.70519	RNA polymerase-associated protein LEO1	mRNA	71.4686	79.552	152.212	365.598	400.029	226.404
BgiM02592-RA	3.9945	1.99801	SCO-spondin	mRNA	1379.65	502.882	734.282	2346.05	3894.83	4216.33
BgiM00198-RA	2.38243	1.25244	semaphorin-1A	mRNA	137.758	73.8697	171.943	368.791	272.747	274.297
BgiM00197-RA	2.31526	1.21117	semaphorin-1A	mRNA	42.4668	17.9939	47.9186	94.9916	67.2777	90.5614
BgiM01164-RA	13.9013	3.79714	semaphorin-5A	mRNA	17.6082	1.89409	1.40937	178.01	59.0952	72.275
BgiM26082-RA	2.45061	1.29314	serine carboxypeptidase CPVL	mRNA	10.3578	10.4175	15.5031	20.7545	34.548	35.7021
BgiM18469-RA	111.879	6.80579	Serine protease 48	mRNA	2.07155	0.947047	1.40937	213.132	279.111	163.707
BgiM18473-RA	3.58573	1.84227	serine protease 55	mRNA	2.07155	9.47047	14.0937	42.3072	26.3656	26.9943
BgiM35715-RA	2.526	1.33686	serine-rich adhesin for platelets	mRNA	69.397	67.2403	129.662	287.37	227.289	160.224
BgiM09011-RA	2.13455	1.09393	serine-rich adhesin for platelets	mRNA	68.3612	48.2994	54.9654	97.3864	160.012	110.589
BgiM15520-RA	2.00755	1.00544	serine/threonine-protein kinase MARK2-like isoform X1	mRNA	32.1091	27.4644	46.5092	80.6231	75.4601	58.3425
BgiM36314-RA	9.42692	3.23679	Serine/threonine-protein kinase Nek1	mRNA	2.07155	0	5.63748	21.5527	35.4571	27.8651
BgiM21705-RA	2.27372	1.18506	SH3 domain-binding protein 2	mRNA	32.1091	30.3055	40.8717	67.8512	100.916	67.9211
BgiM17393-RA	3.40459	1.76748	Short transient receptor putative channel 6	mRNA	20.7155	0.947047	1.40937	21.5527	30.0022	30.4774
BgiM07172-RA	3.76284	1.91182	silk gland factor 1	mRNA	8.28621	8.52342	5.63748	39.1142	34.548	14.8033
BgiM01270-RA	5.57069	2.47786	SKI family transcriptional corepressor 1-like isoform X2	mRNA	4.14311	1.89409	2.81874	24.7457	17.274	13.9325
BgiM18584-RA	2.15631	1.10856	sodium- and chloride-dependent glycine transporter 2	mRNA	42.4668	53.9817	138.118	179.606	196.378	131.488
BgiM16995-RA	3.12324	1.64304	sodium-coupled monocarboxylate transporter	mRNA	16.5724	4.73524	1.40937	27.9387	19.0923	26.9943
BgiM16996-RA	2.08406	1.0594	sodium-coupled monocarboxylate transporter 1	mRNA	50.753	37.8819	36.6436	110.158	64.5502	87.9491
BgiM04325-RA	6.27692	2.65006	sodium-coupled monocarboxylate transporter 2	mRNA	76.6474	17.0468	19.7312	304.931	251.837	162.836
BgiM16994-RA	6.97271	2.80172	sodium-dependent multivitamin transporter isoform X2	mRNA	2.07155	1.89409	0	15.965	7.27326	13.0617
BgiM34495-RA	2.9873	1.57884	solute carrier family 12 member 8	mRNA	27.966	9.47047	8.45622	39.9124	60.0044	40.056
BgiM00092-RA	2.33353	1.22252	solute carrier family 28 member 3	mRNA	178.154	137.322	204.359	482.941	426.395	305.645
BgiM01247-RA	2.18708	1.129	sphingolipid delta(4)-desaturase/C4-hydroxylase DES2-like isoform X2	mRNA	168.832	129.745	226.909	424.668	435.486	290.842
BgiM25390-RA	2.16585	1.11494	spore coat protein SP96	mRNA	395.667	267.067	890.722	1190.19	1216.45	959.603
BgiM03243-RA	2.01329	1.00956	stabilizer of axonemal microtubules 2	mRNA	38.3237	24.6232	62.0123	87.8074	98.189	67.0503
BgiM19615-RA	2.50705	1.32599	STE20-like serine/threonine-protein kinase isoform X2	mRNA	13.4651	14.2057	14.0937	33.5265	46.367	26.9943
BgiM30038-RA	59.7872	5.90177	strain EAF dermatopontin 3	mRNA	0	0	0	15.965	50.0037	19.1572
BgiM04771-RA	2.03925	1.02804	stress-activated protein kinase JNK-like isoform X1	mRNA	52.8246	33.1466	15.5031	69.4477	74.5509	64.4379
BgiM06841-RA	2.07983	1.05647	Synaptotagmin-15	mRNA	107.721	67.2403	85.9716	207.545	179.104	157.612
BgiM07094-RA	2.01494	1.01074	Synaptotagmin-16	mRNA	38.3237	17.9939	25.3687	50.2897	60.9136	54.8593
BgiM34760-RA	2.64146	1.40134	tetraspanin-8	mRNA	11.3935	21.7821	22.5499	55.8774	53.6403	40.056
BgiM19627-RA	10.6123	3.40766	TLR cluster1 member 11	mRNA	2.07155	0	0	11.1755	8.18242	16.5449
BgiM35040-RA	7.76486	2.95696	TLR cluster1 member 37	mRNA	4.14311	1.89409	0	25.544	15.4557	15.6741
BgiM20232-RA	2.79883	1.48483	TLR cluster3 member 9	mRNA	19.6798	20.835	38.053	103.772	69.096	49.6346
BgiM16281-RA	2.19407	1.13361	TLR cluster4 member 3	mRNA	31.0733	28.4114	16.9124	49.4914	54.5494	65.3087
BgiM19617-RA	6.88717	2.78391	toll-like receptor 4	mRNA	0	0	5.63748	23.1492	16.3648	7.83705
BgiM23575-RA	2.89092	1.53153	Transcription factor etv7	mRNA	83.8979	95.6518	98.6559	346.44	266.383	194.185
BgiM02348-RA	2.134	1.09356	transient receptor potential cation channel subfamily M member 1	mRNA	21.7513	12.3116	14.0937	39.1142	40.9121	24.3819
BgiM11897-RA	4.71037	2.23584	transient receptor potential cation channel subfamily M member 1	mRNA	5.17888	0.947047	28.1874	39.1142	59.0952	68.7919
BgiM11895-RA	3.70939	1.89118	transient receptor potential cation channel subfamily M member 2	mRNA	1.03578	2.84114	25.3687	21.5527	48.1853	42.6684
BgiM23548-RA	2.1177	1.0825	transient receptor potential cation channel subfamily M member 5	mRNA	146.044	191.304	253.687	421.475	520.038	311.74
BgiM22634-RA	5.79819	2.5356	transient-receptor-potential-like protein	mRNA	8.28621	0	2.81874	37.5177	17.274	16.5449
BgiM09529-RA	3.37782	1.75609	transmembrane emp24 domain-containing protein 7	mRNA	34.1806	9.47047	22.5499	63.0617	110.008	53.9885
BgiM13944-RA	2.39606	1.26067	trichohyalin	mRNA	47.6457	20.835	35.2343	86.2109	76.3692	87.9491
BgiM06667-RA	183.706	7.52126	trypsin	mRNA	0	0	0	0	264.565	0
BgiM17596-RA	3.85001	1.94486	trypsin-1	mRNA	67.3255	25.5703	15.5031	187.588	156.375	77.4997
BgiM02631-RA	4.66025	2.22041	tubulin alpha chain	mRNA	15.5366	0.947047	0	25.544	20.0015	36.5729
BgiM12524-RA	67.0841	6.0679	tubulin alpha chain	mRNA	0	1.89409	2.81874	0	411.848	0
BgiM00958-RA	3.15099	1.6558	TWiK family of potassium channels protein 18	mRNA	26.9302	5.68228	18.3218	51.0879	66.3685	46.1515
BgiM16490-RA	2.20054	1.13786	two pore calcium channel protein 2	mRNA	32.1091	16.0998	32.4155	70.2459	42.7304	66.1795
BgiM20274-RA	2.28204	1.19033	TYRosinase family member (tyr-3)	mRNA	208.191	182.78	307.243	477.353	469.125	648.733
BgiM20270-RA	38.1981	5.25543	tyrosinase-like protein tyr-1	mRNA	58.0035	3.78819	7.04685	19.158	1455.56	1208.65
BgiM15624-RA	2.93869	1.55517	tyrosine 3-monooxygenase	mRNA	20.7155	11.3646	7.04685	31.93	53.6403	32.219
BgiM24547-RA	2.4191	1.27447	tyrosine-protein kinase JAK2	mRNA	85.9694	232.974	77.5154	330.475	293.658	336.993
BgiM13841-RA	2.25828	1.17522	tyrosine-protein kinase SRK2	mRNA	152.259	164.786	195.902	497.309	397.302	265.589
BgiM14772-RA	2.70899	1.43775	tyrosine-protein phosphatase 10D	mRNA	143.973	158.157	233.955	589.906	498.218	366.6
BgiM12206-RA	2.60915	1.38358	U-scoloptoxin(16)-Cw1a	mRNA	69.397	49.2464	25.3687	121.334	161.83	94.9153
BgiM11091-RA	2.15801	1.1097	ubiquitin-like protein 4A	mRNA	165.724	165.733	290.33	465.379	524.584	353.538
BgiM32898-RA	2.64836	1.4051	UDP-glucuronosyltransferase 1-8	mRNA	4.14311	24.6232	23.9593	44.7019	36.3663	60.9548
BgiM04491-RA	2.76896	1.46934	unconventional myosin-XV-like isoform X1	mRNA	14.5009	29.3585	85.9716	134.904	120.918	106.236
BgiM03423-RA	2.56667	1.3599	very long-chain acyl-CoA synthetase	mRNA	34.1806	32.1996	49.328	117.343	121.827	60.084
BgiM00963-RA	2.18853	1.12996	vesicular glutamate transporter 1	mRNA	44.5384	53.0346	63.4217	141.29	130.919	81.8536
BgiM16110-RA	2.06161	1.04377	von Willebrand factor a domain-containing protein 3b	mRNA	207.155	208.35	467.911	677.713	680.959	464.127
BgiM04845-RA	2.95682	1.56405	WD repeat-containing protein on Y chromosome	mRNA	12.4293	16.0998	19.7312	47.0967	62.7319	35.7021
BgiM19068-RA	2.17124	1.11852	Y+L amino acid transporter 2-like isoform X1	mRNA	21.7513	24.6232	29.5968	63.8599	62.7319	40.056
BgiM30369-RA	422.292	8.7221	zinc carboxypeptidase A 1	mRNA	0	0	0	0	610.045	0
BgiM22328-RA	3.74726	1.90584	zinc metalloproteinase nas-13	mRNA	10.3578	11.3646	8.45622	51.8862	38.1846	26.9943

## Sheet: iMline-Dp_8dpi_down
Table S6. Summary of the differentially expressed genes in iM line snails infected with D. potomaca
Transcript ID	FC	log2FC(iM line vs Dp_8dpi)	Annotation	Transcript Type	iM Control-2dpi R1	iM Control-2dpi R2	iM Control-2dpi R3	iM vs. Dp-8dpi R1	iM vs. Dp-8dpi R2	iM vs. Dp-8dpi R3
BgiM27121-RA	0.224392	-2.15591	3 beta-hydroxysteroid dehydrogenase/Delta 5-->4-isomerase type 3	mRNA	39.3595	68.1874	23.9593	6.38599	5.45494	16.5449
BgiM16334-RA	0.222117	-2.17061	A disintegrin and metalloproteinase with thrombospondin motifs 7	mRNA	11.3935	17.9939	7.04685	0	0	6.96626
BgiM16355-RA	0.26033	-1.94158	A disintegrin and metalloproteinase with thrombospondin motifs 7	mRNA	22.7871	24.6232	16.9124	0	0	15.6741
BgiM00035-RA	0.238385	-2.06864	acetylcholine receptor subunit alpha-L1	mRNA	30.0375	26.5173	9.86559	0.798249	0	13.9325
BgiM32405-RA	0.428271	-1.2234	acetylcholine-binding protein-like isoform X2	mRNA	2212.42	2086.34	1957.62	676.915	901.884	1099.8
BgiM16545-RA	0.198749	-2.33098	ADAM family mig-17	mRNA	17.6082	12.3116	19.7312	0	0	8.70783
BgiM00664-RA	0.241831	-2.04793	Adenosine receptor A1	mRNA	21.7513	19.888	16.9124	0	0	13.0617
BgiM18797-RA	0.172225	-2.53764	ankyrin repeat and KH domain-containing protein 1	mRNA	15.5366	18.9409	2.81874	0	0	5.2247
BgiM07329-RA	0.439668	-1.18551	apoptosis-resistant E3 ubiquitin protein ligase 1 isoform X1	mRNA	48.6815	35.9878	33.8249	14.3685	8.18242	28.7358
BgiM21593-RA	0.260152	-1.94257	ATP-binding cassette sub- A member 3	mRNA	174.01	124.063	114.159	11.9737	3.63663	90.5614
BgiM03662-RA	0.491244	-1.02549	ATP-binding cassette sub-family B member 6 mitochondrial	mRNA	217.513	176.151	191.674	69.4477	74.5509	142.808
BgiM10747-RA	0.476012	-1.07093	ATP-dependent RNA helicase DDX49	mRNA	1208.75	1028.49	886.494	470.967	389.119	626.093
BgiM27138-RA	0.24089	-2.05355	atrial natriuretic peptide receptor 1	mRNA	10.3578	13.2587	9.86559	0	0	6.96626
BgiM30211-RA	0.353338	-1.50088	Biomphalysin 7	mRNA	37.2879	22.7291	15.5031	8.78074	10.0007	6.96626
BgiM06844-RA	0.241022	-2.05276	cadherin EGF LAG seven-pass G-type receptor 1	mRNA	26.9302	35.9878	14.0937	1.5965	4.54579	11.3202
BgiM19819-RA	0.210228	-2.24997	cadherin EGF LAG seven-pass G-type receptor 2	mRNA	35.2164	47.3524	18.3218	0	0.909157	19.1572
BgiM22798-RA	0.454448	-1.13781	CAP-Gly domain-containing linker protein 1	mRNA	368.736	328.625	197.312	102.176	96.3707	207.246
BgiM25102-RA	0.238905	-2.06549	carbohydrate sulfotransferase 5	mRNA	38.3237	32.1996	11.275	0	3.63663	14.8033
BgiM33577-RA	0.317067	-1.65714	CAS1 domain-containing protein 1	mRNA	118.079	98.4929	69.0591	7.18424	12.7282	69.6626
BgiM17185-RA	0.212415	-2.23504	CCAAT/enhancer-binding protein alpha-like isoform X2	mRNA	333.52	248.126	665.223	85.4126	98.189	80.112
BgiM03355-RA	0.0934897	-3.41905	cell wall protein DAN4	mRNA	4.14311	96.5988	0	0	6.3641	1.74157
BgiM26588-RA	0.22997	-2.12048	chymotrypsinogen A	mRNA	18.644	10.4175	9.86559	0	0	7.83705
BgiM19151-RA	0.449666	-1.15308	DNA repair protein XRCC2	mRNA	71.4686	51.1405	43.6905	17.5615	16.3648	40.056
BgiM35478-RA	0.303997	-1.71787	Dynein heavy chain 6 axonemal	mRNA	20.7155	25.5703	14.0937	1.5965	1.81831	13.9325
BgiM03668-RA	0.125804	-2.99075	dynein regulatory complex subunit 7	mRNA	40.3953	17.9939	7.04685	0	0	6.96626
BgiM27671-RA	0.23244	-2.10507	F-box only protein 39-like isoform X3	mRNA	95.2914	73.8697	45.0998	0.798249	0	47.8931
BgiM14438-RA	0.0309584	-5.01352	fibrinogen-related protein K2 precursor	mRNA	0	203.615	0	3.99124	0.909157	0
BgiM20873-RA	0.270854	-1.88441	formin-like protein 14	mRNA	33.1448	41.6701	29.5968	0	5.45494	21.7696
BgiM12282-RA	0.46524	-1.10395	fucolectin-4	mRNA	60.075	71.0285	50.7373	16.7632	20.9106	46.1515
BgiM34998-RA	0.0805164	-3.63457	girdin-like isoform X1	mRNA	40.3953	18.9409	11.275	0	0	4.35391
BgiM24656-RA	0.473468	-1.07866	glutathione S-transferase 7	mRNA	198.869	277.485	279.055	67.0529	182.741	107.106
BgiM17413-RA	0.324414	-1.62409	glutathione S-transferase omega-1	mRNA	1243.97	2399.82	2059.09	468.572	957.343	423.201
BgiM01474-RA	0.345779	-1.53208	glycerophosphocholine acyltransferase	mRNA	95.2914	97.5458	49.328	14.3685	11.819	56.6009
BgiM24560-RA	0.105126	-3.24981	GPI-anchored protein PB15E9.01c	mRNA	12.4293	138.269	0	0	14.5465	0
BgiM11216-RA	0.224163	-2.15738	haemoglobin type 1	mRNA	118.079	140.163	64.831	1.5965	0.909157	68.7919
BgiM22981-RA	0.25187	-1.98925	heat shock protein 70 B2	mRNA	58.0035	25.5703	73.2873	15.965	16.3648	6.09548
BgiM34487-RA	0.0185119	-5.75541	hemocyanin-like 1 (Hcl-1)	mRNA	15.5366	155.316	0	0	0	1.74157
BgiM07382-RA	0.25603	-1.96562	histone-lysine N-methyltransferase SETMAR	mRNA	69.397	67.2403	31.0061	1.5965	4.54579	35.7021
BgiM09301-RA	0.393795	-1.34448	homologous-pairing protein 2	mRNA	153.295	149.633	111.34	28.737	48.1853	85.3367
BgiM32983-RA	0.436326	-1.19652	hyaluronan-mediated motility receptor	mRNA	99.4345	118.381	73.2873	35.9212	34.548	55.7301
BgiM13286-RA	0.26267	-1.92868	Ig-like V-type domain-containing protein FAM187A isoform X3	mRNA	42.4668	44.5112	26.778	0	1.81831	26.9943
BgiM35724-RA	0.0632427	-3.98296	L-selectin	mRNA	3.10733	20.835	11.275	0	0	0.870783
BgiM15204-RA	0.069092	-3.85534	lactase-phlorizin hydrolase	mRNA	178.154	0.947047	8.45622	6.38599	0	5.2247
lncRNA604	0.291059	-1.78062	lncRNA604	lncRNA	39.3595	37.8819	22.5499	0	3.63663	24.3819
BgiM03753-RA	0.473048	-1.07994	melanotransferrin-like isoform X1	mRNA	39.3595	48.2994	69.0591	25.544	19.0923	28.7358
BgiM09713-RA	0.0919324	-3.44328	metabotropic glutamate receptor 6	mRNA	23.8229	13.2587	5.63748	0	0	2.61235
BgiM09707-RA	0.360716	-1.47107	metabotropic glutamate receptor 7	mRNA	41.4311	34.0937	22.5499	7.98249	8.18242	18.2864
BgiM35454-RA	0.276083	-1.85683	metallo-beta-lactamase domain-containing protein 1-like isoform X1	mRNA	7.25043	17.0468	9.86559	3.99124	0.909157	3.48313
BgiM31984-RA	0.0948112	-3.3988	monocarboxylate transporter 2	mRNA	6.21466	161.945	4.22811	0	5.45494	9.57861
BgiM35579-RA	0.294552	-1.7634	multiple epidermal growth factor-like domains protein 10	mRNA	54.8961	58.7169	29.5968	0.798249	7.27326	33.0898
BgiM36424-RA	0.269955	-1.88921	multiple epidermal growth factor-like domains protein 10	mRNA	32.1091	30.3055	25.3687	0	0	22.6404
BgiM33716-RA	0.209585	-2.25439	multiple epidermal growth factor-like domains protein 6	mRNA	46.6099	30.3055	32.4155	0	0	21.7696
BgiM24360-RA	0.289669	-1.78752	multiple epidermal growth factor-like domains protein 6	mRNA	59.0393	43.5642	31.0061	0	5.45494	32.219
BgiM13966-RA	0.418183	-1.25779	N-acetyltransferase ESCO1	mRNA	151.223	147.739	81.7435	30.3335	41.8212	86.2075
BgiM27615-RA	0.251923	-1.98894	NA	mRNA	2311.85	1654.49	3414.9	601.88	1010.98	245.561
BgiM21730-RA	0.429771	-1.21836	NA	mRNA	1440.76	1330.6	1946.34	721.617	696.415	608.677
BgiM25968-RA	0.488127	-1.03467	NA	mRNA	75.6117	57.7699	57.7842	26.3422	21.8198	44.4099
BgiM24808-RA	0.266166	-1.9096	NA	mRNA	80.7906	69.1344	43.6905	0.798249	0.909157	48.7638
BgiM36413-RA	0.346491	-1.52911	NA	mRNA	45.5742	38.8289	22.5499	7.18424	4.54579	24.3819
BgiM20741-RA	0.194515	-2.36204	NA	mRNA	95.2914	65.3462	38.053	0	0.909157	36.5729
BgiM35196-RA	0.141686	-2.81923	NA	mRNA	50.753	21.7821	22.5499	0	0.909157	11.3202
BgiM20942-RA	0.240008	-2.05884	NA	mRNA	34.1806	32.1996	14.0937	0.798249	0	17.4157
BgiM02305-RA	0.348838	-1.51937	NA	mRNA	16.5724	28.4114	36.6436	9.57899	12.7282	5.2247
BgiM04423-RA	0.471734	-1.08395	NA	mRNA	180.225	156.263	107.112	49.4914	53.6403	105.365
BgiM05524-RA	0.210649	-2.24708	NA	mRNA	9.32199	17.9939	7.04685	0	0	6.09548
BgiM09104-RA	0.193676	-2.36828	NA	mRNA	13.4651	26.5173	15.5031	0	0	9.57861
BgiM09201-RA	0.263853	-1.92219	NA	mRNA	18.644	14.2057	14.0937	0	0	11.3202
BgiM12029-RA	0.220959	-2.17815	NA	mRNA	15.5366	12.3116	8.45622	0.798249	0	6.09548
BgiM12237-RA	0.156071	-2.67972	NA	mRNA	24.8586	19.888	8.45622	0	2.72747	4.35391
BgiM17494-RA	0.413762	-1.27313	NA	mRNA	61.1108	71.9756	56.3748	36.7194	18.1831	22.6404
BgiM18324-RA	0.40913	-1.28937	NA	mRNA	44.5384	50.1935	59.1936	14.3685	17.274	30.4774
BgiM18987-RA	0.485486	-1.0425	NA	mRNA	36.2522	60.611	50.7373	15.965	22.7289	32.219
BgiM19889-RA	0.443857	-1.17183	NA	mRNA	92.1841	113.646	73.2873	23.1492	36.3663	63.5672
BgiM20293-RA	0.132725	-2.91349	NA	mRNA	82.8621	69.1344	15.5031	0	1.81831	19.1572
BgiM20414-RA	0.270873	-1.88431	NA	mRNA	13.4651	16.0998	7.04685	0	3.63663	5.2247
BgiM20706-RA	0.202446	-2.30439	NA	mRNA	15.5366	18.9409	5.63748	0	0	6.96626
BgiM20742-RA	0.254076	-1.97667	NA	mRNA	39.3595	22.7291	21.1406	0	0.909157	19.1572
BgiM20744-RA	0.184408	-2.43903	NA	mRNA	105.649	53.9817	45.0998	0	0	36.5729
BgiM22643-RA	0.227218	-2.13785	NA	mRNA	26.9302	17.0468	8.45622	0	8.18242	2.61235
BgiM23122-RA	0.205306	-2.28415	NA	mRNA	12.4293	12.3116	2.81874	0	3.63663	0.870783
BgiM24356-RA	0.206912	-2.27291	NA	mRNA	21.7513	21.7821	16.9124	0	0.909157	10.4494
BgiM24745-RA	0.267813	-1.9007	NA	mRNA	23.8229	13.2587	12.6843	0	1.81831	10.4494
BgiM24910-RA	0.230172	-2.11922	NA	mRNA	11.3935	24.6232	11.275	0	4.54579	5.2247
BgiM25086-RA	0.254268	-1.97558	NA	mRNA	12.4293	11.3646	11.275	0	0	7.83705
BgiM29524-RA	0.281573	-1.82842	NA	mRNA	43.5026	68.1874	40.8717	0.798249	4.54579	36.5729
BgiM30797-RA	0.235858	-2.08401	NA	mRNA	17.6082	27.4644	14.0937	3.193	1.81831	7.83705
BgiM31477-RA	0.174461	-2.51902	NA	mRNA	46.6099	45.4583	35.2343	0	2.72747	18.2864
BgiM33012-RA	0.139764	-2.83893	NA	mRNA	13.4651	5.68228	8.45622	0	0	2.61235
BgiM33217-RA	0.164822	-2.60102	NA	mRNA	9.32199	15.1528	4.22811	0	0.909157	2.61235
BgiM33342-RA	0.121435	-3.04175	NA	mRNA	5.17888	17.0468	25.3687	0	3.63663	0.870783
BgiM33451-RA	0.363545	-1.4598	NA	mRNA	56.9677	38.8289	39.4624	2.39475	13.6374	32.219
BgiM33747-RA	0.223008	-2.16483	NA	mRNA	314.876	147.739	140.937	0	26.3656	107.106
BgiM34185-RA	0.168536	-2.56887	NA	mRNA	19.6798	17.9939	5.63748	0	0	6.09548
BgiM35664-RA	0.152566	-2.7125	NA	mRNA	49.7173	22.7291	15.5031	0	0	12.191
BgiM36324-RA	0.14334	-2.80248	NA	mRNA	15.5366	8.52342	2.81874	0	0	2.61235
BgiM36423-RA	0.221063	-2.17747	NA	mRNA	27.966	19.888	8.45622	0	0	11.3202
BgiM36447-RA	0.203849	-2.29442	NA	mRNA	17.6082	12.3116	5.63748	0	0	6.09548
BgiM36448-RA	0.179609	-2.47707	NA	mRNA	18.644	13.2587	4.22811	0	1.81831	3.48313
BgiM36457-RA	0.1688	-2.56661	NA	mRNA	16.5724	16.0998	5.63748	0	0.909157	4.35391
BgiM36474-RA	0.131828	-2.92327	NA	mRNA	38.3237	30.3055	26.778	0	0	11.3202
BgiM10343-RA	0.212304	-2.23579	nuclear protein localization protein 4	mRNA	41.4311	23.6762	14.0937	0	0	15.6741
BgiM14725-RA	0.216475	-2.20773	organic cation transporter protein-like isoform X3	mRNA	17.6082	25.5703	26.778	0	1.81831	12.191
BgiM20477-RA	0.236583	-2.07958	paired box protein Pax-6	mRNA	44.5384	22.7291	21.1406	2.39475	0	17.4157
BgiM12954-RA	0.29608	-1.75594	peripherin-2	mRNA	36.2522	39.776	28.1874	0	5.45494	24.3819
BgiM03208-RA	0.38961	-1.3599	peroxisome biogenesis factor 10-like isoform X2	mRNA	138.794	95.6518	85.9716	32.7282	36.3663	54.8593
BgiM21443-RA	0.311807	-1.68128	pirin	mRNA	412.239	303.055	697.638	115.746	203.651	120.168
BgiM36449-RA	0.279883	-1.8371	platelet endothelial aggregation receptor 1	mRNA	105.649	103.228	56.3748	2.39475	6.3641	64.4379
BgiM07438-RA	0.181988	-2.45808	potassium channel subfamily K member 4-like isoform X1	mRNA	113.935	86.1813	40.8717	0.798249	1.81831	40.056
BgiM36408-RA	0.184231	-2.44041	properdin	mRNA	15.5366	29.3585	32.4155	0	0	13.0617
BgiM09721-RA	0.426929	-1.22793	prostaglandin reductase 1	mRNA	24.8586	29.3585	45.0998	17.5615	11.819	12.191
BgiM30022-RA	0.362199	-1.46514	protein maelstrom	mRNA	491.994	522.77	308.652	67.0529	90.9157	320.448
BgiM20441-RA	0.0937273	-3.41539	protein yellow	mRNA	6.21466	13.2587	4.22811	0	0.909157	0
BgiM16873-RA	0.0614232	-4.02507	PRS7 protein	mRNA	2.07155	0.947047	45.0998	1.5965	0	0
BgiM19610-RA	0.0801125	-3.64183	reticulocyte-binding protein 2 a-like isoform X3	mRNA	0	50.1935	0	0	1.81831	0.870783
BgiM20309-RA	0.412102	-1.27893	Schlafen-like protein 1	mRNA	170.903	189.409	94.4278	44.7019	39.0938	102.752
BgiM11529-RA	0.267194	-1.90404	solute carrier family 26 member 6	mRNA	29.0017	17.9939	31.0061	3.99124	2.72747	13.0617
BgiM19342-RA	0.0883873	-3.50002	solute carrier organic anion transporter family member 2A1	mRNA	7.25043	168.574	2.81874	0	12.7282	1.74157
BgiM19341-RA	0.0496819	-4.33114	solute carrier organic anion transporter family member 2A1-like isoform X1	mRNA	9.32199	199.827	0	0	7.27326	1.74157
BgiM27207-RA	0.245116	-2.02846	spermidine synthase-like isoform X2	mRNA	116.007	135.428	45.0998	8.78074	2.72747	60.084
BgiM12478-RA	0.452362	-1.14445	synaptonemal complex protein 2	mRNA	328.341	426.171	264.962	96.5881	119.1	244.69
BgiM27102-RA	0.383148	-1.38403	T-box transcription factor TBX2	mRNA	21.7513	27.4644	21.1406	3.193	5.45494	17.4157
BgiM31676-RA	0.157219	-2.66915	tetraspanin	mRNA	14.5009	29.3585	8.45622	0	0.909157	6.09548
BgiM11884-RA	0.126011	-2.98838	transient receptor potential cation channel subfamily M member 1	mRNA	11.3935	15.1528	4.22811	0	0	2.61235
BgiM07040-RA	0.357358	-1.48456	transmembrane protein 246	mRNA	66.2897	64.3992	32.4155	7.18424	12.7282	37.4437
BgiM31830-RA	0.118552	-3.07641	transmembrane protein 256	mRNA	60.075	36.9348	16.9124	0	0.909157	11.3202
BgiM14002-RA	0.310952	-1.68524	transmembrane protein 65	mRNA	43.5026	62.5051	57.7842	7.98249	3.63663	38.3145
BgiM00665-RA	0.336889	-1.56965	twist-related protein	mRNA	140.866	133.534	91.6091	9.57899	30.9114	81.8536
BgiM28293-RA	0.375901	-1.41157	Ubiquitin carboxyl-terminal hydrolase 32	mRNA	105.649	93.7577	40.8717	23.1492	22.7289	43.5391
BgiM19681-RA	0.22858	-2.12923	Unknown protein	mRNA	16.5724	23.6762	7.04685	0	2.72747	6.96626
BgiM26134-RA	0.205443	-2.28319	unnamed6	mRNA	85.9694	117.434	52.1467	2.39475	4.54579	44.4099
BgiM21028-RA	0.482176	-1.05237	zinc finger protein 235	mRNA	78.719	79.552	50.7373	34.3247	30.0022	35.7021
BgiM28876-RA	0.27283	-1.87393	zinc finger protein 664-like isoform X2	mRNA	68.3612	49.2464	28.1874	7.18424	4.54579	26.9943
BgiM06958-RA	0.409107	-1.28945	zinc finger protein 729	mRNA	38.3237	25.5703	31.0061	7.18424	7.27326	23.5111

## Sheet: iMline-Dp_40dpi_up
Table S6. Summary of the differentially expressed genes in iM line snails infected with D. potomaca
Transcript ID	FC	log2FC(iM line vs Dp_40dpi)	Annotation	Transcript Type	iM Control-40dpi R1	iM Control-40dpi R2	iM Control-40dpi R3	iM vs. Dp-40dpi R1	iM vs. Dp-40dpi R2	iM vs. Dp-40dpi R3
BgiM20182-RA	2.38375	1.25323	1-acyl-sn-glycerol-3-phosphate acyltransferase alpha	mRNA	46.2958	39.323	42.4556	127.954	89.5874	89.7672
BgiM10296-RA	21.1142	4.40014	30S ribosomal protein 2 chloroplastic	mRNA	0	0	2.2949	51.6304	11.7317	14.3246
BgiM13313-RA	2.31712	1.21233	3p 5p-cyclic phosphodiesterase pde-5 isoform X1	mRNA	282.048	278.286	227.195	802.516	424.474	599.721
BgiM17290-RA	2.70972	1.43814	5p-nucleotidase	mRNA	4.27346	15.1242	13.7694	38.1616	15.9978	38.1988
BgiM04379-RA	24.7114	4.6271	5p(3p)-deoxyribonucleotidase cytosolic type	mRNA	5.69795	0	8.03214	226.725	54.3924	92.6321
BgiM04380-RA	6.34644	2.66595	5p(3p)-deoxyribonucleotidase cytosolic type	mRNA	6.41019	18.1491	30.9811	161.626	82.1218	116.506
BgiM35258-RA	19.7518	4.30391	60S ribosomal protein L28	mRNA	2.84897	3.02485	6.88469	154.891	84.2549	40.1087
BgiM10595-RA	3.64463	1.86577	7-dehydrocholesterol reductase	mRNA	44.8713	35.2899	118.187	355.801	186.641	184.309
BgiM35926-RA	13.2436	3.72723	A disintegrin and metalloproteinase with thrombospondin motifs 1	mRNA	1.42449	0	11.4745	101.016	34.1286	53.4783
BgiM24856-RA	14.7989	3.88742	A disintegrin and metalloproteinase with thrombospondin motifs 18	mRNA	5.69795	0	10.327	159.381	40.5277	57.2982
BgiM16529-RA	17.0942	4.09543	A disintegrin and metalloproteinase with thrombospondin motifs 6	mRNA	0	0	1.14745	21.3256	6.3991	15.2795
BgiM21242-RA	4.7124	2.23646	A disintegrin and metalloproteinase with thrombospondin motifs 6-like isoform X2	mRNA	0	0	3.44235	8.9792	2.13303	10.5047
BgiM16363-RA	36.3315	5.18315	A disintegrin and metalloproteinase with thrombospondin motifs 7	mRNA	0	0	2.2949	85.3024	15.9978	33.424
BgiM25049-RA	28.4086	4.82826	A disintegrin and metalloproteinase with thrombospondin motifs 7	mRNA	0	0	2.2949	70.7112	8.53214	25.7842
BgiM16334-RA	7.41241	2.88994	A disintegrin and metalloproteinase with thrombospondin motifs 7	mRNA	0	0	2.2949	15.7136	1.06652	9.5497
BgiM16335-RA	8.20062	3.03573	A disintegrin and metalloproteinase with thrombospondin motifs 7	mRNA	0	0	1.14745	10.1016	2.13303	7.63976
BgiM16345-RA	11.4814	3.52123	A disintegrin and metalloproteinase with thrombospondin motifs 7	mRNA	0	0	1.14745	14.5912	4.26607	9.5497
BgiM16353-RA	15.9688	3.99718	A disintegrin and metalloproteinase with thrombospondin motifs 7	mRNA	0	0	1.14745	28.06	5.33259	6.68479
BgiM16354-RA	15.8831	3.98942	A disintegrin and metalloproteinase with thrombospondin motifs 7	mRNA	0	0	1.14745	30.3048	0	9.5497
BgiM16355-RA	16.7926	4.06976	A disintegrin and metalloproteinase with thrombospondin motifs 7	mRNA	0.712243	0	0	24.6928	6.3991	3.81988
BgiM16357-RA	43.9122	5.45655	A disintegrin and metalloproteinase with thrombospondin motifs 7	mRNA	0	0	0	41.5288	7.46562	13.3696
BgiM16530-RA	16.6412	4.05669	A disintegrin and metalloproteinase with thrombospondin motifs 7	mRNA	0	0	1.14745	21.3256	4.26607	16.2345
BgiM16533-RA	12.5768	3.65269	A disintegrin and metalloproteinase with thrombospondin motifs 7	mRNA	0	0	4.5898	47.1408	6.3991	21.0093
BgiM16821-RA	6.49583	2.69951	A disintegrin and metalloproteinase with thrombospondin motifs 7	mRNA	0	0	1.14745	6.7344	1.06652	7.63976
BgiM07338-RA	4.26777	2.09348	AB hydrolase superfamily protein C1039.03	mRNA	33.4754	37.3064	37.8658	234.582	81.0553	152.795
BgiM10178-RA	37.8937	5.24389	ABC transporter A family member 2	mRNA	0.712243	0	0	48.2632	17.0643	15.2795
BgiM30438-RA	3.77156	1.91516	Abelson tyrosine-protein kinase 2	mRNA	14.9571	9.07454	10.327	66.2216	23.4634	43.9286
BgiM00035-RA	7.93489	2.98821	acetylcholine receptor subunit alpha-L1	mRNA	2.84897	0	4.5898	38.1616	12.7982	18.1444
BgiM34431-RA	6.46556	2.69277	acidic mammalian chitinase	mRNA	4.27346	3.02485	6.88469	50.508	22.3969	26.7392
BgiM23054-RA	4.58941	2.19831	acidic repeat-containing protein	mRNA	27.0652	45.3727	43.6031	237.949	118.383	181.444
BgiM13601-RA	22.9101	4.51791	actin cytoplasmic	mRNA	37.0367	18.1491	385.543	5013.76	1802.41	3312.79
BgiM13964-RA	19.2362	4.26575	acyl-CoA synthetase YngI	mRNA	2.13673	0	20.6541	274.988	81.0553	108.867
BgiM08220-RA	5.59733	2.48474	acylphosphatase-1-like isoform X1	mRNA	40.5979	49.4058	52.7827	380.494	150.379	275.031
BgiM21281-RA	23.648	4.56365	ADAM 17-like protease	mRNA	0	0	8.03214	124.586	44.7937	53.4783
BgiM21280-RA	7.72147	2.94888	ADAM 17-like protease	mRNA	0	0	6.88469	38.1616	8.53214	16.2345
BgiM33120-RA	23.1979	4.53592	ADAM 17-like protease isoform X1	mRNA	0.712243	0	10.327	139.178	38.3946	110.777
BgiM06611-RA	4.1483	2.05252	ADAM 17-like protease isoform X1	mRNA	9.25916	14.116	9.17959	65.0992	27.7294	46.7935
BgiM33117-RA	17.8222	4.1556	ADAM 17-like protease isoform X2	mRNA	3.56122	1.00828	11.4745	172.85	45.8602	91.6771
BgiM33119-RA	18.5015	4.20957	ADAM 17-like protease isoform X2	mRNA	0	0	6.88469	79.6904	23.4634	49.6585
BgiM16358-RA	47.7791	5.57831	ADAM family mig-17	mRNA	1.42449	0	2.2949	173.972	19.1973	52.5234
BgiM29911-RA	44.5698	5.47799	ADAM family mig-17	mRNA	0	0	4.5898	163.87	26.6629	77.3526
BgiM16542-RA	12.1696	3.60521	ADAM family mig-17	mRNA	5.69795	0	29.8337	261.519	72.5232	114.596
BgiM16359-RA	20.9507	4.38893	ADAM family mig-17	mRNA	0	0	11.4745	176.217	23.4634	69.7128
BgiM16540-RA	11.211	3.48684	ADAM family mig-17	mRNA	0	0	4.5898	43.7736	5.33259	17.1895
BgiM09652-RA	14.3457	3.84255	ADAM family mig-17	mRNA	0.712243	0	6.88469	63.9768	40.5277	23.8743
BgiM16338-RA	11.975	3.58195	ADAM family mig-17	mRNA	1.42449	0	0	19.0808	5.33259	8.59473
BgiM16343-RA	14.1782	3.8256	ADAM family mig-17	mRNA	0	0	1.14745	24.6928	2.13303	8.59473
BgiM16534-RA	26.2238	4.71281	ADAM family mig-17	mRNA	0	0	1.14745	38.1616	8.53214	20.0544
BgiM16535-RA	11.9577	3.57987	ADAM family mig-17	mRNA	0	0	3.44235	42.6512	1.06652	13.3696
BgiM16537-RA	13.5082	3.75576	ADAM family mig-17	mRNA	0	0	1.14745	25.8152	2.13303	5.72982
BgiM16541-RA	18.6679	4.22249	ADAM family mig-17	mRNA	0	0	1.14745	30.3048	5.33259	11.4596
BgiM16544-RA	9.30007	3.21724	ADAM family mig-17	mRNA	0	0	2.2949	16.836	3.19955	13.3696
BgiM16545-RA	12.235	3.61294	ADAM family mig-17	mRNA	0	0	2.2949	25.8152	4.26607	14.3246
BgiM21245-RA	11.4453	3.51668	ADAM family mig-17	mRNA	0	1.00828	0	14.5912	6.3991	5.72982
BgiM24855-RA	17.3195	4.11433	ADAM family mig-17	mRNA	1.42449	0	2.2949	46.0184	19.1973	22.9193
BgiM24778-RA	6.0801	2.60409	ADAM family mig-17-like isoform X1	mRNA	2.84897	0	0	8.9792	4.26607	11.4596
BgiM07420-RA	8.61968	3.10763	adenosine receptor A1	mRNA	1.42449	2.01656	24.0964	159.381	47.9933	41.0637
BgiM00664-RA	23.9486	4.58187	Adenosine receptor A1	mRNA	0.712243	0	0	32.5496	6.3991	11.4596
BgiM07415-RA	19.7822	4.30613	adenosine receptor A2b	mRNA	0	0	2.2949	37.0392	21.3303	14.3246
BgiM01671-RA	10.6798	3.41681	adenosine receptor A2b	mRNA	1.42449	0	5.73724	43.7736	18.1308	28.6491
BgiM08930-RA	16.4528	4.04026	adenosine receptor A3	mRNA	0	0	11.4745	116.73	36.2616	58.2532
BgiM07276-RA	9.23384	3.20693	adenosine receptor A3	mRNA	2.84897	0	3.44235	38.1616	12.7982	19.0994
BgiM01670-RA	35.3375	5.14313	adenosine receptor A3	mRNA	0	0	4.5898	115.607	27.7294	68.7579
BgiM08929-RA	30.7907	4.94442	adenosine receptor A3	mRNA	0	0	2.2949	63.9768	21.3303	28.6491
BgiM17269-RA	2.64009	1.40059	adenylate cyclase type 2	mRNA	183.759	162.333	209.983	298.558	677.238	494.675
BgiM01225-RA	8.09427	3.0169	adenylate cyclase type 6	mRNA	2.84897	6.04969	5.73724	75.2008	19.1973	34.3789
BgiM27567-RA	11.8028	3.56105	adhesion G protein-coupled receptor E2	mRNA	2.84897	6.04969	10.327	151.524	30.929	60.1631
BgiM27553-RA	4.32228	2.11179	adhesion G protein-coupled receptor E2	mRNA	4.9857	3.02485	1.14745	15.7136	9.59865	19.0994
BgiM36081-RA	10.0639	3.33112	adhesion G protein-coupled receptor E2	mRNA	0	2.01656	0	10.1016	4.26607	19.0994
BgiM12885-RA	2.85138	1.51166	adhesion G protein-coupled receptor E3	mRNA	75.4978	56.4638	74.5842	299.681	134.381	157.57
BgiM13739-RA	19.0495	4.25168	adhesion G protein-coupled receptor E4	mRNA	13.5326	19.1574	16.0643	286.212	367.948	300.816
BgiM06287-RA	13.7173	3.77793	adhesion G protein-coupled receptor E4P	mRNA	0	0	2.2949	30.3048	5.33259	14.3246
BgiM14468-RA	12.1117	3.59833	Adhesion G protein-coupled receptor L4	mRNA	0	2.01656	6.88469	56.12	27.7294	40.1087
BgiM22275-RA	24.5352	4.61678	adhesion G-protein coupled receptor D1	mRNA	1.42449	0	6.88469	150.402	25.5964	62.0731
BgiM12886-RA	9.09825	3.18559	adhesion G-protein coupled receptor D1	mRNA	32.051	29.2402	20.6541	188.563	379.68	189.084
BgiM22155-RA	13.0152	3.70212	adhesion G-protein coupled receptor F1	mRNA	10.6837	9.07454	17.2117	317.639	77.8558	103.137
BgiM10631-RA	2.63479	1.39769	ADP-ribosyl-[dinitrogen reductase] glycohydrolase	mRNA	51.2815	70.5798	95.2383	253.662	117.317	203.409
BgiM24842-RA	2.1275	1.08916	ADP-ribosylation factor	mRNA	17.8061	30.2485	26.3913	38.1616	51.1928	70.6678
BgiM28699-RA	2.98479	1.57763	alkaline phosphatase tissue-nonspecific isozyme	mRNA	143.161	164.35	133.104	334.475	611.114	372.438
BgiM35923-RA	56.0949	5.8098	allatostatin-A receptor	mRNA	0	2.01656	1.14745	148.157	41.5942	67.8029
BgiM22248-RA	16.4962	4.04406	allene oxide synthase-lipoxygenase protein	mRNA	4.27346	7.05798	0	4.4896	33.062	171.895
BgiM12555-RA	13.2339	3.72616	alpha-(1 6)-fucosyltransferase	mRNA	3.56122	0	40.1607	336.72	108.785	150.885
BgiM29195-RA	24.207	4.59735	alpha-(1 6)-fucosyltransferase	mRNA	0	0	19.5066	254.785	100.253	150.885
BgiM22994-RA	5.43669	2.44273	alpha-1 3-mannosyl-glycoprotein 4-beta-N-acetylglucosaminyltransferase A	mRNA	15.6694	14.116	5.73724	92.0368	51.1928	56.3432
BgiM21724-RA	4.99221	2.31968	alpha-amylase	mRNA	193.73	161.325	68.8469	845.167	530.059	746.787
BgiM21592-RA	7.20809	2.84962	alpha-amylase	mRNA	1.42449	5.04141	17.2117	92.0368	43.7272	43.9286
BgiM24963-RA	25.5341	4.67435	alpha-amylase family glycosyl hydrolase	mRNA	6.41019	1.00828	90.6485	1559.01	382.88	597.811
BgiM21431-RA	2.48519	1.31336	alpha-crystallin B chain	mRNA	140.312	118.977	131.957	414.166	262.363	297.951
BgiM33110-RA	4.3065	2.10652	alpha-crystallin B chain	mRNA	49.857	38.3147	94.0908	382.738	156.778	250.202
BgiM33453-RA	2.11238	1.07887	alpha-crystallin B chain	mRNA	207.975	92.762	275.388	472.531	340.219	405.862
BgiM20891-RA	2.5562	1.354	alpha-tubulin N-acetyltransferase	mRNA	35.6122	44.3644	39.0133	135.81	60.7915	109.822
BgiM26117-RA	2.3939	1.25937	alternative oxidase mitochondrial	mRNA	39.1734	43.3561	82.6163	127.954	147.179	122.236
BgiM26116-RA	4.31711	2.11007	alternative oxidase mitochondrial	mRNA	19.9428	21.1739	34.4235	168.36	66.1241	96.452
BgiM10885-RA	5.92464	2.56673	ammonium transporter Amt1	mRNA	44.1591	29.2402	34.4235	223.358	287.96	134.651
BgiM30019-RA	9.45656	3.24132	AMP deaminase 2	mRNA	4.27346	0	8.03214	74.0784	28.796	25.7842
BgiM18763-RA	40.5347	5.34109	ankyrin repeat and KH domain-containing protein 1	mRNA	0	0	1.14745	62.8544	9.59865	31.514
BgiM18797-RA	9.77427	3.28899	ankyrin repeat and KH domain-containing protein 1	mRNA	0.712243	0	0	3.3672	1.06652	15.2795
BgiM18642-RA	5.47992	2.45415	ankyrin repeat and KH domain-containing protein 1	mRNA	0	0	6.88469	22.448	7.46562	14.3246
BgiM22898-RA	3.37851	1.75639	ankyrin repeat and lem domain-containing protein 2	mRNA	33.4754	32.265	63.1097	223.358	87.4544	127.966
BgiM33549-RA	2.67951	1.42197	ankyrin repeat and SAM domain-containing protein 3	mRNA	27.7775	14.116	14.9168	62.8544	46.9268	44.8836
BgiM04487-RA	3.82875	1.93687	ankyrin repeat domain-containing protein 54-like isoform X1	mRNA	219.371	208.714	221.458	1282.9	457.536	750.607
BgiM03989-RA	2.09088	1.06411	ankyrin repeat protein	mRNA	46.2958	31.2568	49.3403	105.506	63.991	97.407
BgiM35922-RA	18.4723	4.2073	ankyrin repeat protein	mRNA	4.27346	0	30.9811	387.228	91.7205	197.679
BgiM10647-RA	8.084	3.01507	ankyrin repeat protein	mRNA	1.42449	0	2.2949	23.5704	5.33259	11.4596
BgiM21648-RA	6.13602	2.6173	ankyrin repeat protein	mRNA	7.12243	8.06626	8.03214	81.9352	20.2638	47.7485
BgiM13109-RA	34.9343	5.12657	ankyrin repeat-containing protein C6C3.08	mRNA	1.42449	0	0	56.12	18.1308	24.8292
BgiM35928-RA	12.244	3.61401	ankyrin-2	mRNA	0	0	6.88469	81.9352	5.33259	13.3696
BgiM22983-RA	9.36745	3.22766	anoctamin-6-like isoform X1	mRNA	13.5326	9.07454	25.2439	240.194	69.3236	150.885
BgiM03988-RA	2.11919	1.08351	AP-4 complex accessory subunit tepsin	mRNA	38.4611	32.265	41.3082	96.5264	66.1241	76.3976
BgiM07333-RA	3.00804	1.58882	apoptosis-resistant E3 ubiquitin protein ligase 1	mRNA	36.3244	19.1574	39.0133	131.321	56.5254	99.3169
BgiM07334-RA	4.89378	2.29095	apoptosis-resistant E3 ubiquitin protein ligase 1	mRNA	7.12243	0	9.17959	44.896	22.3969	18.1444
BgiM22259-RA	49.9798	5.64327	arachidonate 12-lipoxygenase 12R-type	mRNA	0	0	0	43.7736	6.3991	21.0093
BgiM07146-RA	18.6277	4.21938	arginase-1-like isoform X1	mRNA	0.712243	0	21.8015	240.194	86.3879	118.416
BgiM30452-RA	7.99607	2.99929	arginase-1-like isoform X3	mRNA	115.383	78.646	67.6995	426.512	1072.92	603.541
BgiM22295-RA	4.60772	2.20405	arginine kinase	mRNA	0	0	4.5898	6.7344	5.33259	14.3246
BgiM22294-RA	27.7525	4.79455	arginine kinase	mRNA	14.9571	3.02485	205.393	3662.39	823.351	1752.37
BgiM13835-RA	2.20642	1.1417	armadillo repeat-containing protein 1-like isoform X1	mRNA	56.2672	116.961	130.809	273.866	159.978	238.743
BgiM19194-RA	15.8532	3.9867	aromatic-L-amino-acid decarboxylase-like isoform X1	mRNA	7.83468	0	66.552	739.662	154.645	306.545
BgiM00629-RA	3.25839	1.70416	asparagine-rich protein	mRNA	75.4978	92.762	118.187	439.981	201.572	295.086
BgiM11271-RA	2.24921	1.16942	ataxin-7-like protein 1	mRNA	39.8856	26.2153	28.6862	80.8128	77.8558	56.3432
BgiM21593-RA	7.81797	2.96679	ATP-binding cassette sub- A member 3	mRNA	7.12243	9.07454	13.7694	152.646	35.1951	56.3432
BgiM19216-RA	34.1041	5.09187	ATP-binding cassette sub- A member 3	mRNA	0	0	1.14745	46.0184	10.6652	30.559
BgiM04337-RA	5.49564	2.45829	ATP-binding cassette sub-family A member 1	mRNA	7.12243	12.0994	27.5388	142.545	42.6607	78.3076
BgiM19217-RA	21.6645	4.43726	ATP-binding cassette sub-family A member 3	mRNA	1.42449	0	16.0643	241.316	31.9955	135.606
BgiM19219-RA	7.80109	2.96368	ATP-binding cassette sub-family A member 3	mRNA	0	0	4.5898	33.672	5.33259	6.68479
BgiM10628-RA	2.19771	1.136	ATP-binding cassette sub-family A member 3	mRNA	247.861	236.946	208.836	524.161	504.463	497.539
BgiM10072-RA	20.2088	4.33691	ATP-binding cassette sub-family A member 3	mRNA	0.712243	0	17.2117	236.826	59.725	93.5871
BgiM19222-RA	13.4818	3.75294	ATP-binding cassette sub-family A member 3	mRNA	0	2.01656	5.73724	50.508	23.4634	48.7035
BgiM19144-RA	14.3536	3.84334	ATP-binding cassette sub-family A member 3-like isoform X1	mRNA	4.9857	2.01656	36.7184	417.533	66.1241	163.3
BgiM19215-RA	25.0659	4.64765	ATP-binding cassette sub-family A member 3-like isoform X2	mRNA	0.712243	0	9.17959	169.482	43.7272	69.7128
BgiM05955-RA	12.9279	3.69242	ATP-binding cassette sub-family A member 5-like isoform X1	mRNA	4.27346	0	32.1286	300.803	54.3924	132.741
BgiM19214-RA	19.8787	4.31315	ATP-binding cassette sub-family A member 7	mRNA	3.56122	0	41.3082	517.427	190.907	211.048
BgiM11297-RA	31.0307	4.95562	ATP-binding cassette sub-family A member 8-A	mRNA	2.84897	0	17.2117	363.658	98.1196	204.364
BgiM09523-RA	2.82887	1.50023	ATP-binding cassette sub-family B member 10 mitochondrial	mRNA	32.7632	60.4969	68.8469	230.092	91.7205	139.426
BgiM03661-RA	11.4787	3.52089	ATP-binding cassette sub-family B member 6 mitochondrial	mRNA	42.7346	24.1988	56.225	881.084	188.774	359.069
BgiM11050-RA	4.35803	2.12368	ATP-binding cassette sub-family D member 2-like X3	mRNA	15.6694	24.1988	35.5709	156.014	63.991	113.641
BgiM27391-RA	38.7115	5.27469	ATP-dependent 6-phosphofructokinase	mRNA	0	1.00828	2.2949	104.383	18.1308	60.1631
BgiM27392-RA	16.8449	4.07424	ATP-dependent 6-phosphofructokinase	mRNA	1.42449	0	1.14745	42.6512	7.46562	16.2345
BgiM27394-RA	12.744	3.67175	ATP-dependent 6-phosphofructokinase muscle type	mRNA	5.69795	2.01656	8.03214	132.443	39.4611	45.8386
BgiM04557-RA	18.0743	4.17587	ATP-dependent DNA helicase	mRNA	8.54692	1.00828	27.5388	388.35	113.051	193.859
BgiM27036-RA	14.5029	3.85827	ATP-dependent DNA helicase HFM1	mRNA	8.54692	4.03313	32.1286	295.191	140.78	232.058
BgiM23258-RA	14.1528	3.82302	ATP-dependent DNA helicase Q1	mRNA	37.0367	26.2153	118.187	1529.83	438.339	618.821
BgiM23259-RA	41.6341	5.37969	ATP-dependent DNA helicase Q1	mRNA	0	1.00828	8.03214	257.03	71.4567	106.957
BgiM23260-RA	20.6694	4.36943	ATP-dependent DNA helicase Q1	mRNA	1.42449	1.00828	17.2117	252.54	42.6607	139.426
BgiM18865-RA	8.09181	3.01646	ATP-dependent DNA helicase Q4	mRNA	3.56122	10.0828	2.2949	70.7112	25.5964	42.9737
BgiM18879-RA	6.29147	2.6534	ATP-dependent DNA helicase Q4	mRNA	7.83468	11.0911	5.73724	75.2008	43.7272	43.9286
BgiM14519-RA	2.65673	1.40965	ATP-dependent RNA helicase DDX4	mRNA	398.856	473.893	619.622	1530.95	1069.72	1366.56
BgiM07364-RA	16.8232	4.07238	ATP-dependent RNA helicase DHX57	mRNA	2.84897	1.00828	19.5066	206.522	76.7892	132.741
BgiM03766-RA	2.68994	1.42757	ATP-dependent RNA helicase SUPV3L1 mitochondrial	mRNA	76.9223	79.6543	86.0587	315.394	162.111	177.624
BgiM10051-RA	3.21344	1.68412	ATP-dependent RNA helicase tdrd9	mRNA	23.504	29.2402	40.1607	144.79	49.0598	107.912
BgiM12910-RA	9.22193	3.20507	ATPase family AAA domain-containing protein 2B-like isoform X1	mRNA	230.055	342.816	704.534	6911.74	1419.53	3460.81
BgiM20352-RA	19.0158	4.24912	ATPase inhibitor B mitochondrial	mRNA	4.9857	0	30.9811	428.757	97.0531	184.309
BgiM28706-RA	5.40218	2.43354	atrial natriuretic peptide receptor 2	mRNA	2.84897	0	2.2949	14.5912	13.8647	5.72982
BgiM05489-RA	3.15613	1.65816	atrial natriuretic peptide-converting enzyme	mRNA	3089.71	3574.36	2889.28	7153.06	14064.2	8937.57
BgiM31788-RA	3.02648	1.59764	autophagy-related protein 16-1	mRNA	50.5693	62.5135	66.552	273.866	133.315	139.426
BgiM08145-RA	2.35411	1.23518	B-cell cll/lymphoma 6 member b protein	mRNA	210.824	258.12	285.715	813.74	404.21	560.568
BgiM19453-RA	38.5788	5.26974	baculoviral IAP repeat-containing protein 2	mRNA	1.42449	0	4.5898	159.381	47.9933	79.2625
BgiM16745-RA	15.9989	3.9999	baculoviral IAP repeat-containing protein 2-like isoform X1	mRNA	0.712243	0	10.327	142.545	31.9955	23.8743
BgiM19447-RA	22.6086	4.4988	baculoviral IAP repeat-containing protein 3	mRNA	25.6408	9.07454	224.9	3517.6	947.067	1436.28
BgiM19448-RA	20.4611	4.35482	baculoviral IAP repeat-containing protein 7	mRNA	2.13673	0	26.3913	358.046	90.654	163.3
BgiM16567-RA	6.77231	2.75965	Baculoviral IAP repeat-containing protein 7-B	mRNA	96.8651	95.7868	102.123	535.385	964.132	505.179
BgiM19449-RA	16.7709	4.06788	baculoviral IAP repeat-containing protein 8	mRNA	0.712243	0	44.7505	445.593	107.718	232.058
BgiM05999-RA	5.54761	2.47187	BAI1-associated protein 3	mRNA	4.9857	11.0911	16.0643	107.75	25.5964	51.5684
BgiM17785-RA	3.43552	1.78053	balbiani ring protein 3	mRNA	315.524	219.806	239.817	545.487	1288.35	832.734
BgiM27372-RA	2.38804	1.25583	balbiani ring protein 3-like isoform X5	mRNA	69.0876	79.6543	8.03214	114.485	111.984	149.93
BgiM32827-RA	2.37035	1.2451	basic immunoglobulin-like variable motif-containing protein	mRNA	108.973	73.6046	78.0265	285.09	158.911	175.715
BgiM16680-RA	9.44924	3.2402	Beta-1 3-galactosyl-O-glycosyl-glycoprotein beta-1 6-N-acetylglucosaminyltransferase	mRNA	9.25916	7.05798	10.327	171.727	42.6607	49.6585
BgiM15933-RA	10.8275	3.43663	beta-1 3-galactosyl-O-glycosyl-glycoprotein beta-1 6-N-acetylglucosaminyltransferase	mRNA	9.25916	3.02485	42.4556	391.718	76.7892	138.471
BgiM00459-RA	22.7952	4.51066	Beta-1 3-galactosyl-O-glycosyl-glycoprotein beta-1 6-N-acetylglucosaminyltransferase	mRNA	0	0	19.5066	245.806	94.92	135.606
BgiM36384-RA	17.3272	4.11497	beta-1 3-galactosyltransferase 1	mRNA	8.54692	10.0828	18.3592	380.494	123.716	160.435
BgiM10408-RA	24.4612	4.61242	beta-1 3-galactosyltransferase 1	mRNA	4.9857	2.01656	2.2949	113.362	46.9268	101.227
BgiM01153-RA	19.4944	4.28499	beta-1 3-galactosyltransferase 1	mRNA	2.84897	0	13.7694	213.256	55.4589	82.1274
BgiM17816-RA	30.6174	4.93628	beta-1 3-galactosyltransferase 5	mRNA	0	0	4.5898	111.118	17.0643	55.3883
BgiM31167-RA	16.7551	4.06653	beta-1 3-galactosyltransferase 5	mRNA	7.12243	0	24.0964	342.332	66.1241	137.516
BgiM17817-RA	14.546	3.86255	beta-1 3-galactosyltransferase 5	mRNA	4.27346	4.03313	19.5066	274.988	57.5919	91.6771
BgiM03528-RA	28.8901	4.8525	beta-1 3-galactosyltransferase 5	mRNA	0	0	4.5898	83.0576	39.4611	50.6134
BgiM27304-RA	3.17147	1.66515	beta-1 3-glucosyltransferase	mRNA	17.8061	15.1242	22.949	89.792	35.1951	55.3883
BgiM31289-RA	3.77811	1.91767	beta-1 4-galactosyltransferase 4	mRNA	33.4754	52.4307	71.1418	296.314	111.984	189.084
BgiM07419-RA	17.8614	4.15877	beta-2 adrenergic receptor-like isoform X1	mRNA	1.42449	0	3.44235	65.0992	13.8647	32.469
BgiM07417-RA	17.9358	4.16477	beta-2 adrenergic receptor-like isoform X1	mRNA	1.42449	0	2.2949	63.9768	14.9312	12.4146
BgiM07411-RA	7.22007	2.85201	beta-2 adrenergic receptor-like isoform X1	mRNA	2.84897	0	6.88469	48.2632	13.8647	17.1895
BgiM35283-RA	30.3855	4.92531	beta-4C adrenergic receptor	mRNA	0	0	2.2949	69.5888	17.0643	25.7842
BgiM19110-RA	13.8044	3.78706	beta-N-acetyl-D-glucosaminide beta-1 4-N-acetylglucosaminyl-transferase-like isoform X1	mRNA	1.42449	0	14.9168	147.034	34.1286	63.028
BgiM19489-RA	2.37505	1.24796	BgC3-2.p1	mRNA	24.2163	22.1822	24.0964	50.508	77.8558	41.0637
BgiM34011-RA	10.9074	3.44724	BgMsFReDn15	mRNA	12.1081	0	29.8337	298.558	50.1263	123.191
BgiM29714-RA	2.57241	1.36312	BgMFREP3.2	mRNA	78.3468	157.292	149.168	249.173	338.086	404.907
BgiM01678-RA	2.57139	1.36255	BgMsFReDn11	mRNA	22.7918	25.2071	26.3913	78.568	58.6584	56.3432
BgiM05629-RA	21.1452	4.40226	BgMsFReDn3	mRNA	8.54692	5.04141	119.335	1697.07	500.197	642.695
BgiM17242-RA	2.3732	1.24683	bifunctional protein hldE	mRNA	19.2306	16.1325	26.3913	62.8544	34.1286	51.5684
BgiM14738-RA	2.97303	1.57193	biliverdin reductase A	mRNA	22.0795	17.1408	98.6806	195.298	89.5874	127.966
BgiM16094-RA	6.63434	2.72995	Biomphalysin 3	mRNA	0	0	13.7694	49.3856	13.8647	36.2889
BgiM19446-RA	13.1245	3.71419	BOI-related E3 ubiquitin-protein ligase 2 isoform X2	mRNA	21.3673	18.1491	55.0775	762.11	186.641	310.365
BgiM22168-RA	13.3326	3.73688	Bone morphogenetic protein 2 (BMP2-like)	mRNA	0.712243	0	5.73724	61.732	10.6652	31.514
BgiM11269-RA	10.3597	3.37291	brevican core protein	mRNA	3.56122	0	2.2949	41.5288	11.7317	21.0093
BgiM31475-RA	14.6941	3.87716	C-C chemokine receptor type 1	mRNA	2.13673	1.00828	22.949	251.418	55.4589	96.452
BgiM29781-RA	9.17669	3.19797	C-type lectin-related protein 1	mRNA	9.97141	18.1491	4.5898	191.93	43.7272	76.3976
BgiM25293-RA	2.31754	1.21259	C-type mannose receptor 2	mRNA	119.657	57.4721	83.7638	173.972	264.496	168.075
BgiM06130-RA	10.0551	3.32986	cadherin EGF LAG seven-pass G-type receptor 1	mRNA	0	0	3.44235	29.1824	4.26607	14.3246
BgiM19819-RA	13.7468	3.78102	cadherin EGF LAG seven-pass G-type receptor 2	mRNA	0	0	5.73724	58.3648	17.0643	21.9643
BgiM19820-RA	12.3466	3.62604	cadherin EGF LAG seven-pass G-type receptor 2	mRNA	0	0	6.88469	63.9768	11.7317	25.7842
BgiM05630-RA	12.502	3.64409	Cadherin-99C	mRNA	1.42449	0	12.6219	102.138	40.5277	49.6585
BgiM05631-RA	21.6747	4.43794	cadherin-99C	mRNA	12.1081	3.02485	48.1929	882.207	218.636	301.771
BgiM19431-RA	2.71648	1.44174	Caffeoyl-CoA O-methyltransferase 1	mRNA	29.202	26.2153	55.0775	126.831	83.1883	92.6321
BgiM35569-RA	19.1584	4.25991	calcineurin subunit B	mRNA	0.712243	0	9.17959	120.097	39.4611	56.3432
BgiM35571-RA	19.0114	4.24879	calcineurin subunit B	mRNA	3.56122	3.02485	42.4556	490.489	165.31	302.726
BgiM01318-RA	31.5511	4.97962	calcitonin receptor-like protein 1	mRNA	2.13673	0	20.6541	442.226	94.92	226.328
BgiM04309-RA	21.6432	4.43584	calcium-activated potassium channel slo-1	mRNA	19.2306	9.07454	53.9301	936.082	282.627	591.127
BgiM04307-RA	15.2749	3.93309	calcium-activated potassium channel slowpoke	mRNA	9.97141	0	27.5388	300.803	134.381	158.525
BgiM17885-RA	7.55305	2.91706	calcium-transporting ATPase type 2C member 1	mRNA	4.9857	28.2319	18.3592	206.522	78.9223	113.641
BgiM07509-RA	23.3167	4.54329	calmodulin A like	mRNA	2.13673	6.04969	8.03214	222.235	66.1241	122.236
BgiM34376-RA	2.5447	1.34749	calmodulin-like protein 1	mRNA	12.1081	20.1656	19.5066	61.732	24.5299	47.7485
BgiM22536-RA	2.67416	1.41909	calnexin-like isoform X2	mRNA	382.475	450.702	774.528	2000.12	914.005	1387.57
BgiM16194-RA	3.05064	1.60911	calpain-12	mRNA	64.1019	22.1822	28.6862	74.0784	153.578	126.056
BgiM36506-RA	5.68468	2.50708	calpain-5	mRNA	60.5407	60.4969	52.7827	567.935	147.179	279.806
BgiM02494-RA	11.5532	3.53022	caltractin	mRNA	8.54692	3.02485	10.327	149.279	42.6607	76.3976
BgiM02495-RA	18.7287	4.22718	caltractin	mRNA	1.42449	1.00828	4.5898	90.9144	31.9955	34.3789
BgiM24678-RA	40.651	5.34522	cAMP-dependent protein kinase catalytic subunit	mRNA	1.42449	1.00828	3.44235	180.706	38.3946	77.3526
BgiM14718-RA	23.2842	4.54128	cAMP-dependent protein kinase type 2	mRNA	0	0	13.7694	194.175	57.5919	101.227
BgiM11173-RA	3.14421	1.6527	cAMP-dependent protein kinase type II regulatory subunit-like isoform X1	mRNA	141.736	155.275	162.938	730.683	342.352	376.258
BgiM23125-RA	14.1689	3.82466	CAP-Gly domain-containing linker protein 1	mRNA	0	2.01656	0	33.672	6.3991	7.63976
BgiM16837-RA	4.23598	2.0827	CAP-Gly domain-containing linker protein 1	mRNA	5.69795	8.06626	19.5066	62.8544	24.5299	58.2532
BgiM28369-RA	7.29163	2.86624	CAP-Gly domain-containing linker protein 1	mRNA	0	0	2.2949	19.0808	1.06652	5.72982
BgiM35464-RA	7.79993	2.96346	CAP-Gly domain-containing linker protein 1	mRNA	7.12243	6.04969	18.3592	142.545	33.062	80.2175
BgiM09587-RA	5.88617	2.55733	CAP-Gly domain-containing linker protein 1	mRNA	1.42449	0	4.5898	20.2032	3.19955	19.0994
BgiM09588-RA	9.73682	3.28345	CAP-Gly domain-containing linker protein 1	mRNA	0	0	2.2949	7.8568	4.26607	22.9193
BgiM25034-RA	11.3797	3.50839	CAP-Gly domain-containing linker protein 1	mRNA	0	0	2.2949	31.4272	2.13303	7.63976
BgiM25102-RA	55.1209	5.78453	carbohydrate sulfotransferase 5	mRNA	0	0	0	33.672	19.1973	25.7842
BgiM26927-RA	15.5221	3.95625	carbonic anhydrase 2	mRNA	2.84897	1.00828	17.2117	226.725	46.9268	74.4877
BgiM32550-RA	15.16	3.92219	carbonic anhydrase1	mRNA	8.54692	9.07454	44.7505	536.507	145.046	284.581
BgiM32551-RA	2.14146	1.09859	carbonic anhydrase1	mRNA	42.0224	47.3893	44.7505	126.831	61.858	100.272
BgiM24572-RA	2.77926	1.4747	carcinoembryonic antigen-related cell adhesion molecule 1	mRNA	65.5264	48.3976	32.1286	153.769	98.1196	156.615
BgiM28544-RA	10.6027	3.40636	carnitine O-palmitoyltransferase 1 liver isoform	mRNA	36.3244	6.04969	48.1929	563.445	129.049	281.716
BgiM28545-RA	13.432	3.7476	carnitine O-palmitoyltransferase 1 muscle isoform	mRNA	17.0938	0	13.7694	280.6	56.5254	95.497
BgiM33577-RA	5.33271	2.41487	CAS1 domain-containing protein 1	mRNA	9.25916	26.2153	8.03214	121.219	51.1928	65.8929
BgiM22911-RA	2.49956	1.32167	caseinolytic peptidase B protein	mRNA	102.563	92.762	90.6485	321.006	142.913	253.067
BgiM15263-RA	25.8655	4.69296	catalase	mRNA	9.25916	1.00828	173.265	2818.35	653.775	1311.17
BgiM15261-RA	14.9858	3.90552	catalase	mRNA	8.54692	0	76.8791	748.641	227.168	324.69
BgiM13108-RA	10.4794	3.38948	catenin (cadherin-associated protein) alpha 3	mRNA	34.1877	16.1325	130.809	1122.4	344.485	445.016
BgiM24434-RA	21.9586	4.45671	CD209 antigen	mRNA	0	0	5.73724	112.24	11.7317	32.469
BgiM11084-RA	14.7651	3.88412	CD209 antigen-like protein 2	mRNA	0.712243	0	44.7505	460.184	100.253	130.831
BgiM11083-RA	15.5113	3.95525	CD209 antigen-like protein 2	mRNA	7.12243	21.1739	8.03214	94.2816	350.884	139.426
BgiM11086-RA	12.569	3.6518	CD209 antigen-like protein 2	mRNA	8.54692	0	32.1286	398.452	52.2593	77.3526
BgiM02418-RA	3.19562	1.6761	CDK2-associated and cullin domain-containing protein 1	mRNA	53.4183	57.4721	83.7638	315.394	104.519	205.319
BgiM33271-RA	5.36389	2.42328	cell adhesion molecule 3	mRNA	5.69795	10.0828	14.9168	96.5264	18.1308	56.3432
BgiM14512-RA	2.33882	1.22578	cell death abnormality protein 1	mRNA	240.026	195.607	206.541	692.521	343.419	467.935
BgiM36265-RA	15.3061	3.93604	cell death abnormality protein 1	mRNA	0	0	18.3592	167.238	44.7937	89.7672
BgiM36472-RA	6.74841	2.75455	cell death abnormality protein 1	mRNA	2.84897	8.06626	17.2117	106.628	35.1951	56.3432
BgiM36261-RA	35.667	5.15652	cell death abnormality protein 1	mRNA	2.84897	0	3.44235	167.238	51.1928	56.3432
BgiM36263-RA	8.00312	3.00056	cell death abnormality protein 1	mRNA	0	0	3.44235	17.9584	6.3991	13.3696
BgiM10776-RA	19.3131	4.27151	cell death abnormality protein 1	mRNA	13.5326	11.0911	111.303	1734.11	300.758	616.911
BgiM36238-RA	19.5976	4.29261	cell death abnormality protein 1	mRNA	0	0	1.14745	23.5704	10.6652	15.2795
BgiM19015-RA	2.03631	1.02596	Cell division control protein 7	mRNA	36.3244	41.3396	56.225	105.506	69.3236	99.3169
BgiM32459-RA	9.56247	3.25738	cell division cycle protein 20	mRNA	17.8061	19.1574	60.8148	525.283	137.581	284.581
BgiM12653-RA	15.7887	3.98082	cell number regulator 10	mRNA	2.84897	0	36.7184	401.819	108.785	135.606
BgiM27000-RA	13.2478	3.72768	cell wall integrity and stress response component 2	mRNA	2.84897	0	14.9168	171.727	29.8625	51.5684
BgiM36316-RA	16.5672	4.05025	cell wall integrity and stress response component 2	mRNA	0	0	6.88469	89.792	19.1973	27.6941
BgiM12639-RA	3.44101	1.78283	centromere protein C	mRNA	42.0224	71.5881	82.6163	312.027	109.851	256.887
BgiM09457-RA	3.28363	1.71529	centromere protein K	mRNA	25.6408	21.1739	35.5709	135.81	59.725	78.3076
BgiM05279-RA	3.2559	1.70306	centromere protein X-like isoform X1	mRNA	21.3673	17.1408	36.7184	108.873	44.7937	94.5421
BgiM07153-RA	2.08667	1.0612	centromere-associated protein E	mRNA	173.787	235.938	277.683	631.911	328.487	475.575
BgiM18603-RA	2.24733	1.16821	centrosomal protein of 89 kDa	mRNA	46.2958	52.4307	40.1607	140.3	71.4567	102.182
BgiM28608-RA	3.67241	1.87673	ceramide-1-phosphate transfer protein	mRNA	89.7427	111.919	129.662	609.463	228.235	382.943
BgiM21417-RA	3.59458	1.84582	cGMP-dependent 3p 5p-cyclic phosphodiesterase	mRNA	47.0081	31.2568	42.4556	207.644	108.785	121.281
BgiM21416-RA	15.1685	3.92301	cGMP-dependent 3p 5p-cyclic phosphodiesterase	mRNA	33.4754	36.2982	67.6995	1252.6	196.239	657.02
BgiM06427-RA	2.77217	1.47101	checkpoint serine/threonine-protein kinase BUB1-like isoform X1	mRNA	52.706	99.82	106.713	352.434	138.647	230.148
BgiM03421-RA	5.92571	2.56699	chitin binding beak protein 1	mRNA	2.84897	0	20.6541	51.6304	29.8625	64.938
BgiM10440-RA	14.7017	3.87791	chitinase-like protein PB1E7.04c	mRNA	1.42449	0	4.5898	78.568	10.6652	19.0994
BgiM16321-RA	5.80924	2.53835	chitotriosidase-1	mRNA	1.42449	7.05798	13.7694	68.4664	18.1308	49.6585
BgiM36416-RA	47.2745	5.56299	choice-of-anchor D domain-containing protein	mRNA	0	0	0	41.5288	8.53214	17.1895
BgiM03353-RA	2.09851	1.06936	cholecystokinin receptor	mRNA	51.2815	58.4804	53.9301	80.8128	162.111	102.182
BgiM20644-RA	13.6742	3.77339	choline transporter-like protein 2	mRNA	0.712243	0	8.03214	72.956	19.1973	45.8386
BgiM24902-RA	2.56236	1.35747	Choline/ethanolaminephosphotransferase 1	mRNA	116.096	74.6129	125.072	392.84	203.705	214.868
BgiM32096-RA	2.29602	1.19913	chromatin complexes subunit BAP18	mRNA	33.4754	36.2982	44.7505	101.016	59.725	104.092
BgiM36303-RA	5.45372	2.44724	chromatin target of PRMT1 protein-like isoform X2	mRNA	284.185	270.22	460.127	2991.2	1053.72	1494.53
BgiM10603-RA	11.4318	3.51498	chymotrypsin-like elastase family member 2A	mRNA	2.13673	0	3.44235	35.9168	9.59865	33.424
BgiM10604-RA	4.081	2.02892	chymotrypsin-like elastase family member 2A	mRNA	29.202	7.05798	69.9944	224.48	88.5209	125.101
BgiM32368-RA	13.9994	3.8073	chymotrypsinogen B	mRNA	9.25916	0	24.0964	287.334	81.0553	117.461
BgiM20951-RA	9.28452	3.21483	cilia- and flagella-associated protein 157	mRNA	22.0795	30.2485	84.9112	728.438	165.31	392.493
BgiM20953-RA	15.9958	3.99963	cilia- and flagella-associated protein 157	mRNA	61.2529	30.2485	182.444	2513.05	665.507	1225.23
BgiM02488-RA	12.1149	3.59871	cilia- and flagella-associated protein 299 isoform X1	mRNA	9.25916	2.01656	19.5066	228.97	60.7915	99.3169
BgiM02490-RA	23.6448	4.56345	cilia- and flagella-associated protein 299 isoform X1	mRNA	0.712243	9.07454	20.6541	447.838	102.386	202.454
BgiM00663-RA	23.3018	4.54237	cilia- and flagella-associated protein 44	mRNA	19.2306	0	67.6995	1261.58	274.095	522.369
BgiM36176-RA	25.2275	4.65693	cilia- and flagella-associated protein 52	mRNA	9.97141	1.00828	67.6995	1279.54	296.492	444.061
BgiM03293-RA	12.5268	3.64695	cilia- and flagella-associated protein 58-like isoform X1	mRNA	96.1529	90.7454	304.074	3652.29	815.886	1698.89
BgiM20295-RA	27.3574	4.77386	Cilia- and flagella-associated protein 77	mRNA	12.8204	1.00828	35.5709	846.29	265.563	277.896
BgiM24277-RA	15.4329	3.94794	cleavage and polyadenylation specificity factor subunit 6-like isoform X2	mRNA	5.69795	1.00828	19.5066	242.438	70.3901	112.686
BgiM24278-RA	15.8533	3.98671	cleavage and polyadenylation specificity factor subunit 6-like isoform X2	mRNA	1.42449	0	18.3592	218.868	53.3259	63.028
BgiM36473-RA	9.51249	3.24982	coadhesin	mRNA	1.42449	0	16.0643	113.362	22.3969	42.9737
BgiM33902-RA	10.9474	3.45252	coadhesin	mRNA	2.13673	2.01656	2.2949	52.7528	7.46562	24.8292
BgiM35235-RA	27.1448	4.7626	Coadhesin	mRNA	0	0	4.5898	79.6904	25.5964	57.2982
BgiM36455-RA	9.81322	3.29473	coadhesin	mRNA	0	0	3.44235	34.7944	3.19955	8.59473
BgiM33901-RA	8.90881	3.15523	coadhesin	mRNA	0	0	3.44235	23.5704	4.26607	14.3246
BgiM32391-RA	9.41355	3.23474	cohesin subunit SA-2-like isoform X3	mRNA	4.27346	0	27.5388	133.566	77.8558	100.272
BgiM19962-RA	18.9854	4.24682	coiled-coil domain-containing protein 18	mRNA	4.27346	1.00828	12.6219	217.746	75.7227	72.5777
BgiM19969-RA	17.5045	4.12965	coiled-coil domain-containing protein 18-like isoform X1	mRNA	497.146	361.973	1785.43	28603.2	5966.1	11746.1
BgiM28221-RA	2.15466	1.10746	coiled-coil domain-containing protein 92	mRNA	112.534	143.176	112.45	364.78	186.641	243.517
BgiM26925-RA	37.0604	5.21181	coiled-coil-helix-coiled-coil-helix domain-containing protein 2	mRNA	0	0	14.9168	345.699	143.98	115.551
BgiM10721-RA	4.8535	2.27903	collagen alpha-4(VI) chain	mRNA	19.2306	23.1905	34.4235	87.5472	180.241	110.777
BgiM01278-RA	2.78711	1.47877	collagen alpha-4(VI) chain	mRNA	479.34	336.766	353.414	1420.96	776.425	1064.79
BgiM29955-RA	3.77679	1.91716	collagen alpha-4(VI) chain	mRNA	32.7632	33.2733	48.1929	60.6096	159.978	214.868
BgiM01275-RA	11.2952	3.49764	collagen alpha-4(VI) chain	mRNA	84.0447	24.1988	57.3724	462.429	1034.52	388.673
BgiM10131-RA	51.5239	5.68717	collagen alpha-6(VI) chain	mRNA	7.12243	23.1905	4.5898	432.124	844.682	594.946
BgiM19490-RA	22.7249	4.5062	complement component c3	mRNA	59.1162	10.0828	349.972	5875.77	1333.15	2348.27
BgiM24894-RA	2.4492	1.29231	condensin-2 complex subunit H2	mRNA	57.6917	56.4638	63.1097	184.074	119.45	132.741
BgiM30554-RA	89.2454	6.47971	contactin-2	mRNA	0.712243	0	0	123.464	23.4634	44.8836
BgiM01319-RA	23.5682	4.55877	corticotropin-releasing factor receptor 2	mRNA	4.27346	0	74.5842	1115.67	294.359	481.305
BgiM01311-RA	3.43982	1.78233	corticotropin-releasing factor receptor 2	mRNA	2.84897	4.03313	8.03214	28.06	9.59865	17.1895
BgiM21499-RA	6.83139	2.77218	CRAL-TRIO domain-containing protein C3H8.02	mRNA	21.3673	13.1077	25.2439	228.97	57.5919	129.876
BgiM06521-RA	5.08131	2.3452	crossover junction endonuclease EME1	mRNA	11.3959	13.1077	20.6541	123.464	38.3946	73.5327
BgiM00635-RA	2.43968	1.28669	cst complex subunit ctc1	mRNA	35.6122	57.4721	44.7505	157.136	61.858	119.371
BgiM22283-RA	11.0178	3.46177	CUB domain-containing protein 2	mRNA	0	0	3.44235	35.9168	3.19955	13.3696
BgiM22277-RA	18.0432	4.17338	cubilin	mRNA	0	0	1.14745	25.8152	5.33259	14.3246
BgiM15067-RA	3.8389	1.94069	cubilin	mRNA	7.83468	2.01656	9.17959	37.0392	27.7294	12.4146
BgiM16210-RA	2.74463	1.45661	cubilin-like isoform X4	mRNA	37.7489	24.1988	35.5709	51.6304	99.1861	119.371
BgiM32697-RA	12.6858	3.66514	cx9C motif-containing protein 4 mitochondrial	mRNA	20.6551	10.0828	30.9811	377.126	98.1196	324.69
BgiM27278-RA	17.9692	4.16745	cyclic nucleotide-binding domain-containing protein 2	mRNA	3.56122	2.01656	24.0964	329.986	78.9223	148.975
BgiM27421-RA	3.08886	1.62708	cyclic nucleotide-binding domain-containing protein 2-like isoform X2	mRNA	15.6694	29.2402	16.0643	94.2816	42.6607	54.4333
BgiM27424-RA	15.667	3.96966	cyclic nucleotide-binding domain-containing protein 2-like isoform X3	mRNA	4.9857	1.00828	55.0775	601.607	175.975	200.544
BgiM28977-RA	36.8027	5.20174	cyclin N-terminal domain-containing protein 1-like isoform X1	mRNA	0	2.01656	2.2949	97.6488	30.929	82.1274
BgiM11323-RA	3.53857	1.82317	cyclin-dependent kinase 17-like isoform X3	mRNA	5.69795	19.1574	12.6219	72.956	21.3303	42.0187
BgiM25482-RA	4.52985	2.17946	cyclin-dependent kinase 2	mRNA	10.6837	15.1242	37.8658	133.566	59.725	100.272
BgiM24785-RA	5.29401	2.40436	cyclin-dependent kinase inhibitor far1	mRNA	7.83468	13.1077	16.0643	112.24	28.796	61.1181
BgiM24786-RA	4.50332	2.17099	cyclin-dependent kinase inhibitor far1	mRNA	1.42449	1.00828	4.5898	16.836	7.46562	12.4146
BgiM30337-RA	3.67111	1.87622	cyclin-dependent kinases regulatory subunit 1	mRNA	76.9223	70.5798	90.6485	294.069	243.166	340.924
BgiM01660-RA	25.3264	4.66257	cylicin-1	mRNA	26.353	2.01656	51.6352	1254.84	354.084	452.656
BgiM14232-RA	5.01445	2.32609	cystatin-A	mRNA	375.352	585.812	491.108	1680.23	3171.82	2436.13
BgiM26139-RA	9.6078	3.26421	cysteine sulfinic acid decarboxylase	mRNA	32.7632	22.1822	75.7316	747.519	155.712	364.799
BgiM17629-RA	6.58102	2.71831	cytochrome b-c1 complex subunit Rieske mitochondrial	mRNA	103.275	33.2733	76.8791	609.463	329.554	473.665
BgiM27125-RA	15.4688	3.95129	cytochrome c oxidase subunit 6A2 mitochondrial-like isoform X2	mRNA	8.54692	7.05798	53.9301	655.482	182.374	258.797
BgiM06053-RA	15.7931	3.98123	cytochrome c oxidase subunit 6B	mRNA	25.6408	23.1905	113.597	1310.96	510.862	764.931
BgiM02741-RA	23.8142	4.57375	cytochrome c oxidase subunit 7C mitochondrial	mRNA	14.2449	3.02485	47.0454	759.865	327.421	477.485
BgiM36125-RA	11.4715	3.51998	cytochrome c oxidase subunit 7C mitochondrial-like isoform X4	mRNA	58.404	79.6543	127.367	1486.06	558.855	1015.13
BgiM00571-RA	10.7519	3.42652	cytochrome P450 26A1	mRNA	0.712243	0	16.0643	141.422	14.9312	38.1988
BgiM04776-RA	3.71759	1.89437	cytochrome P450 3A14	mRNA	4.27346	5.04141	17.2117	49.3856	24.5299	28.6491
BgiM03964-RA	2.05197	1.03701	Cytohesin-1	mRNA	213.673	214.764	236.374	390.595	411.676	563.432
BgiM25429-RA	10.8334	3.43742	cytoplasmic polyadenylation element-binding protein 1	mRNA	0	0	11.4745	77.4456	27.7294	33.424
BgiM02007-RA	2.56732	1.36027	cytoplasmic polyadenylation element-binding protein 2	mRNA	289.171	222.83	343.087	1015.77	534.325	647.47
BgiM26692-RA	2.52264	1.33493	cytospin-A	mRNA	155.269	154.267	191.624	597.117	273.028	396.313
BgiM02951-RA	17.2837	4.11134	DC-STAMP domain-containing protein 2	mRNA	0	0	9.17959	105.506	40.5277	36.2889
BgiM14770-RA	2.3037	1.20395	DDB1- and CUL4-associated factor 6	mRNA	107.549	94.7785	102.123	323.251	172.776	207.229
BgiM35717-RA	5.80246	2.53667	DE3 microsatellite sequence	mRNA	2.13673	0	3.44235	22.448	6.3991	10.5047
BgiM12182-RA	18.1155	4.17915	death inducer-obliterator 1	mRNA	0	0	8.03214	92.0368	27.7294	50.6134
BgiM06420-RA	12.7114	3.66805	deferrochelatase/peroxidase YfeX	mRNA	235.753	143.176	1360.87	12824.5	4197.81	5110.05
BgiM19032-RA	7.52398	2.9115	degenerin mec-10	mRNA	14.2449	12.0994	39.0133	303.048	77.8558	120.326
BgiM12074-RA	2.03876	1.02769	degenerin unc-8	mRNA	185.183	211.739	169.822	511.815	315.689	329.465
BgiM05034-RA	19.1515	4.25939	dehydrogenase/reductase SDR family member 11-like isoform X1	mRNA	17.8061	10.0828	135.399	1750.94	646.309	756.336
BgiM16324-RA	4.09873	2.03518	deleted in malignant brain tumors 1 protein	mRNA	440.879	448.686	434.883	792.415	2022.12	2618.53
BgiM14418-RA	14.9366	3.90078	delta-like protein A	mRNA	2.13673	0	0	12.3464	6.3991	33.424
BgiM33109-RA	3.45909	1.79039	dentin sialophosphoprotein	mRNA	19.9428	16.1325	13.7694	90.9144	37.3281	47.7485
BgiM22970-RA	2.9082	1.54013	deoxycytidylate deaminase	mRNA	59.8284	68.5632	86.0587	312.027	148.246	166.165
BgiM33297-RA	4.69831	2.23214	Deoxyribonuclease-1	mRNA	25.6408	16.1325	20.6541	54.9976	156.778	86.9023
BgiM13856-RA	2.81015	1.49065	dep domain-containing protein 1a	mRNA	32.7632	51.4224	34.4235	156.014	76.7892	103.137
BgiM30036-RA	17.6392	4.14071	dermatopontin 2	mRNA	5.69795	49.4058	8.03214	104.383	723.099	310.365
BgiM30037-RA	16.6032	4.05339	dermatopontin 2	mRNA	7.83468	73.6046	16.0643	154.891	974.797	511.864
BgiM01036-RA	2.00924	1.00665	DET1- and DDB1-associated protein 1	mRNA	108.973	94.7785	154.906	307.538	165.31	249.247
BgiM12285-RA	4.05041	2.01807	diphthamide biosynthesis protein 2	mRNA	170.226	136.118	183.592	1055.06	409.543	524.279
BgiM28930-RA	2.96147	1.56631	DIS3-like exonuclease 2	mRNA	156.694	194.599	240.964	873.227	376.481	507.089
BgiM07144-RA	7.05968	2.8196	disintegrin and metalloproteinase domain-containing protein 10	mRNA	0.712243	0	13.7694	61.732	14.9312	34.3789
BgiM33113-RA	6.52369	2.70569	disintegrin and metalloproteinase domain-containing protein 17	mRNA	0	0	3.44235	15.7136	4.26607	10.5047
BgiM33118-RA	17.7521	4.14992	disintegrin and metalloproteinase domain-containing protein 17	mRNA	1.42449	0	52.7827	438.858	197.306	350.474
BgiM33115-RA	4.43207	2.14798	disintegrin and metalloproteinase domain-containing protein 17	mRNA	0.712243	0	5.73724	15.7136	6.3991	11.4596
BgiM33032-RA	8.41491	3.07295	disintegrin and metalloproteinase domain-containing protein 17-like isoform X1	mRNA	4.9857	6.04969	10.327	95.404	33.062	62.0731
BgiM32570-RA	5.05807	2.33859	disks large 1-like isoform X2	mRNA	417.375	424.487	546.186	3707.29	1387.54	1931.9
BgiM07686-RA	25.1329	4.65151	disulfide-isomerase C1F5.02	mRNA	7.12243	6.04969	28.6862	647.625	202.638	236.833
BgiM01983-RA	2.25862	1.17544	DNA fragmentation factor subunit alpha	mRNA	71.9366	46.381	44.7505	159.381	88.5209	122.236
BgiM18920-RA	3.38148	1.75765	DNA helicase MCM8	mRNA	7.83468	9.07454	8.03214	39.284	25.5964	22.9193
BgiM24682-RA	3.96772	1.98831	DNA helicase MCM9	mRNA	20.6551	33.2733	57.3724	227.847	67.1906	150.885
BgiM07712-RA	3.57891	1.83952	DNA polymerase eta	mRNA	24.2163	34.2816	68.8469	239.071	71.4567	148.975
BgiM00364-RA	25.6122	4.67876	DNA polymerase I	mRNA	3.56122	2.01656	10.327	219.99	60.7915	162.345
BgiM14922-RA	8.66337	3.11493	DNA polymerase theta	mRNA	13.5326	11.0911	8.03214	164.993	46.9268	82.1274
BgiM09433-RA	2.78274	1.47651	DNA repair protein RAD51 1	mRNA	16.3816	48.3976	45.898	117.852	89.5874	103.137
BgiM16997-RA	2.42751	1.27948	DNA replication complex GINS protein PSF3	mRNA	39.8856	66.5466	72.2893	189.686	117.317	128.921
BgiM28211-RA	2.08224	1.05814	DNA replication initiation factor cdc45	mRNA	21.3673	33.2733	35.5709	76.3232	58.6584	54.4333
BgiM12876-RA	2.63368	1.39708	DNA-binding protein RFX2-like isoform X1	mRNA	134.614	146.201	141.136	508.447	244.232	360.979
BgiM21834-RA	20.1711	4.33422	DNA-directed RNA polymerase II subunit RPB1	mRNA	7.83468	0	28.6862	444.47	110.918	209.138
BgiM10972-RA	24.0542	4.58821	DNA-directed RNA polymerase II subunit RPB1	mRNA	212.249	50.4141	1965.58	30950.2	9864.22	12817.6
BgiM10971-RA	24.9364	4.64018	DNA-directed RNA polymerase II subunit RPB1-like X1	mRNA	4.9857	0	143.431	2186.44	551.389	997.944
BgiM33251-RA	2.06045	1.04296	DnaJ sub B member 11	mRNA	146.01	155.275	339.645	526.406	340.219	455.521
BgiM20120-RA	20.2067	4.33676	dopamine receptor	mRNA	14.9571	5.04141	55.0775	864.248	253.831	426.872
BgiM05823-RA	12.2782	3.61803	dopamine receptor	mRNA	1.42449	1.00828	6.88469	85.3024	14.9312	30.559
BgiM22167-RA	17.6547	4.14198	dorsal-ventral patterning tolloid-like protein 1	mRNA	0	0	1.14745	29.1824	0	15.2795
BgiM35138-RA	4.01944	2.00699	double-stranded RNA-binding protein Staufen	mRNA	956.543	882.247	912.222	5083.35	2314.34	3664.22
BgiM34040-RA	19.3446	4.27386	DSC-2	mRNA	5.69795	0	92.9434	958.53	313.556	662.749
BgiM01083-RA	2.12541	1.08774	dual oxidase 2	mRNA	46.2958	35.2899	48.1929	71.8336	103.452	102.182
BgiM04933-RA	2.00776	1.00559	dual oxidase maturation factor 1	mRNA	1375.34	1510.41	1282.85	1923.79	3517.37	2929.85
BgiM29584-RA	23.4665	4.55253	dual specificity protein kinase shkc-like isoform x2	mRNA	116.096	26.2153	786.003	13941.3	2519.11	5356.43
BgiM30113-RA	6.07595	2.60311	dual specificity tyrosine-phosphorylation-regulated kinase 1B-like isoform X1	mRNA	46.2958	48.3976	67.6995	548.854	184.507	260.707
BgiM03010-RA	21.836	4.44863	Dual specificity tyrosine-phosphorylation-regulated kinase 2	mRNA	5.69795	2.01656	49.3403	792.415	159.978	323.735
BgiM24294-RA	4.34773	2.12026	dynamin-binding protein	mRNA	69.0876	69.5715	69.9944	460.184	174.909	276.941
BgiM23428-RA	2.05831	1.04146	dynein assembly factor 3 axonemal	mRNA	30.6265	43.3561	49.3403	104.383	83.1883	67.8029
BgiM23427-RA	2.37564	1.24832	Dynein assembly factor 3 axonemal	mRNA	69.0876	82.6792	99.8281	251.418	152.512	195.769
BgiM05343-RA	17.8105	4.15466	dynein beta chain ciliary	mRNA	19.2306	5.04141	143.431	1891.24	373.281	746.787
BgiM05341-RA	18.6226	4.21898	dynein beta chain ciliary	mRNA	0	0	1.14745	35.9168	5.33259	5.72982
BgiM15832-RA	18.6986	4.22486	Dynein heavy chain 1 axonemal	mRNA	10.6837	0	21.8015	418.655	51.1928	163.3
BgiM15830-RA	7.71736	2.94811	dynein heavy chain 1 axonemal	mRNA	12.8204	11.0911	9.17959	149.279	39.4611	76.3976
BgiM15831-RA	12.0367	3.58937	Dynein heavy chain 1 axonemal	mRNA	16.3816	8.06626	28.6862	406.309	91.7205	157.57
BgiM27680-RA	13.5821	3.76363	Dynein heavy chain 10 axonemal	mRNA	5.69795	6.04969	42.4556	462.429	153.578	138.471
BgiM27678-RA	15.511	3.95522	dynein heavy chain 10 axonemal	mRNA	2.84897	0	20.6541	249.173	44.7937	91.6771
BgiM27676-RA	11.5445	3.52914	dynein heavy chain 10 axonemal	mRNA	0	0	4.5898	53.8752	1.06652	13.3696
BgiM11751-RA	24.3001	4.60289	dynein heavy chain 12 axonemal	mRNA	4.27346	0	47.0454	765.477	180.241	335.195
BgiM28152-RA	4.20925	2.07356	Dynein heavy chain 5 axonemal	mRNA	24.9285	43.3561	27.5388	218.868	73.5897	115.551
BgiM27399-RA	74.6979	6.223	dynein heavy chain 5 axonemal	mRNA	0	0	0	69.5888	11.7317	25.7842
BgiM27404-RA	79.8167	6.31862	dynein heavy chain 5 axonemal	mRNA	0	0	1.14745	131.321	21.3303	53.4783
BgiM35028-RA	24.0755	4.58949	dynein heavy chain 6 axonemal	mRNA	8.54692	7.05798	145.726	2291.94	651.642	974.07
BgiM09575-RA	14.0534	3.81285	Dynein heavy chain 6 axonemal	mRNA	4.9857	5.04141	11.4745	224.48	20.2638	76.3976
BgiM09576-RA	9.77759	3.28948	dynein heavy chain 6 axonemal	mRNA	1.42449	0	3.44235	39.284	9.59865	11.4596
BgiM09578-RA	5.35739	2.42153	dynein heavy chain 6 axonemal	mRNA	14.9571	7.05798	16.0643	118.974	42.6607	48.7035
BgiM13622-RA	23.0238	4.52505	dynein heavy chain 7 axonemal	mRNA	9.25916	7.05798	106.713	1837.37	316.756	710.498
BgiM27397-RA	31.01	4.95466	dynein heavy chain 8 axonemal	mRNA	4.27346	0	17.2117	497.223	42.6607	169.985
BgiM27401-RA	24.5468	4.61746	dynein heavy chain 8 axonemal	mRNA	2.84897	5.04141	21.8015	501.713	42.6607	218.688
BgiM27402-RA	163.023	7.34893	Dynein heavy chain 8 axonemal	mRNA	0	0	0	170.605	26.6629	38.1988
BgiM27403-RA	52.6128	5.71734	dynein heavy chain 8 axonemal	mRNA	0	1.00828	6.88469	309.782	63.991	116.506
BgiM27405-RA	2.2907	1.19579	dynein heavy chain 8 axonemal	mRNA	351.136	382.139	465.864	1262.7	667.64	818.409
BgiM28151-RA	2.54949	1.35021	dynein heavy chain 8 axonemal	mRNA	250.71	259.129	255.881	884.451	478.866	591.127
BgiM34974-RA	24.8098	4.63284	dynein light chain 1 axonemal	mRNA	1.42449	0	14.9168	303.048	40.5277	96.452
BgiM08546-RA	12.2243	3.61168	Dynein regulatory complex protein 8	mRNA	5.69795	9.07454	36.7184	363.658	94.92	187.174
BgiM03669-RA	14.7055	3.87828	Dynein regulatory complex subunit 7	mRNA	4.27346	0	14.9168	171.727	59.725	70.6678
BgiM03668-RA	10.1521	3.3437	dynein regulatory complex subunit 7	mRNA	0	0	2.2949	24.6928	4.26607	7.63976
BgiM20453-RA	19.4522	4.28186	E3 SUMO-protein ligase RanBP2	mRNA	2.13673	2.01656	32.1286	365.902	118.383	248.292
BgiM00050-RA	3.95158	1.98243	E3 ubiquitin-protein ligase arih1	mRNA	168.089	198.632	267.356	1332.29	503.396	674.209
BgiM32630-RA	7.96611	2.99388	E3 ubiquitin-protein ligase dcst1	mRNA	1.42449	3.02485	11.4745	77.4456	21.3303	38.1988
BgiM10297-RA	47.0395	5.5558	E3 ubiquitin-protein ligase HACE1	mRNA	0	0	0	40.4064	15.9978	10.5047
BgiM02115-RA	4.55061	2.18606	E3 ubiquitin-protein ligase HERC1	mRNA	111.11	113.936	262.766	1171.79	455.403	597.811
BgiM28277-RA	7.19196	2.84638	E3 ubiquitin-protein ligase makorin-1	mRNA	3.56122	2.01656	8.03214	60.6096	22.3969	23.8743
BgiM28284-RA	17.8241	4.15576	E3 ubiquitin-protein ligase makorin-1	mRNA	0.712243	0	4.5898	66.2216	20.2638	32.469
BgiM19450-RA	25.5469	4.67507	E3 ubiquitin-protein ligase MYLIP-A	mRNA	0	1.00828	53.9301	915.879	182.374	340.924
BgiM19152-RA	2.15208	1.10573	E3 ubiquitin-protein ligase RFWD2	mRNA	16.3816	30.2485	29.8337	72.956	42.6607	50.6134
BgiM24386-RA	2.94208	1.55684	E3 ubiquitin-protein ligase RFWD3	mRNA	175.212	140.151	141.136	650.992	289.026	405.862
BgiM06450-RA	2.1286	1.08991	E3 ubiquitin-protein ligase RING2	mRNA	95.4406	118.977	110.155	323.251	170.643	198.634
BgiM06885-RA	4.78188	2.25758	E3 ubiquitin-protein ligase RNF168	mRNA	5.69795	11.0911	9.17959	62.8544	36.2616	30.559
BgiM16840-RA	2.59732	1.37702	E3 ubiquitin-protein ligase RNF168	mRNA	4.27346	8.06626	11.4745	25.8152	10.6652	27.6941
BgiM14111-RA	19.3825	4.27668	E3 ubiquitin-protein ligase RNF4	mRNA	64.1019	10.0828	534.711	7241.73	1928.26	2658.64
BgiM19307-RA	3.13276	1.64743	E3 ubiquitin-protein ligase RNF6 isoform X2	mRNA	18.5183	25.2071	29.8337	105.506	55.4589	72.5777
BgiM28975-RA	4.52968	2.17941	E3 ubiquitin-protein ligase TRAIP	mRNA	8.54692	6.04969	13.7694	47.1408	41.5942	44.8836
BgiM23871-RA	4.16954	2.05989	E3 ubiquitin-protein ligase UHRF1	mRNA	19.9428	13.1077	36.7184	162.748	45.8602	86.9023
BgiM27026-RA	2.39805	1.26186	early endosome antigen 1 isoform X2	mRNA	47.0081	83.6874	107.86	240.194	142.913	190.994
BgiM35570-RA	12.6553	3.66166	EF-hand calcium-binding domain-containing protein 1	mRNA	3.56122	0	41.3082	354.678	72.5232	157.57
BgiM35568-RA	11.5711	3.53245	EF-hand calcium-binding domain-containing protein 1	mRNA	1.42449	0	12.6219	98.7712	35.1951	43.9286
BgiM35871-RA	24.7496	4.62933	EF-hand calcium-binding domain-containing protein 1-like isoform X1	mRNA	2.84897	2.01656	24.0964	456.817	113.051	181.444
BgiM07462-RA	4.30121	2.10474	egl nine 1	mRNA	51.2815	24.1988	19.5066	98.7712	140.78	173.805
BgiM24633-RA	19.0661	4.25294	ELKS/Rab6-interacting/CAST family member 1 isoform X2	mRNA	0	0	2.2949	35.9168	6.3991	27.6941
BgiM24273-RA	4.51064	2.17333	elongation of very long chain fatty acids protein 4	mRNA	87.6059	158.3	129.662	924.858	317.822	456.476
BgiM06440-RA	4.89137	2.29024	elongator complex protein 6	mRNA	0	5.04141	3.44235	26.9376	10.6652	9.5497
BgiM32842-RA	6.94874	2.79675	emopamil-binding protein	mRNA	14.9571	14.116	50.4878	323.251	68.2571	169.985
BgiM32843-RA	6.54664	2.71075	emopamil-binding protein	mRNA	22.0795	42.3479	75.7316	502.835	116.25	306.545
BgiM05154-RA	10.9503	3.4529	endonuclease 4 isoform X3	mRNA	51.9938	19.1574	145.726	1380.55	377.547	631.235
BgiM19823-RA	2.72591	1.44674	endonuclease G mitochondrial	mRNA	73.3611	103.853	117.04	392.84	202.638	209.138
BgiM19826-RA	23.7906	4.57232	endonuclease G mitochondrial	mRNA	294.157	83.6874	2520.95	40417.6	12820.6	15758.9
BgiM19827-RA	22.1636	4.47012	endonuclease G mitochondrial	mRNA	338.316	73.6046	2644.87	39465.8	12924.1	15390.3
BgiM19825-RA	19.1711	4.26086	endonuclease G mitochondrial	mRNA	183.759	26.2153	947.793	12922.2	4559.36	4740.47
BgiM13353-RA	2.39584	1.26053	endoplasmic reticulum metallopeptidase 1	mRNA	7.12243	16.1325	13.7694	29.1824	22.3969	39.1538
BgiM27626-RA	3.40655	1.76831	endoplasmic reticulum resident protein 29	mRNA	405.979	368.023	806.657	2453.57	1185.97	1748.55
BgiM29553-RA	10.4056	3.37929	endothelin-converting enzyme 2-like isoform X1	mRNA	0	1.00828	9.17959	69.5888	22.3969	27.6941
BgiM30914-RA	11.0345	3.46395	Epidermal growth factor-related protein 3	mRNA	0	0	4.5898	46.0184	1.06652	18.1444
BgiM06075-RA	23.3029	4.54244	epithelial membrane protein 1	mRNA	4.27346	0	5.73724	170.605	23.4634	71.6228
BgiM06692-RA	2.60993	1.38401	Eukaryotic elongation factor 2 kinase	mRNA	91.1671	79.6543	63.1097	278.355	139.714	194.814
BgiM27842-RA	2.02983	1.02136	eukaryotic translation initiation factor 4E transporter-like isoform X3	mRNA	236.465	182.499	219.163	514.059	389.279	393.448
BgiM07014-RA	13.8481	3.79161	exportin-5-like isoform X1	mRNA	25.6408	18.1491	109.008	1268.31	321.022	545.288
BgiM18351-RA	21.3879	4.41873	expressed conserved protein	mRNA	0	0	6.88469	116.73	18.1308	42.0187
BgiM32822-RA	2.10045	1.0707	extensin	mRNA	49.857	34.2816	40.1607	78.568	107.718	76.3976
BgiM21740-RA	2.98998	1.58014	extracellular matrix protein 3	mRNA	41.3101	20.1656	35.5709	125.709	66.1241	101.227
BgiM00719-RA	9.58199	3.26033	F-box only protein 33	mRNA	32.7632	22.1822	39.0133	552.221	105.585	254.977
BgiM11191-RA	26.0543	4.70345	F-box only protein 39	mRNA	4.27346	0	32.1286	612.831	123.716	248.292
BgiM05447-RA	16.3681	4.03281	F-box only protein 39	mRNA	16.3816	3.02485	37.8658	549.976	147.179	262.617
BgiM26261-RA	22.1744	4.47083	F-box only protein 39	mRNA	7.12243	2.01656	20.6541	433.246	85.3214	172.85
BgiM26270-RA	14.41	3.849	F-box only protein 39	mRNA	8.54692	0	45.898	475.898	115.184	212.958
BgiM00340-RA	21.1847	4.40495	F-box only protein 39	mRNA	17.0938	1.00828	160.643	2240.31	556.722	1018.95
BgiM26268-RA	12.9836	3.69862	F-box only protein 39	mRNA	3.56122	0	6.88469	74.0784	24.5299	54.4333
BgiM29643-RA	5.71565	2.51492	F-box only protein 39	mRNA	38.4611	16.1325	33.276	295.191	100.253	113.641
BgiM26852-RA	8.99243	3.16871	F-box only protein 39-like isoform X1	mRNA	19.9428	14.116	52.7827	466.919	118.383	207.229
BgiM23675-RA	23.6233	4.56214	F-box only protein 39-like isoform X1	mRNA	2.84897	0	19.5066	331.108	52.2593	177.624
BgiM23676-RA	24.2111	4.5976	F-box only protein 39-like isoform X1	mRNA	3.56122	0	44.7505	743.029	183.441	276.941
BgiM09728-RA	24.5208	4.61593	F-box only protein 39-like isoform X3	mRNA	13.5326	4.03313	185.887	3005.79	706.034	1311.17
BgiM27671-RA	15.4542	3.94993	F-box only protein 39-like isoform X3	mRNA	4.27346	0	9.17959	153.769	24.5299	50.6134
BgiM23673-RA	33.0928	5.04844	F-box only protein 39-like isoform X3	mRNA	2.84897	0	19.5066	499.468	95.9865	190.994
BgiM23674-RA	76.3729	6.25499	F-box only protein 39-like isoform X3	mRNA	0.712243	0	4.5898	335.598	57.5919	121.281
BgiM24640-RA	5.96748	2.57712	F-box only protein 47	mRNA	3.56122	7.05798	6.88469	32.5496	35.1951	43.9286
BgiM34530-RA	4.82496	2.27052	F-box only protein 5	mRNA	37.7489	52.4307	51.6352	335.598	108.785	245.427
BgiM03501-RA	2.59589	1.37623	F-box/LRR-repeat protein 2	mRNA	14.9571	7.05798	16.0643	39.284	25.5964	36.2889
BgiM17450-RA	2.13934	1.09717	Fanconi anemia group A protein	mRNA	23.504	24.1988	29.8337	66.2216	37.3281	63.983
BgiM24297-RA	9.26163	3.21127	Fanconi anemia group E protein	mRNA	3.56122	0	5.73724	60.6096	11.7317	25.7842
BgiM03292-RA	2.38892	1.25636	Fanconi anemia group I protein	mRNA	83.3325	93.7703	94.0908	282.845	167.443	199.589
BgiM13843-RA	15.2943	3.93492	fatty-acid amide hydrolase 1-like isoform X1	mRNA	6.41019	7.05798	58.5199	653.237	161.044	307.5
BgiM33389-RA	24.3229	4.60424	fibrinogen-related molecule	mRNA	30.6265	9.07454	514.057	7987	2163.96	3351.95
BgiM02011-RA	18.0018	4.17007	fibrocystin-L	mRNA	0	0	6.88469	97.6488	12.7982	38.1988
BgiM32869-RA	73.1855	6.19349	fibroleukin	mRNA	1.42449	4.03313	3.44235	703.745	18.1308	34.3789
BgiM09978-RA	7.0463	2.81687	fibropellin-1	mRNA	7.83468	0	14.9168	65.0992	44.7937	59.2082
BgiM28580-RA	15.9293	3.99361	fibropellin-1	mRNA	4.9857	2.01656	25.2439	326.618	87.4544	121.281
BgiM15331-RA	37.2305	5.21841	fibropellin-1	mRNA	0	0	5.73724	156.014	40.5277	69.7128
BgiM15330-RA	27.8442	4.7993	fibropellin-1	mRNA	0	0	2.2949	40.4064	22.3969	40.1087
BgiM10384-RA	15.5532	3.95914	fibropellin-3	mRNA	0.712243	0	29.8337	292.946	81.0553	122.236
BgiM13314-RA	16.5687	4.05039	fibrous sheath CABYR-binding protein	mRNA	262.818	31.2568	925.991	11868.3	4090.09	4279.22
BgiM13316-RA	15.5129	3.9554	fibrous sheath CABYR-binding protein-like X2	mRNA	283.473	34.2816	1036.15	12316.1	4259.67	4448.25
BgiM19014-RA	22.4237	4.48695	fibrous sheath-interacting protein 2	mRNA	2.84897	1.00828	14.9168	278.355	54.3924	119.371
BgiM18727-RA	5.58672	2.482	FIT family protein	mRNA	15.6694	8.06626	26.3913	139.178	50.1263	97.407
BgiM07124-RA	24.2535	4.60012	FK506-binding protein 5	mRNA	86.1814	13.1077	535.859	9990.48	1677.63	3770.22
BgiM18280-RA	21.9369	4.45529	flagellar radial spoke protein 2	mRNA	0	0	11.4745	171.727	33.062	77.3526
BgiM31819-RA	12.0058	3.58566	flavin reductase (NADPH)	mRNA	0	0	11.4745	99.8936	12.7982	41.0637
BgiM18903-RA	5.52225	2.46526	fMet-Leu-Phe receptor	mRNA	22.7918	15.1242	12.6219	43.7736	157.845	84.0374
BgiM22846-RA	11.3025	3.49857	folate receptor beta	mRNA	14.2449	7.05798	36.7184	310.905	153.578	206.274
BgiM03615-RA	15.8035	3.98217	forkhead box protein B1-like isoform X1	mRNA	0.712243	0	5.73724	83.0576	11.7317	28.6491
BgiM24147-RA	5.02552	2.32927	forkhead box protein P1	mRNA	45.5836	20.1656	61.9622	351.311	103.452	192.904
BgiM20873-RA	17.6927	4.14508	formin-like protein 14	mRNA	0.712243	0	2.2949	53.8752	6.3991	17.1895
BgiM32220-RA	3.25806	1.70401	formin-like protein 5	mRNA	47.0081	51.4224	58.5199	253.662	93.8535	167.12
BgiM31746-RA	3.30191	1.7233	fragile X mental retardation syndrome-related protein 1-like isoform X2	mRNA	51.9938	51.4224	34.4235	237.949	90.654	129.876
BgiM35534-RA	2.09321	1.06571	frizzled-5	mRNA	310.538	278.286	377.511	523.039	722.032	779.256
BgiM08522-RA	12.4339	3.63621	fructose-bisphosphate aldolase	mRNA	116.096	89.7371	308.664	3637.7	1251.02	1525.09
BgiM12282-RA	2.42963	1.28073	fucolectin-4	mRNA	47.0081	42.3479	49.3403	114.485	92.787	131.786
BgiM20910-RA	22.0147	4.4604	fucolectin-related protein	mRNA	0	0	3.44235	58.3648	20.2638	27.6941
BgiM14127-RA	16.2234	4.02001	fucolectin-related protein	mRNA	6.41019	30.2485	44.7505	81.9352	487.398	773.526
BgiM35666-RA	30.0139	4.90756	fucolectin-related protein	mRNA	1.42449	0	3.44235	92.0368	34.1286	62.0731
BgiM01382-RA	2.19847	1.1365	furin	mRNA	63.3897	72.5963	100.976	122.342	230.368	169.985
BgiM04271-RA	3.40151	1.76617	G protein-activated inward rectifier potassium channel 4-like isoform X2	mRNA	21.3673	15.1242	43.6031	121.219	63.991	90.7222
BgiM33653-RA	17.5642	4.13457	G-protein coupled receptor 139	mRNA	0	0	9.17959	104.383	34.1286	46.7935
BgiM23630-RA	15.2286	3.92871	G-protein coupled receptor 19	mRNA	1.42449	0	2.2949	7.8568	34.1286	35.3339
BgiM06926-RA	14.0713	3.81468	G-protein coupled receptor 64	mRNA	1.42449	2.01656	24.0964	227.847	73.5897	105.047
BgiM00729-RA	2.51084	1.32817	G-protein coupled receptor 98	mRNA	80.4835	25.2071	50.4878	166.115	100.253	127.966
BgiM06288-RA	10.53	3.39644	G-protein coupled receptor mth	mRNA	0	0	1.14745	15.7136	6.3991	3.81988
BgiM28880-RA	19.7266	4.30207	G-protein coupled receptor Mth-like 1	mRNA	0	0	1.14745	30.3048	4.26607	15.2795
BgiM11145-RA	2.11437	1.08023	G/T mismatch-specific thymine DNA glycosylase	mRNA	18.5183	12.0994	22.949	26.9376	37.3281	50.6134
BgiM22375-RA	5.81085	2.53875	G2/mitotic-specific cyclin-A	mRNA	59.8284	111.919	184.739	1121.28	313.556	643.65
BgiM09095-RA	18.107	4.17848	G2/mitotic-specific cyclin-B	mRNA	0.712243	0	2.2949	62.8544	2.13303	14.3246
BgiM33147-RA	7.72777	2.95005	galactose-3-O-sulfotransferase 4	mRNA	51.2815	31.2568	53.9301	600.484	226.102	237.788
BgiM08332-RA	16.5299	4.047	galectin-10	mRNA	0.712243	4.03313	4.5898	109.995	27.7294	39.1538
BgiM13740-RA	27.8758	4.80094	galectin-7	mRNA	10.6837	17.1408	8.03214	367.025	376.481	295.086
BgiM21496-RA	7.52743	2.91216	Gamma-aminobutyric acid receptor subunit alpha-1	mRNA	0	0	8.03214	38.1616	11.7317	20.0544
BgiM16670-RA	22.8924	4.5168	GAS2-like protein 3	mRNA	6.41019	2.01656	30.9811	510.692	166.377	256.887
BgiM16671-RA	26.3462	4.71953	GAS2-like protein 3	mRNA	0.712243	0	48.1929	760.987	172.776	391.538
BgiM02844-RA	3.18105	1.6695	gastric intrinsic factor-like isoform X1	mRNA	212.961	236.946	189.329	359.168	954.533	722.912
BgiM03773-RA	2.08526	1.06023	gastrula zinc finger protein XlCGF58.1	mRNA	77.6345	66.5466	78.0265	217.746	117.317	129.876
BgiM00177-RA	8.27186	3.04821	GATA zinc finger domain-containing protein 14	mRNA	9.25916	4.03313	20.6541	142.545	53.3259	95.497
BgiM22839-RA	24.5811	4.61948	GATA zinc finger domain-containing protein 15	mRNA	1.42449	0	17.2117	297.436	65.0575	129.876
BgiM22838-RA	13.2337	3.72614	GATA zinc finger domain-containing protein 15	mRNA	12.1081	0	57.3724	615.075	113.051	209.138
BgiM22121-RA	2.91629	1.54414	gem-associated protein 5	mRNA	22.0795	30.2485	27.5388	78.568	59.725	97.407
BgiM10579-RA	27.3521	4.77358	general transcriptional corepressor trfA	mRNA	0	0	17.2117	328.863	70.3901	109.822
BgiM34998-RA	5.93207	2.56854	girdin-like isoform X1	mRNA	0	0	6.88469	13.4688	10.6652	23.8743
BgiM34991-RA	4.61793	2.20725	girdin-like isoform X1	mRNA	8.54692	15.1242	6.88469	63.9768	29.8625	52.5234
BgiM17088-RA	9.5515	3.25573	GLIPR1-like protein 1 isoform X1	mRNA	0	0	2.2949	28.06	5.33259	0.95497
BgiM01312-RA	4.93712	2.30367	glucagon-like peptide 1 receptor	mRNA	6.41019	22.1822	19.5066	134.688	33.062	75.4426
BgiM01672-RA	25.5983	4.67798	glucose-dependent insulinotropic receptor	mRNA	3.56122	0	13.7694	286.212	93.8535	99.3169
BgiM28098-RA	11.2699	3.4944	glutamate dehydrogenase 1 mitochondrial	mRNA	0	1.00828	36.7184	267.131	65.0575	107.912
BgiM28099-RA	30.0493	4.90926	glutamate dehydrogenase 2 mitochondrial	mRNA	1.42449	0	10.327	264.886	51.1928	79.2625
BgiM09373-RA	3.05226	1.60988	glutamate receptor-like isoform X2	mRNA	11.3959	9.07454	11.4745	43.7736	30.929	25.7842
BgiM23059-RA	35.178	5.1366	glutaredoxin domain-containing cysteine-rich protein	mRNA	1.42449	0	33.276	699.255	173.842	397.268
BgiM23894-RA	23.5483	4.55755	glutaredoxin-2	mRNA	17.0938	8.06626	273.093	4058.6	1158.24	1839.27
BgiM27594-RA	4.71457	2.23713	Glutathione peroxidase 2	mRNA	10.6837	4.03313	329.318	870.983	301.824	454.566
BgiM10516-RA	14.8752	3.89483	Glutathione S-transferase 1	mRNA	17.8061	21.1739	14.9168	389.473	171.709	260.707
BgiM11774-RA	13.5714	3.7625	glutathione S-transferase 4	mRNA	4.27346	0	28.6862	286.212	71.4567	107.912
BgiM16462-RA	2.69205	1.4287	glutathione S-transferase P 1	mRNA	236.465	238.963	515.205	1207.7	552.456	909.132
BgiM33965-RA	17.9035	4.16217	glyceraldehyde-3-phosphate dehydrogenase	mRNA	10.6837	5.04141	89.501	1209.95	296.492	402.042
BgiM07754-RA	22.8409	4.51355	glycerol-3-phosphate dehydrogenase	mRNA	9.25916	4.03313	16.0643	450.082	119.45	132.741
BgiM33692-RA	8.3894	3.06857	glycerol-3-phosphate dehydrogenase	mRNA	77.6345	63.5218	161.79	1489.43	410.609	652.245
BgiM33693-RA	9.87713	3.30409	glycerol-3-phosphate dehydrogenase mitochondrial	mRNA	131.053	222.83	438.325	4523.27	1101.71	2212.67
BgiM25829-RA	4.34626	2.11978	glycerol-3-phosphate dehydrogenase [NAD(+)] cytoplasmic	mRNA	37.0367	40.3313	65.4046	292.946	147.179	185.264
BgiM01474-RA	4.98445	2.31743	glycerophosphocholine acyltransferase	mRNA	9.97141	21.1739	14.9168	129.076	39.4611	66.8479
BgiM24169-RA	35.0524	5.13144	glycerophosphocholine phosphodiesterase GPCPD1	mRNA	0	0	3.44235	102.138	20.2638	47.7485
BgiM24168-RA	45.2304	5.49922	glycerophosphocholine phosphodiesterase GPCPD1	mRNA	0	0	0	31.4272	12.7982	20.0544
BgiM24172-RA	13.6118	3.76679	glycerophosphocholine phosphodiesterase GPCPD1-like isoform X1	mRNA	0	0	8.03214	68.4664	18.1308	41.0637
BgiM24173-RA	13.7447	3.7808	glycerophosphocholine phosphodiesterase GPCPD1-like isoform X2	mRNA	2.84897	1.00828	8.03214	101.016	34.1286	46.7935
BgiM32150-RA	12.7184	3.66885	glycerophosphodiester phosphodiesterase domain-containing protein 5-like isoform X1	mRNA	2.13673	2.01656	5.73724	71.8336	21.3303	49.6585
BgiM07410-RA	2.74632	1.4575	glycine-rich cell wall structural protein-like isoform X1	mRNA	2475.76	4165.21	1705.11	9274.39	7128.6	6520.54
BgiM07421-RA	3.20402	1.67988	glycine-rich cell wall structural protein-like isoform X1	mRNA	96.1529	15.1242	96.3857	288.457	191.973	188.129
BgiM30377-RA	3.2555	1.70288	glycogen synthase kinase-3 beta-like isoform X2	mRNA	131.053	154.267	164.085	704.867	295.425	466.025
BgiM17554-RA	2.08431	1.05957	glycogen-binding subunit 76A	mRNA	218.659	244.004	299.484	689.154	460.735	440.241
BgiM30137-RA	5.82226	2.54158	glycosyltransferase family 32 protein	mRNA	2.84897	3.02485	5.73724	35.9168	13.8647	24.8292
BgiM14219-RA	16.3865	4.03444	glycosyltransferase STELLO1 isoform X2	mRNA	3.56122	0	1.14745	61.732	23.4634	14.3246
BgiM28668-RA	20.1635	4.33368	glyoxylate reductase/hydroxypyruvate reductase	mRNA	2.13673	1.00828	16.0643	241.316	73.5897	100.272
BgiM20881-RA	14.4277	3.85077	Golgi-associated plant pathogenesis-related protein 1	mRNA	7.83468	10.0828	29.8337	390.595	117.317	200.544
BgiM19148-RA	9.14724	3.19334	Golgi-associated plant pathogenesis-related protein 1-like isoform X1	mRNA	0	1.00828	11.4745	70.7112	26.6629	28.6491
BgiM20896-RA	3.85243	1.94577	Golgi-associated plant pathoproteinsis- protein 1	mRNA	273.501	206.698	291.452	1443.41	728.431	805.04
BgiM17445-RA	25.1848	4.65448	golgin subfamily A member 4	mRNA	2.84897	0	20.6541	391.718	104.519	130.831
BgiM11550-RA	3.7851	1.92033	GPI-anchored adhesin-like protein PGA55	mRNA	201.565	217.789	320.138	1165.05	678.305	959.745
BgiM21644-RA	5.45692	2.44809	GPI-anchored protein PB15E9.01c	mRNA	0	4.03313	3.44235	21.3256	10.6652	15.2795
BgiM14889-RA	3.01166	1.59056	grctm6_R	mRNA	53.4183	48.3976	59.6673	123.464	173.842	191.949
BgiM26025-RA	4.51966	2.17622	green-sensitive opsin	mRNA	17.8061	8.06626	14.9168	52.7528	92.787	43.9286
BgiM31781-RA	2.21044	1.14434	GRIP and coiled-coil domain-containing protein 2	mRNA	19.2306	25.2071	37.8658	87.5472	42.6607	53.4783
BgiM14897-RA	3.65597	1.87025	Guadeloupe Resistance Complex single-pass transmembrane protein 2	mRNA	45.5836	46.381	39.0133	129.076	203.705	149.93
BgiM14891-RA	2.63701	1.3989	Guadeloupe Resistance Complex single-pass transmembrane protein 4	mRNA	358.971	310.551	302.927	805.883	1121.98	638.875
BgiM11536-RA	2.82821	1.49989	guanine nucleotide-binding protein G(i) subunit alpha	mRNA	140.312	137.126	138.841	424.267	377.547	378.168
BgiM11535-RA	2.30432	1.20434	guanine nucleotide-binding protein G(i) subunit alpha	mRNA	65.5264	74.6129	63.1097	179.584	131.182	159.48
BgiM11639-RA	2.62503	1.39233	haemoglobin type 1	mRNA	13.5326	12.0994	43.6031	33.672	77.8558	72.5777
BgiM11640-RA	3.57948	1.83975	haemoglobin type 1	mRNA	6.41019	12.0994	63.1097	59.4872	105.585	130.831
BgiM11216-RA	45.7857	5.51683	haemoglobin type 1	mRNA	0	0	4.5898	171.727	30.929	72.5777
BgiM15088-RA	5.18738	2.37501	haemoglobin type 1	mRNA	57.6917	77.6377	107.86	615.075	221.836	430.692
BgiM11631-RA	15.645	3.96763	haemoglobin type 1	mRNA	9.25916	1.00828	39.0133	491.611	117.317	183.354
BgiM11633-RA	18.6739	4.22295	haemoglobin type 2	mRNA	0	0	2.2949	41.5288	11.7317	15.2795
BgiM17659-RA	2.12026	1.08424	HAUS augmin-like complex subunit 4	mRNA	71.2243	77.6377	72.2893	189.686	119.45	161.39
BgiM21267-RA	2.19928	1.13703	Heat shock 105kDa 110kDa protein 1	mRNA	343.301	326.683	566.84	1232.4	672.972	816.5
BgiM16165-RA	22.99	4.52293	heat shock 70 kDa protein	mRNA	2.84897	0	28.6862	456.817	157.845	142.291
BgiM16163-RA	16.6179	4.05467	heat shock 70 kDa protein	mRNA	0.712243	0	8.03214	103.261	25.5964	39.1538
BgiM34510-RA	29.3391	4.87475	heat shock protein 70 A1	mRNA	2.84897	0	20.6541	473.653	102.386	154.705
BgiM34509-RA	19.8657	4.31221	heat shock protein 70 A1-like isoform X1	mRNA	7.12243	0	37.8658	545.487	131.182	244.472
BgiM21429-RA	7.50952	2.90872	heat shock protein Hsp-12.2	mRNA	13.5326	15.1242	34.4235	187.441	124.783	170.94
BgiM21430-RA	15.5214	3.95618	heat shock protein Hsp-12.2	mRNA	44.1591	30.2485	139.989	1706.05	586.584	1056.2
BgiM21428-RA	19.193	4.26251	heat shock protein Hsp-12.2	mRNA	1.42449	4.03313	57.3724	582.526	250.632	399.178
BgiM33454-RA	4.91779	2.29801	heat shock protein Hsp-12.2	mRNA	71.2243	43.3561	100.976	539.875	188.774	337.104
BgiM00334-RA	3.23156	1.69223	hematopoietically-expressed homeobox protein hhex-like isoform X2	mRNA	39.1734	38.3147	29.8337	66.2216	166.377	117.461
BgiM30275-RA	3.81001	1.92979	hemicentin-1	mRNA	113.959	66.5466	88.3536	156.014	479.933	392.493
BgiM04311-RA	8.60782	3.10565	hemicentin-1	mRNA	0.712243	2.01656	5.73724	37.0392	19.1973	27.6941
BgiM35783-RA	7.12615	2.83312	hemicentin-1	mRNA	0	0	5.73724	28.06	15.9978	5.72982
BgiM16767-RA	16.2472	4.02212	Hemicentin-1	mRNA	0	0	4.5898	48.2632	15.9978	32.469
BgiM14882-RA	10.7762	3.42977	hemolysin	mRNA	4.27346	1.00828	4.5898	60.6096	25.5964	34.3789
BgiM28353-RA	27.7371	4.79374	heparanase	mRNA	4.9857	0	18.3592	409.676	98.1196	178.579
BgiM29191-RA	20.908	4.38598	heparanase	mRNA	7.12243	0	61.9622	864.248	217.57	391.538
BgiM28357-RA	18.4388	4.20467	heparanase	mRNA	0.712243	0	13.7694	166.115	38.3946	87.8573
BgiM32947-RA	21.9453	4.45584	heparanase	mRNA	1.42449	0	16.0643	239.071	58.6584	116.506
BgiM10902-RA	3.80551	1.92809	hepatocyte growth factor receptor	mRNA	16.3816	18.1491	17.2117	49.3856	98.1196	53.4783
BgiM10886-RA	5.29858	2.40561	hepatocyte growth factor receptor	mRNA	9.97141	4.03313	11.4745	30.3048	74.6562	36.2889
BgiM10887-RA	4.65668	2.2193	hepatocyte growth factor receptor	mRNA	9.25916	8.06626	14.9168	29.1824	84.2549	42.0187
BgiM10915-RA	3.67572	1.87803	hepatocyte growth factor receptor	mRNA	10.6837	5.04141	19.5066	63.9768	24.5299	44.8836
BgiM10917-RA	3.56267	1.83296	hepatocyte growth factor receptor	mRNA	14.2449	12.0994	18.3592	67.344	28.796	66.8479
BgiM05207-RA	2.62382	1.39167	heterogeneous nuclear ribonucleoprotein H-like isoform X1	mRNA	660.962	576.738	685.027	2311.02	1253.16	1483.07
BgiM07081-RA	7.67684	2.94051	HHIP-like protein 1	mRNA	28.4897	21.1739	50.4878	363.658	168.51	246.382
BgiM07082-RA	4.99598	2.32077	HHIP-like protein 1	mRNA	52.706	42.3479	100.976	417.533	241.033	326.6
BgiM06589-RA	17.0511	4.09179	high-affinity choline transporter 1	mRNA	3.56122	0	14.9168	194.175	45.8602	98.3619
BgiM06590-RA	16.7445	4.06561	high-affinity choline transporter 1	mRNA	0	0	5.73724	76.3232	14.9312	27.6941
BgiM06588-RA	20.8319	4.38072	high-affinity choline transporter 1	mRNA	2.13673	1.00828	10.327	204.277	28.796	76.3976
BgiM35284-RA	15.1014	3.91661	histamine H1 receptor	mRNA	0	0	3.44235	35.9168	11.7317	24.8292
BgiM01669-RA	21.3091	4.4134	histamine H2 receptor	mRNA	0	0	4.5898	69.5888	22.3969	35.3339
BgiM10969-RA	2.46617	1.30227	histone deacetylase 11	mRNA	14.9571	14.116	19.5066	56.12	26.6629	39.1538
BgiM29077-RA	24.9522	4.64109	histone H2B.2 sperm	mRNA	17.8061	2.01656	290.305	4617.55	1053.72	2101.89
BgiM13814-RA	3.1473	1.65412	histone-binding protein N1/N2-like isoform X1	mRNA	425.209	526.323	718.303	1979.91	1427	1851.69
BgiM30744-RA	9.97203	3.31789	histone-lysine N-methyltransferase H3 lysine-36 specific	mRNA	2.13673	0	5.73724	54.9976	11.7317	24.8292
BgiM30747-RA	7.14752	2.83744	histone-lysine N-methyltransferase NSD2	mRNA	1.42449	1.00828	2.2949	20.2032	5.33259	17.1895
BgiM21135-RA	3.83053	1.93754	histone-lysine N-methyltransferase PRDM9-like isoform X1	mRNA	46.2958	45.3727	51.6352	240.194	133.315	179.534
BgiM19438-RA	2.18083	1.12488	histone-lysine N-methyltransferase SETMAR	mRNA	29.202	58.4804	84.9112	166.115	82.1218	129.876
BgiM07382-RA	17.4747	4.12719	histone-lysine N-methyltransferase SETMAR	mRNA	1.42449	0	5.73724	90.9144	26.6629	31.514
BgiM23481-RA	2.38792	1.25575	histone-lysine N-methyltransferase SUV420H1	mRNA	36.3244	37.3064	45.898	132.443	57.5919	97.407
BgiM36338-RA	27.1141	4.76097	HMCN	mRNA	16.3816	2.01656	190.477	3440.16	911.872	1349.37
BgiM35000-RA	3.43661	1.78098	homeodomain transcription factor 2 isoform X4	mRNA	191.593	177.458	236.374	1048.32	417.008	618.821
BgiM26601-RA	15.7137	3.97395	homeotic protein antennapedia	mRNA	0	0	1.14745	17.9584	4.26607	17.1895
BgiM10708-RA	15.157	3.92191	homeotic protein female sterile	mRNA	25.6408	11.0911	143.431	1553.4	551.389	646.515
BgiM17394-RA	2.77849	1.4743	homocysteine-responsive endoplasmic reticulum-resident ubiquitin-like domain member 2 protein	mRNA	330.481	317.609	403.902	1438.92	654.842	831.779
BgiM09301-RA	4.47747	2.16268	homologous-pairing protein 2	mRNA	14.2449	23.1905	29.8337	133.566	71.4567	101.227
BgiM23438-RA	16.7938	4.06985	HORMA domain-containing protein 1	mRNA	9.97141	5.04141	47.0454	404.064	276.228	384.853
BgiM20958-RA	15.4837	3.95268	HRAS-like suppressor 3	mRNA	0.712243	0	1.14745	35.9168	5.33259	8.59473
BgiM29264-RA	16.6821	4.06023	HRH3	mRNA	1.42449	3.02485	21.8015	255.907	86.3879	118.416
BgiM14573-RA	4.76208	2.25159	hyaluronan-mediated motility receptor	mRNA	9.97141	6.04969	5.73724	52.7528	18.1308	38.1988
BgiM09589-RA	8.03503	3.0063	hyaluronan-mediated motility receptor	mRNA	0	0	4.5898	22.448	7.46562	17.1895
BgiM09590-RA	14.5099	3.85897	hyaluronan-mediated motility receptor	mRNA	2.13673	0	0	26.9376	7.46562	16.2345
BgiM23226-RA	3.09236	1.62871	hyaluronan-mediated motility receptor	mRNA	6.41019	4.03313	9.17959	29.1824	10.6652	23.8743
BgiM25032-RA	50.9824	5.67193	hyaluronan-mediated motility receptor	mRNA	0	0	0	44.896	9.59865	18.1444
BgiM28370-RA	47.8973	5.58187	hyaluronan-mediated motility receptor	mRNA	0	0	0	32.5496	11.7317	23.8743
BgiM09936-RA	16.2874	4.02568	hydrolase PNKD	mRNA	22.7918	4.03313	69.9944	980.978	267.696	350.474
BgiM08637-RA	4.6389	2.21378	hydrolethalus syndrome protein 1 isoform X1	mRNA	126.779	129.06	174.412	1090.97	357.283	552.928
BgiM10723-RA	5.3348	2.41543	hyphal wall protein 2	mRNA	61.9652	62.5135	105.565	277.233	615.38	340.924
BgiM31401-RA	2.88587	1.52901	hypoxia up-regulated protein 1	mRNA	229.342	339.791	704.534	1559.01	888.409	1230.96
BgiM23274-RA	28.6366	4.83979	Hypp8772	mRNA	0	1.00828	4.5898	113.362	20.2638	66.8479
BgiM13286-RA	30.947	4.95173	Ig-like V-type domain-containing protein FAM187A isoform X3	mRNA	0.712243	0	0	41.5288	10.6652	13.3696
BgiM36419-RA	10.6143	3.40794	IgGFc-binding protein	mRNA	2.84897	0	16.0643	129.076	24.5299	61.1181
BgiM02800-RA	2.14842	1.10328	immunoglobulin superfamily DCC subclass member 4	mRNA	34.8999	36.2982	40.1607	84.18	65.0575	91.6771
BgiM32946-RA	20.4405	4.35336	inactive heparanase-2	mRNA	1.42449	0	18.3592	261.519	56.5254	114.596
BgiM04821-RA	10.4408	3.38416	inactive rhomboid protein 1-like isoform X1	mRNA	7.12243	10.0828	14.9168	160.503	50.1263	138.471
BgiM04010-RA	30.3395	4.92312	Inactive serine/threonine-protein kinase tex14	mRNA	0.712243	2.01656	14.9168	312.027	95.9865	169.985
BgiM14944-RA	10.654	3.41333	inhibitor of apoptosis protein	mRNA	2.13673	2.01656	1.14745	26.9376	33.062	10.5047
BgiM27023-RA	2.06134	1.04358	inosine-uridine preferring nucleoside hydrolase-like isoform X2	mRNA	88.3182	66.5466	81.4689	205.399	124.783	158.525
BgiM03821-RA	4.20729	2.07289	insulin-like growth factor 2 mRNA-binding protein 3-A	mRNA	252.134	343.824	510.615	2311.02	703.901	1645.41
BgiM02079-RA	3.07755	1.62178	integrin alpha-4	mRNA	651.703	739.071	566.84	1214.44	2951.05	1862.19
BgiM02077-RA	5.96686	2.57697	integrin alpha-9-like isoform X3	mRNA	17.8061	9.07454	12.6219	35.9168	143.98	63.028
BgiM18248-RA	31.3834	4.97193	interferon-induced helicase C domain-containing protein 1 isoform X1	mRNA	8.54692	1.00828	49.3403	1142.6	276.228	473.665
BgiM11954-RA	27.7402	4.79391	interleukin-17 receptor A	mRNA	1.42449	0	32.1286	561.2	170.643	237.788
BgiM27295-RA	4.92951	2.30145	interleukin-17d	mRNA	2.84897	4.03313	0	8.9792	19.1973	11.4596
BgiM01918-RA	16.7358	4.06486	IQ and AAA domain-containing protein 1	mRNA	39.1734	7.05798	149.168	1974.3	629.245	689.489
BgiM01917-RA	16.8831	4.0775	IQ and AAA domain-containing protein 1	mRNA	9.25916	3.02485	11.4745	249.173	93.8535	81.1725
BgiM32357-RA	19.0128	4.2489	IQ and AAA domain-containing protein 1-like isoform X1	mRNA	4.9857	0	27.5388	368.147	104.519	171.895
BgiM09211-RA	21.3492	4.41611	Iq domain-containing protein d	mRNA	3.56122	4.03313	74.5842	1065.16	308.223	410.637
BgiM27154-RA	17.1468	4.09987	IQ domain-containing protein D	mRNA	2.13673	0	30.9811	363.658	76.7892	150.885
BgiM24244-RA	15.1428	3.92056	IQ domain-containing protein G-like isoform X2	mRNA	15.6694	18.1491	64.2571	844.045	263.43	398.223
BgiM05331-RA	3.13739	1.64957	J domain-containing protein	mRNA	32.051	53.439	47.0454	185.196	98.1196	135.606
BgiM33656-RA	2.49482	1.31893	JmjC domain-containing protein 4	mRNA	9.97141	14.116	1.14745	16.836	23.4634	24.8292
BgiM03186-RA	21.714	4.44055	junction-mediating and -regulatory protein	mRNA	128.204	29.2402	1263.34	18344.5	5420.04	7116.44
BgiM01168-RA	23.2367	4.53833	kelch 12-like protein	mRNA	4.9857	0	65.4046	986.59	196.239	485.125
BgiM35343-RA	2.51118	1.32837	kelch domain-containing protein 9-like isoform X1	mRNA	37.0367	70.5798	56.225	190.808	103.452	119.371
BgiM19089-RA	27.3397	4.77293	kelch repeat and BTB domain-containing protein 3	mRNA	1.42449	0	19.5066	377.126	76.7892	156.615
BgiM32743-RA	25.9539	4.69788	kelch repeat and BTB domain-containing protein 3	mRNA	3.56122	0	13.7694	303.048	78.9223	104.092
BgiM32784-RA	15.9796	3.99816	kelch repeat and BTB domain-containing protein 7	mRNA	11.3959	7.05798	42.4556	591.505	133.315	270.257
BgiM11616-RA	16.8317	4.07311	kelch-like 31	mRNA	0	0	1.14745	25.8152	11.7317	4.77485
BgiM00274-RA	15.4948	3.95371	kelch-like protein 10	mRNA	19.2306	17.1408	94.0908	1188.62	348.751	505.179
BgiM35227-RA	16.0735	4.00662	kelch-like protein 10	mRNA	19.9428	2.01656	135.399	1473.71	431.939	645.56
BgiM11775-RA	18.3223	4.19553	kelch-like protein 10	mRNA	0	3.02485	21.8015	336.72	37.3281	106.002
BgiM01447-RA	12.7094	3.66782	kelch-like protein 10	mRNA	0	0	1.14745	22.448	5.33259	3.81988
BgiM01448-RA	9.14816	3.19348	kelch-like protein 10	mRNA	0	0	3.44235	29.1824	7.46562	6.68479
BgiM01207-RA	21.8791	4.45148	kelch-like protein 10 isoform X1	mRNA	18.5183	3.02485	189.329	2748.76	827.617	1067.66
BgiM08876-RA	4.63773	2.21342	kelch-like protein 12	mRNA	6.41019	7.05798	10.327	57.2424	28.796	29.6041
BgiM06745-RA	6.01187	2.58781	kelch-like protein 2	mRNA	7.12243	12.0994	22.949	147.034	46.9268	66.8479
BgiM20177-RA	19.3488	4.27417	kelch-like protein 21	mRNA	17.0938	4.03313	229.49	2531.01	815.886	1528.91
BgiM11220-RA	31.5909	4.98144	kelch-like protein 24	mRNA	1.42449	0	3.44235	140.3	14.9312	42.9737
BgiM32777-RA	28.3165	4.82357	kelch-like protein 28	mRNA	0.712243	0	33.276	624.055	126.916	251.157
BgiM32772-RA	16.7421	4.06541	kelch-like protein 28	mRNA	3.56122	1.00828	21.8015	246.928	70.3901	147.065
BgiM32774-RA	16.7375	4.06501	kelch-like protein 28	mRNA	1.42449	0	17.2117	204.277	42.6607	87.8573
BgiM32776-RA	38.9997	5.28539	kelch-like protein 28	mRNA	2.13673	0	10.327	337.842	73.5897	129.876
BgiM32844-RA	14.1783	3.82561	kelch-like protein 28	mRNA	2.13673	0	10.327	112.24	23.4634	60.1631
BgiM01445-RA	18.9511	4.24421	kelch-like protein 31	mRNA	2.84897	0	8.03214	135.81	27.7294	68.7579
BgiM32771-RA	26.1094	4.7065	kelch-like protein 40	mRNA	1.42449	0	5.73724	138.055	22.3969	63.028
BgiM35110-RA	15.8835	3.98946	kelch-like protein 40	mRNA	11.3959	0	150.316	1831.76	220.769	537.648
BgiM32790-RA	11.51	3.52482	kelch-like protein 40	mRNA	0	1.00828	10.327	77.4456	13.8647	54.4333
BgiM32794-RA	16.927	4.08126	kelch-like protein 40	mRNA	2.84897	0	19.5066	212.134	67.1906	122.236
BgiM35108-RA	12.43	3.63575	kelch-like protein 40	mRNA	9.25916	0	109.008	1067.4	109.851	309.41
BgiM32793-RA	19.8178	4.30873	kelch-like protein 40	mRNA	2.84897	4.03313	4.5898	151.524	27.7294	75.4426
BgiM32779-RA	20.6957	4.37126	kelch-like protein 40a isoform X1	mRNA	11.3959	11.0911	59.6673	1041.59	252.765	434.511
BgiM01446-RA	8.24046	3.04272	kelch-like protein 40b	mRNA	2.13673	0	2.2949	29.1824	6.3991	11.4596
BgiM19085-RA	59.1281	5.88577	kelch-like protein 8	mRNA	0	0	0	61.732	7.46562	15.2795
BgiM26939-RA	29.7547	4.89505	kelch-like protein 8	mRNA	4.27346	0	53.9301	1145.97	212.237	415.412
BgiM26938-RA	26.006	4.70077	kelch-like protein 8	mRNA	7.83468	2.01656	43.6031	876.595	171.709	378.168
BgiM19096-RA	26.6778	4.73757	kelch-like protein 8	mRNA	7.12243	1.00828	69.9944	1296.37	301.824	523.324
BgiM19086-RA	39.2609	5.29502	kelch-like protein 8	mRNA	2.84897	0	16.0643	468.041	106.652	223.463
BgiM19104-RA	19.7805	4.30601	kelch-like protein 8	mRNA	4.27346	1.00828	53.9301	750.886	162.111	285.536
BgiM19100-RA	23.1621	4.5337	kelch-like protein 8	mRNA	2.84897	2.01656	14.9168	292.946	61.858	135.606
BgiM19084-RA	32.5332	5.02384	kelch-like protein 8	mRNA	1.42449	0	26.3913	609.463	94.92	246.382
BgiM26953-RA	16.6785	4.05992	kelch-like protein 8	mRNA	1.42449	0	18.3592	232.337	37.3281	83.0824
BgiM19088-RA	18.0265	4.17204	kelch-like protein 8	mRNA	3.56122	0	64.2571	738.539	134.381	374.348
BgiM19094-RA	18.9257	4.24228	kelch-like protein 8	mRNA	12.1081	0	24.0964	428.757	89.5874	192.904
BgiM19093-RA	33.5111	5.06657	kelch-like protein 8	mRNA	2.84897	0	35.5709	828.331	157.845	348.564
BgiM26940-RA	41.9835	5.39175	kelch-like protein 8	mRNA	0	0	0	34.7944	8.53214	16.2345
BgiM26951-RA	30.7552	4.94276	kelch-like protein 8	mRNA	1.42449	0	21.8015	459.062	87.4544	211.048
BgiM19106-RA	15.2392	3.92971	kelch-like protein 8	mRNA	3.56122	10.0828	44.7505	539.875	138.647	232.058
BgiM26950-RA	17.9775	4.16812	kelch-like protein 8	mRNA	2.84897	4.03313	20.6541	319.884	66.1241	133.696
BgiM19097-RA	29.0004	4.858	kelch-like protein 8	mRNA	10.6837	0	69.9944	1365.96	340.219	674.209
BgiM26884-RA	20.8834	4.38428	kelch-like protein 8	mRNA	5.69795	9.07454	10.327	325.496	75.7227	151.84
BgiM26955-RA	23.7297	4.56862	kelch-like protein 8	mRNA	4.27346	1.00828	37.8658	652.115	145.046	259.752
BgiM19103-RA	24.7807	4.63115	kelch-like protein 8	mRNA	0.712243	0	18.3592	324.374	76.7892	106.002
BgiM19105-RA	15.8509	3.98649	kelch-like protein 8	mRNA	17.8061	7.05798	91.7959	1171.79	254.898	444.061
BgiM19102-RA	17.1416	4.09943	kelch-like protein 8	mRNA	7.83468	0	73.4367	782.313	220.769	413.502
BgiM26942-RA	35.165	5.13607	kelch-like protein 8	mRNA	3.56122	2.01656	27.5388	699.255	166.377	348.564
BgiM19101-RA	21.5138	4.42719	kelch-like protein 8	mRNA	2.13673	0	30.9811	428.757	103.452	210.093
BgiM16377-RA	18.4374	4.20457	kelch-like protein 8	mRNA	1.42449	0	21.8015	289.579	52.2593	111.732
BgiM19090-RA	32.1773	5.00797	kelch-like protein 8	mRNA	2.84897	2.01656	34.4235	756.498	165.31	387.718
BgiM19091-RA	22.98	4.52231	kelch-like protein 8	mRNA	2.13673	0	43.6031	712.724	125.849	244.472
BgiM19092-RA	25.146	4.65225	kelch-like protein 8	mRNA	3.56122	1.00828	40.1607	708.235	154.645	296.996
BgiM26943-RA	20.7202	4.37297	kelch-like protein 8	mRNA	2.84897	0	22.949	358.046	71.4567	133.696
BgiM26952-RA	16.9455	4.08283	kelch-like protein 8	mRNA	7.12243	0	41.3082	505.08	98.1196	240.652
BgiM26956-RA	19.9412	4.31768	kelch-like protein 8	mRNA	0	0	25.2439	329.986	76.7892	124.146
BgiM32669-RA	11.007	3.46035	kelch-like protein 8	mRNA	17.0938	12.0994	69.9944	682.419	163.177	260.707
BgiM09524-RA	5.28868	2.40291	kelch-like protein 9	mRNA	15.6694	17.1408	21.8015	152.646	65.0575	77.3526
BgiM15274-RA	2.2334	1.15924	keratin type I cytoskeletal 9-like isoform X1	mRNA	191.593	202.665	232.932	316.517	650.575	435.466
BgiM24841-RA	14.467	3.8547	keratin-associated protein 10-4	mRNA	5.69795	1.00828	28.6862	317.639	91.7205	122.236
BgiM33486-RA	3.51821	1.81484	keratin-associated protein 4-7	mRNA	59.8284	149.226	25.2439	296.314	198.372	333.285
BgiM22811-RA	2.25297	1.17183	kinase D-interacting substrate of 220 kDa	mRNA	27.0652	27.2236	22.949	74.0784	41.5942	60.1631
BgiM24414-RA	19.7292	4.30226	kinesin-like protein CIN8	mRNA	6.41019	2.01656	59.6673	815.985	217.57	337.104
BgiM24415-RA	19.3987	4.27789	kinesin-like protein CIN8	mRNA	0	0	10.327	132.443	37.3281	57.2982
BgiM24416-RA	33.2822	5.05668	kinesin-like protein CIN8	mRNA	0	0	4.5898	127.954	19.1973	52.5234
BgiM19112-RA	2.46167	1.29964	kinesin-like protein KIF14	mRNA	13.5326	35.2899	26.3913	86.4248	51.1928	49.6585
BgiM14579-RA	14.3546	3.84344	kinesin-like protein KIF15	mRNA	0	0	1.14745	13.4688	4.26607	18.1444
BgiM21233-RA	3.41081	1.77011	kinesin-like protein KIF15	mRNA	32.7632	28.2319	40.1607	138.055	94.92	115.551
BgiM35450-RA	9.87504	3.30379	kinesin-like protein KIF15	mRNA	0	1.00828	1.14745	16.836	10.6652	6.68479
BgiM24889-RA	5.30175	2.40647	Kinesin-like protein kif18a	mRNA	71.9366	132.085	169.822	1085.36	342.352	560.568
BgiM23018-RA	4.34104	2.11804	kinetochore protein mis18-like isoform X1	mRNA	19.9428	24.1988	52.7827	203.154	72.5232	149.93
BgiM35725-RA	21.4365	4.422	L-selectin	mRNA	3.56122	2.01656	22.949	424.267	74.6562	142.291
BgiM35726-RA	18.8786	4.23868	L-selectin	mRNA	4.27346	0	24.0964	356.923	75.7227	128.921
BgiM02336-RA	7.3379	2.87537	la-related protein 6	mRNA	117.52	78.646	244.407	1831.76	655.908	754.426
BgiM11131-RA	4.64421	2.21543	laccase-3-like isoform X1	mRNA	121.081	169.391	185.887	324.374	1072.92	820.319
BgiM21139-RA	285.988	8.15981	ladderlectin	mRNA	40.5979	9.07454	13.7694	7285.5	9265.9	2006.39
BgiM09196-RA	15.4738	3.95176	lamin-B receptor-like isoform X1	mRNA	45.5836	38.3147	105.565	1724.01	462.868	765.886
BgiM03527-RA	14.8214	3.88961	lamin-like protein	mRNA	1.42449	0	0	26.9376	8.53214	5.72982
BgiM33806-RA	18.266	4.19109	laminin subunit alpha-like isoform X3	mRNA	1.42449	0	24.0964	273.866	78.9223	138.471
BgiM30911-RA	22.8304	4.51288	laminin subunit alpha-like isoform X3	mRNA	1.42449	2.01656	8.03214	167.238	30.929	95.497
BgiM30890-RA	17.4024	4.12122	laminin subunit alpha-like isoform X3	mRNA	0.712243	0	20.6541	213.256	63.991	118.416
BgiM30892-RA	34.9886	5.12881	laminin subunit alpha-like isoform X3	mRNA	0	0	1.14745	47.1408	12.7982	29.6041
BgiM30893-RA	34.4755	5.1075	laminin subunit alpha-like isoform X3	mRNA	2.13673	0	3.44235	147.034	30.929	63.028
BgiM35689-RA	22.6688	4.50263	laminin subunit alpha-like isoform X3	mRNA	1.42449	0	33.276	490.489	137.581	190.039
BgiM30910-RA	11.4397	3.51598	laminin subunit alpha-like isoform X3	mRNA	2.13673	0	9.17959	70.7112	12.7982	61.1181
BgiM35665-RA	13.2077	3.72331	laminin subunit alpha-like isoform X3	mRNA	0	0	2.2949	28.06	8.53214	11.4596
BgiM30897-RA	15.164	3.92258	laminin subunit alpha-like isoform X3	mRNA	0	1.00828	5.73724	81.9352	17.0643	23.8743
BgiM35688-RA	17.3638	4.11801	laminin subunit alpha-like isoform X3	mRNA	1.42449	0	6.88469	103.261	35.1951	29.6041
BgiM20913-RA	9.14071	3.19231	laminin subunit alpha-like isoform X3	mRNA	1.42449	1.00828	5.73724	43.7736	15.9978	26.7392
BgiM24774-RA	7.37088	2.88184	laminin subunit alpha-like isoform X3	mRNA	0.712243	0	11.4745	43.7736	26.6629	28.6491
BgiM30896-RA	14.1974	3.82755	laminin subunit alpha-like isoform X3	mRNA	2.13673	0	0	28.06	4.26607	17.1895
BgiM17533-RA	5.40925	2.43543	LBP/BPI3.1	mRNA	869.649	958.877	776.823	2890.18	4033.57	7175.65
BgiM30039-RA	2.28972	1.19517	lectin BRA-3	mRNA	123.218	94.7785	90.6485	164.993	312.49	231.103
BgiM30030-RA	2.34421	1.2291	lectin BRA-3	mRNA	66.2386	58.4804	52.7827	103.261	161.044	153.75
BgiM28988-RA	2.18009	1.12439	leucine-rich repeat and fibronectin type-III domain-containing protein 5	mRNA	64.1019	74.6129	65.4046	187.441	114.117	145.155
BgiM35091-RA	21.5271	4.42808	leucine-rich repeat protein SHOC-2	mRNA	0	0	56.225	738.539	203.705	297.951
BgiM22710-RA	2.91895	1.54545	leucine-rich repeat-containing protein isoform X2	mRNA	29.202	55.4555	63.1097	209.889	107.718	116.506
BgiM00366-RA	2.79055	1.48055	leucine-rich repeat-containing protein 46	mRNA	22.0795	56.4638	45.898	170.605	70.3901	108.867
BgiM29392-RA	2.18978	1.13079	leucine-rich repeat-containing protein 70-like precursor	mRNA	483.613	273.245	496.845	762.11	1164.64	820.319
BgiM35071-RA	8.3969	3.06986	leucine-rich repeats and immunoglobulin-like domains protein 2 isoform X2	mRNA	0.712243	0	0	8.9792	1.06652	6.68479
BgiM12428-RA	16.4247	4.0378	lipid phosphate phosphohydrolase 2	mRNA	1.42449	0	0	22.448	4.26607	19.0994
BgiM12429-RA	7.29238	2.86639	lipid phosphate phosphohydrolase 3	mRNA	0	2.01656	2.2949	21.3256	10.6652	8.59473
BgiM01104-RA	5.52708	2.46652	lipopolysaccharide cholinephosphotransferase licd	mRNA	1.42449	0	11.4745	35.9168	8.53214	33.424
BgiM32415-RA	2.16083	1.11159	lipoyltransferase 2 mitochondrial	mRNA	185.183	146.201	129.662	360.29	298.625	339.014
lncRNA1002	7.44702	2.89666	lncRNA1002	lncRNA	0	0	5.73724	28.06	10.6652	13.3696
lncRNA1118	27.2373	4.76751	lncRNA1118	lncRNA	9.97141	0	32.1286	731.805	195.173	257.842
lncRNA1199	37.3204	5.22189	lncRNA1199	lncRNA	0	0	1.14745	44.896	19.1973	31.514
lncRNA1344	5.87759	2.55522	lncRNA1344	lncRNA	5.69795	6.04969	6.88469	31.4272	56.5254	28.6491
lncRNA1349	4.04744	2.01701	lncRNA1349	lncRNA	5.69795	6.04969	3.44235	16.836	30.929	18.1444
lncRNA1370	13.9581	3.80303	lncRNA1370	lncRNA	2.13673	0	4.5898	56.12	29.8625	26.7392
lncRNA1395	15.6943	3.97216	lncRNA1395	lncRNA	0	0	3.44235	58.3648	7.46562	9.5497
lncRNA1412	19.347	4.27404	lncRNA1412	lncRNA	1.42449	1.00828	25.2439	343.454	100.253	118.416
lncRNA1484	8.75285	3.12975	lncRNA1484	lncRNA	4.9857	0	1.14745	38.1616	9.59865	17.1895
lncRNA15	20.4782	4.35602	lncRNA15	lncRNA	71.2243	13.1077	491.108	7046.43	2151.17	2614.71
lncRNA1545	22.155	4.46956	lncRNA1545	lncRNA	0.712243	1.00828	5.73724	111.118	35.1951	49.6585
lncRNA1589	24.1733	4.59534	lncRNA1589	lncRNA	0	0	1.14745	35.9168	6.3991	19.0994
lncRNA1694	2.87425	1.52319	lncRNA1694	lncRNA	30.6265	47.3893	48.1929	77.4456	115.184	172.85
lncRNA1765	8.90044	3.15388	lncRNA1765	lncRNA	1.42449	0	4.5898	29.1824	13.8647	21.9643
lncRNA1766	10.9751	3.45616	lncRNA1766	lncRNA	0	0	5.73724	49.3856	12.7982	15.2795
lncRNA1835	21.3854	4.41855	lncRNA1835	lncRNA	1.42449	0	5.73724	109.995	20.2638	52.5234
lncRNA204	26.9484	4.75213	lncRNA204	lncRNA	166.665	62.5135	1576.59	28629.1	8234.58	11836.9
lncRNA326	21.4371	4.42204	lncRNA326	lncRNA	0.712243	0	17.2117	257.03	57.5919	99.3169
lncRNA449	2.38112	1.25164	lncRNA449	lncRNA	48.4325	39.323	40.1607	75.2008	139.714	91.6771
lncRNA452	7.5344	2.91349	lncRNA452	lncRNA	0	3.02485	2.2949	21.3256	5.33259	22.9193
lncRNA486	22.0346	4.4617	lncRNA486	lncRNA	0	0	1.14745	39.284	3.19955	13.3696
lncRNA494	12.9977	3.70018	lncRNA494	lncRNA	0	0	2.2949	31.4272	5.33259	10.5047
lncRNA507	24.1585	4.59446	lncRNA507	lncRNA	2.84897	0	107.86	1636.46	431.939	639.83
lncRNA508	27.0679	4.75851	lncRNA508	lncRNA	0.712243	2.01656	36.7184	698.133	134.381	273.121
lncRNA528	47.6243	5.57363	lncRNA528	lncRNA	0	0	0	37.0392	10.6652	20.0544
lncRNA529	20.8939	4.38501	lncRNA529	lncRNA	0	0	3.44235	48.2632	9.59865	42.9737
lncRNA602	24.8748	4.63661	lncRNA602	lncRNA	0	0	2.2949	59.4872	7.46562	24.8292
lncRNA604	28.9376	4.85488	lncRNA604	lncRNA	0.712243	0	1.14745	56.12	19.1973	19.0994
lncRNA652	25.5836	4.67715	lncRNA652	lncRNA	0.712243	0	1.14745	49.3856	13.8647	20.0544
lncRNA653	39.4332	5.30134	lncRNA653	lncRNA	0	0	1.14745	62.8544	9.59865	28.6491
lncRNA660	15.1934	3.92538	lncRNA660	lncRNA	6.41019	1.00828	22.949	313.15	71.4567	97.407
lncRNA686	25.4744	4.67097	lncRNA686	lncRNA	0	0	5.73724	93.1592	34.1286	54.4333
lncRNA687	29.1672	4.86628	lncRNA687	lncRNA	0	1.00828	1.14745	48.2632	10.6652	44.8836
lncRNA817	8.36482	3.06433	lncRNA817	lncRNA	2.13673	0	2.2949	29.1824	4.26607	14.3246
lncRNA877	5.46339	2.4498	lncRNA877	lncRNA	4.9857	12.0994	18.3592	109.995	30.929	59.2082
lncRNA880	15.9136	3.99219	lncRNA880	lncRNA	0.712243	0	0	19.0808	5.33259	8.59473
lncRNA979	41.7647	5.38421	lncRNA979	lncRNA	0	0	1.14745	56.12	22.3969	28.6491
lncRNA991	29.6334	4.88915	lncRNA991	lncRNA	0	0	1.14745	44.896	10.6652	20.0544
lncRNA992	5.34161	2.41727	lncRNA992	lncRNA	3.56122	0	10.327	46.0184	19.1973	15.2795
BgiM01059-RA	12.3619	3.62783	long-chain-fatty-acid--CoA ligase ACSBG2	mRNA	0.712243	1.00828	10.327	80.8128	33.062	51.5684
BgiM32194-RA	2.24439	1.16632	low-density lipoprotein receptor-related protein 4-like isoform X2	mRNA	202.989	144.184	176.707	297.436	499.13	381.033
BgiM18750-RA	3.22752	1.69042	lymphoid-specific helicase	mRNA	13.5326	19.1574	26.3913	61.732	58.6584	73.5327
BgiM35656-RA	19.955	4.31868	lysophosphatidic acid phosphatase type 6	mRNA	0	0	19.5066	239.071	83.1883	94.5421
BgiM04340-RA	22.201	4.47256	lysosomal alpha-mannosidase	mRNA	7.12243	0	27.5388	490.489	104.519	205.319
BgiM22410-RA	5.37968	2.42752	M protein serotype 24-like isoform X2	mRNA	95.4406	72.5963	148.021	934.959	265.563	506.134
BgiM25962-RA	2.74867	1.45873	macrophage mannose receptor 1	mRNA	1403.12	1642.49	1271.37	2865.49	4679.88	4323.15
BgiM25500-RA	16.5627	4.04986	macrophage mannose receptor 1	mRNA	2.84897	1.00828	4.5898	81.9352	30.929	49.6585
BgiM10271-RA	8.45971	3.08061	macrophage-expressed 1 protein	mRNA	107.549	70.5798	72.2893	1108.93	652.709	367.664
BgiM10265-RA	2.53549	1.34227	macrophage-expressed 1 protein	mRNA	46.2958	35.2899	30.9811	66.2216	99.1861	122.236
BgiM18050-RA	3.70089	1.88787	magnesium-dependent phosphatase 1-like isoform X1	mRNA	37.7489	54.4472	94.0908	342.332	169.576	181.444
BgiM03361-RA	9.41515	3.23498	major facilitator superfamily domain-containing protein 3 isoform X1	mRNA	13.5326	4.03313	30.9811	251.418	92.787	125.101
BgiM23649-RA	10.9764	3.45633	Malate dehydrogenase cytoplasmic	mRNA	6.41019	7.05798	43.6031	340.087	109.851	190.994
BgiM24485-RA	26.811	4.74475	MAM and LDL-receptor class A domain-containing protein 1	mRNA	9.25916	1.00828	14.9168	164.993	333.82	213.913
BgiM24484-RA	68.245	6.09265	MAM and LDL-receptor class A domain-containing protein 1-like isoform X2	mRNA	0	0	2.2949	161.626	37.3281	55.3883
BgiM32868-RA	72.3173	6.17627	Mannose-binding protein C	mRNA	0	5.04141	0	441.103	12.7982	14.3246
BgiM27965-RA	9.09106	3.18445	marginal zone B- and B1-cell-specific protein	mRNA	10.6837	16.1325	25.2439	268.254	63.991	152.795
BgiM04124-RA	4.47547	2.16204	marginal zone B- and B1-cell-specific protein	mRNA	84.0447	98.8117	144.579	677.93	254.898	537.648
BgiM00953-RA	22.6291	4.50011	marginal zone B- and B1-cell-specific protein	mRNA	9.25916	4.03313	60.8148	978.733	265.563	464.116
BgiM17345-RA	2.31249	1.20945	mdm2-binding protein	mRNA	65.5264	86.7123	96.3857	261.519	120.516	194.814
BgiM24319-RA	6.6068	2.72395	meiosis 1 arrest protein	mRNA	5.69795	6.04969	13.7694	68.4664	49.0598	59.2082
BgiM04788-RA	13.3303	3.73664	meiosis-specific with OB domain-containing protein	mRNA	12.8204	8.06626	18.3592	280.6	79.9888	180.489
BgiM27341-RA	3.22427	1.68897	meiotic nuclear division protein 1	mRNA	17.8061	34.2816	60.8148	168.36	93.8535	105.047
BgiM06092-RA	9.79607	3.2922	meiotic recombination protein DMC1/LIM15 isoform X1	mRNA	6.41019	7.05798	32.1286	218.868	90.654	149.93
BgiM34670-RA	16.0171	4.00154	meiotic recombination protein REC114-like isoform X1	mRNA	3.56122	3.02485	14.9168	200.91	65.0575	100.272
BgiM02188-RA	40.1825	5.3285	meiotic recombination protein REC8	mRNA	0	0	2.2949	67.344	42.6607	39.1538
BgiM12503-RA	14.6357	3.87142	meiotic recombination protein SPO11-like isoform X1	mRNA	2.84897	0	11.4745	112.24	34.1286	83.0824
BgiM12663-RA	30.2395	4.91836	membrane progestin receptor beta	mRNA	7.83468	3.02485	30.9811	791.292	189.84	326.6
BgiM12392-RA	17.2228	4.10625	mesocentin	mRNA	4.27346	0	82.6163	978.733	181.308	360.024
BgiM18278-RA	27.8679	4.80053	mesocentin	mRNA	2.84897	0	12.6219	296.314	55.4589	118.416
BgiM09715-RA	16.119	4.01069	metabotropic glutamate receptor	mRNA	1.42449	0	8.03214	108.873	33.062	32.469
BgiM09716-RA	8.35064	3.06189	metabotropic glutamate receptor 1	mRNA	0.712243	0	11.4745	56.12	18.1308	38.1988
BgiM09705-RA	16.6702	4.0592	metabotropic glutamate receptor 2	mRNA	0	0	19.5066	186.318	47.9933	113.641
BgiM09708-RA	16.306	4.02733	metabotropic glutamate receptor 3	mRNA	0	0	3.44235	39.284	8.53214	30.559
BgiM09718-RA	49.6237	5.63296	metabotropic glutamate receptor 3	mRNA	1.42449	0	0	81.9352	20.2638	39.1538
BgiM32816-RA	7.11295	2.83045	metabotropic glutamate receptor 4	mRNA	0	0	2.2949	14.5912	1.06652	9.5497
BgiM09714-RA	8.89619	3.15319	metabotropic glutamate receptor 5	mRNA	0	0	17.2117	95.404	22.3969	46.7935
BgiM09719-RA	13.0576	3.70681	metabotropic glutamate receptor 5	mRNA	0	0	1.14745	17.9584	2.13303	12.4146
BgiM09706-RA	27.8499	4.7996	metabotropic glutamate receptor 7	mRNA	0	3.02485	13.7694	314.272	59.725	132.741
BgiM09707-RA	59.2896	5.88971	metabotropic glutamate receptor 7	mRNA	0	0	0	41.5288	20.2638	22.9193
BgiM06890-RA	7.8236	2.96783	metallo-beta-lactamase domain-containing protein 1-like isoform X1	mRNA	0	1.00828	1.14745	10.1016	4.26607	12.4146
BgiM12005-RA	7.20672	2.84934	metallo-beta-lactamase domain-containing protein 1-like isoform X2	mRNA	0.712243	2.01656	0	15.7136	5.33259	7.63976
BgiM12716-RA	18.913	4.2413	metalloendopeptidase OMA1 mitochondrial-like isoform X1	mRNA	4.27346	0	29.8337	388.35	119.45	163.3
BgiM33584-RA	13.9644	3.80368	metalloendopeptidase PEX	mRNA	4.27346	4.03313	13.7694	190.808	34.1286	102.182
BgiM34927-RA	2.18778	1.12947	methenyltetrahydrofolate synthase domain-containing protein	mRNA	1346.85	1274.47	1611.02	4013.7	2181.03	3066.41
BgiM34926-RA	6.24871	2.64356	methenyltetrahydrofolate synthase domain-containing protein-like X2	mRNA	22.0795	21.1739	33.276	237.949	87.4544	160.435
BgiM11945-RA	23.9405	4.58138	methyl-CpG-binding domain protein 4	mRNA	1.42449	0	2.2949	58.3648	27.7294	36.2889
BgiM23039-RA	6.63952	2.73108	methyltransferase NSUN7 isoform X3	mRNA	89.0304	68.5632	135.399	1020.26	404.21	529.054
BgiM31625-RA	9.61968	3.26599	methyltransferase-like protein 24	mRNA	3.56122	0	8.03214	77.4456	25.5964	21.0093
BgiM13185-RA	2.60263	1.37997	microcephalin	mRNA	39.1734	46.381	56.225	148.157	88.5209	134.651
BgiM36123-RA	5.07804	2.34427	mitochondrial coenzyme a transporter slc25a42	mRNA	55.555	69.5715	45.898	489.367	138.647	246.382
BgiM26712-RA	16.8272	4.07273	mitochondrial fission process protein 1	mRNA	2.84897	0	10.327	116.73	45.8602	82.1274
BgiM26713-RA	14.5896	3.86687	Mitochondrial fission process protein 1	mRNA	4.27346	0	26.3913	291.824	87.4544	87.8573
BgiM26714-RA	26.716	4.73963	mitochondrial fission process protein 1	mRNA	4.27346	0	42.4556	730.683	239.966	315.14
BgiM15851-RA	9.16344	3.19589	mitochondrial pyruvate carrier 2	mRNA	34.1877	24.1988	66.552	576.914	174.909	404.907
BgiM28025-RA	4.29375	2.10224	Mitochondrial sodium/calcium exchanger protein	mRNA	5.69795	6.04969	13.7694	34.7944	57.5919	21.9643
BgiM00806-RA	22.1968	4.47228	mitogen-activated protein kinase-binding protein 1	mRNA	22.7918	8.06626	253.586	3646.68	1142.24	1555.65
BgiM31695-RA	33.9083	5.08356	mitogen-activated protein kinase-binding protein 1	mRNA	3.56122	3.02485	8.03214	333.353	73.5897	136.561
BgiM28454-RA	11.3914	3.50988	mitogen-activated protein kinase-binding protein 1	mRNA	1.42449	0	1.14745	33.672	2.13303	8.59473
BgiM05487-RA	18.8363	4.23545	monocarboxylate transporter 12-like isoform X2	mRNA	1.42449	0	13.7694	194.175	31.9955	85.9473
BgiM31293-RA	4.14665	2.05195	monocarboxylate transporter 14	mRNA	4.9857	9.07454	9.17959	51.6304	14.9312	34.3789
BgiM04916-RA	61.7745	5.94894	monocarboxylate transporter 9	mRNA	0	0	1.14745	98.7712	11.7317	48.7035
BgiM17297-RA	16.0274	4.00247	mpv17-like protein 2	mRNA	5.69795	1.00828	28.6862	356.923	83.1883	148.975
BgiM12700-RA	17.4036	4.12131	Mpv17-like protein 2	mRNA	13.5326	2.01656	69.9944	892.308	205.838	414.457
BgiM09781-RA	12.8094	3.67913	mucin-17	mRNA	76.21	115.952	79.174	1103.32	1636.04	753.472
BgiM28604-RA	23.5318	4.55654	mucin-2	mRNA	7.12243	1.00828	32.1286	589.26	157.845	233.013
BgiM36260-RA	24.1493	4.59391	mucin-2	mRNA	0	0	1.14745	35.9168	14.9312	10.5047
BgiM28883-RA	2.34425	1.22913	mucin-5AC	mRNA	63.3897	39.323	39.0133	134.688	108.785	90.7222
BgiM25153-RA	2.72256	1.44497	mucin-like protein	mRNA	39.8856	37.3064	40.1607	139.178	104.519	78.3076
BgiM26549-RA	5.90036	2.5608	Multidrug resistance-associated protein 1	mRNA	19.2306	9.07454	30.9811	190.808	54.3924	111.732
BgiM18812-RA	8.39758	3.06997	Multidrug resistance-associated protein 1	mRNA	11.3959	9.07454	53.9301	319.884	141.847	173.805
BgiM04595-RA	3.98585	1.99489	multidrug resistance-associated protein 1	mRNA	8.54692	8.06626	5.73724	38.1616	17.0643	38.1988
BgiM22327-RA	10.8771	3.44322	multidrug resistance-associated protein 1	mRNA	5.69795	2.01656	42.4556	346.822	75.7227	137.516
BgiM26548-RA	4.04242	2.01522	Multidrug resistance-associated protein 1	mRNA	12.1081	8.06626	22.949	90.9144	36.2616	51.5684
BgiM17835-RA	2.14848	1.10332	multidrug resistance-associated protein 1-like isoform X2	mRNA	65.5264	37.3064	67.6995	163.87	89.5874	114.596
BgiM14171-RA	4.2248	2.07888	multiple epidermal growth factor-like domains 10	mRNA	8.54692	18.1491	11.4745	53.8752	67.1906	44.8836
BgiM36319-RA	11.6619	3.54373	multiple epidermal growth factor-like domains 10	mRNA	2.84897	0	12.6219	107.75	39.4611	48.7035
BgiM33720-RA	11.3499	3.50461	multiple epidermal growth factor-like domains 10	mRNA	0	0	2.2949	29.1824	4.26607	7.63976
BgiM13373-RA	18.826	4.23465	multiple epidermal growth factor-like domains 10	mRNA	1.42449	0	9.17959	151.524	31.9955	42.0187
BgiM33706-RA	7.37717	2.88307	multiple epidermal growth factor-like domains 10	mRNA	44.1591	47.3893	126.219	964.142	213.303	438.331
BgiM26891-RA	2.70103	1.43351	multiple epidermal growth factor-like domains 10	mRNA	136.751	167.375	167.528	354.678	412.742	508.999
BgiM26892-RA	8.31605	3.0559	multiple epidermal growth factor-like domains 10	mRNA	66.9509	41.3396	82.6163	604.974	639.91	353.339
BgiM34923-RA	3.09766	1.63118	multiple epidermal growth factor-like domains 10	mRNA	44.1591	27.2236	40.1607	172.85	63.991	111.732
BgiM33010-RA	8.64672	3.11215	multiple epidermal growth factor-like domains 10	mRNA	0	2.01656	2.2949	24.6928	7.46562	16.2345
BgiM19411-RA	6.30602	2.65673	multiple epidermal growth factor-like domains 10	mRNA	1.42449	3.02485	2.2949	26.9376	12.7982	10.5047
BgiM12052-RA	21.6068	4.43341	multiple epidermal growth factor-like domains 10	mRNA	2.13673	0	3.44235	102.138	14.9312	33.424
BgiM01805-RA	18.8079	4.23327	multiple epidermal growth factor-like domains 11	mRNA	5.69795	2.01656	51.6352	692.521	171.709	277.896
BgiM12063-RA	6.90983	2.78865	multiple epidermal growth factor-like domains 6	mRNA	2.13673	0	0	13.4688	3.19955	6.68479
BgiM36256-RA	17.2658	4.10985	multiple epidermal growth factor-like domains protein 10	mRNA	0	0	1.14745	23.5704	7.46562	12.4146
BgiM12051-RA	26.0841	4.7051	multiple epidermal growth factor-like domains protein 10	mRNA	0	1.00828	0	44.896	6.3991	11.4596
BgiM05892-RA	13.0521	3.70622	multiple epidermal growth factor-like domains protein 10	mRNA	0	0	9.17959	65.0992	14.9312	57.2982
BgiM36267-RA	41.1641	5.36331	multiple epidermal growth factor-like domains protein 10	mRNA	0.712243	0	0	48.2632	11.7317	27.6941
BgiM13368-RA	24.8521	4.6353	multiple epidermal growth factor-like domains protein 10	mRNA	0	2.01656	12.6219	241.316	41.5942	115.551
BgiM36348-RA	57.5831	5.84757	multiple epidermal growth factor-like domains protein 10	mRNA	0	0	0	54.9976	13.8647	13.3696
BgiM36373-RA	24.1662	4.59492	multiple epidermal growth factor-like domains protein 10	mRNA	0	2.01656	0	62.8544	4.26607	15.2795
BgiM24359-RA	45.7726	5.51641	multiple epidermal growth factor-like domains protein 10	mRNA	0	0	0	34.7944	6.3991	23.8743
BgiM33700-RA	10.9177	3.4486	multiple epidermal growth factor-like domains protein 10	mRNA	0	0	8.03214	62.8544	19.1973	20.0544
BgiM35579-RA	11.7514	3.55476	multiple epidermal growth factor-like domains protein 10	mRNA	2.13673	2.01656	5.73724	90.9144	17.0643	23.8743
BgiM36424-RA	15.0343	3.91018	multiple epidermal growth factor-like domains protein 10	mRNA	0	0	2.2949	37.0392	6.3991	11.4596
BgiM33704-RA	23.009	4.52412	multiple epidermal growth factor-like domains protein 10 isoform X7	mRNA	2.13673	0	26.3913	443.348	69.3236	175.715
BgiM33707-RA	11.6	3.53605	multiple epidermal growth factor-like domains protein 10 isoform X7	mRNA	0.712243	0	3.44235	44.896	5.33259	13.3696
BgiM36271-RA	5.50978	2.46199	multiple epidermal growth factor-like domains protein 11	mRNA	0	0	2.2949	11.224	3.19955	4.77485
BgiM35542-RA	19.5292	4.28756	multiple epidermal growth factor-like domains protein 11	mRNA	1.42449	0	3.44235	76.3232	25.5964	20.0544
BgiM12071-RA	6.65388	2.7342	multiple epidermal growth factor-like domains protein 11	mRNA	12.8204	16.1325	4.5898	69.5888	104.519	57.2982
BgiM12073-RA	5.94905	2.57266	multiple epidermal growth factor-like domains protein 11	mRNA	7.12243	8.06626	4.5898	37.0392	54.3924	33.424
BgiM14374-RA	13.1397	3.71586	multiple epidermal growth factor-like domains protein 11	mRNA	4.27346	6.04969	8.03214	44.896	127.982	85.9473
BgiM36276-RA	24.3351	4.60496	multiple epidermal growth factor-like domains protein 11	mRNA	0	0	4.5898	86.4248	36.2616	22.9193
BgiM36430-RA	32.7856	5.03499	multiple epidermal growth factor-like domains protein 6	mRNA	0	0	1.14745	49.3856	9.59865	24.8292
BgiM33709-RA	101.322	6.6628	multiple epidermal growth factor-like domains protein 6	mRNA	0.712243	0	3.44235	358.046	59.725	148.975
BgiM33712-RA	17.7396	4.1489	multiple epidermal growth factor-like domains protein 6	mRNA	0	2.01656	10.327	142.545	31.9955	68.7579
BgiM33714-RA	11.7334	3.55255	multiple epidermal growth factor-like domains protein 6	mRNA	2.13673	0	3.44235	49.3856	10.6652	21.0093
BgiM33715-RA	19.0794	4.25394	multiple epidermal growth factor-like domains protein 6	mRNA	0	0	4.5898	66.2216	17.0643	30.559
BgiM33718-RA	6.32585	2.66126	multiple epidermal growth factor-like domains protein 6	mRNA	0	0	8.03214	33.672	9.59865	15.2795
BgiM33716-RA	11.0991	3.47237	multiple epidermal growth factor-like domains protein 6	mRNA	0	0	4.5898	42.6512	9.59865	13.3696
BgiM24360-RA	12.368	3.62854	multiple epidermal growth factor-like domains protein 6	mRNA	1.42449	0	6.88469	61.732	29.8625	27.6941
BgiM30817-RA	25.7278	4.68526	multiple epidermal growth factor-like domains protein 6	mRNA	0	0	1.14745	33.672	11.7317	20.0544
BgiM30894-RA	19.2446	4.26639	multiple epidermal growth factor-like domains protein 6	mRNA	0	0	2.2949	35.9168	12.7982	21.9643
BgiM27273-RA	10.0059	3.32278	multiple epidermal growth factor-like domains protein 6	mRNA	0.712243	0	0	0	10.6652	9.5497
BgiM30891-RA	38.3572	5.26143	multiple epidermal growth factor-like domains protein 6	mRNA	0.712243	0	2.2949	116.73	12.7982	40.1087
BgiM00866-RA	4.47832	2.16296	munc18-1-interacting protein 1	mRNA	133.19	145.193	156.053	1039.34	394.611	516.639
BgiM10047-RA	13.5074	3.75568	mutS protein 4-like isoform X2	mRNA	1.42449	1.00828	14.9168	124.586	36.2616	91.6771
BgiM26322-RA	13.9464	3.80182	myc protein	mRNA	0.712243	0	0	11.224	3.19955	14.3246
BgiM00278-RA	11.3323	3.50237	myelin expression factor 2	mRNA	0.712243	0	3.44235	24.6928	10.6652	26.7392
BgiM00279-RA	6.41058	2.68045	myelin expression factor 2-like isoform X2	mRNA	7.12243	3.02485	9.17959	67.344	22.3969	42.0187
BgiM11907-RA	15.9278	3.99347	myoneurin	mRNA	4.9857	0	51.6352	562.323	130.115	231.103
BgiM00201-RA	3.07889	1.62241	myosin heavy chain muscle	mRNA	29.9142	66.5466	67.6995	254.785	97.0531	156.615
BgiM14905-RA	20.5877	4.36371	myosin light chain kinase	mRNA	144.585	34.2816	1359.73	18844	4885.72	7974.96
BgiM00746-RA	6.51459	2.70368	myosin light chain kinase A-like isoform X1	mRNA	80.4835	69.5715	106.713	915.879	300.758	464.116
BgiM00691-RA	2.92421	1.54805	myosin-3	mRNA	89.0304	79.6543	106.713	390.595	184.507	233.013
BgiM22480-RA	23.0556	4.52705	myotubularin-related protein	mRNA	2.13673	1.00828	13.7694	263.764	52.2593	106.002
BgiM05053-RA	12.9389	3.69364	N-acetyllactosaminide beta-1 6-N-acetylglucosaminyl-transferase isoform C	mRNA	6.41019	2.01656	49.3403	454.572	117.317	192.904
BgiM24309-RA	2.06688	1.04746	N-acetyltransferase 10-like isoform X1	mRNA	57.6917	61.5052	79.174	181.829	105.585	124.146
BgiM13966-RA	3.46816	1.79417	N-acetyltransferase ESCO1	mRNA	25.6408	31.2568	40.1607	172.85	66.1241	101.227
BgiM25462-RA	3.10328	1.63379	N-chimaerin	mRNA	30.6265	34.2816	26.3913	78.568	115.184	92.6321
BgiM16601-RA	2.29153	1.19631	N66 matrix protein	mRNA	59.8284	56.4638	43.6031	84.18	114.117	169.985
BgiM22881-RA	22.4453	4.48834	NA	mRNA	0	0	11.4745	162.748	44.7937	81.1725
BgiM19169-RA	37.8808	5.2434	NA	mRNA	0	0	1.14745	52.7528	12.7982	31.514
BgiM36456-RA	20.9505	4.38891	NA	mRNA	1.42449	0	4.5898	97.6488	9.59865	47.7485
BgiM22736-RA	35.3429	5.14335	NA	mRNA	5.69795	0	74.5842	1728.5	460.735	698.083
BgiM36269-RA	17.1128	4.09701	NA	mRNA	4.27346	0	20.6541	255.907	66.1241	127.966
BgiM26257-RA	15.5442	3.95831	NA	mRNA	6.41019	0	39.0133	466.919	105.585	154.705
BgiM17722-RA	34.7317	5.11818	NA	mRNA	3.56122	1.00828	50.4878	1373.82	129.049	458.386
BgiM03558-RA	8.42111	3.07401	NA	mRNA	9.25916	2.01656	4.5898	66.2216	35.1951	42.9737
BgiM05513-RA	15.7783	3.97987	NA	mRNA	4.27346	4.03313	10.327	181.829	54.3924	79.2625
BgiM27270-RA	75.8908	6.24585	NA	mRNA	2.84897	0	0	318.762	5.33259	0.95497
BgiM28993-RA	2.62244	1.39091	NA	mRNA	47.7203	37.3064	50.4878	159.381	70.3901	127.966
BgiM20348-RA	19.6665	4.29767	NA	mRNA	1.42449	0	16.0643	208.766	54.3924	107.912
BgiM10572-RA	4.67106	2.22375	NA	mRNA	11.3959	25.2071	19.5066	39.284	126.916	101.227
BgiM30041-RA	2.30758	1.20638	NA	mRNA	175.212	139.143	133.104	350.189	306.09	378.168
BgiM34502-RA	2.61204	1.38518	NA	mRNA	91.1671	83.6874	100.976	194.175	315.689	212.958
BgiM34441-RA	2.7857	1.47804	NA	mRNA	98.2896	113.936	148.021	214.378	411.676	380.078
BgiM06467-RA	2.23733	1.16178	NA	mRNA	216.522	182.499	134.252	349.066	426.607	419.232
BgiM12405-RA	3.87932	1.9558	NA	mRNA	61.2529	44.3644	86.0587	151.524	231.434	364.799
BgiM10914-RA	2.19208	1.1323	NA	mRNA	63.3897	76.6295	58.5199	107.75	134.381	194.814
BgiM20487-RA	2.76584	1.46772	NA	mRNA	24.9285	42.3479	21.8015	47.1408	121.583	80.2175
BgiM34483-RA	101.067	6.65917	NA	mRNA	0.712243	0	0	215.501	0	1.90994
BgiM14420-RA	6.81096	2.76786	NA	mRNA	0	1.00828	2.2949	2.2448	9.59865	19.0994
BgiM34484-RA	73.6975	6.20354	NA	mRNA	18.5183	0	12.6219	2379.49	1.06652	20.0544
BgiM16448-RA	2.37755	1.24947	NA	mRNA	413.813	320.634	356.857	1187.5	690.037	719.093
BgiM14824-RA	2.62871	1.39435	NA	mRNA	113.247	115.952	196.214	539.875	238.9	341.879
BgiM10196-RA	33.577	5.0694	NA	mRNA	4.9857	0	106.713	2313.27	379.68	1104.9
BgiM19350-RA	2.08454	1.05973	NA	mRNA	42.7346	48.3976	50.4878	58.3648	124.783	113.641
BgiM26135-RA	22.0795	4.46463	NA	mRNA	0	0	9.17959	133.566	22.3969	77.3526
BgiM32416-RA	21.1788	4.40455	NA	mRNA	20.6551	11.0911	188.182	3063.03	563.121	1060.97
BgiM32207-RA	15.4574	3.95023	NA	mRNA	2.84897	2.01656	19.5066	221.113	54.3924	122.236
BgiM35683-RA	12.0547	3.59152	NA	mRNA	0	0	2.2949	29.1824	2.13303	12.4146
BgiM13937-RA	5.49187	2.4573	NA	mRNA	2.13673	5.04141	14.9168	72.956	31.9955	22.9193
BgiM10065-RA	32.0129	5.00058	NA	mRNA	4.9857	2.01656	61.9622	1186.38	262.363	804.085
BgiM18714-RA	2.37829	1.24992	NA	mRNA	416.662	549.514	534.711	1608.4	883.076	1080.07
BgiM02177-RA	15.0485	3.91155	NA	mRNA	0	0	16.0643	140.3	51.1928	70.6678
BgiM03012-RA	2.09065	1.06395	NA	mRNA	31.3387	58.4804	64.2571	145.912	74.6562	103.137
BgiM01620-RA	3.72593	1.8976	NA	mRNA	22.0795	34.2816	35.5709	164.993	73.5897	107.912
BgiM27279-RA	11.2131	3.48712	NA	mRNA	2.84897	0	25.2439	196.42	52.2593	81.1725
BgiM32223-RA	21.8114	4.44701	NA	mRNA	14.9571	8.06626	114.745	1867.67	434.073	733.417
BgiM17976-RA	17.5911	4.13678	NA	mRNA	1.42449	4.03313	9.17959	218.868	24.5299	38.1988
BgiM18639-RA	3.07413	1.62018	NA	mRNA	41.3101	45.3727	49.3403	191.93	91.7205	137.516
BgiM15555-RA	18.5375	4.21238	NA	mRNA	0	0	10.327	114.485	29.8625	72.5777
BgiM29750-RA	22.422	4.48685	NA	mRNA	2.84897	4.03313	29.8337	479.265	107.718	267.392
BgiM02518-RA	17.0318	4.09016	NA	mRNA	1.42449	0	12.6219	178.462	27.7294	56.3432
BgiM31975-RA	41.9895	5.39196	NA	mRNA	1.42449	1.00828	12.6219	425.39	81.0553	185.264
BgiM01167-RA	15.1243	3.9188	NA	mRNA	7.83468	4.03313	144.579	1395.14	386.079	605.451
BgiM27437-RA	18.8764	4.23851	NA	mRNA	0	0	21.8015	270.498	62.9245	104.092
BgiM27438-RA	30.3123	4.92183	NA	mRNA	0	0	16.0643	305.293	71.4567	152.795
BgiM01063-RA	16.0823	4.0074	NA	mRNA	2.84897	0	61.9622	640.891	139.714	283.626
BgiM23570-RA	15.3312	3.9384	NA	mRNA	5.69795	2.01656	32.1286	416.41	76.7892	138.471
BgiM20335-RA	27.0224	4.75609	NA	mRNA	2.84897	0	5.73724	171.727	34.1286	63.983
BgiM20167-RA	16.5884	4.0521	NA	mRNA	631.76	53.439	2640.28	33501.4	9698.91	11986.8
BgiM36304-RA	12.7887	3.67679	NA	mRNA	1.42449	0	9.17959	94.2816	20.2638	38.1988
BgiM24669-RA	2.00928	1.00668	NA	mRNA	23.504	17.1408	37.8658	67.344	38.3946	53.4783
BgiM06149-RA	20.1222	4.33071	NA	mRNA	7.83468	4.03313	41.3082	668.951	201.572	227.283
BgiM01481-RA	3.17683	1.66759	NA	mRNA	47.7203	36.2982	35.5709	60.6096	188.774	133.696
BgiM26958-RA	23.7026	4.56698	NA	mRNA	2.84897	0	30.9811	466.919	157.845	210.093
BgiM35190-RA	15.3942	3.94431	NA	mRNA	0.712243	0	6.88469	81.9352	23.4634	32.469
BgiM15697-RA	10.3028	3.36497	NA	mRNA	22.0795	8.06626	80.3214	661.094	252.765	237.788
BgiM30813-RA	23.2388	4.53846	NA	mRNA	2.13673	0	13.7694	218.868	52.2593	130.831
BgiM11839-RA	26.5315	4.72964	NA	mRNA	1.42449	0	6.88469	140.3	43.7272	73.5327
BgiM27327-RA	14.3722	3.84521	NA	mRNA	1.42449	1.00828	9.17959	94.2816	30.929	61.1181
BgiM14890-RA	2.37546	1.2482	NA	mRNA	109.685	127.044	146.873	242.438	286.893	383.898
BgiM09696-RA	26.1105	4.70656	NA	mRNA	0	0	4.5898	99.8936	19.1973	37.2438
BgiM20702-RA	8.7734	3.13314	NA	mRNA	6.41019	11.0911	41.3082	283.967	79.9888	163.3
BgiM36403-RA	9.97334	3.31808	NA	mRNA	0	0	2.2949	17.9584	7.46562	10.5047
BgiM13490-RA	4.4479	2.15312	NA	mRNA	32.051	27.2236	32.1286	208.766	67.1906	135.606
BgiM36442-RA	7.20007	2.84801	NA	mRNA	0	1.00828	8.03214	38.1616	14.9312	21.0093
BgiM23453-RA	6.92814	2.79247	NA	mRNA	61.9652	34.2816	74.5842	518.549	277.294	396.313
BgiM14268-RA	22.1402	4.4686	NA	mRNA	5.69795	3.02485	9.17959	266.009	42.6607	118.416
BgiM24799-RA	10.2811	3.36192	NA	mRNA	7.83468	2.01656	44.7505	313.15	91.7205	169.985
BgiM24857-RA	22.786	4.51008	NA	mRNA	2.84897	4.03313	59.6673	986.59	218.636	342.834
BgiM04823-RA	26.3491	4.71968	NA	mRNA	0.712243	2.01656	30.9811	537.63	152.512	234.923
BgiM11958-RA	19.9797	4.32046	NA	mRNA	10.6837	0	158.348	2085.42	543.924	775.436
BgiM15056-RA	8.83524	3.14327	NA	mRNA	7.83468	3.02485	4.5898	25.8152	71.4567	50.6134
BgiM00065-RA	3.79773	1.92514	NA	mRNA	2.84897	10.0828	6.88469	42.6512	12.7982	23.8743
BgiM06231-RA	24.8027	4.63242	NA	mRNA	4.9857	2.01656	57.3724	1010.16	259.164	361.934
BgiM34104-RA	15.5368	3.95761	NA	mRNA	5.69795	0	50.4878	574.669	86.3879	233.013
BgiM26878-RA	16.1097	4.00986	NA	mRNA	3.56122	4.03313	74.5842	912.511	162.111	271.212
BgiM34674-RA	5.15663	2.36643	NA	mRNA	66.9509	83.6874	90.6485	673.44	191.973	384.853
BgiM10752-RA	25.6404	4.68035	NA	mRNA	0.712243	0	17.2117	296.314	86.3879	112.686
BgiM10434-RA	18.1065	4.17844	NA	mRNA	0	0	2.2949	38.1616	5.33259	22.9193
BgiM34763-RA	13.7226	3.77849	NA	mRNA	15.6694	6.04969	57.3724	608.341	181.308	314.185
BgiM16243-RA	19.0356	4.25063	NA	mRNA	29.9142	17.1408	112.45	1886.75	385.013	790.715
BgiM27984-RA	9.21605	3.20415	NA	mRNA	12.1081	13.1077	19.5066	218.868	108.785	96.452
BgiM23392-RA	15.5315	3.95713	NA	mRNA	4.27346	2.01656	19.5066	193.053	95.9865	132.741
BgiM27309-RA	18.1836	4.18457	NA	mRNA	11.3959	4.03313	48.1929	769.967	139.714	272.167
BgiM26872-RA	7.72616	2.94975	NA	mRNA	0	0	1.14745	8.9792	1.06652	8.59473
BgiM33413-RA	35.6608	5.15627	NA	mRNA	1.42449	0	4.5898	161.626	37.3281	65.8929
BgiM35942-RA	16.4714	4.04189	NA	mRNA	8.54692	0	50.4878	549.976	163.177	281.716
BgiM05891-RA	18.0453	4.17355	NA	mRNA	0	0	2.2949	43.7736	4.26607	18.1444
BgiM16114-RA	19.825	4.30925	NA	mRNA	7.12243	4.03313	45.898	734.05	158.911	265.482
BgiM12904-RA	22.0292	4.46135	NA	mRNA	10.6837	4.03313	43.6031	776.701	228.235	310.365
BgiM23757-RA	15.9311	3.99377	NA	mRNA	68.3754	11.0911	393.575	4555.82	1255.29	1746.64
BgiM34989-RA	20.8867	4.38451	NA	mRNA	4.27346	0	24.0964	377.126	117.317	127.011
BgiM12057-RA	53.7262	5.74755	NA	mRNA	0	0	0	48.2632	6.3991	21.9643
BgiM02517-RA	11.9833	3.58296	NA	mRNA	15.6694	4.03313	55.0775	572.424	124.783	214.868
BgiM22352-RA	21.041	4.39513	NA	mRNA	9.97141	2.01656	50.4878	794.659	190.907	358.114
BgiM13294-RA	14.6018	3.86808	NA	mRNA	2.84897	2.01656	39.0133	396.207	116.25	148.02
BgiM09754-RA	16.6411	4.05668	NA	mRNA	0	0	1.14745	19.0808	7.46562	15.2795
BgiM17719-RA	18.624	4.21909	NA	mRNA	15.6694	10.0828	67.6995	984.345	315.689	466.025
BgiM32297-RA	26.8477	4.74673	NA	mRNA	64.8141	15.1242	410.787	7530.18	2338.87	3343.35
BgiM18549-RA	17.8637	4.15896	NA	mRNA	4.9857	8.06626	34.4235	523.039	173.842	175.715
BgiM08475-RA	22.7578	4.50829	NA	mRNA	4.9857	1.00828	21.8015	398.452	111.984	153.75
BgiM08476-RA	37.2426	5.21888	NA	mRNA	2.13673	0	12.6219	401.819	54.3924	146.11
BgiM01809-RA	12.6674	3.66304	NA	mRNA	2.13673	0	20.6541	185.196	46.9268	73.5327
BgiM36069-RA	11.585	3.53418	NA	mRNA	1.42449	0	0	17.9584	5.33259	8.59473
BgiM00350-RA	21.6266	4.43473	NA	mRNA	27.0652	4.03313	260.471	3784.73	1051.59	1499.3
BgiM00615-RA	21.7409	4.44234	NA	mRNA	10.6837	6.04969	68.8469	1178.52	253.831	458.386
BgiM10181-RA	12.3706	3.62885	NA	mRNA	0	0	2.2949	21.3256	6.3991	17.1895
BgiM00594-RA	20.7704	4.37646	NA	mRNA	0.712243	3.02485	18.3592	266.009	65.0575	156.615
BgiM26954-RA	14.666	3.8744	NA	mRNA	0	0	4.5898	58.3648	10.6652	18.1444
BgiM36429-RA	22.1482	4.46912	NA	mRNA	0	1.00828	1.14745	42.6512	13.8647	21.9643
BgiM16673-RA	5.42304	2.4391	NA	mRNA	13.5326	17.1408	28.6862	182.951	66.1241	79.2625
BgiM00919-RA	6.27472	2.64955	NA	mRNA	15.6694	7.05798	30.9811	191.93	72.5232	80.2175
BgiM01084-RA	7.29676	2.86726	NA	mRNA	34.1877	13.1077	89.501	574.669	155.712	276.941
BgiM14617-RA	26.4919	4.72748	NA	mRNA	17.8061	5.04141	127.367	2458.06	528.993	1029.46
BgiM28707-RA	16.4478	4.03982	NA	mRNA	3.56122	0	32.1286	281.722	120.516	207.229
BgiM34550-RA	17.6892	4.1448	NA	mRNA	0.712243	0	4.5898	85.3024	11.7317	21.0093
BgiM32159-RA	11.0389	3.46452	NA	mRNA	12.1081	8.06626	28.6862	236.826	119.45	197.679
BgiM27980-RA	39.7424	5.31261	NA	mRNA	4.9857	0	16.0643	528.651	158.911	205.319
BgiM36306-RA	27.6266	4.78799	NA	mRNA	2.13673	0	22.949	447.838	93.8535	190.039
BgiM30216-RA	31.9022	4.99559	NA	mRNA	8.54692	0	60.8148	1398.51	298.625	560.568
BgiM35950-RA	17.3021	4.11288	NA	mRNA	1.42449	0	3.44235	60.6096	13.8647	33.424
BgiM26960-RA	20.1541	4.333	NA	mRNA	0.712243	0	17.2117	222.235	70.3901	96.452
BgiM23332-RA	8.39939	3.07028	NA	mRNA	8.54692	3.02485	13.7694	122.342	27.7294	73.5327
BgiM30566-RA	23.7936	4.5725	NA	mRNA	8.54692	0	43.6031	760.987	238.9	274.076
BgiM01992-RA	46.1888	5.52947	NA	mRNA	0	0	3.44235	122.342	28.796	73.5327
BgiM09811-RA	11.5953	3.53546	NA	mRNA	0	2.01656	8.03214	88.6696	11.7317	31.514
BgiM13619-RA	18.3866	4.20059	NA	mRNA	14.2449	4.03313	60.8148	875.472	223.969	380.078
BgiM24744-RA	17.4869	4.1282	NA	mRNA	1.42449	2.01656	56.225	635.279	204.771	227.283
BgiM05670-RA	11.1716	3.48177	NA	mRNA	0	0	5.73724	35.9168	18.1308	24.8292
BgiM05076-RA	26.7178	4.73973	NA	mRNA	0	0	3.44235	63.9768	22.3969	42.9737
BgiM30944-RA	3.0378	1.60303	NA	mRNA	7.12243	10.0828	5.73724	10.1016	31.9955	30.559
BgiM09332-RA	6.88675	2.78382	NA	mRNA	2.84897	0	4.5898	34.7944	10.6652	14.3246
BgiM15635-RA	34.7931	5.12073	NA	mRNA	14.9571	7.05798	131.957	3340.26	743.362	1322.63
BgiM30673-RA	18.129	4.18022	NA	mRNA	0	5.04141	18.3592	277.233	82.1218	89.7672
BgiM14618-RA	25.9617	4.69831	NA	mRNA	17.8061	0	148.021	2488.36	707.101	1145.96
BgiM32918-RA	13.3723	3.74117	NA	mRNA	30.6265	15.1242	102.123	1238.01	329.554	427.827
BgiM00390-RA	29.4243	4.87894	NA	mRNA	2.84897	0	16.0643	334.475	79.9888	183.354
BgiM03022-RA	2.69485	1.4302	NA	mRNA	78.3468	32.265	64.2571	156.014	188.774	128.921
BgiM36307-RA	19.0447	4.25132	NA	mRNA	9.25916	2.01656	20.6541	395.085	95.9865	143.246
BgiM35603-RA	20.1042	4.32942	NA	mRNA	9.97141	6.04969	35.5709	556.711	148.246	360.024
BgiM21433-RA	11.3412	3.5035	NA	mRNA	2.84897	2.01656	14.9168	116.73	40.5277	82.1274
BgiM19631-RA	24.1556	4.59429	NA	mRNA	5.69795	2.01656	14.9168	306.415	71.4567	202.454
BgiM14969-RA	3.54795	1.82699	NA	mRNA	75.4978	77.6377	80.3214	191.93	358.35	281.716
BgiM26265-RA	20.0713	4.32706	NA	mRNA	2.13673	0	18.3592	258.152	68.2571	112.686
BgiM35195-RA	26.9819	4.75392	NA	mRNA	0	0	1.14745	26.9376	15.9978	25.7842
BgiM06195-RA	18.2409	4.1891	NA	mRNA	9.25916	3.02485	100.976	1258.21	365.815	466.98
BgiM23756-RA	25.9646	4.69847	NA	mRNA	19.9428	6.04969	215.72	3960.95	823.351	1527.95
BgiM26127-RA	19.984	4.32077	NA	mRNA	0	0	1.14745	32.5496	7.46562	10.5047
BgiM36347-RA	17.7472	4.14952	NA	mRNA	1.42449	2.01656	2.2949	77.4456	18.1308	30.559
BgiM21675-RA	22.9597	4.52103	NA	mRNA	13.5326	0	126.219	1892.37	564.188	784.031
BgiM15109-RA	6.47352	2.69455	NA	mRNA	6.41019	5.04141	5.73724	70.7112	25.5964	22.9193
BgiM32445-RA	22.3118	4.47974	NA	mRNA	1.42449	0	50.4878	719.459	172.776	296.996
BgiM13521-RA	36.1273	5.17502	NA	mRNA	1.42449	2.01656	0	114.485	15.9978	44.8836
BgiM33268-RA	5.23484	2.38815	NA	mRNA	19.2306	6.04969	8.03214	59.4872	79.9888	41.0637
BgiM24808-RA	50.202	5.64967	NA	mRNA	0	0	2.2949	105.506	27.7294	53.4783
BgiM11757-RA	2.62125	1.39026	NA	mRNA	228.63	285.344	281.125	1009.04	468.201	609.271
BgiM01765-RA	20.1205	4.33059	NA	mRNA	52.706	12.0994	313.254	4450.32	1126.24	2057.96
BgiM32041-RA	6.49034	2.6983	NA	mRNA	17.0938	13.1077	29.8337	203.154	78.9223	115.551
BgiM17656-RA	28.8055	4.84827	NA	mRNA	7.83468	3.02485	53.9301	1185.25	296.492	424.962
BgiM33680-RA	2.53207	1.34032	NA	mRNA	45.5836	50.4141	43.6031	72.956	119.45	163.3
BgiM13199-RA	21.8963	4.45261	NA	mRNA	0	0	5.73724	92.0368	36.2616	27.6941
BgiM13204-RA	12.8502	3.68371	NA	mRNA	1.42449	0	12.6219	111.118	24.5299	62.0731
BgiM26936-RA	12.9124	3.69068	NA	mRNA	0.712243	3.02485	12.6219	121.219	30.929	76.3976
BgiM32450-RA	18.5574	4.21392	NA	mRNA	1.42449	0	8.03214	131.321	36.2616	33.424
BgiM02008-RA	2.60914	1.38357	NA	mRNA	95.4406	99.82	137.694	411.921	189.84	269.302
BgiM09674-RA	13.0869	3.71005	NA	mRNA	0.712243	0	29.8337	242.438	65.0575	109.822
BgiM02536-RA	19.9804	4.32051	NA	mRNA	20.6551	4.03313	161.79	2267.25	559.922	926.321
BgiM00089-RA	23.6136	4.56155	NA	mRNA	12.8204	2.01656	41.3082	739.662	220.769	398.223
BgiM24664-RA	5.73123	2.51885	NA	mRNA	350.424	381.131	597.821	3975.54	1409.94	2240.36
BgiM28100-RA	21.5275	4.42811	NA	mRNA	17.0938	0	361.446	4748.88	1093.18	2336.81
BgiM16804-RA	21.9692	4.45741	NA	mRNA	245.724	78.646	2641.43	37510.6	11086.4	16589.7
BgiM07227-RA	31.8877	4.99493	NA	mRNA	0	0	2.2949	56.12	17.0643	44.8836
BgiM34632-RA	25.6616	4.68154	NA	mRNA	0.712243	0	4.5898	95.404	19.1973	57.2982
BgiM00142-RA	15.2403	3.92982	NA	mRNA	5.69795	1.00828	22.949	283.967	87.4544	101.227
BgiM01334-RA	23.1463	4.53271	NA	mRNA	4.27346	0	17.2117	281.722	104.519	143.246
BgiM05889-RA	8.57872	3.10076	NA	mRNA	0	0	2.2949	23.5704	4.26607	2.86491
BgiM24777-RA	51.7177	5.69258	NA	mRNA	3.56122	0	43.6031	1517.49	405.277	590.172
BgiM16382-RA	11.5363	3.52811	NA	mRNA	2.84897	4.03313	13.7694	164.993	34.1286	54.4333
BgiM04782-RA	15.3106	3.93646	NA	mRNA	2.13673	0	41.3082	409.676	121.583	154.705
BgiM12358-RA	4.95802	2.30976	NA	mRNA	36.3244	43.3561	64.2571	257.03	156.778	305.59
BgiM22262-RA	12.3465	3.62603	NA	mRNA	24.9285	7.05798	81.4689	885.574	226.102	305.59
BgiM35644-RA	5.99895	2.58471	NA	mRNA	1.42449	0	8.03214	38.1616	9.59865	16.2345
BgiM24253-RA	15.0643	3.91306	NA	mRNA	4.9857	5.04141	12.6219	204.277	61.858	95.497
BgiM05075-RA	28.2167	4.81848	NA	mRNA	9.25916	1.00828	19.5066	540.997	142.913	195.769
BgiM28578-RA	21.9695	4.45743	NA	mRNA	1.42449	1.00828	11.4745	222.235	46.9268	66.8479
BgiM36233-RA	48.2035	5.59107	NA	mRNA	0	0	2.2949	127.954	24.5299	26.7392
BgiM36335-RA	13.9838	3.80569	NA	mRNA	0	0	8.03214	80.8128	15.9978	34.3789
BgiM13186-RA	41.6423	5.37998	NA	mRNA	0	0	0	28.06	4.26607	26.7392
BgiM12117-RA	10.0382	3.32743	NA	mRNA	6.41019	2.01656	11.4745	154.891	15.9978	42.0187
BgiM36085-RA	16.7894	4.06948	NA	mRNA	37.0367	9.07454	344.235	3430.06	1177.43	1969.15
BgiM16986-RA	15.5568	3.95947	NA	mRNA	7.83468	0	21.8015	301.926	61.858	118.416
BgiM35732-RA	9.0191	3.17298	NA	mRNA	0	0	4.5898	30.3048	7.46562	15.2795
BgiM27993-RA	12.5535	3.65002	NA	mRNA	14.2449	11.0911	48.1929	578.036	181.308	180.489
BgiM15059-RA	5.46921	2.45133	NA	mRNA	11.3959	18.1491	48.1929	209.889	84.2549	137.516
BgiM18069-RA	5.90026	2.56078	NA	mRNA	9.25916	4.03313	17.2117	99.8936	39.4611	47.7485
BgiM13838-RA	25.2996	4.66104	NA	mRNA	1.42449	0	12.6219	245.806	70.3901	74.4877
BgiM36275-RA	8.58599	3.10198	NA	mRNA	1.42449	0	10.327	84.18	9.59865	18.1444
BgiM10355-RA	10.9585	3.45398	NA	mRNA	4.27346	2.01656	24.0964	223.358	54.3924	69.7128
BgiM28134-RA	22.8954	4.51698	NA	mRNA	4.9857	4.03313	29.8337	534.263	149.312	237.788
BgiM20631-RA	18.6076	4.21782	NA	mRNA	14.2449	11.0911	84.9112	1291.88	238.9	546.243
BgiM34129-RA	14.7714	3.88473	NA	mRNA	8.54692	0	21.8015	253.662	79.9888	134.651
BgiM07054-RA	43.8464	5.45439	NA	mRNA	1.42449	0	2.2949	88.6696	65.0575	71.6228
BgiM36413-RA	2.1004	1.07066	NA	mRNA	17.0938	18.1491	18.3592	51.6304	31.9955	30.559
BgiM19254-RA	16.4093	4.03645	NA	mRNA	2.84897	4.03313	19.5066	276.11	79.9888	99.3169
BgiM22087-RA	5.34566	2.41837	NA	mRNA	10.6837	6.04969	0	29.1824	52.2593	14.3246
BgiM24962-RA	15.5132	3.95542	NA	mRNA	4.27346	2.01656	33.276	381.616	102.386	150.885
BgiM24858-RA	6.07505	2.6029	NA	mRNA	9.25916	2.01656	14.9168	87.5472	42.6607	36.2889
BgiM16211-RA	3.09324	1.62912	NA	mRNA	12.8204	17.1408	14.9168	72.956	28.796	40.1087
BgiM30108-RA	32.5477	5.02449	NA	mRNA	0	0	19.5066	427.634	91.7205	161.39
BgiM35042-RA	22.7037	4.50485	NA	mRNA	14.9571	2.01656	201.951	2993.44	869.212	1139.28
BgiM31291-RA	22.1238	4.46753	NA	mRNA	22.0795	1.00828	192.771	2916	835.083	1055.24
BgiM34130-RA	18.1358	4.18077	NA	mRNA	53.4183	8.06626	197.361	2733.04	729.498	1256.74
BgiM12179-RA	3.1845	1.67107	NA	mRNA	61.2529	88.7289	59.6673	139.178	316.756	214.868
BgiM20639-RA	28.0437	4.8096	NA	mRNA	20.6551	8.06626	214.573	4258.39	1000.39	1603.4
BgiM20618-RA	36.5173	5.19051	NA	mRNA	2.13673	0	8.03214	299.681	37.3281	85.9473
BgiM26260-RA	17.4066	4.12156	NA	mRNA	21.3673	4.03313	119.335	1621.87	372.215	549.108
BgiM12815-RA	4.3317	2.11493	NA	mRNA	92.5916	99.82	98.6806	536.507	225.035	504.224
BgiM18423-RA	19.7939	4.30698	NA	mRNA	4.27346	4.03313	32.1286	393.962	156.778	276.941
BgiM14636-RA	14.4527	3.85327	NA	mRNA	2.84897	0	6.88469	79.6904	21.3303	59.2082
BgiM10130-RA	25.0578	4.64719	NA	mRNA	2.84897	0	6.88469	180.706	43.7272	54.4333
BgiM01658-RA	17.4789	4.12754	NA	mRNA	7.83468	9.07454	43.6031	652.115	207.971	221.553
BgiM20952-RA	8.83707	3.14357	NA	mRNA	11.3959	9.07454	25.2439	219.99	69.3236	126.056
BgiM07942-RA	13.2711	3.73021	NA	mRNA	0	0	13.7694	139.178	11.7317	49.6585
BgiM21889-RA	8.06379	3.01146	NA	mRNA	45.5836	43.3561	84.9112	766.599	292.226	353.339
BgiM10536-RA	20.643	4.36758	NA	mRNA	4.9857	0	41.3082	619.565	153.578	211.048
BgiM09375-RA	20.4258	4.35232	NA	mRNA	0	0	8.03214	87.5472	24.5299	80.2175
BgiM29096-RA	2.36949	1.24458	NA	mRNA	44.1591	46.381	49.3403	140.3	66.1241	127.011
BgiM27517-RA	12.4163	3.63416	NA	mRNA	4.27346	3.02485	9.17959	129.076	22.3969	69.7128
BgiM34105-RA	17.1974	4.10412	NA	mRNA	2.84897	2.01656	56.225	663.339	156.778	254.022
BgiM25545-RA	12.282	3.61847	NA	mRNA	3.56122	1.00828	19.5066	204.277	44.7937	63.028
BgiM27052-RA	24.1586	4.59446	NA	mRNA	0	0	9.17959	159.381	23.4634	72.5777
BgiM26076-RA	24.8783	4.63682	NA	mRNA	51.9938	16.1325	546.186	9404.59	2182.09	3731.07
BgiM04820-RA	28.4876	4.83226	NA	mRNA	4.27346	0	16.0643	377.126	115.184	127.011
BgiM15927-RA	16.2219	4.01987	NA	mRNA	7.12243	5.04141	35.5709	431.002	152.512	212.958
BgiM12699-RA	19.9342	4.31718	NA	mRNA	2.13673	0	21.8015	292.946	98.1196	113.641
BgiM11950-RA	3.30377	1.72411	NA	mRNA	12.8204	23.1905	16.0643	34.7944	84.2549	56.3432
BgiM31104-RA	22.899	4.51721	NA	mRNA	2.84897	0	32.1286	502.835	114.117	215.823
BgiM24404-RA	14.2485	3.83274	NA	mRNA	0.712243	0	9.17959	114.485	17.0643	28.6491
BgiM26036-RA	16.7176	4.06329	NA	mRNA	15.6694	5.04141	96.3857	1255.97	279.428	445.016
BgiM35167-RA	2.27508	1.18592	NA	mRNA	68.3754	63.5218	39.0133	161.626	99.1861	129.876
BgiM27596-RA	34.1788	5.09503	NA	mRNA	2.13673	2.01656	4.5898	181.829	63.991	101.227
BgiM17022-RA	2.16796	1.11634	NA	mRNA	59.1162	59.4887	51.6352	152.646	76.7892	141.336
BgiM35690-RA	14.039	3.81137	NA	mRNA	2.84897	3.02485	39.0133	420.9	100.253	127.966
BgiM24794-RA	22.0347	4.46171	NA	mRNA	47.7203	10.0828	182.444	3167.41	663.374	1493.57
BgiM18293-RA	4.47843	2.16299	NA	mRNA	16.3816	6.04969	16.0643	93.1592	29.8625	54.4333
BgiM27108-RA	53.2266	5.73408	NA	mRNA	0	0	0	38.1616	13.8647	23.8743
BgiM30115-RA	14.9112	3.89832	NA	mRNA	58.404	68.5632	169.822	2611.83	669.773	1164.11
BgiM00332-RA	2.84136	1.50658	NA	mRNA	24.9285	36.2982	35.5709	142.545	59.725	75.4426
BgiM35687-RA	20.6853	4.37053	NA	mRNA	0	0	8.03214	88.6696	37.3281	68.7579
BgiM25955-RA	12.2892	3.61932	NA	mRNA	0	1.00828	0	15.7136	6.3991	6.68479
BgiM32452-RA	15.5412	3.95802	NA	mRNA	2.84897	0	19.5066	240.194	58.6584	69.7128
BgiM35255-RA	3.99895	1.99962	NA	mRNA	24.2163	11.0911	17.2117	98.7712	73.5897	42.0187
BgiM27691-RA	31.157	4.96149	NA	mRNA	12.1081	9.07454	94.0908	2244.8	449.004	941.601
BgiM35733-RA	15.7811	3.98012	NA	mRNA	2.84897	0	4.5898	97.6488	10.6652	30.559
BgiM36468-RA	15.6199	3.96531	NA	mRNA	0	0	2.2949	32.5496	6.3991	18.1444
BgiM16445-RA	13.7902	3.78557	NA	mRNA	0	2.01656	4.5898	68.4664	10.6652	30.559
BgiM22956-RA	11.6553	3.54292	NA	mRNA	8.54692	9.07454	69.9944	657.727	153.578	225.373
BgiM29933-RA	15.4193	3.94667	NA	mRNA	2.84897	0	27.5388	261.519	98.1196	129.876
BgiM03624-RA	34.4882	5.10803	NA	mRNA	2.84897	2.01656	12.6219	401.819	98.1196	151.84
BgiM11200-RA	28.0721	4.81107	NA	mRNA	17.8061	1.00828	115.892	2238.07	743.362	839.419
BgiM18742-RA	29.269	4.8713	NA	mRNA	10.6837	6.04969	103.27	2115.72	580.185	857.563
BgiM20852-RA	19.9528	4.31852	NA	mRNA	10.6837	4.03313	33.276	556.711	179.175	249.247
BgiM32451-RA	24.9069	4.63848	NA	mRNA	9.25916	4.03313	30.9811	654.359	227.168	255.932
BgiM18082-RA	12.7708	3.67478	NA	mRNA	1.42449	0	13.7694	103.261	36.2616	71.6228
BgiM30109-RA	26.8352	4.74606	NA	mRNA	9.25916	2.01656	75.7316	1422.08	421.274	529.054
BgiM24421-RA	8.99225	3.16868	NA	mRNA	2.13673	0	11.4745	63.9768	21.3303	48.7035
BgiM23414-RA	27.2405	4.76768	NA	mRNA	2.84897	0	29.8337	557.833	137.581	233.013
BgiM10341-RA	16.9705	4.08496	NA	mRNA	1.42449	0	12.6219	168.36	33.062	60.1631
BgiM27946-RA	38.8714	5.28064	NA	mRNA	0	0	3.44235	109.995	23.4634	55.3883
BgiM06576-RA	13.2686	3.72994	NA	mRNA	2.84897	0	30.9811	254.785	108.785	103.137
BgiM30963-RA	12.2814	3.61841	NA	mRNA	1.42449	0	13.7694	112.24	27.7294	63.028
BgiM25714-RA	31.0129	4.95479	NA	mRNA	104.7	35.2899	776.823	18007.8	3473.65	6995.16
BgiM36402-RA	13.7006	3.77616	NA	mRNA	5.69795	3.02485	8.03214	135.81	50.1263	62.0731
BgiM29110-RA	15.208	3.92676	NA	mRNA	22.0795	2.01656	121.63	1335.66	398.877	502.314
BgiM30874-RA	23.6109	4.56138	NA	mRNA	0	0	12.6219	193.053	39.4611	98.3619
BgiM15206-RA	10.9485	3.45267	NA	mRNA	10.6837	0	65.4046	517.427	142.913	187.174
BgiM34335-RA	2.32111	1.21481	NA	mRNA	22.7918	16.1325	19.5066	59.4872	34.1286	43.9286
BgiM00892-RA	27.5162	4.78221	NA	mRNA	0	0	17.2117	297.436	71.4567	143.246
BgiM04000-RA	23.7022	4.56695	NA	mRNA	0	0	5.73724	87.5472	29.8625	51.5684
BgiM35924-RA	16.7294	4.06431	NA	mRNA	3.56122	0	14.9168	209.889	35.1951	86.9023
BgiM09958-RA	11.5114	3.52499	NA	mRNA	0	0	6.88469	60.6096	13.8647	20.0544
BgiM13043-RA	19.8849	4.3136	NA	mRNA	3.56122	3.02485	30.9811	501.713	115.184	157.57
BgiM00374-RA	18.7122	4.2259	NA	mRNA	7.12243	4.03313	65.4046	857.514	238.9	361.934
BgiM25917-RA	16.2564	4.02293	NA	mRNA	8.54692	2.01656	18.3592	307.538	77.8558	106.957
BgiM22883-RA	20.2702	4.34129	NA	mRNA	9.25916	1.00828	32.1286	532.018	147.179	208.184
BgiM23266-RA	15.0747	3.91406	NA	mRNA	4.9857	2.01656	35.5709	383.861	114.117	164.255
BgiM13477-RA	20.2854	4.34237	NA	mRNA	2.84897	0	29.8337	442.226	95.9865	152.795
BgiM06154-RA	27.0715	4.7587	NA	mRNA	7.12243	5.04141	120.482	2291.94	419.141	917.726
BgiM20756-RA	18.8855	4.23921	NA	mRNA	8.54692	0	76.8791	1021.38	219.703	398.223
BgiM22746-RA	20.5068	4.35803	NA	mRNA	16.3816	2.01656	113.597	1680.23	353.017	701.903
BgiM19881-RA	14.3977	3.84777	NA	mRNA	6.41019	0	11.4745	167.238	44.7937	64.938
BgiM34134-RA	20.83	4.38059	NA	mRNA	11.3959	7.05798	78.0265	1278.41	236.767	523.324
BgiM14964-RA	11.5462	3.52935	NA	mRNA	1.42449	0	0	17.9584	4.26607	9.5497
BgiM08680-RA	20.0966	4.32888	NA	mRNA	2.13673	1.00828	8.03214	156.014	44.7937	51.5684
BgiM20741-RA	26.85	4.74685	NA	mRNA	0	0	2.2949	66.2216	13.8647	19.0994
BgiM03682-RA	28.6462	4.84027	NA	mRNA	4.9857	0	20.6541	368.147	106.652	299.861
BgiM15816-RA	18.0671	4.1753	NA	mRNA	0	0	8.03214	107.75	19.1973	42.9737
BgiM36460-RA	19.924	4.31643	NA	mRNA	1.42449	2.01656	10.327	208.766	40.5277	52.5234
BgiM27328-RA	29.9237	4.90322	NA	mRNA	0	0	2.2949	50.508	27.7294	32.469
BgiM25682-RA	13.6526	3.7711	NA	mRNA	2.84897	0	9.17959	116.73	18.1308	47.7485
BgiM08679-RA	14.7516	3.8828	NA	mRNA	19.2306	2.01656	97.5332	1004.55	281.561	486.08
BgiM08682-RA	24.261	4.60057	NA	mRNA	34.1877	6.04969	275.388	4370.63	1544.32	1776.24
BgiM03090-RA	26.3207	4.71813	NA	mRNA	1.42449	0	19.5066	350.189	116.25	121.281
BgiM21516-RA	31.2336	4.96502	NA	mRNA	0	0	8.03214	197.542	35.1951	62.0731
BgiM10553-RA	21.7759	4.44466	NA	mRNA	0	2.01656	17.2117	287.334	56.5254	105.047
BgiM21514-RA	8.89638	3.15322	NA	mRNA	2.84897	0	0	20.2032	12.7982	3.81988
BgiM25087-RA	26.8677	4.7478	NA	mRNA	0	0	1.14745	51.6304	5.33259	11.4596
BgiM26267-RA	24.388	4.6081	NA	mRNA	1.42449	0	8.03214	171.727	29.8625	63.028
BgiM26269-RA	37.202	5.21731	NA	mRNA	1.42449	0	4.5898	166.115	40.5277	69.7128
BgiM01623-RA	2.95671	1.56399	NA	mRNA	185.183	163.342	182.444	686.909	325.288	560.568
BgiM05471-RA	2.22475	1.15364	NA	mRNA	127.492	128.052	117.04	230.092	337.019	263.572
BgiM17109-RA	3.01399	1.59168	NA	mRNA	313.387	429.528	487.666	1810.43	749.762	1151.69
BgiM28537-RA	8.78062	3.13432	NA	mRNA	39.8856	25.2071	84.9112	677.93	220.769	429.737
BgiM11768-RA	4.31382	2.10897	NA	mRNA	64.8141	75.6212	107.86	555.588	245.299	275.031
BgiM19071-RA	18.1775	4.18408	NA	mRNA	2.84897	0	14.9168	166.115	67.1906	114.596
BgiM20172-RA	19.317	4.2718	NA	mRNA	5.69795	3.02485	29.8337	452.327	129.049	190.039
BgiM02104-RA	25.706	4.68403	NA	mRNA	14.2449	6.04969	149.168	2636.52	779.624	975.98
BgiM13187-RA	4.53314	2.18051	NA	mRNA	14.2449	9.07454	18.3592	54.9976	97.0531	42.0187
BgiM29585-RA	17.6522	4.14177	NA	mRNA	8.54692	4.03313	138.841	1695.95	341.286	659.884
BgiM27985-RA	2.53545	1.34224	NA	mRNA	154.557	124.019	146.873	286.212	494.864	299.861
BgiM33601-RA	5.78092	2.5313	NA	mRNA	9.25916	15.1242	19.5066	44.896	136.514	79.2625
BgiM22949-RA	18.0245	4.17189	NA	mRNA	4.9857	0	36.7184	481.51	135.448	159.48
BgiM24002-RA	19.575	4.29094	NA	mRNA	9.97141	0	106.713	1374.94	303.957	632.19
BgiM06444-RA	6.75522	2.756	NA	mRNA	4.9857	5.04141	19.5066	118.974	37.3281	51.5684
BgiM26259-RA	22.2381	4.47496	NA	mRNA	7.12243	1.00828	52.7827	844.045	218.636	322.78
BgiM16727-RA	22.8718	4.5155	NA	mRNA	13.5326	1.00828	154.906	2311.02	690.037	906.267
BgiM00899-RA	11.9367	3.57734	NA	mRNA	0	0	1.14745	6.7344	8.53214	14.3246
BgiM13283-RA	23.7006	4.56685	NA	mRNA	4.27346	1.00828	43.6031	707.112	185.574	298.906
BgiM11319-RA	22.5699	4.49633	NA	mRNA	4.27346	2.01656	45.898	686.909	218.636	303.681
BgiM29564-RA	31.4547	4.97521	NA	mRNA	0	0	10.327	239.071	28.796	101.227
BgiM33872-RA	16.3213	4.02868	NA	mRNA	2.84897	2.01656	21.8015	283.967	52.2593	121.281
BgiM28722-RA	9.81076	3.29436	NA	mRNA	9.97141	5.04141	59.6673	415.288	162.111	168.075
BgiM21128-RA	5.62221	2.49114	NA	mRNA	1.42449	1.00828	3.44235	17.9584	7.46562	14.3246
BgiM08594-RA	2.42713	1.27925	NA	mRNA	26.353	25.2071	41.3082	98.7712	61.858	66.8479
BgiM36284-RA	57.0032	5.83297	NA	mRNA	0	0	0	61.732	5.33259	14.3246
BgiM03412-RA	23.9214	4.58023	NA	mRNA	61.9652	12.0994	755.021	11770.6	2623.63	5471.98
BgiM36302-RA	17.7151	4.14691	NA	mRNA	19.2306	6.04969	63.1097	958.53	259.164	372.438
BgiM36128-RA	24.4824	4.61367	NA	mRNA	0	0	8.03214	147.034	24.5299	59.2082
BgiM13202-RA	42.4852	5.40889	NA	mRNA	1.42449	2.01656	9.17959	399.574	56.5254	140.381
BgiM35196-RA	10.6686	3.41529	NA	mRNA	1.42449	0	3.44235	30.3048	3.19955	32.469
BgiM25662-RA	4.63238	2.21175	NA	mRNA	41.3101	44.3644	61.9622	387.228	120.516	181.444
BgiM26057-RA	18.6284	4.21943	NA	mRNA	1.42449	2.01656	18.3592	274.988	65.0575	91.6771
BgiM24740-RA	14.0365	3.81111	NA	mRNA	2.13673	0	13.7694	150.402	46.9268	44.8836
BgiM14028-RA	13.72	3.77821	NA	mRNA	42.7346	89.7371	257.029	2892.43	752.961	1717.04
BgiM27618-RA	2.0161	1.01157	NA	mRNA	46.2958	44.3644	65.4046	131.321	95.9865	88.8122
BgiM36228-RA	22.8912	4.51672	NA	mRNA	6.41019	0	34.4235	583.648	136.514	246.382
BgiM11317-RA	12.0902	3.59577	NA	mRNA	0.712243	4.03313	16.0643	148.157	56.5254	63.028
BgiM16370-RA	21.6983	4.43951	NA	mRNA	1.42449	2.01656	21.8015	359.168	72.5232	146.11
BgiM18916-RA	22.6675	4.50256	NA	mRNA	4.9857	0	78.0265	1145.97	341.286	425.917
BgiM17973-RA	16.1489	4.01337	NA	mRNA	27.7775	10.0828	104.418	1240.25	367.948	711.453
BgiM03842-RA	22.1261	4.46768	NA	mRNA	5.69795	0	32.1286	544.364	141.847	181.444
BgiM36268-RA	29.9768	4.90577	NA	mRNA	0	0	1.14745	51.6304	9.59865	15.2795
BgiM33387-RA	25.6352	4.68005	NA	mRNA	3.56122	0	40.1607	716.091	139.714	300.816
BgiM17662-RA	20.3033	4.34364	NA	mRNA	4.9857	8.06626	55.0775	864.248	181.308	365.754
BgiM01654-RA	19.6943	4.2997	NA	mRNA	27.0652	6.04969	134.252	2050.63	508.729	763.976
BgiM30451-RA	27.7211	4.79291	NA	mRNA	4.9857	0	103.27	1800.33	465.001	774.481
BgiM18496-RA	20.174	4.33443	NA	mRNA	53.4183	30.2485	174.412	3173.03	598.316	1463.01
BgiM05587-RA	20.3555	4.34734	NA	mRNA	2.84897	5.04141	40.1607	608.341	142.913	254.977
BgiM11201-RA	16.7491	4.06602	NA	mRNA	0.712243	0	86.0587	863.126	210.104	402.997
BgiM12464-RA	30.2092	4.91692	NA	mRNA	1.42449	0	48.1929	941.694	236.767	362.889
BgiM13890-RA	19.5731	4.2908	NA	mRNA	17.8061	4.03313	195.066	2635.4	495.93	1141.19
BgiM07234-RA	18.1154	4.17914	NA	mRNA	0	2.01656	9.17959	126.831	33.062	67.8029
BgiM03717-RA	7.08238	2.82423	NA	mRNA	7.83468	14.116	22.949	149.279	90.654	86.9023
BgiM05058-RA	13.8242	3.78913	NA	mRNA	0	0	29.8337	248.05	78.9223	104.092
BgiM27752-RA	26.5667	4.73155	NA	mRNA	0.712243	0	3.44235	90.9144	11.7317	44.8836
BgiM07180-RA	8.42015	3.07385	NA	mRNA	21.3673	21.1739	61.9622	466.919	125.849	297.951
BgiM22515-RA	18.4336	4.20426	NA	mRNA	0	1.00828	2.2949	50.508	12.7982	22.9193
BgiM35264-RA	2.94577	1.55865	NA	mRNA	4.27346	11.0911	13.7694	38.1616	17.0643	33.424
BgiM29611-RA	42.085	5.39523	NA	mRNA	0.712243	0	13.7694	374.882	92.787	201.499
BgiM32332-RA	15.5519	3.95901	NA	mRNA	0.712243	2.01656	10.327	130.198	58.6584	35.3339
BgiM32334-RA	9.0666	3.18056	NA	mRNA	2.13673	2.01656	8.03214	72.956	23.4634	25.7842
BgiM17555-RA	21.0832	4.39802	NA	mRNA	54.8427	16.1325	488.813	6651.34	2166.1	3013.89
BgiM12479-RA	2.80488	1.48794	NA	mRNA	701.56	424.487	577.167	1923.79	1212.63	1643.5
BgiM13400-RA	12.0353	3.5892	NA	mRNA	1.42449	0	2.2949	32.5496	5.33259	22.9193
BgiM31969-RA	34.0576	5.08991	NA	mRNA	7.83468	1.00828	112.45	2479.38	390.345	1309.26
BgiM15683-RA	21.4656	4.42395	NA	mRNA	5.69795	1.00828	25.2439	432.124	89.5874	193.859
BgiM35672-RA	5.22685	2.38594	NA	mRNA	0	0	2.2949	3.3672	4.26607	10.5047
BgiM07085-RA	22.7949	4.51064	NA	mRNA	2.84897	0	26.3913	414.166	122.649	161.39
BgiM01656-RA	13.5726	3.76263	NA	mRNA	1.42449	0	10.327	112.24	33.062	32.469
BgiM26820-RA	18.836	4.23542	NA	mRNA	2.84897	0	21.8015	362.535	52.2593	75.4426
BgiM13169-RA	14.823	3.88976	NA	mRNA	4.9857	2.01656	33.276	382.738	104.519	129.876
BgiM30391-RA	7.45949	2.89908	NA	mRNA	5.69795	7.05798	16.0643	129.076	43.7272	51.5684
BgiM30393-RA	5.56553	2.47652	NA	mRNA	42.7346	37.3064	73.4367	445.593	171.709	243.517
BgiM28137-RA	21.5424	4.4291	NA	mRNA	135.326	35.2899	900.747	14716.9	2815.61	5577.03
BgiM30540-RA	8.55573	3.09689	NA	mRNA	0	0	16.0643	93.1592	17.0643	38.1988
BgiM26263-RA	37.6736	5.23548	NA	mRNA	1.42449	0	5.73724	205.399	47.9933	69.7128
BgiM34549-RA	28.4938	4.83257	NA	mRNA	19.2306	2.01656	183.592	3538.93	811.62	1526.04
BgiM36091-RA	40.789	5.35011	NA	mRNA	0	0	0	32.5496	4.26607	21.0093
BgiM23272-RA	31.0516	4.9566	NA	mRNA	1.42449	0	0	60.6096	5.33259	21.9643
BgiM21657-RA	21.7641	4.44388	NA	mRNA	2.84897	3.02485	42.4556	625.177	177.042	279.806
BgiM00769-RA	25.4026	4.66691	NA	mRNA	3.56122	4.03313	49.3403	909.144	197.306	375.303
BgiM33571-RA	18.4862	4.20837	NA	mRNA	7.12243	2.01656	52.7827	744.151	173.842	252.112
BgiM15384-RA	7.06037	2.81974	NA	mRNA	37.0367	42.3479	73.4367	620.687	147.179	319.915
BgiM20176-RA	20.1189	4.33048	NA	mRNA	22.7918	2.01656	98.6806	1538.81	313.556	659.884
BgiM25952-RA	2.98611	1.57827	NA	mRNA	21.3673	31.2568	24.0964	50.508	109.851	71.6228
BgiM21914-RA	2.08411	1.05943	NA	mRNA	83.3325	70.5798	69.9944	143.667	181.308	143.246
BgiM30699-RA	15.0847	3.91502	NA	mRNA	2.84897	4.03313	29.8337	365.902	66.1241	142.291
BgiM26831-RA	16.8208	4.07217	NA	mRNA	58.404	7.05798	322.433	3817.28	1361.94	1368.47
BgiM13205-RA	13.4568	3.75027	NA	mRNA	0	0	9.17959	83.0576	21.3303	37.2438
BgiM30820-RA	2.40301	1.26484	NA	mRNA	32.051	31.2568	27.5388	76.3232	89.5874	54.4333
BgiM09514-RA	2.57128	1.36249	NA	mRNA	81.1957	56.4638	34.4235	145.912	154.645	144.201
BgiM04611-RA	56.1374	5.81089	NA	mRNA	0.712243	0	5.73724	239.071	88.5209	114.596
BgiM24770-RA	7.41898	2.89122	NA	mRNA	19.9428	36.2982	49.3403	461.307	136.514	194.814
BgiM13193-RA	9.32659	3.22135	NA	mRNA	0	0	8.03214	53.8752	6.3991	26.7392
BgiM16101-RA	14.8678	3.89412	NA	mRNA	7.12243	1.00828	43.6031	463.551	129.049	196.724
BgiM31277-RA	23.0004	4.52359	NA	mRNA	0	0	1.14745	58.3648	0	0
BgiM10503-RA	24.7056	4.62677	NA	mRNA	17.0938	2.01656	56.225	1213.31	159.978	522.369
BgiM07384-RA	30.8504	4.94722	NA	mRNA	0	0	2.2949	68.4664	17.0643	28.6491
BgiM22950-RA	16.4676	4.04155	NA	mRNA	5.69795	1.00828	29.8337	384.983	114.117	125.101
BgiM00316-RA	19.8402	4.31035	NA	mRNA	2.84897	1.00828	33.276	470.286	106.652	187.174
BgiM14957-RA	19.0153	4.24909	NA	mRNA	5.69795	1.00828	81.4689	1027	262.363	413.502
BgiM12070-RA	6.82686	2.77122	NA	mRNA	10.6837	12.0994	5.73724	48.2632	102.386	52.5234
BgiM20630-RA	11.9768	3.58217	NA	mRNA	1.42449	1.00828	21.8015	200.91	47.9933	57.2982
BgiM14592-RA	4.81754	2.2683	NA	mRNA	27.7775	16.1325	35.5709	164.993	82.1218	141.336
BgiM22503-RA	22.2205	4.47382	NA	mRNA	38.4611	14.116	461.274	6747.87	2106.37	2594.65
BgiM36321-RA	19.1154	4.25667	NA	mRNA	0	0	3.44235	46.0184	11.7317	34.3789
BgiM07100-RA	25.4111	4.66739	NA	mRNA	5.69795	0	20.6541	392.84	82.1218	230.148
BgiM14292-RA	9.97732	3.31865	NA	mRNA	17.8061	15.1242	53.9301	502.835	115.184	261.662
BgiM22260-RA	3.47783	1.79819	NA	mRNA	32.051	31.2568	32.1286	134.688	75.7227	125.101
BgiM10167-RA	51.7163	5.69255	NA	mRNA	0	0	0	44.896	10.6652	18.1444
BgiM18246-RA	22.359	4.48278	NA	mRNA	9.97141	0	55.0775	905.777	191.973	387.718
BgiM13209-RA	46.4341	5.53711	NA	mRNA	0	0	0	29.1824	5.33259	31.514
BgiM03987-RA	5.51655	2.46377	NA	mRNA	8.54692	6.04969	4.5898	48.2632	10.6652	53.4783
BgiM17162-RA	18.0861	4.17681	NA	mRNA	12.8204	1.00828	89.501	1202.09	220.769	470.8
BgiM32216-RA	17.5007	4.12934	NA	mRNA	0	3.02485	13.7694	202.032	39.4611	76.3976
BgiM04092-RA	22.3354	4.48126	NA	mRNA	10.6837	2.01656	27.5388	574.669	135.448	219.643
BgiM00376-RA	2.4196	1.27477	NA	mRNA	16.3816	18.1491	14.9168	52.7528	38.3946	30.559
BgiM14523-RA	17.1554	4.10059	NA	mRNA	0.712243	0	33.276	345.699	92.787	168.075
BgiM20942-RA	11.4586	3.51836	NA	mRNA	1.42449	0	2.2949	35.9168	8.53214	13.3696
BgiM36334-RA	13.1468	3.71664	NA	mRNA	0	0	10.327	90.9144	22.3969	40.1087
BgiM10663-RA	28.4811	4.83193	NA	mRNA	0	0	9.17959	184.074	53.3259	63.983
BgiM22157-RA	17.7696	4.15134	NA	mRNA	0	2.01656	3.44235	70.7112	9.59865	41.0637
BgiM17343-RA	2.61222	1.38527	NA	mRNA	50.5693	53.439	61.9622	177.339	98.1196	160.435
BgiM27977-RA	27.9714	4.80588	NA	mRNA	7.83468	4.03313	221.458	4119.21	710.3	1736.14
BgiM00188-RA	30.4388	4.92784	NA	mRNA	1.42449	0	16.0643	381.616	97.0531	96.452
BgiM11593-RA	20.4381	4.35319	NA	mRNA	4.9857	2.01656	66.552	810.373	202.638	518.549
BgiM03043-RA	2.1756	1.12141	NA	mRNA	180.91	189.557	154.906	514.059	259.164	371.483
BgiM21512-RA	21.979	4.45805	NA	mRNA	12.1081	4.03313	150.316	2297.55	539.658	851.833
BgiM27428-RA	32.7279	5.03245	NA	mRNA	1.42449	0	14.9168	383.861	67.1906	129.876
BgiM24587-RA	9.75405	3.286	NA	mRNA	27.0652	16.1325	67.6995	562.323	284.76	247.337
BgiM08142-RA	8.36522	3.0644	NA	mRNA	124.643	64.5301	213.426	1883.39	681.504	813.635
BgiM24832-RA	4.8117	2.26655	NA	mRNA	15.6694	36.2982	26.3913	206.522	67.1906	108.867
BgiM31747-RA	16.6123	4.05418	NA	mRNA	28.4897	1.00828	206.541	2375	527.926	1040.92
BgiM07943-RA	14.0714	3.8147	NA	mRNA	4.27346	0	28.6862	253.662	90.654	138.471
BgiM22958-RA	26.2475	4.71411	NA	mRNA	0.712243	2.01656	3.44235	118.974	22.3969	57.2982
BgiM09402-RA	29.0558	4.86075	NA	mRNA	16.3816	9.07454	157.201	3212.31	907.606	1228.09
BgiM25302-RA	18.7204	4.22654	NA	mRNA	2.13673	0	50.4878	628.544	177.042	205.319
BgiM10345-RA	4.60225	2.20234	NA	mRNA	91.8794	60.4969	153.758	716.091	264.496	433.556
BgiM30215-RA	23.5885	4.56001	NA	mRNA	2.13673	0	17.2117	268.254	94.92	126.056
BgiM17241-RA	14.0566	3.81317	NA	mRNA	2.84897	2.01656	14.9168	133.566	56.5254	106.957
BgiM25515-RA	22.8051	4.51129	NA	mRNA	0.712243	1.00828	18.3592	300.803	70.3901	118.416
BgiM25833-RA	29.7805	4.8963	NA	mRNA	0	0	3.44235	66.2216	25.5964	52.5234
BgiM13382-RA	10.5292	3.39633	NA	mRNA	0	0	19.5066	108.873	23.4634	86.9023
BgiM21182-RA	61.2145	5.9358	NA	mRNA	0	0	0	60.6096	10.6652	16.2345
BgiM16532-RA	17.825	4.15583	NA	mRNA	1.42449	0	16.0643	212.134	44.7937	79.2625
BgiM35679-RA	5.66293	2.50155	NA	mRNA	0.712243	0	2.2949	10.1016	3.19955	10.5047
BgiM35293-RA	2.77194	1.47089	NA	mRNA	12.8204	6.04969	8.03214	21.3256	22.3969	33.424
BgiM22287-RA	10.9129	3.44796	NA	mRNA	2.84897	0	10.327	86.4248	28.796	42.9737
BgiM14903-RA	28.3057	4.82302	NA	mRNA	0	5.04141	26.3913	564.567	91.7205	273.121
BgiM02280-RA	21.082	4.39794	NA	mRNA	4.27346	2.01656	35.5709	502.835	193.04	215.823
BgiM27281-RA	16.9785	4.08564	NA	mRNA	11.3959	0	20.6541	318.762	85.3214	163.3
BgiM10982-RA	29.1283	4.86435	NA	mRNA	0	0	5.73724	105.506	39.4611	63.028
BgiM03999-RA	4.92658	2.30059	NA	mRNA	4.27346	0	10.327	44.896	11.7317	21.0093
BgiM36337-RA	9.28222	3.21447	NA	mRNA	0	0	5.73724	34.7944	8.53214	21.9643
BgiM30114-RA	23.2513	4.53924	NA	mRNA	17.8061	6.04969	206.541	3177.52	959.865	1251.97
BgiM33964-RA	23.5347	4.55672	NA	mRNA	12.1081	0	29.8337	662.216	132.248	225.373
BgiM14883-RA	12.7124	3.66817	NA	mRNA	0.712243	0	3.44235	42.6512	4.26607	22.9193
BgiM10166-RA	20.1791	4.33479	NA	mRNA	0	3.02485	11.4745	150.402	55.4589	114.596
BgiM30218-RA	11.209	3.48659	NA	mRNA	1.42449	0	12.6219	99.8936	25.5964	46.7935
BgiM24940-RA	6.42219	2.68306	NA	mRNA	21.3673	19.1574	28.6862	237.949	77.8558	136.561
BgiM35663-RA	23.8494	4.57588	NA	mRNA	0	0	8.03214	131.321	35.1951	58.2532
BgiM02233-RA	20.0493	4.32548	NA	mRNA	4.9857	11.0911	51.6352	846.29	177.042	361.934
BgiM22308-RA	9.26479	3.21176	NA	mRNA	2.13673	6.04969	9.17959	97.6488	25.5964	49.6585
BgiM30120-RA	2.1327	1.09268	NA	mRNA	9.25916	26.2153	13.7694	31.4272	43.7272	31.514
BgiM21953-RA	82.0444	6.35833	NA	mRNA	0.712243	0	0	176.217	0	0
BgiM31775-RA	30.6551	4.93806	NA	mRNA	5.69795	0	59.6673	1181.89	354.084	510.909
BgiM23669-RA	7.37531	2.8827	NA	mRNA	1.42449	0	10.327	57.2424	13.8647	24.8292
BgiM13203-RA	28.0196	4.80836	NA	mRNA	0	0	6.88469	144.79	31.9955	55.3883
BgiM21050-RA	10.487	3.39053	NA	mRNA	0	0	8.03214	54.9976	9.59865	33.424
BgiM24401-RA	16.4826	4.04287	NA	mRNA	3.56122	0	19.5066	228.97	72.5232	101.227
BgiM24398-RA	18.6965	4.2247	NA	mRNA	2.84897	0	12.6219	205.399	34.1286	75.4426
BgiM35757-RA	29.8179	4.89811	NA	mRNA	0	0	6.88469	153.769	25.5964	67.8029
BgiM00088-RA	7.48341	2.9037	NA	mRNA	3.56122	4.03313	5.73724	62.8544	13.8647	32.469
BgiM00090-RA	22.1651	4.47022	NA	mRNA	2.13673	4.03313	4.5898	121.219	63.991	84.0374
BgiM00143-RA	18.9012	4.24041	NA	mRNA	9.25916	1.00828	45.898	635.279	206.904	245.427
BgiM00145-RA	18.2119	4.18681	NA	mRNA	2.84897	1.00828	8.03214	148.157	43.7272	49.6585
BgiM00146-RA	36.613	5.19428	NA	mRNA	0	0	8.03214	207.644	70.3901	67.8029
BgiM00236-RA	21.6706	4.43767	NA	mRNA	5.69795	2.01656	48.1929	739.662	215.436	286.491
BgiM00277-RA	14.1769	3.82547	NA	mRNA	5.69795	1.00828	47.0454	538.752	99.1861	143.246
BgiM00281-RA	15.8219	3.98385	NA	mRNA	1.42449	0	4.5898	81.9352	12.7982	21.9643
BgiM00291-RA	22.8634	4.51497	NA	mRNA	2.84897	0	11.4745	216.623	67.1906	75.4426
BgiM00372-RA	11.7316	3.55232	NA	mRNA	9.25916	4.03313	20.6541	257.03	38.3946	118.416
BgiM00508-RA	22.7121	4.50539	NA	mRNA	2.13673	0	20.6541	292.946	121.583	134.651
BgiM00647-RA	15.3772	3.94272	NA	mRNA	2.84897	10.0828	33.276	420.9	138.647	171.895
BgiM00697-RA	7.14679	2.83729	NA	mRNA	6.41019	14.116	27.5388	190.808	47.9933	113.641
BgiM00720-RA	31.634	4.9834	NA	mRNA	1.42449	0	17.2117	386.106	78.9223	169.03
BgiM01085-RA	24.9058	4.63841	NA	mRNA	0.712243	0	3.44235	77.4456	14.9312	45.8386
BgiM01310-RA	4.5221	2.17699	NA	mRNA	2.84897	3.02485	4.5898	26.9376	6.3991	19.0994
BgiM01329-RA	16.5052	4.04485	NA	mRNA	0	4.03313	9.17959	127.954	36.2616	76.3976
BgiM01655-RA	17.2937	4.11218	NA	mRNA	7.83468	0	58.5199	728.438	161.044	281.716
BgiM01657-RA	23.0124	4.52434	NA	mRNA	0	0	36.7184	546.609	154.645	175.715
BgiM01718-RA	22.5163	4.4929	NA	mRNA	2.84897	0	47.0454	723.948	137.581	293.176
BgiM01807-RA	22.5982	4.49814	NA	mRNA	0	0	2.2949	50.508	11.7317	21.0093
BgiM01808-RA	10.9187	3.44873	NA	mRNA	0	0	1.14745	16.836	5.33259	4.77485
BgiM01915-RA	25.3192	4.66216	NA	mRNA	7.83468	2.01656	36.7184	783.435	167.443	263.572
BgiM02062-RA	8.84376	3.14466	NA	mRNA	7.12243	3.02485	19.5066	168.36	47.9933	57.2982
BgiM02180-RA	12.4423	3.63718	NA	mRNA	5.69795	1.00828	11.4745	144.79	42.6607	55.3883
BgiM02902-RA	22.4693	4.48988	NA	mRNA	12.1081	8.06626	168.675	2694.88	667.64	911.997
BgiM02920-RA	13.086	3.70996	NA	mRNA	10.6837	8.06626	50.4878	508.447	180.241	234.923
BgiM03021-RA	2.46873	1.30377	NA	mRNA	17.0938	5.04141	11.4745	28.06	34.1286	22.9193
BgiM03061-RA	23.6486	4.56369	NA	mRNA	3.56122	0	19.5066	317.639	101.319	159.48
BgiM03184-RA	13.0272	3.70346	NA	mRNA	150.283	33.2733	584.052	5853.32	2093.57	2070.38
BgiM03210-RA	19.5649	4.2902	NA	mRNA	3.56122	0	22.949	326.618	67.1906	151.84
BgiM03317-RA	9.51362	3.24999	NA	mRNA	0.712243	0	0	4.4896	3.19955	11.4596
BgiM03681-RA	4.74	2.24489	NA	mRNA	11.3959	7.05798	6.88469	52.7528	20.2638	52.5234
BgiM03942-RA	13.4719	3.75188	NA	mRNA	2.13673	1.00828	4.5898	63.9768	19.1973	39.1538
BgiM03943-RA	14.7175	3.87946	NA	mRNA	2.84897	2.01656	4.5898	94.2816	17.0643	47.7485
BgiM03944-RA	3.55348	1.82923	NA	mRNA	14.2449	17.1408	14.9168	87.5472	31.9955	48.7035
BgiM04308-RA	17.4791	4.12756	NA	mRNA	0	2.01656	2.2949	52.7528	15.9978	30.559
BgiM04440-RA	22.5993	4.49821	NA	mRNA	14.2449	2.01656	39.0133	736.295	236.767	307.5
BgiM04556-RA	19.7216	4.3017	NA	mRNA	6.41019	1.00828	18.3592	323.251	85.3214	127.011
BgiM04672-RA	18.298	4.19361	NA	mRNA	0.712243	1.00828	8.03214	136.933	25.5964	41.0637
BgiM04673-RA	23.6979	4.56669	NA	mRNA	1.42449	0	8.03214	164.993	40.5277	51.5684
BgiM04822-RA	16.8904	4.07814	NA	mRNA	4.27346	4.03313	45.898	562.323	155.712	220.598
BgiM04824-RA	24.6934	4.62605	NA	mRNA	1.42449	0	42.4556	637.523	229.301	251.157
BgiM05210-RA	5.6926	2.50909	NA	mRNA	53.4183	86.7123	110.155	765.477	223.969	442.151
BgiM05369-RA	20.7329	4.37385	NA	mRNA	0.712243	0	0	31.4272	5.33259	6.68479
BgiM05632-RA	17.366	4.11819	NA	mRNA	1.42449	2.01656	2.2949	68.4664	13.8647	41.0637
BgiM05669-RA	7.68204	2.94149	NA	mRNA	0	0	2.2949	14.5912	3.19955	9.5497
BgiM05851-RA	79.2202	6.3078	NA	mRNA	0	0	1.14745	95.404	39.4611	69.7128
BgiM05888-RA	14.0018	3.80754	NA	mRNA	0	0	2.2949	28.06	9.59865	13.3696
BgiM05925-RA	9.06701	3.18063	NA	mRNA	0	0	8.03214	39.284	12.7982	32.469
BgiM05986-RA	33.1045	5.04896	NA	mRNA	3.56122	0	16.0643	347.944	135.448	212.958
BgiM06088-RA	10.66	3.41414	NA	mRNA	0.712243	0	3.44235	31.4272	10.6652	16.2345
BgiM06089-RA	10.3591	3.37283	NA	mRNA	1.42449	0	1.14745	26.9376	8.53214	4.77485
BgiM06120-RA	6.41402	2.68123	NA	mRNA	0.712243	0	4.5898	25.8152	7.46562	8.59473
BgiM06148-RA	19.1664	4.2605	NA	mRNA	11.3959	3.02485	89.501	1177.4	396.744	444.061
BgiM06150-RA	14.5889	3.8668	NA	mRNA	5.69795	2.01656	32.1286	381.616	98.1196	121.281
BgiM06194-RA	19.1853	4.26193	NA	mRNA	2.84897	0	26.3913	334.475	99.1861	153.75
BgiM06196-RA	18.6261	4.21925	NA	mRNA	7.12243	4.03313	56.225	776.701	216.503	287.446
BgiM06700-RA	20.5572	4.36157	NA	mRNA	0	1.00828	2.2949	53.8752	22.3969	20.0544
BgiM06701-RA	10.874	3.44281	NA	mRNA	0	2.01656	14.9168	132.443	28.796	37.2438
BgiM06704-RA	2.80971	1.49042	NA	mRNA	9.97141	13.1077	19.5066	42.6512	30.929	48.7035
BgiM06889-RA	4.49637	2.16876	NA	mRNA	0.712243	1.00828	3.44235	14.5912	3.19955	10.5047
BgiM07064-RA	16.8298	4.07295	NA	mRNA	1.42449	0	10.327	125.709	41.5942	53.4783
BgiM07065-RA	10.2854	3.36252	NA	mRNA	8.54692	13.1077	29.8337	317.639	73.5897	151.84
BgiM07084-RA	19.3629	4.27522	NA	mRNA	7.12243	0	11.4745	214.378	77.8558	94.5421
BgiM07123-RA	12.1666	3.60485	NA	mRNA	3.56122	1.00828	47.0454	367.025	130.115	147.065
BgiM07681-RA	10.5172	3.39468	NA	mRNA	1.42449	0	4.5898	32.5496	14.9312	29.6041
BgiM08110-RA	28.6892	4.84243	NA	mRNA	1.42449	0	5.73724	156.014	26.6629	63.028
BgiM08111-RA	14.9169	3.89888	NA	mRNA	1.42449	0	26.3913	273.866	62.9245	98.3619
BgiM08355-RA	22.6816	4.50345	NA	mRNA	1.42449	0	6.88469	145.912	41.5942	32.469
BgiM08398-RA	2.20824	1.1429	NA	mRNA	98.2896	74.6129	71.1418	133.566	221.836	185.264
BgiM08602-RA	10.6889	3.41804	NA	mRNA	1.42449	0	2.2949	24.6928	13.8647	15.2795
BgiM08603-RA	26.9597	4.75273	NA	mRNA	2.84897	0	8.03214	196.42	63.991	70.6678
BgiM08681-RA	13.0518	3.70618	NA	mRNA	4.27346	0	8.03214	102.138	23.4634	52.5234
BgiM08712-RA	23.146	4.53269	NA	mRNA	0	0	4.5898	96.5264	17.0643	24.8292
BgiM08713-RA	17.8895	4.16104	NA	mRNA	0.712243	0	14.9168	176.217	54.3924	73.5327
BgiM08811-RA	21.3965	4.4193	NA	mRNA	0.712243	2.01656	22.949	361.413	44.7937	172.85
BgiM09104-RA	16.7485	4.06596	NA	mRNA	0	0	1.14745	22.448	5.33259	14.3246
BgiM09105-RA	12.8416	3.68275	NA	mRNA	0	0	3.44235	26.9376	19.1973	15.2795
BgiM09192-RA	18.7204	4.22654	NA	mRNA	6.41019	0	27.5388	390.595	86.3879	184.309
BgiM09294-RA	2.23022	1.15719	NA	mRNA	44.1591	35.2899	39.0133	114.485	78.9223	72.5777
BgiM09414-RA	16.4924	4.04373	NA	mRNA	2.84897	0	55.0775	552.221	216.503	209.138
BgiM09806-RA	20.0014	4.32203	NA	mRNA	4.27346	0	25.2439	360.29	99.1861	158.525
BgiM10106-RA	17.4162	4.12236	NA	mRNA	0	0	1.14745	31.4272	0	12.4146
BgiM10168-RA	11.6228	3.53889	NA	mRNA	0	0	2.2949	14.5912	7.46562	20.0544
BgiM10342-RA	9.6888	3.27632	NA	mRNA	2.13673	0	6.88469	47.1408	30.929	21.9643
BgiM10344-RA	15.6603	3.96904	NA	mRNA	0	0	4.5898	59.4872	11.7317	21.9643
BgiM10386-RA	25.898	4.69477	NA	mRNA	4.27346	0	5.73724	168.36	55.4589	71.6228
BgiM10394-RA	15.8437	3.98584	NA	mRNA	2.13673	0	10.327	121.219	40.5277	57.2982
BgiM10888-RA	7.20931	2.84986	NA	mRNA	10.6837	4.03313	11.4745	33.672	108.785	55.3883
BgiM10895-RA	2.76588	1.46774	NA	mRNA	7.12243	15.1242	11.4745	23.5704	42.6607	29.6041
BgiM10903-RA	3.61553	1.85421	NA	mRNA	14.2449	20.1656	18.3592	54.9976	74.6562	64.938
BgiM11332-RA	3.072	1.61918	NA	mRNA	34.1877	24.1988	24.0964	101.016	70.3901	84.9924
BgiM11433-RA	2.30359	1.20389	NA	mRNA	181.622	128.052	148.021	457.939	324.221	274.076
BgiM11563-RA	22.4032	4.48563	NA	mRNA	2.13673	0	25.2439	423.145	89.5874	131.786
BgiM11617-RA	18.595	4.21684	NA	mRNA	2.84897	0	18.3592	276.11	51.1928	92.6321
BgiM11632-RA	13.7243	3.77866	NA	mRNA	1.42449	1.00828	16.0643	190.808	30.929	50.6134
BgiM11635-RA	18.727	4.22705	NA	mRNA	2.84897	0	2.2949	72.956	22.3969	26.7392
BgiM11885-RA	8.53657	3.09366	NA	mRNA	0.712243	0	2.2949	0	3.19955	33.424
BgiM11949-RA	2.40961	1.2688	NA	mRNA	23.504	20.1656	19.5066	40.4064	66.1241	47.7485
BgiM11959-RA	30.7466	4.94236	NA	mRNA	0	0	16.0643	331.108	79.9888	126.056
BgiM11975-RA	3.93353	1.97582	NA	mRNA	2.84897	6.04969	10.327	41.5288	10.6652	27.6941
BgiM12020-RA	4.6827	2.22734	NA	mRNA	0	1.00828	5.73724	16.836	9.59865	10.5047
BgiM12072-RA	4.7799	2.25698	NA	mRNA	39.8856	42.3479	17.2117	148.157	213.303	119.371
BgiM12406-RA	4.26211	2.09157	NA	mRNA	10.6837	9.07454	10.327	21.3256	44.7937	66.8479
BgiM12407-RA	2.97082	1.57086	NA	mRNA	6.41019	7.05798	10.327	11.224	29.8625	32.469
BgiM12408-RA	3.86778	1.95151	NA	mRNA	9.25916	12.0994	20.6541	23.5704	53.3259	89.7672
BgiM12758-RA	5.70129	2.51129	NA	mRNA	4.27346	2.01656	5.73724	15.7136	31.9955	27.6941
BgiM12884-RA	17.334	4.11553	NA	mRNA	4.9857	0	9.17959	158.258	47.9933	63.028
BgiM13196-RA	17.2968	4.11243	NA	mRNA	7.83468	2.01656	18.3592	280.6	90.654	140.381
BgiM13198-RA	15.4523	3.94975	NA	mRNA	4.27346	0	3.44235	78.568	23.4634	38.1988
BgiM13208-RA	12.9827	3.69852	NA	mRNA	0	0	2.2949	28.06	9.59865	9.5497
BgiM13293-RA	12.6768	3.66411	NA	mRNA	2.13673	0	27.5388	255.907	52.2593	84.9924
BgiM13374-RA	13.2721	3.73032	NA	mRNA	0	0	1.14745	20.2032	4.26607	8.59473
BgiM13565-RA	6.33131	2.6625	NA	mRNA	69.0876	45.3727	113.597	830.576	213.303	407.772
BgiM13795-RA	28.8619	4.85109	NA	mRNA	8.54692	0	44.7505	1016.89	149.312	412.547
BgiM13924-RA	4.22236	2.07805	NA	mRNA	30.6265	19.1574	37.8658	205.399	67.1906	102.182
BgiM14047-RA	19.5626	4.29003	NA	mRNA	9.97141	1.00828	136.546	1743.09	530.059	639.83
BgiM14048-RA	19.1103	4.25628	NA	mRNA	39.8856	9.07454	224.9	3075.38	1072.92	1111.59
BgiM14128-RA	23.3104	4.5429	NA	mRNA	2.84897	9.07454	4.5898	23.5704	149.312	244.472
BgiM14263-RA	6.31851	2.65959	NA	mRNA	47.7203	20.1656	107.86	517.427	265.563	335.195
BgiM14332-RA	26.6458	4.73584	NA	mRNA	2.84897	1.00828	0	93.1592	19.1973	27.6941
BgiM14489-RA	3.54387	1.82533	NA	mRNA	14.2449	14.116	26.3913	84.18	44.7937	68.7579
BgiM14491-RA	2.77032	1.47005	NA	mRNA	153.132	171.408	146.873	351.311	505.529	451.701
BgiM14696-RA	15.0508	3.91177	NA	mRNA	0	0	2.2949	30.3048	7.46562	17.1895
BgiM14886-RA	9.49916	3.2478	NA	mRNA	1.42449	0	0	11.224	3.19955	11.4596
BgiM14888-RA	2.73005	1.44893	NA	mRNA	57.6917	64.5301	48.1929	144.79	202.638	120.326
BgiM14914-RA	24.1005	4.59099	NA	mRNA	2.84897	2.01656	30.9811	533.14	141.847	222.508
BgiM14954-RA	69.0953	6.11052	NA	mRNA	0	0	0	63.9768	14.9312	20.0544
BgiM14965-RA	2.42193	1.27616	NA	mRNA	64.8141	90.7454	83.7638	240.194	133.315	208.184
BgiM15051-RA	2.22428	1.15334	NA	mRNA	51.9938	48.3976	22.949	79.6904	88.5209	107.912
BgiM15060-RA	5.36998	2.42492	NA	mRNA	2.84897	0	8.03214	37.0392	9.59865	18.1444
BgiM15061-RA	4.68905	2.2293	NA	mRNA	5.69795	7.05798	14.9168	74.0784	26.6629	34.3789
BgiM15068-RA	2.84771	1.5098	NA	mRNA	42.7346	26.2153	41.3082	109.995	140.78	65.8929
BgiM15158-RA	20.9418	4.38832	NA	mRNA	2.13673	1.00828	36.7184	489.367	119.45	254.977
BgiM15180-RA	8.96684	3.1646	NA	mRNA	0.712243	0	4.5898	24.6928	9.59865	24.8292
BgiM15375-RA	38.3002	5.25928	NA	mRNA	9.97141	13.1077	11.4745	227.847	766.826	382.943
BgiM15385-RA	8.66364	3.11497	NA	mRNA	24.2163	23.1905	41.3082	457.939	118.383	203.409
BgiM15556-RA	28.8677	4.85138	NA	mRNA	0	0	4.5898	116.73	26.6629	29.6041
BgiM15557-RA	20.4139	4.35148	NA	mRNA	0.712243	0	9.17959	145.912	38.3946	45.8386
BgiM15815-RA	12.3442	3.62576	NA	mRNA	1.42449	0	10.327	101.016	30.929	29.6041
BgiM15918-RA	8.2378	3.04226	NA	mRNA	17.0938	6.04969	14.9168	134.688	75.7227	113.641
BgiM15984-RA	32.8532	5.03796	NA	mRNA	2.84897	0	16.0643	361.413	106.652	199.589
BgiM16100-RA	13.0667	3.70782	NA	mRNA	1.42449	2.01656	8.03214	98.7712	26.6629	42.0187
BgiM16380-RA	18.057	4.17449	NA	mRNA	3.56122	0	20.6541	274.988	81.0553	106.002
BgiM16466-RA	20.2961	4.34313	NA	mRNA	0	1.00828	1.14745	44.896	10.6652	16.2345
BgiM16597-RA	2.92886	1.55034	NA	mRNA	27.0652	41.3396	45.898	56.12	116.25	165.21
BgiM16747-RA	5.14094	2.36203	NA	mRNA	0.712243	1.00828	4.5898	17.9584	4.26607	16.2345
BgiM16761-RA	17.2454	4.10814	NA	mRNA	1.42449	0	19.5066	222.235	82.1218	80.2175
BgiM16950-RA	19.0112	4.24878	NA	mRNA	0	0	9.17959	112.24	33.062	55.3883
BgiM17046-RA	13.138	3.71567	NA	mRNA	14.2449	4.03313	60.8148	587.015	209.037	260.707
BgiM17283-RA	2.24468	1.16651	NA	mRNA	65.5264	45.3727	22.949	131.321	82.1218	88.8122
BgiM17314-RA	7.83824	2.97053	NA	mRNA	0.712243	2.01656	11.4745	49.3856	29.8625	42.0187
BgiM17327-RA	18.743	4.22828	NA	mRNA	3.56122	2.01656	11.4745	195.298	74.6562	75.4426
BgiM17410-RA	2.92362	1.54776	NA	mRNA	6.41019	13.1077	9.17959	21.3256	22.3969	42.9737
BgiM17428-RA	4.2743	2.09569	NA	mRNA	23.504	46.381	37.8658	175.094	190.907	99.3169
BgiM17655-RA	8.85161	3.14594	NA	mRNA	2.13673	0	2.2949	26.9376	7.46562	16.2345
BgiM17723-RA	16.4818	4.04281	NA	mRNA	1.42449	0	10.327	115.607	39.4611	61.1181
BgiM17782-RA	12.4617	3.63942	NA	mRNA	0.712243	0	11.4745	77.4456	49.0598	42.0187
BgiM17784-RA	22.5062	4.49225	NA	mRNA	0	0	3.44235	67.344	21.3303	20.0544
BgiM17790-RA	13.9851	3.80582	NA	mRNA	0	0	1.14745	21.3256	2.13303	11.4596
BgiM17916-RA	26.2128	4.7122	NA	mRNA	3.56122	2.01656	44.7505	864.248	153.578	338.059
BgiM18070-RA	16.5538	4.04909	NA	mRNA	2.84897	0	4.5898	79.6904	10.6652	55.3883
BgiM18080-RA	11.8718	3.56947	NA	mRNA	1.42449	0	5.73724	57.2424	14.9312	28.6491
BgiM18084-RA	9.73396	3.28303	NA	mRNA	0	0	6.88469	53.8752	9.59865	16.2345
BgiM18247-RA	17.6121	4.13849	NA	mRNA	0	0	5.73724	74.0784	13.8647	37.2438
BgiM18279-RA	8.92431	3.15774	NA	mRNA	1.42449	0	14.9168	90.9144	23.4634	42.9737
BgiM18306-RA	14.3084	3.83879	NA	mRNA	7.12243	9.07454	19.5066	323.251	70.3901	136.561
BgiM18307-RA	29.3051	4.87308	NA	mRNA	3.56122	4.03313	57.3724	1238.01	185.574	521.414
BgiM18362-RA	20.1444	4.3323	NA	mRNA	2.13673	0	12.6219	200.91	55.4589	68.7579
BgiM18558-RA	53.5174	5.74194	NA	mRNA	0	0	0	76.3232	0	0
BgiM18645-RA	8.43194	3.07587	NA	mRNA	0	0	18.3592	87.5472	34.1286	43.9286
BgiM18781-RA	22.2021	4.47262	NA	mRNA	109.685	17.1408	831.9	12520.4	3752.01	5044.15
BgiM18783-RA	14.4095	3.84895	NA	mRNA	1.42449	0	6.88469	77.4456	24.5299	37.2438
BgiM18784-RA	17.4729	4.12704	NA	mRNA	1.42449	2.01656	2.2949	81.9352	20.2638	21.9643
BgiM18861-RA	7.76894	2.95772	NA	mRNA	5.69795	5.04141	13.7694	112.24	28.796	59.2082
BgiM18867-RA	23.0325	4.5256	NA	mRNA	11.3959	4.03313	67.6995	1073.01	327.421	546.243
BgiM18955-RA	3.15707	1.65859	NA	mRNA	27.0652	33.2733	41.3082	154.891	65.0575	104.092
BgiM19166-RA	15.3336	3.93863	NA	mRNA	0	0	2.2949	35.9168	9.59865	10.5047
BgiM19443-RA	29.5285	4.88403	NA	mRNA	0	0	4.5898	107.75	31.9955	37.2438
BgiM19451-RA	14.2668	3.83459	NA	mRNA	0	0	4.5898	54.9976	10.6652	19.0994
BgiM19452-RA	10.259	3.35882	NA	mRNA	0	0	10.327	72.956	14.9312	31.514
BgiM19632-RA	21.8504	4.44959	NA	mRNA	0	0	2.2949	43.7736	12.7982	23.8743
BgiM19800-RA	25.3737	4.66526	NA	mRNA	2.84897	0	5.73724	134.688	56.5254	62.0731
BgiM19805-RA	30.6311	4.93692	NA	mRNA	0	1.00828	10.327	218.868	50.1263	121.281
BgiM19866-RA	10.0482	3.32887	NA	mRNA	0.712243	0	18.3592	127.954	22.3969	54.4333
BgiM19880-RA	6.08528	2.60532	NA	mRNA	0	0	6.88469	29.1824	9.59865	10.5047
BgiM19886-RA	26.6862	4.73802	NA	mRNA	0	0	4.5898	105.506	17.0643	37.2438
BgiM19887-RA	13.3859	3.74264	NA	mRNA	2.13673	0	3.44235	58.3648	8.53214	25.7842
BgiM19932-RA	20.6937	4.37112	NA	mRNA	2.13673	0	34.4235	444.47	125.849	214.868
BgiM19936-RA	7.86066	2.97465	NA	mRNA	0	0	2.2949	16.836	6.3991	4.77485
BgiM19952-RA	78.4528	6.29375	NA	mRNA	0	0	0	60.6096	12.7982	39.1538
BgiM19953-RA	19.3007	4.27058	NA	mRNA	1.42449	0	3.44235	66.2216	17.0643	37.2438
BgiM20010-RA	13.3117	3.73462	NA	mRNA	1.42449	0	20.6541	178.462	33.062	100.272
BgiM20165-RA	30.1527	4.91421	NA	mRNA	15.6694	5.04141	150.316	3057.42	930.003	1211.86
BgiM20284-RA	8.83161	3.14268	NA	mRNA	0.712243	2.01656	0	6.7344	19.1973	9.5497
BgiM20293-RA	38.2652	5.25796	NA	mRNA	0	0	2.2949	70.7112	33.062	38.1988
BgiM20294-RA	6.86692	2.77966	NA	mRNA	0	0	3.44235	19.0808	6.3991	6.68479
BgiM20395-RA	2.74739	1.45806	NA	mRNA	7.12243	10.0828	13.7694	37.0392	18.1308	32.469
BgiM20396-RA	3.48583	1.8015	NA	mRNA	6.41019	6.04969	9.17959	37.0392	18.1308	23.8743
BgiM20414-RA	9.82327	3.2962	NA	mRNA	2.84897	0	0	25.8152	6.3991	8.59473
BgiM20662-RA	17.9163	4.1632	NA	mRNA	0.712243	3.02485	11.4745	90.9144	90.654	115.551
BgiM20743-RA	46.6597	5.54411	NA	mRNA	0	0	0	30.3048	15.9978	20.0544
BgiM20744-RA	15.7704	3.97915	NA	mRNA	1.42449	0	4.5898	77.4456	6.3991	32.469
BgiM20967-RA	3.67353	1.87717	NA	mRNA	13.5326	11.0911	10.327	29.1824	54.3924	48.7035
BgiM21051-RA	9.27358	3.21313	NA	mRNA	0	0	5.73724	39.284	10.6652	15.2795
BgiM21144-RA	23.9966	4.58476	NA	mRNA	1.42449	0	21.8015	344.577	107.718	138.471
BgiM21249-RA	3.63888	1.86349	NA	mRNA	7.83468	10.0828	6.88469	39.284	30.929	23.8743
BgiM21310-RA	2.36494	1.2418	NA	mRNA	504.268	529.348	689.617	1735.23	1036.65	1305.44
BgiM21915-RA	4.3204	2.11117	NA	mRNA	229.342	250.054	322.433	1203.21	1375.81	890.032
BgiM22093-RA	9.82209	3.29603	NA	mRNA	0	3.02485	2.2949	8.9792	34.1286	21.9643
BgiM22110-RA	28.6415	4.84003	NA	mRNA	2.84897	3.02485	72.2893	1324.43	396.744	557.703
BgiM22111-RA	21.205	4.40633	NA	mRNA	7.83468	0	59.6673	895.675	216.503	348.564
BgiM22286-RA	8.37716	3.06646	NA	mRNA	1.42449	0	6.88469	51.6304	9.59865	19.0994
BgiM22339-RA	17.4627	4.12621	NA	mRNA	4.27346	0	32.1286	372.637	114.117	172.85
BgiM22643-RA	5.21378	2.38233	NA	mRNA	0.712243	4.03313	2.2949	23.5704	10.6652	8.59473
BgiM22658-RA	7.08897	2.82558	NA	mRNA	0	0	9.17959	54.9976	7.46562	11.4596
BgiM22711-RA	13.3793	3.74193	NA	mRNA	0	0	1.14745	19.0808	8.53214	5.72982
BgiM22824-RA	10.521	3.3952	NA	mRNA	2.84897	1.00828	11.4745	98.7712	36.2616	40.1087
BgiM22920-RA	29.8527	4.89979	NA	mRNA	3.56122	1.00828	26.3913	565.69	177.042	223.463
BgiM23472-RA	17.775	4.15178	NA	mRNA	8.54692	1.00828	17.2117	282.845	105.585	111.732
BgiM23815-RA	32.733	5.03267	NA	mRNA	0	0	3.44235	101.016	31.9955	25.7842
BgiM23816-RA	26.837	4.74615	NA	mRNA	0	0	4.5898	88.6696	22.3969	49.6585
BgiM23817-RA	37.3639	5.22357	NA	mRNA	0	0	2.2949	92.0368	15.9978	30.559
BgiM23819-RA	14.1258	3.82026	NA	mRNA	0	0	17.2117	161.626	39.4611	61.1181
BgiM24139-RA	7.1603	2.84002	NA	mRNA	0	1.00828	0	4.4896	2.13303	9.5497
BgiM24420-RA	16.4978	4.0442	NA	mRNA	2.13673	0	24.0964	277.233	68.2571	109.822
BgiM24437-RA	25.1149	4.65047	NA	mRNA	0	0	55.0775	857.514	212.237	348.564
BgiM24742-RA	13.7263	3.77888	NA	mRNA	2.84897	4.03313	9.17959	150.402	34.1286	54.4333
BgiM24766-RA	3.63528	1.86206	NA	mRNA	6.41019	3.02485	3.44235	7.8568	25.5964	17.1895
BgiM24776-RA	41.0849	5.36054	NA	mRNA	0	0	4.5898	150.402	36.2616	60.1631
BgiM24795-RA	39.2855	5.29592	NA	mRNA	5.69795	2.01656	87.2061	2224.6	425.54	1134.5
BgiM24816-RA	26.1102	4.70654	NA	mRNA	20.6551	3.02485	158.348	2899.16	668.706	1221.41
BgiM25086-RA	8.91118	3.15562	NA	mRNA	0	0	1.14745	16.836	1.06652	3.81988
BgiM25118-RA	12.9048	3.68984	NA	mRNA	0	0	1.14745	17.9584	7.46562	6.68479
BgiM25168-RA	9.75222	3.28573	NA	mRNA	2.84897	2.01656	13.7694	109.995	40.5277	43.9286
BgiM25303-RA	20.3592	4.34761	NA	mRNA	21.3673	8.06626	137.694	2158.38	541.791	730.552
BgiM25541-RA	20.3721	4.34852	NA	mRNA	2.13673	0	6.88469	89.792	44.7937	77.3526
BgiM25687-RA	22.8156	4.51195	NA	mRNA	0.712243	0	8.03214	159.381	20.2638	51.5684
BgiM25713-RA	26.5709	4.73178	NA	mRNA	22.0795	3.02485	257.029	4510.93	1262.76	1760.01
BgiM25832-RA	17.8621	4.15883	NA	mRNA	2.84897	0	8.03214	138.055	33.062	47.7485
BgiM25948-RA	4.01913	2.00688	NA	mRNA	67.6631	74.6129	60.8148	198.665	367.948	254.022
BgiM25950-RA	6.73173	2.75098	NA	mRNA	6.41019	9.07454	9.17959	57.2424	78.9223	38.1988
BgiM25951-RA	4.49444	2.16814	NA	mRNA	12.1081	23.1905	11.4745	78.568	74.6562	62.0731
BgiM25954-RA	7.5735	2.92096	NA	mRNA	0	0	1.14745	11.224	3.19955	3.81988
BgiM25974-RA	9.1431	3.19268	NA	mRNA	0	1.00828	1.14745	19.0808	9.59865	2.86491
BgiM26264-RA	73.9065	6.20763	NA	mRNA	0	0	2.2949	177.339	35.1951	63.028
BgiM26771-RA	9.51647	3.25043	NA	mRNA	0	0	1.14745	5.612	13.8647	3.81988
BgiM26860-RA	3.30831	1.72609	NA	mRNA	39.1734	27.2236	35.5709	177.339	73.5897	89.7672
BgiM26870-RA	11.6461	3.54177	NA	mRNA	2.13673	0	13.7694	96.5264	19.1973	84.9924
BgiM26957-RA	22.9012	4.51735	NA	mRNA	1.42449	0	20.6541	400.697	38.3946	98.3619
BgiM27053-RA	10.7515	3.42647	NA	mRNA	1.42449	2.01656	8.03214	85.3024	24.5299	27.6941
BgiM27311-RA	13.774	3.78387	NA	mRNA	0.712243	0	3.44235	42.6512	6.3991	26.7392
BgiM27330-RA	21.3076	4.4133	NA	mRNA	7.12243	0	44.7505	698.133	194.106	242.562
BgiM27336-RA	17.6722	4.14341	NA	mRNA	0	0	6.88469	78.568	31.9955	35.3339
BgiM27349-RA	7.77138	2.95817	NA	mRNA	0	0	2.2949	16.836	3.19955	7.63976
BgiM27378-RA	6.50959	2.70257	NA	mRNA	2.84897	0	0	13.4688	6.3991	6.68479
BgiM27393-RA	9.34429	3.22409	NA	mRNA	2.84897	2.01656	9.17959	92.0368	15.9978	35.3339
BgiM27439-RA	17.0488	4.0916	NA	mRNA	0	0	1.14745	24.6928	9.59865	8.59473
BgiM27519-RA	19.8427	4.31053	NA	mRNA	3.56122	4.03313	16.0643	324.374	69.3236	103.137
BgiM27520-RA	17.1232	4.09788	NA	mRNA	0.712243	2.01656	13.7694	175.094	63.991	66.8479
BgiM27670-RA	14.3645	3.84443	NA	mRNA	0.712243	0	1.14745	38.1616	3.19955	4.77485
BgiM27754-RA	16.6374	4.05636	NA	mRNA	0.712243	0	2.2949	39.284	9.59865	23.8743
BgiM27887-RA	23.008	4.52406	NA	mRNA	30.6265	4.03313	104.418	1954.1	630.312	647.47
BgiM27975-RA	17.3527	4.11709	NA	mRNA	13.5326	0	65.4046	793.537	221.836	378.168
BgiM28060-RA	24.4179	4.60987	NA	mRNA	426.634	152.251	4662.09	76028	22336.1	29643.2
BgiM28086-RA	9.36548	3.22735	NA	mRNA	1.42449	0	0	0	6.3991	19.0994
BgiM28138-RA	22.2131	4.47334	NA	mRNA	7.12243	0	52.7827	878.839	204.771	277.896
BgiM28167-RA	7.63473	2.93258	NA	mRNA	1.42449	2.01656	2.2949	41.5288	4.26607	7.63976
BgiM28259-RA	26.6333	4.73516	NA	mRNA	2.13673	0	1.14745	81.9352	25.5964	17.1895
BgiM28262-RA	7.64029	2.93363	NA	mRNA	0	0	1.14745	6.7344	2.13303	9.5497
BgiM28350-RA	9.71409	3.28008	NA	mRNA	0.712243	0	2.2949	28.06	4.26607	9.5497
BgiM28356-RA	35.7116	5.15832	NA	mRNA	0	0	17.2117	387.228	100.253	177.624
BgiM28464-RA	45.9669	5.52252	NA	mRNA	0	0	0	1.1224	47.9933	16.2345
BgiM28514-RA	25.0205	4.64504	NA	mRNA	0.712243	0	2.2949	54.9976	15.9978	39.1538
BgiM28717-RA	16.7144	4.06302	NA	mRNA	9.97141	2.01656	33.276	451.205	124.783	203.409
BgiM28989-RA	37.0638	5.21194	NA	mRNA	2.84897	2.01656	9.17959	350.189	75.7227	147.065
BgiM29209-RA	18.7456	4.22848	NA	mRNA	2.13673	0	20.6541	268.254	68.2571	116.506
BgiM29522-RA	27.649	4.78916	NA	mRNA	0	0	2.2949	44.896	18.1308	39.1538
BgiM29524-RA	6.75041	2.75498	NA	mRNA	0	2.01656	11.4745	44.896	19.1973	35.3339
BgiM29629-RA	17.1132	4.09704	NA	mRNA	0	0	1.14745	28.06	6.3991	8.59473
BgiM29632-RA	15.9045	3.99136	NA	mRNA	0	0	2.2949	34.7944	4.26607	19.0994
BgiM29679-RA	25.8762	4.69356	NA	mRNA	4.9857	0	21.8015	448.96	105.585	174.76
BgiM29739-RA	20.4164	4.35166	NA	mRNA	2.84897	2.01656	5.73724	171.727	12.7982	60.1631
BgiM29867-RA	23.8947	4.57862	NA	mRNA	0	2.01656	34.4235	591.505	84.2549	228.238
BgiM30145-RA	17.9144	4.16305	NA	mRNA	0	0	1.14745	23.5704	5.33259	16.2345
BgiM30192-RA	11.9361	3.57726	NA	mRNA	0	0	3.44235	30.3048	8.53214	18.1444
BgiM30194-RA	16.628	4.05554	NA	mRNA	0.712243	0	4.5898	56.12	21.3303	33.424
BgiM30219-RA	17.832	4.1564	NA	mRNA	0.712243	0	0	19.0808	8.53214	9.5497
BgiM30232-RA	20.3979	4.35035	NA	mRNA	0	0	2.2949	43.7736	6.3991	24.8292
BgiM30251-RA	16.5984	4.05298	NA	mRNA	1.42449	5.04141	13.7694	199.787	66.1241	92.6321
BgiM30348-RA	34.2719	5.09896	NA	mRNA	0	0	3.44235	90.9144	36.2616	39.1538
BgiM30427-RA	23.2771	4.54084	NA	mRNA	0	1.00828	11.4745	202.032	51.1928	69.7128
BgiM30428-RA	9.64425	3.26967	NA	mRNA	0	0	2.2949	21.3256	0	13.3696
BgiM30432-RA	9.37456	3.22875	NA	mRNA	0	0	2.2949	20.2032	1.06652	12.4146
BgiM30433-RA	12.0871	3.59539	NA	mRNA	0	0	1.14745	12.3464	4.26607	13.3696
BgiM30450-RA	22.7267	4.50631	NA	mRNA	2.13673	0	6.88469	164.993	18.1308	53.4783
BgiM30485-RA	14.425	3.8505	NA	mRNA	0	0	3.44235	31.4272	13.8647	23.8743
BgiM30517-RA	54.2616	5.76186	NA	mRNA	1.42449	0	1.14745	130.198	35.1951	51.5684
BgiM30700-RA	16.5787	4.05126	NA	mRNA	0	0	4.5898	69.5888	13.8647	15.2795
BgiM30701-RA	14.4186	3.84986	NA	mRNA	0	0	5.73724	59.4872	15.9978	26.7392
BgiM30743-RA	9.25497	3.21023	NA	mRNA	0.712243	2.01656	3.44235	34.7944	8.53214	25.7842
BgiM30783-RA	14.9712	3.90411	NA	mRNA	0	0	6.88469	85.3024	17.0643	21.0093
BgiM30784-RA	24.198	4.59681	NA	mRNA	0	0	8.03214	148.157	24.5299	55.3883
BgiM30786-RA	29.5881	4.88695	NA	mRNA	0	0	1.14745	50.508	10.6652	14.3246
BgiM30787-RA	22.9378	4.51965	NA	mRNA	0	0	9.17959	147.034	44.7937	50.6134
BgiM30788-RA	38.16	5.25399	NA	mRNA	0	0	1.14745	62.8544	5.33259	29.6041
BgiM30789-RA	32.5471	5.02446	NA	mRNA	0	0	1.14745	51.6304	9.59865	21.9643
BgiM30790-RA	22.6592	4.50203	NA	mRNA	1.42449	0	2.2949	72.956	7.46562	35.3339
BgiM30791-RA	29.024	4.85917	NA	mRNA	0	0	2.2949	63.9768	12.7982	30.559
BgiM30792-RA	15.298	3.93527	NA	mRNA	1.42449	1.00828	8.03214	101.016	33.062	46.7935
BgiM30793-RA	19.5692	4.29051	NA	mRNA	2.84897	0	3.44235	94.2816	22.3969	33.424
BgiM30964-RA	12.4049	3.63283	NA	mRNA	0	0	11.4745	99.8936	25.5964	33.424
BgiM30966-RA	10.0705	3.33206	NA	mRNA	1.42449	0	2.2949	29.1824	4.26607	17.1895
BgiM30987-RA	16.8034	4.07068	NA	mRNA	0	0	4.5898	57.2424	17.0643	25.7842
BgiM30988-RA	16.8413	4.07393	NA	mRNA	2.13673	2.01656	12.6219	197.542	37.3281	70.6678
BgiM30989-RA	21.5618	4.4304	NA	mRNA	2.84897	0	12.6219	243.561	41.5942	78.3076
BgiM31000-RA	38.7603	5.27651	NA	mRNA	0	0	5.73724	158.258	51.1928	67.8029
BgiM31002-RA	25.1593	4.65302	NA	mRNA	6.41019	3.02485	17.2117	427.634	82.1218	195.769
BgiM31045-RA	3.485	1.80116	NA	mRNA	10.6837	0	6.88469	26.9376	24.5299	13.3696
BgiM31260-RA	14.3387	3.84184	NA	mRNA	0	0	9.17959	94.2816	12.7982	43.9286
BgiM31323-RA	11.6494	3.54219	NA	mRNA	0	1.00828	0	20.2032	3.19955	3.81988
BgiM31489-RA	12.8303	3.68148	NA	mRNA	0	0	3.44235	32.5496	10.6652	18.1444
BgiM31491-RA	27.6538	4.78941	NA	mRNA	0.712243	0	12.6219	257.03	59.725	90.7222
BgiM31677-RA	8.78205	3.13456	NA	mRNA	0	0	3.44235	21.3256	10.6652	9.5497
BgiM31718-RA	14.1741	3.82519	NA	mRNA	0	0	9.17959	92.0368	26.6629	30.559
BgiM31720-RA	7.03201	2.81394	NA	mRNA	4.9857	15.1242	18.3592	150.402	54.3924	74.4877
BgiM31732-RA	22.276	4.47742	NA	mRNA	14.2449	0	78.0265	1249.23	361.549	475.575
BgiM31733-RA	27.0253	4.75624	NA	mRNA	6.41019	0	30.9811	590.383	205.838	252.112
BgiM31768-RA	9.66449	3.27269	NA	mRNA	1.42449	0	24.0964	125.709	71.4567	62.0731
BgiM31774-RA	20.8425	4.38145	NA	mRNA	0	0	5.73724	89.792	30.929	27.6941
BgiM31818-RA	54.6565	5.77232	NA	mRNA	0	0	0	46.0184	4.26607	27.6941
BgiM31891-RA	3.19091	1.67397	NA	mRNA	14.2449	9.07454	9.17959	39.284	43.7272	23.8743
BgiM31974-RA	20.8025	4.37869	NA	mRNA	0	0	18.3592	255.907	37.3281	117.461
BgiM32487-RA	19.0143	4.24902	NA	mRNA	2.13673	0	8.03214	133.566	45.8602	40.1087
BgiM32791-RA	13.1838	3.72069	NA	mRNA	0	0	3.44235	47.1408	6.3991	9.5497
BgiM32825-RA	3.67548	1.87793	NA	mRNA	62.6774	37.3064	32.1286	248.05	107.718	133.696
BgiM32826-RA	3.6869	1.88241	NA	mRNA	18.5183	19.1574	12.6219	93.1592	52.2593	43.9286
BgiM32919-RA	8.56169	3.0979	NA	mRNA	7.12243	6.04969	17.2117	153.769	62.9245	54.4333
BgiM32945-RA	17.4161	4.12235	NA	mRNA	0	0	9.17959	108.873	30.929	43.9286
BgiM33028-RA	12.2761	3.61778	NA	mRNA	19.9428	14.116	142.284	1085.36	424.474	671.344
BgiM33079-RA	30.9218	4.95055	NA	mRNA	0	0	4.5898	103.261	45.8602	36.2889
BgiM33112-RA	4.10703	2.0381	NA	mRNA	0	0	6.88469	11.224	5.33259	16.2345
BgiM33261-RA	42.5521	5.41116	NA	mRNA	0	0	2.2949	78.568	20.2638	59.2082
BgiM33304-RA	3.99645	1.99872	NA	mRNA	260.681	326.683	261.618	849.657	1595.51	952.105
BgiM33367-RA	87.2955	6.44783	NA	mRNA	0	0	0	30.3048	69.3236	25.7842
BgiM33368-RA	9.48471	3.2456	NA	mRNA	0.712243	0	0	4.4896	11.7317	2.86491
BgiM33369-RA	125.082	6.96673	NA	mRNA	0	0	0	30.3048	101.319	48.7035
BgiM33412-RA	12.38	3.62994	NA	mRNA	0	1.00828	0	20.2032	2.13303	6.68479
BgiM33451-RA	11.054	3.4665	NA	mRNA	2.13673	0	4.5898	66.2216	7.46562	15.2795
BgiM33674-RA	9.34514	3.22422	NA	mRNA	9.25916	4.03313	6.88469	124.586	24.5299	51.5684
BgiM33679-RA	20.5289	4.35959	NA	mRNA	2.13673	0	34.4235	453.45	153.578	171.895
BgiM33702-RA	9.92006	3.31035	NA	mRNA	0	0	4.5898	34.7944	7.46562	16.2345
BgiM33766-RA	5.97108	2.57799	NA	mRNA	0.712243	0	9.17959	49.3856	6.3991	10.5047
BgiM33814-RA	13.6538	3.77123	NA	mRNA	0.712243	1.00828	9.17959	116.73	17.0643	33.424
BgiM34107-RA	13.8677	3.79365	NA	mRNA	0	0	4.5898	53.8752	7.46562	21.0093
BgiM34108-RA	9.8825	3.30488	NA	mRNA	0	0	9.17959	68.4664	7.46562	27.6941
BgiM34125-RA	29.3169	4.87366	NA	mRNA	1.42449	0	0	48.2632	11.7317	22.9193
BgiM34127-RA	12.6519	3.66128	NA	mRNA	0	0	2.2949	34.7944	6.3991	4.77485
BgiM34128-RA	19.8696	4.31249	NA	mRNA	0	0	4.5898	70.7112	10.6652	37.2438
BgiM34132-RA	13.1433	3.71626	NA	mRNA	0	0	1.14745	17.9584	4.26607	10.5047
BgiM34283-RA	22.0035	4.45966	NA	mRNA	2.13673	0	24.0964	342.332	90.654	174.76
BgiM34440-RA	3.21248	1.68369	NA	mRNA	23.504	28.2319	27.5388	42.6512	113.051	102.182
BgiM34629-RA	9.85268	3.30052	NA	mRNA	0	0	2.2949	25.8152	1.06652	8.59473
BgiM34630-RA	20.7731	4.37664	NA	mRNA	1.42449	0	0	33.672	7.46562	17.1895
BgiM34631-RA	42.9436	5.42437	NA	mRNA	0	0	0	44.896	7.46562	8.59473
BgiM34633-RA	9.17102	3.19708	NA	mRNA	0	0	1.14745	13.4688	3.19955	5.72982
BgiM34634-RA	11.325	3.50143	NA	mRNA	4.27346	0	1.14745	49.3856	11.7317	15.2795
BgiM34834-RA	24.4372	4.61101	NA	mRNA	17.0938	3.02485	182.444	2975.48	797.755	1210.9
BgiM34835-RA	12.1806	3.60651	NA	mRNA	4.27346	1.00828	47.0454	386.106	129.049	138.471
BgiM35029-RA	24.6696	4.62466	NA	mRNA	0.712243	2.01656	22.949	398.452	83.1883	186.219
BgiM35127-RA	25.3572	4.66432	NA	mRNA	0	0	26.3913	445.593	84.2549	174.76
BgiM35194-RA	8.72485	3.12513	NA	mRNA	0.712243	0	1.14745	14.5912	4.26607	8.59473
BgiM35244-RA	12.8478	3.68345	NA	mRNA	5.69795	12.0994	22.949	303.048	81.0553	156.615
BgiM35465-RA	5.99871	2.58465	NA	mRNA	0	1.00828	9.17959	32.5496	13.8647	21.9643
BgiM35535-RA	2.0831	1.05873	NA	mRNA	235.753	188.549	338.497	489.367	521.527	579.667
BgiM35567-RA	12.413	3.63378	NA	mRNA	2.13673	0	16.0643	131.321	40.5277	70.6678
BgiM35632-RA	21.2926	4.41228	NA	mRNA	14.9571	0	95.2383	1141.48	479.933	754.426
BgiM35664-RA	10.7884	3.43141	NA	mRNA	0	0	3.44235	28.06	12.7982	10.5047
BgiM35728-RA	17.541	4.13266	NA	mRNA	0	0	3.44235	60.6096	8.53214	15.2795
BgiM35755-RA	19.8924	4.31414	NA	mRNA	2.84897	0	35.5709	506.203	100.253	185.264
BgiM35756-RA	19.6063	4.29324	NA	mRNA	1.42449	0	14.9168	204.277	44.7937	98.3619
BgiM35848-RA	20.0923	4.32857	NA	mRNA	1.42449	0	12.6219	196.42	44.7937	68.7579
BgiM35945-RA	7.69588	2.94409	NA	mRNA	4.9857	0	4.5898	48.2632	7.46562	27.6941
BgiM35966-RA	9.92488	3.31105	NA	mRNA	30.6265	60.4969	121.63	1244.74	340.219	539.558
BgiM35967-RA	34.0254	5.08854	NA	mRNA	0	0	2.2949	83.0576	9.59865	33.424
BgiM36221-RA	12.4213	3.63474	NA	mRNA	0	0	8.03214	62.8544	27.7294	25.7842
BgiM36229-RA	12.375	3.62936	NA	mRNA	0	0	8.03214	68.4664	6.3991	41.0637
BgiM36230-RA	12.7116	3.66808	NA	mRNA	0	0	8.03214	69.5888	17.0643	32.469
BgiM36232-RA	14.3162	3.83958	NA	mRNA	0	0	2.2949	32.5496	5.33259	14.3246
BgiM36234-RA	8.31961	3.05652	NA	mRNA	1.42449	0	5.73724	44.896	13.8647	11.4596
BgiM36235-RA	11.4133	3.51265	NA	mRNA	1.42449	0	6.88469	62.8544	21.3303	25.7842
BgiM36239-RA	28.4008	4.82786	NA	mRNA	0	0	1.14745	52.7528	5.33259	14.3246
BgiM36240-RA	12.6021	3.65559	NA	mRNA	0	0	1.14745	21.3256	4.26607	5.72982
BgiM36258-RA	14.6771	3.8755	NA	mRNA	0	0	4.5898	39.284	20.2638	27.6941
BgiM36259-RA	8.83632	3.14345	NA	mRNA	0	0	5.73724	35.9168	12.7982	13.3696
BgiM36278-RA	13.1929	3.72169	NA	mRNA	0	0	2.2949	31.4272	3.19955	13.3696
BgiM36305-RA	31.7939	4.99068	NA	mRNA	1.42449	0	10.327	266.009	41.5942	110.777
BgiM36327-RA	23.3115	4.54297	NA	mRNA	1.42449	0	0	31.4272	7.46562	26.7392
BgiM36329-RA	12.2599	3.61587	NA	mRNA	0.712243	0	0	14.5912	0	10.5047
BgiM36331-RA	16.6877	4.06071	NA	mRNA	0.712243	2.01656	13.7694	209.889	30.929	57.2982
BgiM36332-RA	13.9412	3.80128	NA	mRNA	0.712243	0	4.5898	68.4664	12.7982	11.4596
BgiM36333-RA	6.58808	2.71986	NA	mRNA	0	0	5.73724	25.8152	9.59865	10.5047
BgiM36397-RA	8.00748	3.00135	NA	mRNA	0	0	1.14745	6.7344	2.13303	10.5047
BgiM36418-RA	17.8668	4.15921	NA	mRNA	0	0	1.14745	37.0392	3.19955	4.77485
BgiM36464-RA	26.721	4.7399	NA	mRNA	1.42449	0	18.3592	352.434	60.7915	152.795
BgiM36465-RA	11.6135	3.53773	NA	mRNA	3.56122	0	6.88469	81.9352	30.929	23.8743
BgiM36479-RA	2.56575	1.35938	NA	mRNA	9.25916	25.2071	9.17959	38.1616	24.5299	51.5684
BgiM24870-RA	2.07271	1.05152	NAD-dependent protein deacetylase hst2-1	mRNA	41.3101	45.3727	41.3082	104.383	65.0575	97.407
BgiM21515-RA	54.3065	5.76305	NADP dehydrogenase [ubiquinone] iron-sulfur protein 2 mitochondrial	mRNA	0	0	0	48.2632	5.33259	23.8743
BgiM12852-RA	46.071	5.52579	nanos 1-like isoform X2	mRNA	0	0	2.2949	88.6696	22.3969	60.1631
BgiM12727-RA	24.6397	4.62291	nardilysin	mRNA	7.12243	0	47.0454	808.128	149.312	411.592
BgiM24439-RA	17.522	4.1311	NEP1-interacting protein 1	mRNA	4.27346	0	32.1286	435.491	109.851	116.506
BgiM24438-RA	14.0056	3.80793	NEP1-interacting protein 1	mRNA	13.5326	0	59.6673	598.239	209.037	236.833
BgiM30336-RA	4.19346	2.06814	nephrin	mRNA	49.1448	84.6957	106.713	546.609	189.84	276.941
BgiM33583-RA	7.26602	2.86117	neprilysin-1	mRNA	15.6694	7.05798	21.8015	196.42	60.7915	75.4426
BgiM33585-RA	81.8109	6.35422	neprilysin-11	mRNA	0	0	0	68.4664	11.7317	37.2438
BgiM29563-RA	23.0649	4.52763	neprilysin-like isoform X1	mRNA	0	0	4.5898	81.9352	14.9312	41.0637
BgiM34783-RA	6.44175	2.68745	neurofascin	mRNA	1.42449	10.0828	17.2117	99.8936	12.7982	80.2175
BgiM34780-RA	10.254	3.35811	neurofascin	mRNA	1.42449	0	4.5898	31.4272	15.9978	27.6941
BgiM25210-RA	2.06528	1.04634	neurogenic locus Notch protein	mRNA	300.567	260.137	266.208	634.156	583.385	491.81
BgiM36071-RA	25.015	4.64472	neurogenic locus notch protein 1	mRNA	0	0	1.14745	37.0392	7.46562	19.0994
BgiM06045-RA	5.65304	2.49903	neurogenic locus notch protein 1	mRNA	23.504	15.1242	13.7694	96.5264	74.6562	131.786
BgiM26419-RA	6.49462	2.69925	neurogenic locus notch protein 2	mRNA	8.54692	9.07454	21.8015	151.524	25.5964	86.9023
BgiM08586-RA	25.1965	4.65515	neuroglobin	mRNA	0	0	6.88469	151.524	25.5964	31.514
BgiM22748-RA	6.06027	2.59938	neuronal acetylcholine receptor subunit beta-3	mRNA	0.712243	4.03313	1.14745	14.5912	7.46562	21.0093
BgiM22745-RA	13.7208	3.7783	neuronal acetylcholine receptor subunit beta-4	mRNA	0.712243	0	17.2117	144.79	29.8625	89.7672
BgiM19729-RA	2.25436	1.17272	neuropeptide S receptor	mRNA	193.73	180.483	130.809	258.152	518.327	363.844
BgiM02267-RA	6.59321	2.72098	neuropeptide Y receptor type 2	mRNA	13.5326	10.0828	11.4745	127.954	43.7272	67.8029
BgiM36224-RA	7.39048	2.88567	neuroplastin-like isoform X1	mRNA	16.3816	28.2319	36.7184	363.658	85.3214	161.39
BgiM20078-RA	14.2047	3.82829	neurotensin receptor type 1	mRNA	0	3.02485	1.14745	76.3232	2.13303	0
BgiM20083-RA	7.89916	2.9817	neurotensin receptor type 1	mRNA	0	1.00828	1.14745	16.836	6.3991	3.81988
BgiM16118-RA	8.69309	3.11987	neurotrophin-3-like isoform X4	mRNA	7.83468	4.03313	19.5066	184.074	41.5942	58.2532
BgiM14397-RA	2.76075	1.46506	neurotrypsin	mRNA	10.6837	10.0828	9.17959	21.3256	26.6629	37.2438
BgiM33080-RA	18.0563	4.17443	nicotinamidase	mRNA	1.42449	0	24.0964	300.803	95.9865	88.8122
BgiM03099-RA	12.9847	3.69875	nidogen and egf-like domain-containing protein 1	mRNA	28.4897	2.01656	98.6806	1056.18	235.7	402.997
BgiM13560-RA	2.01373	1.00987	nipped-B-like protein	mRNA	736.46	937.703	758.464	2051.75	1211.56	1636.82
BgiM28258-RA	2.89083	1.53149	nitric oxide synthase	mRNA	35.6122	29.2402	36.7184	136.933	54.3924	105.047
BgiM28260-RA	10.1346	3.34122	nitric oxide synthase	mRNA	0.712243	2.01656	11.4745	103.261	31.9955	21.9643
BgiM28261-RA	13.6071	3.76629	nitric oxide synthase	mRNA	4.27346	0	37.8658	377.126	70.3901	144.201
BgiM34320-RA	14.3076	3.83871	nmrA-like family domain-containing protein 1	mRNA	7.12243	1.00828	55.0775	494.979	154.645	274.076
BgiM15374-RA	5.77851	2.5307	Noggin-3	mRNA	293.444	197.623	200.804	1559.01	1399.27	1046.65
BgiM17988-RA	6.73325	2.7513	non-canonical poly(A) RNA polymerase PAPD7	mRNA	49.857	37.3064	111.303	775.579	190.907	378.168
BgiM19404-RA	16.2684	4.024	nose resistant to fluoxetine protein 6	mRNA	0	0	5.73724	71.8336	15.9978	27.6941
BgiM28891-RA	7.45426	2.89807	nose resistant to fluoxetine protein 6	mRNA	1.42449	2.01656	28.6862	117.852	56.5254	74.4877
BgiM10343-RA	9.08558	3.18358	nuclear protein localization protein 4	mRNA	0	0	5.73724	43.7736	9.59865	10.5047
BgiM21631-RA	4.88389	2.28803	nuclear valosin-containing protein	mRNA	7.12243	7.05798	14.9168	84.18	23.4634	40.1087
BgiM27220-RA	29.8464	4.89948	nuclease HARBI1	mRNA	2.84897	10.0828	22.949	548.854	169.576	394.403
BgiM30278-RA	27.621	4.78769	nucleolar pre-ribosomal-associated protein 1	mRNA	6.41019	7.05798	72.2893	1370.45	427.673	609.271
BgiM33295-RA	2.23102	1.1577	nucleomorphin	mRNA	51.9938	45.3727	51.6352	126.831	92.787	114.596
BgiM03268-RA	18.2974	4.19357	nucleoplasmin-like protein ANO39	mRNA	15.6694	1.00828	42.4556	778.946	142.913	185.264
BgiM07783-RA	18.6726	4.22285	nucleoprotein TPR	mRNA	1.42449	0	21.8015	262.642	63.991	132.741
BgiM07784-RA	9.3167	3.21982	nucleoprotein TPR	mRNA	0	0	4.5898	30.3048	6.3991	18.1444
BgiM30378-RA	2.53832	1.34387	nucleoside diphosphate kinase	mRNA	28.4897	37.3064	28.6862	121.219	59.725	61.1181
BgiM14267-RA	2.21122	1.14484	nucleoside diphosphate kinase 6-like isoform X1	mRNA	66.9509	45.3727	91.7959	198.665	104.519	149.93
BgiM14913-RA	25.8734	4.6934	organic cation transporter protein	mRNA	1.42449	0	3.44235	85.3024	30.929	45.8386
BgiM21133-RA	18.3403	4.19695	organic cation transporter protein-like isoform X1	mRNA	1.42449	0	4.5898	80.8128	29.8625	24.8292
BgiM13778-RA	3.86016	1.94866	origin recognition complex subunit 1-like isoform X1	mRNA	14.2449	14.116	39.0133	144.79	55.4589	63.983
BgiM13523-RA	22.8355	4.51321	otoancorin	mRNA	2.84897	0	18.3592	328.863	82.1218	105.047
BgiM14670-RA	30.8531	4.94734	outer dense fiber protein 3-B	mRNA	7.12243	2.01656	49.3403	1069.65	316.756	461.251
BgiM26721-RA	28.28	4.82171	outer dynein arm protein 1	mRNA	3.56122	2.01656	86.0587	1566.87	414.875	649.38
BgiM25119-RA	12.9478	3.69463	OVARIAN TUMOR DOMAIN-containing deubiquitinating enzyme 6	mRNA	0	0	1.14745	20.2032	5.33259	6.68479
BgiM20477-RA	6.85479	2.77711	paired box protein Pax-6	mRNA	5.69795	4.03313	2.2949	47.1408	17.0643	26.7392
BgiM14898-RA	5.12708	2.35814	palmitoyltransferase	mRNA	26.353	36.2982	22.949	207.644	140.78	96.452
BgiM15488-RA	2.44365	1.28904	palmitoyltransferase ZDHHC14 isoform X9	mRNA	19.9428	24.1988	17.2117	71.8336	36.2616	43.9286
BgiM28225-RA	2.42296	1.27677	palmitoyltransferase ZDHHC5	mRNA	47.0081	61.5052	75.7316	209.889	117.317	121.281
BgiM25877-RA	24.6497	4.6235	papilin	mRNA	1.42449	0	0	1.1224	5.33259	63.028
BgiM00107-RA	4.97514	2.31474	parathyroid hormone/parathyroid hormone-related peptide receptor	mRNA	0	1.00828	4.5898	16.836	5.33259	11.4596
BgiM34458-RA	4.61583	2.20659	pas domain-containing serine/threonine-protein kinase	mRNA	42.0224	77.6377	81.4689	479.265	189.84	264.527
BgiM03447-RA	15.812	3.98295	PC-esterase domain-containing protein 1A	mRNA	2.13673	0	16.0643	170.605	47.9933	90.7222
BgiM03448-RA	15.0076	3.90762	PC-esterase domain-containing protein 1A	mRNA	0	0	8.03214	87.5472	17.0643	36.2889
BgiM17652-RA	23.242	4.53866	PEBP1	mRNA	7.83468	6.04969	74.5842	1209.95	310.357	568.207
BgiM33235-RA	7.22427	2.85285	PEBP1	mRNA	24.9285	14.116	50.4878	400.697	138.647	116.506
BgiM27893-RA	14.3327	3.84124	peptidase M20 domain-containing protein 2	mRNA	19.9428	6.04969	43.6031	594.872	209.037	212.958
BgiM16620-RA	21.9172	4.45399	peptidase M20 domain-containing protein 2	mRNA	7.83468	2.01656	79.174	1259.33	285.827	436.421
BgiM26341-RA	2.2757	1.18631	peptidyl-prolyl cis-trans isomerase H	mRNA	91.1671	90.7454	156.053	331.108	215.436	224.418
BgiM12954-RA	12.1778	3.60618	peripherin-2	mRNA	0	1.00828	3.44235	44.896	15.9978	9.5497
BgiM36222-RA	36.0778	5.17304	peroxidasin	mRNA	0	0	8.03214	190.808	45.8602	104.092
BgiM22684-RA	80.8514	6.3372	peroxisomal carnitine O-octanoyltransferase	mRNA	0	0	1.14745	131.321	28.796	48.7035
BgiM22466-RA	18.8869	4.23932	peroxisomal-coenzyme A synthetase	mRNA	0	0	16.0643	211.011	36.2616	82.1274
BgiM02813-RA	2.02558	1.01833	phosphatidylinositol 5-phosphate 4-kinase type-2 beta	mRNA	71.9366	74.6129	114.745	221.113	130.115	179.534
BgiM27840-RA	12.7431	3.67165	phosphatidylinositol transfer protein alpha isoform	mRNA	17.0938	12.0994	42.4556	592.627	113.051	224.418
BgiM34538-RA	2.12668	1.0886	phosphatidylserine synthase 1	mRNA	32.051	20.1656	19.5066	62.8544	33.062	58.2532
BgiM07518-RA	6.71985	2.74843	phosphofurin acidic cluster sorting protein 1-like isoform X1	mRNA	85.4692	54.4472	131.957	1059.55	303.957	471.755
BgiM15700-RA	16.2003	4.01795	phosphoglycerate kinase	mRNA	64.8141	20.1656	209.983	2729.68	854.28	1216.63
BgiM34277-RA	13.6316	3.76889	phosphoglycerate kinase	mRNA	6.41019	15.1242	29.8337	424.267	120.516	173.805
BgiM34278-RA	14.1837	3.82616	phosphoglycerate kinase	mRNA	4.9857	1.00828	13.7694	167.238	68.2571	63.983
BgiM34279-RA	38.4239	5.26393	phosphoglycerate kinase	mRNA	0	3.02485	6.88469	264.886	75.7227	94.5421
BgiM34280-RA	29.8854	4.90137	phosphoglycerate kinase	mRNA	0	0	9.17959	193.053	55.4589	67.8029
BgiM34281-RA	14.148	3.82253	phosphoglycerate kinase	mRNA	2.84897	0	13.7694	173.972	27.7294	52.5234
BgiM24876-RA	2.64105	1.40111	phosphoglycolate phosphatase-like isoform X1	mRNA	125.355	215.772	261.618	765.477	391.412	437.376
BgiM06101-RA	17.4715	4.12693	phospholipid scramblase 1	mRNA	9.25916	3.02485	34.4235	482.632	184.507	172.85
BgiM06102-RA	19.4809	4.28399	phospholipid scramblase 2	mRNA	2.84897	0	27.5388	354.678	115.184	148.975
BgiM07352-RA	10.1071	3.33729	phosphonoacetaldehyde hydrolase	mRNA	2.84897	0	11.4745	121.219	13.8647	22.9193
BgiM27071-RA	2.78582	1.4781	phosphorylase b kinase gamma catalytic chain skeletal muscle/heart isoform	mRNA	119.657	130.068	100.976	368.147	258.097	353.339
BgiM28175-RA	3.45202	1.78744	piggyBac transposable element-derived protein 3	mRNA	24.9285	29.2402	42.4556	177.339	57.5919	102.182
[truncated: 449 more rows]

## Sheet: iMline-Dp_40dpi_down
Table S6. Summary of the differentially expressed genes in iM line snails infected with D. potomaca
[truncated: 824 more rows]
