# Supplementary material for: Different metazoan parasites, different transcriptomic responses, with new insights on parasitic castration by digenetic trematodes in the schistosome vector snail Biomphalaria glabrata
Source: BMC Genomics. 2024 Jun 17;25:608. doi: 10.1186/s12864-024-10454-4 (PMC11184841; doi:10.1186/s12864-024-10454-4)
Supplement: Supplementary file 7 — Supplementary Material 7 [file 12864_2024_10454_MOESM7_ESM.xlsx]

## Sheet: Table S7
Table S7. Summary of some energy-related genes in this study
ID	Sm_2dpi	Sm_8dpi	Sm_40dpi	Ep_2dpi	Ep_2dpi	Ep_2dpi	Dp_2dpi	Dp_2dpi	Dp_2dpi	Annotation	chr	start	stop	strand	iMline control_2dpe_R1	iMline control_2dpe_R2	iMline control_2dpe_R3	iMline control_40dpe_R1	iMline control_40dpe_R2	iMline control_40dpe_R3	iMline vs Sm_2dpe_R1	iMline vs Sm_2dpe_R2	iMline vs Sm_2dpe_R3	iMline vs Sm_8dpe_R1	iMline vs Sm_8dpe_R2	iMline vs Sm_8dpe_R3	iMline vs Sm_40dpe_R1	iMline vs Sm_40dpe_R2	iMline vs Sm_40dpe_R3	iMline vs Ep_2dpe_R1	iMline vs Ep_2dpe_R2	iMline vs Ep_2dpe_R3	iMline vs Ep_8dpe_R1	iMline vs Ep_8dpe_R2	iMline vs Ep_8dpe_R3	iMline vs Ep_40dpe_R1	iMline vs Ep_40dpe_R2	iMline vs Ep_40dpe_R3	iMline vs Dp_2dpe_R1	iMline vs Dp_2dpe_R2	iMline vs Dp_2dpe_R3	iMline vs Dp_8dpe_R1	iMline vs Dp_8dpe_R2	iMline vs Dp_8dpe_R3	iMline vs Dp_40dpe_R1	iMline vs Dp_40dpe_R2	iMline vs Dp_40dpe_R3	Corresponding VBID in BB02
BgiM21507-RA	4.64	4.28	-7.35	0	0	0	4.79	0	-6.95	alpha-amylase	BgChr_9	7005546	7006418	+	0	0	1	1457	1840	16	35	29	28	49	23	2	0	14	1	44	0	0	0	10	15	12	70	237	0	96	19	0	0	0	6	9	6
BgiM21508-RA	2.26	0	-8.98	0	0	0	0	0	-6.34	alpha-amylase	BgChr_9	7010363	7014053	+	10	14	6	4641	6122	40	84	50	83	70	28	8	3	13	0	90	3	3	3	26	35	35	235	437	15	195	45	2	2	9	35	33	44
BgiM21590-RA	0	-6.51	0	0	-3.73	0	-5.63	0	0	alpha-amylase	BgChr_9	8964216	8967570	+	22	248	1	33	2	23	0	0	72	2	0	0	4	7	0	1	213	404	3	2	17	0	22	10	4	0	0	1	45	17	122	0	2	BGLB010665
BgiM21591-RA	-5.16	-4.48	0	0	0	0	0	0	0	alpha-amylase	BgChr_9	8975444	8987544	+	1	42	4	5	0	1	0	0	0	1	0	0	1	0	0	0	24	40	0	0	0	0	2	0	0	0	0	0	7	4	10	0	0	BGLB010664
BgiM21592-RA	-2.31	-4.61	0	0	-2.67	0	-2.09	0	2.85	alpha-amylase	BgChr_9	8988512	8999361	+	60	80	51	2	5	15	1	3	51	9	1	0	2	11	1	2	52	55	11	5	19	0	2	3	41	7	6	0	13	87	82	41	46	BGLB010663
BgiM21625-RA	-3.36	-6.89	0	0	-3.81	0	-5.66	0	0	alpha-amylase	BgChr_9	9753631	9760585	-	1	176	0	26	0	8	0	0	20	0	0	0	1	0	0	1	101	149	0	0	14	0	11	8	0	0	2	0	49	10	44	0	3	BGLB040327
BgiM21724-RA	0	0	0	0	0	0	0	0	2.32	alpha-amylase	BgChr_9	11940963	11956360	-	33	175	18	272	160	60	46	36	76	43	31	18	38	429	164	51	130	197	277	206	3086	81	170	133	73	61	74	277	276	66	753	497	782	BGLB016758
BgiM21725-RA	0	-5.88	0	0	0	0	-6.04	0	0	alpha-amylase	BgChr_9	11963483	11978448	-	43	669	5	425	12	71	2	0	229	10	3	1	48	10	8	4	296	873	4	0	95	6	86	31	4	1	5	3	216	75	437	12	11	BGLB004894
BgiM21503-RA	0	-6.83	0	0	0	0	-7.25	0	0	alpha-amylase A type-1/2	BgChr_9	6890789	6891029	+	37	560	0	113	1	61	0	0	141	5	0	0	6	6	0	0	390	620	4	2	69	1	31	23	0	2	1	0	169	80	139	2	8
BgiM21621-RA	0	-5.5	0	0	0	0	-6.4	0	0	alpha-amylase A type-1/2	BgChr_9	9729258	9729534	-	9	126	0	12	0	17	0	0	30	2	0	0	0	0	0	0	84	129	0	0	20	0	15	8	0	0	0	0	46	16	35	0	0
BgiM21622-RA	-2.74	-7.16	0	0	-3.77	0	-7.64	0	0	alpha-amylase A type-1/2	BgChr_9	9733949	9735031	-	9	312	0	46	2	29	0	2	57	1	0	0	2	3	0	0	187	275	0	0	28	0	19	11	0	0	0	0	50	19	103	2	0
BgiM21623-RA	-2.57	0	0	0	0	0	0	0	0	alpha-amylase A type-1/2	BgChr_9	9741687	9741874	-	1	39	0	8	0	2	0	0	7	0	0	0	1	0	0	0	21	29	0	0	5	0	7	1	0	0	0	0	15	3	14	0	0
BgiM24963-RA	-3.34	-5.66	0	0	-2.7	-4.57	0	0	4.67	alpha-amylase family glycosyl hydrolase	BgChr_10	43797288	43813361	-	1545	1267	336	9	1	79	0	0	427	87	1	0	2	36	2	11	393	459	152	54	369	1	0	1	1112	0	2	3	57	1237	1389	359	626	BGLB025858
BgiM21501-RA	0	-7.89	0	0	-3.94	0	-9.32	0	0	alpha-amylase-like isoform X1	BgChr_9	6865245	6879316	+	65	1408	0	305	2	105	0	2	300	0	5	1	27	4	7	2	1024	1544	0	0	121	0	109	41	0	1	0	0	333	77	362	1	5	BGLB017239
BgiM04339-RA	1.13	1.73	0	0	0	0	0	0	0	ATP-binding cassette sub-A member 12	BgChr_2	10359747	10435140	-	490	978	714	1994	1550	813	1732	3105	2504	4385	3841	2320	1638	1131	1612	2537	1364	1822	923	2261	2413	442	2126	1491	1004	5759	1626	1989	1685	1495	1055	1145	1664	BGLB000164
BgiM19216-RA	-4.39	-7.02	0	0	-2.9	0	0	0	5.09	ATP-binding cassette sub-A member 3	BgChr_8	4506724	4506934	-	97	64	16	0	0	1	0	0	10	0	0	0	0	0	0	2	23	23	5	0	23	0	0	0	53	0	0	0	0	53	41	10	32
BgiM21593-RA	-3.57	-3.81	0	0	-3.15	0	-1.88	-1.94	2.97	ATP-binding cassette sub-A member 3	BgChr_9	9002109	9035646	-	168	131	81	10	9	12	17	13	16	11	11	13	9	5	2	11	73	57	3	8	46	3	3	2	105	11	7	15	4	104	136	33	59	BGLB010662
BgiM09244-RA	0	0	0	0	0	0	-2.38	0	0	ATP-binding cassette sub-D member 4	BgChr_3	48240578	48244743	+	10	34	8	14	4	15	11	11	4	8	12	2	8	2	0	5	13	22	4	2	11	0	18	10	5	4	2	1	16	18	21	9	7
BgiM20503-RA	0	-1.09	0	0	0	0	0	0	0	ATP-binding cassette sub-F member 1	BgChr_8	33495752	33511929	-	756	682	430	420	317	431	441	447	642	403	302	477	387	398	523	382	614	631	669	459	469	402	331	366	595	500	409	577	519	619	725	459	594	BGLB017448
BgiM04336-RA	1.38	1.72	0	0	1.61	0	0	1.22	-1.22	ATP-binding cassette sub-family A member 1	BgChr_2	10262031	10297005	-	47	48	148	413	338	271	274	412	395	520	534	255	379	268	199	295	108	162	261	331	437	88	483	451	91	611	183	341	236	253	108	128	153	BGLB024117
BgiM04337-RA	-1.43	-1.82	0	0	-1.15	0	0	0	2.46	ATP-binding cassette sub-family A member 1	BgChr_2	10305003	10312409	-	67	102	49	10	12	24	25	41	52	29	20	32	28	18	9	23	45	71	60	14	29	15	13	24	100	30	42	55	49	90	127	40	82	BGLB001809
BgiM04338-RA	-2.01	-1.73	0	0	-1.37	0	0	0	0	ATP-binding cassette sub-family A member 1	BgChr_2	10312451	10351100	-	201	194	58	36	39	53	36	44	79	64	72	47	63	38	15	35	75	108	76	22	98	6	17	24	190	69	52	66	57	267	281	57	173	BGLB001809
BgiM13651-RA	0	0	0	0	0	0	0	0	-1.08	ATP-binding cassette sub-family A member 1	BgChr_5	33781976	33843332	+	381	399	385	1189	1098	663	830	1103	917	1035	1033	616	867	638	590	915	698	767	401	606	784	248	1021	851	498	1217	727	632	566	452	290	470	482	BGLB040235
BgiM13652-RA	0	0	0	0	0	0	0	0	-1.21	ATP-binding cassette sub-family A member 1	BgChr_5	33847274	33849894	+	113	129	139	200	133	112	124	141	133	150	106	201	119	99	89	126	207	143	169	137	91	144	72	108	134	210	148	170	112	84	55	46	67
BgiM19196-RA	-3.69	-5.9	0	0	-2.26	0	-1.95	0	0	ATP-binding cassette sub-family A member 2	BgChr_8	4140846	4179584	-	74	63	24	4	0	8	0	2	14	2	0	0	0	4	0	0	14	34	6	1	35	1	1	10	45	0	1	0	3	75	90	17	24	BGLB009629
BgiM10072-RA	-3.48	-4.96	0	0	-2.53	0	0	0	4.34	ATP-binding cassette sub-family A member 3	BgChr_4	9957313	9984379	-	233	159	70	1	0	15	0	0	57	20	0	0	0	5	0	4	60	69	23	6	68	0	1	0	181	0	0	2	9	138	211	56	98	BGLB025669
BgiM10628-RA	0	-1.6	0	0	-1.33	0	0	0	1.14	ATP-binding cassette sub-family A member 3	BgChr_4	22410884	22439845	-	491	373	148	348	235	182	426	287	222	255	151	66	187	127	171	222	186	198	106	139	238	105	134	179	354	312	179	88	146	443	467	473	521	BGLB000896
BgiM10629-RA	1.28	1.44	0	0	0	0	0	0	0	ATP-binding cassette sub-family A member 3	BgChr_4	22501578	22523546	+	233	422	336	2168	1755	683	1261	1383	1073	1710	1641	666	1195	1032	1311	1359	452	573	526	753	1069	625	1874	1566	426	1136	934	740	885	551	318	643	788	BGLB016951
BgiM19217-RA	-4.56	-8.8	0	0	-3.32	0	0	0	4.44	ATP-binding cassette sub-family A member 3	BgChr_8	4512925	4535262	-	311	231	65	2	0	14	0	0	34	0	0	0	0	2	0	0	89	109	5	1	74	0	0	0	222	0	0	0	0	242	215	30	142	BGLB012056
BgiM19219-RA	-3.26	-5.29	0	0	-2.44	0	0	0	2.96	ATP-binding cassette sub-family A member 3	BgChr_8	4547203	4594871	-	23	22	7	0	0	4	0	0	6	0	0	0	0	0	0	0	6	16	1	0	10	0	0	0	19	0	0	0	0	32	30	5	7	BGLB012056
BgiM19222-RA	-3.19	-5.1	0	0	-2.4	0	0	0	3.75	ATP-binding cassette sub-family A member 3	BgChr_8	4615473	4663177	-	85	51	23	0	2	5	2	0	21	1	0	3	0	12	16	4	25	24	11	2	21	0	1	0	62	0	0	0	2	39	45	22	51	BGLB034810
BgiM19144-RA	-3.5	-5.56	0	0	-2.4	0	0	0	3.84	ATP-binding cassette sub-family A member 3-like isoform X1	BgChr_8	3361749	3421933	+	410	340	93	7	2	32	0	2	100	22	2	0	3	18	4	2	140	170	46	20	125	4	5	4	295	4	5	5	7	318	372	62	171	BGLB040193
BgiM19215-RA	-4.31	-6.95	0	0	-2.92	0	0	0	4.65	ATP-binding cassette sub-family A member 3-like isoform X2	BgChr_8	4489379	4502247	-	214	159	49	1	0	8	0	0	28	3	0	0	0	4	0	0	47	58	10	8	51	0	0	1	149	0	0	0	2	115	151	41	73	BGLB012057
BgiM05955-RA	-3.49	-5.57	0	0	-2.57	0	0	0	3.69	ATP-binding cassette sub-family A member 5-like isoform X1	BgChr_2	48471038	48505659	-	209	263	78	6	0	28	3	7	57	8	3	3	6	4	0	2	72	121	21	6	88	3	1	0	258	0	2	1	12	209	268	51	139	BGLB027156
BgiM19214-RA	-3	-5.27	0	0	-2.19	0	0	0	4.31	ATP-binding cassette sub-family A member 7	BgChr_8	4460378	4481812	-	454	423	150	5	0	36	0	0	178	37	0	0	0	24	0	6	154	202	76	39	150	2	0	0	324	0	0	1	22	337	461	179	221	BGLB026197
BgiM11297-RA	-4.28	-7.07	0	0	-2.97	0	0	0	4.96	ATP-binding cassette sub-family A member 8-A	BgChr_4	38344899	38383403	-	483	396	130	4	0	15	2	0	69	9	0	0	0	3	0	5	138	201	21	9	135	0	3	0	323	0	0	1	6	405	324	92	214	BGLB024992
BgiM09523-RA	-1.59	-1.5	0	0	0	0	0	0	1.5	ATP-binding cassette sub-family B member 10 mitochondrial	BgChr_3	54901765	54916053	+	214	174	59	46	60	60	94	34	83	58	94	60	27	22	43	63	107	79	41	41	196	25	49	55	160	89	44	81	41	183	205	86	146	BGLB016611
BgiM03661-RA	-3.14	-4.96	0	0	-2.49	0	0	0	3.52	ATP-binding cassette sub-family B member 6 mitochondrial	BgChr_1	85855034	85866738	+	456	686	123	60	24	49	22	25	149	39	12	4	26	24	3	23	251	311	65	21	180	23	32	14	526	24	11	22	27	539	785	177	376	BGLB013835
BgiM03662-RA	0	0	0	0	0	0	0	-1.03	0	ATP-binding cassette sub-family B member 6 mitochondrial	BgChr_1	85872943	85887596	+	210	186	136	178	166	154	186	241	213	134	147	138	166	90	76	242	268	326	92	117	192	82	162	144	147	339	133	87	82	164	127	111	118	BGLB013836
BgiM11050-RA	-1.73	-2.34	0	0	-1.58	0	0	0	2.12	ATP-binding cassette sub-family D member 2-like X3	BgChr_4	32716598	32736961	+	86	131	30	22	24	31	26	22	55	20	24	19	15	22	6	25	60	68	22	17	58	12	23	17	78	26	13	16	20	86	139	60	119	BGLB029775
BgiM23073-RA	0	2.04	0	0	0	0	0	0	0	ATP-binding cassette sub-family E member 1	BgChr_9	45012217	45019310	+	0	10	2	37	15	17	16	22	12	25	36	12	20	26	30	18	22	21	36	19	7	8	26	22	9	24	7	7	10	16	12	17	16	BGLB035408
BgiM19926-RA	0	0	0	0	0	0	0	0	-2.23	ATP-binding cassette sub-family G member 2	BgChr_8	21371706	21379098	-	5	5	5	17	21	12	10	15	3	12	8	2	7	9	23	8	4	0	2	10	7	2	3	6	7	13	5	4	1	1	1	1	7
BgiM19921-RA	0	0	0	0	0	0	0	0	-1.83	ATP-binding cassette sub-family G member 2-like isoform X2	BgChr_8	21181038	21194582	-	207	192	200	938	1164	411	350	495	444	462	507	422	653	496	498	445	313	310	231	173	318	299	343	333	252	836	413	242	250	166	149	200	281	BGLB013061
BgiM09096-RA	-2.76	0	0	0	0	0	0	0	0	ATP-binding cassette sub-G member 5	BgChr_3	45427728	45450264	+	4	73	4	28	4	2	2	0	12	21	21	12	3	2	6	10	48	66	0	8	18	7	20	9	5	8	9	9	8	4	20	11	7	BGLB026174
BgiM09097-RA	0	-4.3	0	0	0	0	-4.57	0	0	ATP-binding cassette sub-G member 5	BgChr_3	45454092	45470019	+	4	123	0	35	4	14	2	2	24	2	2	2	5	4	26	4	71	129	2	4	22	0	9	13	0	0	4	2	32	7	26	2	6	BGLB021631
BgiM07354-RA	-2.85	-3.96	0	0	0	0	-4.21	0	0	ATP-binding cassette sub-G member 8	BgChr_3	10093241	10103703	+	1	115	0	22	0	19	0	5	14	6	2	0	0	2	0	5	56	97	2	2	18	0	4	4	0	0	5	0	22	7	28	0	2	BGLB007597
BgiM28447-RA	-1.61	-1.75	0	0	-1.23	0	0	0	0	mitogen-activated protein kinase binding protein 1	BgChr_13	1158502	1162411	-	254	215	109	178	71	88	80	79	117	104	87	49	64	108	136	96	94	126	83	82	125	71	88	66	200	111	56	94	75	181	178	133	168	BGLB039655
BgiM28452-RA	0	0	0	0	-3.44	0	0	0	0	mitogen-activated protein kinase binding protein 1	BgChr_13	1207836	1208027	-	15	10	0	0	0	2	0	0	0	0	0	0	0	0	0	0	3	1	0	0	1	0	0	0	7	0	0	0	1	8	7	8	8
BgiM34007-RA	0	1.04	0	0	1.09	0	0	0	0	mitogen-activated protein kinase kinase kinase 1	BgChr_16	27541241	27542161	+	33	27	23	99	120	58	79	108	84	110	70	65	104	74	59	64	36	30	63	87	64	46	74	61	19	79	49	90	53	49	16	49	58
BgiM36167-RA	1.06	1.19	0	0	0	0	0	0	0	mitogen-activated protein kinase kinase kinase 1-like isoform X1	BgChr_18	16967504	17018086	+	77	80	101	365	271	209	256	334	265	358	323	204	387	290	463	222	144	147	88	207	246	152	334	272	126	332	178	228	213	155	171	266	224	BGLB039363
BgiM08388-RA	0	1.56	0	0	0	0	0	0	0	mitogen-activated protein kinase kinase kinase 11	BgChr_3	29815915	29826332	+	20	27	24	76	75	40	77	100	84	138	131	49	81	39	72	109	32	51	25	59	98	21	82	101	22	101	52	53	68	29	32	62	49	BGLB003278
BgiM09659-RA	-3.45	0	0	0	0	0	0	0	0	mitogen-activated protein kinase kinase kinase 12	BgChr_4	989779	993497	+	13	4	3	0	2	0	0	0	1	0	0	0	0	0	0	0	1	3	0	0	5	0	0	0	4	0	0	0	0	10	10	0	7
BgiM23227-RA	0	-2.5	0	0	0	0	0	0	0	mitogen-activated protein kinase kinase kinase 12	BgChr_10	1266170	1269582	+	12	8	1	0	2	2	0	2	7	1	0	2	2	3	0	0	4	7	0	1	6	2	2	0	3	0	2	1	0	6	7	7	8
BgiM09630-RA	-3.05	0	0	0	0	0	0	0	0	mitogen-activated protein kinase kinase kinase 13	BgChr_4	361271	361768	-	4	11	1	0	0	0	0	0	1	0	0	0	0	0	0	0	3	0	1	0	3	0	0	1	4	0	0	0	0	6	0	3	3
BgiM35955-RA	0	0	0	0	0	0	0	0	-1.12	mitogen-activated protein kinase kinase kinase 2	BgChr_18	11094159	11109545	+	119	135	182	360	292	263	218	244	224	293	178	188	316	247	203	207	193	225	229	261	232	307	231	295	191	306	195	282	217	128	115	111	151	BGLB039724
BgiM33748-RA	0	0	0	0	0	0	0	0	-1.11	mitogen-activated protein kinase kinase kinase 3	BgChr_16	20756527	20762706	+	83	106	122	285	203	195	205	245	220	245	129	178	296	192	319	154	176	226	305	211	96	290	276	301	134	251	221	270	230	126	86	93	100	BGLB008543
BgiM00806-RA	-3.02	-5.09	0	0	-2.53	-4.4	0	0	4.47	mitogen-activated protein kinase-binding protein 1	BgChr_1	19109318	19138261	-	2320	2823	708	32	8	221	2	7	988	240	2	3	3	71	7	11	937	1485	318	85	800	3	0	7	2569	4	2	12	167	2636	3249	1071	1629	BGLB021935
BgiM28454-RA	-3.41	0	0	0	-2.74	0	0	0	3.51	mitogen-activated protein kinase-binding protein 1	BgChr_13	1215749	1216826	-	19	16	7	2	0	1	0	0	4	2	0	1	0	0	1	0	7	10	0	0	7	0	0	0	24	0	0	0	1	23	30	2	9
BgiM31695-RA	-3.55	-6.32	0	0	-2.66	0	0	0	5.08	mitogen-activated protein kinase-binding protein 1	BgChr_15	3790291	3815135	+	315	234	58	5	3	7	0	0	70	9	0	0	0	7	2	2	62	93	21	12	84	1	0	1	201	0	2	1	6	205	297	69	143	BGLB027603
BgiM15700-RA	-2.94	-4.53	0	0	-2.51	-3.61	0	0	4.02	phosphoglycerate kinase	BgChr_6	29097264	29123430	-	1695	1992	413	91	20	183	36	34	665	195	44	10	15	95	8	27	661	954	202	102	555	4	4	12	1671	7	42	10	155	1761	2432	801	1274	BGLB013047
BgiM34277-RA	-2.98	-4.04	0	0	-2.57	0	0	0	3.77	phosphoglycerate kinase	BgChr_17	1531733	1532287	-	385	278	86	9	15	26	7	7	117	37	13	11	9	20	1	11	112	136	42	29	75	3	13	9	259	12	8	12	15	276	378	113	182
BgiM34278-RA	-3.23	-4.72	0	0	0	0	0	0	3.83	phosphoglycerate kinase	BgChr_17	1539728	1539889	+	194	121	23	7	1	12	1	4	43	5	5	5	0	4	3	2	29	70	14	4	53	0	2	2	123	4	6	2	7	134	149	64	67
BgiM34279-RA	-4.91	-5.71	0	0	-2.86	0	0	0	5.26	phosphoglycerate kinase	BgChr_17	1603786	1616922	-	264	225	50	0	3	6	0	0	23	5	4	3	0	1	2	5	52	62	14	3	75	0	1	1	161	1	4	1	0	193	236	71	99
BgiM34280-RA	-4.71	-7.2	0	0	-2.91	0	0	0	4.9	phosphoglycerate kinase	BgChr_17	1633354	1633590	-	179	124	32	0	0	8	0	0	16	0	0	1	0	0	0	0	41	49	2	6	50	0	0	0	126	1	0	0	0	144	172	52	71
BgiM34281-RA	-4.58	-6.22	0	0	-3.05	0	0	0	3.82	phosphoglycerate kinase	BgChr_17	1649887	1651680	-	174	112	23	4	0	12	0	0	16	4	0	0	0	2	1	0	33	43	5	3	38	0	0	0	95	0	0	0	0	108	155	26	55
