# Supplementary material for: Different metazoan parasites, different transcriptomic responses, with new insights on parasitic castration by digenetic trematodes in the schistosome vector snail Biomphalaria glabrata
Source: BMC Genomics. 2024 Jun 17;25:608. doi: 10.1186/s12864-024-10454-4 (PMC11184841; doi:10.1186/s12864-024-10454-4)
Supplement: Supplementary file 8 — Supplementary Material 8 [file 12864_2024_10454_MOESM8_ESM.xlsx]

## Sheet: a-All shared
Table S8. Summary of the differentially expressed genes in iM line snails infected with S. mansoni at different time point
Transcript ID	GeneID	FC(iM line vs. Sm_2dpi)	log2FC(iM line vs. Sm_2dpi)	FC(iM line vs. Sm_8dpi)	log2FC(iM line vs. Sm_8dpi)	FC(iM line vs. Sm_40dpi)	log2FC(iM line vs. Sm_40dpi)	Annotation	Transcript Type
BgiM34259-RA	BgiM34259	0.296484	-1.75397	0.23809	-2.07042	0.00234517	-8.73609	Achacin/aplysianin	mRNA
BgiM17083-RA	BgiM17083	8.9171	3.15657	6.24717	2.6432	0.22436	-2.15611	Acid phosphatase type 7	mRNA
BgiM23240-RA	BgiM23240	27.1184	4.7612	7.55326	2.9171	0.139546	-2.84119	acid-sensing ion channel 1	mRNA
BgiM13428-RA	BgiM13428	0.105827	-3.24022	0.00349722	-8.15958	0.00714262	-7.12933	Acylcarnitine hydrolase	mRNA
BgiM21507-RA	BgiM21507	25.0106	4.64447	19.4652	4.28283	0.00614752	-7.34578	alpha-amylase	mRNA
BgiM29215-RA	BgiM29215	2.77462	1.47229	4.06409	2.02293	0.396903	-1.33314	anoctamin-7	mRNA
BgiM03496-RA	BgiM03496	0.117297	-3.09177	0.00405099	-7.94751	0.0208281	-5.58533	Anti-sigma-I factor RsgI6	mRNA
BgiM17534-RA	BgiM17534	37.5214	5.22964	21.6281	4.43483	0.14343	-2.80158	bactericidal permeability-increasing protein	mRNA
BgiM27642-RA	BgiM27642	0.135734	-2.88115	0.0112968	-6.46795	0.0187262	-5.7388	beta-glucan recognition protein	mRNA
BgiM17527-RA	BgiM17527	0.0189311	-5.7231	0.0565442	-4.14448	0.000263025	-11.8925	BgLBP/BPI1	mRNA
BgiM29700-RA	BgiM29700	0.0862651	-3.53508	0.0798594	-3.64639	0.0418176	-4.57975	BgMFREP17.3	mRNA
BgiM29800-RA	BgiM29800	90.6989	6.50301	41.026	5.35847	0.0384795	-4.69976	C-type lectin domain family 6 member A	mRNA
BgiM23242-RA	BgiM23242	0.100988	-3.30774	0.0128764	-6.27912	0.0542085	-4.20534	calcium binding protein 2	mRNA
BgiM23232-RA	BgiM23232	0.0918087	-3.44523	0.00403287	-7.95398	0.0351128	-4.83186	calcium binding protein 2	mRNA
BgiM30376-RA	BgiM30376	23.8377	4.57517	32.2845	5.01277	2.39139	1.25785	carbohydrate sulfotransferase 10-like isoform X1	mRNA
BgiM18649-RA	BgiM18649	0.12531	-2.99643	0.0162204	-5.94604	0.0508686	-4.29708	collagen alpha-1(XII) chain	mRNA
BgiM26363-RA	BgiM26363	47.5813	5.57232	57.0101	5.83315	0.216295	-2.20893	Collagen alpha-6(VI) chain	mRNA
BgiM20995-RA	BgiM20995	47.4701	5.56895	15.9276	3.99346	0.184854	-2.43554	crustapain	mRNA
BgiM32697-RA	BgiM32697	0.119825	-3.061	0.0849331	-3.55753	2.22584	1.15435	cx9C motif-containing protein 4 mitochondrial	mRNA
BgiM28691-RA	BgiM28691	2.03811	1.02723	2.27135	1.18355	0.46829	-1.09453	D-glucuronyl C5-epimerase	mRNA
BgiM27185-RA	BgiM27185	601.339	9.23203	546.624	9.09441	0.249487	-2.00296	deleted in malignant brain tumors 1 protein	mRNA
BgiM11073-RA	BgiM11073	15.6606	3.96906	11.083	3.47028	0.181231	-2.4641	deoxyribonuclease-1	mRNA
BgiM22173-RA	BgiM22173	0.171243	-2.54588	0.0427805	-4.5469	0.0156363	-5.99895	dipeptidase 1	mRNA
BgiM10601-RA	BgiM10601	2.97071	1.57081	3.08927	1.62727	0.351887	-1.50682	DNA ligase 1	mRNA
BgiM27187-RA	BgiM27187	440.994	8.78462	410.55	8.68141	0.188695	-2.40587	DNA-directed RNA polymerase II subunit RPB1-like isoform X4	mRNA
BgiM34152-RA	BgiM34152	0.135624	-2.88231	0.0360465	-4.794	0.0840829	-3.57204	DSC-2	mRNA
BgiM12302-RA	BgiM12302	0.125069	-2.9992	0.0163327	-5.93609	0.063731	-3.97186	EF-hand domain-containing protein D1	mRNA
BgiM23286-RA	BgiM23286	193.977	7.59974	158.504	7.30838	0.00138902	-9.49171	FMRFamide	mRNA
BgiM16590-RA	BgiM16590	126.848	6.98695	113.33	6.82439	0.143538	-2.8005	formin-like protein 20	mRNA
BgiM26375-RA	BgiM26375	10.1388	3.34181	8.04564	3.00821	0.0554081	-4.17376	G-protein coupled receptor GRL101	mRNA
BgiM17379-RA	BgiM17379	5.70122	2.51127	2.85129	1.51161	0.422101	-1.24434	glycosyltransferase family 92 protein F13G3.3	mRNA
BgiM35727-RA	BgiM35727	0.255098	-1.97087	0.144566	-2.7902	0.206007	-2.27924	L-selectin	mRNA
BgiM08368-RA	BgiM08368	0.0990489	-3.33572	0.003107	-8.33026	0.0589709	-4.08385	lectin BRA-3	mRNA
BgiM26845-RA	BgiM26845	0.143862	-2.79725	0.0498995	-4.32483	0.017866	-5.80664	leukocyte elastase inhibitor	mRNA
lncRNA533	-	0.289166	-1.79003	0.283892	-1.81659	24.839	4.63454	lncRNA533	lncRNA
BgiM29498-RA	BgiM29498	14.5633	3.86426	22.6081	4.49877	2.17215	1.11912	membrane metallo-endopeptidase-like 1	mRNA
BgiM32059-RA	BgiM32059	0.300275	-1.73564	0.286258	-1.80461	0.458822	-1.12399	methyltransferase-like protein 24	mRNA
BgiM27981-RA	BgiM27981	0.101681	-3.29788	0.0442736	-4.49741	0.12911	-2.95333	N-sulphoglucosamine sulphohydrolase	mRNA
BgiM35369-RA	BgiM35369	45.7968	5.51717	10.9721	3.45577	0.285024	-1.81085	NA	mRNA
BgiM29499-RA	BgiM29499	14.6383	3.87168	17.5211	4.13102	2.52845	1.33825	NA	mRNA
BgiM29026-RA	BgiM29026	13.4311	3.74751	15.6203	3.96535	0.280143	-1.83576	NA	mRNA
BgiM33352-RA	BgiM33352	4.31089	2.10799	5.84042	2.54607	0.125365	-2.99579	NA	mRNA
BgiM10305-RA	BgiM10305	3.61226	1.8529	7.10176	2.82818	4.00619	2.00223	NA	mRNA
BgiM08521-RA	BgiM08521	0.131345	-2.92856	0.0173397	-5.84978	0.132742	-2.9133	NA	mRNA
BgiM32375-RA	BgiM32375	0.118942	-3.07167	0.00331636	-8.23618	0.0243793	-5.3582	NA	mRNA
BgiM30443-RA	BgiM30443	0.10748	-3.21786	0.00845047	-6.88675	0.0974956	-3.35852	NA	mRNA
BgiM32374-RA	BgiM32374	0.103361	-3.27424	0.00579796	-7.43024	0.0510957	-4.29065	NA	mRNA
BgiM11423-RA	BgiM11423	0.0959912	-3.38095	0.0112929	-6.46844	0.0269128	-5.21556	NA	mRNA
BgiM31436-RA	BgiM31436	0.0808614	-3.62841	0.00663981	-7.23464	0.0125864	-6.31199	NA	mRNA
BgiM26700-RA	BgiM26700	0.0489213	-4.35339	0.0285767	-5.12902	0.0717967	-3.79994	NA	mRNA
BgiM17188-RA	BgiM17188	3.4798	1.79901	2.52398	1.3357	0.432358	-1.2097	NFX1-type zinc finger-containing protein 1	mRNA
BgiM31703-RA	BgiM31703	96.0207	6.58527	31.894	4.99521	0.192778	-2.37499	nose resistant to fluoxetine protein 6	mRNA
BgiM35341-RA	BgiM35341	34.9768	5.12833	16.1308	4.01175	0.143655	-2.79932	ovulation prohormone	mRNA
BgiM30162-RA	BgiM30162	0.106383	-3.23266	0.0152141	-6.03845	0.0447613	-4.48161	peptidoglycan-binding domain 1 protein	mRNA
BgiM31896-RA	BgiM31896	0.337101	-1.56875	0.247212	-2.01618	0.258718	-1.95055	phosphatidylethanolamine-binding protein 4	mRNA
BgiM28196-RA	BgiM28196	2.62673	1.39327	2.46024	1.2988	0.474156	-1.07657	phosphoenolpyruvate phosphomutase	mRNA
BgiM02853-RA	BgiM02853	2.52529	1.33645	2.83813	1.50494	0.476392	-1.06978	prominin-1	mRNA
BgiM11479-RA	BgiM11479	2.59894	1.37793	3.11419	1.63886	0.424494	-1.23618	prostaglandin reductase 1	mRNA
BgiM08519-RA	BgiM08519	0.142532	-2.81064	0.00398061	-7.9728	0.0512538	-4.2862	S-adenosyl-L-methionine-dependent tRNA 4-demethylwyosine synthase	mRNA
BgiM17831-RA	BgiM17831	0.314707	-1.66792	0.203617	-2.29607	0.273075	-1.87263	SEC14 cytosolic factor	mRNA
BgiM35634-RA	BgiM35634	0.10648	-3.23134	0.0171096	-5.86905	0.0798549	-3.64648	serine carboxypeptidase CPVL	mRNA
BgiM17140-RA	BgiM17140	0.168857	-2.56612	0.108185	-3.20843	0.0182093	-5.77918	solute carrier organic anion transporter family member 2A1-like isoform X1	mRNA
BgiM14439-RA	BgiM14439	0.156986	-2.6713	0.0571551	-4.12897	0.0051411	-7.60371	STE20-like serine/threonine-protein kinase isoform X2	mRNA
BgiM20692-RA	BgiM20692	14.2673	3.83464	9.85294	3.30055	0.414327	-1.27116	tyramine beta-hydroxylase	mRNA
BgiM12889-RA	BgiM12889	7.94904	2.99078	7.03702	2.81496	0.0328586	-4.92759	tyrosinase-like protein tyr-1	mRNA
BgiM19681-RA	BgiM19681	0.197663	-2.33888	0.102378	-3.28803	0.000520167	-10.9087	Unknown protein	mRNA
BgiM26089-RA	BgiM26089	10.1963	3.34997	9.72026	3.28099	0.0441404	-4.50176	unnamed7	mRNA

## Sheet: b-2-8 dpi only
Table S8. Summary of the differentially expressed genes in iM line snails infected with S. mansoni at different time point
Transcript ID	GeneID	FC(iM line vs. Sm_2dpi)	log2FC(iM line vs. Sm_2dpi)	FC(iM line vs. Sm_8dpi)	log2FC(iM line vs. Sm_8dpi)	Annotation	Transcript Type
BgiM20182-RA	BgiM20182	0.446809	-1.16227	0.365784	-1.45094	1-acyl-sn-glycerol-3-phosphate acyltransferase alpha	mRNA
BgiM01406-RA	BgiM01406	0.476162	-1.07048	0.483124	-1.04954	2-aminoethanethiol dioxygenase	mRNA
BgiM35889-RA	BgiM35889	8.4349	3.07637	6.76791	2.75871	2-succinylbenzoate--CoA ligase	mRNA
BgiM09020-RA	BgiM09020	0.434096	-1.20391	0.292578	-1.77311	2-succinylbenzoate--CoA ligase	mRNA
BgiM15585-RA	BgiM15585	0.465562	-1.10295	0.466185	-1.10102	24-hydroxycholesterol 7-alpha-hydroxylase-like isoform X1	mRNA
BgiM05189-RA	BgiM05189	0.45799	-1.12661	0.436459	-1.19608	28 kDa heat- and acid-stable phosphoprotein	mRNA
BgiM33233-RA	BgiM33233	0.355403	-1.49247	0.282198	-1.82522	2p 5p-phosphodiesterase 12	mRNA
BgiM27121-RA	BgiM27121	0.347188	-1.52621	0.292898	-1.77153	3 beta-hydroxysteroid dehydrogenase/Delta 5-->4-isomerase type 3	mRNA
BgiM35563-RA	BgiM35563	16.534	4.04737	17.8536	4.15814	3-[(3aS 4S 7aS)-7a-methyl-1 5-dioxo-octahydro-1H-inden-4-yl]propanoyl:CoA ligase	mRNA
BgiM35790-RA	BgiM35790	12.9114	3.69058	13.507	3.75564	3-[(3aS 4S 7aS)-7a-methyl-1 5-dioxo-octahydro-1H-inden-4-yl]propanoyl:CoA ligase	mRNA
BgiM27489-RA	BgiM27489	0.466501	-1.10005	0.409189	-1.28916	3-oxoacyl-[acyl-carrier-protein] synthase mitochondrial-like isoform X1	mRNA
BgiM10296-RA	BgiM10296	0.112285	-3.15476	0.0411262	-4.6038	30S ribosomal protein 2 chloroplastic	mRNA
BgiM30298-RA	BgiM30298	0.462843	-1.1114	0.386698	-1.37072	39S ribosomal protein L39 mitochondrial	mRNA
BgiM09041-RA	BgiM09041	18.2594	4.19056	8.8354	3.1433	39S ribosomal protein L46 mitochondrial	mRNA
BgiM04123-RA	BgiM04123	17.4071	4.1216	16.6072	4.05373	4-aminobutyrate aminotransferase mitochondrial	mRNA
BgiM02212-RA	BgiM02212	2.68563	1.42526	2.25183	1.1711	5-hydroxytryptamine receptor 1	mRNA
BgiM15825-RA	BgiM15825	6.13089	2.6161	7.61127	2.92814	5p-nucleotidase	mRNA
BgiM04380-RA	BgiM04380	0.334848	-1.57842	0.18356	-2.44568	5p(3p)-deoxyribonucleotidase cytosolic type	mRNA
BgiM04379-RA	BgiM04379	0.196403	-2.34811	0.0320378	-4.96408	5p(3p)-deoxyribonucleotidase cytosolic type	mRNA
BgiM11914-RA	BgiM11914	3.03694	1.60262	3.70066	1.88778	60 kDa heat shock protein mitochondrial	mRNA
BgiM19858-RA	BgiM19858	14.3477	3.84275	6.71872	2.74819	60 kDa neurofilament protein	mRNA
BgiM19917-RA	BgiM19917	2.00966	1.00695	2.20468	1.14057	60 kDa neurofilament protein	mRNA
BgiM10595-RA	BgiM10595	0.276966	-1.85222	0.196038	-2.35079	7-dehydrocholesterol reductase	mRNA
BgiM19855-RA	BgiM19855	192.842	7.59128	93.5627	6.54786	70 kDa neurofilament protein	mRNA
BgiM35926-RA	BgiM35926	0.0991835	-3.33376	0.0304321	-5.03826	A disintegrin and metalloproteinase with thrombospondin motifs 1	mRNA
BgiM34491-RA	BgiM34491	2.76135	1.46537	3.45245	1.78762	A disintegrin and metalloproteinase with thrombospondin motifs 17	mRNA
BgiM24847-RA	BgiM24847	7.423	2.892	9.78232	3.29018	A disintegrin and metalloproteinase with thrombospondin motifs 18	mRNA
BgiM24856-RA	BgiM24856	0.0956599	-3.38594	0.0475676	-4.39388	A disintegrin and metalloproteinase with thrombospondin motifs 18	mRNA
BgiM16529-RA	BgiM16529	0.0524506	-4.2529	0.026347	-5.24622	A disintegrin and metalloproteinase with thrombospondin motifs 6	mRNA
BgiM14527-RA	BgiM14527	0.299124	-1.74119	0.234958	-2.08952	A disintegrin and metalloproteinase with thrombospondin motifs 7	mRNA
BgiM16353-RA	BgiM16353	0.191966	-2.38108	0.0831017	-3.58898	A disintegrin and metalloproteinase with thrombospondin motifs 7	mRNA
BgiM16533-RA	BgiM16533	0.185166	-2.43311	0.0235288	-5.40943	A disintegrin and metalloproteinase with thrombospondin motifs 7	mRNA
BgiM16357-RA	BgiM16357	0.136979	-2.86798	0.0331722	-4.91388	A disintegrin and metalloproteinase with thrombospondin motifs 7	mRNA
BgiM16363-RA	BgiM16363	0.107518	-3.21735	0.0137962	-6.17959	A disintegrin and metalloproteinase with thrombospondin motifs 7	mRNA
BgiM25049-RA	BgiM25049	0.0967326	-3.36985	0.027507	-5.18406	A disintegrin and metalloproteinase with thrombospondin motifs 7	mRNA
BgiM16354-RA	BgiM16354	0.0962661	-3.37683	0.0707393	-3.82135	A disintegrin and metalloproteinase with thrombospondin motifs 7	mRNA
BgiM25048-RA	BgiM25048	0.0650127	-3.94314	0.0257876	-5.27718	A disintegrin and metalloproteinase with thrombospondin motifs 7	mRNA
BgiM16334-RA	BgiM16334	0.0552074	-4.179	0.0567254	-4.13986	A disintegrin and metalloproteinase with thrombospondin motifs 7	mRNA
BgiM16355-RA	BgiM16355	0.0317555	-4.97685	0.0217291	-5.52423	A disintegrin and metalloproteinase with thrombospondin motifs 7	mRNA
BgiM19202-RA	BgiM19202	0.4667	-1.09943	0.494198	-1.01684	A-kinase anchor protein 7 isoform gamma	mRNA
BgiM33229-RA	BgiM33229	0.2049	-2.28701	0.160013	-2.64374	AAA ATPase	mRNA
BgiM09562-RA	BgiM09562	0.423934	-1.23809	0.343903	-1.53993	aarF domain-containing protein kinase 1	mRNA
BgiM18597-RA	BgiM18597	0.499747	-1.00073	0.448997	-1.15522	aarF domain-containing protein kinase 5	mRNA
BgiM07338-RA	BgiM07338	0.241962	-2.04715	0.20435	-2.29089	AB hydrolase superfamily protein C1039.03	mRNA
BgiM10178-RA	BgiM10178	0.271703	-1.8799	0.063497	-3.97717	ABC transporter A family member 2	mRNA
BgiM34414-RA	BgiM34414	2.95066	1.56104	4.56879	2.19181	Abelson tyrosine-protein kinase 2	mRNA
BgiM00035-RA	BgiM00035	0.107064	-3.22345	0.105517	-3.24445	acetylcholine receptor subunit alpha-L1	mRNA
BgiM32512-RA	BgiM32512	6.51036	2.70274	11.1105	3.47386	acetylcholinesterase	mRNA
BgiM34431-RA	BgiM34431	0.143312	-2.80277	0.128144	-2.96416	acidic mammalian chitinase	mRNA
BgiM23054-RA	BgiM23054	0.236118	-2.08242	0.260259	-1.94198	acidic repeat-containing protein	mRNA
BgiM13601-RA	BgiM13601	0.148575	-2.75074	0.0260163	-5.26444	actin cytoplasmic	mRNA
BgiM08047-RA	BgiM08047	0.406029	-1.30034	0.35743	-1.48427	activator of 90 kDa heat shock protein ATPase 1	mRNA
BgiM22405-RA	BgiM22405	2.82337	1.49742	2.86671	1.5194	acyl-CoA synthetase family member 2 mitochondrial	mRNA
BgiM22003-RA	BgiM22003	0.394949	-1.34026	0.427635	-1.22555	acyl-CoA synthetase family member 4	mRNA
BgiM13964-RA	BgiM13964	0.137996	-2.8573	0.0266993	-5.22705	acyl-CoA synthetase YngI	mRNA
BgiM31745-RA	BgiM31745	0.475696	-1.07189	0.340473	-1.55439	acyl-coenzyme A thioesterase 9 mitochondrial	mRNA
BgiM08220-RA	BgiM08220	0.305214	-1.71211	0.180163	-2.47262	acylphosphatase-1-like isoform X1	mRNA
BgiM21281-RA	BgiM21281	0.110182	-3.18204	0.0111026	-6.49296	ADAM 17-like protease	mRNA
BgiM21280-RA	BgiM21280	0.0806313	-3.63252	0.0325916	-4.93936	ADAM 17-like protease	mRNA
BgiM00106-RA	BgiM00106	0.078782	-3.66599	0.0170108	-5.87741	ADAM 17-like protease	mRNA
BgiM06611-RA	BgiM06611	0.250142	-1.99918	0.203198	-2.29904	ADAM 17-like protease isoform X1	mRNA
BgiM33120-RA	BgiM33120	0.0915025	-3.45005	0.0146168	-6.09623	ADAM 17-like protease isoform X1	mRNA
BgiM33690-RA	BgiM33690	2.39833	1.26203	2.72977	1.44878	ADAM 17-like protease isoform X2	mRNA
BgiM33691-RA	BgiM33691	2.13854	1.09663	2.07239	1.0513	ADAM 17-like protease isoform X2	mRNA
BgiM33119-RA	BgiM33119	0.165618	-2.59407	0.0399182	-4.64681	ADAM 17-like protease isoform X2	mRNA
BgiM33117-RA	BgiM33117	0.0975841	-3.35721	0.033073	-4.9182	ADAM 17-like protease isoform X2	mRNA
BgiM09652-RA	BgiM09652	0.201678	-2.30987	0.0666142	-3.90803	ADAM family mig-17	mRNA
BgiM16540-RA	BgiM16540	0.173202	-2.52948	0.0669732	-3.90027	ADAM family mig-17	mRNA
BgiM16542-RA	BgiM16542	0.145373	-2.78217	0.0923277	-3.43709	ADAM family mig-17	mRNA
BgiM16535-RA	BgiM16535	0.118482	-3.07726	0.0345239	-4.85626	ADAM family mig-17	mRNA
BgiM24855-RA	BgiM24855	0.113108	-3.14423	0.0338787	-4.88348	ADAM family mig-17	mRNA
BgiM16356-RA	BgiM16356	0.0944979	-3.40357	0.0230238	-5.44073	ADAM family mig-17	mRNA
BgiM12028-RA	BgiM12028	0.083785	-3.57716	0.0234131	-5.41654	ADAM family mig-17	mRNA
BgiM16534-RA	BgiM16534	0.0740309	-3.75573	0.0180521	-5.79169	ADAM family mig-17	mRNA
BgiM16537-RA	BgiM16537	0.0632387	-3.98305	0.0250946	-5.31648	ADAM family mig-17	mRNA
BgiM16358-RA	BgiM16358	0.0397213	-4.65394	0.00477341	-7.71076	ADAM family mig-17	mRNA
BgiM29911-RA	BgiM29911	0.0288828	-5.11365	0.00556164	-7.49027	ADAM family mig-17	mRNA
BgiM16359-RA	BgiM16359	0.0257971	-5.27665	0.0125804	-6.31268	ADAM family mig-17	mRNA
BgiM24778-RA	BgiM24778	8.09409	3.01687	11.5822	3.53383	ADAM family mig-17-like isoform X1	mRNA
BgiM01950-RA	BgiM01950	2.12588	1.08806	2.46129	1.29942	ADAMTS-like protein 1 isoform X4	mRNA
BgiM24211-RA	BgiM24211	0.372088	-1.42628	0.338382	-1.56327	adenosine deaminase AGSA	mRNA
BgiM06708-RA	BgiM06708	2.08242	1.05826	2.09844	1.06932	adenosine kinase 1 isoform X2	mRNA
BgiM07420-RA	BgiM07420	0.0982551	-3.34732	0.016028	-5.96326	adenosine receptor A1	mRNA
BgiM01671-RA	BgiM01671	0.107755	-3.21417	0.0259851	-5.26617	adenosine receptor A2b	mRNA
BgiM07415-RA	BgiM07415	0.0562388	-4.15229	0.024401	-5.35692	adenosine receptor A2b	mRNA
BgiM07276-RA	BgiM07276	0.151315	-2.72438	0.0161172	-5.95526	adenosine receptor A3	mRNA
BgiM08930-RA	BgiM08930	0.116917	-3.09645	0.0345525	-4.85507	adenosine receptor A3	mRNA
BgiM08929-RA	BgiM08929	0.0925242	-3.43403	0.0501728	-4.31695	adenosine receptor A3	mRNA
BgiM01670-RA	BgiM01670	0.0785951	-3.66942	0.0130097	-6.26426	adenosine receptor A3	mRNA
BgiM01228-RA	BgiM01228	0.135123	-2.88765	0.0968286	-3.36842	adenylate cyclase type 5	mRNA
BgiM01225-RA	BgiM01225	0.126416	-2.98375	0.173219	-2.52933	adenylate cyclase type 6	mRNA
BgiM22695-RA	BgiM22695	2.89659	1.53435	3.0999	1.63222	adenylate cyclase type 9-like isoform X2	mRNA
BgiM27567-RA	BgiM27567	0.222173	-2.17025	0.0248713	-5.32937	adhesion G protein-coupled receptor E2	mRNA
BgiM27553-RA	BgiM27553	0.1224	-3.03033	0.204934	-2.28677	adhesion G protein-coupled receptor E2	mRNA
BgiM06657-RA	BgiM06657	0.188774	-2.40527	0.0190395	-5.71486	adhesion G protein-coupled receptor E4P	mRNA
BgiM14468-RA	BgiM14468	0.13832	-2.85391	0.0200937	-5.63711	Adhesion G protein-coupled receptor L4	mRNA
BgiM22275-RA	BgiM22275	0.085151	-3.55383	0.0157537	-5.98817	adhesion G-protein coupled receptor D1	mRNA
BgiM27839-RA	BgiM27839	0.268558	-1.89669	0.189201	-2.40201	adhesion G-protein coupled receptor D1	mRNA
BgiM22155-RA	BgiM22155	0.111047	-3.17076	0.040689	-4.61922	adhesion G-protein coupled receptor F1	mRNA
BgiM13992-RA	BgiM13992	2.36767	1.24347	3.31393	1.72854	adipocyte plasma membrane-associated protein	mRNA
BgiM13993-RA	BgiM13993	2.19965	1.13727	2.98305	1.57679	adipocyte plasma membrane-associated protein	mRNA
BgiM10631-RA	BgiM10631	0.392621	-1.34879	0.296678	-1.75303	ADP-ribosyl-[dinitrogen reductase] glycohydrolase	mRNA
BgiM03623-RA	BgiM03623	2.4065	1.26694	2.93769	1.55468	ADP-ribosylation factor-like protein 15	mRNA
BgiM19733-RA	BgiM19733	0.330677	-1.5965	0.331064	-1.59482	ADP-ribosylation factor-like protein 3	mRNA
BgiM12228-RA	BgiM12228	0.46973	-1.0901	0.435976	-1.19768	adrenodoxin-like protein mitochondrial	mRNA
BgiM28812-RA	BgiM28812	3.63522	1.86204	4.87714	2.28604	agrin-like isoform X2	mRNA
BgiM34120-RA	BgiM34120	0.112568	-3.15114	0.0491364	-4.34707	AIG	mRNA
BgiM28628-RA	BgiM28628	3.37001	1.75275	4.04911	2.0176	AIG	mRNA
BgiM34095-RA	BgiM34095	4.25421	2.08889	4.06585	2.02356	AIG	mRNA
BgiM19139-RA	BgiM19139	0.121813	-3.03726	0.059724	-4.06555	AIG	mRNA
BgiM28629-RA	BgiM28629	2.51618	1.33124	2.45581	1.2962	AIG	mRNA
BgiM28864-RA	BgiM28864	2.86038	1.51621	2.51449	1.33027	AIG	mRNA
BgiM15586-RA	BgiM15586	0.263196	-1.92579	0.195833	-2.35231	akirin-2	mRNA
BgiM15104-RA	BgiM15104	2.08622	1.06089	2.56168	1.35709	alcohol dehydrogenase [acceptor]	mRNA
BgiM15105-RA	BgiM15105	0.0693683	-3.84958	0.0111199	-6.49071	alcohol dehydrogenase [acceptor]	mRNA
BgiM07088-RA	BgiM07088	0.11754	-3.08878	0.12144	-3.04169	aldose 1-epimerase	mRNA
BgiM32912-RA	BgiM32912	2.78762	1.47904	2.8343	1.50299	alkaline ceramidase 3	mRNA
BgiM35923-RA	BgiM35923	0.0899075	-3.47541	0.0161915	-5.94862	allatostatin-A receptor	mRNA
BgiM22249-RA	BgiM22249	0.0478289	-4.38597	0.0137875	-6.18049	allene oxide synthase-lipoxygenase protein	mRNA
BgiM23546-RA	BgiM23546	5.21832	2.38358	5.46132	2.44925	alpha-(1 3)-fucosyltransferase 5	mRNA
BgiM30685-RA	BgiM30685	2.03526	1.02521	2.20527	1.14095	alpha-(1 3)-fucosyltransferase C	mRNA
BgiM30885-RA	BgiM30885	0.126747	-2.97998	0.0326333	-4.93751	alpha-(1 3)-fucosyltransferase C	mRNA
BgiM12555-RA	BgiM12555	0.156452	-2.67621	0.026336	-5.24682	alpha-(1 6)-fucosyltransferase	mRNA
BgiM29195-RA	BgiM29195	0.152753	-2.71072	0.0207512	-5.59066	alpha-(1 6)-fucosyltransferase	mRNA
BgiM22994-RA	BgiM22994	0.318391	-1.65113	0.228904	-2.12718	alpha-1 3-mannosyl-glycoprotein 4-beta-N-acetylglucosaminyltransferase A	mRNA
BgiM22993-RA	BgiM22993	2.54476	1.34753	2.23634	1.16114	alpha-1 3-mannosyl-glycoprotein 4-beta-N-acetylglucosaminyltransferase B	mRNA
BgiM02938-RA	BgiM02938	2.203	1.13947	2.52613	1.33693	Alpha-1 6-mannosyl-glycoprotein 2-beta-N-acetylglucosaminyltransferase	mRNA
BgiM21592-RA	BgiM21592	0.20181	-2.30893	0.0408654	-4.61298	alpha-amylase	mRNA
BgiM21625-RA	BgiM21625	0.0971125	-3.3642	0.00844032	-6.88849	alpha-amylase	mRNA
BgiM21591-RA	BgiM21591	0.0279223	-5.16244	0.0449013	-4.4771	alpha-amylase	mRNA
BgiM21622-RA	BgiM21622	0.149349	-2.74324	0.00701071	-7.15622	Alpha-amylase A type-1/2	mRNA
BgiM24963-RA	BgiM24963	0.0984556	-3.34438	0.0197411	-5.66265	alpha-amylase family glycosyl hydrolase	mRNA
BgiM21431-RA	BgiM21431	0.364325	-1.4567	0.2444	-2.03269	alpha-crystallin B chain	mRNA
BgiM33453-RA	BgiM33453	0.294954	-1.76144	0.166694	-2.58473	alpha-crystallin B chain	mRNA
BgiM33110-RA	BgiM33110	0.281027	-1.83122	0.138361	-2.85349	alpha-crystallin B chain	mRNA
BgiM08378-RA	BgiM08378	0.150473	-2.73243	0.0137035	-6.18931	alpha-N-acetylgalactosamine-specific lectin-like isoform X1	mRNA
BgiM22847-RA	BgiM22847	0.136976	-2.868	0.00474926	-7.71808	alpha-N-acetylgalactosaminidase	mRNA
BgiM35867-RA	BgiM35867	2.70765	1.43704	3.41897	1.77356	alpha-protein kinase 1	mRNA
BgiM17642-RA	BgiM17642	6.63146	2.72933	6.72148	2.74878	alpha-protein kinase vwkA	mRNA
BgiM27487-RA	BgiM27487	0.400389	-1.32053	0.476005	-1.07095	alpha/beta hydrolase domain-containing protein 11	mRNA
BgiM33133-RA	BgiM33133	2.05849	1.04159	2.28002	1.18905	alsin	mRNA
BgiM26116-RA	BgiM26116	0.254931	-1.97182	0.0860547	-3.5386	alternative oxidase mitochondrial	mRNA
BgiM12327-RA	BgiM12327	4.1882	2.06633	6.41998	2.68257	amiloride-sensitive sodium channel subunit alpha	mRNA
BgiM26512-RA	BgiM26512	13.6291	3.76862	18.449	4.20547	amine oxidase	mRNA
BgiM26506-RA	BgiM26506	11.379	3.50831	13.6817	3.77418	amine oxidase	mRNA
BgiM03315-RA	BgiM03315	7.22372	2.85274	10.1861	3.34853	amine oxidase	mRNA
BgiM26510-RA	BgiM26510	6.39386	2.67669	9.50488	3.24867	amine oxidase	mRNA
BgiM26515-RA	BgiM26515	3.10424	1.63424	5.51875	2.46434	amine oxidase	mRNA
BgiM26517-RA	BgiM26517	2.70646	1.43641	6.21984	2.63688	amine oxidase	mRNA
BgiM00689-RA	BgiM00689	0.130411	-2.93886	0.0433122	-4.52908	amine oxidase	mRNA
BgiM26511-RA	BgiM26511	8.39085	3.06882	11.3356	3.50279	amine oxidase [copper-containing]	mRNA
BgiM31583-RA	BgiM31583	480.47	8.9083	137.848	7.10694	aminopeptidase N	mRNA
BgiM14387-RA	BgiM14387	52.496	5.71414	25.4619	4.67027	aminopeptidase N	mRNA
BgiM24199-RA	BgiM24199	4.0926	2.03302	6.53153	2.70742	ammonium transporter Amt1	mRNA
BgiM24198-RA	BgiM24198	2.57686	1.36562	4.26774	2.09347	ammonium transporter Amt1	mRNA
BgiM30410-RA	BgiM30410	2.1529	1.10628	3.73771	1.90216	ammonium transporter Rh type A-like isoform X1	mRNA
BgiM30409-RA	BgiM30409	2.12001	1.08407	3.74339	1.90435	ammonium transporter Rh type A-like X2	mRNA
BgiM30021-RA	BgiM30021	0.228986	-2.12667	0.246622	-2.01963	AMP deaminase	mRNA
BgiM30019-RA	BgiM30019	0.286036	-1.80573	0.180062	-2.47344	AMP deaminase 2	mRNA
BgiM30649-RA	BgiM30649	2.68548	1.42518	3.11413	1.63883	amyloid beta A4 protein	mRNA
BgiM30651-RA	BgiM30651	2.05769	1.04103	2.30551	1.20509	amyloid beta A4 protein	mRNA
BgiM19011-RA	BgiM19011	0.459745	-1.12109	0.445631	-1.16608	anaphase-promoting complex subunit 5	mRNA
BgiM01283-RA	BgiM01283	2.25437	1.17273	2.96347	1.56729	angiotensin-converting enzyme	mRNA
BgiM00518-RA	BgiM00518	0.207666	-2.26766	0.191212	-2.38675	ankyrin and armadillo repeat-containing protein	mRNA
BgiM18642-RA	BgiM18642	0.215822	-2.21209	0.0400609	-4.64166	ankyrin repeat and KH domain-containing protein 1	mRNA
BgiM18763-RA	BgiM18763	0.136506	-2.87296	0.0292056	-5.09761	ankyrin repeat and KH domain-containing protein 1	mRNA
BgiM22903-RA	BgiM22903	0.258045	-1.95431	0.204137	-2.29239	ankyrin repeat and LEM domain-containing protein 2	mRNA
BgiM22898-RA	BgiM22898	0.252303	-1.98677	0.180573	-2.46934	ankyrin repeat and lem domain-containing protein 2	mRNA
BgiM18511-RA	BgiM18511	0.494734	-1.01527	0.441567	-1.1793	ankyrin repeat and sam domain-containing protein 1a	mRNA
BgiM33549-RA	BgiM33549	0.446619	-1.16288	0.435564	-1.19904	ankyrin repeat and SAM domain-containing protein 3	mRNA
BgiM24276-RA	BgiM24276	2.15287	1.10626	2.52839	1.33822	ankyrin repeat domain-containing protein 17	mRNA
BgiM10950-RA	BgiM10950	0.467126	-1.09812	0.470872	-1.08659	ankyrin repeat domain-containing protein 26	mRNA
BgiM18882-RA	BgiM18882	0.25217	-1.98753	0.235564	-2.08581	ankyrin repeat domain-containing protein 27	mRNA
BgiM32493-RA	BgiM32493	0.339956	-1.55658	0.32097	-1.63949	ankyrin repeat domain-containing protein 39	mRNA
BgiM26552-RA	BgiM26552	3.22688	1.69014	5.21887	2.38374	ankyrin repeat domain-containing protein 50	mRNA
BgiM20992-RA	BgiM20992	2.57442	1.36425	2.784	1.47716	ankyrin repeat domain-containing protein 50	mRNA
BgiM04487-RA	BgiM04487	0.247772	-2.01291	0.173492	-2.52706	ankyrin repeat domain-containing protein 54-like isoform X1	mRNA
BgiM18712-RA	BgiM18712	2.01307	1.0094	2.57678	1.36557	ankyrin repeat domain-containing protein SOWAHC	mRNA
BgiM26438-RA	BgiM26438	2.53225	1.34042	2.31735	1.21248	ankyrin repeat protein	mRNA
BgiM23000-RA	BgiM23000	2.28443	1.19183	2.50814	1.32662	ankyrin repeat protein	mRNA
BgiM21742-RA	BgiM21742	0.377889	-1.40397	0.307597	-1.70089	ankyrin repeat protein	mRNA
BgiM21648-RA	BgiM21648	0.197723	-2.33845	0.205213	-2.28481	ankyrin repeat protein	mRNA
BgiM31392-RA	BgiM31392	0.126264	-2.98548	0.0244297	-5.35522	ankyrin repeat protein	mRNA
BgiM35922-RA	BgiM35922	0.0594604	-4.07193	0.00792114	-6.98008	ankyrin repeat protein	mRNA
BgiM15095-RA	BgiM15095	0.474271	-1.07622	0.471927	-1.08337	ankyrin repeat protein PA3287 isoform X1	mRNA
BgiM13109-RA	BgiM13109	0.0578204	-4.11228	0.0139969	-6.15875	ankyrin repeat-containing protein C6C3.08	mRNA
BgiM14494-RA	BgiM14494	2.36829	1.24384	3.08622	1.62584	ankyrin-1	mRNA
BgiM35928-RA	BgiM35928	0.0139726	-6.16126	0.0300241	-5.05774	ankyrin-2	mRNA
BgiM05510-RA	BgiM05510	2.29187	1.19653	2.36853	1.24399	ankyrin-3-like isoform X6	mRNA
BgiM16098-RA	BgiM16098	3.43518	1.78038	5.29034	2.40336	anoctamin-1-like isoform X3	mRNA
BgiM22983-RA	BgiM22983	0.138106	-2.85615	0.0619192	-4.01347	anoctamin-6-like isoform X1	mRNA
BgiM03492-RA	BgiM03492	0.139965	-2.83686	0.0121518	-6.36268	Anti-sigma-I factor RsgI6	mRNA
BgiM03493-RA	BgiM03493	0.0937516	-3.41501	0.00272128	-8.5215	Anti-sigma-I factor RsgI6	mRNA
BgiM12305-RA	BgiM12305	0.0925896	-3.43301	0.013421	-6.21936	antigen b membrane protein	mRNA
BgiM07333-RA	BgiM07333	0.324783	-1.62245	0.358959	-1.47811	apoptosis-resistant E3 ubiquitin protein ligase 1	mRNA
BgiM10512-RA	BgiM10512	2.21509	1.14737	2.24275	1.16527	apoptotic chromatin condensation inducer in the nucleus-like isoform X1	mRNA
BgiM06157-RA	BgiM06157	0.463719	-1.10868	0.451166	-1.14827	apoptotic chromatin condensation inducer in the nucleus-like isoform X1	mRNA
BgiM14242-RA	BgiM14242	7.88102	2.97838	13.4594	3.75054	arachidonate 12-lipoxygenase 12R-type	mRNA
BgiM14239-RA	BgiM14239	7.71217	2.94714	13.8611	3.79297	arachidonate 12-lipoxygenase 12R-type	mRNA
BgiM22259-RA	BgiM22259	0.236306	-2.08127	0.0251835	-5.31138	arachidonate 12-lipoxygenase 12R-type	mRNA
BgiM07101-RA	BgiM07101	0.363905	-1.45837	0.405891	-1.30084	Arf GTPase arf1	mRNA
BgiM35344-RA	BgiM35344	0.255448	-1.9689	0.343154	-1.54307	arf-GAP with SH3 domain ANK repeat and PH domain-containing protein 2	mRNA
BgiM07146-RA	BgiM07146	0.104791	-3.25441	0.0262754	-5.25014	arginase-1-like isoform X1	mRNA
BgiM22294-RA	BgiM22294	0.0819744	-3.60868	0.0128535	-6.2817	arginine kinase	mRNA
BgiM13835-RA	BgiM13835	0.472067	-1.08294	0.391349	-1.35347	armadillo repeat-containing protein 1-like isoform X1	mRNA
BgiM10063-RA	BgiM10063	0.436274	-1.19669	0.345825	-1.53189	Armadillo repeat-containing x-linked protein 1	mRNA
BgiM19717-RA	BgiM19717	2.50543	1.32506	2.73051	1.44917	aromatic-L-amino-acid decarboxylase	mRNA
BgiM19194-RA	BgiM19194	0.0824461	-3.6004	0.0133038	-6.23201	aromatic-L-amino-acid decarboxylase-like isoform X1	mRNA
BgiM11553-RA	BgiM11553	2.91359	1.5428	2.70913	1.43783	arrestin domain-containing protein 1	mRNA
BgiM10041-RA	BgiM10041	0.125416	-2.9952	0.0284102	-5.13745	arrestin domain-containing protein 3	mRNA
BgiM31913-RA	BgiM31913	2.08614	1.06084	2.38547	1.25427	arylacetamide deacetylase-like isoform X2	mRNA
BgiM00629-RA	BgiM00629	0.40461	-1.3054	0.388052	-1.36568	asparagine-rich protein	mRNA
BgiM12326-RA	BgiM12326	5.7033	2.5118	8.46728	3.0819	aspartate glycine lysine and serine-rich protein	mRNA
BgiM08447-RA	BgiM08447	0.4435	-1.17299	0.43002	-1.21752	atlastin-1-like isoform X1	mRNA
BgiM04339-RA	BgiM04339	2.18882	1.13016	3.32025	1.73129	ATP-binding cassette sub- A member 12	mRNA
BgiM21593-RA	BgiM21593	0.0844554	-3.56567	0.0712298	-3.81137	ATP-binding cassette sub- A member 3	mRNA
BgiM19216-RA	BgiM19216	0.0478271	-4.38603	0.0076999	-7.02095	ATP-binding cassette sub- A member 3	mRNA
BgiM07354-RA	BgiM07354	0.138496	-2.85208	0.0643458	-3.95801	ATP-binding cassette sub- G member 8	mRNA
BgiM04336-RA	BgiM04336	2.60115	1.37915	3.29677	1.72105	ATP-binding cassette sub-family A member 1	mRNA
BgiM04337-RA	BgiM04337	0.370696	-1.43169	0.282709	-1.82261	ATP-binding cassette sub-family A member 1	mRNA
BgiM04338-RA	BgiM04338	0.248329	-2.00967	0.300955	-1.73238	ATP-binding cassette sub-family A member 1	mRNA
BgiM19196-RA	BgiM19196	0.0773836	-3.69183	0.0167012	-5.9039	ATP-binding cassette sub-family A member 2	mRNA
BgiM10629-RA	BgiM10629	2.4261	1.27864	2.72228	1.44481	ATP-binding cassette sub-family A member 3	mRNA
BgiM19222-RA	BgiM19222	0.109246	-3.19435	0.0292511	-5.09537	ATP-binding cassette sub-family A member 3	mRNA
BgiM19219-RA	BgiM19219	0.104649	-3.25637	0.0255003	-5.29334	ATP-binding cassette sub-family A member 3	mRNA
BgiM10072-RA	BgiM10072	0.0898631	-3.47613	0.032129	-4.95998	ATP-binding cassette sub-family A member 3	mRNA
BgiM19217-RA	BgiM19217	0.0424329	-4.55867	0.00224879	-8.79663	ATP-binding cassette sub-family A member 3	mRNA
BgiM19144-RA	BgiM19144	0.088664	-3.49551	0.0212208	-5.55838	ATP-binding cassette sub-family A member 3-like isoform X1	mRNA
BgiM19215-RA	BgiM19215	0.0505751	-4.30543	0.00809033	-6.94959	ATP-binding cassette sub-family A member 3-like isoform X2	mRNA
BgiM05955-RA	BgiM05955	0.0890203	-3.48972	0.0210615	-5.56925	ATP-binding cassette sub-family A member 5-like isoform X1	mRNA
BgiM19214-RA	BgiM19214	0.124834	-3.00192	0.025874	-5.27235	ATP-binding cassette sub-family A member 7	mRNA
BgiM11297-RA	BgiM11297	0.0516026	-4.27641	0.00744983	-7.06858	ATP-binding cassette sub-family A member 8-A	mRNA
BgiM09523-RA	BgiM09523	0.331796	-1.59163	0.353587	-1.49986	ATP-binding cassette sub-family B member 10 mitochondrial	mRNA
BgiM03661-RA	BgiM03661	0.113452	-3.13985	0.0322125	-4.95624	ATP-binding cassette sub-family B member 6 mitochondrial	mRNA
BgiM11050-RA	BgiM11050	0.300644	-1.73387	0.197878	-2.33731	ATP-binding cassette sub-family D member 2-like X3	mRNA
BgiM27391-RA	BgiM27391	0.103109	-3.27775	0.0215611	-5.53542	ATP-dependent 6-phosphofructokinase	mRNA
BgiM27392-RA	BgiM27392	0.0397892	-4.65148	0.0271826	-5.20117	ATP-dependent 6-phosphofructokinase	mRNA
BgiM27394-RA	BgiM27394	0.169031	-2.56464	0.116626	-3.10004	ATP-dependent 6-phosphofructokinase muscle type	mRNA
BgiM04557-RA	BgiM04557	0.214942	-2.21798	0.0352954	-4.82438	ATP-dependent DNA helicase	mRNA
BgiM27036-RA	BgiM27036	0.0662507	-3.91592	0.031805	-4.9746	ATP-dependent DNA helicase HFM1	mRNA
BgiM23258-RA	BgiM23258	0.191797	-2.38235	0.0360521	-4.79377	ATP-dependent DNA helicase Q1	mRNA
BgiM23260-RA	BgiM23260	0.117111	-3.09405	0.0152896	-6.03131	ATP-dependent DNA helicase Q1	mRNA
BgiM23259-RA	BgiM23259	0.100672	-3.31227	0.0131518	-6.24859	ATP-dependent DNA helicase Q1	mRNA
BgiM18879-RA	BgiM18879	0.340605	-1.55383	0.18516	-2.43316	ATP-dependent DNA helicase Q4	mRNA
BgiM18868-RA	BgiM18868	0.235377	-2.08696	0.172469	-2.53559	ATP-dependent DNA helicase Q4	mRNA
BgiM18865-RA	BgiM18865	0.232465	-2.10491	0.261679	-1.93413	ATP-dependent DNA helicase Q4	mRNA
BgiM32849-RA	BgiM32849	0.288935	-1.79118	0.27781	-1.84783	ATP-dependent RNA helicase an3	mRNA
BgiM14519-RA	BgiM14519	0.313681	-1.67263	0.228613	-2.12902	ATP-dependent RNA helicase DDX4	mRNA
BgiM10747-RA	BgiM10747	0.372178	-1.42593	0.317684	-1.65434	ATP-dependent RNA helicase DDX49	mRNA
BgiM34643-RA	BgiM34643	0.47296	-1.08021	0.461075	-1.11693	ATP-dependent RNA helicase DDX54	mRNA
BgiM07364-RA	BgiM07364	0.0495722	-4.33433	0.015445	-6.01672	ATP-dependent RNA helicase DHX57	mRNA
BgiM03766-RA	BgiM03766	0.346011	-1.53111	0.317328	-1.65595	ATP-dependent RNA helicase SUPV3L1 mitochondrial	mRNA
BgiM18415-RA	BgiM18415	0.47446	-1.07564	0.42376	-1.23868	ATP-dependent RNA helicase TDRD12	mRNA
BgiM10051-RA	BgiM10051	0.347148	-1.52638	0.312734	-1.67699	ATP-dependent RNA helicase tdrd9	mRNA
BgiM12910-RA	BgiM12910	0.152804	-2.71024	0.0898703	-3.47601	ATPase family AAA domain-containing protein 2B-like isoform X1	mRNA
BgiM29246-RA	BgiM29246	0.397692	-1.33028	0.335588	-1.57524	ATPase family AAA domain-containing protein 3	mRNA
BgiM20352-RA	BgiM20352	0.150653	-2.7307	0.0314428	-4.99113	ATPase inhibitor B mitochondrial	mRNA
BgiM35763-RA	BgiM35763	5.23368	2.38783	3.80966	1.92966	atrial natriuretic peptide receptor 1	mRNA
BgiM27137-RA	BgiM27137	0.248759	-2.00718	0.268091	-1.89921	atrial natriuretic peptide receptor 2	mRNA
BgiM28706-RA	BgiM28706	0.211295	-2.24267	0.100174	-3.31942	atrial natriuretic peptide receptor 2	mRNA
BgiM34888-RA	BgiM34888	2.60348	1.38044	2.61249	1.38542	atrial natriuretic peptide-converting enzyme-like isoform X2	mRNA
BgiM00014-RA	BgiM00014	2.42374	1.27723	2.49993	1.32189	attractin	mRNA
BgiM31788-RA	BgiM31788	0.354977	-1.4942	0.324446	-1.62395	autophagy-related protein 16-1	mRNA
BgiM08145-RA	BgiM08145	0.43188	-1.2113	0.379062	-1.39949	B-cell cll/lymphoma 6 member b protein	mRNA
BgiM26876-RA	BgiM26876	0.448949	-1.15538	0.371773	-1.42751	B-cell CLL/lymphoma 7 protein family member A	mRNA
BgiM17307-RA	BgiM17307	13.5177	3.75677	13.9025	3.79727	b(0 +)-type amino acid transporter 1	mRNA
BgiM17310-RA	BgiM17310	4.52123	2.17672	6.38633	2.67499	b(0 +)-type amino acid transporter 1	mRNA
BgiM17583-RA	BgiM17583	2.72274	1.44506	2.59456	1.37549	b(0 +)-type amino acid transporter 1	mRNA
BgiM17306-RA	BgiM17306	8.6796	3.11763	9.9476	3.31435	b(0 +)-type amino acid transporter 1-like isoform X1	mRNA
BgiM01197-RA	BgiM01197	10.1833	3.34813	10.1791	3.34753	B1-hordein	mRNA
BgiM19453-RA	BgiM19453	0.151709	-2.72062	0.0317048	-4.97916	baculoviral IAP repeat-containing protein 2	mRNA
BgiM16745-RA	BgiM16745	0.0529876	-4.2382	0.0115293	-6.43855	baculoviral IAP repeat-containing protein 2-like isoform X1	mRNA
BgiM19447-RA	BgiM19447	0.145012	-2.78575	0.0251408	-5.31383	baculoviral IAP repeat-containing protein 3	mRNA
BgiM09880-RA	BgiM09880	0.108416	-3.20535	0.10036	-3.31674	baculoviral IAP repeat-containing protein 3	mRNA
BgiM10607-RA	BgiM10607	2.3473	1.231	2.44932	1.29238	baculoviral IAP repeat-containing protein 3-like isoform X1	mRNA
BgiM19448-RA	BgiM19448	0.0678524	-3.88146	0.0170585	-5.87336	baculoviral IAP repeat-containing protein 7	mRNA
BgiM16571-RA	BgiM16571	2.84325	1.50754	3.06058	1.6138	Baculoviral IAP repeat-containing protein 7-B	mRNA
BgiM16554-RA	BgiM16554	2.1369	1.09552	2.30086	1.20217	Baculoviral IAP repeat-containing protein 7-B	mRNA
BgiM16404-RA	BgiM16404	2.0714	1.05061	2.42409	1.27744	Baculoviral IAP repeat-containing protein 7-B	mRNA
BgiM19449-RA	BgiM19449	0.0717723	-3.80043	0.0165093	-5.92058	baculoviral IAP repeat-containing protein 8	mRNA
BgiM34858-RA	BgiM34858	0.33428	-1.58087	0.298724	-1.74312	BAG domain-containing protein Samui	mRNA
BgiM05999-RA	BgiM05999	0.209274	-2.25654	0.320183	-1.64303	BAI1-associated protein 3	mRNA
BgiM27376-RA	BgiM27376	11.7789	3.55813	28.3381	4.82467	balbiani ring protein 3	mRNA
BgiM27377-RA	BgiM27377	11.7385	3.55318	31.4472	4.97486	balbiani ring protein 3	mRNA
BgiM20255-RA	BgiM20255	4.30222	2.10508	2.28044	1.18931	barH-like 2 homeobox protein	mRNA
BgiM26043-RA	BgiM26043	0.453874	-1.13964	0.390147	-1.35791	Basic leucine zipper and W2 domain-containing protein 1	mRNA
BgiM18887-RA	BgiM18887	0.0987141	-3.3406	0.0114497	-6.44854	basic phospholipase A2	mRNA
BgiM08569-RA	BgiM08569	0.353727	-1.49929	0.378219	-1.4027	beclin 1-associated autophagy-related key regulator	mRNA
BgiM30182-RA	BgiM30182	29.4005	4.87777	38.1687	5.25432	Bestrophin-3	mRNA
BgiM30191-RA	BgiM30191	2.66643	1.41491	3.77341	1.91587	Bestrophin-3	mRNA
BgiM28710-RA	BgiM28710	0.192263	-2.37885	0.284096	-1.81555	beta beta-carotene 15 15p-monooxygenase	mRNA
BgiM16680-RA	BgiM16680	0.177856	-2.49122	0.0721889	-3.79208	Beta-1 3-galactosyl-O-glycosyl-glycoprotein beta-1 6-N-acetylglucosaminyltransferase	mRNA
BgiM15933-RA	BgiM15933	0.114683	-3.12427	0.0262995	-5.24882	beta-1 3-galactosyl-O-glycosyl-glycoprotein beta-1 6-N-acetylglucosaminyltransferase	mRNA
BgiM00459-RA	BgiM00459	0.0850099	-3.55623	0.0105623	-6.56493	Beta-1 3-galactosyl-O-glycosyl-glycoprotein beta-1 6-N-acetylglucosaminyltransferase	mRNA
BgiM36385-RA	BgiM36385	3.25395	1.70219	4.75056	2.2481	beta-1 3-galactosyltransferase 1	mRNA
BgiM11333-RA	BgiM11333	2.26581	1.18003	3.08425	1.62492	beta-1 3-galactosyltransferase 1	mRNA
BgiM36384-RA	BgiM36384	0.137626	-2.86117	0.066226	-3.91646	beta-1 3-galactosyltransferase 1	mRNA
BgiM01153-RA	BgiM01153	0.122891	-3.02455	0.0348854	-4.84123	beta-1 3-galactosyltransferase 1	mRNA
BgiM10408-RA	BgiM10408	0.121317	-3.04315	0.0229289	-5.44669	beta-1 3-galactosyltransferase 1	mRNA
BgiM03528-RA	BgiM03528	0.165916	-2.59148	0.0331026	-4.91691	beta-1 3-galactosyltransferase 5	mRNA
BgiM31167-RA	BgiM31167	0.119339	-3.06687	0.0261011	-5.25975	beta-1 3-galactosyltransferase 5	mRNA
BgiM17817-RA	BgiM17817	0.0900186	-3.47363	0.00825377	-6.92073	beta-1 3-galactosyltransferase 5	mRNA
BgiM17816-RA	BgiM17816	0.0774629	-3.69035	0.0220323	-5.50423	beta-1 3-galactosyltransferase 5	mRNA
BgiM17813-RA	BgiM17813	0.143874	-2.79712	0.0103677	-6.59176	beta-1 3-glucan-binding protein	mRNA
BgiM27304-RA	BgiM27304	0.31303	-1.67563	0.228782	-2.12795	beta-1 3-glucosyltransferase	mRNA
BgiM05143-RA	BgiM05143	2.58732	1.37146	2.91629	1.54413	beta-1 3-N-acetylglucosaminyltransferase lunatic fringe-like isoform X1	mRNA
BgiM31289-RA	BgiM31289	0.228242	-2.13136	0.213389	-2.22844	beta-1 4-galactosyltransferase 4	mRNA
BgiM15976-RA	BgiM15976	2.01406	1.0101	2.26922	1.1822	beta-1 4-N-acetylgalactosaminyltransferase bre-4	mRNA
BgiM14988-RA	BgiM14988	0.197295	-2.34157	0.157117	-2.67008	beta-1 4-N-acetylgalactosaminyltransferase bre-4	mRNA
BgiM32396-RA	BgiM32396	4.14318	2.05074	3.53318	1.82097	beta-1 4-N-acetylgalactosaminyltransferase bre-4-like isoform X1	mRNA
BgiM07411-RA	BgiM07411	0.0922593	-3.43816	0.0164397	-5.92667	beta-2 adrenergic receptor-like isoform X1	mRNA
BgiM07419-RA	BgiM07419	0.0855449	-3.54718	0.0453041	-4.46422	beta-2 adrenergic receptor-like isoform X1	mRNA
BgiM07417-RA	BgiM07417	0.0607574	-4.0408	0.072928	-3.77738	beta-2 adrenergic receptor-like isoform X1	mRNA
BgiM35283-RA	BgiM35283	0.112966	-3.14604	0.0191916	-5.70338	beta-4C adrenergic receptor	mRNA
BgiM32662-RA	BgiM32662	2.86035	1.51619	3.02847	1.59859	beta-arrestin-1-like isoform X1	mRNA
BgiM09904-RA	BgiM09904	0.298925	-1.74214	0.283307	-1.81956	beta-hexosaminidase	mRNA
BgiM20497-RA	BgiM20497	0.139755	-2.83903	0.0117296	-6.41371	beta-hexosaminidase subunit beta	mRNA
BgiM19501-RA	BgiM19501	3.63698	1.86274	4.12265	2.04357	beta-N-acetyl-D-glucosaminide beta-1 4-N-acetylglucosaminyl-transferase	mRNA
BgiM19110-RA	BgiM19110	0.170959	-2.54828	0.0282331	-5.14647	beta-N-acetyl-D-glucosaminide beta-1 4-N-acetylglucosaminyl-transferase-like isoform X1	mRNA
BgiM34011-RA	BgiM34011	0.16878	-2.56679	0.0567302	-4.13974	BgiMsFReDn15	mRNA
BgiM18318-RA	BgiM18318	2.42561	1.27835	2.38337	1.253	BgMCR1.p1	mRNA
BgiM29799-RA	BgiM29799	2.56291	1.35778	2.22792	1.1557	BgMFREP12.3	mRNA
BgiM29704-RA	BgiM29704	3.40274	1.7667	3.64662	1.86656	BgMFREP17.2	mRNA
BgiM29848-RA	BgiM29848	2.59619	1.3764	3.4384	1.78174	BgMFREP21.3	mRNA
BgiM29846-RA	BgiM29846	2.53617	1.34265	3.74916	1.90657	BgMFREP21.3	mRNA
BgiM01678-RA	BgiM01678	0.304779	-1.71416	0.271519	-1.88087	BgMsFReDn11	mRNA
BgiM14036-RA	BgiM14036	139.424	7.12333	77.9619	6.2847	BgMsFReDn20	mRNA
BgiM14035-RA	BgiM14035	22.9605	4.52108	8.99893	3.16975	BgMsFReDn21	mRNA
BgiM05629-RA	BgiM05629	0.162174	-2.62438	0.0379795	-4.71863	BgMsFReDn3	mRNA
BgiM07287-RA	BgiM07287	2.54013	1.3449	3.01378	1.59157	bile acid-CoA:amino acid N-acyltransferase	mRNA
BgiM14739-RA	BgiM14739	0.491857	-1.02369	0.244174	-2.03402	biliverdin reductase A	mRNA
BgiM14738-RA	BgiM14738	0.446266	-1.16402	0.274855	-1.86326	biliverdin reductase A	mRNA
BgiM22841-RA	BgiM22841	27.0994	4.76019	7.38533	2.88466	Biomphalysin 20	mRNA
BgiM22842-RA	BgiM22842	28.4681	4.83127	8.41861	3.07358	Biomphalysin 21	mRNA
BgiM16094-RA	BgiM16094	0.109473	-3.19135	0.0656799	-3.92841	Biomphalysin 3	mRNA
BgiM22317-RA	BgiM22317	6.20906	2.63438	6.74857	2.75458	Biomphalysin 9	mRNA
BgiM24906-RA	BgiM24906	0.457176	-1.12918	0.330647	-1.59664	biotin--protein ligase	mRNA
BgiM19446-RA	BgiM19446	0.115306	-3.11646	0.0542775	-4.2035	BOI-related E3 ubiquitin-protein ligase 2 isoform X2	mRNA
BgiM04769-RA	BgiM04769	8.29674	3.05254	8.96722	3.16466	bone morphogenetic protein 10	mRNA
BgiM22168-RA	BgiM22168	0.00894531	-6.80465	0.0191176	-5.70895	Bone morphogenetic protein 2 (BMP2-like)	mRNA
BgiM34337-RA	BgiM34337	2.41271	1.27065	2.50964	1.32748	bone morphogenetic protein 7	mRNA
BgiM22666-RA	BgiM22666	0.356532	-1.48789	0.363564	-1.45972	brain tumor protein-like isoform X1	mRNA
BgiM00483-RA	BgiM00483	0.402714	-1.31217	0.491539	-1.02462	breast cancer type 1 susceptibility protein	mRNA
BgiM00482-RA	BgiM00482	0.398513	-1.3273	0.418184	-1.25779	breast cancer type 1 susceptibility protein	mRNA
BgiM11269-RA	BgiM11269	0.148772	-2.74883	0.102656	-3.2841	brevican core protein	mRNA
BgiM08570-RA	BgiM08570	0.456693	-1.1307	0.440078	-1.18417	bromodomain adjacent to zinc finger domain protein 1A	mRNA
BgiM16744-RA	BgiM16744	0.351099	-1.51005	0.481103	-1.05558	BTB/POZ domain-containing protein 17	mRNA
BgiM31475-RA	BgiM31475	0.0517198	-4.27314	0.0172857	-5.85428	C-C chemokine receptor type 1	mRNA
BgiM29157-RA	BgiM29157	0.0860584	-3.53854	0.198437	-2.33325	C-factor	mRNA
BgiM29542-RA	BgiM29542	0.146568	-2.77036	0.025722	-5.28085	C-type lectin domain family 3 member A-like isoform X2	mRNA
BgiM21259-RA	BgiM21259	2.91335	1.54268	3.12046	1.64176	C-type lectin domain family 4 member E	mRNA
BgiM09927-RA	BgiM09927	2.1194	1.08366	2.1925	1.13258	Cadherin EGF LAG seven-pass G-type receptor 1	mRNA
BgiM06844-RA	BgiM06844	0.253831	-1.97806	0.227066	-2.13882	cadherin EGF LAG seven-pass G-type receptor 1	mRNA
BgiM06130-RA	BgiM06130	0.180633	-2.46887	0.156851	-2.67253	cadherin EGF LAG seven-pass G-type receptor 1	mRNA
BgiM19320-RA	BgiM19320	4.80126	2.26341	6.02854	2.59181	cadherin EGF LAG seven-pass G-type receptor 2	mRNA
BgiM19819-RA	BgiM19819	0.233755	-2.09693	0.0561439	-4.15473	cadherin EGF LAG seven-pass G-type receptor 2	mRNA
BgiM19820-RA	BgiM19820	0.120464	-3.05333	0.0718851	-3.79816	cadherin EGF LAG seven-pass G-type receptor 2	mRNA
BgiM06527-RA	BgiM06527	2.6055	1.38156	3.31922	1.73084	cadherin-23-like isoform X1	mRNA
BgiM05398-RA	BgiM05398	3.01572	1.5925	3.44538	1.78466	cadherin-23-like isoform X2	mRNA
BgiM05123-RA	BgiM05123	2.6644	1.41381	2.82803	1.4998	cadherin-87A-like isoform X1	mRNA
BgiM05631-RA	BgiM05631	0.184833	-2.4357	0.0368437	-4.76244	cadherin-99C	mRNA
BgiM05630-RA	BgiM05630	0.0968316	-3.36838	0.00713824	-7.13022	Cadherin-99C	mRNA
BgiM21402-RA	BgiM21402	3.67077	1.87608	4.87685	2.28595	cadherin-related tumor suppressor	mRNA
BgiM21403-RA	BgiM21403	2.03261	1.02333	2.29665	1.19953	cadherin-related tumor suppressor	mRNA
BgiM19431-RA	BgiM19431	0.201826	-2.30882	0.0498949	-4.32496	Caffeoyl-CoA O-methyltransferase 1	mRNA
BgiM35569-RA	BgiM35569	0.215004	-2.21757	0.0348958	-4.8408	calcineurin subunit B	mRNA
BgiM35571-RA	BgiM35571	0.148717	-2.74936	0.0257266	-5.2806	calcineurin subunit B	mRNA
BgiM01318-RA	BgiM01318	0.0804661	-3.63548	0.00818741	-6.93238	calcitonin receptor-like protein 1	mRNA
BgiM23233-RA	BgiM23233	0.125775	-2.99109	0.0105611	-6.5651	calcium binding protein 2	mRNA
BgiM23236-RA	BgiM23236	0.0580339	-4.10696	0.0255738	-5.28919	calcium binding protein 2	mRNA
BgiM04747-RA	BgiM04747	2.21886	1.14982	2.79373	1.48219	calcium uniporter protein mitochondrial	mRNA
BgiM10854-RA	BgiM10854	4.85935	2.28076	5.21861	2.38367	Calcium-activated chloride channel regulator 1	mRNA
BgiM10851-RA	BgiM10851	3.77187	1.91528	3.80595	1.92826	calcium-activated chloride channel regulator 4 30 kda form	mRNA
BgiM10849-RA	BgiM10849	2.61226	1.3853	2.71765	1.44236	calcium-activated chloride channel regulator 4 30 kda form	mRNA
BgiM10853-RA	BgiM10853	4.15453	2.05469	5.00731	2.32403	calcium-activated chloride channel regulator 4A	mRNA
BgiM10850-RA	BgiM10850	2.19583	1.13477	2.47561	1.30779	calcium-activated chloride channel regulator 4A	mRNA
BgiM04309-RA	BgiM04309	0.0686268	-3.86508	0.0114784	-6.44493	calcium-activated potassium channel slo-1	mRNA
BgiM04307-RA	BgiM04307	0.104165	-3.26305	0.0214977	-5.53967	calcium-activated potassium channel slowpoke	mRNA
BgiM04639-RA	BgiM04639	2.30442	1.2044	3.12453	1.64364	calcium-dependent protein kinase C isoform X1	mRNA
BgiM09318-RA	BgiM09318	5.74944	2.52342	5.96137	2.57564	calmodulin	mRNA
BgiM07509-RA	BgiM07509	0.135594	-2.88264	0.0399232	-4.64663	calmodulin A like	mRNA
BgiM34376-RA	BgiM34376	0.337591	-1.56665	0.400578	-1.31985	calmodulin-like protein 1	mRNA
BgiM18561-RA	BgiM18561	0.12882	-2.95657	0.00722449	-7.11289	calmodulin-like protein 5 isoform X1	mRNA
BgiM22536-RA	BgiM22536	0.385435	-1.37544	0.276772	-1.85323	calnexin-like isoform X2	mRNA
BgiM08001-RA	BgiM08001	0.42556	-1.23257	0.498395	-1.00464	calpain-2 catalytic subunit-like isoform X1	mRNA
BgiM32757-RA	BgiM32757	2.2842	1.19169	2.67488	1.41947	Calpain-5	mRNA
BgiM36506-RA	BgiM36506	0.138767	-2.84926	0.118313	-3.07932	calpain-5	mRNA
BgiM07859-RA	BgiM07859	8.94286	3.16074	12.6802	3.66451	calpain-A	mRNA
BgiM07857-RA	BgiM07857	6.07116	2.60197	8.80123	3.13771	calpain-a	mRNA
BgiM07860-RA	BgiM07860	12.5582	3.65056	12.4229	3.63493	calpain-B-like isoform X10	mRNA
BgiM07861-RA	BgiM07861	3.76344	1.91205	4.69109	2.22992	calpain-B-like isoform X4	mRNA
BgiM07855-RA	BgiM07855	2.12928	1.09037	2.1434	1.0999	calpain-B-like isoform X5	mRNA
BgiM07856-RA	BgiM07856	17.5996	4.13747	26.9533	4.75239	calpain-B-like isoform X9	mRNA
BgiM36072-RA	BgiM36072	0.492973	-1.02042	0.469522	-1.09074	calponiny domain-containing protein -like isoform X1	mRNA
BgiM28987-RA	BgiM28987	2.15205	1.10571	2.17499	1.12101	calsyntenin-1	mRNA
BgiM02494-RA	BgiM02494	0.277284	-1.85056	0.100571	-3.31372	caltractin	mRNA
BgiM02495-RA	BgiM02495	0.141543	-2.82068	0.00844367	-6.88791	caltractin	mRNA
BgiM05404-RA	BgiM05404	2.16612	1.11511	2.68139	1.42298	CaM kinase II alpha	mRNA
BgiM01180-RA	BgiM01180	0.125603	-2.99305	0.0157392	-5.98949	cAMP-dependent protein kinase catalytic subunit	mRNA
BgiM24678-RA	BgiM24678	0.124051	-3.011	0.0179759	-5.79779	cAMP-dependent protein kinase catalytic subunit	mRNA
BgiM14718-RA	BgiM14718	0.0869289	-3.52402	0.0181145	-5.78671	cAMP-dependent protein kinase type 2	mRNA
BgiM11173-RA	BgiM11173	0.283942	-1.81633	0.244058	-2.0347	cAMP-dependent protein kinase type II regulatory subunit-like isoform X1	mRNA
BgiM13464-RA	BgiM13464	3.12521	1.64395	4.25744	2.08999	cAMP-specific 3p 5p-cyclic phosphodiesterase 4D-like isoform X1	mRNA
BgiM22798-RA	BgiM22798	0.398994	-1.32556	0.301681	-1.7289	CAP-Gly domain-containing linker protein 1	mRNA
BgiM16837-RA	BgiM16837	0.351612	-1.50794	0.392726	-1.3484	CAP-Gly domain-containing linker protein 1	mRNA
BgiM36518-RA	BgiM36518	0.12534	-2.99608	0.104247	-3.26192	CAP-Gly domain-containing linker protein 1	mRNA
BgiM23125-RA	BgiM23125	0.117547	-3.0887	0.0904732	-3.46637	CAP-Gly domain-containing linker protein 1	mRNA
BgiM25034-RA	BgiM25034	0.108111	-3.20942	0.0740811	-3.75475	CAP-Gly domain-containing linker protein 1	mRNA
BgiM09587-RA	BgiM09587	0.105356	-3.24666	0.0601852	-4.05445	CAP-Gly domain-containing linker protein 1	mRNA
BgiM35464-RA	BgiM35464	0.0930966	-3.42513	0.0260289	-5.26374	CAP-Gly domain-containing linker protein 1	mRNA
BgiM30375-RA	BgiM30375	2.07301	1.05173	2.4544	1.29537	carbohydrate sulfotransferase 10	mRNA
BgiM32092-RA	BgiM32092	3.52986	1.81961	3.28419	1.71554	carbohydrate sulfotransferase 11	mRNA
BgiM25994-RA	BgiM25994	2.12616	1.08825	2.49472	1.31888	carbohydrate sulfotransferase 11	mRNA
BgiM32273-RA	BgiM32273	3.50447	1.80919	3.31091	1.72723	carbohydrate sulfotransferase 15	mRNA
BgiM34898-RA	BgiM34898	2.74124	1.45483	3.23029	1.69166	Carbohydrate sulfotransferase 15	mRNA
BgiM25102-RA	BgiM25102	0.104204	-3.26252	0.1143	-3.1291	carbohydrate sulfotransferase 5	mRNA
BgiM17159-RA	BgiM17159	3.0571	1.61217	2.66484	1.41405	carbonic anhydrase 2	mRNA
BgiM26927-RA	BgiM26927	0.111801	-3.161	0.0247794	-5.33471	carbonic anhydrase 2	mRNA
BgiM32550-RA	BgiM32550	0.132378	-2.91726	0.0525812	-4.24931	carbonic anhydrase1	mRNA
BgiM21468-RA	BgiM21468	0.268308	-1.89804	0.284028	-1.8159	Carbonyl reductase [NADPH] 3	mRNA
BgiM29197-RA	BgiM29197	3.81606	1.93208	3.2816	1.7144	carboxypeptidase D	mRNA
BgiM29200-RA	BgiM29200	0.183124	-2.4491	0.341106	-1.55171	carboxypeptidase D	mRNA
BgiM28544-RA	BgiM28544	0.0802266	-3.63978	0.0244473	-5.35418	carnitine O-palmitoyltransferase 1 liver isoform	mRNA
BgiM28545-RA	BgiM28545	0.0519028	-4.26804	0.00685068	-7.18954	carnitine O-palmitoyltransferase 1 muscle isoform	mRNA
BgiM32840-RA	BgiM32840	2.22392	1.1531	3.03257	1.60054	cartilage intermediate layer protein 1	mRNA
BgiM23533-RA	BgiM23533	19.3766	4.27624	35.0611	5.1318	cartilage matrix protein	mRNA
BgiM23534-RA	BgiM23534	11.1376	3.47736	23.2292	4.53787	cartilage matrix protein	mRNA
BgiM33577-RA	BgiM33577	0.211575	-2.24076	0.230292	-2.11846	CAS1 domain-containing protein 1	mRNA
BgiM22911-RA	BgiM22911	0.406809	-1.29758	0.382865	-1.38509	caseinolytic peptidase B protein	mRNA
BgiM06696-RA	BgiM06696	2.48222	1.31163	3.55074	1.82812	caskin-1	mRNA
BgiM04647-RA	BgiM04647	0.405992	-1.30048	0.36941	-1.43671	caskin-1	mRNA
BgiM15263-RA	BgiM15263	0.101707	-3.29751	0.0110755	-6.49648	catalase	mRNA
BgiM15261-RA	BgiM15261	0.195122	-2.35755	0.0428859	-4.54335	catalase	mRNA
BgiM13108-RA	BgiM13108	0.125947	-2.98911	0.0481224	-4.37715	catenin (cadherin-associated protein) alpha 3	mRNA
BgiM00280-RA	BgiM00280	0.179278	-2.47973	0.0852749	-3.55174	catenin alpha-2-like isoform X4	mRNA
BgiM14812-RA	BgiM14812	2.38351	1.25309	2.25247	1.17151	cation-independent mannose-6-phosphate receptor	mRNA
BgiM29063-RA	BgiM29063	2.73094	1.4494	4.03134	2.01126	cation-transporting ATPase 13A3	mRNA
BgiM29443-RA	BgiM29443	2.21241	1.14562	2.33028	1.2205	cation-transporting ATPase 13A3	mRNA
BgiM25340-RA	BgiM25340	0.141742	-2.81866	0.112032	-3.15802	CCAAT/enhancer-binding protein alpha	mRNA
BgiM24336-RA	BgiM24336	0.490873	-1.02658	0.453223	-1.14171	CCR4-NOT transcription complex subunit 11	mRNA
BgiM24639-RA	BgiM24639	2.66337	1.41325	2.01477	1.01062	CD151 antigen	mRNA
BgiM24434-RA	BgiM24434	0.0197096	-5.66496	0.0138024	-6.17894	CD209 antigen	mRNA
BgiM11086-RA	BgiM11086	0.0536229	-4.22101	0.0185648	-5.75129	CD209 antigen-like protein 2	mRNA
BgiM11084-RA	BgiM11084	0.0434073	-4.52592	0.00767792	-7.02507	CD209 antigen-like protein 2	mRNA
BgiM02418-RA	BgiM02418	0.317789	-1.65386	0.299964	-1.73714	CDK2-associated and cullin domain-containing protein 1	mRNA
BgiM31412-RA	BgiM31412	3.64151	1.86453	4.62183	2.20846	cell adhesion molecule 2	mRNA
BgiM16589-RA	BgiM16589	0.447365	-1.16047	0.300212	-1.73595	cell adhesion molecule 2	mRNA
BgiM33271-RA	BgiM33271	0.231275	-2.11232	0.259655	-1.94533	cell adhesion molecule 3	mRNA
BgiM30638-RA	BgiM30638	2.75863	1.46395	3.40415	1.7673	cell adhesion molecule-related/down-regulated by oncogenes	mRNA
BgiM36238-RA	BgiM36238	0.196121	-2.35018	0.0347499	-4.84685	cell death abnormality protein 1	mRNA
BgiM36472-RA	BgiM36472	0.180654	-2.4687	0.0979171	-3.3523	cell death abnormality protein 1	mRNA
BgiM36261-RA	BgiM36261	0.118656	-3.07514	0.0295812	-5.07917	cell death abnormality protein 1	mRNA
BgiM36265-RA	BgiM36265	0.0880501	-3.50553	0.0269507	-5.21353	cell death abnormality protein 1	mRNA
BgiM10776-RA	BgiM10776	0.0604315	-4.04856	0.0131096	-6.25324	cell death abnormality protein 1	mRNA
BgiM03559-RA	BgiM03559	0.420094	-1.25121	0.366631	-1.4476	cell differentiation protein RCD1	mRNA
BgiM12362-RA	BgiM12362	0.288132	-1.7952	0.23652	-2.07997	cell division cycle protein 20	mRNA
BgiM32459-RA	BgiM32459	0.154637	-2.69304	0.102446	-3.28707	cell division cycle protein 20	mRNA
BgiM01193-RA	BgiM01193	0.203954	-2.29369	0.140826	-2.82801	cell division cycle-associated protein 7-like isoform X2	mRNA
BgiM12653-RA	BgiM12653	0.12506	-2.99931	0.0336653	-4.89259	cell number regulator 10	mRNA
BgiM31414-RA	BgiM31414	4.19139	2.06743	4.65072	2.21745	cell surface A33 antigen	mRNA
BgiM07186-RA	BgiM07186	0.420132	-1.25109	0.334705	-1.57904	cell surface glycoprotein 1	mRNA
BgiM31413-RA	BgiM31413	5.77914	2.53086	5.96818	2.57729	cell surface glycoprotein MUC18	mRNA
BgiM27000-RA	BgiM27000	0.116757	-3.09842	0.045629	-4.45391	cell wall integrity and stress response component 2	mRNA
BgiM36316-RA	BgiM36316	0.062773	-3.99371	0.020172	-5.6315	cell wall integrity and stress response component 2	mRNA
BgiM31868-RA	BgiM31868	0.229657	-2.12244	0.288612	-1.7928	cell wall integrity and stress response component 4	mRNA
BgiM17646-RA	BgiM17646	247.808	7.95308	113.538	6.82703	cell wall protein DAN4	mRNA
BgiM33490-RA	BgiM33490	54.7483	5.77474	28.1959	4.81742	cell wall protein DAN4	mRNA
BgiM33489-RA	BgiM33489	46.5032	5.53926	21.0514	4.39584	cell wall protein DAN4	mRNA
BgiM33491-RA	BgiM33491	35.7724	5.16078	19.4353	4.28061	cell wall protein DAN4	mRNA
BgiM33494-RA	BgiM33494	28.761	4.84604	41.9694	5.39127	cell wall protein DAN4	mRNA
BgiM17645-RA	BgiM17645	15.1355	3.91986	9.96541	3.31693	cell wall protein DAN4	mRNA
BgiM33496-RA	BgiM33496	7.89528	2.98099	16.4815	4.04277	cell wall protein DAN4	mRNA
BgiM33381-RA	BgiM33381	4.3802	2.131	3.66655	1.87442	cell wall protein DAN4	mRNA
BgiM14465-RA	BgiM14465	0.163327	-2.61416	0.12978	-2.94586	cell wall protein DAN4	mRNA
BgiM02999-RA	BgiM02999	2.68695	1.42597	3.05198	1.60974	cell wall protein RBR3	mRNA
BgiM12639-RA	BgiM12639	0.429693	-1.21862	0.452196	-1.14498	centromere protein C	mRNA
BgiM09457-RA	BgiM09457	0.309757	-1.69079	0.222459	-2.16839	centromere protein K	mRNA
BgiM18728-RA	BgiM18728	0.308049	-1.69877	0.178368	-2.48707	centromere protein L	mRNA
BgiM28542-RA	BgiM28542	0.438341	-1.18987	0.360077	-1.47362	centromere protein S	mRNA
BgiM17899-RA	BgiM17899	0.370068	-1.43414	0.342576	-1.5455	centromere protein t	mRNA
BgiM05279-RA	BgiM05279	0.32327	-1.62919	0.322979	-1.63049	centromere protein X-like isoform X1	mRNA
BgiM05036-RA	BgiM05036	0.431872	-1.21132	0.472189	-1.08256	centrosomal protein of 131 kDa	mRNA
BgiM11330-RA	BgiM11330	0.215893	-2.21161	0.240622	-2.05516	centrosomal protein of 41 kDa-like isoform X1	mRNA
BgiM15883-RA	BgiM15883	0.377545	-1.40528	0.370865	-1.43103	centrosomal protein of 85 kDa	mRNA
BgiM05292-RA	BgiM05292	0.333048	-1.5862	0.263298	-1.92523	centrosomal protein of 95 kDa	mRNA
BgiM00375-RA	BgiM00375	3.23728	1.69478	4.10956	2.03898	ceramide glucosyltransferase	mRNA
BgiM28608-RA	BgiM28608	0.286532	-1.80323	0.259091	-1.94847	ceramide-1-phosphate transfer protein	mRNA
BgiM21417-RA	BgiM21417	0.328327	-1.6068	0.336095	-1.57306	cGMP-dependent 3p 5p-cyclic phosphodiesterase	mRNA
BgiM21416-RA	BgiM21416	0.0561868	-4.15363	0.0361655	-4.78924	cGMP-dependent 3p 5p-cyclic phosphodiesterase	mRNA
BgiM05451-RA	BgiM05451	2.50647	1.32566	2.5349	1.34193	cGMP-dependent protein kinase 1	mRNA
BgiM06427-RA	BgiM06427	0.413311	-1.2747	0.381055	-1.39193	checkpoint serine/threonine-protein kinase BUB1-like isoform X1	mRNA
BgiM03421-RA	BgiM03421	0.185809	-2.4281	0.345694	-1.53243	chitin binding beak protein 1	mRNA
BgiM23527-RA	BgiM23527	15.6632	3.96931	19.247	4.26656	Chitin binding domain containng protein	mRNA
BgiM01062-RA	BgiM01062	7.95002	2.99096	18.5687	4.2148	Chitin synthase class 2	mRNA
BgiM29363-RA	BgiM29363	3.80632	1.9284	3.37387	1.7544	Chitin synthase class 2	mRNA
BgiM29370-RA	BgiM29370	3.6536	1.86932	4.91218	2.29636	Chitin synthase class 2	mRNA
BgiM02134-RA	BgiM02134	2.47526	1.30758	2.43011	1.28102	chitinase-like protein 4	mRNA
BgiM10440-RA	BgiM10440	0.0185027	-5.75612	0.0197939	-5.6588	chitinase-like protein PB1E7.04c	mRNA
BgiM16321-RA	BgiM16321	0.199147	-2.3281	0.0786661	-3.66811	chitotriosidase-1	mRNA
BgiM14406-RA	BgiM14406	17.2291	4.10678	7.86472	2.9754	chitotriosidase-1 isoform X1	mRNA
BgiM15130-RA	BgiM15130	0.167438	-2.5783	0.0721344	-3.79317	chlorophyllase-1	mRNA
BgiM15131-RA	BgiM15131	0.0828526	-3.59331	0.112996	-3.14566	chlorophyllase-1	mRNA
BgiM36416-RA	BgiM36416	0.0300517	-5.05641	0.020545	-5.60507	choice-of-anchor D domain-containing protein	mRNA
BgiM20866-RA	BgiM20866	3.01377	1.59157	3.78349	1.91972	choline transporter-like protein 2	mRNA
BgiM20645-RA	BgiM20645	2.39877	1.2623	2.22388	1.15308	choline transporter-like protein 2	mRNA
BgiM20644-RA	BgiM20644	0.0906236	-3.46397	0.0133823	-6.22353	choline transporter-like protein 2	mRNA
BgiM24902-RA	BgiM24902	0.38484	-1.37767	0.310805	-1.68592	Choline/ethanolaminephosphotransferase 1	mRNA
BgiM35168-RA	BgiM35168	0.132261	-2.91854	0.0132242	-6.24068	cholinesterase 1-like isoform X1	mRNA
BgiM03295-RA	BgiM03295	2.14405	1.10034	2.16837	1.11661	chondroitin sulfate synthase 1	mRNA
BgiM02847-RA	BgiM02847	2.0322	1.02304	2.48177	1.31137	chondroitin sulfate synthase 2	mRNA
BgiM32087-RA	BgiM32087	2.0556	1.03956	2.13796	1.09624	chondroitin sulfate synthase sqv-5	mRNA
BgiM31889-RA	BgiM31889	0.429434	-1.21949	0.405754	-1.30132	chordin-like isoform X2	mRNA
BgiM00758-RA	BgiM00758	0.466154	-1.10112	0.461081	-1.11691	chromatin assembly factor 1 subunit A-B	mRNA
BgiM13968-RA	BgiM13968	0.406009	-1.30041	0.381032	-1.39201	chromatin modification-related protein eaf7	mRNA
BgiM36303-RA	BgiM36303	0.211408	-2.2419	0.158162	-2.66052	chromatin target of PRMT1 protein-like isoform X2	mRNA
BgiM10603-RA	BgiM10603	0.175142	-2.5134	0.123906	-3.01269	chymotrypsin-like elastase family member 2A	mRNA
BgiM10604-RA	BgiM10604	0.26248	-1.92972	0.0770658	-3.69777	chymotrypsin-like elastase family member 2A	mRNA
BgiM18472-RA	BgiM18472	211.042	7.72139	213.213	7.73615	chymotrypsinogen A	mRNA
BgiM18474-RA	BgiM18474	110.944	6.79369	120.691	6.91518	chymotrypsinogen A	mRNA
BgiM18471-RA	BgiM18471	80.721	6.33487	93.9464	6.55377	chymotrypsinogen A	mRNA
BgiM18470-RA	BgiM18470	55.0548	5.7828	64.2185	6.00492	chymotrypsinogen A	mRNA
BgiM32368-RA	BgiM32368	0.126104	-2.98731	0.0320213	-4.96482	chymotrypsinogen B	mRNA
BgiM20953-RA	BgiM20953	0.155008	-2.68958	0.0521814	-4.26032	cilia- and flagella-associated protein 157	mRNA
BgiM20951-RA	BgiM20951	0.151688	-2.72082	0.141874	-2.81732	cilia- and flagella-associated protein 157	mRNA
BgiM27030-RA	BgiM27030	0.38099	-1.39218	0.346095	-1.53076	cilia- and flagella-associated protein 251	mRNA
BgiM02488-RA	BgiM02488	0.202755	-2.30219	0.0378614	-4.72313	cilia- and flagella-associated protein 299 isoform X1	mRNA
BgiM02490-RA	BgiM02490	0.150316	-2.73393	0.0293353	-5.09122	cilia- and flagella-associated protein 299 isoform X1	mRNA
BgiM00663-RA	BgiM00663	0.0918882	-3.44398	0.0253116	-5.30406	cilia- and flagella-associated protein 44	mRNA
BgiM36176-RA	BgiM36176	0.0949112	-3.39728	0.014146	-6.14347	cilia- and flagella-associated protein 52	mRNA
BgiM03293-RA	BgiM03293	0.123579	-3.01649	0.0494711	-4.33727	cilia- and flagella-associated protein 58-like isoform X1	mRNA
BgiM28734-RA	BgiM28734	0.453006	-1.1424	0.495542	-1.01292	cilia- and flagella-associated protein 74	mRNA
BgiM18999-RA	BgiM18999	2.03568	1.02551	2.39171	1.25804	Cilia- and flagella-associated protein 77	mRNA
BgiM20295-RA	BgiM20295	0.11907	-3.07011	0.0316946	-4.97962	Cilia- and flagella-associated protein 77	mRNA
BgiM27768-RA	BgiM27768	0.370891	-1.43093	0.333522	-1.58415	citron Rho-interacting kinase	mRNA
BgiM18270-RA	BgiM18270	2.19156	1.13196	2.19909	1.13691	CKLF-like MARVEL transmembrane domain-containing protein 4	mRNA
BgiM18419-RA	BgiM18419	0.461618	-1.11523	0.372575	-1.4244	cleavage and polyadenylation specificity factor subunit 5	mRNA
BgiM24277-RA	BgiM24277	0.15493	-2.69031	0.0557842	-4.164	cleavage and polyadenylation specificity factor subunit 6-like isoform X2	mRNA
BgiM24278-RA	BgiM24278	0.0990987	-3.33499	0.0185551	-5.75204	cleavage and polyadenylation specificity factor subunit 6-like isoform X2	mRNA
BgiM28213-RA	BgiM28213	0.379027	-1.39963	0.475935	-1.07116	clumping factor A	mRNA
BgiM35235-RA	BgiM35235	0.145375	-2.78215	0.0409885	-4.60864	Coadhesin	mRNA
BgiM36455-RA	BgiM36455	0.133143	-2.90895	0.0377955	-4.72564	coadhesin	mRNA
BgiM36473-RA	BgiM36473	0.0778481	-3.68319	0.0133434	-6.22773	coadhesin	mRNA
BgiM33902-RA	BgiM33902	0.0508753	-4.29689	0.0167136	-5.90284	coadhesin	mRNA
BgiM32391-RA	BgiM32391	0.0866587	-3.52851	0.029539	-5.08123	cohesin subunit SA-2-like isoform X3	mRNA
BgiM33227-RA	BgiM33227	0.379506	-1.3978	0.34494	-1.53558	coiled-coil domain-containing protein 103	mRNA
BgiM03815-RA	BgiM03815	0.438932	-1.18793	0.423163	-1.24071	coiled-coil domain-containing protein 148	mRNA
BgiM29413-RA	BgiM29413	0.48241	-1.05167	0.441494	-1.17953	coiled-coil domain-containing protein 150	mRNA
BgiM29411-RA	BgiM29411	0.466131	-1.10119	0.388613	-1.3636	coiled-coil domain-containing protein 150-like isoform X1	mRNA
BgiM11361-RA	BgiM11361	2.3592	1.2383	2.69828	1.43204	coiled-coil domain-containing protein 162	mRNA
BgiM03205-RA	BgiM03205	0.414291	-1.27128	0.495367	-1.01343	coiled-coil domain-containing protein 173	mRNA
BgiM19962-RA	BgiM19962	0.178593	-2.48525	0.0569824	-4.13334	coiled-coil domain-containing protein 18	mRNA
BgiM19969-RA	BgiM19969	0.0965846	-3.37206	0.0319022	-4.9702	coiled-coil domain-containing protein 18-like isoform X1	mRNA
BgiM16313-RA	BgiM16313	0.455394	-1.13481	0.491903	-1.02355	coiled-coil domain-containing protein 181-like isoform X2	mRNA
BgiM21794-RA	BgiM21794	0.102066	-3.29243	0.0222899	-5.48747	coiled-coil domain-containing protein 186	mRNA
BgiM00204-RA	BgiM00204	0.411902	-1.27963	0.470406	-1.08802	coiled-coil domain-containing protein 34	mRNA
BgiM11644-RA	BgiM11644	0.368317	-1.44098	0.383917	-1.38114	coiled-coil domain-containing protein 37	mRNA
BgiM35336-RA	BgiM35336	0.391342	-1.3535	0.364257	-1.45697	coiled-coil domain-containing protein 43	mRNA
BgiM15962-RA	BgiM15962	0.478266	-1.06412	0.4043	-1.3065	coiled-coil domain-containing protein 58	mRNA
BgiM27824-RA	BgiM27824	0.225495	-2.14883	0.188426	-2.40793	coiled-coil domain-containing protein 62	mRNA
BgiM28139-RA	BgiM28139	0.307333	-1.70212	0.30081	-1.73307	coiled-coil domain-containing protein isoform X1	mRNA
BgiM26925-RA	BgiM26925	0.218173	-2.19646	0.0857315	-3.54403	coiled-coil-helix-coiled-coil-helix domain-containing protein 2	mRNA
BgiM19818-RA	BgiM19818	0.408008	-1.29333	0.245334	-2.02718	coiled-coil-helix-coiled-coil-helix domain-containing protein 5	mRNA
BgiM12980-RA	BgiM12980	2.03758	1.02685	3.47231	1.7959	collagen alpha-2(IX) chain-like isoform X4	mRNA
BgiM26361-RA	BgiM26361	4.80774	2.26536	6.27669	2.65	Collagen alpha-4(VI) chain	mRNA
BgiM26378-RA	BgiM26378	13.7145	3.77763	12.1027	3.59726	collagen alpha-6(VI) chain	mRNA
BgiM30056-RA	BgiM30056	21.4275	4.42139	8.92972	3.15861	collectin-11	mRNA
BgiM33015-RA	BgiM33015	0.109922	-3.18545	0.0321903	-4.95723	complement C1q-like protein 3	mRNA
BgiM19490-RA	BgiM19490	0.0608187	-4.03934	0.0101345	-6.62459	complement component c3	mRNA
BgiM21799-RA	BgiM21799	0.339308	-1.55933	0.342293	-1.5467	complex III assembly factor LYRM7	mRNA
BgiM28440-RA	BgiM28440	0.494927	-1.01471	0.468136	-1.095	condensin complex subunit 1	mRNA
BgiM08749-RA	BgiM08749	9.41176	3.23446	13.7372	3.78001	connective tissue growth factor	mRNA
BgiM21795-RA	BgiM21795	0.0939634	-3.41176	0.113362	-3.141	conserved plasma membrane protein	mRNA
BgiM25423-RA	BgiM25423	2.73386	1.45094	3.25373	1.70209	contactin	mRNA
BgiM10084-RA	BgiM10084	2.42135	1.27581	2.646	1.40381	contactin	mRNA
BgiM25383-RA	BgiM25383	7.62472	2.93068	6.57712	2.71745	Contactin-2	mRNA
BgiM30554-RA	BgiM30554	0.15969	-2.64665	0.0156757	-5.99533	contactin-2	mRNA
BgiM26333-RA	BgiM26333	16.2567	4.02296	23.6629	4.56455	contactin-3	mRNA
BgiM10588-RA	BgiM10588	3.43627	1.78084	3.42944	1.77797	contactin-3	mRNA
BgiM17832-RA	BgiM17832	2.32833	1.21929	2.49428	1.31862	copine-3	mRNA
BgiM01311-RA	BgiM01311	0.121931	-3.03586	0.147026	-2.76585	corticotropin-releasing factor receptor 2	mRNA
BgiM01319-RA	BgiM01319	0.105615	-3.24312	0.0139268	-6.166	corticotropin-releasing factor receptor 2	mRNA
BgiM21499-RA	BgiM21499	0.215455	-2.21454	0.195792	-2.35261	CRAL-TRIO domain-containing protein C3H8.02	mRNA
BgiM06521-RA	BgiM06521	0.289764	-1.78705	0.269499	-1.89165	crossover junction endonuclease EME1	mRNA
BgiM00635-RA	BgiM00635	0.241119	-2.05218	0.27945	-1.83934	cst complex subunit ctc1	mRNA
BgiM16366-RA	BgiM16366	2.07897	1.05587	2.06959	1.04935	CUB and zona pellucida-like domain-containing protein 1	mRNA
BgiM22283-RA	BgiM22283	0.0614594	-4.02422	0.0149814	-6.06068	CUB domain-containing protein 2	mRNA
BgiM34444-RA	BgiM34444	2.46573	1.30202	3.11025	1.63703	cubilin	mRNA
BgiM22277-RA	BgiM22277	0.13049	-2.93799	0.0281468	-5.15089	cubilin	mRNA
BgiM00620-RA	BgiM00620	2.24514	1.16681	2.36779	1.24354	cyclic nucleotide-binding domain-containing protein 2	mRNA
BgiM11738-RA	BgiM11738	0.190853	-2.38947	0.0524734	-4.25227	cyclic nucleotide-binding domain-containing protein 2	mRNA
BgiM27278-RA	BgiM27278	0.0866428	-3.52878	0.012432	-6.32979	cyclic nucleotide-binding domain-containing protein 2	mRNA
BgiM27424-RA	BgiM27424	0.114945	-3.12099	0.0157259	-5.99071	cyclic nucleotide-binding domain-containing protein 2-like isoform X3	mRNA
BgiM28977-RA	BgiM28977	0.0977688	-3.35448	0.0139928	-6.15917	cyclin N-terminal domain-containing protein 1-like isoform X1	mRNA
BgiM05466-RA	BgiM05466	0.457176	-1.12918	0.431929	-1.21113	cyclin-dependent kinase 1	mRNA
BgiM11323-RA	BgiM11323	0.372005	-1.42661	0.362941	-1.46219	cyclin-dependent kinase 17-like isoform X3	mRNA
BgiM25482-RA	BgiM25482	0.262167	-1.93144	0.207444	-2.26921	cyclin-dependent kinase 2	mRNA
BgiM05072-RA	BgiM05072	0.472073	-1.08292	0.49717	-1.00819	cyclin-dependent kinase 2-associated protein 2	mRNA
BgiM08583-RA	BgiM08583	0.359676	-1.47523	0.299927	-1.73732	cyclin-dependent kinase inhibitor 3	mRNA
BgiM24786-RA	BgiM24786	0.193681	-2.36824	0.156818	-2.67284	cyclin-dependent kinase inhibitor far1	mRNA
BgiM24785-RA	BgiM24785	0.174025	-2.52263	0.166364	-2.58759	cyclin-dependent kinase inhibitor far1	mRNA
BgiM04002-RA	BgiM04002	0.41485	-1.26934	0.469695	-1.0902	cyclin-dependent kinase-like 2 isoform X1	mRNA
BgiM02921-RA	BgiM02921	0.441875	-1.17829	0.420787	-1.24884	cyclin-dependent kinases regulatory subunit	mRNA
BgiM30337-RA	BgiM30337	0.326581	-1.61449	0.253705	-1.97878	cyclin-dependent kinases regulatory subunit 1	mRNA
BgiM10183-RA	BgiM10183	0.479744	-1.05966	0.383403	-1.38307	cyclin-related protein FAM58A	mRNA
BgiM33092-RA	BgiM33092	0.385	-1.37707	0.333777	-1.58305	cyclin-Y-like protein 1	mRNA
BgiM01660-RA	BgiM01660	0.104161	-3.26312	0.0285066	-5.13256	cylicin-1	mRNA
BgiM33303-RA	BgiM33303	3.16605	1.66268	3.77223	1.91542	cys-loop ligand-gated ion channel-like isoform X2	mRNA
BgiM03507-RA	BgiM03507	2.36771	1.24349	3.26768	1.70827	cysteine dioxygenase 1	mRNA
BgiM26139-RA	BgiM26139	0.126235	-2.98582	0.0608946	-4.03754	cysteine sulfinic acid decarboxylase	mRNA
BgiM25207-RA	BgiM25207	0.0968617	-3.36793	0.0124065	-6.33276	cystine knot toxin	mRNA
BgiM18497-RA	BgiM18497	3.09188	1.62848	2.35975	1.23864	cystine/glutamate transporter	mRNA
BgiM17629-RA	BgiM17629	0.139709	-2.83951	0.0525985	-4.24883	cytochrome b-c1 complex subunit Rieske mitochondrial	mRNA
BgiM27125-RA	BgiM27125	0.191409	-2.38527	0.0412228	-4.60041	cytochrome c oxidase subunit 6A2 mitochondrial-like isoform X2	mRNA
BgiM06053-RA	BgiM06053	0.183096	-2.44933	0.0401458	-4.63861	cytochrome c oxidase subunit 6B	mRNA
BgiM02741-RA	BgiM02741	0.19241	-2.37775	0.0367579	-4.7658	cytochrome c oxidase subunit 7C mitochondrial	mRNA
BgiM36125-RA	BgiM36125	0.188266	-2.40916	0.0417684	-4.58144	cytochrome c oxidase subunit 7C mitochondrial-like isoform X4	mRNA
BgiM13446-RA	BgiM13446	0.376338	-1.4099	0.319533	-1.64596	cytochrome c-type heme lyase	mRNA
BgiM21639-RA	BgiM21639	5.50637	2.4611	5.67716	2.50517	cytochrome P450 12a5 mitochondrial	mRNA
BgiM29048-RA	BgiM29048	2.02317	1.01662	2.07438	1.05268	cytochrome P450 2 sub U member 1	mRNA
BgiM00571-RA	BgiM00571	0.0152639	-6.03373	0.0104374	-6.58209	cytochrome P450 26A1	mRNA
BgiM27505-RA	BgiM27505	0.36732	-1.44489	0.37763	-1.40495	cytochrome P450 2D20	mRNA
BgiM07025-RA	BgiM07025	51.4922	5.68628	40.5827	5.34279	cytochrome P450 2E1	mRNA
BgiM10867-RA	BgiM10867	0.134409	-2.8953	0.0160269	-5.96336	cytochrome P450 2F3	mRNA
BgiM29046-RA	BgiM29046	2.10225	1.07194	4.07689	2.02747	cytochrome P450 2U1-like isoform X1	mRNA
BgiM04776-RA	BgiM04776	0.28994	-1.78617	0.130406	-2.93892	cytochrome P450 3A14	mRNA
BgiM00813-RA	BgiM00813	0.312572	-1.67774	0.237867	-2.07177	cytochrome P450 3A19	mRNA
BgiM32718-RA	BgiM32718	2.15212	1.10576	2.13523	1.09439	cytochrome P450 3A24	mRNA
BgiM22867-RA	BgiM22867	2.08304	1.05869	2.24218	1.1649	cytoplasmic FMR1-interacting protein 1 isoform X1	mRNA
BgiM25429-RA	BgiM25429	0.062976	-3.98905	0.0111045	-6.49272	cytoplasmic polyadenylation element-binding protein 1	mRNA
BgiM02007-RA	BgiM02007	0.320584	-1.64123	0.24197	-2.0471	cytoplasmic polyadenylation element-binding protein 2	mRNA
BgiM33220-RA	BgiM33220	0.412441	-1.27774	0.356269	-1.48896	cytosolic 5p-nucleotidase 3A-like isoform X1	mRNA
BgiM03627-RA	BgiM03627	0.333269	-1.58524	0.322905	-1.63082	cytosolic carboxypeptidase 1-like isoform X1	mRNA
BgiM12455-RA	BgiM12455	0.42042	-1.2501	0.265072	-1.91555	cytosolic carboxypeptidase 6	mRNA
BgiM12454-RA	BgiM12454	0.299371	-1.74	0.189445	-2.40015	cytosolic carboxypeptidase 6	mRNA
BgiM26692-RA	BgiM26692	0.408343	-1.29215	0.349424	-1.51695	cytospin-A	mRNA
BgiM08718-RA	BgiM08718	3.35743	1.74736	3.69204	1.88442	D site-binding protein-like isoform X2	mRNA
BgiM27716-RA	BgiM27716	6.56389	2.71455	5.24964	2.39222	D-arabinono-1 4-lactone oxidase	mRNA
BgiM20629-RA	BgiM20629	0.163141	-2.61581	0.0376008	-4.73309	DBH-like monooxygenase protein 2	mRNA
BgiM02951-RA	BgiM02951	0.0862653	-3.53508	0.0351318	-4.83108	DC-STAMP domain-containing protein 2	mRNA
BgiM03031-RA	BgiM03031	0.446306	-1.16389	0.387121	-1.36914	DDB1- and CUL4-associated factor 12	mRNA
BgiM35717-RA	BgiM35717	0.119334	-3.06692	0.0193219	-5.69362	DE3 microsatellite sequence	mRNA
BgiM12182-RA	BgiM12182	0.140815	-2.82813	0.0139721	-6.16131	death inducer-obliterator 1	mRNA
BgiM00773-RA	BgiM00773	0.137004	-2.86772	0.0544719	-4.19834	DEC-3	mRNA
BgiM00774-RA	BgiM00774	0.0958699	-3.38278	0.0757683	-3.72226	DEC-3	mRNA
BgiM09667-RA	BgiM09667	2.14902	1.10368	2.34384	1.22887	dedicator of cytokinesis protein 3	mRNA
BgiM09665-RA	BgiM09665	2.0909	1.06412	2.21085	1.1446	dedicator of cytokinesis protein 3	mRNA
BgiM06420-RA	BgiM06420	0.151118	-2.72625	0.0369224	-4.75936	deferrochelatase/peroxidase YfeX	mRNA
BgiM19032-RA	BgiM19032	0.176963	-2.49848	0.10624	-3.23461	degenerin mec-10	mRNA
BgiM12328-RA	BgiM12328	3.4673	1.79381	5.4744	2.4527	degenerin unc-8	mRNA
BgiM05034-RA	BgiM05034	0.150422	-2.73291	0.0429059	-4.54268	dehydrogenase/reductase SDR family member 11-like isoform X1	mRNA
BgiM08200-RA	BgiM08200	12.6527	3.66137	37.4686	5.22761	dehydrogenase/reductase SDR family member 7	mRNA
BgiM04297-RA	BgiM04297	0.264341	-1.91953	0.177859	-2.49119	delphilin-like isoform X2	mRNA
BgiM13385-RA	BgiM13385	0.445565	-1.16629	0.359517	-1.47587	delta-like protein D	mRNA
BgiM33109-RA	BgiM33109	0.253944	-1.97742	0.393645	-1.34503	dentin sialophosphoprotein	mRNA
BgiM22970-RA	BgiM22970	0.408185	-1.2927	0.317027	-1.65732	deoxycytidylate deaminase	mRNA
BgiM30015-RA	BgiM30015	2.17239	1.11929	2.11165	1.07837	deoxyhypusine synthase	mRNA
BgiM17507-RA	BgiM17507	2.93508	1.5534	3.06537	1.61606	deoxynucleoside triphosphate triphosphohydrolase SAMHD1	mRNA
BgiM17511-RA	BgiM17511	0.475789	-1.07161	0.407647	-1.29461	deoxynucleoside triphosphate triphosphohydrolase SAMHD1	mRNA
BgiM17504-RA	BgiM17504	2.53028	1.3393	4.14861	2.05263	deoxynucleoside triphosphate triphosphohydrolase SAMHD1-like isoform X1	mRNA
BgiM34156-RA	BgiM34156	0.447003	-1.16164	0.460907	-1.11745	deoxyuridine 5p-triphosphate nucleotidohydrolase	mRNA
BgiM13856-RA	BgiM13856	0.456961	-1.12986	0.396592	-1.33427	dep domain-containing protein 1a	mRNA
BgiM16306-RA	BgiM16306	56.2039	5.8126	49.9348	5.64197	dermatopontin	mRNA
BgiM01036-RA	BgiM01036	0.497683	-1.0067	0.343801	-1.54035	DET1- and DDB1-associated protein 1	mRNA
BgiM34836-RA	BgiM34836	3.30998	1.72682	5.29863	2.40562	DG5 microsatellite sequence	mRNA
BgiM23700-RA	BgiM23700	2.5377	1.34352	2.53112	1.33978	di-N-acetylchitobiase	mRNA
BgiM25647-RA	BgiM25647	2.03034	1.02172	2.25096	1.17054	diacylglycerol kinase beta	mRNA
BgiM32913-RA	BgiM32913	0.429071	-1.22071	0.345585	-1.53289	diamine acetyltransferase 2	mRNA
BgiM09456-RA	BgiM09456	0.419831	-1.25212	0.320048	-1.64364	digestive organ expansion factor isoform X1	mRNA
BgiM07335-RA	BgiM07335	0.417783	-1.25918	0.326895	-1.6131	dihydroxyacetone phosphate acyltransferase	mRNA
BgiM29203-RA	BgiM29203	18.9874	4.24697	16.3155	4.02817	dimethylaniline monooxygenase [N-oxide-forming] 5	mRNA
BgiM27622-RA	BgiM27622	0.34313	-1.54317	0.198088	-2.33579	dimethylaniline monooxygenase [N-oxide-forming] 5	mRNA
BgiM22655-RA	BgiM22655	72.59	6.1817	71.8196	6.1663	dipeptidase 1	mRNA
BgiM33405-RA	BgiM33405	3.44645	1.78511	3.07725	1.62164	dipeptidyl peptidase 4	mRNA
BgiM18271-RA	BgiM18271	0.470553	-1.08757	0.446927	-1.16189	diphosphomevalonate decarboxylase	mRNA
BgiM12285-RA	BgiM12285	0.2507	-1.99597	0.170696	-2.5505	diphthamide biosynthesis protein 2	mRNA
BgiM08317-RA	BgiM08317	0.383375	-1.38317	0.293583	-1.76816	diphthine--ammonia ligase-like isoform X1	mRNA
BgiM28930-RA	BgiM28930	0.257924	-1.95498	0.198118	-2.33557	DIS3-like exonuclease 2	mRNA
BgiM07144-RA	BgiM07144	0.126723	-2.98024	0.0547059	-4.19216	disintegrin and metalloproteinase domain-containing protein 10	mRNA
BgiM33115-RA	BgiM33115	0.222413	-2.16869	0.0873144	-3.51764	disintegrin and metalloproteinase domain-containing protein 17	mRNA
BgiM21278-RA	BgiM21278	0.167397	-2.57866	0.0887282	-3.49446	disintegrin and metalloproteinase domain-containing protein 17	mRNA
BgiM33118-RA	BgiM33118	0.14599	-2.77606	0.0174512	-5.84053	disintegrin and metalloproteinase domain-containing protein 17	mRNA
BgiM33032-RA	BgiM33032	0.132773	-2.91296	0.0370778	-4.7533	disintegrin and metalloproteinase domain-containing protein 17-like isoform X1	mRNA
BgiM32570-RA	BgiM32570	0.272509	-1.87562	0.225915	-2.14615	disks large 1-like isoform X2	mRNA
BgiM25374-RA	BgiM25374	0.12238	-3.03056	0.180325	-2.47133	disrupted in renal carcinoma protein 2-like protein	mRNA
BgiM07686-RA	BgiM07686	0.113031	-3.14522	0.0253834	-5.29997	disulfide-isomerase C1F5.02	mRNA
BgiM33016-RA	BgiM33016	0.154242	-2.69673	0.0173972	-5.845	DNA double-strand break repair Rad50 ATPase	mRNA
BgiM35212-RA	BgiM35212	2.10309	1.07251	2.46861	1.3037	DNA endonuclease RBBP8	mRNA
BgiM26871-RA	BgiM26871	0.472265	-1.08233	0.450256	-1.15118	DNA excision repair protein ERCC-6	mRNA
BgiM01983-RA	BgiM01983	0.384723	-1.37811	0.312653	-1.67737	DNA fragmentation factor subunit alpha	mRNA
BgiM18920-RA	BgiM18920	0.294171	-1.76527	0.247333	-2.01547	DNA helicase MCM8	mRNA
BgiM24682-RA	BgiM24682	0.215426	-2.21473	0.211046	-2.24437	DNA helicase MCM9	mRNA
BgiM07712-RA	BgiM07712	0.276855	-1.8528	0.22569	-2.14759	DNA polymerase eta	mRNA
BgiM00364-RA	BgiM00364	0.102206	-3.29044	0.0337889	-4.88731	DNA polymerase I	mRNA
BgiM03287-RA	BgiM03287	0.48016	-1.05841	0.488935	-1.03228	DNA polymerase subunit gamma-1	mRNA
BgiM14922-RA	BgiM14922	0.20146	-2.31143	0.228256	-2.13128	DNA polymerase theta	mRNA
BgiM28071-RA	BgiM28071	0.30977	-1.69073	0.242992	-2.04102	DNA repair protein RAD51 4-like isoform X1	mRNA
BgiM19151-RA	BgiM19151	0.496736	-1.00945	0.369505	-1.43634	DNA repair protein XRCC2	mRNA
BgiM16997-RA	BgiM16997	0.435355	-1.19973	0.40575	-1.30134	DNA replication complex GINS protein PSF3	mRNA
BgiM18000-RA	BgiM18000	0.479789	-1.05953	0.420321	-1.25044	DNA topoisomerase I mitochondrial	mRNA
BgiM16738-RA	BgiM16738	0.460241	-1.11954	0.448057	-1.15825	DNA-(apurinic or apyrimidinic site) lyase	mRNA
BgiM10514-RA	BgiM10514	0.458169	-1.12605	0.396454	-1.33477	DNA-(apurinic or apyrimidinic site) lyase 2	mRNA
BgiM07116-RA	BgiM07116	0.491034	-1.02611	0.441038	-1.18102	DNA-binding protein c1d	mRNA
BgiM10972-RA	BgiM10972	0.119388	-3.06628	0.0303292	-5.04315	DNA-directed RNA polymerase II subunit RPB1	mRNA
BgiM21834-RA	BgiM21834	0.10966	-3.18889	0.0300914	-5.05451	DNA-directed RNA polymerase II subunit RPB1	mRNA
BgiM27184-RA	BgiM27184	755.686	9.56164	708.152	9.46791	DNA-directed RNA polymerase II subunit RPB1-like isoform X4	mRNA
BgiM10971-RA	BgiM10971	0.0565791	-4.14359	0.00598372	-7.38474	DNA-directed RNA polymerase II subunit RPB1-like X1	mRNA
BgiM16698-RA	BgiM16698	0.499441	-1.00161	0.468437	-1.09407	DnaJ (Hsp40) sub C member 8	mRNA
BgiM35809-RA	BgiM35809	0.459913	-1.12057	0.463477	-1.10943	dnaJ subfamily A member 1	mRNA
BgiM10407-RA	BgiM10407	0.392897	-1.34778	0.343374	-1.54215	dnaJ subfamily B member 9	mRNA
BgiM00687-RA	BgiM00687	0.496615	-1.0098	0.470305	-1.08833	dnaJ subfamily C member 1	mRNA
BgiM29586-RA	BgiM29586	0.423498	-1.23957	0.410737	-1.28371	dnaJ subfamily C member 11	mRNA
BgiM23793-RA	BgiM23793	0.476076	-1.07074	0.460915	-1.11743	dnaJ subfamily C member 25	mRNA
BgiM30328-RA	BgiM30328	0.335449	-1.57584	0.254698	-1.97314	dnaJ subfamily C member 9	mRNA
BgiM05823-RA	BgiM05823	0.0771865	-3.69551	0.0516486	-4.27513	dopamine receptor	mRNA
BgiM20120-RA	BgiM20120	0.0805421	-3.63411	0.0172422	-5.85791	dopamine receptor	mRNA
BgiM22167-RA	BgiM22167	0.16113	-2.6337	0.0238944	-5.38718	dorsal-ventral patterning tolloid-like protein 1	mRNA
BgiM35138-RA	BgiM35138	0.264994	-1.91597	0.245418	-2.02668	double-stranded RNA-binding protein Staufen	mRNA
BgiM34253-RA	BgiM34253	2.51899	1.33285	2.97124	1.57106	doublecortin domain-containing protein 2	mRNA
BgiM13571-RA	BgiM13571	0.18458	-2.43768	0.189144	-2.40244	doublesex- and mab-3-related transcription factor 2	mRNA
BgiM34040-RA	BgiM34040	0.0421352	-4.56883	0.00720849	-7.11609	DSC-2	mRNA
BgiM26449-RA	BgiM26449	4.65229	2.21794	3.50327	1.8087	dual oxidase 1	mRNA
BgiM26459-RA	BgiM26459	3.11445	1.63898	2.35964	1.23857	Dual oxidase maturation factor 2	mRNA
BgiM29584-RA	BgiM29584	0.0520738	-4.2633	0.0105926	-6.5608	dual specificity protein kinase shkc-like isoform x2	mRNA
BgiM03041-RA	BgiM03041	2.16404	1.11373	2.90586	1.53897	dual specificity protein phosphatase 1	mRNA
BgiM30113-RA	BgiM30113	0.194807	-2.35989	0.172426	-2.53595	dual specificity tyrosine-phosphorylation-regulated kinase 1B-like isoform X1	mRNA
BgiM11019-RA	BgiM11019	0.205081	-2.28573	0.16931	-2.56226	dual specificity tyrosine-phosphorylation-regulated kinase 2	mRNA
BgiM03010-RA	BgiM03010	0.112263	-3.15504	0.0152909	-6.03118	Dual specificity tyrosine-phosphorylation-regulated kinase 2	mRNA
BgiM11039-RA	BgiM11039	0.367602	-1.44378	0.339647	-1.55789	dynamin-1-like protein isoform X1	mRNA
BgiM24294-RA	BgiM24294	0.288317	-1.79427	0.236876	-2.0778	dynamin-binding protein	mRNA
BgiM24939-RA	BgiM24939	0.412656	-1.27699	0.40379	-1.30832	dynein assembly factor 1 axonemal-like isoform X1	mRNA
BgiM23428-RA	BgiM23428	0.389169	-1.36153	0.297438	-1.74934	dynein assembly factor 3 axonemal	mRNA
BgiM23427-RA	BgiM23427	0.382008	-1.38833	0.321691	-1.63625	Dynein assembly factor 3 axonemal	mRNA
BgiM05990-RA	BgiM05990	3.07171	1.61904	3.7461	1.90539	dynein beta chain ciliary	mRNA
BgiM05343-RA	BgiM05343	0.076195	-3.71416	0.0149714	-6.06165	dynein beta chain ciliary	mRNA
BgiM05341-RA	BgiM05341	0.0193067	-5.69476	0.0310814	-5.0078	dynein beta chain ciliary	mRNA
BgiM15830-RA	BgiM15830	0.171498	-2.54374	0.055348	-4.17533	dynein heavy chain 1 axonemal	mRNA
BgiM15831-RA	BgiM15831	0.124053	-3.01097	0.0430029	-4.53942	Dynein heavy chain 1 axonemal	mRNA
BgiM15832-RA	BgiM15832	0.0314392	-4.99129	0.0160811	-5.95849	Dynein heavy chain 1 axonemal	mRNA
BgiM16140-RA	BgiM16140	2.76467	1.46711	3.55394	1.82942	dynein heavy chain 1 axonemal-like isoform X1	mRNA
BgiM27680-RA	BgiM27680	0.0761842	-3.71436	0.0105009	-6.57334	Dynein heavy chain 10 axonemal	mRNA
BgiM27673-RA	BgiM27673	0.0450286	-4.47302	0.00885466	-6.81935	dynein heavy chain 10 axonemal	mRNA
BgiM27678-RA	BgiM27678	0.0318919	-4.97067	0.00950604	-6.71694	dynein heavy chain 10 axonemal	mRNA
BgiM27676-RA	BgiM27676	0.0129415	-6.27185	0.013851	-6.17386	dynein heavy chain 10 axonemal	mRNA
BgiM11751-RA	BgiM11751	0.0402258	-4.63573	0.00928255	-6.75126	dynein heavy chain 12 axonemal	mRNA
BgiM16759-RA	BgiM16759	3.39252	1.76236	3.98557	1.99479	dynein heavy chain 5 axonemal	mRNA
BgiM16151-RA	BgiM16151	2.05688	1.04046	2.96176	1.56646	dynein heavy chain 5 axonemal	mRNA
BgiM28152-RA	BgiM28152	0.251005	-1.99421	0.370365	-1.43298	Dynein heavy chain 5 axonemal	mRNA
BgiM27404-RA	BgiM27404	0.0596055	-4.06841	0.014992	-6.05966	dynein heavy chain 5 axonemal	mRNA
BgiM27399-RA	BgiM27399	0.0337633	-4.8884	0.0236319	-5.40312	dynein heavy chain 5 axonemal	mRNA
BgiM08786-RA	BgiM08786	3.11403	1.63878	3.37702	1.75575	dynein heavy chain 6 axonemal	mRNA
BgiM09579-RA	BgiM09579	0.337027	-1.56906	0.315819	-1.66283	Dynein heavy chain 6 axonemal	mRNA
BgiM09578-RA	BgiM09578	0.259484	-1.94628	0.14685	-2.76759	dynein heavy chain 6 axonemal	mRNA
BgiM09580-RA	BgiM09580	0.251248	-1.99282	0.0837774	-3.57729	dynein heavy chain 6 axonemal	mRNA
BgiM09577-RA	BgiM09577	0.158825	-2.65449	0.163482	-2.61279	Dynein heavy chain 6 axonemal	mRNA
BgiM35028-RA	BgiM35028	0.0980651	-3.35012	0.024752	-5.33631	dynein heavy chain 6 axonemal	mRNA
BgiM09575-RA	BgiM09575	0.0522621	-4.25809	0.0657609	-3.92663	Dynein heavy chain 6 axonemal	mRNA
BgiM35972-RA	BgiM35972	2.14638	1.1019	2.34051	1.22682	dynein heavy chain 6 axonemal-like isoform X3	mRNA
BgiM33828-RA	BgiM33828	2.75578	1.46246	3.06625	1.61648	dynein heavy chain 7 axonemal	mRNA
BgiM30415-RA	BgiM30415	2.56535	1.35916	3.02722	1.59799	Dynein heavy chain 7 axonemal	mRNA
BgiM13622-RA	BgiM13622	0.0455368	-4.45682	0.0095858	-6.70489	dynein heavy chain 7 axonemal	mRNA
BgiM28151-RA	BgiM28151	0.395983	-1.33649	0.463923	-1.10804	dynein heavy chain 8 axonemal	mRNA
BgiM27405-RA	BgiM27405	0.384359	-1.37948	0.333122	-1.58588	dynein heavy chain 8 axonemal	mRNA
BgiM27402-RA	BgiM27402	0.0625767	-3.99823	0.015108	-6.04855	Dynein heavy chain 8 axonemal	mRNA
BgiM27401-RA	BgiM27401	0.0427353	-4.54843	0.00886175	-6.81819	dynein heavy chain 8 axonemal	mRNA
BgiM27403-RA	BgiM27403	0.0390381	-4.67897	0.0336317	-4.89403	dynein heavy chain 8 axonemal	mRNA
BgiM27397-RA	BgiM27397	0.0152248	-6.03744	0.0182404	-5.77672	dynein heavy chain 8 axonemal	mRNA
BgiM00203-RA	BgiM00203	2.22609	1.15451	2.60159	1.3794	dynein heavy chain domain-containing protein 1	mRNA
BgiM34974-RA	BgiM34974	0.0610549	-4.03375	0.0165457	-5.9174	dynein light chain 1 axonemal	mRNA
BgiM25108-RA	BgiM25108	0.127466	-2.97181	0.126426	-2.98364	dynein light chain roadblock-type 2-like isoform X2	mRNA
BgiM08546-RA	BgiM08546	0.123017	-3.02308	0.0438211	-4.51223	Dynein regulatory complex protein 8	mRNA
BgiM03669-RA	BgiM03669	0.153931	-2.69964	0.042139	-4.5687	Dynein regulatory complex subunit 7	mRNA
BgiM03668-RA	BgiM03668	0.0649111	-3.94539	0.0212995	-5.55304	dynein regulatory complex subunit 7	mRNA
BgiM01698-RA	BgiM01698	0.480041	-1.05877	0.486014	-1.04093	dyslexia susceptibility 1 candidate 1 protein	mRNA
BgiM10780-RA	BgiM10780	2.50539	1.32504	2.92978	1.55079	dystroglycan	mRNA
BgiM16653-RA	BgiM16653	2.54236	1.34617	3.57535	1.83809	dystrophin	mRNA
BgiM16656-RA	BgiM16656	2.31284	1.20967	2.84464	1.50825	dystrophin	mRNA
BgiM13005-RA	BgiM13005	0.262002	-1.93235	0.224583	-2.15468	dystrophin	mRNA
BgiM05886-RA	BgiM05886	0.181965	-2.45827	0.168519	-2.56902	E2/E3 hybrid ubiquitin-protein ligase UBE2O	mRNA
BgiM20453-RA	BgiM20453	0.128436	-2.96087	0.0166731	-5.90633	E3 SUMO-protein ligase RanBP2	mRNA
BgiM04707-RA	BgiM04707	2.69879	1.43231	3.54736	1.82675	E3 ubiquitin-protein ligase arih1	mRNA
BgiM00050-RA	BgiM00050	0.261764	-1.93366	0.208304	-2.26324	E3 ubiquitin-protein ligase arih1	mRNA
BgiM32630-RA	BgiM32630	0.15996	-2.64422	0.0589941	-4.08328	E3 ubiquitin-protein ligase dcst1	mRNA
BgiM11934-RA	BgiM11934	0.338835	-1.56135	0.283561	-1.81827	E3 ubiquitin-protein ligase Hakai	mRNA
BgiM02115-RA	BgiM02115	0.238572	-2.06751	0.177435	-2.49464	E3 ubiquitin-protein ligase HERC1	mRNA
BgiM02116-RA	BgiM02116	0.173986	-2.52296	0.154615	-2.69325	E3 ubiquitin-protein ligase HERC1	mRNA
BgiM05064-RA	BgiM05064	2.20186	1.13872	2.60341	1.3804	E3 ubiquitin-protein ligase HERC4 isoform X2	mRNA
BgiM28284-RA	BgiM28284	0.164604	-2.60293	0.0561202	-4.15534	E3 ubiquitin-protein ligase makorin-1	mRNA
BgiM19814-RA	BgiM19814	3.18597	1.67173	3.68291	1.88084	E3 ubiquitin-protein ligase MIB2-like isoform X1	mRNA
BgiM19275-RA	BgiM19275	3.12515	1.64392	3.09051	1.62785	E3 ubiquitin-protein ligase mind-bomb	mRNA
BgiM19450-RA	BgiM19450	0.0924487	-3.4352	0.0187663	-5.73571	E3 ubiquitin-protein ligase MYLIP-A	mRNA
BgiM24386-RA	BgiM24386	0.378207	-1.40275	0.307373	-1.70194	E3 ubiquitin-protein ligase RFWD3	mRNA
BgiM06450-RA	BgiM06450	0.478005	-1.0649	0.401933	-1.31497	E3 ubiquitin-protein ligase RING2	mRNA
BgiM20533-RA	BgiM20533	2.52855	1.33831	2.43575	1.28437	E3 ubiquitin-protein ligase RNF12	mRNA
BgiM12010-RA	BgiM12010	0.342333	-1.54653	0.239914	-2.05941	E3 ubiquitin-protein ligase RNF168	mRNA
BgiM09656-RA	BgiM09656	0.332752	-1.58748	0.205161	-2.28517	E3 ubiquitin-protein ligase RNF168	mRNA
BgiM06885-RA	BgiM06885	0.323832	-1.62668	0.384904	-1.37743	E3 ubiquitin-protein ligase RNF168	mRNA
BgiM08548-RA	BgiM08548	0.185319	-2.43192	0.134631	-2.89292	E3 ubiquitin-protein ligase RNF216	mRNA
BgiM14111-RA	BgiM14111	0.161576	-2.62971	0.0320285	-4.9645	E3 ubiquitin-protein ligase RNF4	mRNA
BgiM28975-RA	BgiM28975	0.370412	-1.4328	0.370979	-1.43059	E3 ubiquitin-protein ligase TRAIP	mRNA
BgiM06902-RA	BgiM06902	0.422238	-1.24387	0.345298	-1.53408	E3 ubiquitin-protein ligase UBR7	mRNA
BgiM23871-RA	BgiM23871	0.329782	-1.60041	0.251032	-1.99406	E3 ubiquitin-protein ligase UHRF1	mRNA
BgiM10612-RA	BgiM10612	3.02738	1.59807	3.51767	1.81462	E3 ubiquitin-protein ligase XIAP	mRNA
BgiM09888-RA	BgiM09888	2.33377	1.22266	2.84499	1.50842	E3 ubiquitin-protein ligase XIAP	mRNA
BgiM18655-RA	BgiM18655	0.427063	-1.22748	0.423668	-1.23899	E3 ubiquitin-protein ligase ZNRF2	mRNA
BgiM23061-RA	BgiM23061	0.449856	-1.15246	0.416384	-1.26401	early endosome antigen 1	mRNA
BgiM27026-RA	BgiM27026	0.449014	-1.15517	0.45694	-1.12992	early endosome antigen 1 isoform X2	mRNA
BgiM21880-RA	BgiM21880	2.73303	1.4505	2.70193	1.43399	ecdysone-induced protein 74EF	mRNA
BgiM29168-RA	BgiM29168	4.33154	2.11488	3.98948	1.9962	echinoderm microtubule-associated protein-like	mRNA
BgiM08553-RA	BgiM08553	0.391027	-1.35466	0.461013	-1.11712	ectonucleoside triphosphate diphosphohydrolase 5	mRNA
BgiM35568-RA	BgiM35568	0.211035	-2.24444	0.0321513	-4.95898	EF-hand calcium-binding domain-containing protein 1	mRNA
BgiM35570-RA	BgiM35570	0.142339	-2.8126	0.0259165	-5.26998	EF-hand calcium-binding domain-containing protein 1	mRNA
BgiM35871-RA	BgiM35871	0.160597	-2.63848	0.0356231	-4.81104	EF-hand calcium-binding domain-containing protein 1-like isoform X1	mRNA
BgiM04189-RA	BgiM04189	2.01097	1.00789	2.38667	1.255	eisosome protein SEG2	mRNA
BgiM00555-RA	BgiM00555	77.2655	6.27175	140.992	7.13947	electroneutral sodium bicarbonate exchanger 1	mRNA
BgiM33211-RA	BgiM33211	4.67011	2.22346	5.84649	2.54757	electroneutral sodium bicarbonate exchanger 1	mRNA
BgiM23579-RA	BgiM23579	3.23548	1.69398	4.01117	2.00402	Elevenin	mRNA
BgiM24633-RA	BgiM24633	0.058859	-4.08659	0.0247699	-5.33527	ELKS/Rab6-interacting/CAST family member 1 isoform X2	mRNA
BgiM02332-RA	BgiM02332	0.261019	-1.93777	0.285106	-1.81043	ELMO domain-containing protein 3	mRNA
BgiM14074-RA	BgiM14074	29.9748	4.90568	11.6094	3.53723	elongation of very long chain fatty acids protein 2	mRNA
BgiM24273-RA	BgiM24273	0.242306	-2.0451	0.168252	-2.57131	elongation of very long chain fatty acids protein 4	mRNA
BgiM06440-RA	BgiM06440	0.148441	-2.75204	0.203684	-2.29559	elongator complex protein 6	mRNA
BgiM32842-RA	BgiM32842	0.1738	-2.5245	0.0679812	-3.87872	emopamil-binding protein	mRNA
BgiM32843-RA	BgiM32843	0.157109	-2.67016	0.0928316	-3.42924	emopamil-binding protein	mRNA
BgiM03494-RA	BgiM03494	0.108551	-3.20356	0.0277263	-5.1726	endo-1 4-beta-xylanase A	mRNA
BgiM03497-RA	BgiM03497	0.095532	-3.38787	0.00909161	-6.78125	endo-1 4-beta-xylanase A	mRNA
BgiM25906-RA	BgiM25906	0.119055	-3.0703	0.00555203	-7.49277	endoglucanase	mRNA
BgiM08724-RA	BgiM08724	0.0981288	-3.34918	0.0146243	-6.09549	endoglucanase 4-like isoform X1	mRNA
BgiM08723-RA	BgiM08723	0.0933464	-3.42126	0.0250453	-5.31932	endoglucanase 4-like isoform X2	mRNA
BgiM25902-RA	BgiM25902	0.139637	-2.84025	0.0166343	-5.90969	endoglucanase A	mRNA
BgiM25894-RA	BgiM25894	0.109174	-3.1953	0.0298414	-5.06654	endoglucanase A	mRNA
BgiM25892-RA	BgiM25892	0.0930382	-3.42603	0.00587733	-7.41062	endoglucanase A	mRNA
BgiM25896-RA	BgiM25896	0.1134	-3.14051	0.00721168	-7.11545	endoglucanase A-like isoform X2	mRNA
BgiM25901-RA	BgiM25901	0.123037	-3.02284	0.0450183	-4.47334	endoglucanase E-4	mRNA
BgiM24908-RA	BgiM24908	0.114252	-3.12971	0.0232064	-5.42933	endoglucanase E-4	mRNA
BgiM24229-RA	BgiM24229	0.0958701	-3.38278	0.0240303	-5.379	endoglucanase-like isoform X2	mRNA
BgiM05154-RA	BgiM05154	0.142555	-2.81041	0.0402301	-4.63558	endonuclease 4 isoform X3	mRNA
BgiM19823-RA	BgiM19823	0.375961	-1.41135	0.290767	-1.78206	endonuclease G mitochondrial	mRNA
BgiM19825-RA	BgiM19825	0.197663	-2.33888	0.0552092	-4.17895	endonuclease G mitochondrial	mRNA
BgiM19827-RA	BgiM19827	0.143979	-2.79607	0.0357857	-4.80447	endonuclease G mitochondrial	mRNA
BgiM19826-RA	BgiM19826	0.135447	-2.8842	0.0359096	-4.79948	endonuclease G mitochondrial	mRNA
BgiM21192-RA	BgiM21192	4.12725	2.04518	4.3964	2.13632	endonuclease-reverse transcriptase	mRNA
BgiM06570-RA	BgiM06570	3.71238	1.89235	5.25455	2.39357	endonuclease-reverse transcriptase	mRNA
BgiM21190-RA	BgiM21190	2.13578	1.09476	2.89803	1.53507	endonuclease-reverse transcriptase	mRNA
BgiM29497-RA	BgiM29497	12.7781	3.6756	17.4119	4.122	endothelin-converting enzyme 1	mRNA
BgiM04290-RA	BgiM04290	48.0371	5.58608	7.62762	2.93123	endothelin-converting enzyme 2	mRNA
BgiM04293-RA	BgiM04293	33.5253	5.06718	11.733	3.5525	endothelin-converting enzyme 2	mRNA
BgiM05164-RA	BgiM05164	0.0530715	-4.23592	0.0144093	-6.11685	endothelin-converting enzyme 2	mRNA
BgiM29553-RA	BgiM29553	0.14412	-2.79465	0.0835538	-3.58115	endothelin-converting enzyme 2-like isoform X1	mRNA
BgiM20162-RA	BgiM20162	375.19	8.55148	549.174	9.10112	endothelin-converting enzyme-like 1	mRNA
BgiM04288-RA	BgiM04288	277.21	8.11484	31.6732	4.98519	endothelin-converting enzyme-like 1	mRNA
BgiM18028-RA	BgiM18028	3.17579	1.66712	3.4216	1.77467	engulfment and cell motility protein 1-like isoform X2	mRNA
BgiM17030-RA	BgiM17030	2.01008	1.00726	2.12753	1.08918	enhancer of filamentation 1	mRNA
BgiM00610-RA	BgiM00610	3.41993	1.77397	4.35047	2.12117	enteropeptidase	mRNA
BgiM00608-RA	BgiM00608	2.66295	1.41302	3.27582	1.71185	enteropeptidase	mRNA
BgiM09046-RA	BgiM09046	0.177563	-2.49359	0.05701	-4.13264	Enteropeptidase	mRNA
BgiM23513-RA	BgiM23513	5.33153	2.41455	4.62045	2.20803	ephrin-B2	mRNA
BgiM33658-RA	BgiM33658	2.73023	1.44902	3.27808	1.71285	epidermal growth factor receptor-like isoform X1	mRNA
BgiM30914-RA	BgiM30914	0.128218	-2.96333	0.0176689	-5.82265	Epidermal growth factor-related protein 3	mRNA
BgiM07953-RA	BgiM07953	0.144979	-2.78608	0.0185264	-5.75427	epididymal secretory protein E1	mRNA
BgiM06075-RA	BgiM06075	0.0535583	-4.22275	0.00941587	-6.73069	epithelial membrane protein 1	mRNA
BgiM11181-RA	BgiM11181	0.371591	-1.42821	0.405971	-1.30055	ER degradation-enhancing alpha-mannosidase-like protein 1	mRNA
BgiM09250-RA	BgiM09250	0.4264	-1.22972	0.411017	-1.28273	ERO1-like protein alpha isoform X5	mRNA
BgiM27941-RA	BgiM27941	0.419044	-1.25483	0.444316	-1.17034	ESF1	mRNA
BgiM23703-RA	BgiM23703	2.5363	1.34272	4.28083	2.09789	ETS-related transcription factor Elf-3	mRNA
BgiM18154-RA	BgiM18154	0.42398	-1.23793	0.386034	-1.3732	eukaryotic translation initiation factor 2-alpha kinase 1	mRNA
BgiM03347-RA	BgiM03347	0.44645	-1.16343	0.454294	-1.1383	eukaryotic translation initiation factor 3 subunit J-like isoform X2	mRNA
BgiM31635-RA	BgiM31635	0.413814	-1.27295	0.367478	-1.44427	eukaryotic translation initiation factor 4E type 2	mRNA
BgiM16230-RA	BgiM16230	2.39028	1.25718	2.71927	1.44322	excitatory amino acid transporter	mRNA
BgiM13034-RA	BgiM13034	5.30535	2.40745	6.9334	2.79356	excitatory amino acid transporter 3	mRNA
BgiM15418-RA	BgiM15418	12.2344	3.61287	11.4275	3.51444	excitatory amino acid transporter-like isoform X1	mRNA
BgiM20190-RA	BgiM20190	0.471218	-1.08553	0.453396	-1.14116	exonuclease mut-7	mRNA
BgiM29192-RA	BgiM29192	0.126055	-2.98787	0.0133398	-6.22812	expansin-YoaJ-like isoform X1	mRNA
BgiM16724-RA	BgiM16724	0.442323	-1.17683	0.429404	-1.21959	Exportin-4	mRNA
BgiM07014-RA	BgiM07014	0.120675	-3.0508	0.0521466	-4.26128	exportin-5-like isoform X1	mRNA
BgiM00613-RA	BgiM00613	0.436897	-1.19463	0.390474	-1.3567	exportin-7-like isoform X1	mRNA
BgiM18351-RA	BgiM18351	0.0648918	-3.94582	0.0117306	-6.41357	expressed conserved protein	mRNA
BgiM09539-RA	BgiM09539	2.00696	1.00501	2.23524	1.16043	extended synaptotagmin-1	mRNA
BgiM27208-RA	BgiM27208	614.375	9.26298	442.041	8.78804	extensin-2-like isoform X2	mRNA
BgiM34724-RA	BgiM34724	2.31454	1.21073	2.74593	1.4573	extension-2	mRNA
BgiM36490-RA	BgiM36490	0.122743	-3.02629	0.00836438	-6.90153	Extracellular protease inhibitor 10	mRNA
BgiM36489-RA	BgiM36489	0.0882143	-3.50284	0.0175455	-5.83276	Extracellular protease inhibitor 10	mRNA
BgiM04859-RA	BgiM04859	3.39823	1.76478	4.02948	2.01059	extracellular serine/threonine protein kinase FAM20C	mRNA
BgiM14062-RA	BgiM14062	2.86848	1.52029	3.02717	1.59797	eyes absent 4	mRNA
BgiM12031-RA	BgiM12031	0.437359	-1.19311	0.478727	-1.06272	F-BAR domain only protein 2	mRNA
BgiM34878-RA	BgiM34878	2.44572	1.29026	3.40412	1.76728	F-box only protein 10	mRNA
BgiM03770-RA	BgiM03770	0.49296	-1.02046	0.403775	-1.30837	F-box only protein 22	mRNA
BgiM00719-RA	BgiM00719	0.104495	-3.25849	0.0694053	-3.84881	F-box only protein 33	mRNA
BgiM32197-RA	BgiM32197	0.244223	-2.03373	0.16227	-2.62353	F-box only protein 36-like isoform X2	mRNA
BgiM00340-RA	BgiM00340	0.179621	-2.47698	0.0301902	-5.04978	F-box only protein 39	mRNA
BgiM26268-RA	BgiM26268	0.149694	-2.73991	0.0516497	-4.27509	F-box only protein 39	mRNA
BgiM29643-RA	BgiM29643	0.137749	-2.85989	0.155829	-2.68196	F-box only protein 39	mRNA
BgiM11191-RA	BgiM11191	0.117769	-3.08597	0.0128134	-6.28621	F-box only protein 39	mRNA
BgiM26270-RA	BgiM26270	0.115362	-3.11576	0.0242388	-5.36654	F-box only protein 39	mRNA
BgiM26261-RA	BgiM26261	0.0930467	-3.4259	0.017616	-5.82697	F-box only protein 39	mRNA
BgiM05447-RA	BgiM05447	0.0902932	-3.46924	0.0304431	-5.03774	F-box only protein 39	mRNA
BgiM26852-RA	BgiM26852	0.123417	-3.01839	0.0471418	-4.40685	F-box only protein 39-like isoform X1	mRNA
BgiM23676-RA	BgiM23676	0.0572844	-4.12571	0.0114885	-6.44367	F-box only protein 39-like isoform X1	mRNA
BgiM23675-RA	BgiM23675	0.0471935	-4.40527	0.0147444	-6.08369	F-box only protein 39-like isoform X1	mRNA
BgiM27671-RA	BgiM27671	0.117417	-3.09028	0.020962	-5.57608	F-box only protein 39-like isoform X3	mRNA
BgiM09728-RA	BgiM09728	0.080498	-3.6349	0.010177	-6.61854	F-box only protein 39-like isoform X3	mRNA
BgiM23673-RA	BgiM23673	0.038326	-4.70553	0.00458818	-7.76786	F-box only protein 39-like isoform X3	mRNA
BgiM23674-RA	BgiM23674	0.0367316	-4.76684	0.0104924	-6.57451	F-box only protein 39-like isoform X3	mRNA
BgiM24640-RA	BgiM24640	0.102271	-3.28953	0.137334	-2.86424	F-box only protein 47	mRNA
BgiM34530-RA	BgiM34530	0.167398	-2.57865	0.171926	-2.54014	F-box only protein 5	mRNA
BgiM22331-RA	BgiM22331	0.496845	-1.00913	0.444046	-1.17122	F-box only protein 8	mRNA
BgiM09166-RA	BgiM09166	8.22712	3.04039	9.71349	3.27999	F-box/LRR-repeat protein 15	mRNA
BgiM04754-RA	BgiM04754	0.448321	-1.15739	0.353064	-1.502	F-box/LRR-repeat protein 15	mRNA
BgiM17902-RA	BgiM17902	2.09304	1.0656	2.14936	1.10391	F-box/LRR-repeat protein 2	mRNA
BgiM03622-RA	BgiM03622	0.234406	-2.09292	0.199683	-2.32422	F-box/WD repeat-containing protein 2	mRNA
BgiM04421-RA	BgiM04421	0.435571	-1.19902	0.382199	-1.3876	FAD-linked sulfhydryl oxidase ALR	mRNA
BgiM17450-RA	BgiM17450	0.426198	-1.2304	0.317738	-1.65409	Fanconi anemia group A protein	mRNA
BgiM24297-RA	BgiM24297	0.170033	-2.55612	0.0798015	-3.64744	Fanconi anemia group E protein	mRNA
BgiM03292-RA	BgiM03292	0.402529	-1.31283	0.402655	-1.31238	Fanconi anemia group I protein	mRNA
BgiM27940-RA	BgiM27940	0.414442	-1.27076	0.355785	-1.49092	Fanconi anemia group J protein	mRNA
BgiM35276-RA	BgiM35276	0.331857	-1.59136	0.332461	-1.58874	FAS-associated factor 2-like isoform X1	mRNA
BgiM36003-RA	BgiM36003	6.34833	2.66638	6.10993	2.61116	fasciclin-1	mRNA
BgiM13859-RA	BgiM13859	0.386218	-1.37251	0.301604	-1.72927	fatty-acid amide hydrolase 1	mRNA
BgiM13843-RA	BgiM13843	0.0836384	-3.57969	0.0224561	-5.47675	fatty-acid amide hydrolase 1-like isoform X1	mRNA
BgiM15117-RA	BgiM15117	0.255659	-1.96771	0.213186	-2.22982	fatty-acid amide hydrolase 2	mRNA
BgiM17842-RA	BgiM17842	2.35587	1.23626	2.49218	1.31741	feline leukemia virus subgroup C receptor-related protein 2	mRNA
BgiM03083-RA	BgiM03083	2.18542	1.12791	2.38207	1.25221	FERM domain-containing protein 3-like isoform X1	mRNA
BgiM07515-RA	BgiM07515	2.33932	1.22609	2.59137	1.37372	fermitin family 2	mRNA
BgiM23595-RA	BgiM23595	0.409739	-1.28722	0.393398	-1.34594	ferredoxin-fold anticodon-binding domain-containing protein 1	mRNA
BgiM12731-RA	BgiM12731	6.53683	2.70859	2.39411	1.25949	ferric-chelate reductase 1	mRNA
BgiM12861-RA	BgiM12861	3.33804	1.739	3.1863	1.67188	ferric-chelate reductase 1	mRNA
BgiM25943-RA	BgiM25943	4.13086	2.04644	5.47465	2.45277	fibrillin-3	mRNA
BgiM33389-RA	BgiM33389	0.0942804	-3.4069	0.018391	-5.76486	fibrinogen-related molecule	mRNA
BgiM03254-RA	BgiM03254	3.61304	1.85322	5.28491	2.40188	fibroblast growth factor 18	mRNA
BgiM02011-RA	BgiM02011	0.0441034	-4.50297	0.0129342	-6.27267	fibrocystin-L	mRNA
BgiM28349-RA	BgiM28349	81.575	6.35005	38.4744	5.26583	fibropellin-1	mRNA
BgiM25928-RA	BgiM25928	16.6891	4.06083	31.684	4.98568	fibropellin-1	mRNA
BgiM06342-RA	BgiM06342	2.15679	1.10888	2.73942	1.45387	fibropellin-1	mRNA
BgiM15330-RA	BgiM15330	0.230369	-2.11798	0.032156	-4.95877	fibropellin-1	mRNA
BgiM28580-RA	BgiM28580	0.180332	-2.47127	0.0362452	-4.78607	fibropellin-1	mRNA
BgiM15331-RA	BgiM15331	0.128969	-2.9549	0.0353029	-4.82407	fibropellin-1	mRNA
BgiM09978-RA	BgiM09978	0.100689	-3.31202	0.0340244	-4.87729	fibropellin-1	mRNA
BgiM10384-RA	BgiM10384	0.0439442	-4.50818	0.012287	-6.34672	fibropellin-3	mRNA
BgiM09265-RA	BgiM09265	0.185588	-2.42982	0.149826	-2.73864	Fibrous sheath-interacting protein 1	mRNA
BgiM19014-RA	BgiM19014	0.0279392	-5.16157	0.00897151	-6.80043	fibrous sheath-interacting protein 2	mRNA
BgiM28954-RA	BgiM28954	0.444179	-1.17079	0.343904	-1.53992	fidgetin-like protein 1	mRNA
BgiM23032-RA	BgiM23032	2.71249	1.43962	2.75911	1.4642	filaggrin	mRNA
BgiM32289-RA	BgiM32289	4.37318	2.12868	4.97292	2.31409	filamin-a	mRNA
BgiM32814-RA	BgiM32814	2.25934	1.1759	2.57628	1.36529	filamin-A	mRNA
BgiM32291-RA	BgiM32291	4.42624	2.14608	4.84485	2.27645	filamin-A-like isoform X1	mRNA
BgiM32290-RA	BgiM32290	2.6551	1.40877	3.06614	1.61642	filamin-A-like isoform X1	mRNA
BgiM32288-RA	BgiM32288	4.8019	2.26361	5.13562	2.36054	filamin-B	mRNA
BgiM32287-RA	BgiM32287	2.34478	1.22945	2.90135	1.53672	filamin-C-like isoform X2	mRNA
BgiM18727-RA	BgiM18727	0.198029	-2.33621	0.140137	-2.83509	FIT family protein	mRNA
BgiM07124-RA	BgiM07124	0.0707087	-3.82197	0.0138734	-6.17153	FK506-binding protein 5	mRNA
BgiM18280-RA	BgiM18280	0.074499	-3.74663	0.00985235	-6.66532	flagellar radial spoke protein 2	mRNA
BgiM31819-RA	BgiM31819	0.0786326	-3.66873	0.0487114	-4.3596	flavin reductase (NADPH)	mRNA
BgiM18426-RA	BgiM18426	20.9124	4.38628	22.1319	4.46806	flavin-containing monooxygenase FMO GS-OX-like 2	mRNA
BgiM11917-RA	BgiM11917	3.81152	1.93037	4.66638	2.2223	flocculation protein FLO11	mRNA
BgiM35048-RA	BgiM35048	3.18983	1.67348	3.92228	1.97169	flocculation protein FLO11	mRNA
BgiM26348-RA	BgiM26348	2.98364	1.57707	3.82013	1.93362	flocculation protein FLO11	mRNA
BgiM25508-RA	BgiM25508	0.456494	-1.13133	0.495805	-1.01216	flocculation protein FLO11	mRNA
BgiM22040-RA	BgiM22040	0.3279	-1.60867	0.446726	-1.16254	flocculation protein FLO11	mRNA
BgiM25898-RA	BgiM25898	0.0826426	-3.59697	0.0100154	-6.64164	FMRFamide	mRNA
BgiM20739-RA	BgiM20739	0.145876	-2.77719	0.0133279	-6.2294	FMRFamide receptor	mRNA
BgiM11541-RA	BgiM11541	2.39252	1.25853	2.59946	1.37821	FMRFamide receptor	mRNA
BgiM22846-RA	BgiM22846	0.096955	-3.36654	0.0888199	-3.49297	folate receptor beta	mRNA
BgiM03615-RA	BgiM03615	0.0305436	-5.03298	0.0153371	-6.02683	forkhead box protein B1-like isoform X1	mRNA
BgiM29290-RA	BgiM29290	0.279479	-1.83919	0.281901	-1.82674	forkhead box protein G1	mRNA
BgiM15843-RA	BgiM15843	2.22151	1.15154	2.56352	1.35812	forkhead box protein O	mRNA
BgiM10490-RA	BgiM10490	2.3986	1.26219	3.15581	1.65801	forkhead box protein P1	mRNA
BgiM24147-RA	BgiM24147	0.169362	-2.56181	0.158545	-2.65704	forkhead box protein P1	mRNA
BgiM20873-RA	BgiM20873	0.119456	-3.06545	0.0607505	-4.04096	formin-like protein 14	mRNA
BgiM32220-RA	BgiM32220	0.180935	-2.46646	0.181013	-2.46584	formin-like protein 5	mRNA
BgiM31746-RA	BgiM31746	0.399559	-1.32352	0.350386	-1.51298	fragile X mental retardation syndrome-related protein 1-like isoform X2	mRNA
BgiM16791-RA	BgiM16791	2.18714	1.12905	3.00307	1.58644	Frizzled-10-A	mRNA
BgiM08522-RA	BgiM08522	0.158631	-2.65626	0.0592536	-4.07695	fructose-bisphosphate aldolase	mRNA
BgiM35666-RA	BgiM35666	0.118308	-3.07938	0.018039	-5.79273	fucolectin-related protein	mRNA
BgiM20910-RA	BgiM20910	0.0627474	-3.9943	0.0140076	-6.15765	fucolectin-related protein	mRNA
BgiM01095-RA	BgiM01095	0.459858	-1.12074	0.469895	-1.08959	G kinase-anchoring protein 1	mRNA
BgiM04271-RA	BgiM04271	0.331765	-1.59177	0.355332	-1.49276	G protein-activated inward rectifier potassium channel 4-like isoform X2	mRNA
BgiM33653-RA	BgiM33653	0.193086	-2.37269	0.0224697	-5.47587	G-protein coupled receptor 139	mRNA
BgiM05705-RA	BgiM05705	0.192814	-2.37471	0.0813985	-3.61885	G-protein coupled receptor 21	mRNA
BgiM33875-RA	BgiM33875	2.30907	1.20731	2.65208	1.40713	G-protein coupled receptor 64	mRNA
BgiM14693-RA	BgiM14693	2.66694	1.41519	2.95071	1.56106	G-protein coupled receptor 64	mRNA
BgiM06926-RA	BgiM06926	0.0838531	-3.57599	0.0648518	-3.94671	G-protein coupled receptor 64	mRNA
BgiM16421-RA	BgiM16421	6.65108	2.73359	9.92853	3.31158	G-protein coupled receptor GRL101	mRNA
BgiM15436-RA	BgiM15436	2.21691	1.14855	2.28364	1.19134	G1/S-specific cyclin-D2	mRNA
BgiM22375-RA	BgiM22375	0.200328	-2.31957	0.161401	-2.63128	G2/mitotic-specific cyclin-A	mRNA
BgiM09095-RA	BgiM09095	0.0746485	-3.74374	0.057708	-4.11508	G2/mitotic-specific cyclin-B	mRNA
BgiM31883-RA	BgiM31883	0.264324	-1.91962	0.187156	-2.41768	G2/mitotic-specific cyclin-B3	mRNA
BgiM03217-RA	BgiM03217	0.0877033	-3.51123	0.0283123	-5.14243	galactocerebrosidase	mRNA
BgiM03216-RA	BgiM03216	0.0367502	-4.7661	0.0146293	-6.095	galactocerebrosidase	mRNA
BgiM33147-RA	BgiM33147	0.1532	-2.70651	0.0773408	-3.69263	galactose-3-O-sulfotransferase 4	mRNA
BgiM34348-RA	BgiM34348	2.20685	1.14199	2.32827	1.21926	galactoside 2-alpha-L-fucosyltransferase 2	mRNA
BgiM07398-RA	BgiM07398	0.0561941	-4.15344	0.0448231	-4.47961	galactosylgalactosylxylosylprotein 3-beta-glucuronosyltransferase 1	mRNA
BgiM08332-RA	BgiM08332	0.204044	-2.29304	0.0876758	-3.51168	galectin-10	mRNA
BgiM08324-RA	BgiM08324	2.29435	1.19809	2.37299	1.2467	galectin-4	mRNA
BgiM08329-RA	BgiM08329	2.42506	1.27802	2.44838	1.29183	galectin-4	mRNA
BgiM07112-RA	BgiM07112	0.289438	-1.78868	0.235326	-2.08727	galectin-6	mRNA
BgiM21496-RA	BgiM21496	0.145787	-2.77807	0.0325076	-4.94308	Gamma-aminobutyric acid receptor subunit alpha-1	mRNA
BgiM06188-RA	BgiM06188	0.449138	-1.15477	0.336317	-1.57211	gamma-glutamyl hydrolase	mRNA
BgiM22398-RA	BgiM22398	3.27138	1.7099	3.16418	1.66183	ganglioside GM2 activator	mRNA
BgiM15369-RA	BgiM15369	0.120294	-3.05536	0.0367973	-4.76426	ganglioside GM2 activator	mRNA
BgiM16670-RA	BgiM16670	0.12026	-3.05578	0.0289928	-5.10816	GAS2-like protein 3	mRNA
BgiM16671-RA	BgiM16671	0.0894731	-3.4824	0.0252215	-5.3092	GAS2-like protein 3	mRNA
BgiM04225-RA	BgiM04225	0.295297	-1.75976	0.232674	-2.10362	gastric triacylglycerol lipase	mRNA
BgiM03773-RA	BgiM03773	0.475272	-1.07317	0.356577	-1.48772	gastrula zinc finger protein XlCGF58.1	mRNA
BgiM00177-RA	BgiM00177	0.208568	-2.26141	0.0731316	-3.77336	GATA zinc finger domain-containing protein 14	mRNA
BgiM22839-RA	BgiM22839	0.127997	-2.96582	0.0261605	-5.25646	GATA zinc finger domain-containing protein 15	mRNA
BgiM22838-RA	BgiM22838	0.06253	-3.99931	0.00996889	-6.64835	GATA zinc finger domain-containing protein 15	mRNA
BgiM13822-RA	BgiM13822	0.343619	-1.54112	0.185686	-2.42906	gcn5 family acetyltransferase	mRNA
BgiM10066-RA	BgiM10066	2.17538	1.12127	2.04044	1.02888	GDP-fucose transporter 1	mRNA
BgiM12134-RA	BgiM12134	0.472218	-1.08247	0.431464	-1.21269	general transcription factor 3C polypeptide 3	mRNA
BgiM10579-RA	BgiM10579	0.0714918	-3.80608	0.0127471	-6.29369	general transcriptional corepressor trfA	mRNA
BgiM17519-RA	BgiM17519	0.372704	-1.4239	0.436609	-1.19559	Gigasin-3a	mRNA
BgiM34055-RA	BgiM34055	0.413778	-1.27307	0.359567	-1.47567	GIMAP	mRNA
BgiM34003-RA	BgiM34003	2.53893	1.34422	2.53024	1.33927	GIMAP	mRNA
BgiM33156-RA	BgiM33156	0.0992919	-3.33218	0.0244437	-5.35439	GIMAP	mRNA
BgiM34991-RA	BgiM34991	0.162996	-2.61709	0.0766184	-3.70617	girdin-like isoform X1	mRNA
BgiM34998-RA	BgiM34998	0.0184785	-5.75801	0.0297578	-5.07059	girdin-like isoform X1	mRNA
BgiM17088-RA	BgiM17088	0.276477	-1.85477	0.100057	-3.32111	GLIPR1-like protein 1 isoform X1	mRNA
BgiM01312-RA	BgiM01312	0.114233	-3.12995	0.0219839	-5.50741	glucagon-like peptide 1 receptor	mRNA
BgiM15100-RA	BgiM15100	2.34042	1.22677	2.53387	1.34134	glucose dehydrogenase [FAD quinone]	mRNA
BgiM01672-RA	BgiM01672	0.130897	-2.9335	0.0191819	-5.70411	glucose-dependent insulinotropic receptor	mRNA
BgiM24717-RA	BgiM24717	4.10026	2.03572	3.88275	1.95708	glucoside xylosyltransferase 1	mRNA
BgiM07786-RA	BgiM07786	29.2462	4.87018	36.7222	5.19858	Glutamate carboxypeptidase 2	mRNA
BgiM07787-RA	BgiM07787	15.5304	3.95703	15.7119	3.97379	glutamate carboxypeptidase 2	mRNA
BgiM28098-RA	BgiM28098	0.0660659	-3.91995	0.0214732	-5.54132	glutamate dehydrogenase 1 mitochondrial	mRNA
BgiM28099-RA	BgiM28099	0.0650527	-3.94225	0.00818102	-6.9335	glutamate dehydrogenase 2 mitochondrial	mRNA
BgiM35133-RA	BgiM35133	3.34585	1.74237	9.67166	3.27376	glutaminase kidney isoform mitochondrial	mRNA
BgiM03951-RA	BgiM03951	2.566	1.35952	2.92284	1.54737	Glutamine-rich protein 2	mRNA
BgiM23059-RA	BgiM23059	0.134151	-2.89807	0.0123092	-6.34412	glutaredoxin domain-containing cysteine-rich protein	mRNA
BgiM23894-RA	BgiM23894	0.126629	-2.98132	0.0271058	-5.20526	glutaredoxin-2	mRNA
BgiM27594-RA	BgiM27594	0.106253	-3.23442	0.0321237	-4.96022	Glutathione peroxidase 2	mRNA
BgiM32611-RA	BgiM32611	0.398681	-1.32669	0.264432	-1.91903	glutathione reductase mitochondrial	mRNA
BgiM11774-RA	BgiM11774	0.119221	-3.06828	0.0179547	-5.7995	glutathione S-transferase 4	mRNA
BgiM16462-RA	BgiM16462	0.426351	-1.22989	0.326944	-1.61289	glutathione S-transferase P 1	mRNA
BgiM33965-RA	BgiM33965	0.104399	-3.25982	0.0122761	-6.348	glyceraldehyde-3-phosphate dehydrogenase	mRNA
BgiM11277-RA	BgiM11277	2.35819	1.23768	2.95633	1.56381	glycerate kinase	mRNA
BgiM33692-RA	BgiM33692	0.191913	-2.38148	0.0737985	-3.76027	glycerol-3-phosphate dehydrogenase	mRNA
BgiM07754-RA	BgiM07754	0.166436	-2.58696	0.035302	-4.8241	glycerol-3-phosphate dehydrogenase	mRNA
BgiM33693-RA	BgiM33693	0.153259	-2.70595	0.0865665	-3.53005	glycerol-3-phosphate dehydrogenase mitochondrial	mRNA
BgiM25829-RA	BgiM25829	0.278706	-1.84318	0.15915	-2.65154	glycerol-3-phosphate dehydrogenase [NAD(+)] cytoplasmic	mRNA
BgiM01475-RA	BgiM01475	0.230277	-2.11856	0.190745	-2.39028	glycerophosphocholine acyltransferase	mRNA
BgiM01474-RA	BgiM01474	0.193768	-2.3676	0.225058	-2.15163	glycerophosphocholine acyltransferase	mRNA
BgiM24169-RA	BgiM24169	0.0635364	-3.97627	0.0273703	-5.19125	glycerophosphocholine phosphodiesterase GPCPD1	mRNA
BgiM24172-RA	BgiM24172	0.0894354	-3.48301	0.0575246	-4.11968	glycerophosphocholine phosphodiesterase GPCPD1-like isoform X1	mRNA
BgiM24173-RA	BgiM24173	0.171488	-2.54382	0.077976	-3.68083	glycerophosphocholine phosphodiesterase GPCPD1-like isoform X2	mRNA
BgiM32150-RA	BgiM32150	0.195456	-2.35509	0.0538012	-4.21622	glycerophosphodiester phosphodiesterase domain-containing protein 5-like isoform X1	mRNA
BgiM29642-RA	BgiM29642	0.109196	-3.19501	0.0212792	-5.55441	glycine glutamate and proline-rich protein	mRNA
BgiM29644-RA	BgiM29644	0.10285	-3.28139	0.0287103	-5.12229	glycine glutamate and proline-rich protein	mRNA
BgiM03500-RA	BgiM03500	2.69879	1.43231	3.18659	1.67201	glycine N-acyltransferase-like protein Keg1	mRNA
BgiM11034-RA	BgiM11034	4.15776	2.05581	4.27644	2.09641	glycine-rich domain-containing protein 2	mRNA
BgiM30377-RA	BgiM30377	0.308186	-1.69812	0.292724	-1.77239	glycogen synthase kinase-3 beta-like isoform X2	mRNA
BgiM24302-RA	BgiM24302	2.42302	1.27681	2.60629	1.382	glycoprotein 3-alpha-L-fucosyltransferase A	mRNA
BgiM12832-RA	BgiM12832	2.69931	1.43259	2.39647	1.26091	glycoprotein 3-alpha-L-fucosyltransferase A-like isoform X1	mRNA
BgiM00402-RA	BgiM00402	15.2725	3.93287	5.64323	2.49652	glycoprotein-N-acetylgalactosamine 3-beta-galactosyltransferase 1	mRNA
BgiM00394-RA	BgiM00394	2.54191	1.34591	2.69301	1.42922	glycoprotein-N-acetylgalactosamine 3-beta-galactosyltransferase 1	mRNA
BgiM27050-RA	BgiM27050	2.9059	1.53898	3.36982	1.75267	glycosyltransferase 1 domain-containing protein 1-like isoform X1	mRNA
BgiM33632-RA	BgiM33632	2.0602	1.04278	2.56937	1.36142	glycosyltransferase STELLO1	mRNA
BgiM24734-RA	BgiM24734	3.2828	1.71493	5.10753	2.35263	glycosyltransferase STELLO1 isoform X2	mRNA
BgiM14219-RA	BgiM14219	0.236485	-2.08018	0.0422503	-4.56489	glycosyltransferase STELLO1 isoform X2	mRNA
BgiM28670-RA	BgiM28670	2.5925	1.37435	2.92296	1.54743	glyoxylate reductase/hydroxypyruvate reductase	mRNA
BgiM28668-RA	BgiM28668	0.190905	-2.38908	0.0434451	-4.52466	glyoxylate reductase/hydroxypyruvate reductase	mRNA
BgiM07356-RA	BgiM07356	0.350686	-1.51175	0.400706	-1.31938	Golgi resident protein GCP60	mRNA
BgiM20881-RA	BgiM20881	0.0951612	-3.39348	0.0583558	-4.09898	Golgi-associated plant pathogenesis-related protein 1	mRNA
BgiM19148-RA	BgiM19148	0.110449	-3.17855	0.0327321	-4.93315	Golgi-associated plant pathogenesis-related protein 1-like isoform X1	mRNA
BgiM20896-RA	BgiM20896	0.215603	-2.21355	0.11383	-3.13505	Golgi-associated plant pathoproteinsis- protein 1	mRNA
BgiM28233-RA	BgiM28233	0.353684	-1.49947	0.285639	-1.80773	golgin subfamily A member 3	mRNA
BgiM17445-RA	BgiM17445	0.15536	-2.68631	0.0571564	-4.12894	golgin subfamily A member 4	mRNA
BgiM29412-RA	BgiM29412	0.329842	-1.60015	0.240347	-2.05681	golgin subfamily A member 6-like protein 2	mRNA
BgiM19568-RA	BgiM19568	7.85997	2.97452	10.5454	3.39854	gonadotropin-releasing hormone receptor	mRNA
BgiM23384-RA	BgiM23384	3.03797	1.60311	3.46581	1.79319	GPI-anchored adhesin-like protein PGA55	mRNA
BgiM11550-RA	BgiM11550	0.248761	-2.00717	0.203651	-2.29583	GPI-anchored adhesin-like protein PGA55	mRNA
BgiM29255-RA	BgiM29255	2.03474	1.02485	2.38247	1.25246	GPI-anchored protein PB15E9.01c	mRNA
BgiM21644-RA	BgiM21644	0.0369378	-4.75876	0.114458	-3.12711	GPI-anchored protein PB15E9.01c	mRNA
BgiM31781-RA	BgiM31781	0.463182	-1.11035	0.479919	-1.05914	GRIP and coiled-coil domain-containing protein 2	mRNA
BgiM31780-RA	BgiM31780	0.309594	-1.69155	0.270898	-1.88418	GRIP and coiled-coil domain-containing protein 2	mRNA
BgiM12903-RA	BgiM12903	0.490685	-1.02713	0.45402	-1.13917	growth arrest and DNA damage-inducible proteins-interacting protein 1	mRNA
BgiM13322-RA	BgiM13322	0.0170964	-5.87016	0.00796927	-6.97134	growth/differentiation factor 8	mRNA
BgiM20037-RA	BgiM20037	0.111517	-3.16466	0.0790406	-3.66126	GTPase IMAP family member 4	mRNA
BgiM33926-RA	BgiM33926	0.0724485	-3.7869	0.0633833	-3.97975	GTPase IMAP family member 7	mRNA
BgiM11427-RA	BgiM11427	0.393754	-1.34463	0.286863	-1.80156	guanine nucleotide-binding protein subunit beta-like protein 1	mRNA
BgiM04073-RA	BgiM04073	19.1694	4.26074	12.0094	3.58609	guanine nucleotide-binding protein-like 3	mRNA
BgiM17312-RA	BgiM17312	2.45267	1.29435	2.56576	1.35939	guanylate cyclase	mRNA
BgiM27139-RA	BgiM27139	0.0896651	-3.47931	0.101632	-3.29858	guanylate cyclase	mRNA
BgiM04394-RA	BgiM04394	3.10555	1.63485	3.61672	1.85468	guanylate cyclase 32E	mRNA
BgiM11631-RA	BgiM11631	0.168232	-2.57147	0.0575747	-4.11842	haemoglobin type 1	mRNA
BgiM11216-RA	BgiM11216	0.0969297	-3.36692	0.00439957	-7.82842	haemoglobin type 1	mRNA
BgiM11633-RA	BgiM11633	0.0664422	-3.91176	0.0547677	-4.19053	haemoglobin type 2	mRNA
BgiM20311-RA	BgiM20311	0.258347	-1.95262	0.19622	-2.34946	haloacid dehalogenase-like hydrolase domain-containing protein 3	mRNA
BgiM11061-RA	BgiM11061	0.134603	-2.89322	0.0724864	-3.78615	harmonin	mRNA
BgiM17659-RA	BgiM17659	0.412907	-1.27611	0.343945	-1.53975	HAUS augmin-like complex subunit 4	mRNA
BgiM10926-RA	BgiM10926	0.428521	-1.22256	0.335788	-1.57438	haus augmin-like complex subunit 7	mRNA
BgiM34740-RA	BgiM34740	0.167537	-2.57745	0.159785	-2.64579	HD domain-containing protein 2	mRNA
BgiM21267-RA	BgiM21267	0.389361	-1.36082	0.331276	-1.59389	Heat shock 105kDa 110kDa protein 1	mRNA
BgiM16165-RA	BgiM16165	0.134304	-2.89643	0.0632042	-3.98384	heat shock 70 kDa protein	mRNA
BgiM16163-RA	BgiM16163	0.0828407	-3.59352	0.0378655	-4.72297	heat shock 70 kDa protein	mRNA
BgiM21268-RA	BgiM21268	0.412072	-1.27903	0.324996	-1.62151	heat shock 70 kDa protein 4	mRNA
BgiM34510-RA	BgiM34510	0.062242	-4.00597	0.0153643	-6.02427	heat shock protein 70 A1	mRNA
BgiM34509-RA	BgiM34509	0.0777912	-3.68425	0.0117456	-6.41174	heat shock protein 70 A1-like isoform X1	mRNA
BgiM30273-RA	BgiM30273	0.147636	-2.75988	0.173869	-2.52393	heat shock protein 70 B2	mRNA
BgiM22981-RA	BgiM22981	0.164991	-2.59954	0.252566	-1.98527	heat shock protein 70 B2	mRNA
BgiM06918-RA	BgiM06918	0.400956	-1.31848	0.371843	-1.42723	heat shock protein 83	mRNA
BgiM21429-RA	BgiM21429	0.249442	-2.00322	0.110082	-3.18334	heat shock protein Hsp-12.2	mRNA
BgiM21428-RA	BgiM21428	0.238342	-2.06889	0.0385673	-4.69648	heat shock protein Hsp-12.2	mRNA
BgiM21430-RA	BgiM21430	0.198053	-2.33604	0.0486807	-4.36051	heat shock protein Hsp-12.2	mRNA
BgiM33454-RA	BgiM33454	0.18196	-2.4583	0.113867	-3.13458	heat shock protein Hsp-12.2	mRNA
BgiM20500-RA	BgiM20500	0.492884	-1.02068	0.440596	-1.18247	helicase SKI2W	mRNA
BgiM18276-RA	BgiM18276	0.0780154	-3.6801	0.00500065	-7.64367	hemagglutinin/amebocyte aggregation factor	mRNA
BgiM30261-RA	BgiM30261	2.16251	1.11271	2.60785	1.38286	hemicentin-1	mRNA
BgiM16767-RA	BgiM16767	0.110164	-3.18227	0.0497423	-4.32938	Hemicentin-1	mRNA
BgiM04311-RA	BgiM04311	0.103661	-3.27006	0.0234527	-5.4141	hemicentin-1	mRNA
BgiM34487-RA	BgiM34487	0.00774173	-7.01313	0.024981	-5.32303	hemocyanin-like 1 (Hcl-1)	mRNA
BgiM21950-RA	BgiM21950	0.130713	-2.93553	0.0189955	-5.7182	hemolymph lipopolysaccharide-binding protein	mRNA
BgiM14882-RA	BgiM14882	0.0359258	-4.79883	0.0506899	-4.30216	hemolysin	mRNA
BgiM28353-RA	BgiM28353	0.139864	-2.8379	0.0271933	-5.2006	heparanase	mRNA
BgiM32947-RA	BgiM32947	0.120015	-3.05871	0.0306652	-5.02725	heparanase	mRNA
BgiM29191-RA	BgiM29191	0.11609	-3.10668	0.0205978	-5.60137	heparanase	mRNA
BgiM28357-RA	BgiM28357	0.0806935	-3.6314	0.00806255	-6.95455	heparanase	mRNA
BgiM10915-RA	BgiM10915	0.213921	-2.22485	0.184534	-2.43804	hepatocyte growth factor receptor	mRNA
BgiM00172-RA	BgiM00172	2.79376	1.48221	2.8471	1.50949	hepatocyte growth factor receptor-like isoform X2	mRNA
BgiM18746-RA	BgiM18746	2.58272	1.36889	2.40307	1.26488	Hepatocyte nuclear factor 4-alpha	mRNA
BgiM05207-RA	BgiM05207	0.446483	-1.16332	0.384483	-1.37901	heterogeneous nuclear ribonucleoprotein H-like isoform X1	mRNA
BgiM07086-RA	BgiM07086	0.41572	-1.26632	0.313671	-1.67268	heterogeneous nuclear ribonucleoprotein L	mRNA
BgiM07081-RA	BgiM07081	0.304204	-1.71689	0.160117	-2.6428	HHIP-like protein 1	mRNA
BgiM07082-RA	BgiM07082	0.300769	-1.73327	0.145565	-2.78026	HHIP-like protein 1	mRNA
BgiM05077-RA	BgiM05077	0.471765	-1.08386	0.472381	-1.08198	high-affinity choline transporter 1	mRNA
BgiM06589-RA	BgiM06589	0.131666	-2.92504	0.0237698	-5.39473	high-affinity choline transporter 1	mRNA
BgiM06588-RA	BgiM06588	0.121284	-3.04354	0.0253156	-5.30383	high-affinity choline transporter 1	mRNA
BgiM06590-RA	BgiM06590	0.0782031	-3.67663	0.022208	-5.49277	high-affinity choline transporter 1	mRNA
BgiM35284-RA	BgiM35284	0.0781675	-3.67729	0.0252654	-5.30669	histamine H1 receptor	mRNA
BgiM01669-RA	BgiM01669	0.136293	-2.87522	0.0357149	-4.80733	histamine H2 receptor	mRNA
BgiM09804-RA	BgiM09804	0.145311	-2.78279	0.0542143	-4.20518	histidine ammonia-lyase	mRNA
BgiM22230-RA	BgiM22230	2.8295	1.50055	2.60045	1.37876	histidine-rich protein PFHRP-III	mRNA
BgiM06534-RA	BgiM06534	0.27389	-1.86833	0.229495	-2.12347	histone acetyltransferase KAT2B	mRNA
BgiM09468-RA	BgiM09468	0.460732	-1.118	0.42708	-1.22742	histone acetyltransferase KAT5	mRNA
BgiM29077-RA	BgiM29077	0.128862	-2.9561	0.0180741	-5.78993	histone H2B.2 sperm	mRNA
BgiM19009-RA	BgiM19009	0.469592	-1.09052	0.41866	-1.25615	histone H3-like centromeric protein cnp1	mRNA
BgiM13814-RA	BgiM13814	0.354098	-1.49778	0.250325	-1.99813	histone-binding protein N1/N2-like isoform X1	mRNA
BgiM30745-RA	BgiM30745	0.101788	-3.29636	0.0588548	-4.0867	histone-lysine N-methyltransferase	mRNA
BgiM30744-RA	BgiM30744	0.0578694	-4.11106	0.0960565	-3.37997	histone-lysine N-methyltransferase H3 lysine-36 specific	mRNA
BgiM08108-RA	BgiM08108	0.479696	-1.05981	0.456098	-1.13258	histone-lysine N-methyltransferase 2C-like isoform X2	mRNA
BgiM21135-RA	BgiM21135	0.303065	-1.7223	0.233434	-2.09891	histone-lysine N-methyltransferase PRDM9-like isoform X1	mRNA
BgiM19438-RA	BgiM19438	0.446233	-1.16413	0.461066	-1.11695	histone-lysine N-methyltransferase SETMAR	mRNA
BgiM07382-RA	BgiM07382	0.123668	-3.01546	0.0382193	-4.70955	histone-lysine N-methyltransferase SETMAR	mRNA
BgiM36338-RA	BgiM36338	0.0742789	-3.7509	0.011522	-6.43946	HMCN	mRNA
BgiM17861-RA	BgiM17861	3.52672	1.81833	3.77353	1.91592	homeobox protein caupolican	mRNA
BgiM08442-RA	BgiM08442	3.20979	1.68248	3.99474	1.9981	homeobox protein goosecoid	mRNA
BgiM25445-RA	BgiM25445	2.53464	1.34178	2.59388	1.37511	homeobox protein Hox-B3a	mRNA
BgiM08334-RA	BgiM08334	5.95347	2.57373	5.91966	2.56552	homeobox protein Meis2	mRNA
BgiM02027-RA	BgiM02027	4.93882	2.30417	4.98056	2.31631	Homeobox protein Nkx-6.2	mRNA
BgiM07672-RA	BgiM07672	9.01255	3.17193	11.3678	3.50688	homeobox protein six1	mRNA
BgiM02976-RA	BgiM02976	3.81623	1.93215	4.51448	2.17456	homeobox protein slou	mRNA
BgiM26601-RA	BgiM26601	0.187978	-2.41136	0.141975	-2.81629	homeotic protein antennapedia	mRNA
BgiM10708-RA	BgiM10708	0.208104	-2.26462	0.053312	-4.2294	homeotic protein female sterile	mRNA
BgiM00849-RA	BgiM00849	2.14282	1.09951	2.35159	1.23364	homer protein 2	mRNA
BgiM09301-RA	BgiM09301	0.229512	-2.12336	0.153182	-2.70668	homologous-pairing protein 2	mRNA
BgiM23438-RA	BgiM23438	0.12938	-2.95031	0.0506994	-4.30189	HORMA domain-containing protein 1	mRNA
BgiM20957-RA	BgiM20957	0.283813	-1.81699	0.175722	-2.50863	HRAS-like suppressor 2	mRNA
BgiM14341-RA	BgiM14341	0.310042	-1.68946	0.235777	-2.08451	HRAS-like suppressor 3	mRNA
BgiM29264-RA	BgiM29264	0.12984	-2.94519	0.0443363	-4.49537	HRH3	mRNA
BgiM32983-RA	BgiM32983	0.446554	-1.16309	0.394174	-1.34309	hyaluronan-mediated motility receptor	mRNA
BgiM14573-RA	BgiM14573	0.225333	-2.14987	0.0812316	-3.62182	hyaluronan-mediated motility receptor	mRNA
BgiM09590-RA	BgiM09590	0.166295	-2.58818	0.0980385	-3.35051	hyaluronan-mediated motility receptor	mRNA
BgiM25032-RA	BgiM25032	0.159581	-2.64764	0.0610698	-4.0334	hyaluronan-mediated motility receptor	mRNA
BgiM28370-RA	BgiM28370	0.103025	-3.27894	0.0444005	-4.49328	hyaluronan-mediated motility receptor	mRNA
BgiM09589-RA	BgiM09589	0.0867654	-3.52674	0.0873528	-3.517	hyaluronan-mediated motility receptor	mRNA
BgiM09936-RA	BgiM09936	0.169679	-2.55912	0.0399444	-4.64586	hydrolase PNKD	mRNA
BgiM23814-RA	BgiM23814	0.353281	-1.50111	0.220833	-2.17897	hydrolase/acyltransferase-like protein	mRNA
BgiM08638-RA	BgiM08638	0.272479	-1.87578	0.250338	-1.99805	hydrolethalus syndrome protein 1 isoform X1	mRNA
BgiM08637-RA	BgiM08637	0.267263	-1.90367	0.153064	-2.70779	hydrolethalus syndrome protein 1 isoform X1	mRNA
BgiM02256-RA	BgiM02256	0.335931	-1.57376	0.361943	-1.46616	hydroxylysine kinase	mRNA
BgiM35179-RA	BgiM35179	0.400547	-1.31996	0.269023	-1.8942	hydroxymethylglutaryl-CoA lyase mitochondrial	mRNA
BgiM10723-RA	BgiM10723	2.62162	1.39046	3.23775	1.69499	hyphal wall protein 2	mRNA
BgiM31401-RA	BgiM31401	0.468993	-1.09236	0.291511	-1.77838	hypoxia up-regulated protein 1	mRNA
BgiM23274-RA	BgiM23274	0.0391168	-4.67607	0.0112019	-6.48011	Hypp8772	mRNA
BgiM13286-RA	BgiM13286	0.101222	-3.3044	0.0493732	-4.34013	Ig-like V-type domain-containing protein FAM187A isoform X3	mRNA
BgiM36419-RA	BgiM36419	0.0905174	-3.46566	0.0182852	-5.77318	IgGFc-binding protein	mRNA
BgiM30449-RA	BgiM30449	0.414019	-1.27223	0.349841	-1.51523	immunoglobulin superfamily member 10	mRNA
BgiM16232-RA	BgiM16232	0.442674	-1.17569	0.478176	-1.06439	importin subunit alpha-1	mRNA
BgiM33893-RA	BgiM33893	0.261781	-1.93357	0.212222	-2.23635	importin subunit beta-1	mRNA
BgiM32946-RA	BgiM32946	0.0862253	-3.53574	0.0175881	-5.82926	inactive heparanase-2	mRNA
BgiM14284-RA	BgiM14284	0.114591	-3.12544	0.0146786	-6.09014	inactive pancreatic lipase-related protein 1	mRNA
BgiM04821-RA	BgiM04821	0.228622	-2.12896	0.145887	-2.77708	inactive rhomboid protein 1-like isoform X1	mRNA
BgiM04010-RA	BgiM04010	0.132805	-2.91262	0.0338171	-4.8861	Inactive serine/threonine-protein kinase tex14	mRNA
BgiM07444-RA	BgiM07444	2.23103	1.15771	2.95154	1.56147	inactive tyrosine-protein kinase 7	mRNA
BgiM23325-RA	BgiM23325	2.84415	1.508	3.79642	1.92464	inactive ubiquitin thioesterase FAM105A	mRNA
BgiM21436-RA	BgiM21436	0.395501	-1.33825	0.38054	-1.39388	inhibitor of growth protein 1-like isoform X2	mRNA
BgiM10744-RA	BgiM10744	0.492002	-1.02326	0.454523	-1.13757	inhibitor of growth protein 3	mRNA
BgiM14955-RA	BgiM14955	0.341419	-1.55038	0.331466	-1.59307	inner centromere protein	mRNA
BgiM17368-RA	BgiM17368	2.9583	1.56477	3.48222	1.80001	inositol 1 4 5-trisphosphate receptor type 2	mRNA
BgiM13725-RA	BgiM13725	2.93975	1.5557	3.06669	1.61668	inositol hexakisphosphate kinase 1-like isoform X1	mRNA
BgiM21589-RA	BgiM21589	0.291509	-1.77839	0.334068	-1.58179	inositol polyphosphate-4-phosphatase type I A isoform X4	mRNA
BgiM03821-RA	BgiM03821	0.253983	-1.9772	0.160053	-2.64338	insulin-like growth factor 2 mRNA-binding protein 3-A	mRNA
BgiM02079-RA	BgiM02079	2.21522	1.14745	2.06224	1.04421	integrin alpha-4	mRNA
BgiM03247-RA	BgiM03247	3.14155	1.65148	3.3473	1.743	integrin beta-1	mRNA
BgiM00417-RA	BgiM00417	2.30046	1.20192	2.38179	1.25205	integrin beta-PS	mRNA
BgiM22843-RA	BgiM22843	2.35782	1.23745	2.07523	1.05327	integrin-linked protein kinase-like isoform X1	mRNA
BgiM18249-RA	BgiM18249	0.243817	-2.03613	0.201478	-2.31131	interferon-induced helicase C domain-containing protein 1 isoform X1	mRNA
BgiM18248-RA	BgiM18248	0.0944763	-3.4039	0.0189965	-5.71812	interferon-induced helicase C domain-containing protein 1 isoform X1	mRNA
BgiM14323-RA	BgiM14323	2.20662	1.14184	2.65617	1.40935	interleukin-12 receptor subunit beta-2-like isoform X6	mRNA
BgiM11954-RA	BgiM11954	0.133515	-2.90493	0.0307576	-5.02291	interleukin-17 receptor A	mRNA
BgiM30491-RA	BgiM30491	0.346829	-1.5277	0.279513	-1.83901	interleukin-17d	mRNA
BgiM02351-RA	BgiM02351	0.372312	-1.42541	0.40191	-1.31506	intersectin-1	mRNA
BgiM12551-RA	BgiM12551	0.491853	-1.0237	0.426542	-1.22924	intraflagellar transport protein 25	mRNA
BgiM22031-RA	BgiM22031	0.274901	-1.86302	0.246692	-2.01922	inverted formin-2-like isoform X1	mRNA
BgiM04274-RA	BgiM04274	0.473858	-1.07747	0.304399	-1.71597	inward rectifier potassium channel 2	mRNA
BgiM01917-RA	BgiM01917	0.221456	-2.17491	0.0582077	-4.10265	IQ and AAA domain-containing protein 1	mRNA
BgiM01918-RA	BgiM01918	0.178672	-2.48461	0.0570044	-4.13278	IQ and AAA domain-containing protein 1	mRNA
BgiM32357-RA	BgiM32357	0.117742	-3.08629	0.0290717	-5.10424	IQ and AAA domain-containing protein 1-like isoform X1	mRNA
BgiM09211-RA	BgiM09211	0.109062	-3.19677	0.0372491	-4.74665	Iq domain-containing protein d	mRNA
BgiM27154-RA	BgiM27154	0.0376347	-4.73179	0.00877869	-6.83178	IQ domain-containing protein D	mRNA
BgiM24244-RA	BgiM24244	0.108272	-3.20727	0.0276648	-5.17581	IQ domain-containing protein G-like isoform X2	mRNA
BgiM17082-RA	BgiM17082	5.46776	2.45095	3.20428	1.68	iron/zinc purple acid phosphatase-like protein	mRNA
BgiM17871-RA	BgiM17871	3.08674	1.62608	3.05117	1.60936	iroquois-class homeodomain protein irx-1	mRNA
BgiM25475-RA	BgiM25475	0.402264	-1.31379	0.413588	-1.27373	isoprenoid synthase domain-containing protein-like isoform X2	mRNA
BgiM03186-RA	BgiM03186	0.145809	-2.77785	0.040762	-4.61663	junction-mediating and -regulatory protein	mRNA
BgiM01168-RA	BgiM01168	0.071555	-3.8048	0.00811247	-6.94564	kelch 12-like protein	mRNA
BgiM17261-RA	BgiM17261	0.470674	-1.0872	0.468482	-1.09393	kelch domain-containing protein 4	mRNA
BgiM35343-RA	BgiM35343	0.32433	-1.62446	0.288456	-1.79358	kelch domain-containing protein 9-like isoform X1	mRNA
BgiM19089-RA	BgiM19089	0.103424	-3.27335	0.0054878	-7.50956	kelch repeat and BTB domain-containing protein 3	mRNA
BgiM32743-RA	BgiM32743	0.0701101	-3.83423	0.00759771	-7.04022	kelch repeat and BTB domain-containing protein 3	mRNA
BgiM32784-RA	BgiM32784	0.0971977	-3.36293	0.0215932	-5.53328	kelch repeat and BTB domain-containing protein 7	mRNA
BgiM26949-RA	BgiM26949	0.0791039	-3.66011	0.0259459	-5.26835	kelch repeat and BTB domain-containing protein 7	mRNA
BgiM01447-RA	BgiM01447	0.208325	-2.26309	0.0536029	-4.22155	kelch-like protein 10	mRNA
BgiM01449-RA	BgiM01449	0.183879	-2.44317	0.0159896	-5.96672	kelch-like protein 10	mRNA
BgiM35227-RA	BgiM35227	0.162071	-2.6253	0.0400226	-4.64304	kelch-like protein 10	mRNA
BgiM01448-RA	BgiM01448	0.117886	-3.08454	0.0285326	-5.13124	kelch-like protein 10	mRNA
BgiM00274-RA	BgiM00274	0.111453	-3.1655	0.0300458	-5.05669	kelch-like protein 10	mRNA
BgiM11775-RA	BgiM11775	0.0550374	-4.18344	0.00690116	-7.17894	kelch-like protein 10	mRNA
BgiM01207-RA	BgiM01207	0.13076	-2.93501	0.037702	-4.72921	kelch-like protein 10 isoform X1	mRNA
BgiM08876-RA	BgiM08876	0.155505	-2.68497	0.183021	-2.44992	kelch-like protein 12	mRNA
BgiM06745-RA	BgiM06745	0.152487	-2.71324	0.114112	-3.13148	kelch-like protein 2	mRNA
BgiM20177-RA	BgiM20177	0.116212	-3.10517	0.0135286	-6.20784	kelch-like protein 21	mRNA
BgiM11220-RA	BgiM11220	0.0414943	-4.59094	0.0101125	-6.62772	kelch-like protein 24	mRNA
BgiM32776-RA	BgiM32776	0.13081	-2.93445	0.0176779	-5.82191	kelch-like protein 28	mRNA
BgiM32772-RA	BgiM32772	0.130428	-2.93868	0.0214619	-5.54208	kelch-like protein 28	mRNA
BgiM32777-RA	BgiM32777	0.128819	-2.95658	0.0208914	-5.58095	kelch-like protein 28	mRNA
BgiM32774-RA	BgiM32774	0.113431	-3.14011	0.0254541	-5.29596	kelch-like protein 28	mRNA
BgiM32844-RA	BgiM32844	0.0848052	-3.5597	0.0353804	-4.82091	kelch-like protein 28	mRNA
BgiM23447-RA	BgiM23447	0.0465741	-4.42433	0.0329467	-4.92372	kelch-like protein 3	mRNA
BgiM01445-RA	BgiM01445	0.068736	-3.86279	0.00400121	-7.96535	kelch-like protein 31	mRNA
BgiM32787-RA	BgiM32787	3.32757	1.73447	4.53462	2.18098	kelch-like protein 40	mRNA
BgiM32794-RA	BgiM32794	0.113434	-3.14008	0.018845	-5.72968	kelch-like protein 40	mRNA
BgiM32771-RA	BgiM32771	0.0999282	-3.32296	0.024339	-5.36059	kelch-like protein 40	mRNA
BgiM32790-RA	BgiM32790	0.0678528	-3.88145	0.0744498	-3.74759	kelch-like protein 40	mRNA
BgiM35108-RA	BgiM35108	0.0436504	-4.51786	0.0017312	-9.17401	kelch-like protein 40	mRNA
BgiM32793-RA	BgiM32793	0.0325613	-4.9407	0.0121405	-6.36402	kelch-like protein 40	mRNA
BgiM35110-RA	BgiM35110	0.0293406	-5.09096	0.00212061	-8.8813	kelch-like protein 40	mRNA
BgiM32779-RA	BgiM32779	0.172519	-2.53517	0.0328246	-4.92908	kelch-like protein 40a isoform X1	mRNA
BgiM01446-RA	BgiM01446	0.0846495	-3.56236	0.041447	-4.59259	kelch-like protein 40b	mRNA
BgiM26953-RA	BgiM26953	0.125824	-2.99052	0.0143736	-6.12043	kelch-like protein 8	mRNA
BgiM19105-RA	BgiM19105	0.124619	-3.0044	0.0306059	-5.03005	kelch-like protein 8	mRNA
BgiM26942-RA	BgiM26942	0.124537	-3.00535	0.0209572	-5.57641	kelch-like protein 8	mRNA
BgiM19096-RA	BgiM19096	0.121357	-3.04267	0.0182489	-5.77604	kelch-like protein 8	mRNA
BgiM19102-RA	BgiM19102	0.121157	-3.04505	0.026066	-5.26168	kelch-like protein 8	mRNA
BgiM26952-RA	BgiM26952	0.118063	-3.08237	0.0197717	-5.66042	kelch-like protein 8	mRNA
BgiM19088-RA	BgiM19088	0.110991	-3.17148	0.0185603	-5.75164	kelch-like protein 8	mRNA
BgiM19101-RA	BgiM19101	0.107383	-3.21916	0.022055	-5.50275	kelch-like protein 8	mRNA
BgiM26938-RA	BgiM26938	0.105666	-3.24242	0.0196724	-5.66768	kelch-like protein 8	mRNA
BgiM19092-RA	BgiM19092	0.104947	-3.25227	0.0065344	-7.25773	kelch-like protein 8	mRNA
BgiM19097-RA	BgiM19097	0.100104	-3.32043	0.0127597	-6.29226	kelch-like protein 8	mRNA
BgiM26884-RA	BgiM26884	0.0962887	-3.37649	0.0335503	-4.89753	kelch-like protein 8	mRNA
BgiM19103-RA	BgiM19103	0.091048	-3.45723	0.0149079	-6.06778	kelch-like protein 8	mRNA
BgiM26951-RA	BgiM26951	0.0905722	-3.46479	0.0107186	-6.54374	kelch-like protein 8	mRNA
BgiM26943-RA	BgiM26943	0.0894657	-3.48252	0.00731402	-7.09512	kelch-like protein 8	mRNA
BgiM26955-RA	BgiM26955	0.0892175	-3.48653	0.0130338	-6.2616	kelch-like protein 8	mRNA
BgiM19104-RA	BgiM19104	0.0863894	-3.533	0.0188283	-5.73096	kelch-like protein 8	mRNA
BgiM26939-RA	BgiM26939	0.0859775	-3.5399	0.00993317	-6.65353	kelch-like protein 8	mRNA
BgiM32669-RA	BgiM32669	0.0845973	-3.56324	0.0459549	-4.44364	kelch-like protein 8	mRNA
BgiM19086-RA	BgiM19086	0.0842425	-3.56931	0.0146	-6.09788	kelch-like protein 8	mRNA
BgiM19106-RA	BgiM19106	0.0818654	-3.6106	0.0204321	-5.61302	kelch-like protein 8	mRNA
BgiM19090-RA	BgiM19090	0.081426	-3.61837	0.0180192	-5.79432	kelch-like protein 8	mRNA
BgiM19084-RA	BgiM19084	0.0800541	-3.64288	0.0112887	-6.46897	kelch-like protein 8	mRNA
BgiM26950-RA	BgiM26950	0.0697721	-3.84121	0.0148713	-6.07133	kelch-like protein 8	mRNA
BgiM19094-RA	BgiM19094	0.0694684	-3.8475	0.0221514	-5.49646	kelch-like protein 8	mRNA
BgiM19085-RA	BgiM19085	0.0647373	-3.94926	0.02124	-5.55707	kelch-like protein 8	mRNA
BgiM16377-RA	BgiM16377	0.0640128	-3.9655	0.0032111	-8.28272	kelch-like protein 8	mRNA
BgiM19100-RA	BgiM19100	0.0598199	-4.06323	0.00681757	-7.19653	kelch-like protein 8	mRNA
BgiM19091-RA	BgiM19091	0.0596263	-4.06791	0.00814971	-6.93904	kelch-like protein 8	mRNA
BgiM26956-RA	BgiM26956	0.054767	-4.19055	0.00604721	-7.36951	kelch-like protein 8	mRNA
BgiM19093-RA	BgiM19093	0.0503788	-4.31104	0.00704221	-7.14976	kelch-like protein 8	mRNA
BgiM09524-RA	BgiM09524	0.265337	-1.9141	0.225574	-2.14833	kelch-like protein 9	mRNA
BgiM24841-RA	BgiM24841	0.0790801	-3.66054	0.0202091	-5.62885	keratin-associated protein 10-4	mRNA
BgiM33485-RA	BgiM33485	10.8344	3.43755	10.3714	3.37454	keratin-associated protein 4-7	mRNA
BgiM03741-RA	BgiM03741	3.3071	1.72557	4.08114	2.02897	kinase non-catalytic C-lobe domain-containing protein 1	mRNA
BgiM24414-RA	BgiM24414	0.074646	-3.74379	0.0161231	-5.95472	kinesin-like protein CIN8	mRNA
BgiM24416-RA	BgiM24416	0.0690415	-3.85639	0.0273961	-5.18989	kinesin-like protein CIN8	mRNA
BgiM24415-RA	BgiM24415	0.0641764	-3.96181	0.00686883	-7.18572	kinesin-like protein CIN8	mRNA
BgiM24986-RA	BgiM24986	0.3745	-1.41696	0.336836	-1.56988	kinesin-like protein KIF15	mRNA
BgiM21233-RA	BgiM21233	0.361198	-1.46914	0.336414	-1.57169	kinesin-like protein KIF15	mRNA
BgiM35452-RA	BgiM35452	0.337319	-1.56782	0.28814	-1.79516	Kinesin-like protein kif15	mRNA
BgiM23228-RA	BgiM23228	0.320349	-1.64228	0.172143	-2.53832	kinesin-like protein KIF15	mRNA
BgiM18338-RA	BgiM18338	0.171625	-2.54267	0.116805	-3.09782	kinesin-like protein KIF15	mRNA
BgiM24889-RA	BgiM24889	0.215468	-2.21446	0.159713	-2.64645	Kinesin-like protein kif18a	mRNA
BgiM24015-RA	BgiM24015	0.419709	-1.25254	0.391173	-1.35412	kinesin-like protein KIF27 isoform X1	mRNA
BgiM14029-RA	BgiM14029	0.391771	-1.35192	0.391645	-1.35238	kinesin-like protein KIF2A	mRNA
BgiM18452-RA	BgiM18452	2.35898	1.23816	2.57904	1.36683	Kinesin-like protein kifc3	mRNA
BgiM11398-RA	BgiM11398	2.29114	1.19607	2.78848	1.47948	Kinesin-like protein KIN-14E	mRNA
BgiM23018-RA	BgiM23018	0.269654	-1.89082	0.198854	-2.33022	kinetochore protein mis18-like isoform X1	mRNA
BgiM06439-RA	BgiM06439	0.436168	-1.19705	0.409247	-1.28895	kinetochore protein nuf2	mRNA
BgiM13247-RA	BgiM13247	2.46708	1.3028	2.78963	1.48008	KN motif and ankyrin repeat domain-containing protein 1-like isoform X1	mRNA
BgiM13806-RA	BgiM13806	2.42222	1.27633	2.45902	1.29808	Krueppel-like factor 5	mRNA
BgiM11383-RA	BgiM11383	167.253	7.38589	15.3126	3.93665	kunitz-type serine protease inhibitor 2	mRNA
BgiM11385-RA	BgiM11385	116.13	6.8596	21.892	4.45233	kunitz-type serine protease inhibitor 2	mRNA
BgiM11387-RA	BgiM11387	108.036	6.75536	13.758	3.7822	kunitz-type serine protease inhibitor 2	mRNA
BgiM07803-RA	BgiM07803	2.43769	1.28552	2.82119	1.4963	kynurenine 3-monooxygenase	mRNA
BgiM14096-RA	BgiM14096	2.7724	1.47113	2.68355	1.42414	kyphoscoliosis peptidase	mRNA
BgiM08810-RA	BgiM08810	0.460542	-1.1186	0.417015	-1.26183	L-asparaginase	mRNA
BgiM35724-RA	BgiM35724	0.160377	-2.64046	0.078455	-3.67199	L-selectin	mRNA
BgiM35726-RA	BgiM35726	0.13056	-2.93721	0.0321395	-4.95951	L-selectin	mRNA
BgiM35725-RA	BgiM35725	0.0784297	-3.67246	0.0134807	-6.21296	L-selectin	mRNA
BgiM02336-RA	BgiM02336	0.217889	-2.19833	0.126013	-2.98835	la-related protein 6	mRNA
BgiM30175-RA	BgiM30175	0.168884	-2.56589	0.153474	-2.70393	la-related protein Larp4B	mRNA
BgiM11138-RA	BgiM11138	0.0988959	-3.33795	0.161127	-2.63373	laccase	mRNA
BgiM32532-RA	BgiM32532	10.2642	3.35956	24.4088	4.60933	laccase-15-like isoform X1	mRNA
BgiM31810-RA	BgiM31810	3.44095	1.78281	3.6377	1.86303	laccase-4	mRNA
BgiM31285-RA	BgiM31285	2.1572	1.10916	2.03375	1.02414	lachesin	mRNA
BgiM23998-RA	BgiM23998	2.14643	1.10194	2.7335	1.45075	lactadherin	mRNA
BgiM17903-RA	BgiM17903	0.433708	-1.20521	0.361328	-1.46862	lactation elevated protein 1	mRNA
BgiM17904-RA	BgiM17904	0.337059	-1.56893	0.302348	-1.72572	lactation elevated protein 1	mRNA
BgiM36186-RA	BgiM36186	31.4013	4.97275	18.1966	4.18559	lactosylceramide -n-acetyl-beta-d-glucosaminyltransferase	mRNA
BgiM22610-RA	BgiM22610	4.0179	2.00644	3.75161	1.90751	lactosylceramide -n-acetyl-beta-d-glucosaminyltransferase	mRNA
BgiM09196-RA	BgiM09196	0.143163	-2.80427	0.0511212	-4.28993	lamin-B receptor-like isoform X1	mRNA
BgiM03527-RA	BgiM03527	0.141658	-2.81952	0.0817572	-3.61251	lamin-like protein	mRNA
BgiM00795-RA	BgiM00795	2.41078	1.2695	2.99393	1.58204	laminin subunit alpha	mRNA
BgiM12944-RA	BgiM12944	2.81874	1.49505	3.36517	1.75068	laminin subunit alpha-1	mRNA
BgiM24774-RA	BgiM24774	0.171908	-2.54029	0.0683529	-3.87085	laminin subunit alpha-like isoform X3	mRNA
BgiM30892-RA	BgiM30892	0.163804	-2.60996	0.0156924	-5.99379	laminin subunit alpha-like isoform X3	mRNA
BgiM30897-RA	BgiM30897	0.157577	-2.66587	0.0198686	-5.65336	laminin subunit alpha-like isoform X3	mRNA
BgiM35688-RA	BgiM35688	0.133708	-2.90284	0.0301923	-5.04967	laminin subunit alpha-like isoform X3	mRNA
BgiM35689-RA	BgiM35689	0.126027	-2.98819	0.022043	-5.50353	laminin subunit alpha-like isoform X3	mRNA
BgiM30893-RA	BgiM30893	0.121461	-3.04143	0.0167067	-5.90343	laminin subunit alpha-like isoform X3	mRNA
BgiM30890-RA	BgiM30890	0.10572	-3.24168	0.0171378	-5.86667	laminin subunit alpha-like isoform X3	mRNA
BgiM33806-RA	BgiM33806	0.0868401	-3.5255	0.0151182	-6.04757	laminin subunit alpha-like isoform X3	mRNA
BgiM30911-RA	BgiM30911	0.058008	-4.10761	0.00426611	-7.87286	laminin subunit alpha-like isoform X3	mRNA
BgiM30910-RA	BgiM30910	0.0557539	-4.16478	0.0291262	-5.10154	laminin subunit alpha-like isoform X3	mRNA
BgiM35665-RA	BgiM35665	0.024409	-5.35644	0.0261314	-5.25807	laminin subunit alpha-like isoform X3	mRNA
BgiM16797-RA	BgiM16797	0.318259	-1.65173	0.252527	-1.98549	lanC-like protein 3	mRNA
BgiM10942-RA	BgiM10942	2.80356	1.48726	3.36288	1.7497	lateral signaling target protein 2	mRNA
BgiM13669-RA	BgiM13669	2.25382	1.17237	3.14263	1.65197	latrophilin-1	mRNA
BgiM13677-RA	BgiM13677	2.16649	1.11536	2.8836	1.52787	latrophilin-1	mRNA
BgiM06131-RA	BgiM06131	0.134154	-2.89804	0.136902	-2.86879	latrophilin-3	mRNA
BgiM06132-RA	BgiM06132	0.13179	-2.92369	0.0428509	-4.54453	latrophilin-3	mRNA
BgiM12045-RA	BgiM12045	2.23684	1.16146	2.24433	1.16628	latrophilin-3-like isoform X4	mRNA
BgiM33664-RA	BgiM33664	0.331472	-1.59304	0.361979	-1.46602	leucine-rich repeat and death domain-containing protein 1	mRNA
BgiM24827-RA	BgiM24827	0.387796	-1.36663	0.386011	-1.37329	Leucine-rich repeat and IQ domain-containing protein 1	mRNA
BgiM05988-RA	BgiM05988	0.293186	-1.77011	0.227486	-2.13615	leucine-rich repeat protein SHOC-2	mRNA
BgiM35091-RA	BgiM35091	0.13722	-2.86543	0.0407579	-4.61678	leucine-rich repeat protein SHOC-2	mRNA
BgiM22441-RA	BgiM22441	3.29221	1.71906	4.09246	2.03297	leucine-rich repeat serine/threonine-protein kinase 1	mRNA
BgiM10059-RA	BgiM10059	2.23271	1.15879	2.97642	1.57358	leucine-rich repeat serine/threonine-protein kinase 2-like isoform X1	mRNA
BgiM22710-RA	BgiM22710	0.415143	-1.26832	0.342419	-1.54617	leucine-rich repeat-containing protein isoform X2	mRNA
BgiM22917-RA	BgiM22917	2.67273	1.41832	3.04935	1.6085	leucine-rich repeat-containing protein 24	mRNA
BgiM14066-RA	BgiM14066	0.224802	-2.15327	0.171247	-2.54585	leucine-rich repeat-containing protein 40	mRNA
BgiM00366-RA	BgiM00366	0.394851	-1.34062	0.352876	-1.50277	leucine-rich repeat-containing protein 46	mRNA
BgiM00623-RA	BgiM00623	0.47972	-1.05973	0.347705	-1.52407	leucine-rich repeat-containing protein 57	mRNA
BgiM08408-RA	BgiM08408	0.444029	-1.17127	0.40869	-1.29092	leucine-rich repeat-containing protein 73-like isoform X1	mRNA
BgiM27038-RA	BgiM27038	2.59563	1.37609	2.5778	1.36614	leucine-rich repeat-containing protein 74B-like isoform X3	mRNA
BgiM07066-RA	BgiM07066	0.438687	-1.18874	0.48428	-1.04609	leucine-rich repeat-containing protein 9	mRNA
BgiM19575-RA	BgiM19575	5.61888	2.49028	5.65045	2.49836	leucine-rich repeat-containing protein let-4	mRNA
BgiM35267-RA	BgiM35267	2.90925	1.54065	3.07937	1.62264	leukocyte elastase inhibitor C	mRNA
BgiM09921-RA	BgiM09921	7.60895	2.9277	7.29052	2.86602	LIM and SH3 domain protein Lasp	mRNA
BgiM19316-RA	BgiM19316	3.16553	1.66245	3.73971	1.90293	LIM domain transcription factor LMO4	mRNA
BgiM11679-RA	BgiM11679	0.45754	-1.12803	0.429479	-1.21934	lipid droplet-associated hydrolase	mRNA
BgiM12429-RA	BgiM12429	0.168559	-2.56867	0.0620283	-4.01093	lipid phosphate phosphohydrolase 3	mRNA
BgiM01104-RA	BgiM01104	0.093825	-3.41388	0.026014	-5.26457	lipopolysaccharide cholinephosphotransferase licd	mRNA
BgiM23709-RA	BgiM23709	5.99128	2.58286	5.86278	2.55159	lipoxygenasey domain-containing protein 1	mRNA
BgiM23711-RA	BgiM23711	2.28268	1.19073	2.47082	1.30499	lipoxygenasey domain-containing protein 1	mRNA
BgiM13432-RA	BgiM13432	0.1709	-2.54878	0.0163488	-5.93467	liver carboxylesterase 2	mRNA
lncRNA1002	-	0.104132	-3.26351	0.0154421	-6.01698	lncRNA1002	lncRNA
lncRNA1027	-	0.0885442	-3.49746	0.0290306	-5.10628	lncRNA1027	lncRNA
lncRNA1101	-	0.168707	-2.56741	0.203425	-2.29743	lncRNA1101	lncRNA
lncRNA1118	-	0.149331	-2.74341	0.0670729	-3.89813	lncRNA1118	lncRNA
lncRNA1199	-	0.172761	-2.53315	0.0293359	-5.09119	lncRNA1199	lncRNA
lncRNA12	-	0.0938801	-3.41304	0.108108	-3.20945	lncRNA12	lncRNA
lncRNA1229	-	2.37345	1.24698	2.37237	1.24633	lncRNA1229	lncRNA
lncRNA1279	-	0.412319	-1.27817	0.366793	-1.44696	lncRNA1279	lncRNA
lncRNA13	-	0.0899846	-3.47418	0.101094	-3.30623	lncRNA13	lncRNA
lncRNA1305	-	0.0942356	-3.40758	0.0750114	-3.73675	lncRNA1305	lncRNA
lncRNA1370	-	0.251633	-1.99061	0.0751916	-3.73328	lncRNA1370	lncRNA
lncRNA1395	-	0.0424259	-4.55891	0.0139257	-6.1661	lncRNA1395	lncRNA
lncRNA1412	-	0.102042	-3.29276	0.0130835	-6.2561	lncRNA1412	lncRNA
lncRNA1484	-	0.255393	-1.96921	0.0920329	-3.44171	lncRNA1484	lncRNA
lncRNA15	-	0.137726	-2.86013	0.0309529	-5.01378	lncRNA15	lncRNA
lncRNA1545	-	0.102611	-3.28474	0.01479	-6.07923	lncRNA1545	lncRNA
lncRNA1560	-	0.151452	-2.72307	0.152636	-2.71183	lncRNA1560	lncRNA
lncRNA1589	-	0.0535438	-4.22314	0.0268848	-5.21707	lncRNA1589	lncRNA
lncRNA1599	-	0.104195	-3.26265	0.15122	-2.72528	lncRNA1599	lncRNA
lncRNA1638	-	5.83685	2.54519	6.11212	2.61167	lncRNA1638	lncRNA
lncRNA1714	-	0.170926	-2.54855	0.132864	-2.91198	lncRNA1714	lncRNA
lncRNA1765	-	0.100496	-3.3148	0.0556564	-4.16731	lncRNA1765	lncRNA
lncRNA1766	-	0.166135	-2.58957	0.0560466	-4.15723	lncRNA1766	lncRNA
lncRNA1777	-	8.26926	3.04776	10.487	3.39053	lncRNA1777	lncRNA
lncRNA1835	-	0.123577	-3.01651	0.0532638	-4.2307	lncRNA1835	lncRNA
lncRNA1876	-	0.0547286	-4.19156	0.0274864	-5.18514	lncRNA1876	lncRNA
lncRNA204	-	0.144859	-2.78728	0.0382847	-4.70709	lncRNA204	lncRNA
lncRNA220	-	0.0997119	-3.32609	0.303248	-1.72143	lncRNA220	lncRNA
lncRNA288	-	0.173379	-2.528	0.245154	-2.02824	lncRNA288	lncRNA
lncRNA31	-	3.53293	1.82086	5.01676	2.32676	lncRNA31	lncRNA
lncRNA326	-	0.096851	-3.36809	0.0329379	-4.92411	lncRNA326	lncRNA
lncRNA392	-	0.101232	-3.30426	0.0177755	-5.81397	lncRNA392	lncRNA
lncRNA394	-	0.410511	-1.28451	0.438458	-1.18949	lncRNA394	lncRNA
lncRNA441	-	110.81	6.79195	124.644	6.96167	lncRNA441	lncRNA
lncRNA478	-	0.187957	-2.41153	0.155544	-2.6846	lncRNA478	lncRNA
lncRNA482	-	0.271095	-1.88313	0.191882	-2.38171	lncRNA482	lncRNA
lncRNA486	-	0.054228	-4.20482	0.0272375	-5.19826	lncRNA486	lncRNA
lncRNA494	-	0.0711298	-3.8134	0.0708782	-3.81851	lncRNA494	lncRNA
lncRNA507	-	0.0982904	-3.34681	0.0163946	-5.93064	lncRNA507	lncRNA
lncRNA508	-	0.0626865	-3.9957	0.00734605	-7.08882	lncRNA508	lncRNA
lncRNA511	-	17.4117	4.12198	11.4935	3.52275	lncRNA511	lncRNA
lncRNA528	-	0.149315	-2.74357	0.0508477	-4.29767	lncRNA528	lncRNA
lncRNA529	-	0.0153063	-6.02973	0.0104708	-6.57749	lncRNA529	lncRNA
lncRNA602	-	0.163791	-2.61007	0.0952971	-3.39142	lncRNA602	lncRNA
lncRNA604	-	0.102491	-3.28643	0.070985	-3.81634	lncRNA604	lncRNA
lncRNA606	-	2.3967	1.26105	2.89867	1.53539	lncRNA606	lncRNA
lncRNA643	-	0.131121	-2.93103	0.0517303	-4.27285	lncRNA643	lncRNA
lncRNA652	-	0.140695	-2.82936	0.0424638	-4.55762	lncRNA652	lncRNA
lncRNA653	-	0.0461917	-4.43622	0.0129246	-6.27373	lncRNA653	lncRNA
lncRNA660	-	0.198079	-2.33586	0.0723458	-3.78895	lncRNA660	lncRNA
lncRNA678	-	0.0721366	-3.79312	0.0137557	-6.18383	lncRNA678	lncRNA
lncRNA686	-	0.0690459	-3.8563	0.00780288	-7.00178	lncRNA686	lncRNA
lncRNA687	-	0.0171097	-5.86904	0.011708	-6.41636	lncRNA687	lncRNA
lncRNA688	-	0.30516	-1.71236	0.170916	-2.54864	lncRNA688	lncRNA
lncRNA711	-	3.90434	1.96508	3.72686	1.89796	lncRNA711	lncRNA
lncRNA750	-	0.111348	-3.16686	0.0667745	-3.90456	lncRNA750	lncRNA
lncRNA767	-	0.218442	-2.19468	0.0635401	-3.97619	lncRNA767	lncRNA
lncRNA788	-	3.47816	1.79833	3.0211	1.59507	lncRNA788	lncRNA
lncRNA826	-	4.10904	2.0388	5.20657	2.38033	lncRNA826	lncRNA
lncRNA840	-	51.0347	5.67341	22.959	4.52099	lncRNA840	lncRNA
lncRNA873	-	0.119147	-3.06919	0.0108525	-6.52583	lncRNA873	lncRNA
lncRNA877	-	0.217044	-2.20394	0.157642	-2.66527	lncRNA877	lncRNA
lncRNA912	-	2.39857	1.26217	3.4014	1.76613	lncRNA912	lncRNA
lncRNA979	-	0.124428	-3.00662	0.0420401	-4.57209	lncRNA979	lncRNA
lncRNA991	-	0.0519515	-4.26669	0.0206138	-5.60025	lncRNA991	lncRNA
lncRNA992	-	0.253487	-1.98002	0.150433	-2.73281	lncRNA992	lncRNA
lncRNA993	-	0.111778	-3.16129	0.114451	-3.1272	lncRNA993	lncRNA
BgiM19985-RA	BgiM19985	0.38763	-1.36725	0.333492	-1.58427	long-chain fatty acid transport protein 4	mRNA
BgiM01059-RA	BgiM01059	0.0988179	-3.33908	0.0438908	-4.50994	long-chain-fatty-acid--CoA ligase ACSBG2	mRNA
BgiM13764-RA	BgiM13764	88.806	6.47259	44.5708	5.47803	low-density lipoprotein receptor	mRNA
BgiM17972-RA	BgiM17972	2.40097	1.26362	2.32248	1.21567	Low-density lipoprotein receptor- protein 12	mRNA
BgiM11973-RA	BgiM11973	0.346748	-1.52804	0.238058	-2.07061	low-density lipoprotein receptor-like isoform X1	mRNA
BgiM18029-RA	BgiM18029	0.114829	-3.12245	0.0766043	-3.70643	low-density lipoprotein receptor-related protein 1	mRNA
BgiM33294-RA	BgiM33294	2.15575	1.10819	2.69623	1.43094	low-density lipoprotein receptor-related protein 1-like isoform X1	mRNA
BgiM33573-RA	BgiM33573	2.86965	1.52087	2.90798	1.54002	low-density lipoprotein receptor-related protein 2	mRNA
BgiM20225-RA	BgiM20225	0.132748	-2.91324	0.0764739	-3.70889	low-density lipoprotein receptor-related protein 2-like isoform X1	mRNA
BgiM23929-RA	BgiM23929	2.5607	1.35654	3.238	1.6951	low-density lipoprotein receptor-related protein 6	mRNA
BgiM11285-RA	BgiM11285	2.25872	1.17551	2.13932	1.09715	LRR receptor-like serine/threonine-protein kinase isoform X4	mRNA
BgiM18749-RA	BgiM18749	0.454634	-1.13722	0.43552	-1.19919	lymphoid-specific helicase	mRNA
BgiM23599-RA	BgiM23599	0.371365	-1.42909	0.389051	-1.36197	LYR motif-containing protein 5B	mRNA
BgiM35713-RA	BgiM35713	2.47434	1.30704	4.11415	2.04059	lysM and putative peptidoglycan-binding domain-containing protein 2-like isoform X2	mRNA
BgiM35980-RA	BgiM35980	0.479225	-1.06123	0.354853	-1.49471	lysophosphatidic acid phosphatase type 6	mRNA
BgiM35656-RA	BgiM35656	0.0614024	-4.02556	0.0115659	-6.43398	lysophosphatidic acid phosphatase type 6	mRNA
BgiM04340-RA	BgiM04340	0.0878358	-3.50905	0.0208573	-5.5833	lysosomal alpha-mannosidase	mRNA
BgiM08688-RA	BgiM08688	2.41306	1.27087	3.52027	1.81569	lysosomal-trafficking regulator isoform X2	mRNA
BgiM21400-RA	BgiM21400	0.16202	-2.62576	0.0790167	-3.6617	lysosome membrane protein 2	mRNA
BgiM22410-RA	BgiM22410	0.188015	-2.41108	0.112092	-3.15724	M protein serotype 24-like isoform X2	mRNA
BgiM08374-RA	BgiM08374	0.129388	-2.95023	0.00881834	-6.82528	macrophage mannose receptor 1	mRNA
BgiM08364-RA	BgiM08364	0.101555	-3.29967	0.0162175	-5.9463	macrophage mannose receptor 1	mRNA
BgiM25500-RA	BgiM25500	0.0494095	-4.33907	0.133368	-2.90652	macrophage mannose receptor 1	mRNA
BgiM08377-RA	BgiM08377	0.106648	-3.22907	0.0133287	-6.22932	macrophage mannose receptor 1-like isoform X1	mRNA
BgiM08380-RA	BgiM08380	0.100544	-3.3141	0.00455563	-7.77813	macrophage mannose receptor 1-like isoform X3	mRNA
BgiM08920-RA	BgiM08920	0.380995	-1.39216	0.376884	-1.40781	MAD2L1-binding protein	mRNA
BgiM18050-RA	BgiM18050	0.310792	-1.68598	0.200465	-2.31858	magnesium-dependent phosphatase 1-like isoform X1	mRNA
BgiM33515-RA	BgiM33515	0.302699	-1.72404	0.368214	-1.44138	MAGUK p55 sub member 7	mRNA
BgiM10371-RA	BgiM10371	4.09544	2.03402	4.7334	2.24288	Major facilitator super domain-containing protein 4A	mRNA
BgiM03361-RA	BgiM03361	0.157096	-2.67029	0.0824074	-3.60108	major facilitator superfamily domain-containing protein 3 isoform X1	mRNA
BgiM23649-RA	BgiM23649	0.181151	-2.46474	0.0489932	-4.35127	Malate dehydrogenase cytoplasmic	mRNA
BgiM00743-RA	BgiM00743	0.473151	-1.07963	0.388157	-1.36529	male-specific lethal 1	mRNA
BgiM32711-RA	BgiM32711	0.136815	-2.8697	0.0081483	-6.93928	maltase 1	mRNA
BgiM32712-RA	BgiM32712	0.126026	-2.9882	0.0271586	-5.20245	maltase 1	mRNA
BgiM32714-RA	BgiM32714	0.118012	-3.083	0.0106729	-6.54991	maltase 1	mRNA
BgiM32713-RA	BgiM32713	0.113241	-3.14253	0.00940962	-6.73165	maltase 1	mRNA
BgiM24484-RA	BgiM24484	0.0709315	-3.81743	0.0165063	-5.92084	MAM and LDL-receptor class A domain-containing protein 1-like isoform X2	mRNA
BgiM05973-RA	BgiM05973	0.369802	-1.43517	0.244072	-2.03462	manganese-dependent ADP-ribose/CDP-alcohol diphosphatase	mRNA
BgiM21184-RA	BgiM21184	0.0351092	-4.83201	0.0176361	-5.82532	manganese-dependent ADP-ribose/CDP-alcohol diphosphatase	mRNA
BgiM22224-RA	BgiM22224	0.123108	-3.02201	0.0131512	-6.24866	mannan endo-1 4-beta-mannosidase	mRNA
BgiM22225-RA	BgiM22225	0.109234	-3.1945	0.00736598	-7.08491	mannan endo-1 4-beta-mannosidase	mRNA
BgiM16183-RA	BgiM16183	0.42321	-1.24055	0.484479	-1.04549	mannosyl-oligosaccharide 1 2-alpha-mannosidase IA-like isoform X2	mRNA
BgiM07307-RA	BgiM07307	2.13567	1.09469	2.58711	1.37134	MAPK/MAK/MRK overlapping kinase	mRNA
BgiM04124-RA	BgiM04124	0.168115	-2.57248	0.135629	-2.88226	marginal zone B- and B1-cell-specific protein	mRNA
BgiM00953-RA	BgiM00953	0.14018	-2.83464	0.0263729	-5.2448	marginal zone B- and B1-cell-specific protein	mRNA
BgiM27965-RA	BgiM27965	0.109652	-3.189	0.126454	-2.98332	marginal zone B- and B1-cell-specific protein	mRNA
BgiM27173-RA	BgiM27173	3.11681	1.64007	3.79869	1.9255	matrilin-2	mRNA
BgiM21408-RA	BgiM21408	0.405604	-1.30186	0.451473	-1.14729	MCM domain-containing protein 2	mRNA
BgiM17345-RA	BgiM17345	0.40473	-1.30497	0.381586	-1.38992	mdm2-binding protein	mRNA
BgiM19756-RA	BgiM19756	2.07761	1.05493	2.54484	1.34758	Mechanosensory protein 2	mRNA
BgiM23713-RA	BgiM23713	0.146868	-2.7674	0.0975562	-3.35762	mediator of RNA polymerase II transcription subunit 26	mRNA
BgiM24318-RA	BgiM24318	0.175445	-2.51091	0.172612	-2.53439	meiosis 1 arrest protein	mRNA
BgiM09924-RA	BgiM09924	0.486639	-1.03908	0.400674	-1.3195	meiosis expressed 1 protein	mRNA
BgiM35795-RA	BgiM35795	0.44714	-1.1612	0.462411	-1.11275	meiosis-specific nuclear structural protein 1	mRNA
BgiM04788-RA	BgiM04788	0.151217	-2.72531	0.0214605	-5.54217	meiosis-specific with OB domain-containing protein	mRNA
BgiM27341-RA	BgiM27341	0.408363	-1.29207	0.351873	-1.50687	meiotic nuclear division protein 1	mRNA
BgiM06092-RA	BgiM06092	0.203649	-2.29585	0.134381	-2.8956	meiotic recombination protein DMC1/LIM15 isoform X1	mRNA
BgiM34670-RA	BgiM34670	0.159512	-2.64827	0.0387935	-4.68804	meiotic recombination protein REC114-like isoform X1	mRNA
BgiM02188-RA	BgiM02188	0.098142	-3.34899	0.0259695	-5.26704	meiotic recombination protein REC8	mRNA
BgiM12503-RA	BgiM12503	0.217858	-2.19854	0.0278888	-5.16417	meiotic recombination protein SPO11-like isoform X1	mRNA
BgiM01133-RA	BgiM01133	3.13856	1.6501	3.48068	1.79937	melanopsin-like isoform X2	mRNA
BgiM01130-RA	BgiM01130	2.28776	1.19393	3.11616	1.63977	melanopsin-like isoform X2	mRNA
BgiM03738-RA	BgiM03738	2.08743	1.06173	2.0172	1.01235	melanotransferrin-like isoform X1	mRNA
BgiM12663-RA	BgiM12663	0.0669632	-3.90049	0.0141116	-6.14698	membrane progestin receptor beta	mRNA
BgiM10538-RA	BgiM10538	0.152154	-2.7164	0.0108907	-6.52075	meprin A subunit alpha	mRNA
BgiM18278-RA	BgiM18278	0.116987	-3.09558	0.00698245	-7.16205	mesocentin	mRNA
BgiM12392-RA	BgiM12392	0.0669715	-3.90031	0.0119043	-6.39237	mesocentin	mRNA
BgiM10358-RA	BgiM10358	5.10307	2.35137	7.41363	2.89018	metabotropic glutamate receptor	mRNA
BgiM09715-RA	BgiM09715	0.139098	-2.84583	0.02091	-5.57966	metabotropic glutamate receptor	mRNA
BgiM09716-RA	BgiM09716	0.104454	-3.25906	0.0321667	-4.95829	metabotropic glutamate receptor 1	mRNA
BgiM15450-RA	BgiM15450	2.40377	1.2653	2.60541	1.38151	metabotropic glutamate receptor 1-like isoform X2	mRNA
BgiM09705-RA	BgiM09705	0.0673108	-3.89302	0.011877	-6.39568	metabotropic glutamate receptor 2	mRNA
BgiM09708-RA	BgiM09708	0.141784	-2.81824	0.133303	-2.90721	metabotropic glutamate receptor 3	mRNA
BgiM09718-RA	BgiM09718	0.0777972	-3.68414	0.00745771	-7.06705	metabotropic glutamate receptor 3	mRNA
BgiM31728-RA	BgiM31728	2.71005	1.43832	3.36203	1.74933	metabotropic glutamate receptor 4	mRNA
BgiM09698-RA	BgiM09698	3.88926	1.9595	4.81477	2.26747	metabotropic glutamate receptor 5	mRNA
BgiM09714-RA	BgiM09714	0.154165	-2.69746	0.0325424	-4.94154	metabotropic glutamate receptor 5	mRNA
BgiM09707-RA	BgiM09707	0.163302	-2.61438	0.0668109	-3.90377	metabotropic glutamate receptor 7	mRNA
BgiM09706-RA	BgiM09706	0.0788047	-3.66558	0.0118538	-6.39851	metabotropic glutamate receptor 7	mRNA
BgiM35454-RA	BgiM35454	0.20323	-2.29881	0.286917	-1.80129	metallo-beta-lactamase domain-containing protein 1-like isoform X1	mRNA
BgiM35014-RA	BgiM35014	3.1368	1.64929	3.43958	1.78223	metalloendopeptidase	mRNA
BgiM25130-RA	BgiM25130	0.158069	-2.66137	0.050291	-4.31355	metalloendopeptidase	mRNA
BgiM25131-RA	BgiM25131	0.148768	-2.74887	0.0525346	-4.25059	metalloendopeptidase	mRNA
BgiM12716-RA	BgiM12716	0.126128	-2.98704	0.02161	-5.53216	metalloendopeptidase OMA1 mitochondrial-like isoform X1	mRNA
BgiM33584-RA	BgiM33584	0.0928222	-3.42939	0.0201239	-5.63495	metalloendopeptidase PEX	mRNA
BgiM24614-RA	BgiM24614	2.85008	1.511	2.71812	1.44261	Metalloprotease mig-17	mRNA
BgiM34927-RA	BgiM34927	0.479878	-1.05926	0.418753	-1.25583	methenyltetrahydrofolate synthase domain-containing protein	mRNA
BgiM34926-RA	BgiM34926	0.202803	-2.30185	0.177316	-2.49561	methenyltetrahydrofolate synthase domain-containing protein-like X2	mRNA
BgiM11945-RA	BgiM11945	0.0883899	-3.49998	0.0425465	-4.55482	methyl-CpG-binding domain protein 4	mRNA
BgiM21760-RA	BgiM21760	0.372559	-1.42446	0.430882	-1.21464	methylmalonic aciduria type A mitochondrial	mRNA
BgiM32101-RA	BgiM32101	0.469767	-1.08998	0.41289	-1.27617	methylosome subunit pICln	mRNA
BgiM23039-RA	BgiM23039	0.13438	-2.89561	0.0934717	-3.41933	methyltransferase NSUN7 isoform X3	mRNA
BgiM13403-RA	BgiM13403	2.79018	1.48036	3.17043	1.66468	methyltransferase-like protein 24	mRNA
BgiM31625-RA	BgiM31625	0.123302	-3.01973	0.0849783	-3.55676	methyltransferase-like protein 24	mRNA
BgiM22654-RA	BgiM22654	6.86396	2.77904	5.90849	2.56279	MetK 1 protein	mRNA
BgiM22648-RA	BgiM22648	0.132743	-2.91329	0.138849	-2.84842	MetK 1 protein	mRNA
BgiM04938-RA	BgiM04938	0.325654	-1.61859	0.298073	-1.74626	MICAL-like protein 1	mRNA
BgiM09833-RA	BgiM09833	0.327111	-1.61215	0.223662	-2.16061	MICOS complex subunit MIC19	mRNA
BgiM03104-RA	BgiM03104	0.41581	-1.266	0.424797	-1.23515	MICOS complex subunit MIC60	mRNA
BgiM13185-RA	BgiM13185	0.472768	-1.0808	0.487304	-1.03711	microcephalin	mRNA
BgiM30977-RA	BgiM30977	0.469288	-1.09146	0.438062	-1.19079	microspherule protein 1-like isoform X1	mRNA
BgiM34157-RA	BgiM34157	2.01388	1.00998	2.24135	1.16437	microtubule-actin cross-linking factor 1-like isoform X1	mRNA
BgiM13635-RA	BgiM13635	3.78054	1.91859	4.84751	2.27724	microtubule-associated protein futsch	mRNA
BgiM19253-RA	BgiM19253	2.52127	1.33415	3.32587	1.73373	microtubule-associated protein futsch-like isoform X1	mRNA
BgiM13082-RA	BgiM13082	3.05413	1.61076	3.07045	1.61845	midnolin	mRNA
BgiM07827-RA	BgiM07827	0.270216	-1.88782	0.21505	-2.21726	mis18-binding protein 1-like isoform X1	mRNA
BgiM36123-RA	BgiM36123	0.164459	-2.6042	0.121998	-3.03507	mitochondrial coenzyme a transporter slc25a42	mRNA
BgiM26713-RA	BgiM26713	0.212243	-2.23621	0.0443362	-4.49537	Mitochondrial fission process protein 1	mRNA
BgiM26714-RA	BgiM26714	0.164998	-2.59948	0.04374	-4.5149	mitochondrial fission process protein 1	mRNA
BgiM26712-RA	BgiM26712	0.107583	-3.21647	0.0351991	-4.82832	mitochondrial fission process protein 1	mRNA
BgiM14055-RA	BgiM14055	0.316598	-1.65928	0.287419	-1.79877	mitochondrial fission regulator 2	mRNA
BgiM16135-RA	BgiM16135	0.489015	-1.03205	0.392091	-1.35074	mitochondrial import inner membrane translocase subunit Tim13	mRNA
BgiM03718-RA	BgiM03718	0.39631	-1.3353	0.367812	-1.44296	mitochondrial import inner membrane translocase subunit TIM44	mRNA
BgiM07605-RA	BgiM07605	0.393013	-1.34735	0.375495	-1.41314	mitochondrial import inner membrane translocase subunit TIM50	mRNA
BgiM31292-RA	BgiM31292	0.293719	-1.76749	0.220897	-2.17855	mitochondrial import receptor subunit TOM70	mRNA
BgiM11974-RA	BgiM11974	0.380194	-1.39519	0.334636	-1.57933	Mitochondrial inner membrane protease subunit 2	mRNA
BgiM06869-RA	BgiM06869	0.497565	-1.00704	0.37966	-1.39722	mitochondrial inner membrane protein COX18	mRNA
BgiM10924-RA	BgiM10924	0.448594	-1.15652	0.382063	-1.38812	mitochondrial intermembrane space import and assembly protein 40	mRNA
BgiM15851-RA	BgiM15851	0.152324	-2.71479	0.090196	-3.47079	mitochondrial pyruvate carrier 2	mRNA
BgiM15737-RA	BgiM15737	0.398847	-1.32609	0.314855	-1.66724	mitochondrial ribonuclease P protein 3	mRNA
BgiM28447-RA	BgiM28447	0.327073	-1.61231	0.296665	-1.75309	mitogen-activated protein kinase binding protein 1	mRNA
BgiM36167-RA	BgiM36167	2.08429	1.05956	2.28508	1.19224	mitogen-activated protein kinase kinase kinase 1-like isoform X1	mRNA
BgiM00806-RA	BgiM00806	0.123648	-3.01568	0.0293431	-5.09083	mitogen-activated protein kinase-binding protein 1	mRNA
BgiM31695-RA	BgiM31695	0.0855194	-3.5476	0.012504	-6.32146	mitogen-activated protein kinase-binding protein 1	mRNA
BgiM04246-RA	BgiM04246	0.456942	-1.12992	0.451352	-1.14767	mitotic spindle assembly checkpoint protein MAD2A	mRNA
BgiM07108-RA	BgiM07108	0.185224	-2.43266	0.122807	-3.02553	monoacylglycerol lipase ABHD12-like isoform X1	mRNA
BgiM22541-RA	BgiM22541	2.42499	1.27798	3.035	1.6017	monocarboxylate transporter	mRNA
BgiM05487-RA	BgiM05487	0.121737	-3.03816	0.034816	-4.84411	monocarboxylate transporter 12-like isoform X2	mRNA
BgiM31293-RA	BgiM31293	0.271772	-1.87953	0.200474	-2.31851	monocarboxylate transporter 14	mRNA
BgiM15903-RA	BgiM15903	2.05756	1.04093	2.21844	1.14955	monocarboxylate transporter 2	mRNA
BgiM31984-RA	BgiM31984	0.106935	-3.22519	0.0163934	-5.93074	monocarboxylate transporter 2	mRNA
BgiM15354-RA	BgiM15354	0.074196	-3.75251	0.0665412	-3.90961	monocarboxylate transporter 3	mRNA
BgiM32336-RA	BgiM32336	2.16683	1.11559	2.76651	1.46807	monocarboxylate transporter 5	mRNA
BgiM04916-RA	BgiM04916	0.0905584	-3.46501	0.0112023	-6.48006	monocarboxylate transporter 9	mRNA
BgiM06837-RA	BgiM06837	0.16994	-2.5569	0.168011	-2.57337	Monocyte to macrophage differentiation factor 2	mRNA
BgiM19888-RA	BgiM19888	0.343873	-1.54005	0.318677	-1.64983	MORN repeat-containing protein 5	mRNA
BgiM02458-RA	BgiM02458	0.466696	-1.09945	0.406458	-1.29882	mortality factor 4-like protein 1	mRNA
BgiM22715-RA	BgiM22715	0.343824	-1.54026	0.288802	-1.79185	Motile sperm domain-containing protein 2	mRNA
BgiM17297-RA	BgiM17297	0.173121	-2.53014	0.0446939	-4.48378	mpv17-like protein 2	mRNA
BgiM12700-RA	BgiM12700	0.167488	-2.57787	0.022765	-5.45704	Mpv17-like protein 2	mRNA
BgiM35698-RA	BgiM35698	3.1188	1.64099	2.72932	1.44854	mucin-12	mRNA
BgiM10421-RA	BgiM10421	3.73992	1.90301	3.29421	1.71993	mucin-17	mRNA
BgiM23905-RA	BgiM23905	0.452902	-1.14273	0.410443	-1.28475	mucin-17	mRNA
BgiM33808-RA	BgiM33808	129.436	7.0161	59.5874	5.89693	mucin-2	mRNA
BgiM28604-RA	BgiM28604	0.157331	-2.66813	0.0528293	-4.24252	mucin-2	mRNA
BgiM35784-RA	BgiM35784	0.124677	-3.00374	0.0820437	-3.60746	mucin-2	mRNA
BgiM36260-RA	BgiM36260	0.0573045	-4.12521	0.0282883	-5.14365	mucin-2	mRNA
BgiM25936-RA	BgiM25936	3.41861	1.77341	2.25893	1.17564	mucin-22	mRNA
BgiM10199-RA	BgiM10199	3.0208	1.59493	3.01767	1.59344	mucin-22	mRNA
BgiM26272-RA	BgiM26272	8.44374	3.07788	8.33947	3.05996	mucin-4	mRNA
BgiM26194-RA	BgiM26194	2.49248	1.31758	2.48647	1.3141	mucin-5AC	mRNA
BgiM14771-RA	BgiM14771	0.159627	-2.64723	0.0445005	-4.49004	mucin-5AC	mRNA
BgiM09125-RA	BgiM09125	0.0966786	-3.37066	0.0106645	-6.55105	multicystatin	mRNA
BgiM09123-RA	BgiM09123	22.2909	4.47838	14.5347	3.86143	multicystatin-like isoform X2	mRNA
BgiM09124-RA	BgiM09124	3.28177	1.71448	3.09934	1.63196	multicystatin-like isoform X2	mRNA
BgiM01762-RA	BgiM01762	2.33073	1.22078	2.73972	1.45403	multidrug resistance protein 1	mRNA
BgiM09215-RA	BgiM09215	72.5386	6.18068	111.061	6.79521	Multidrug resistance-associated protein 1	mRNA
BgiM09216-RA	BgiM09216	24.5396	4.61704	41.6038	5.37864	Multidrug resistance-associated protein 1	mRNA
BgiM29056-RA	BgiM29056	3.56516	1.83397	3.69479	1.88549	multidrug resistance-associated protein 1	mRNA
BgiM29959-RA	BgiM29959	3.14275	1.65203	2.20888	1.14331	Multidrug resistance-associated protein 1	mRNA
BgiM04595-RA	BgiM04595	0.288901	-1.79135	0.255164	-1.9705	multidrug resistance-associated protein 1	mRNA
BgiM26548-RA	BgiM26548	0.242516	-2.04385	0.110671	-3.17565	Multidrug resistance-associated protein 1	mRNA
BgiM26549-RA	BgiM26549	0.183464	-2.44643	0.147591	-2.76032	Multidrug resistance-associated protein 1	mRNA
BgiM18812-RA	BgiM18812	0.104271	-3.2616	0.0539337	-4.21267	Multidrug resistance-associated protein 1	mRNA
BgiM22327-RA	BgiM22327	0.0773792	-3.69191	0.0334406	-4.90225	multidrug resistance-associated protein 1	mRNA
BgiM17835-RA	BgiM17835	0.455209	-1.1354	0.195299	-2.35624	multidrug resistance-associated protein 1-like isoform X2	mRNA
BgiM22908-RA	BgiM22908	2.66677	1.4151	3.17287	1.66579	multidrug resistance-associated protein 4	mRNA
BgiM21304-RA	BgiM21304	2.74785	1.4583	4.75782	2.2503	Multidrug resistance-associated protein 5	mRNA
BgiM25935-RA	BgiM25935	7.03137	2.81381	7.98077	2.99653	multiple epidermal growth factor-like domains 10	mRNA
BgiM19411-RA	BgiM19411	0.27244	-1.87599	0.304389	-1.71601	multiple epidermal growth factor-like domains 10	mRNA
BgiM33706-RA	BgiM33706	0.136875	-2.86907	0.0610608	-4.03361	multiple epidermal growth factor-like domains 10	mRNA
BgiM36243-RA	BgiM36243	0.11661	-3.10024	0.0768014	-3.70272	multiple epidermal growth factor-like domains 10	mRNA
BgiM33010-RA	BgiM33010	0.0919741	-3.44263	0.0136448	-6.1955	multiple epidermal growth factor-like domains 10	mRNA
BgiM34923-RA	BgiM34923	0.297271	-1.75015	0.197617	-2.33922	multiple epidermal growth factor-like domains 10	mRNA
BgiM36319-RA	BgiM36319	0.164279	-2.60578	0.0386548	-4.69321	multiple epidermal growth factor-like domains 10	mRNA
BgiM14475-RA	BgiM14475	2.08951	1.06316	2.57333	1.36363	multiple epidermal growth factor-like domains 10	mRNA
BgiM12052-RA	BgiM12052	0.167519	-2.57761	0.0346428	-4.8513	multiple epidermal growth factor-like domains 10	mRNA
BgiM13373-RA	BgiM13373	0.157061	-2.67061	0.0139748	-6.16103	multiple epidermal growth factor-like domains 10	mRNA
BgiM01805-RA	BgiM01805	0.0735196	-3.76573	0.0185719	-5.75073	multiple epidermal growth factor-like domains 11	mRNA
BgiM35579-RA	BgiM35579	0.186277	-2.42448	0.0937953	-3.41434	multiple epidermal growth factor-like domains protein 10	mRNA
BgiM36362-RA	BgiM36362	0.16861	-2.56824	0.0870189	-3.52253	multiple epidermal growth factor-like domains protein 10	mRNA
BgiM36424-RA	BgiM36424	0.158602	-2.65651	0.0160183	-5.96414	multiple epidermal growth factor-like domains protein 10	mRNA
BgiM33700-RA	BgiM33700	0.153521	-2.70349	0.0173403	-5.84973	multiple epidermal growth factor-like domains protein 10	mRNA
BgiM24359-RA	BgiM24359	0.140353	-2.83287	0.0299678	-5.06044	multiple epidermal growth factor-like domains protein 10	mRNA
BgiM36373-RA	BgiM36373	0.129856	-2.94502	0.0671533	-3.8964	multiple epidermal growth factor-like domains protein 10	mRNA
BgiM36348-RA	BgiM36348	0.119603	-3.06367	0.0384322	-4.70154	multiple epidermal growth factor-like domains protein 10	mRNA
BgiM12051-RA	BgiM12051	0.103	-3.27929	0.0292361	-5.0961	multiple epidermal growth factor-like domains protein 10	mRNA
BgiM05892-RA	BgiM05892	0.0918348	-3.44481	0.029505	-5.0829	multiple epidermal growth factor-like domains protein 10	mRNA
BgiM36267-RA	BgiM36267	0.0816588	-3.61425	0.0338952	-4.88277	multiple epidermal growth factor-like domains protein 10	mRNA
BgiM13368-RA	BgiM13368	0.041741	-4.58239	0.0142263	-6.1353	multiple epidermal growth factor-like domains protein 10	mRNA
BgiM33704-RA	BgiM33704	0.110364	-3.17966	0.0198033	-5.65811	multiple epidermal growth factor-like domains protein 10 isoform X7	mRNA
BgiM33707-RA	BgiM33707	0.0411335	-4.60354	0.0327994	-4.93019	multiple epidermal growth factor-like domains protein 10 isoform X7	mRNA
BgiM26273-RA	BgiM26273	6.26553	2.64744	4.22162	2.0778	multiple epidermal growth factor-like domains protein 11	mRNA
BgiM35542-RA	BgiM35542	0.20935	-2.25601	0.0382049	-4.7101	multiple epidermal growth factor-like domains protein 11	mRNA
BgiM36276-RA	BgiM36276	0.20548	-2.28293	0.0384529	-4.70076	multiple epidermal growth factor-like domains protein 11	mRNA
BgiM12058-RA	BgiM12058	0.20098	-2.31488	0.159367	-2.64958	multiple epidermal growth factor-like domains protein 11	mRNA
BgiM33715-RA	BgiM33715	0.104521	-3.25814	0.0460666	-4.44013	multiple epidermal growth factor-like domains protein 6	mRNA
BgiM30817-RA	BgiM30817	0.132354	-2.91753	0.0466935	-4.42063	multiple epidermal growth factor-like domains protein 6	mRNA
BgiM30894-RA	BgiM30894	0.0873318	-3.51735	0.0260226	-5.26409	multiple epidermal growth factor-like domains protein 6	mRNA
BgiM33709-RA	BgiM33709	0.0595757	-4.06913	0.032031	-4.96439	multiple epidermal growth factor-like domains protein 6	mRNA
BgiM33718-RA	BgiM33718	0.19898	-2.32931	0.0136128	-6.1989	multiple epidermal growth factor-like domains protein 6	mRNA
BgiM36430-RA	BgiM36430	0.0639976	-3.96584	0.0313043	-4.9975	multiple epidermal growth factor-like domains protein 6	mRNA
BgiM24360-RA	BgiM24360	0.137755	-2.85983	0.0600657	-4.05731	multiple epidermal growth factor-like domains protein 6	mRNA
BgiM25111-RA	BgiM25111	2.25994	1.17629	2.99975	1.58484	multiple epidermal growth factor-like domains protein 6	mRNA
BgiM33712-RA	BgiM33712	0.0679326	-3.87975	0.0556485	-4.16751	multiple epidermal growth factor-like domains protein 6	mRNA
BgiM33716-RA	BgiM33716	0.0800543	-3.64288	0.0128984	-6.27666	multiple epidermal growth factor-like domains protein 6	mRNA
BgiM33714-RA	BgiM33714	0.0644505	-3.95566	0.0372061	-4.74832	multiple epidermal growth factor-like domains protein 6	mRNA
BgiM34747-RA	BgiM34747	0.217018	-2.20411	0.108849	-3.19961	multiple epidermal growth factor-like domains protein 6	mRNA
BgiM25109-RA	BgiM25109	6.21966	2.63684	5.44288	2.44437	multiple epidermal growth factor-like domains protein 6	mRNA
BgiM36218-RA	BgiM36218	3.78303	1.91954	5.00949	2.32466	multiple epidermal growth factor-like domains protein 6	mRNA
BgiM30818-RA	BgiM30818	0.146029	-2.77567	0.0869306	-3.52399	multiple epidermal growth factor-like domains protein 6	mRNA
BgiM30891-RA	BgiM30891	0.0958704	-3.38277	0.00885418	-6.81943	multiple epidermal growth factor-like domains protein 6	mRNA
BgiM00866-RA	BgiM00866	0.233317	-2.09963	0.21082	-2.24591	munc18-1-interacting protein 1	mRNA
BgiM10047-RA	BgiM10047	0.116129	-3.10621	0.032686	-4.93518	mutS protein 4-like isoform X2	mRNA
BgiM14634-RA	BgiM14634	0.379189	-1.39901	0.493886	-1.01775	myb-like protein X	mRNA
BgiM26322-RA	BgiM26322	0.201909	-2.30823	0.109313	-3.19347	myc protein	mRNA
BgiM00278-RA	BgiM00278	0.103514	-3.2721	0.0969361	-3.36682	myelin expression factor 2	mRNA
BgiM00279-RA	BgiM00279	0.158998	-2.65292	0.0725786	-3.78431	myelin expression factor 2-like isoform X2	mRNA
BgiM09043-RA	BgiM09043	14.4696	3.85495	8.37709	3.06645	myeloblastin	mRNA
BgiM28709-RA	BgiM28709	0.467051	-1.09835	0.365349	-1.45265	myeloid leukemia factor 1-like isoform X1	mRNA
BgiM11907-RA	BgiM11907	0.0978822	-3.35281	0.0165526	-5.9168	myoneurin	mRNA
BgiM00201-RA	BgiM00201	0.282068	-1.82588	0.190081	-2.39531	myosin heavy chain muscle	mRNA
BgiM14905-RA	BgiM14905	0.0873005	-3.51787	0.0204776	-5.60981	myosin light chain kinase	mRNA
BgiM33672-RA	BgiM33672	2.26066	1.17674	3.44757	1.78558	myosin light chain kinase smooth muscle	mRNA
BgiM00746-RA	BgiM00746	0.210386	-2.24889	0.12635	-2.9845	myosin light chain kinase A-like isoform X1	mRNA
BgiM23909-RA	BgiM23909	4.37671	2.12985	5.71658	2.51515	myosin light chain kinase family member 4	mRNA
BgiM20140-RA	BgiM20140	2.6226	1.391	3.6397	1.86382	myosin-13	mRNA
BgiM35963-RA	BgiM35963	0.220156	-2.1834	0.192126	-2.37987	myosin-13	mRNA
BgiM00691-RA	BgiM00691	0.37318	-1.42206	0.297074	-1.75111	myosin-3	mRNA
BgiM26095-RA	BgiM26095	3.26173	1.70564	3.07911	1.62251	myosin-7	mRNA
BgiM32109-RA	BgiM32109	2.30016	1.20173	2.61649	1.38763	myosin-VIIa-like isoform X2	mRNA
BgiM22480-RA	BgiM22480	0.0552793	-4.17712	0.0172818	-5.8546	myotubularin-related protein	mRNA
BgiM05053-RA	BgiM05053	0.120606	-3.05162	0.0167152	-5.90269	N-acetyllactosaminide beta-1 6-N-acetylglucosaminyl-transferase isoform C	mRNA
BgiM13966-RA	BgiM13966	0.272914	-1.87348	0.250357	-1.99794	N-acetyltransferase ESCO1	mRNA
BgiM00889-RA	BgiM00889	0.452086	-1.14533	0.459645	-1.12141	N-lysine methyltransferase KMT5A-A	mRNA
BgiM27141-RA	BgiM27141	0.342846	-1.54437	0.290115	-1.7853	N-lysine methyltransferase SETD8-A	mRNA
BgiM09865-RA	BgiM09865	26.2986	4.71691	7.90846	2.9834	NA	mRNA
BgiM27437-RA	BgiM27437	0.125021	-2.99976	0.0101341	-6.62465	NA	mRNA
BgiM35757-RA	BgiM35757	0.112569	-3.15111	0.00861056	-6.85968	NA	mRNA
BgiM21522-RA	BgiM21522	1446.45	10.4983	926.74	9.85602	NA	mRNA
BgiM19295-RA	BgiM19295	1355.35	10.4045	902.792	9.81825	NA	mRNA
BgiM19296-RA	BgiM19296	1172.39	10.1952	770.634	9.5899	NA	mRNA
BgiM28872-RA	BgiM28872	848.24	9.72833	461.207	8.84927	NA	mRNA
BgiM32833-RA	BgiM32833	645.413	9.33408	255.974	7.99986	NA	mRNA
BgiM17517-RA	BgiM17517	570.704	9.1566	260.033	8.02255	NA	mRNA
BgiM32832-RA	BgiM32832	478.496	8.90236	163.695	7.35487	NA	mRNA
BgiM10678-RA	BgiM10678	371.922	8.53886	192.393	7.58791	NA	mRNA
BgiM16616-RA	BgiM16616	344.912	8.43008	257.794	8.01007	NA	mRNA
BgiM32012-RA	BgiM32012	148.891	7.21811	61.1458	5.93418	NA	mRNA
BgiM19856-RA	BgiM19856	136.567	7.09346	46.8426	5.54975	NA	mRNA
BgiM20887-RA	BgiM20887	124.398	6.95882	49.2731	5.62273	NA	mRNA
BgiM26745-RA	BgiM26745	117.99	6.88252	51.0459	5.67372	NA	mRNA
BgiM18802-RA	BgiM18802	115.897	6.8567	48.0171	5.58548	NA	mRNA
BgiM00162-RA	BgiM00162	114.907	6.84432	93.556	6.54776	NA	mRNA
BgiM18804-RA	BgiM18804	100.967	6.65774	36.393	5.18559	NA	mRNA
BgiM19270-RA	BgiM19270	82.7941	6.37146	45.4216	5.50531	NA	mRNA
BgiM19360-RA	BgiM19360	71.1181	6.15214	28.5675	4.8363	NA	mRNA
BgiM18838-RA	BgiM18838	68.3894	6.0957	18.8211	4.23428	NA	mRNA
BgiM18837-RA	BgiM18837	59.8569	5.90345	20.675	4.36982	NA	mRNA
BgiM19394-RA	BgiM19394	53.8634	5.75123	31.3438	4.97011	NA	mRNA
BgiM14189-RA	BgiM14189	51.6027	5.68938	15.6283	3.96609	NA	mRNA
BgiM20882-RA	BgiM20882	51.3354	5.68188	22.4764	4.49034	NA	mRNA
BgiM32631-RA	BgiM32631	50.3192	5.65304	19.6803	4.29868	NA	mRNA
BgiM21563-RA	BgiM21563	45.1921	5.498	63.8004	5.99549	NA	mRNA
BgiM20888-RA	BgiM20888	44.5913	5.47869	17.6233	4.13941	NA	mRNA
BgiM09939-RA	BgiM09939	41.3727	5.37061	16.7243	4.06387	NA	mRNA
BgiM33587-RA	BgiM33587	38.8977	5.28161	9.25948	3.21093	NA	mRNA
BgiM18811-RA	BgiM18811	36.1731	5.17685	13.3646	3.74035	NA	mRNA
BgiM26747-RA	BgiM26747	35.9663	5.16857	81.6808	6.35192	NA	mRNA
BgiM19395-RA	BgiM19395	35.0787	5.13252	30.1999	4.91647	NA	mRNA
BgiM35222-RA	BgiM35222	34.6791	5.11599	35.2734	5.14051	NA	mRNA
BgiM03481-RA	BgiM03481	31.1762	4.96238	9.85712	3.30117	NA	mRNA
BgiM19297-RA	BgiM19297	30.193	4.91614	20.502	4.35769	NA	mRNA
BgiM17795-RA	BgiM17795	28.4352	4.82961	24.0315	4.58685	NA	mRNA
BgiM24670-RA	BgiM24670	26.2653	4.71508	10.212	3.35219	NA	mRNA
BgiM22866-RA	BgiM22866	21.8184	4.44747	30.1727	4.91517	NA	mRNA
BgiM11705-RA	BgiM11705	18.8063	4.23314	16.3204	4.0286	NA	mRNA
BgiM32078-RA	BgiM32078	18.7321	4.22744	21.4752	4.4246	NA	mRNA
BgiM16713-RA	BgiM16713	18.69	4.2242	6.89586	2.78573	NA	mRNA
BgiM18839-RA	BgiM18839	18.4222	4.20337	8.03482	3.00627	NA	mRNA
BgiM18809-RA	BgiM18809	17.7041	4.14601	6.38362	2.67437	NA	mRNA
BgiM33807-RA	BgiM33807	16.8191	4.07203	8.48921	3.08563	NA	mRNA
BgiM26297-RA	BgiM26297	16.4984	4.04425	10.4289	3.38252	NA	mRNA
BgiM29050-RA	BgiM29050	15.6835	3.97117	22.8512	4.5142	NA	mRNA
BgiM03479-RA	BgiM03479	12.998	3.70022	7.19884	2.84777	NA	mRNA
BgiM09040-RA	BgiM09040	12.9654	3.6966	9.24104	3.20806	NA	mRNA
BgiM32579-RA	BgiM32579	12.4066	3.63303	11.3473	3.50428	NA	mRNA
BgiM26289-RA	BgiM26289	12.1653	3.6047	16.5306	4.04706	NA	mRNA
BgiM16750-RA	BgiM16750	11.7971	3.56036	27.9935	4.80702	NA	mRNA
BgiM33432-RA	BgiM33432	11.4727	3.52013	14.7254	3.88024	NA	mRNA
BgiM20316-RA	BgiM20316	10.0791	3.3333	7.41485	2.89042	NA	mRNA
BgiM29470-RA	BgiM29470	9.83557	3.29801	29.4623	4.8808	NA	mRNA
BgiM04900-RA	BgiM04900	9.83279	3.2976	10.1217	3.33938	NA	mRNA
BgiM26277-RA	BgiM26277	9.66725	3.27311	9.83428	3.29782	NA	mRNA
BgiM32915-RA	BgiM32915	9.16535	3.19619	9.93934	3.31315	NA	mRNA
BgiM36009-RA	BgiM36009	7.82706	2.96847	7.02322	2.81213	NA	mRNA
BgiM10665-RA	BgiM10665	7.31368	2.8706	5.33225	2.41474	NA	mRNA
BgiM11894-RA	BgiM11894	7.28714	2.86535	12.7875	3.67667	NA	mRNA
BgiM14200-RA	BgiM14200	7.08108	2.82397	7.01636	2.81072	NA	mRNA
BgiM27665-RA	BgiM27665	6.66054	2.73564	7.9243	2.98628	NA	mRNA
BgiM10357-RA	BgiM10357	6.64545	2.73237	11.168	3.4813	NA	mRNA
BgiM18454-RA	BgiM18454	6.04299	2.59526	6.56218	2.71417	NA	mRNA
BgiM14201-RA	BgiM14201	5.9112	2.56345	7.64978	2.93542	NA	mRNA
BgiM12388-RA	BgiM12388	5.8499	2.54841	6.79544	2.76457	NA	mRNA
BgiM36114-RA	BgiM36114	5.81529	2.53985	3.02921	1.59894	NA	mRNA
BgiM13628-RA	BgiM13628	5.80111	2.53633	8.28665	3.05079	NA	mRNA
BgiM22707-RA	BgiM22707	5.76274	2.52675	5.54605	2.47146	NA	mRNA
BgiM16043-RA	BgiM16043	5.70057	2.51111	7.27432	2.86281	NA	mRNA
BgiM01529-RA	BgiM01529	5.54759	2.47186	3.43876	1.78189	NA	mRNA
BgiM23728-RA	BgiM23728	5.41301	2.43643	8.01221	3.0022	NA	mRNA
BgiM01391-RA	BgiM01391	5.33156	2.41456	4.09633	2.03433	NA	mRNA
BgiM20783-RA	BgiM20783	5.19409	2.37687	9.09877	3.18567	NA	mRNA
BgiM25819-RA	BgiM25819	5.12873	2.3586	5.06711	2.34116	NA	mRNA
BgiM10619-RA	BgiM10619	5.08861	2.34727	5.57519	2.47902	NA	mRNA
BgiM15741-RA	BgiM15741	4.92949	2.30144	4.37054	2.12781	NA	mRNA
BgiM26509-RA	BgiM26509	4.84567	2.2767	7.01788	2.81104	NA	mRNA
BgiM30850-RA	BgiM30850	4.75849	2.2505	5.43671	2.44273	NA	mRNA
BgiM24371-RA	BgiM24371	4.74064	2.24508	6.21175	2.635	NA	mRNA
BgiM34411-RA	BgiM34411	4.67428	2.22474	6.40993	2.68031	NA	mRNA
BgiM25810-RA	BgiM25810	4.61171	2.2053	2.768	1.46884	NA	mRNA
BgiM34081-RA	BgiM34081	4.55084	2.18613	2.62701	1.39342	NA	mRNA
BgiM35149-RA	BgiM35149	4.49282	2.16762	3.9316	1.97512	NA	mRNA
BgiM08799-RA	BgiM08799	4.3698	2.12757	5.98113	2.58042	NA	mRNA
BgiM24520-RA	BgiM24520	4.32925	2.11412	5.48158	2.45459	NA	mRNA
BgiM00119-RA	BgiM00119	4.28968	2.10087	6.24341	2.64233	NA	mRNA
BgiM01619-RA	BgiM01619	4.26635	2.093	5.04654	2.33529	NA	mRNA
BgiM21191-RA	BgiM21191	4.21141	2.0743	4.75022	2.248	NA	mRNA
BgiM21572-RA	BgiM21572	4.18754	2.0661	5.15673	2.36646	NA	mRNA
BgiM27722-RA	BgiM27722	4.18578	2.0655	4.58218	2.19604	NA	mRNA
BgiM24176-RA	BgiM24176	4.07598	2.02715	3.3846	1.75899	NA	mRNA
BgiM03059-RA	BgiM03059	4.02413	2.00868	6.06925	2.60152	NA	mRNA
BgiM29513-RA	BgiM29513	4.01704	2.00613	3.68954	1.88344	NA	mRNA
BgiM20782-RA	BgiM20782	4.00186	2.00067	7.87318	2.97695	NA	mRNA
BgiM32841-RA	BgiM32841	3.96262	1.98645	4.49088	2.167	NA	mRNA
BgiM20536-RA	BgiM20536	3.95655	1.98424	3.10266	1.63351	NA	mRNA
BgiM32558-RA	BgiM32558	3.84866	1.94436	2.87188	1.52199	NA	mRNA
BgiM16418-RA	BgiM16418	3.83666	1.93985	4.14815	2.05247	NA	mRNA
BgiM13800-RA	BgiM13800	3.81512	1.93173	3.68639	1.88221	NA	mRNA
BgiM36006-RA	BgiM36006	3.73254	1.90016	3.86989	1.95229	NA	mRNA
BgiM04656-RA	BgiM04656	3.65491	1.86983	4.72752	2.24108	NA	mRNA
BgiM13532-RA	BgiM13532	3.64293	1.8651	4.11506	2.04091	NA	mRNA
BgiM30947-RA	BgiM30947	3.62199	1.85678	5.47627	2.45319	NA	mRNA
BgiM13834-RA	BgiM13834	3.61284	1.85313	3.69679	1.88627	NA	mRNA
BgiM01458-RA	BgiM01458	3.60643	1.85057	3.94641	1.98054	NA	mRNA
BgiM27666-RA	BgiM27666	3.60461	1.84984	4.12241	2.04349	NA	mRNA
BgiM00934-RA	BgiM00934	3.59984	1.84793	4.30668	2.10657	NA	mRNA
BgiM21392-RA	BgiM21392	3.56358	1.83333	4.28544	2.09944	NA	mRNA
BgiM24177-RA	BgiM24177	3.53148	1.82027	3.47121	1.79544	NA	mRNA
BgiM12168-RA	BgiM12168	3.52501	1.81763	3.67828	1.87903	NA	mRNA
BgiM04659-RA	BgiM04659	3.52376	1.81711	3.24138	1.69661	NA	mRNA
BgiM23566-RA	BgiM23566	3.50928	1.81118	4.03779	2.01356	NA	mRNA
BgiM32660-RA	BgiM32660	3.49138	1.8038	3.07031	1.61838	NA	mRNA
BgiM30264-RA	BgiM30264	3.47261	1.79602	3.59894	1.84757	NA	mRNA
BgiM11951-RA	BgiM11951	3.44499	1.7845	4.0724	2.02588	NA	mRNA
BgiM24782-RA	BgiM24782	3.41939	1.77374	3.42635	1.77667	NA	mRNA
BgiM22624-RA	BgiM22624	3.41533	1.77202	2.35526	1.23588	NA	mRNA
BgiM09794-RA	BgiM09794	3.37946	1.75679	2.92123	1.54657	NA	mRNA
BgiM35116-RA	BgiM35116	3.37482	1.75481	3.82422	1.93517	NA	mRNA
BgiM12261-RA	BgiM12261	3.35791	1.74756	2.68721	1.42611	NA	mRNA
BgiM31869-RA	BgiM31869	3.34911	1.74378	4.49508	2.16835	NA	mRNA
BgiM20696-RA	BgiM20696	3.34327	1.74126	3.14151	1.65146	NA	mRNA
BgiM14700-RA	BgiM14700	3.31845	1.73051	3.20451	1.6801	NA	mRNA
BgiM36471-RA	BgiM36471	3.31596	1.72942	2.55193	1.35159	NA	mRNA
BgiM25174-RA	BgiM25174	3.21832	1.68631	4.04457	2.01598	NA	mRNA
BgiM33355-RA	BgiM33355	3.21768	1.68602	3.33478	1.73759	NA	mRNA
BgiM06920-RA	BgiM06920	3.21375	1.68426	4.04076	2.01463	NA	mRNA
BgiM08748-RA	BgiM08748	3.21352	1.68415	4.46095	2.15735	NA	mRNA
BgiM36002-RA	BgiM36002	3.19163	1.67429	3.80627	1.92838	NA	mRNA
BgiM20700-RA	BgiM20700	3.18463	1.67113	3.17439	1.66648	NA	mRNA
BgiM28165-RA	BgiM28165	3.17532	1.6669	2.47509	1.30748	NA	mRNA
BgiM31211-RA	BgiM31211	3.16047	1.66014	3.76088	1.91107	NA	mRNA
BgiM31209-RA	BgiM31209	3.15288	1.65667	3.30361	1.72404	NA	mRNA
BgiM12391-RA	BgiM12391	3.151	1.65581	3.26224	1.70586	NA	mRNA
BgiM31127-RA	BgiM31127	3.12141	1.6422	3.48442	1.80092	NA	mRNA
BgiM08867-RA	BgiM08867	3.11463	1.63906	2.52235	1.33477	NA	mRNA
BgiM28952-RA	BgiM28952	3.05703	1.61213	3.78582	1.92061	NA	mRNA
BgiM16188-RA	BgiM16188	3.01234	1.59088	3.36984	1.75268	NA	mRNA
BgiM31188-RA	BgiM31188	3.01027	1.58989	3.74568	1.90523	NA	mRNA
BgiM34412-RA	BgiM34412	3.00874	1.58916	4.84223	2.27567	NA	mRNA
BgiM16555-RA	BgiM16555	2.98597	1.5782	3.11337	1.63848	NA	mRNA
BgiM31399-RA	BgiM31399	2.97271	1.57178	3.37586	1.75525	NA	mRNA
BgiM18820-RA	BgiM18820	2.93674	1.55422	2.45294	1.29451	NA	mRNA
BgiM30263-RA	BgiM30263	2.90474	1.53841	3.35662	1.74701	NA	mRNA
BgiM24248-RA	BgiM24248	2.88206	1.5271	3.26948	1.70906	NA	mRNA
BgiM31122-RA	BgiM31122	2.86043	1.51623	2.48295	1.31205	NA	mRNA
BgiM14681-RA	BgiM14681	2.85585	1.51392	3.05761	1.61241	NA	mRNA
BgiM32024-RA	BgiM32024	2.85207	1.51201	2.6193	1.38918	NA	mRNA
BgiM30796-RA	BgiM30796	2.84927	1.51059	3.17917	1.66865	NA	mRNA
BgiM35011-RA	BgiM35011	2.84183	1.50682	2.59707	1.37689	NA	mRNA
BgiM34442-RA	BgiM34442	2.80621	1.48862	3.74487	1.90491	NA	mRNA
BgiM36083-RA	BgiM36083	2.80388	1.48742	2.37793	1.24971	NA	mRNA
BgiM24178-RA	BgiM24178	2.80121	1.48605	2.35955	1.23851	NA	mRNA
BgiM19671-RA	BgiM19671	2.7977	1.48424	4.08356	2.02983	NA	mRNA
BgiM36001-RA	BgiM36001	2.79038	1.48046	3.05936	1.61323	NA	mRNA
BgiM30624-RA	BgiM30624	2.78907	1.47978	3.10592	1.63502	NA	mRNA
BgiM31210-RA	BgiM31210	2.77724	1.47365	2.59227	1.37422	NA	mRNA
BgiM00352-RA	BgiM00352	2.77199	1.47092	3.7623	1.91162	NA	mRNA
BgiM15937-RA	BgiM15937	2.76173	1.46557	2.7277	1.44768	NA	mRNA
BgiM30179-RA	BgiM30179	2.74371	1.45613	3.09806	1.63136	NA	mRNA
BgiM31105-RA	BgiM31105	2.73614	1.45214	2.12872	1.08999	NA	mRNA
BgiM22099-RA	BgiM22099	2.72908	1.44841	3.922	1.97159	NA	mRNA
BgiM33943-RA	BgiM33943	2.69839	1.4321	2.85321	1.51258	NA	mRNA
BgiM27171-RA	BgiM27171	2.69729	1.43151	3.15619	1.65818	NA	mRNA
BgiM06421-RA	BgiM06421	2.67431	1.41917	2.51935	1.33305	NA	mRNA
BgiM10060-RA	BgiM10060	2.67154	1.41767	2.35762	1.23733	NA	mRNA
BgiM15853-RA	BgiM15853	2.66318	1.41315	2.90982	1.54093	NA	mRNA
BgiM17012-RA	BgiM17012	2.66233	1.41269	2.42408	1.27744	NA	mRNA
BgiM14809-RA	BgiM14809	2.66004	1.41145	2.35369	1.23493	NA	mRNA
BgiM25947-RA	BgiM25947	2.6488	1.40534	2.77815	1.47413	NA	mRNA
BgiM31870-RA	BgiM31870	2.63688	1.39883	3.13963	1.65059	NA	mRNA
BgiM33544-RA	BgiM33544	2.63238	1.39637	2.78401	1.47716	NA	mRNA
BgiM30801-RA	BgiM30801	2.62941	1.39474	2.58425	1.36974	NA	mRNA
BgiM09275-RA	BgiM09275	2.62246	1.39092	2.708	1.43723	NA	mRNA
BgiM33353-RA	BgiM33353	2.61824	1.3886	2.85862	1.51532	NA	mRNA
BgiM31208-RA	BgiM31208	2.61813	1.38854	2.30547	1.20506	NA	mRNA
BgiM31275-RA	BgiM31275	2.6133	1.38587	2.34509	1.22964	NA	mRNA
BgiM31345-RA	BgiM31345	2.61134	1.38479	2.55078	1.35094	NA	mRNA
BgiM14761-RA	BgiM14761	2.61069	1.38443	2.02411	1.01729	NA	mRNA
BgiM14936-RA	BgiM14936	2.60993	1.38401	3.60943	1.85177	NA	mRNA
BgiM06839-RA	BgiM06839	2.60216	1.37971	3.14172	1.65156	NA	mRNA
BgiM34522-RA	BgiM34522	2.59607	1.37633	3.35117	1.74467	NA	mRNA
BgiM09699-RA	BgiM09699	2.59372	1.37502	3.53793	1.82291	NA	mRNA
BgiM13065-RA	BgiM13065	2.57994	1.36734	2.82892	1.50025	NA	mRNA
BgiM12359-RA	BgiM12359	2.56007	1.35618	2.38955	1.25674	NA	mRNA
BgiM28199-RA	BgiM28199	2.55076	1.35093	2.83225	1.50195	NA	mRNA
BgiM31861-RA	BgiM31861	2.54754	1.3491	3.37179	1.75352	NA	mRNA
BgiM32530-RA	BgiM32530	2.53701	1.34313	2.7748	1.47238	NA	mRNA
BgiM20903-RA	BgiM20903	2.52548	1.33656	2.23375	1.15947	NA	mRNA
BgiM07704-RA	BgiM07704	2.51213	1.32891	2.29178	1.19647	NA	mRNA
BgiM13641-RA	BgiM13641	2.49495	1.31901	2.79652	1.48363	NA	mRNA
BgiM34052-RA	BgiM34052	2.48824	1.31513	3.12706	1.64481	NA	mRNA
BgiM11967-RA	BgiM11967	2.47627	1.30817	2.0644	1.04572	NA	mRNA
BgiM15514-RA	BgiM15514	2.47381	1.30673	2.27193	1.18392	NA	mRNA
BgiM20633-RA	BgiM20633	2.47062	1.30487	2.94548	1.5585	NA	mRNA
BgiM27430-RA	BgiM27430	2.4654	1.30182	2.61885	1.38893	NA	mRNA
BgiM22795-RA	BgiM22795	2.46284	1.30032	2.54364	1.34689	NA	mRNA
BgiM10026-RA	BgiM10026	2.45033	1.29298	3.92372	1.97222	NA	mRNA
BgiM13911-RA	BgiM13911	2.44891	1.29214	2.21412	1.14673	NA	mRNA
BgiM20898-RA	BgiM20898	2.44859	1.29195	2.22367	1.15294	NA	mRNA
BgiM30208-RA	BgiM30208	2.4454	1.29007	2.42428	1.27756	NA	mRNA
BgiM31004-RA	BgiM31004	2.44426	1.2894	2.15789	1.10962	NA	mRNA
BgiM14502-RA	BgiM14502	2.43386	1.28325	2.19677	1.13538	NA	mRNA
BgiM32020-RA	BgiM32020	2.42674	1.27902	2.71444	1.44065	NA	mRNA
BgiM16042-RA	BgiM16042	2.42551	1.27829	2.49693	1.32016	NA	mRNA
BgiM35113-RA	BgiM35113	2.41615	1.27271	2.35734	1.23716	NA	mRNA
BgiM12290-RA	BgiM12290	2.41126	1.26979	3.66646	1.87439	NA	mRNA
BgiM31322-RA	BgiM31322	2.40053	1.26336	2.0984	1.06929	NA	mRNA
BgiM31263-RA	BgiM31263	2.39761	1.2616	3.01565	1.59247	NA	mRNA
BgiM30936-RA	BgiM30936	2.39587	1.26055	2.17848	1.12332	NA	mRNA
BgiM11770-RA	BgiM11770	2.39576	1.26049	2.44462	1.28961	NA	mRNA
BgiM06464-RA	BgiM06464	2.3946	1.25979	2.18065	1.12476	NA	mRNA
BgiM21540-RA	BgiM21540	2.38538	1.25422	2.20618	1.14155	NA	mRNA
BgiM34378-RA	BgiM34378	2.3807	1.25139	2.15222	1.10583	NA	mRNA
BgiM10184-RA	BgiM10184	2.36974	1.24473	3.03974	1.60395	NA	mRNA
BgiM06463-RA	BgiM06463	2.36817	1.24377	2.26231	1.1778	NA	mRNA
BgiM29975-RA	BgiM29975	2.36545	1.24211	3.17325	1.66596	NA	mRNA
BgiM00810-RA	BgiM00810	2.35705	1.23698	2.5862	1.37083	NA	mRNA
BgiM25998-RA	BgiM25998	2.35209	1.23394	2.74661	1.45765	NA	mRNA
BgiM12650-RA	BgiM12650	2.34436	1.22919	2.51332	1.32959	NA	mRNA
BgiM02923-RA	BgiM02923	2.33379	1.22267	2.51957	1.33318	NA	mRNA
BgiM06477-RA	BgiM06477	2.33106	1.22098	2.25752	1.17474	NA	mRNA
BgiM28481-RA	BgiM28481	2.33088	1.22087	2.6036	1.38051	NA	mRNA
BgiM33685-RA	BgiM33685	2.3243	1.21679	2.44132	1.28766	NA	mRNA
BgiM19716-RA	BgiM19716	2.31789	1.21281	2.72175	1.44453	NA	mRNA
BgiM32476-RA	BgiM32476	2.31516	1.21111	2.309	1.20727	NA	mRNA
BgiM20962-RA	BgiM20962	2.31463	1.21078	2.11484	1.08055	NA	mRNA
BgiM20897-RA	BgiM20897	2.31149	1.20882	2.6549	1.40866	NA	mRNA
BgiM34895-RA	BgiM34895	2.30699	1.20601	2.60785	1.38286	NA	mRNA
BgiM02963-RA	BgiM02963	2.30207	1.20293	2.22526	1.15397	NA	mRNA
BgiM20537-RA	BgiM20537	2.28893	1.19467	2.18296	1.12628	NA	mRNA
BgiM30421-RA	BgiM30421	2.28307	1.19097	2.56642	1.35976	NA	mRNA
BgiM28815-RA	BgiM28815	2.26219	1.17772	2.3816	1.25193	NA	mRNA
BgiM04058-RA	BgiM04058	2.25007	1.16997	2.80926	1.49019	NA	mRNA
BgiM20258-RA	BgiM20258	2.24504	1.16674	2.27838	1.18801	NA	mRNA
BgiM18682-RA	BgiM18682	2.23101	1.1577	3.26586	1.70746	NA	mRNA
BgiM24179-RA	BgiM24179	2.22909	1.15646	2.12012	1.08415	NA	mRNA
BgiM30968-RA	BgiM30968	2.22164	1.15163	2.96415	1.56762	NA	mRNA
BgiM26148-RA	BgiM26148	2.21859	1.14965	2.90419	1.53814	NA	mRNA
BgiM22368-RA	BgiM22368	2.21655	1.14832	2.46687	1.30268	NA	mRNA
BgiM13569-RA	BgiM13569	2.21396	1.14663	3.04349	1.60572	NA	mRNA
BgiM34323-RA	BgiM34323	2.21384	1.14655	2.40757	1.26758	NA	mRNA
BgiM24372-RA	BgiM24372	2.21038	1.14429	2.22127	1.15138	NA	mRNA
BgiM20068-RA	BgiM20068	2.20461	1.14052	2.56466	1.35877	NA	mRNA
BgiM21056-RA	BgiM21056	2.2041	1.14019	3.35381	1.7458	NA	mRNA
BgiM15081-RA	BgiM15081	2.19381	1.13344	2.25624	1.17392	NA	mRNA
BgiM31072-RA	BgiM31072	2.18576	1.12814	2.29828	1.20055	NA	mRNA
BgiM08967-RA	BgiM08967	2.17789	1.12293	2.84563	1.50875	NA	mRNA
BgiM26384-RA	BgiM26384	2.17381	1.12023	3.42964	1.77806	NA	mRNA
BgiM17426-RA	BgiM17426	2.17359	1.12008	2.17619	1.12181	NA	mRNA
BgiM35346-RA	BgiM35346	2.16079	1.11156	2.84303	1.50743	NA	mRNA
BgiM13531-RA	BgiM13531	2.15346	1.10665	2.48588	1.31376	NA	mRNA
BgiM30766-RA	BgiM30766	2.14355	1.1	2.15631	1.10856	NA	mRNA
BgiM34236-RA	BgiM34236	2.1308	1.0914	2.18161	1.12539	NA	mRNA
BgiM33393-RA	BgiM33393	2.12794	1.08946	2.26132	1.17716	NA	mRNA
BgiM16390-RA	BgiM16390	2.11695	1.08199	2.27453	1.18557	NA	mRNA
BgiM27021-RA	BgiM27021	2.11131	1.07814	2.48832	1.31517	NA	mRNA
BgiM31319-RA	BgiM31319	2.10634	1.07474	2.18478	1.12749	NA	mRNA
BgiM02422-RA	BgiM02422	2.09548	1.06728	2.27909	1.18846	NA	mRNA
BgiM09672-RA	BgiM09672	2.0817	1.05776	2.39007	1.25705	NA	mRNA
BgiM23250-RA	BgiM23250	2.07635	1.05405	2.5523	1.3518	NA	mRNA
BgiM13296-RA	BgiM13296	2.07126	1.05051	2.03209	1.02296	NA	mRNA
BgiM13768-RA	BgiM13768	2.06976	1.04947	2.28164	1.19007	NA	mRNA
BgiM10839-RA	BgiM10839	2.05753	1.04091	2.18873	1.13009	NA	mRNA
BgiM26744-RA	BgiM26744	2.05501	1.03915	2.24276	1.16527	NA	mRNA
BgiM35207-RA	BgiM35207	2.04681	1.03338	2.37561	1.2483	NA	mRNA
BgiM13588-RA	BgiM13588	2.04427	1.03159	2.05096	1.0363	NA	mRNA
BgiM02832-RA	BgiM02832	2.02403	1.01723	2.58756	1.37159	NA	mRNA
BgiM34237-RA	BgiM34237	2.01228	1.00883	2.02449	1.01756	NA	mRNA
BgiM11916-RA	BgiM11916	2.00805	1.00579	2.24505	1.16675	NA	mRNA
BgiM32659-RA	BgiM32659	2.00367	1.00265	2.13065	1.0913	NA	mRNA
BgiM03018-RA	BgiM03018	0.487303	-1.03711	0.454764	-1.13681	NA	mRNA
BgiM01945-RA	BgiM01945	0.487238	-1.0373	0.46059	-1.11844	NA	mRNA
BgiM21798-RA	BgiM21798	0.485608	-1.04214	0.46192	-1.11428	NA	mRNA
BgiM12474-RA	BgiM12474	0.484595	-1.04515	0.493097	-1.02006	NA	mRNA
BgiM30353-RA	BgiM30353	0.484086	-1.04666	0.431343	-1.21309	NA	mRNA
BgiM20874-RA	BgiM20874	0.480335	-1.05789	0.412536	-1.27741	NA	mRNA
BgiM23420-RA	BgiM23420	0.474817	-1.07456	0.475605	-1.07216	NA	mRNA
BgiM13453-RA	BgiM13453	0.470504	-1.08772	0.381872	-1.38884	NA	mRNA
BgiM22602-RA	BgiM22602	0.46896	-1.09246	0.397882	-1.32959	NA	mRNA
BgiM22604-RA	BgiM22604	0.467991	-1.09545	0.478021	-1.06486	NA	mRNA
BgiM13075-RA	BgiM13075	0.464185	-1.10723	0.468403	-1.09418	NA	mRNA
BgiM33154-RA	BgiM33154	0.456522	-1.13124	0.345951	-1.53136	NA	mRNA
BgiM18987-RA	BgiM18987	0.456204	-1.13225	0.402501	-1.31294	NA	mRNA
BgiM33223-RA	BgiM33223	0.448398	-1.15715	0.362907	-1.46233	NA	mRNA
BgiM10347-RA	BgiM10347	0.446134	-1.16445	0.484252	-1.04617	NA	mRNA
BgiM30325-RA	BgiM30325	0.44408	-1.17111	0.370928	-1.43079	NA	mRNA
BgiM09810-RA	BgiM09810	0.441994	-1.1779	0.380868	-1.39264	NA	mRNA
BgiM00831-RA	BgiM00831	0.439283	-1.18678	0.446687	-1.16267	NA	mRNA
BgiM17283-RA	BgiM17283	0.438032	-1.19089	0.331105	-1.59464	NA	mRNA
BgiM07550-RA	BgiM07550	0.437764	-1.19177	0.400093	-1.32159	NA	mRNA
BgiM07115-RA	BgiM07115	0.437527	-1.19256	0.294784	-1.76227	NA	mRNA
BgiM05580-RA	BgiM05580	0.437219	-1.19357	0.434677	-1.20199	NA	mRNA
BgiM35167-RA	BgiM35167	0.437172	-1.19373	0.290012	-1.78581	NA	mRNA
BgiM36066-RA	BgiM36066	0.436393	-1.1963	0.485711	-1.04183	NA	mRNA
BgiM28128-RA	BgiM28128	0.435557	-1.19907	0.422285	-1.24371	NA	mRNA
BgiM30413-RA	BgiM30413	0.432616	-1.20884	0.340956	-1.55234	NA	mRNA
BgiM12188-RA	BgiM12188	0.430341	-1.21645	0.344817	-1.5361	NA	mRNA
BgiM18690-RA	BgiM18690	0.426539	-1.22925	0.404382	-1.30621	NA	mRNA
BgiM19536-RA	BgiM19536	0.421239	-1.24729	0.398137	-1.32866	NA	mRNA
BgiM19787-RA	BgiM19787	0.419831	-1.25212	0.351271	-1.50934	NA	mRNA
BgiM15667-RA	BgiM15667	0.419828	-1.25213	0.49756	-1.00706	NA	mRNA
BgiM20118-RA	BgiM20118	0.419304	-1.25393	0.395793	-1.33718	NA	mRNA
BgiM09263-RA	BgiM09263	0.417765	-1.25923	0.414882	-1.26923	NA	mRNA
BgiM19889-RA	BgiM19889	0.414332	-1.27114	0.392615	-1.34881	NA	mRNA
BgiM28518-RA	BgiM28518	0.412707	-1.27681	0.380737	-1.39313	NA	mRNA
BgiM34808-RA	BgiM34808	0.409811	-1.28697	0.449469	-1.15371	NA	mRNA
BgiM07102-RA	BgiM07102	0.407998	-1.29337	0.357792	-1.48281	NA	mRNA
BgiM02008-RA	BgiM02008	0.406432	-1.29891	0.302573	-1.72464	NA	mRNA
BgiM28449-RA	BgiM28449	0.404544	-1.30563	0.341621	-1.54953	NA	mRNA
BgiM04784-RA	BgiM04784	0.40408	-1.30729	0.35466	-1.49549	NA	mRNA
BgiM09264-RA	BgiM09264	0.402787	-1.31191	0.472263	-1.08234	NA	mRNA
BgiM17260-RA	BgiM17260	0.400838	-1.31891	0.393691	-1.34487	NA	mRNA
BgiM36413-RA	BgiM36413	0.398712	-1.32658	0.351764	-1.50732	NA	mRNA
BgiM27024-RA	BgiM27024	0.398708	-1.32659	0.434046	-1.20408	NA	mRNA
BgiM34079-RA	BgiM34079	0.390157	-1.35787	0.370617	-1.432	NA	mRNA
BgiM01623-RA	BgiM01623	0.386172	-1.37268	0.284632	-1.81283	NA	mRNA
BgiM16448-RA	BgiM16448	0.381196	-1.3914	0.303629	-1.71962	NA	mRNA
BgiM17109-RA	BgiM17109	0.380229	-1.39506	0.342761	-1.54472	NA	mRNA
BgiM16747-RA	BgiM16747	0.376812	-1.40808	0.322255	-1.63372	NA	mRNA
BgiM32246-RA	BgiM32246	0.369247	-1.43734	0.169105	-2.56401	NA	mRNA
BgiM17022-RA	BgiM17022	0.368416	-1.44059	0.314025	-1.67105	NA	mRNA
BgiM24275-RA	BgiM24275	0.365643	-1.45149	0.383031	-1.38447	NA	mRNA
BgiM32580-RA	BgiM32580	0.36311	-1.46152	0.250391	-1.99774	NA	mRNA
BgiM35361-RA	BgiM35361	0.363062	-1.46171	0.399023	-1.32545	NA	mRNA
BgiM00863-RA	BgiM00863	0.354173	-1.49747	0.498563	-1.00415	NA	mRNA
BgiM28063-RA	BgiM28063	0.353375	-1.50073	0.343474	-1.54173	NA	mRNA
[truncated: 1,915 more rows]

## Sheet: c-2-40 dpi only
Table S8. Summary of the differentially expressed genes in iM line snails infected with S. mansoni at different time point
Transcript ID	GeneID	FC(iM line vs. Sm_2dpi)	log2FC(iM line vs. Sm_2dpi)	FC(iM line vs. Sm_40dpi)	log2FC(iM line vs. Sm_40dpi)	Annotation	Transcript Type
BgiM28338-RA	BgiM28338	5.09119	2.348	0.0605635	-4.04541	alpha-(1 3)-fucosyltransferase C	mRNA
BgiM21508-RA	BgiM21508	4.80178	2.26357	0.00197464	-8.9842	alpha-amylase	mRNA
BgiM29711-RA	BgiM29711	2.6918	1.42857	0.284454	-1.81373	BgMFREP20.1	mRNA
BgiM15415-RA	BgiM15415	0.109331	-3.19322	0.0111268	-6.48982	bone morphogenetic protein 1	mRNA
BgiM27652-RA	BgiM27652	3.13074	1.6465	0.376515	-1.40922	cartilage matrix protein	mRNA
BgiM24577-RA	BgiM24577	11.3502	3.50465	0.29458	-1.76327	cell wall integrity and stress response component 4	mRNA
BgiM33431-RA	BgiM33431	4.07979	2.02849	0.325305	-1.62014	collagen alpha-1(XII) chain	mRNA
BgiM34405-RA	BgiM34405	0.201212	-2.31321	0.00998247	-6.64639	collagen alpha-6(VI) chain	mRNA
BgiM09574-RA	BgiM09574	0.0544728	-4.19832	0.160664	-2.63788	cytochrome P450 2J1	mRNA
BgiM25126-RA	BgiM25126	16.0874	4.00786	0.0249982	-5.32203	deleted in malignant brain tumors 1 protein	mRNA
BgiM09327-RA	BgiM09327	0.426879	-1.2281	2.15383	1.1069	FK506-binding protein 5	mRNA
BgiM04102-RA	BgiM04102	54.9092	5.77897	0.150682	-2.73042	G-protein coupled receptor GRL101	mRNA
BgiM16152-RA	BgiM16152	3.44197	1.78323	0.235354	-2.0871	gamma-aminobutyric acid type B receptor subunit 2	mRNA
BgiM30374-RA	BgiM30374	13.6819	3.7742	0.160228	-2.6418	heparan sulfate glucosamine 3-O-sulfotransferase 1	mRNA
BgiM13117-RA	BgiM13117	9.47511	3.24414	0.15465	-2.69292	heparan sulfate glucosamine 3-O-sulfotransferase 1	mRNA
BgiM11801-RA	BgiM11801	2.72654	1.44707	0.346205	-1.5303	keratin-associated protein 9-1	mRNA
BgiM15199-RA	BgiM15199	18.7859	4.23158	0.0392782	-4.67013	lactase-phlorizin hydrolase	mRNA
lncRNA278	-	4.96601	2.31209	0.20111	-2.31395	lncRNA278	lncRNA
BgiM14745-RA	BgiM14745	10.9984	3.45923	0.370662	-1.43182	low affinity immunoglobulin epsilon Fc receptor	mRNA
BgiM34996-RA	BgiM34996	0.350362	-1.51308	2.50534	1.32501	muscle M-line assembly protein unc-89	mRNA
BgiM11425-RA	BgiM11425	151.86	7.2466	0.213715	-2.22624	NA	mRNA
BgiM33787-RA	BgiM33787	61.4368	5.94103	0.233582	-2.098	NA	mRNA
BgiM31440-RA	BgiM31440	38.5314	5.26796	0.0239251	-5.38533	NA	mRNA
BgiM35368-RA	BgiM35368	25.9474	4.69752	0.347264	-1.5259	NA	mRNA
BgiM31406-RA	BgiM31406	20.9596	4.38954	0.0216724	-5.528	NA	mRNA
BgiM03700-RA	BgiM03700	14.0651	3.81405	0.0232932	-5.42395	NA	mRNA
BgiM00993-RA	BgiM00993	10.2101	3.35193	0.109372	-3.19268	NA	mRNA
BgiM19397-RA	BgiM19397	9.64343	3.26955	0.342546	-1.54563	NA	mRNA
BgiM21462-RA	BgiM21462	9.23322	3.20683	0.353012	-1.50221	NA	mRNA
BgiM23651-RA	BgiM23651	8.47754	3.08364	0.0209268	-5.57851	NA	mRNA
BgiM11663-RA	BgiM11663	7.90802	2.98332	0.210999	-2.24469	NA	mRNA
BgiM23652-RA	BgiM23652	6.4791	2.69579	0.0136522	-6.19472	NA	mRNA
BgiM35119-RA	BgiM35119	4.7878	2.25936	0.0669429	-3.90092	NA	mRNA
BgiM26356-RA	BgiM26356	3.69045	1.8838	0.184016	-2.4421	NA	mRNA
BgiM09089-RA	BgiM09089	2.97485	1.57282	0.284537	-1.81331	NA	mRNA
BgiM31196-RA	BgiM31196	2.77277	1.47133	0.239578	-2.06144	NA	mRNA
BgiM33959-RA	BgiM33959	2.48026	1.31049	0.319186	-1.64753	NA	mRNA
BgiM35791-RA	BgiM35791	0.458195	-1.12597	0.461259	-1.11635	NA	mRNA
BgiM23263-RA	BgiM23263	0.423132	-1.24082	0.287744	-1.79714	NA	mRNA
BgiM13698-RA	BgiM13698	7.21344	2.85069	0.0299398	-5.06179	neurotrypsin	mRNA
BgiM28979-RA	BgiM28979	0.252822	-1.98381	0.00986372	-6.66365	pathogenesis-related protein PR-1	mRNA
BgiM25238-RA	BgiM25238	0.184058	-2.44177	0.00634549	-7.30005	perlucin	mRNA
BgiM17425-RA	BgiM17425	0.366731	-1.4472	2.94798	1.55973	Phospholipase A2 major isoenzyme	mRNA
BgiM33738-RA	BgiM33738	2.07815	1.0553	0.172006	-2.53947	prolyl 4-hydroxylase subunit alpha-2	mRNA
BgiM09721-RA	BgiM09721	0.458917	-1.12369	0.142215	-2.81386	prostaglandin reductase 1	mRNA
BgiM25934-RA	BgiM25934	9.21366	3.20377	0.0208757	-5.58203	serine carboxypeptidase CPVL	mRNA
BgiM32204-RA	BgiM32204	3.91979	1.97078	3.46707	1.79372	stimulated by retinoic acid 6 protein	mRNA
BgiM14501-RA	BgiM14501	174.611	7.448	0.0310415	-5.00966	thyrotropin-releasing hormone-degrading ectoenzyme	mRNA
BgiM19627-RA	BgiM19627	18.9044	4.24065	11.7478	3.55432	TLR cluster1 member 11	mRNA
BgiM29561-RA	BgiM29561	0.0989554	-3.33708	0.000744914	-10.3906	von Willebrand factor C and EGF domain-containing protein	mRNA

## Sheet: d-8-40 dpi only
Table S8. Summary of the differentially expressed genes in iM line snails infected with S. mansoni at different time point
Transcript ID	GeneID	FC(iM line vs. Sm_8dpi)	log2FC(iM line vs. Sm_8dpi)	FC(iM line vs. Sm_40dpi)	log2FC(iM line vs. Sm_40dpi)	Annotation	Transcript Type
BgiM06035-RA	BgiM06035	0.00230434	-8.76143	0.0209719	-5.5754	4-aminobutyrate aminotransferase mitochondrial-like isoform X1	mRNA
BgiM19914-RA	BgiM19914	5.94774	2.57234	3.45048	1.7868	60 kDa neurofilament protein	mRNA
BgiM20767-RA	BgiM20767	0.00623361	-7.32572	0.0543754	-4.2009	A disintegrin and metalloproteinase with thrombospondin motifs 9	mRNA
BgiM32404-RA	BgiM32404	0.156232	-2.67824	0.245377	-2.02693	acetylcholine-binding protein	mRNA
BgiM04621-RA	BgiM04621	0.00813621	-6.94143	0.0613806	-4.02607	acidic mammalian chitinase	mRNA
BgiM33126-RA	BgiM33126	2.7885	1.47949	0.183196	-2.44854	AIG	mRNA
BgiM34949-RA	BgiM34949	0.118446	-3.0777	0.122948	-3.02388	alpha-(1 3)-fucosyltransferase C	mRNA
BgiM00588-RA	BgiM00588	2.28346	1.19122	0.223723	-2.16021	alpha-(1 3)-fucosyltransferase C	mRNA
BgiM01282-RA	BgiM01282	0.270046	-1.88872	0.0318393	-4.97305	angiotensin-converting enzyme	mRNA
BgiM12298-RA	BgiM12298	0.010691	-6.54746	0.0264837	-5.23875	antigen b membrane protein	mRNA
BgiM23720-RA	BgiM23720	0.0333281	-4.90712	0.0579065	-4.11013	battenin-like isoform X1	mRNA
BgiM27641-RA	BgiM27641	0.0520847	-4.263	0.00658694	-7.24617	beta-1 3-glucan-binding protein	mRNA
BgiM17810-RA	BgiM17810	0.0132013	-6.24318	0.102814	-3.28189	beta-1 3-glucan-binding protein-like isoform X3	mRNA
BgiM27871-RA	BgiM27871	0.0069733	-7.16394	0.0324337	-4.94636	beta-D-xylosidase 7	mRNA
BgiM18317-RA	BgiM18317	0.0128403	-6.28318	0.0539453	-4.21236	BgMCR2.p1	mRNA
BgiM30956-RA	BgiM30956	3.41039	1.76994	0.494904	-1.01478	BTB/POZ domain-containing protein KCTD6	mRNA
BgiM18463-RA	BgiM18463	0.0695343	-3.84613	0.393687	-1.34488	Canalicular multispecific organic anion transporter 2	mRNA
BgiM08833-RA	BgiM08833	0.00575867	-7.44005	0.092654	-3.432	collagen alpha-1(XIV) chain	mRNA
BgiM26326-RA	BgiM26326	0.00512378	-7.60857	0.0575232	-4.11971	contactin	mRNA
BgiM25790-RA	BgiM25790	0.0157046	-5.99267	0.0686698	-3.86418	deleted in malignant brain tumors 1 protein	mRNA
BgiM26434-RA	BgiM26434	0.0183294	-5.7697	0.065491	-3.93256	DSC-2	mRNA
BgiM35803-RA	BgiM35803	0.00388622	-8.00742	0.0420232	-4.57267	EF-hand domain-containing protein d1	mRNA
BgiM31802-RA	BgiM31802	0.0456338	-4.45375	0.0200613	-5.63944	endo-1 3(4)-beta-glucanase 1	mRNA
BgiM31801-RA	BgiM31801	0.0186267	-5.74648	0.0195886	-5.67384	endo-1 3(4)-beta-glucanase 1	mRNA
BgiM31800-RA	BgiM31800	0.00387729	-8.01074	0.0147608	-6.08208	Endo-1 3(4)-beta-glucanase 1	mRNA
BgiM24227-RA	BgiM24227	0.00747023	-7.06463	0.0768472	-3.70186	endoglucanase	mRNA
BgiM25891-RA	BgiM25891	0.00890494	-6.81118	0.0557594	-4.16464	endoglucanase A	mRNA
BgiM14438-RA	BgiM14438	0.0231166	-5.43492	0.0357658	-4.80528	fibrinogen-related protein K2 precursor	mRNA
BgiM24653-RA	BgiM24653	0.409525	-1.28798	0.483119	-1.04955	glutathione S-transferase 4-like isoform X1	mRNA
BgiM21033-RA	BgiM21033	0.0174202	-5.8431	0.0939256	-3.41234	glycosyltransferase STELLO1 isoform X2	mRNA
BgiM01497-RA	BgiM01497	0.117971	-3.0835	0.221187	-2.17666	hydroxylysine kinase-like isoform X2	mRNA
BgiM13102-RA	BgiM13102	3.17886	1.66851	3.92222	1.97167	kynurenine formamidase	mRNA
BgiM10676-RA	BgiM10676	3.43217	1.77912	4.83568	2.27372	kynurenine formamidase	mRNA
BgiM35173-RA	BgiM35173	0.33507	-1.57746	0.00607041	-7.36399	L-amino-acid oxidase	mRNA
BgiM15204-RA	BgiM15204	0.0225759	-5.46907	0.0201999	-5.62951	lactase-phlorizin hydrolase	mRNA
BgiM21580-RA	BgiM21580	0.00464839	-7.74905	0.081707	-3.6134	low-density lipoprotein receptor	mRNA
BgiM08837-RA	BgiM08837	0.00883878	-6.82194	0.0540033	-4.21081	low-density lipoprotein receptor-related protein-like isoform X1	mRNA
BgiM25052-RA	BgiM25052	0.00539828	-7.53328	0.0649502	-3.94452	macrophage mannose receptor 1	mRNA
BgiM24348-RA	BgiM24348	0.0138415	-6.17485	0.0480467	-4.37942	MAM and LDL-receptor class a domain-containing protein 2	mRNA
BgiM24347-RA	BgiM24347	0.00446217	-7.80804	0.0302176	-5.04847	MAM and LDL-receptor class A domain-containing protein 2	mRNA
BgiM22226-RA	BgiM22226	0.00754005	-7.05121	0.0577706	-4.11352	mannan endo-1 4-beta-mannosidase-like precursor	mRNA
BgiM21594-RA	BgiM21594	0.0178104	-5.81114	0.0419638	-4.57471	mannan endo-1 4-beta-mannosidase-like precursor	mRNA
BgiM26427-RA	BgiM26427	0.0759336	-3.71912	0.0654146	-3.93424	mucin-like protein	mRNA
BgiM26020-RA	BgiM26020	0.00864887	-6.85327	0.0769038	-3.7008	multiple epidermal growth factor-like domains 10	mRNA
BgiM26421-RA	BgiM26421	0.0129131	-6.27502	0.0365125	-4.77547	multiple epidermal growth factor-like domains protein 11	mRNA
BgiM10932-RA	BgiM10932	3.01968	1.5944	0.358909	-1.47831	myogenesis-regulating glycosidase	mRNA
BgiM14919-RA	BgiM14919	2.56025	1.35628	0.425688	-1.23213	myophilin-like isoform X2	mRNA
BgiM26094-RA	BgiM26094	2.38213	1.25225	0.15367	-2.7021	myosin-7	mRNA
BgiM35805-RA	BgiM35805	0.00211837	-8.88283	0.00940619	-6.73217	NA	mRNA
BgiM35804-RA	BgiM35804	0.00262685	-8.57245	0.0327429	-4.93268	NA	mRNA
BgiM35801-RA	BgiM35801	0.00519694	-7.58812	0.079488	-3.65312	NA	mRNA
BgiM32409-RA	BgiM32409	2.93686	1.55428	0.0628937	-3.99094	NA	mRNA
BgiM32377-RA	BgiM32377	0.00557173	-7.48766	0.0134659	-6.21455	NA	mRNA
BgiM31711-RA	BgiM31711	0.0190174	-5.71654	0.0867455	-3.52707	NA	mRNA
BgiM31710-RA	BgiM31710	0.015288	-6.03146	0.0560114	-4.15814	NA	mRNA
BgiM30556-RA	BgiM30556	0.038968	-4.68156	0.154778	-2.69173	NA	mRNA
BgiM30442-RA	BgiM30442	0.00309048	-8.33795	0.0440121	-4.50596	NA	mRNA
BgiM23626-RA	BgiM23626	0.0109659	-6.51084	0.0642283	-3.96065	NA	mRNA
BgiM21751-RA	BgiM21751	0.15971	-2.64647	0.0284419	-5.13584	NA	mRNA
BgiM21095-RA	BgiM21095	0.0135879	-6.20153	0.0416357	-4.58603	NA	mRNA
BgiM20153-RA	BgiM20153	0.0154913	-6.0124	0.0492267	-4.34441	NA	mRNA
BgiM19260-RA	BgiM19260	0.156525	-2.67553	0.0623344	-4.00383	NA	mRNA
BgiM16158-RA	BgiM16158	0.0641607	-3.96217	0.0372751	-4.74565	NA	mRNA
BgiM12303-RA	BgiM12303	0.00390394	-8.00085	0.0600041	-4.05879	NA	mRNA
BgiM11279-RA	BgiM11279	0.0185959	-5.74887	0.0603693	-4.05004	NA	mRNA
BgiM10667-RA	BgiM10667	0.0060757	-7.36273	0.0365654	-4.77338	NA	mRNA
BgiM10552-RA	BgiM10552	0.0124536	-6.3273	0.0547463	-4.19109	NA	mRNA
BgiM10164-RA	BgiM10164	0.0213811	-5.54752	0.019126	-5.70832	NA	mRNA
BgiM06218-RA	BgiM06218	0.0105362	-6.5685	0.0632034	-3.98385	NA	mRNA
BgiM03356-RA	BgiM03356	0.0131307	-6.25092	0.072683	-3.78224	NA	mRNA
BgiM01489-RA	BgiM01489	0.00489166	-7.67546	0.0326476	-4.93688	NA	mRNA
BgiM26863-RA	BgiM26863	0.0333895	-4.90446	0.0807633	-3.63016	Nose resistant to fluoxetine protein 6	mRNA
BgiM35736-RA	BgiM35736	0.0452841	-4.46485	0.0730069	-3.77582	nucleolar pre-ribosomal-associated protein 1	mRNA
BgiM23561-RA	BgiM23561	0.00839221	-6.89673	0.0371612	-4.75006	nucleolar pre-ribosomal-associated protein 1	mRNA
BgiM00104-RA	BgiM00104	0.00477201	-7.71119	0.0425161	-4.55585	Ovipostatin 4	mRNA
BgiM14115-RA	BgiM14115	0.138452	-2.85255	0.0770191	-3.69864	platelet endothelial aggregation receptor 1	mRNA
BgiM04985-RA	BgiM04985	0.465895	-1.10192	0.438093	-1.19069	pyridoxal-dependent decarboxylase domain-containing protein 2 X3	mRNA
BgiM12869-RA	BgiM12869	0.486035	-1.04087	0.399277	-1.32454	pyruvyl transferase Pvg1	mRNA
BgiM14628-RA	BgiM14628	0.0108578	-6.52513	0.102418	-3.28746	sialate O-acetylesterase	mRNA
BgiM34820-RA	BgiM34820	0.22541	-2.14938	0.237837	-2.07195	sialin	mRNA
BgiM19669-RA	BgiM19669	2.79571	1.48321	0.260407	-1.94116	slit 2 protein	mRNA
BgiM17139-RA	BgiM17139	0.102581	-3.28516	0.353354	-1.50081	solute carrier organic anion transporter family member 1C1	mRNA
BgiM19621-RA	BgiM19621	2.54998	1.35049	0.328643	-1.60541	TLR cluster1 member 6	mRNA
BgiM12854-RA	BgiM12854	0.00783624	-6.99562	0.0201225	-5.63504	TPRXL	mRNA
BgiM21609-RA	BgiM21609	0.00603756	-7.37182	0.0660695	-3.91987	transforming growth factor-beta-induced protein ig-h3	mRNA
BgiM17374-RA	BgiM17374	7.78475	2.96065	12.4589	3.6391	Transmembrane protease serine 6	mRNA
BgiM18789-RA	BgiM18789	0.111487	-3.16505	0.161927	-2.62659	uromodulin	mRNA
BgiM15357-RA	BgiM15357	0.0667591	-3.90489	0.016721	-5.9022	Williams-Beuren syndrome chromosomal region 27 protein	mRNA
BgiM24389-RA	BgiM24389	0.351201	-1.50963	0.231705	-2.10964	WSCD family member	mRNA

## Sheet: e-2 dpi only
Table S8. Summary of the differentially expressed genes in iM line snails infected with S. mansoni at different time point
Transcript ID	GeneID	FC(iM line vs. Sm_2dpi)	log2FC(iM line vs. Sm_2dpi)	Annotation	Transcript Type
BgiM33809-RA	BgiM33809	0.473831	-1.07756	1-phosphatidylinositol 3-phosphate 5-kinase	mRNA
BgiM15978-RA	BgiM15978	2.03257	1.02331	2-oxoisovalerate dehydrogenase subunit beta mitochondrial	mRNA
BgiM30144-RA	BgiM30144	3.92045	1.97102	23 kDa integral membrane protein	mRNA
BgiM03411-RA	BgiM03411	2.38767	1.25561	3-hydroxy-3-methylglutaryl-coenzyme A reductase	mRNA
BgiM09029-RA	BgiM09029	2.4665	1.30246	3-hydroxyanthranilate 3 4-dioxygenase	mRNA
BgiM27485-RA	BgiM27485	2.2253	1.154	4-hydroxyphenylpyruvate dioxygenase	mRNA
BgiM16530-RA	BgiM16530	0.228767	-2.12805	A disintegrin and metalloproteinase with thrombospondin motifs 7	mRNA
BgiM16339-RA	BgiM16339	0.222669	-2.16703	A disintegrin and metalloproteinase with thrombospondin motifs 7	mRNA
BgiM16341-RA	BgiM16341	0.140744	-2.82886	A disintegrin and metalloproteinase with thrombospondin motifs 7	mRNA
BgiM16344-RA	BgiM16344	0.119392	-3.06622	A disintegrin and metalloproteinase with thrombospondin motifs 7	mRNA
BgiM16335-RA	BgiM16335	0.081984	-3.60851	A disintegrin and metalloproteinase with thrombospondin motifs 7	mRNA
BgiM21801-RA	BgiM21801	0.462612	-1.11213	A-kinase anchor protein 17A	mRNA
BgiM10180-RA	BgiM10180	0.211498	-2.24128	ABC transporter A family member 2	mRNA
BgiM24692-RA	BgiM24692	2.96644	1.56873	actin gamma-enteric smooth muscle	mRNA
BgiM06418-RA	BgiM06418	2.44115	1.28756	acyl-coenzyme A synthetase ACSM3 mitochondrial	mRNA
BgiM24709-RA	BgiM24709	3.73098	1.89956	ADAM family mig-17	mRNA
BgiM16343-RA	BgiM16343	0.182718	-2.45231	ADAM family mig-17	mRNA
BgiM16527-RA	BgiM16527	0.158996	-2.65294	ADAM family mig-17	mRNA
BgiM21245-RA	BgiM21245	0.113733	-3.13628	ADAM family mig-17	mRNA
BgiM16536-RA	BgiM16536	0.111737	-3.16182	ADAM family mig-17	mRNA
BgiM16525-RA	BgiM16525	0.107434	-3.21847	ADAM family mig-17	mRNA
BgiM25047-RA	BgiM25047	0.0993507	-3.33133	ADAM family mig-17	mRNA
BgiM16364-RA	BgiM16364	0.0663288	-3.91422	ADAM family mig-17	mRNA
BgiM29912-RA	BgiM29912	0.0659702	-3.92204	ADAM family mig-17	mRNA
BgiM16333-RA	BgiM16333	0.0585595	-4.09395	ADAM family mig-17	mRNA
BgiM16360-RA	BgiM16360	0.0475418	-4.39466	ADAM family mig-17	mRNA
BgiM33752-RA	BgiM33752	2.13487	1.09415	ADAM family mig-17-like isoform X1	mRNA
BgiM24213-RA	BgiM24213	2.22204	1.15188	adenosine deaminase AGSA	mRNA
BgiM18396-RA	BgiM18396	0.0949399	-3.39684	adenosine deaminase CECR1	mRNA
BgiM17269-RA	BgiM17269	2.11011	1.07732	adenylate cyclase type 2	mRNA
BgiM03419-RA	BgiM03419	9.82615	3.29663	Adhesion G protein-coupled receptor E3	mRNA
BgiM06651-RA	BgiM06651	0.130598	-2.9368	adhesion G protein-coupled receptor E4P	mRNA
BgiM07666-RA	BgiM07666	0.458057	-1.1264	afadin-and alpha-actinin-binding protein	mRNA
BgiM28698-RA	BgiM28698	2.64608	1.40386	alkaline phosphatase tissue-nonspecific isozyme	mRNA
BgiM32812-RA	BgiM32812	2.63787	1.39937	alpha-actinin A	mRNA
BgiM21623-RA	BgiM21623	0.168224	-2.57155	Alpha-amylase A type-1/2	mRNA
BgiM09805-RA	BgiM09805	0.166014	-2.59062	alpha-glucosidase YihQ	mRNA
BgiM18821-RA	BgiM18821	2.77964	1.4749	alpha-protein kinase vwka	mRNA
BgiM14829-RA	BgiM14829	0.459807	-1.1209	alpha-taxilin	mRNA
BgiM19041-RA	BgiM19041	5.58102	2.48053	amiloride-sensitive sodium channel subunit alpha	mRNA
BgiM14072-RA	BgiM14072	0.375971	-1.41131	amiloride-sensitive sodium channel subunit alpha	mRNA
BgiM14071-RA	BgiM14071	0.271268	-1.88221	amiloride-sensitive sodium channel subunit alpha	mRNA
BgiM26508-RA	BgiM26508	2.37158	1.24585	amine oxidase	mRNA
BgiM14389-RA	BgiM14389	69.9412	6.12807	aminopeptidase N	mRNA
BgiM31600-RA	BgiM31600	7.93478	2.98819	aminopeptidase N	mRNA
BgiM31581-RA	BgiM31581	6.86206	2.77864	aminopeptidase N	mRNA
BgiM31388-RA	BgiM31388	2.16912	1.11711	ankyrin	mRNA
BgiM18770-RA	BgiM18770	0.412383	-1.27794	ankyrin repeat and KH domain-containing protein 1	mRNA
BgiM18797-RA	BgiM18797	0.112339	-3.15407	ankyrin repeat and KH domain-containing protein 1	mRNA
BgiM14487-RA	BgiM14487	0.14443	-2.79155	ankyrin repeat domain-containing protein 29	mRNA
BgiM28902-RA	BgiM28902	2.05833	1.04147	ankyrin repeat protein	mRNA
BgiM35691-RA	BgiM35691	4.48531	2.16521	ankyrin-1	mRNA
BgiM07435-RA	BgiM07435	2.83053	1.50107	ankyrin-3	mRNA
BgiM21715-RA	BgiM21715	2.75829	1.46377	ankyrin-3	mRNA
BgiM25489-RA	BgiM25489	2.55624	1.35402	annexin A6	mRNA
BgiM20819-RA	BgiM20819	2.66708	1.41526	apoptosis regulator Bcl-2	mRNA
BgiM26562-RA	BgiM26562	10.114	3.33829	aquaporin AQPAn.G	mRNA
BgiM26563-RA	BgiM26563	4.73797	2.24427	aquaporin AQPAn.G	mRNA
BgiM18825-RA	BgiM18825	2.96257	1.56685	aquaporin-2	mRNA
BgiM25132-RA	BgiM25132	2.83741	1.50458	Aquaporin-4	mRNA
BgiM09096-RA	BgiM09096	0.147622	-2.76002	ATP-binding cassette sub- G member 5	mRNA
BgiM21690-RA	BgiM21690	0.465084	-1.10444	ATP-dependent RNA helicase DDX11	mRNA
BgiM09766-RA	BgiM09766	2.2366	1.16131	baculoviral IAP repeat-containing protein 2-like isoform X1	mRNA
BgiM10618-RA	BgiM10618	3.2729	1.71057	baculoviral IAP repeat-containing protein 3-like isoform X2	mRNA
BgiM32827-RA	BgiM32827	0.418066	-1.2582	basic immunoglobulin-like variable motif-containing protein	mRNA
BgiM36480-RA	BgiM36480	3.53236	1.82063	beta-1 3-galactosyltransferase 1	mRNA
BgiM36184-RA	BgiM36184	2.55134	1.35126	beta-1 3-galactosyltransferase 1	mRNA
BgiM32393-RA	BgiM32393	12.605	3.65593	beta-1 4-N-acetylgalactosaminyltransferase bre-4-like isoform X1	mRNA
BgiM26807-RA	BgiM26807	0.444897	-1.16846	beta-adrenergic receptor kinase 2	mRNA
BgiM01586-RA	BgiM01586	2.07551	1.05347	Beta-lactamase domain-containing protein 2	mRNA
BgiM19444-RA	BgiM19444	13.4277	3.74714	beta-N-acetyl-D-glucosaminide beta-1 4-N-acetylglucosaminyl-transferase-like isoform X1	mRNA
BgiM26696-RA	BgiM26696	2.11801	1.08271	beta-ureidopropionase	mRNA
BgiM19634-RA	BgiM19634	2.54434	1.34729	BgC3-3.p1	mRNA
BgiM29702-RA	BgiM29702	2.6487	1.40529	BgMFREP16.1	mRNA
BgiM29713-RA	BgiM29713	2.71589	1.44143	BgMFREP19.1	mRNA
BgiM29808-RA	BgiM29808	5.70136	2.51131	BgMFREP22.4	mRNA
BgiM14337-RA	BgiM14337	0.307688	-1.70046	BgMsFReDn22	mRNA
BgiM24583-RA	BgiM24583	25.9187	4.69592	BgMsFReDn30	mRNA
BgiM32055-RA	BgiM32055	6.83481	2.7729	BgMsFReDn4	mRNA
BgiM25582-RA	BgiM25582	0.366601	-1.44772	BgMsFReDn6	mRNA
BgiM14220-RA	BgiM14220	13.413	3.74556	BgMsFReDn8	mRNA
BgiM05103-RA	BgiM05103	2.892	1.53207	bone morphogenetic protein	mRNA
BgiM09109-RA	BgiM09109	4.63829	2.21359	boophilin-G2	mRNA
BgiM23736-RA	BgiM23736	4.93592	2.30332	BPTI/Kunitz domain-containing protein 4-like isoform X1	mRNA
BgiM23869-RA	BgiM23869	0.24594	-2.02362	branched-chain-amino-acid aminotransferase mitochondrial	mRNA
BgiM22963-RA	BgiM22963	2.14348	1.09996	bromodomain-containing protein	mRNA
BgiM19661-RA	BgiM19661	0.45466	-1.13714	bromodomain-containing protein 3	mRNA
BgiM27118-RA	BgiM27118	14.5232	3.86029	brorin-like isoform X3	mRNA
BgiM29156-RA	BgiM29156	0.114161	-3.13086	C-factor	mRNA
BgiM02618-RA	BgiM02618	0.448255	-1.15761	C-mannosyltransferase DPY19L1	mRNA
BgiM18613-RA	BgiM18613	67.3264	6.0731	C-type lectin domain family 4 member M	mRNA
BgiM29780-RA	BgiM29780	5.01487	2.32621	C-type lectin-related protein 1	mRNA
BgiM25292-RA	BgiM25292	3.6035	1.8494	C-type mannose receptor 2	mRNA
BgiM35181-RA	BgiM35181	3.90341	1.96473	cadherin egf lag seven-pass g-type receptor 2	mRNA
BgiM35182-RA	BgiM35182	3.48673	1.80187	cadherin egf lag seven-pass g-type receptor 2	mRNA
BgiM35401-RA	BgiM35401	2.92889	1.55036	cadherin EGF LAG seven-pass G-type receptor 2	mRNA
BgiM35018-RA	BgiM35018	2.31853	1.21321	cadherin-23	mRNA
BgiM02228-RA	BgiM02228	2.0869	1.06136	calcium and integrin-binding family member 2-like isoform X1	mRNA
BgiM33180-RA	BgiM33180	0.459474	-1.12194	calcium/calmodulin-dependent 3p 5p-cyclic nucleotide phosphodiesterase 1A	mRNA
BgiM33208-RA	BgiM33208	0.445893	-1.16523	caldesmon	mRNA
BgiM16194-RA	BgiM16194	10.168	3.34596	calpain-12	mRNA
BgiM27966-RA	BgiM27966	15.704	3.97306	Carbonic anhydrase 14	mRNA
BgiM00936-RA	BgiM00936	2.05203	1.03705	cartilage matrix protein	mRNA
BgiM28934-RA	BgiM28934	2.5094	1.32734	Caspase-7	mRNA
BgiM29057-RA	BgiM29057	4.09012	2.03214	Cationic amino acid transporter 4	mRNA
BgiM09399-RA	BgiM09399	17.3587	4.11759	CD209 antigen	mRNA
BgiM06709-RA	BgiM06709	0.466029	-1.10151	CDGSH iron-sulfur domain-containing protein 2	mRNA
BgiM31421-RA	BgiM31421	3.76136	1.91125	cell adhesion molecule 2	mRNA
BgiM14484-RA	BgiM14484	2.12842	1.08978	cell death abnormality protein 1-like isoform X5	mRNA
BgiM04508-RA	BgiM04508	3.13254	1.64733	cell wall integrity and stress response component 4-like isoform X2	mRNA
BgiM08801-RA	BgiM08801	2.41183	1.27013	centrosomal protein of 128 kDa	mRNA
BgiM08800-RA	BgiM08800	2.01557	1.01119	centrosomal protein of 128 kDa	mRNA
BgiM22172-RA	BgiM22172	2.05361	1.03817	centrosomal protein of 135 kDa	mRNA
BgiM30780-RA	BgiM30780	0.437172	-1.19373	cerebellin-3	mRNA
BgiM19319-RA	BgiM19319	4.11175	2.03975	chelonianin	mRNA
BgiM13623-RA	BgiM13623	13.7539	3.78177	chitinase-3-like protein 1	mRNA
BgiM26140-RA	BgiM26140	0.494725	-1.0153	chromobox protein 1	mRNA
BgiM26588-RA	BgiM26588	0.0704313	-3.82764	chymotrypsinogen A	mRNA
BgiM30299-RA	BgiM30299	0.439249	-1.18689	cilia- and flagella-associated protein 45	mRNA
BgiM34879-RA	BgiM34879	2.2621	1.17766	cilia- and flagella-associated protein 58-like isoform X1	mRNA
BgiM03075-RA	BgiM03075	0.471645	-1.08423	ciliary-associated calcium-binding coiled-coil protein 1 isoform X1	mRNA
BgiM09371-RA	BgiM09371	2.44251	1.28836	circularly permutated Ras protein 1	mRNA
BgiM13940-RA	BgiM13940	3.34134	1.74043	cis-aconitate decarboxylase	mRNA
BgiM25826-RA	BgiM25826	3.93826	1.97756	CLIP-associating protein 1-like isoform X20	mRNA
BgiM18731-RA	BgiM18731	3.24068	1.6963	clumping factor B	mRNA
BgiM28214-RA	BgiM28214	3.21949	1.68683	cob(I)yrinic acid a c-diamide adenosyltransferase mitochondrial	mRNA
BgiM19537-RA	BgiM19537	0.48651	-1.03946	coiled-coil domain-containing protein 15	mRNA
BgiM08271-RA	BgiM08271	2.35707	1.23699	coiled-coil domain-containing protein 170	mRNA
BgiM08049-RA	BgiM08049	0.446498	-1.16327	coiled-coil domain-containing protein 97	mRNA
BgiM05664-RA	BgiM05664	0.499708	-1.00084	coilin	mRNA
BgiM30057-RA	BgiM30057	49.4954	5.62922	collectin-11	mRNA
BgiM02537-RA	BgiM02537	0.454259	-1.13841	complexin	mRNA
BgiM24894-RA	BgiM24894	0.480094	-1.05861	condensin-2 complex subunit H2	mRNA
BgiM26312-RA	BgiM26312	2.39351	1.25912	contactin	mRNA
BgiM26447-RA	BgiM26447	2.03877	1.0277	contactin	mRNA
BgiM01328-RA	BgiM01328	5.66577	2.50227	corticotropin-releasing factor receptor 2	mRNA
BgiM16210-RA	BgiM16210	0.406062	-1.30023	cubilin-like isoform X4	mRNA
BgiM22705-RA	BgiM22705	2.18657	1.12867	cyclin-G2	mRNA
BgiM18079-RA	BgiM18079	0.352646	-1.50371	cysteine and histidine-rich protein 1	mRNA
BgiM06364-RA	BgiM06364	2.10509	1.07388	cysteine-rich and transmembrane domain-containing protein 1	mRNA
BgiM18484-RA	BgiM18484	0.179643	-2.4768	cytochrome P450 1A4	mRNA
BgiM29724-RA	BgiM29724	2.48585	1.31374	cytochrome P450 2J1	mRNA
BgiM29723-RA	BgiM29723	5.7115	2.51387	cytochrome P450 2J6	mRNA
BgiM12211-RA	BgiM12211	0.262664	-1.92871	cytochrome P450 3A7	mRNA
BgiM17927-RA	BgiM17927	2.78425	1.47729	cytochrome P450 6a14	mRNA
BgiM20234-RA	BgiM20234	2.07914	1.05599	cytochrome P450 CYP44	mRNA
BgiM21731-RA	BgiM21731	0.387863	-1.36638	Cytoplasmic FMR1-interacting protein	mRNA
BgiM22321-RA	BgiM22321	2.27798	1.18776	dachshund 2	mRNA
BgiM14770-RA	BgiM14770	0.393867	-1.34422	DDB1- and CUL4-associated factor 6	mRNA
BgiM09887-RA	BgiM09887	2.20127	1.13834	death-associated inhibitor of apoptosis 1	mRNA
BgiM12069-RA	BgiM12069	2.26821	1.18155	degenerin unc-8	mRNA
BgiM19676-RA	BgiM19676	2.12901	1.09018	delta-aminolevulinic acid dehydratase	mRNA
BgiM08852-RA	BgiM08852	2.04804	1.03425	dentin sialophosphoprotein	mRNA
BgiM30036-RA	BgiM30036	4.78791	2.2594	dermatopontin 2	mRNA
BgiM15218-RA	BgiM15218	2.47098	1.30508	disintegrin and metalloproteinase domain-containing protein 10	mRNA
BgiM15216-RA	BgiM15216	2.42049	1.2753	disintegrin and metalloproteinase domain-containing protein 10	mRNA
BgiM33113-RA	BgiM33113	0.237463	-2.07423	disintegrin and metalloproteinase domain-containing protein 17	mRNA
BgiM25700-RA	BgiM25700	0.165288	-2.59694	disrupted in renal carcinoma protein 2	mRNA
BgiM23412-RA	BgiM23412	2.81877	1.49506	DNA damage-regulated autophagy modulator protein 1	mRNA
BgiM05840-RA	BgiM05840	0.491962	-1.02338	DNA ligase 1-like isoform X2	mRNA
BgiM23804-RA	BgiM23804	2.18235	1.12588	DNA-binding protein D-ETS-4-like isoform X1	mRNA
BgiM20727-RA	BgiM20727	0.221422	-2.17513	dopamine beta-hydroxylase	mRNA
BgiM20088-RA	BgiM20088	0.197499	-2.34008	dopamine receptor	mRNA
BgiM14107-RA	BgiM14107	7.33144	2.8741	doublesex- and mab-3-related transcription factor A2	mRNA
BgiM06415-RA	BgiM06415	0.366183	-1.44936	dual 3p 5p-cyclic-AMP and -GMP phosphodiesterase 11-like isoform X1	mRNA
BgiM26432-RA	BgiM26432	10.0205	3.32488	Dual oxidase 2	mRNA
BgiM16486-RA	BgiM16486	0.49376	-1.01812	dual specificity protein kinase Ttk	mRNA
BgiM30414-RA	BgiM30414	3.13076	1.64651	dynein heavy chain 12 axonemal	mRNA
BgiM18918-RA	BgiM18918	2.46185	1.29974	Dynein heavy chain 5 axonemal	mRNA
BgiM35478-RA	BgiM35478	0.307406	-1.70178	Dynein heavy chain 6 axonemal	mRNA
BgiM10779-RA	BgiM10779	2.18606	1.12833	dystroglycan	mRNA
BgiM13080-RA	BgiM13080	2.07334	1.05196	E3 ubiquitin-protein ligase MARCH1	mRNA
BgiM13329-RA	BgiM13329	2.03972	1.02837	E3 ubiquitin-protein ligase MIB1	mRNA
BgiM13455-RA	BgiM13455	3.90784	1.96637	echinoderm microtubule-associated protein-like 4 isoform X2	mRNA
BgiM14950-RA	BgiM14950	2.44641	1.29067	EF-hand calcium-binding domain-containing protein 6	mRNA
BgiM10077-RA	BgiM10077	0.469354	-1.09125	ELKS/Rab6-interacting/CAST family member 1	mRNA
BgiM13919-RA	BgiM13919	0.185409	-2.43122	elongation of very long chain fatty acids protein 4	mRNA
BgiM26083-RA	BgiM26083	4.87633	2.2858	endoglucanase A	mRNA
BgiM03774-RA	BgiM03774	2.16381	1.11358	Endoplasmic reticulum-Golgi intermediate compartment protein 1	mRNA
BgiM03704-RA	BgiM03704	2.15384	1.10691	endothelin-converting enzyme	mRNA
BgiM04283-RA	BgiM04283	40.3648	5.33503	endothelin-converting enzyme 2	mRNA
BgiM04286-RA	BgiM04286	18.3837	4.20036	endothelin-converting enzyme 2	mRNA
BgiM24837-RA	BgiM24837	2.58639	1.37094	endothelin-converting enzyme 2	mRNA
BgiM04292-RA	BgiM04292	97.4609	6.60675	endothelin-converting enzyme-like 1	mRNA
BgiM04284-RA	BgiM04284	86.3101	6.43146	endothelin-converting enzyme-like 1	mRNA
BgiM04285-RA	BgiM04285	42.0849	5.39523	endothelin-converting enzyme-like 1	mRNA
BgiM04291-RA	BgiM04291	17.8512	4.15795	endothelin-converting enzyme-like 1	mRNA
BgiM34696-RA	BgiM34696	3.95592	1.98401	Enoyl-CoA hydratase domain-containing protein 3 mitochondrial	mRNA
BgiM09901-RA	BgiM09901	6.07615	2.60316	ETS domain-containing protein Elk-4-like X8	mRNA
BgiM06692-RA	BgiM06692	0.412171	-1.27868	Eukaryotic elongation factor 2 kinase	mRNA
BgiM27842-RA	BgiM27842	0.487189	-1.03745	eukaryotic translation initiation factor 4E transporter-like isoform X3	mRNA
BgiM22791-RA	BgiM22791	0.439946	-1.1846	eukaryotic translation initiation factor 5B	mRNA
BgiM27891-RA	BgiM27891	3.78989	1.92215	extensin-2-like isoform X2	mRNA
BgiM21740-RA	BgiM21740	0.416079	-1.26507	extracellular matrix protein 3	mRNA
BgiM14063-RA	BgiM14063	2.16081	1.11157	eyes absent 1	mRNA
BgiM12255-RA	BgiM12255	2.59132	1.37369	F-box only protein 25	mRNA
BgiM06038-RA	BgiM06038	0.12046	-3.05338	F-box/LRR-repeat protein 18	mRNA
BgiM06702-RA	BgiM06702	0.497199	-1.00811	fas-binding factor 1-like isoform X1	mRNA
BgiM12862-RA	BgiM12862	2.15324	1.10651	ferric-chelate reductase 1	mRNA
BgiM00956-RA	BgiM00956	0.150824	-2.72906	ferric-chelate reductase 1	mRNA
BgiM12728-RA	BgiM12728	4.25972	2.09076	ferric-chelate reductase 1 isoform X1	mRNA
BgiM15468-RA	BgiM15468	0.291252	-1.77966	fibrillin-1	mRNA
BgiM25278-RA	BgiM25278	3.00903	1.5893	fibrillin-3	mRNA
BgiM25288-RA	BgiM25288	2.85847	1.51524	fibrillin-3	mRNA
BgiM29690-RA	BgiM29690	3.20709	1.68126	fibrinogen-related protein K3 precursor	mRNA
BgiM13692-RA	BgiM13692	10.3731	3.37477	fibrinolytic enzyme isozyme C	mRNA
BgiM25932-RA	BgiM25932	5.40542	2.43441	fibropellin-1	mRNA
BgiM32180-RA	BgiM32180	3.19567	1.67612	fibropellin-1	mRNA
BgiM34325-RA	BgiM34325	0.200208	-2.32043	flocculation protein FLO11	mRNA
BgiM26354-RA	BgiM26354	3.33769	1.73885	flocculation protein FLO11-like isoform X5	mRNA
BgiM14429-RA	BgiM14429	0.22846	-2.12998	Fucolectin-1	mRNA
BgiM27610-RA	BgiM27610	11.8397	3.56556	G protein-activated inward rectifier potassium channel 4-like isoform X1	mRNA
BgiM01304-RA	BgiM01304	0.395392	-1.33864	G protein-coupled receptor kinase 5	mRNA
BgiM34894-RA	BgiM34894	2.00169	1.00122	G-protein coupled receptor 126	mRNA
BgiM01079-RA	BgiM01079	2.35836	1.23779	G-protein coupled receptor 126	mRNA
BgiM03543-RA	BgiM03543	3.67589	1.87809	G-protein coupled receptor 64	mRNA
BgiM00729-RA	BgiM00729	0.421039	-1.24797	G-protein coupled receptor 98	mRNA
BgiM28880-RA	BgiM28880	0.234088	-2.09488	G-protein coupled receptor Mth-like 1	mRNA
BgiM34354-RA	BgiM34354	93.5099	6.54705	galactoside 2-alpha-L-fucosyltransferase 1	mRNA
BgiM34351-RA	BgiM34351	4.17713	2.06251	galactoside 2-alpha-L-fucosyltransferase 2-like isoform X1	mRNA
BgiM14317-RA	BgiM14317	3.74056	1.90325	galanin receptor type 2	mRNA
BgiM21063-RA	BgiM21063	0.1332	-2.90833	galectin-3-binding protein A	mRNA
BgiM34875-RA	BgiM34875	0.282625	-1.82304	gamma-2-syntrophin	mRNA
BgiM32381-RA	BgiM32381	0.279876	-1.83714	ganglioside GM2 activator	mRNA
BgiM32382-RA	BgiM32382	0.225653	-2.14782	ganglioside GM2 activator	mRNA
BgiM31100-RA	BgiM31100	16.694	4.06125	gastric intrinsic factor	mRNA
BgiM35747-RA	BgiM35747	14.7219	3.87989	gastric intrinsic factor	mRNA
BgiM02844-RA	BgiM02844	2.5646	1.35874	gastric intrinsic factor-like isoform X1	mRNA
BgiM22121-RA	BgiM22121	0.358107	-1.48154	gem-associated protein 5	mRNA
BgiM12360-RA	BgiM12360	0.494278	-1.01661	general transcription factor IIF subunit 1	mRNA
BgiM33744-RA	BgiM33744	0.37869	-1.40091	GIMAP	mRNA
BgiM08906-RA	BgiM08906	0.442109	-1.17753	girdin-like isoform X2	mRNA
BgiM25342-RA	BgiM25342	2.19848	1.13651	glutamate decarboxylase gad1	mRNA
BgiM22349-RA	BgiM22349	4.82249	2.26978	glutamate receptor ionotropic kainate 1-like isoform X2	mRNA
BgiM09373-RA	BgiM09373	0.299911	-1.7374	glutamate receptor-like isoform X2	mRNA
BgiM34667-RA	BgiM34667	0.385829	-1.37397	glutamic acid-rich protein	mRNA
BgiM04632-RA	BgiM04632	4.35584	2.12295	glutamyl aminopeptidase-like isoform X2	mRNA
BgiM30137-RA	BgiM30137	0.154401	-2.69524	glycosyltransferase family 32 protein	mRNA
BgiM28671-RA	BgiM28671	2.1498	1.1042	glyoxylate reductase/hydroxypyruvate reductase	mRNA
BgiM15666-RA	BgiM15666	0.415226	-1.26803	golgin subfamily A member 6-like protein 22	mRNA
BgiM15669-RA	BgiM15669	0.360538	-1.47178	golgin subfamily A member 6-like protein 22	mRNA
BgiM03351-RA	BgiM03351	0.491223	-1.02555	golgin subfamily A member 6-like protein 6	mRNA
BgiM10884-RA	BgiM10884	0.44858	-1.15656	GRAM domain-containing protein 4-like isoform X1	mRNA
BgiM10225-RA	BgiM10225	0.479797	-1.0595	GRIP1-associated protein 1	mRNA
BgiM33921-RA	BgiM33921	11.136	3.47715	GTPase IMAP family member 4	mRNA
BgiM00694-RA	BgiM00694	2.38479	1.25386	guanine nucleotide-binding protein subunit beta-5	mRNA
BgiM18658-RA	BgiM18658	0.205113	-2.28551	H(+)/Cl(-) exchange transporter 7	mRNA
BgiM14831-RA	BgiM14831	2.09766	1.06878	headcase protein	mRNA
BgiM01966-RA	BgiM01966	2.90377	1.53793	Heat shock 70 kDa protein 12A	mRNA
BgiM22984-RA	BgiM22984	0.235583	-2.08569	heat shock protein 70 B2	mRNA
BgiM01673-RA	BgiM01673	0.4753	-1.07309	helicase POLQ-like isoform X1	mRNA
BgiM13327-RA	BgiM13327	2.99055	1.58041	helicase-like transcription factor	mRNA
BgiM00334-RA	BgiM00334	2.75424	1.46165	hematopoietically-expressed homeobox protein hhex-like isoform X2	mRNA
BgiM30260-RA	BgiM30260	3.12121	1.64211	hemicentin-1	mRNA
BgiM36396-RA	BgiM36396	0.101119	-3.30588	hemicentin-1	mRNA
BgiM18356-RA	BgiM18356	5.84298	2.5467	heparan sulfate glucosamine 3-O-sulfotransferase 1	mRNA
BgiM29090-RA	BgiM29090	2.33579	1.22391	heparanase-like isoform X1	mRNA
BgiM10902-RA	BgiM10902	3.41518	1.77196	hepatocyte growth factor receptor	mRNA
BgiM35714-RA	BgiM35714	0.443687	-1.17239	hepatoma-derived growth factor-related protein 2	mRNA
BgiM14051-RA	BgiM14051	2.43115	1.28164	High affinity cAMP-specific 3p 5p-cyclic phosphodiesterase 7A	mRNA
BgiM00093-RA	BgiM00093	2.19861	1.13659	high affinity cAMP-specific and IBMX-insensitive 3p 5p-cyclic phosphodiesterase 8B-like isoform X1	mRNA
BgiM19723-RA	BgiM19723	0.455769	-1.13363	high affinity copper uptake protein 1	mRNA
BgiM19628-RA	BgiM19628	3.24812	1.69961	histidine N-acetyltransferase	mRNA
BgiM25181-RA	BgiM25181	2.46015	1.29875	histone-lysine N-methyltransferase 2b	mRNA
BgiM23481-RA	BgiM23481	0.434768	-1.20168	histone-lysine N-methyltransferase SUV420H1	mRNA
BgiM25444-RA	BgiM25444	4.76423	2.25224	homeobox protein Hox-A3a	mRNA
BgiM07291-RA	BgiM07291	0.135634	-2.88221	homeobox protein orthopedia	mRNA
BgiM08154-RA	BgiM08154	3.46215	1.79167	homeobox protein OTX2-B-like isoform X2	mRNA
BgiM35000-RA	BgiM35000	0.304689	-1.71459	homeodomain transcription factor 2 isoform X4	mRNA
BgiM32959-RA	BgiM32959	0.0450541	-4.4722	hyaluronan-mediated motility receptor	mRNA
BgiM09559-RA	BgiM09559	3.23169	1.69229	hypoxia-inducible factor 1-alpha	mRNA
BgiM02800-RA	BgiM02800	0.486404	-1.03977	immunoglobulin superfamily DCC subclass member 4	mRNA
BgiM33988-RA	BgiM33988	0.299739	-1.73822	Innexin unc-7	mRNA
BgiM00731-RA	BgiM00731	2.29482	1.19838	inositol 1 4 5-triphosphate receptor-interacting protein	mRNA
BgiM04224-RA	BgiM04224	2.20218	1.13893	inositol polyphosphate multikinase	mRNA
BgiM15633-RA	BgiM15633	13.7678	3.78322	insulin-like peptide 7	mRNA
BgiM02078-RA	BgiM02078	5.4199	2.43827	integrin alpha-11	mRNA
BgiM02077-RA	BgiM02077	3.66505	1.87383	integrin alpha-9-like isoform X3	mRNA
BgiM17647-RA	BgiM17647	79.5098	6.31306	integumentary mucin C.1	mRNA
BgiM04206-RA	BgiM04206	2.06976	1.04946	interferon regulatory factor 1-like isoform X1	mRNA
BgiM00972-RA	BgiM00972	2.05177	1.03687	interferon-induced helicase C domain-containing protein 1	mRNA
BgiM34293-RA	BgiM34293	0.186003	-2.4266	jerky protein	mRNA
BgiM12509-RA	BgiM12509	2.29537	1.19873	kelch-like ECH-associated protein 1	mRNA
BgiM32788-RA	BgiM32788	2.88147	1.52681	kelch-like protein 12	mRNA
BgiM11219-RA	BgiM11219	2.24788	1.16857	kelch-like protein 24	mRNA
BgiM35109-RA	BgiM35109	0.19114	-2.3873	kelch-like protein 40	mRNA
BgiM26940-RA	BgiM26940	0.239789	-2.06016	kelch-like protein 8	mRNA
BgiM22811-RA	BgiM22811	0.445834	-1.16542	kinase D-interacting substrate of 220 kDa	mRNA
BgiM19112-RA	BgiM19112	0.465459	-1.10327	kinesin-like protein KIF14	mRNA
BgiM16833-RA	BgiM16833	0.473069	-1.07988	kinesin-like protein KIF15	mRNA
BgiM05996-RA	BgiM05996	2.03077	1.02203	kinesin-like protein KIF19	mRNA
BgiM14740-RA	BgiM14740	0.496796	-1.00927	Kinesin-like protein kif23	mRNA
BgiM17067-RA	BgiM17067	0.109128	-3.1959	Kinesin-like protein kif28p	mRNA
BgiM07148-RA	BgiM07148	0.488807	-1.03266	kinesin-like protein KIF6	mRNA
BgiM11399-RA	BgiM11399	2.38573	1.25443	Kinesin-like protein KIN-14E	mRNA
BgiM32140-RA	BgiM32140	2.60592	1.38179	laccase-1	mRNA
BgiM11131-RA	BgiM11131	2.4796	1.31011	laccase-3-like isoform X1	mRNA
BgiM27861-RA	BgiM27861	6.61097	2.72486	lactosylceramide -n-acetyl-beta-d-glucosaminyltransferase	mRNA
BgiM20913-RA	BgiM20913	0.228132	-2.13206	laminin subunit alpha-like isoform X3	mRNA
BgiM30915-RA	BgiM30915	0.179447	-2.47837	laminin subunit alpha-like isoform X3	mRNA
BgiM30896-RA	BgiM30896	0.048673	-4.36073	laminin subunit alpha-like isoform X3	mRNA
BgiM17537-RA	BgiM17537	2.57476	1.36444	LBP/BPI3.2	mRNA
BgiM16239-RA	BgiM16239	0.436252	-1.19677	lebercilin	mRNA
BgiM30519-RA	BgiM30519	0.26031	-1.9417	Lectin BRA-3	mRNA
BgiM01820-RA	BgiM01820	2.53043	1.33939	leucine-rich repeat and fibronectin type-III domain-containing protein 5	mRNA
BgiM01108-RA	BgiM01108	2.03963	1.02831	leucine-rich repeat serine/threonine-protein kinase 1	mRNA
BgiM08083-RA	BgiM08083	0.413935	-1.27252	leucine-rich repeat-containing protein 74A	mRNA
BgiM23699-RA	BgiM23699	2.02544	1.01824	lipase maturation factor 2	mRNA
BgiM12428-RA	BgiM12428	0.0716833	-3.80222	lipid phosphate phosphohydrolase 2	mRNA
lncRNA109	-	0.0608199	-4.03931	lncRNA109	lncRNA
lncRNA1324	-	0.166707	-2.58462	lncRNA1324	lncRNA
lncRNA1352	-	0.42224	-1.24387	lncRNA1352	lncRNA
lncRNA1384	-	2.66246	1.41276	lncRNA1384	lncRNA
lncRNA1807	-	0.476231	-1.07027	lncRNA1807	lncRNA
lncRNA285	-	0.157034	-2.67085	lncRNA285	lncRNA
lncRNA334	-	0.0596563	-4.06718	lncRNA334	lncRNA
lncRNA345	-	51.2627	5.67984	lncRNA345	lncRNA
lncRNA452	-	0.116197	-3.10535	lncRNA452	lncRNA
lncRNA603	-	0.0740069	-3.7562	lncRNA603	lncRNA
lncRNA649	-	0.358158	-1.48133	lncRNA649	lncRNA
lncRNA718	-	3.39235	1.76229	lncRNA718	lncRNA
lncRNA880	-	0.103547	-3.27164	lncRNA880	lncRNA
lncRNA918	-	0.213104	-2.23037	lncRNA918	lncRNA
BgiM23341-RA	BgiM23341	2.17724	1.1225	Low-density lipoprotein receptor- protein 4	mRNA
BgiM18750-RA	BgiM18750	0.468241	-1.09468	lymphoid-specific helicase	mRNA
BgiM04872-RA	BgiM04872	2.05234	1.03727	lysophospholipid acyltransferase 7-like isoform X1	mRNA
BgiM07571-RA	BgiM07571	2.93189	1.55183	lysosome-associated membrane glycoprotein 5	mRNA
BgiM10264-RA	BgiM10264	2.96394	1.56752	macrophage-expressed 1 protein	mRNA
BgiM10258-RA	BgiM10258	2.1611	1.11177	macrophage-expressed 1 protein	mRNA
BgiM10259-RA	BgiM10259	2.28448	1.19187	macrophage-expressed 1 protein	mRNA
BgiM15495-RA	BgiM15495	3.37192	1.75357	major Facilitator-like protein 5	mRNA
BgiM33052-RA	BgiM33052	2.53127	1.33986	malignant fibrous histiocytoma-amplified sequence 1	mRNA
BgiM12528-RA	BgiM12528	3.20431	1.68001	maltase-glucoamylase intestinal	mRNA
BgiM12529-RA	BgiM12529	2.05106	1.03637	maltase-glucoamylase intestinal	mRNA
BgiM09157-RA	BgiM09157	0.473157	-1.07961	MAP3K12-binding inhibitory protein 1	mRNA
BgiM25921-RA	BgiM25921	2.52054	1.33373	matrilin-3	mRNA
BgiM04282-RA	BgiM04282	266.449	8.05772	membrane metallo-endopeptidase-like 1	mRNA
BgiM13483-RA	BgiM13483	2.07073	1.05014	mesocentin-like isoform X4	mRNA
BgiM09719-RA	BgiM09719	0.11369	-3.13682	metabotropic glutamate receptor 5	mRNA
BgiM09713-RA	BgiM09713	0.0643075	-3.95887	metabotropic glutamate receptor 6	mRNA
BgiM24710-RA	BgiM24710	3.48563	1.80142	Metalloprotease mig-17	mRNA
BgiM24711-RA	BgiM24711	3.23778	1.695	Metalloprotease mig-17	mRNA
BgiM26147-RA	BgiM26147	3.10751	1.63576	Methyltransferase-like protein 24	mRNA
BgiM22646-RA	BgiM22646	5.65555	2.49967	MetK 2 protein	mRNA
BgiM23323-RA	BgiM23323	0.492136	-1.02287	microfibrillar-associated protein 1	mRNA
BgiM34162-RA	BgiM34162	2.04206	1.03002	microtubule-actin cross-linking factor 1	mRNA
BgiM25668-RA	BgiM25668	2.2637	1.17868	microtubule-associated protein	mRNA
BgiM05508-RA	BgiM05508	0.421794	-1.24539	microtubule-associated protein futsch	mRNA
BgiM22910-RA	BgiM22910	2.4718	1.30556	mitochondria-eating protein	mRNA
BgiM09659-RA	BgiM09659	0.0912077	-3.4547	mitogen-activated protein kinase kinase kinase 12	mRNA
BgiM09630-RA	BgiM09630	0.120505	-3.05284	mitogen-activated protein kinase kinase kinase 13	mRNA
BgiM28454-RA	BgiM28454	0.094306	-3.40651	mitogen-activated protein kinase-binding protein 1	mRNA
BgiM23640-RA	BgiM23640	2.26097	1.17694	molluscan insulin-related peptide(s) receptor	mRNA
BgiM12269-RA	BgiM12269	0.4886	-1.03327	MORN repeat-containing protein 3	mRNA
BgiM33987-RA	BgiM33987	0.142188	-2.81413	mucin-2	mRNA
BgiM20213-RA	BgiM20213	0.137812	-2.85923	mucin-5AC	mRNA
BgiM26428-RA	BgiM26428	3.28443	1.71564	mucin-like protein	mRNA
BgiM25128-RA	BgiM25128	3.12483	1.64378	mucin-like protein	mRNA
BgiM22909-RA	BgiM22909	2.6335	1.39698	multidrug resistance-associated protein 4	mRNA
BgiM32309-RA	BgiM32309	2.33228	1.22174	multidrug resistance-associated protein 5	mRNA
BgiM03001-RA	BgiM03001	2.09824	1.06918	Multiple C2 and transmembrane domain-containing protein 1	mRNA
BgiM33720-RA	BgiM33720	0.0922565	-3.4382	multiple epidermal growth factor-like domains 10	mRNA
BgiM20264-RA	BgiM20264	2.76778	1.46873	multiple epidermal growth factor-like domains 10	mRNA
BgiM14374-RA	BgiM14374	0.268508	-1.89697	multiple epidermal growth factor-like domains protein 11	mRNA
BgiM36441-RA	BgiM36441	0.136797	-2.86989	multiple epidermal growth factor-like domains protein 11	mRNA
BgiM26274-RA	BgiM26274	4.52001	2.17632	multiple epidermal growth factor-like domains protein 6	mRNA
BgiM12666-RA	BgiM12666	0.482878	-1.05027	mutS protein 5	mRNA
BgiM09044-RA	BgiM09044	15.0895	3.91547	myeloblastin	mRNA
BgiM22027-RA	BgiM22027	2.18777	1.12946	myophilin	mRNA
BgiM17633-RA	BgiM17633	0.436332	-1.1965	myosin heavy chain	mRNA
BgiM26716-RA	BgiM26716	0.495857	-1.012	N-lysine methyltransferase setd6	mRNA
BgiM19266-RA	BgiM19266	2.02057	1.01476	N(G) N(G)-dimethylarginine dimethylaminohydrolase 1-like isoform X2	mRNA
BgiM34388-RA	BgiM34388	0.26186	-1.93313	N66 matrix protein	mRNA
BgiM24007-RA	BgiM24007	0.0545625	-4.19595	NA	mRNA
BgiM18171-RA	BgiM18171	264.972	8.0497	NA	mRNA
BgiM20336-RA	BgiM20336	136.763	7.09554	NA	mRNA
BgiM15506-RA	BgiM15506	110.153	6.78337	NA	mRNA
BgiM26746-RA	BgiM26746	105.479	6.72081	NA	mRNA
BgiM12126-RA	BgiM12126	104.712	6.71028	NA	mRNA
BgiM20347-RA	BgiM20347	94.8395	6.56742	NA	mRNA
BgiM19906-RA	BgiM19906	60.8907	5.92815	NA	mRNA
BgiM23241-RA	BgiM23241	60.5006	5.91888	NA	mRNA
BgiM18614-RA	BgiM18614	55.637	5.79797	NA	mRNA
BgiM23530-RA	BgiM23530	26.9444	4.75192	NA	mRNA
BgiM34553-RA	BgiM34553	21.4666	4.42402	NA	mRNA
BgiM34554-RA	BgiM34554	17.3561	4.11737	NA	mRNA
BgiM18803-RA	BgiM18803	16.6137	4.0543	NA	mRNA
BgiM19396-RA	BgiM19396	14.8006	3.88758	NA	mRNA
BgiM33786-RA	BgiM33786	13.3759	3.74156	NA	mRNA
BgiM28551-RA	BgiM28551	11.077	3.46949	NA	mRNA
BgiM18808-RA	BgiM18808	10.6152	3.40806	NA	mRNA
BgiM35236-RA	BgiM35236	9.62713	3.26711	NA	mRNA
BgiM06009-RA	BgiM06009	9.58962	3.26147	NA	mRNA
BgiM19860-RA	BgiM19860	9.43212	3.23758	NA	mRNA
BgiM06007-RA	BgiM06007	9.17841	3.19824	NA	mRNA
BgiM12127-RA	BgiM12127	8.65356	3.11329	NA	mRNA
BgiM32401-RA	BgiM32401	7.96294	2.9933	NA	mRNA
BgiM00737-RA	BgiM00737	7.90689	2.98311	NA	mRNA
BgiM18675-RA	BgiM18675	7.53363	2.91334	NA	mRNA
BgiM32177-RA	BgiM32177	7.30307	2.8685	NA	mRNA
BgiM26355-RA	BgiM26355	6.93491	2.79388	NA	mRNA
BgiM19498-RA	BgiM19498	6.5691	2.7157	NA	mRNA
BgiM10903-RA	BgiM10903	6.51629	2.70405	NA	mRNA
BgiM34558-RA	BgiM34558	5.96236	2.57588	NA	mRNA
BgiM07231-RA	BgiM07231	5.55992	2.47506	NA	mRNA
BgiM30820-RA	BgiM30820	5.22708	2.38601	NA	mRNA
BgiM26153-RA	BgiM26153	5.09121	2.34801	NA	mRNA
BgiM34386-RA	BgiM34386	5.0269	2.32967	NA	mRNA
BgiM28843-RA	BgiM28843	4.94266	2.30529	NA	mRNA
BgiM27130-RA	BgiM27130	4.52173	2.17688	NA	mRNA
BgiM21464-RA	BgiM21464	4.44323	2.15161	NA	mRNA
BgiM30958-RA	BgiM30958	4.44312	2.15157	NA	mRNA
BgiM12882-RA	BgiM12882	4.31868	2.11059	NA	mRNA
BgiM17429-RA	BgiM17429	4.15958	2.05644	NA	mRNA
BgiM36008-RA	BgiM36008	3.98628	1.99504	NA	mRNA
BgiM26295-RA	BgiM26295	3.95051	1.98204	NA	mRNA
BgiM08760-RA	BgiM08760	3.83432	1.93897	NA	mRNA
BgiM28636-RA	BgiM28636	3.71043	1.89158	NA	mRNA
BgiM01099-RA	BgiM01099	3.6149	1.85395	NA	mRNA
BgiM04526-RA	BgiM04526	3.57554	1.83816	NA	mRNA
BgiM09154-RA	BgiM09154	3.50404	1.80902	NA	mRNA
BgiM01182-RA	BgiM01182	3.46617	1.79334	NA	mRNA
BgiM16636-RA	BgiM16636	3.44365	1.78394	NA	mRNA
BgiM12258-RA	BgiM12258	3.4358	1.78065	NA	mRNA
BgiM26154-RA	BgiM26154	3.4194	1.77374	NA	mRNA
BgiM03811-RA	BgiM03811	3.41685	1.77267	NA	mRNA
BgiM25115-RA	BgiM25115	3.40513	1.76771	NA	mRNA
BgiM20900-RA	BgiM20900	3.39858	1.76493	NA	mRNA
BgiM31269-RA	BgiM31269	3.38697	1.75999	NA	mRNA
BgiM31090-RA	BgiM31090	3.34739	1.74304	NA	mRNA
BgiM23550-RA	BgiM23550	3.30266	1.72363	NA	mRNA
BgiM21922-RA	BgiM21922	3.22065	1.68735	NA	mRNA
BgiM19691-RA	BgiM19691	3.13172	1.64696	NA	mRNA
BgiM35269-RA	BgiM35269	3.11623	1.6398	NA	mRNA
BgiM16712-RA	BgiM16712	3.09481	1.62985	NA	mRNA
BgiM28595-RA	BgiM28595	3.0693	1.61791	NA	mRNA
BgiM25182-RA	BgiM25182	3.06212	1.61453	NA	mRNA
BgiM31001-RA	BgiM31001	2.9752	1.57299	NA	mRNA
BgiM24598-RA	BgiM24598	2.86317	1.51761	NA	mRNA
BgiM21750-RA	BgiM21750	2.86015	1.51609	NA	mRNA
BgiM16551-RA	BgiM16551	2.81064	1.4909	NA	mRNA
BgiM29145-RA	BgiM29145	2.79575	1.48323	NA	mRNA
BgiM27364-RA	BgiM27364	2.77951	1.47483	NA	mRNA
BgiM36007-RA	BgiM36007	2.76373	1.46661	NA	mRNA
BgiM00900-RA	BgiM00900	2.75997	1.46465	NA	mRNA
BgiM31139-RA	BgiM31139	2.72314	1.44527	NA	mRNA
BgiM28084-RA	BgiM28084	2.68635	1.42565	NA	mRNA
BgiM02443-RA	BgiM02443	2.65647	1.40951	NA	mRNA
BgiM06526-RA	BgiM06526	2.632	1.39616	NA	mRNA
BgiM15153-RA	BgiM15153	2.61634	1.38755	NA	mRNA
BgiM19350-RA	BgiM19350	2.572	1.36289	NA	mRNA
BgiM14236-RA	BgiM14236	2.56642	1.35976	NA	mRNA
BgiM17169-RA	BgiM17169	2.5569	1.3544	NA	mRNA
BgiM09813-RA	BgiM09813	2.5511	1.35112	NA	mRNA
BgiM36175-RA	BgiM36175	2.52238	1.33479	NA	mRNA
BgiM05820-RA	BgiM05820	2.49831	1.32095	NA	mRNA
BgiM11283-RA	BgiM11283	2.46354	1.30073	NA	mRNA
BgiM12881-RA	BgiM12881	2.44584	1.29033	NA	mRNA
BgiM06011-RA	BgiM06011	2.41662	1.27299	NA	mRNA
BgiM26910-RA	BgiM26910	2.40776	1.26769	NA	mRNA
BgiM11485-RA	BgiM11485	2.38176	1.25203	NA	mRNA
BgiM22025-RA	BgiM22025	2.36105	1.23943	NA	mRNA
BgiM36150-RA	BgiM36150	2.34437	1.2292	NA	mRNA
BgiM23589-RA	BgiM23589	2.33794	1.22524	NA	mRNA
BgiM00756-RA	BgiM00756	2.32202	1.21538	NA	mRNA
BgiM28594-RA	BgiM28594	2.29787	1.2003	NA	mRNA
BgiM30622-RA	BgiM30622	2.29495	1.19846	NA	mRNA
BgiM28040-RA	BgiM28040	2.28756	1.19381	NA	mRNA
BgiM34498-RA	BgiM34498	2.2802	1.18916	NA	mRNA
BgiM04213-RA	BgiM04213	2.26286	1.17815	NA	mRNA
BgiM32142-RA	BgiM32142	2.25748	1.17471	NA	mRNA
BgiM35384-RA	BgiM35384	2.24888	1.16921	NA	mRNA
BgiM19387-RA	BgiM19387	2.22319	1.15263	NA	mRNA
BgiM22114-RA	BgiM22114	2.21883	1.1498	NA	mRNA
BgiM19251-RA	BgiM19251	2.20979	1.14391	NA	mRNA
BgiM11764-RA	BgiM11764	2.20014	1.1376	NA	mRNA
BgiM24968-RA	BgiM24968	2.19922	1.13699	NA	mRNA
BgiM30795-RA	BgiM30795	2.19412	1.13364	NA	mRNA
BgiM16566-RA	BgiM16566	2.19223	1.1324	NA	mRNA
BgiM19672-RA	BgiM19672	2.18917	1.13039	NA	mRNA
BgiM14762-RA	BgiM14762	2.1863	1.12849	NA	mRNA
BgiM16304-RA	BgiM16304	2.16063	1.11145	NA	mRNA
BgiM21932-RA	BgiM21932	2.12726	1.08899	NA	mRNA
BgiM14368-RA	BgiM14368	2.12255	1.0858	NA	mRNA
BgiM00270-RA	BgiM00270	2.10167	1.07153	NA	mRNA
BgiM32212-RA	BgiM32212	2.0942	1.0664	NA	mRNA
BgiM28476-RA	BgiM28476	2.08856	1.06251	NA	mRNA
BgiM05032-RA	BgiM05032	2.08003	1.05661	NA	mRNA
BgiM08114-RA	BgiM08114	2.06862	1.04867	NA	mRNA
BgiM06167-RA	BgiM06167	2.06529	1.04635	NA	mRNA
BgiM05571-RA	BgiM05571	2.06454	1.04582	NA	mRNA
BgiM06862-RA	BgiM06862	2.05779	1.0411	NA	mRNA
BgiM09198-RA	BgiM09198	2.04243	1.03028	NA	mRNA
BgiM15366-RA	BgiM15366	2.03954	1.02825	NA	mRNA
BgiM16400-RA	BgiM16400	2.02928	1.02097	NA	mRNA
BgiM24708-RA	BgiM24708	2.02851	1.02042	NA	mRNA
BgiM30207-RA	BgiM30207	2.02258	1.01619	NA	mRNA
BgiM12344-RA	BgiM12344	2.02243	1.01609	NA	mRNA
BgiM32360-RA	BgiM32360	2.02066	1.01482	NA	mRNA
BgiM25661-RA	BgiM25661	2.01635	1.01174	NA	mRNA
BgiM19393-RA	BgiM19393	2.01541	1.01108	NA	mRNA
BgiM03201-RA	BgiM03201	2.01336	1.00961	NA	mRNA
BgiM09897-RA	BgiM09897	2.01135	1.00816	NA	mRNA
BgiM08298-RA	BgiM08298	2.00765	1.00551	NA	mRNA
BgiM11433-RA	BgiM11433	0.497933	-1.00598	NA	mRNA
BgiM20204-RA	BgiM20204	0.489706	-1.03001	NA	mRNA
BgiM19929-RA	BgiM19929	0.48808	-1.03481	NA	mRNA
BgiM18866-RA	BgiM18866	0.463496	-1.10937	NA	mRNA
BgiM12709-RA	BgiM12709	0.463411	-1.10964	NA	mRNA
BgiM26142-RA	BgiM26142	0.459864	-1.12072	NA	mRNA
BgiM27897-RA	BgiM27897	0.459205	-1.12279	NA	mRNA
BgiM21293-RA	BgiM21293	0.458171	-1.12604	NA	mRNA
BgiM14301-RA	BgiM14301	0.450923	-1.14905	NA	mRNA
BgiM35572-RA	BgiM35572	0.448948	-1.15538	NA	mRNA
BgiM28677-RA	BgiM28677	0.443914	-1.17165	NA	mRNA
BgiM22261-RA	BgiM22261	0.433246	-1.20674	NA	mRNA
BgiM28795-RA	BgiM28795	0.432819	-1.20817	NA	mRNA
BgiM09383-RA	BgiM09383	0.431928	-1.21114	NA	mRNA
BgiM12048-RA	BgiM12048	0.415935	-1.26557	NA	mRNA
BgiM33863-RA	BgiM33863	0.398902	-1.32589	NA	mRNA
BgiM31112-RA	BgiM31112	0.376308	-1.41002	NA	mRNA
BgiM28993-RA	BgiM28993	0.363162	-1.46132	NA	mRNA
BgiM21306-RA	BgiM21306	0.351456	-1.50858	NA	mRNA
BgiM11533-RA	BgiM11533	0.341455	-1.55023	NA	mRNA
BgiM21291-RA	BgiM21291	0.328795	-1.60474	NA	mRNA
BgiM13937-RA	BgiM13937	0.313734	-1.67238	NA	mRNA
BgiM05695-RA	BgiM05695	0.311099	-1.68456	NA	mRNA
BgiM21128-RA	BgiM21128	0.309822	-1.69049	NA	mRNA
BgiM11763-RA	BgiM11763	0.307588	-1.70093	NA	mRNA
BgiM32826-RA	BgiM32826	0.285681	-1.80753	NA	mRNA
BgiM32825-RA	BgiM32825	0.28477	-1.81213	NA	mRNA
BgiM18639-RA	BgiM18639	0.273687	-1.8694	NA	mRNA
BgiM30484-RA	BgiM30484	0.271939	-1.87864	NA	mRNA
BgiM18955-RA	BgiM18955	0.26866	-1.89615	NA	mRNA
BgiM27767-RA	BgiM27767	0.267176	-1.90414	NA	mRNA
BgiM34389-RA	BgiM34389	0.265836	-1.91139	NA	mRNA
BgiM25118-RA	BgiM25118	0.260442	-1.94097	NA	mRNA
BgiM09314-RA	BgiM09314	0.253088	-1.98229	NA	mRNA
BgiM11246-RA	BgiM11246	0.245768	-2.02463	NA	mRNA
BgiM16844-RA	BgiM16844	0.245223	-2.02783	NA	mRNA
BgiM27349-RA	BgiM27349	0.24273	-2.04258	NA	mRNA
BgiM12971-RA	BgiM12971	0.241176	-2.05184	NA	mRNA
BgiM05978-RA	BgiM05978	0.240089	-2.05836	NA	mRNA
BgiM20911-RA	BgiM20911	0.236326	-2.08115	NA	mRNA
BgiM17408-RA	BgiM17408	0.231261	-2.11241	NA	mRNA
BgiM19880-RA	BgiM19880	0.227065	-2.13883	NA	mRNA
BgiM09258-RA	BgiM09258	0.226149	-2.14466	NA	mRNA
BgiM05925-RA	BgiM05925	0.225767	-2.14709	NA	mRNA
BgiM36447-RA	BgiM36447	0.218189	-2.19635	NA	mRNA
BgiM29873-RA	BgiM29873	0.217665	-2.19982	NA	mRNA
BgiM17432-RA	BgiM17432	0.214443	-2.22133	NA	mRNA
BgiM36326-RA	BgiM36326	0.214294	-2.22234	NA	mRNA
BgiM35370-RA	BgiM35370	0.213323	-2.22889	NA	mRNA
BgiM29298-RA	BgiM29298	0.211814	-2.23913	NA	mRNA
BgiM09449-RA	BgiM09449	0.209174	-2.25723	NA	mRNA
BgiM01500-RA	BgiM01500	0.208428	-2.26238	NA	mRNA
BgiM29505-RA	BgiM29505	0.207596	-2.26815	NA	mRNA
BgiM08602-RA	BgiM08602	0.195457	-2.35507	NA	mRNA
BgiM25121-RA	BgiM25121	0.194263	-2.36392	NA	mRNA
BgiM13181-RA	BgiM13181	0.19387	-2.36684	NA	mRNA
BgiM11653-RA	BgiM11653	0.192369	-2.37805	NA	mRNA
BgiM01265-RA	BgiM01265	0.185477	-2.43069	NA	mRNA
BgiM10181-RA	BgiM10181	0.182124	-2.457	NA	mRNA
BgiM30199-RA	BgiM30199	0.181373	-2.46297	NA	mRNA
BgiM33412-RA	BgiM33412	0.178513	-2.4859	NA	mRNA
BgiM08305-RA	BgiM08305	0.176775	-2.50001	NA	mRNA
BgiM30420-RA	BgiM30420	0.175922	-2.50699	NA	mRNA
BgiM31479-RA	BgiM31479	0.175329	-2.51186	NA	mRNA
BgiM21244-RA	BgiM21244	0.175329	-2.51186	NA	mRNA
BgiM30437-RA	BgiM30437	0.175104	-2.51372	NA	mRNA
BgiM32527-RA	BgiM32527	0.173776	-2.5247	NA	mRNA
BgiM27670-RA	BgiM27670	0.172886	-2.5321	NA	mRNA
BgiM10031-RA	BgiM10031	0.171396	-2.54459	NA	mRNA
BgiM01949-RA	BgiM01949	0.171118	-2.54694	NA	mRNA
BgiM27439-RA	BgiM27439	0.169323	-2.56215	NA	mRNA
BgiM35199-RA	BgiM35199	0.168905	-2.56572	NA	mRNA
BgiM36349-RA	BgiM36349	0.168801	-2.5666	NA	mRNA
BgiM24632-RA	BgiM24632	0.162234	-2.62385	NA	mRNA
BgiM32985-RA	BgiM32985	0.159254	-2.6506	NA	mRNA
BgiM35970-RA	BgiM35970	0.157462	-2.66693	NA	mRNA
BgiM31713-RA	BgiM31713	0.156209	-2.67845	NA	mRNA
BgiM17609-RA	BgiM17609	0.155617	-2.68393	NA	mRNA
BgiM13208-RA	BgiM13208	0.153339	-2.7052	NA	mRNA
BgiM01948-RA	BgiM01948	0.153336	-2.70523	NA	mRNA
BgiM36381-RA	BgiM36381	0.153101	-2.70745	NA	mRNA
BgiM20457-RA	BgiM20457	0.153034	-2.70808	NA	mRNA
BgiM09754-RA	BgiM09754	0.152841	-2.70989	NA	mRNA
BgiM00283-RA	BgiM00283	0.15104	-2.727	NA	mRNA
BgiM36407-RA	BgiM36407	0.150416	-2.73297	NA	mRNA
BgiM25590-RA	BgiM25590	0.150072	-2.73627	NA	mRNA
BgiM27200-RA	BgiM27200	0.146463	-2.7714	NA	mRNA
BgiM36248-RA	BgiM36248	0.145846	-2.77748	NA	mRNA
BgiM29029-RA	BgiM29029	0.144541	-2.79045	NA	mRNA
BgiM20539-RA	BgiM20539	0.144472	-2.79113	NA	mRNA
BgiM26031-RA	BgiM26031	0.142889	-2.80704	NA	mRNA
BgiM00781-RA	BgiM00781	0.141627	-2.81984	NA	mRNA
BgiM36283-RA	BgiM36283	0.140096	-2.83551	NA	mRNA
BgiM06089-RA	BgiM06089	0.139237	-2.84438	NA	mRNA
BgiM34630-RA	BgiM34630	0.138915	-2.84772	NA	mRNA
BgiM30799-RA	BgiM30799	0.135855	-2.87986	NA	mRNA
BgiM34132-RA	BgiM34132	0.135277	-2.88601	NA	mRNA
BgiM21948-RA	BgiM21948	0.133509	-2.90499	NA	mRNA
BgiM36353-RA	BgiM36353	0.131217	-2.92997	NA	mRNA
BgiM19936-RA	BgiM19936	0.130016	-2.94324	NA	mRNA
BgiM35684-RA	BgiM35684	0.129448	-2.94956	NA	mRNA
BgiM13522-RA	BgiM13522	0.129075	-2.95372	NA	mRNA
BgiM34131-RA	BgiM34131	0.128194	-2.9636	NA	mRNA
BgiM35707-RA	BgiM35707	0.127641	-2.96983	NA	mRNA
BgiM36417-RA	BgiM36417	0.123061	-3.02255	NA	mRNA
BgiM11892-RA	BgiM11892	0.120702	-3.05047	NA	mRNA
BgiM20294-RA	BgiM20294	0.120268	-3.05567	NA	mRNA
BgiM25055-RA	BgiM25055	0.118497	-3.07708	NA	mRNA
BgiM11730-RA	BgiM11730	0.118278	-3.07974	NA	mRNA
BgiM30435-RA	BgiM30435	0.11677	-3.09826	NA	mRNA
BgiM36377-RA	BgiM36377	0.114009	-3.13278	NA	mRNA
BgiM14817-RA	BgiM14817	0.109183	-3.19517	NA	mRNA
BgiM33897-RA	BgiM33897	0.107463	-3.21809	NA	mRNA
BgiM36457-RA	BgiM36457	0.107232	-3.22119	NA	mRNA
BgiM09956-RA	BgiM09956	0.105794	-3.24067	NA	mRNA
BgiM33898-RA	BgiM33898	0.103962	-3.26587	NA	mRNA
BgiM21121-RA	BgiM21121	0.103193	-3.27659	NA	mRNA
BgiM34742-RA	BgiM34742	0.100738	-3.31132	NA	mRNA
BgiM36448-RA	BgiM36448	0.0957042	-3.38527	NA	mRNA
BgiM10106-RA	BgiM10106	0.0952443	-3.39222	NA	mRNA
BgiM30433-RA	BgiM30433	0.0941374	-3.40909	NA	mRNA
BgiM19166-RA	BgiM19166	0.0886028	-3.4965	NA	mRNA
BgiM13941-RA	BgiM13941	0.0880913	-3.50486	NA	mRNA
BgiM23940-RA	BgiM23940	0.083329	-3.58504	NA	mRNA
BgiM29387-RA	BgiM29387	0.081635	-3.61467	NA	mRNA
BgiM36454-RA	BgiM36454	0.0788973	-3.66388	NA	mRNA
BgiM30965-RA	BgiM30965	0.07759	-3.68799	NA	mRNA
BgiM36378-RA	BgiM36378	0.0763997	-3.71029	NA	mRNA
BgiM26872-RA	BgiM26872	0.0756123	-3.72524	NA	mRNA
BgiM36324-RA	BgiM36324	0.0737562	-3.76109	NA	mRNA
BgiM36400-RA	BgiM36400	0.070904	-3.81799	NA	mRNA
BgiM36433-RA	BgiM36433	0.0612551	-4.02903	NA	mRNA
BgiM22284-RA	BgiM22284	0.059944	-4.06024	NA	mRNA
BgiM22276-RA	BgiM22276	0.0572666	-4.12616	NA	mRNA
BgiM27398-RA	BgiM27398	0.0477729	-4.38767	NA	mRNA
BgiM36262-RA	BgiM36262	0.0442691	-4.49755	NA	mRNA
BgiM13436-RA	BgiM13436	2.08163	1.05772	NACHT and WD repeat domain-containing protein 2-like isoform X1	mRNA
BgiM05971-RA	BgiM05971	2.69006	1.42764	NACHT domain- and WD repeat-containing protein 1	mRNA
BgiM02724-RA	BgiM02724	0.486788	-1.03863	NAD-dependent protein deacetylase sirtuin-6	mRNA
BgiM30500-RA	BgiM30500	0.470359	-1.08816	NCAM-related cell adhesion molecule precursor	mRNA
BgiM24093-RA	BgiM24093	2.0078	1.00562	nck-associated protein 1	mRNA
BgiM24838-RA	BgiM24838	5.9068	2.56238	neprilysin-11	mRNA
BgiM09809-RA	BgiM09809	2.08508	1.06011	Neuferricin	mRNA
BgiM34314-RA	BgiM34314	2.05269	1.03751	neural cell adhesion moleculeL1	mRNA
BgiM34312-RA	BgiM34312	2.36069	1.23921	neural cell adhesion moleculeL1	mRNA
BgiM07371-RA	BgiM07371	0.347986	-1.5229	neurexin-1-like isoform X1	mRNA
BgiM07581-RA	BgiM07581	0.348217	-1.52194	neuroglobin isoform X1	mRNA
BgiM02429-RA	BgiM02429	3.55685	1.8306	neuromedin-U receptor 2	mRNA
BgiM23071-RA	BgiM23071	2.22785	1.15565	neuronal acetylcholine receptor subunit alpha-7	mRNA
BgiM19510-RA	BgiM19510	2.90447	1.53828	neuronal calcium sensor 1	mRNA
BgiM04316-RA	BgiM04316	26.2603	4.71481	neuropeptide FF receptor 2	mRNA
BgiM00054-RA	BgiM00054	11.0048	3.46006	neurotrophin receptor LTRK 1	mRNA
BgiM14926-RA	BgiM14926	9.37863	3.22938	neurotrophin-3-like isoform X4	mRNA
BgiM25516-RA	BgiM25516	3.97985	1.99272	neutral and basic amino acid transport protein rBAT	mRNA
BgiM22548-RA	BgiM22548	2.04165	1.02973	NFX1-type zinc finger-containing protein 1	mRNA
BgiM17199-RA	BgiM17199	2.03918	1.02799	NFX1-type zinc finger-containing protein 1	mRNA
BgiM25054-RA	BgiM25054	4.79952	2.26289	nidogen-1	mRNA
BgiM28258-RA	BgiM28258	0.381811	-1.38907	nitric oxide synthase	mRNA
BgiM28263-RA	BgiM28263	0.145352	-2.78237	nitric oxide synthase-like protein	mRNA
BgiM25358-RA	BgiM25358	0.42762	-1.2256	nociceptin receptor	mRNA
BgiM04028-RA	BgiM04028	9.77339	3.28886	noggin	mRNA
BgiM19471-RA	BgiM19471	0.218216	-2.19617	nose resistant to fluoxetine protein 6	mRNA
BgiM00990-RA	BgiM00990	2.19293	1.13286	nuclear hormone receptor HR96-like isoform X1	mRNA
BgiM30277-RA	BgiM30277	0.259582	-1.94574	nucleolar pre-ribosomal-associated protein 1	mRNA
BgiM14857-RA	BgiM14857	0.417924	-1.25869	nucleoporin Nup43	mRNA
BgiM04021-RA	BgiM04021	11.0783	3.46966	NXPE family member 4	mRNA
BgiM14725-RA	BgiM14725	0.319904	-1.64429	organic cation transporter protein-like isoform X3	mRNA
BgiM34899-RA	BgiM34899	2.23015	1.15714	origin recognition complex subunit 1	mRNA
BgiM34543-RA	BgiM34543	3.37838	1.75633	otopetrin-2	mRNA
BgiM31970-RA	BgiM31970	0.454973	-1.13615	oxidoreductase YteT	mRNA
BgiM34273-RA	BgiM34273	2.08269	1.05845	palmitoyltransferase ZDHHC24	mRNA
BgiM03007-RA	BgiM03007	7.35908	2.87952	pancreas transcription factor 1 subunit alpha	mRNA
BgiM29416-RA	BgiM29416	0.495154	-1.01405	PCNA-associated factor	mRNA
BgiM34471-RA	BgiM34471	0.101183	-3.30496	PE-PGRS family protein	mRNA
BgiM05475-RA	BgiM05475	5.56114	2.47538	peptidase inhibitor 16	mRNA
BgiM16479-RA	BgiM16479	0.479107	-1.06158	peptidyl-prolyl cis-trans isomerase-like 4 isoform X2	mRNA
BgiM18723-RA	BgiM18723	2.42218	1.27631	phosphoenolpyruvate carboxykinase cytosolic	mRNA
BgiM07805-RA	BgiM07805	0.209709	-2.25354	phospholipase B1 membrane-associated	mRNA
BgiM32457-RA	BgiM32457	2.24776	1.16849	phospholipid-transporting ATPase IF isoform X1	mRNA
BgiM23926-RA	BgiM23926	0.45257	-1.14379	PIN2/TERF1-interacting telomerase inhibitor 1-like isoform X1	mRNA
BgiM14366-RA	BgiM14366	2.19903	1.13687	platelet endothelial aggregation receptor 1	mRNA
BgiM34666-RA	BgiM34666	3.92179	1.97151	platelet-activating factor acetylhydrolase	mRNA
BgiM29506-RA	BgiM29506	0.437051	-1.19413	pleckstriny domain-containing family M member 1	mRNA
BgiM31179-RA	BgiM31179	0.281939	-1.82654	pogo transposable element with krab domain	mRNA
BgiM21633-RA	BgiM21633	2.82963	1.50062	poly [ADP-ribose] polymerase 4	mRNA
BgiM36077-RA	BgiM36077	0.178111	-2.48915	polycystic kidney disease protein 1-like 2	mRNA
BgiM05196-RA	BgiM05196	2.95252	1.56195	polycystin-1	mRNA
BgiM26133-RA	BgiM26133	0.456488	-1.13135	polycystin-2	mRNA
BgiM22212-RA	BgiM22212	4.01224	2.00441	polyketide synthase 16	mRNA
BgiM31232-RA	BgiM31232	2.26896	1.18203	polymorphic transmembrane cluster 2 transmembrane protein 11	mRNA
BgiM31354-RA	BgiM31354	2.39732	1.26142	polymorphic transmembrane cluster 2 transmembrane protein 2	mRNA
BgiM20877-RA	BgiM20877	0.270989	-1.88369	potassium channel subfamily T member 2	mRNA
BgiM27888-RA	BgiM27888	0.168779	-2.56679	potassium voltage-gated channel protein egl-36	mRNA
BgiM13113-RA	BgiM13113	4.29362	2.10219	potassium voltage-gated channel protein Shaw	mRNA
BgiM34590-RA	BgiM34590	0.150197	-2.73507	potassium voltage-gated channel protein Shaw	mRNA
BgiM15377-RA	BgiM15377	2.18989	1.13086	potassium voltage-gated channel subfamily C member 3	mRNA
BgiM14596-RA	BgiM14596	0.246585	-2.01984	potassium voltage-gated channel subfamily KQT member 4	mRNA
BgiM15391-RA	BgiM15391	5.71707	2.51527	PR domain zinc finger protein 1-like isoform X1	mRNA
BgiM20883-RA	BgiM20883	5.12421	2.35733	proline-rich protein 2	mRNA
BgiM03566-RA	BgiM03566	2.4115	1.26993	proline-rich protein 2 isoform X1	mRNA
BgiM18666-RA	BgiM18666	2.04487	1.03201	proline-rich transmembrane protein 1	mRNA
BgiM19901-RA	BgiM19901	5.47362	2.45249	prolyl 4-hydroxylase subunit alpha-1	mRNA
BgiM19902-RA	BgiM19902	22.4753	4.49027	prolyl 4-hydroxylase subunit alpha-3	mRNA
BgiM36344-RA	BgiM36344	0.175725	-2.50861	properdin	mRNA
BgiM30695-RA	BgiM30695	2.04876	1.03475	proprotein convertase subtilisin/kexin type 7	mRNA
BgiM22222-RA	BgiM22222	2.04876	1.03475	protein dachsous	mRNA
BgiM12124-RA	BgiM12124	0.479486	-1.06044	protein DEK	mRNA
BgiM21679-RA	BgiM21679	0.452288	-1.14469	Protein Jade-1	mRNA
BgiM25093-RA	BgiM25093	2.16783	1.11625	protein lifeguard 3-like isoform X2	mRNA
BgiM07553-RA	BgiM07553	0.482341	-1.05187	protein lin-52	mRNA
BgiM03395-RA	BgiM03395	0.490579	-1.02744	protein Lines 1-like isoform X1	mRNA
BgiM14251-RA	BgiM14251	0.46114	-1.11672	protein LKAAEAR1	mRNA
BgiM21844-RA	BgiM21844	2.73426	1.45115	protein mab-21-like 2	mRNA
BgiM27604-RA	BgiM27604	0.448825	-1.15577	protein pelota	mRNA
BgiM19483-RA	BgiM19483	0.42995	-1.21776	protein SCAI	mRNA
BgiM08597-RA	BgiM08597	0.494581	-1.01572	protein SPATA45	mRNA
BgiM09260-RA	BgiM09260	0.379326	-1.39849	protein stoned-B	mRNA
BgiM33968-RA	BgiM33968	7.84624	2.972	Protein Wnt-9a	mRNA
BgiM07603-RA	BgiM07603	9.34103	3.22358	protein-cysteine N-palmitoyltransferase HHAT-like isoform X1	mRNA
BgiM34608-RA	BgiM34608	2.2126	1.14574	protocadherin Fat 1	mRNA
BgiM11524-RA	BgiM11524	2.47935	1.30996	protocadherin-23	mRNA
BgiM06492-RA	BgiM06492	2.24096	1.16412	protocadherin-like wing polarity protein stan isoform X1	mRNA
BgiM06868-RA	BgiM06868	0.298282	-1.74525	PRS7 protein	mRNA
BgiM21853-RA	BgiM21853	0.265916	-1.91096	pyrazinamidase/nicotinamidase	mRNA
BgiM27801-RA	BgiM27801	0.457043	-1.1296	rabphilin-3A-like isoform X3	mRNA
BgiM29307-RA	BgiM29307	2.03724	1.02662	rap1 GTPase-activating protein 1-like isoform X1	mRNA
BgiM09971-RA	BgiM09971	2.29349	1.19754	ras guanine nucleotide exchange factor P	mRNA
BgiM22796-RA	BgiM22796	2.01924	1.01381	ras-like GTP-binding protein rhoA	mRNA
BgiM33654-RA	BgiM33654	0.472928	-1.08031	ras-related protein Rab-5C	mRNA
BgiM35823-RA	BgiM35823	2.10979	1.0771	ras-related protein Rab-8A	mRNA
BgiM07165-RA	BgiM07165	3.1002	1.63236	ras-related protein Rac1	mRNA
BgiM32354-RA	BgiM32354	0.347527	-1.5248	reductase	mRNA
BgiM12349-RA	BgiM12349	0.351826	-1.50707	Regulator of telomere elongation helicase 1	mRNA
BgiM12280-RA	BgiM12280	2.1343	1.09376	replicase polyprotein 1a	mRNA
BgiM19588-RA	BgiM19588	0.199271	-2.32719	reticulocyte-binding protein 2 a-like isoform X3	mRNA
BgiM16246-RA	BgiM16246	0.122809	-3.02552	reticulocyte-binding protein PFD0110w-like isoform X1	mRNA
BgiM17131-RA	BgiM17131	0.0751395	-3.73428	reticulocyte-binding protein PFD0110w-like isoform X1	mRNA
BgiM03967-RA	BgiM03967	2.06599	1.04683	Rho GTPase protein rac1	mRNA
BgiM26501-RA	BgiM26501	2.98089	1.57574	rhodopsin	mRNA
BgiM26504-RA	BgiM26504	2.71486	1.44088	rhodopsin	mRNA
BgiM16919-RA	BgiM16919	2.03686	1.02635	rhophilin-2-A	mRNA
BgiM10963-RA	BgiM10963	0.14244	-2.81157	Ribitol-5-phosphate xylosyltransferase 1	mRNA
BgiM14859-RA	BgiM14859	2.0988	1.06957	ribosomal protein S6 kinase 2 alpha	mRNA
BgiM23591-RA	BgiM23591	0.352998	-1.50227	Rieske domain-containing protein	mRNA
BgiM34806-RA	BgiM34806	2.96988	1.5704	RNA-binding protein 24-B	mRNA
BgiM11029-RA	BgiM11029	0.431152	-1.21373	RNA-splicing ligase RtcB	mRNA
BgiM28845-RA	BgiM28845	2.40674	1.26708	rootletin-like isoform X8	mRNA
BgiM36431-RA	BgiM36431	0.185136	-2.43334	scavenger receptor class F member 2-like isoform X1	mRNA
BgiM02592-RA	BgiM02592	3.80318	1.92721	SCO-spondin	mRNA
BgiM04736-RA	BgiM04736	2.01418	1.01019	SCP domain-containing protein 2	mRNA
BgiM17025-RA	BgiM17025	0.199773	-2.32357	sensory neuron membrane protein 1	mRNA
BgiM21729-RA	BgiM21729	2.03689	1.02637	sequestosome-1	mRNA
BgiM26011-RA	BgiM26011	5.89818	2.56027	serine carboxypeptidase CPVL	mRNA
BgiM29361-RA	BgiM29361	2.491	1.31673	serine--pyruvate aminotransferase	mRNA
BgiM16017-RA	BgiM16017	6.73236	2.75111	serine-rich adhesin for platelets	mRNA
BgiM26200-RA	BgiM26200	2.98699	1.57869	serine-rich adhesin for platelets	mRNA
BgiM08076-RA	BgiM08076	2.60172	1.37947	serine-rich adhesin for platelets	mRNA
BgiM09560-RA	BgiM09560	2.06636	1.04709	serine-rich adhesin for platelets	mRNA
BgiM32911-RA	BgiM32911	0.49652	-1.01007	serine-rich adhesin for platelets	mRNA
BgiM01416-RA	BgiM01416	0.173383	-2.52796	serine-rich adhesin for platelets	mRNA
BgiM15002-RA	BgiM15002	0.215687	-2.21299	serine-rich adhesin for platelets-like X3	mRNA
BgiM03457-RA	BgiM03457	2.10237	1.07202	serine/arginine repetitive matrix protein 2	mRNA
BgiM13337-RA	BgiM13337	0.373001	-1.42275	serine/threonine-protein kinase 24	mRNA
BgiM02661-RA	BgiM02661	0.497438	-1.00741	serine/threonine-protein kinase haspin	mRNA
BgiM15520-RA	BgiM15520	2.05269	1.03751	serine/threonine-protein kinase MARK2-like isoform X1	mRNA
BgiM23637-RA	BgiM23637	2.00575	1.00414	serine/threonine-protein kinase Nek6	mRNA
BgiM21265-RA	BgiM21265	2.26579	1.18002	serine/threonine-protein kinase PLK4	mRNA
BgiM29118-RA	BgiM29118	2.56554	1.35926	serine/threonine-protein kinase roco8	mRNA
BgiM30676-RA	BgiM30676	0.423747	-1.23872	serine/threonine-protein kinase SIK2	mRNA
BgiM31665-RA	BgiM31665	0.26944	-1.89196	serine/threonine-protein phosphatase 2A regulatory subunit B subunit beta	mRNA
BgiM14858-RA	BgiM14858	0.47109	-1.08593	serine/threonine-protein phosphatase 6 regulatory subunit 3-like isoform X2	mRNA
BgiM32948-RA	BgiM32948	0.078163	-3.67737	short transient receptor potential channel 3	mRNA
BgiM14589-RA	BgiM14589	0.475424	-1.07271	Short transient receptor putative channel 6	mRNA
BgiM29138-RA	BgiM29138	3.5568	1.83058	sialin-like isoform X1	mRNA
BgiM13735-RA	BgiM13735	4.13267	2.04707	signaling mucin MSB2	mRNA
BgiM24643-RA	BgiM24643	3.06	1.61353	snake venom metalloproteinase atrolysin-C	mRNA
BgiM16996-RA	BgiM16996	2.06097	1.04332	sodium-coupled monocarboxylate transporter 1	mRNA
BgiM30607-RA	BgiM30607	0.16495	-2.5999	sodium-coupled monocarboxylate transporter 1	mRNA
BgiM05375-RA	BgiM05375	8.50209	3.08782	sodium-coupled monocarboxylate transporter 2	mRNA
BgiM05376-RA	BgiM05376	4.51039	2.17325	sodium-coupled monocarboxylate transporter 2-like X5	mRNA
BgiM17138-RA	BgiM17138	9.56136	3.25722	sodium-dependent phosphate transport protein 2B	mRNA
BgiM08487-RA	BgiM08487	6.39662	2.67731	sodium-dependent phosphate transport protein 2B	mRNA
BgiM08486-RA	BgiM08486	5.31869	2.41107	sodium-dependent phosphate transport protein 2B	mRNA
BgiM04521-RA	BgiM04521	5.15117	2.3649	sodium-independent sulfate anion transporter	mRNA
BgiM32157-RA	BgiM32157	2.09688	1.06825	sodium/potassium-transporting ATPase subunit beta-1	mRNA
BgiM01393-RA	BgiM01393	2.58601	1.37073	sodium/potassium/calcium exchanger	mRNA
BgiM27743-RA	BgiM27743	12.1428	3.60203	solute carrier family 13 member 5	mRNA
BgiM04397-RA	BgiM04397	4.38516	2.13263	solute carrier family 15 member 4	mRNA
BgiM17577-RA	BgiM17577	0.21886	-2.19192	solute carrier family 2 facilitated glucose transporter member 2	mRNA
BgiM09417-RA	BgiM09417	0.141858	-2.81748	solute carrier family 22 member 7	mRNA
BgiM00165-RA	BgiM00165	4.5835	2.19645	solute carrier family 28 member 3	mRNA
BgiM04731-RA	BgiM04731	0.115455	-3.1146	somatostatin receptor type 2	mRNA
BgiM30625-RA	BgiM30625	2.46721	1.30288	Sortilin- receptor	mRNA
BgiM04003-RA	BgiM04003	0.417623	-1.25973	sorting nexin-14 isoform X1	mRNA
BgiM04669-RA	BgiM04669	2.08092	1.05722	sorting nexin-16	mRNA
BgiM07768-RA	BgiM07768	2.49665	1.31999	spectrin alpha chain non-erythrocytic 1	mRNA
BgiM16652-RA	BgiM16652	2.54629	1.34839	spectrin beta chain	mRNA
BgiM06743-RA	BgiM06743	2.83434	1.50301	spectrin beta chain erythrocyte	mRNA
BgiM01158-RA	BgiM01158	0.243279	-2.03931	spindle and kinetochore-associated protein 1	mRNA
BgiM34464-RA	BgiM34464	2.80893	1.49002	squidulin	mRNA
BgiM03245-RA	BgiM03245	2.55959	1.35592	stabilizer of axonemal microtubules 2	mRNA
BgiM19594-RA	BgiM19594	2.29684	1.19965	STE20-like serine/threonine-protein kinase isoform X2	mRNA
BgiM32560-RA	BgiM32560	2.56337	1.35804	sucrase-isomaltase intestinal	mRNA
BgiM32123-RA	BgiM32123	0.114449	-3.12722	sulfotransferase 1A1	mRNA
BgiM19354-RA	BgiM19354	0.429697	-1.21861	SUN domain-containing ossification factor-like isoform X1	mRNA
BgiM16442-RA	BgiM16442	0.496992	-1.00871	SWI/SNF-matrix-actin-related regulator of chromatin subfamily A containing DEAD/H box 1B	mRNA
BgiM00591-RA	BgiM00591	0.497379	-1.00758	swi5-dependent recombination DNA repair protein 1	mRNA
BgiM04015-RA	BgiM04015	2.52933	1.33876	Synapse differentiation-inducing protein 1	mRNA
BgiM18066-RA	BgiM18066	4.96407	2.31152	T-box protein 1	mRNA
BgiM14847-RA	BgiM14847	0.35612	-1.48956	T-complex protein 11-like protein 1	mRNA
BgiM07288-RA	BgiM07288	0.459008	-1.12341	T-complex-associated testis-expressed protein 1	mRNA
BgiM12189-RA	BgiM12189	0.447672	-1.15949	Terminal uridylyltransferase 4	mRNA
BgiM07113-RA	BgiM07113	0.480863	-1.0563	testis-expressed sequence 43 protein-like isoform X1	mRNA
BgiM08926-RA	BgiM08926	0.438343	-1.18987	tetra-peptide repeat homeobox	mRNA
BgiM34206-RA	BgiM34206	0.475819	-1.07152	THAP domain-containing protein 3	mRNA
BgiM17474-RA	BgiM17474	0.423967	-1.23798	thiamine-triphosphatase	mRNA
BgiM28410-RA	BgiM28410	0.320019	-1.64377	THO complex subunit 2	mRNA
BgiM14388-RA	BgiM14388	62.1782	5.95834	thyrotropin-releasing hormone-degrading ectoenzyme	mRNA
BgiM19626-RA	BgiM19626	3.38497	1.75914	TLR cluster1 member 10	mRNA
BgiM31040-RA	BgiM31040	0.161266	-2.63248	TLR cluster1 member 25	mRNA
BgiM30821-RA	BgiM30821	12.4923	3.64297	tolloid-like protein 1	mRNA
BgiM12612-RA	BgiM12612	2.34284	1.22826	TPRXL	mRNA
BgiM15290-RA	BgiM15290	2.29219	1.19673	trans-2-enoyl-CoA reductase mitochondrial	mRNA
BgiM32081-RA	BgiM32081	0.410092	-1.28598	transcription factor Dp-1-like isoform X2	mRNA
BgiM08193-RA	BgiM08193	0.435947	-1.19778	transcription factor IIIB 60 kDa subunit	mRNA
BgiM34693-RA	BgiM34693	0.444917	-1.16839	transcription factor mef2A-like isoform X2	mRNA
BgiM32225-RA	BgiM32225	0.384753	-1.37799	transcription factor Sox-14	mRNA
BgiM12942-RA	BgiM12942	4.4487	2.15338	transcription factor SOX-7	mRNA
BgiM33596-RA	BgiM33596	2.23184	1.15823	transcription initiation factor TFIID subunit 1	mRNA
BgiM25283-RA	BgiM25283	8.16393	3.02926	transient receptor potential cation channel subfamily M member 1	mRNA
BgiM26184-RA	BgiM26184	0.18929	-2.40133	transient receptor potential cation channel subfamily M member 1	mRNA
BgiM25281-RA	BgiM25281	13.5772	3.76311	transient receptor potential cation channel subfamily M member 2	mRNA
BgiM23549-RA	BgiM23549	2.41331	1.27101	transient receptor potential cation channel subfamily M member 5	mRNA
BgiM23548-RA	BgiM23548	2.32678	1.21834	transient receptor potential cation channel subfamily M member 5	mRNA
BgiM21788-RA	BgiM21788	2.22696	1.15507	transmembrane and coiled-coil domain-containing protein 5B	mRNA
BgiM31725-RA	BgiM31725	3.37857	1.75641	transmembrane channel-like protein 3 X2	mRNA
BgiM09803-RA	BgiM09803	0.340378	-1.55479	Transmembrane protease serine 12	mRNA
BgiM21018-RA	BgiM21018	0.313675	-1.67266	Transmembrane protein	mRNA
BgiM00251-RA	BgiM00251	2.10648	1.07484	transmembrane protein 106B	mRNA
BgiM30173-RA	BgiM30173	0.404819	-1.30465	transmembrane protein 145	mRNA
BgiM24914-RA	BgiM24914	2.7324	1.45017	transmembrane protein 233	mRNA
BgiM19147-RA	BgiM19147	2.08696	1.0614	transmembrane protein 272	mRNA
BgiM27822-RA	BgiM27822	2.24779	1.16851	transmembrane protein 97	mRNA
BgiM17341-RA	BgiM17341	0.414978	-1.26889	transmembrane protein with metallophosphoesterase domain	mRNA
BgiM02391-RA	BgiM02391	0.307518	-1.70126	Transposable element P transposase	mRNA
BgiM09690-RA	BgiM09690	0.484901	-1.04424	trichohyalin	mRNA
BgiM35380-RA	BgiM35380	0.363197	-1.46118	trichohyalin	mRNA
BgiM12213-RA	BgiM12213	0.492377	-1.02216	trimethylguanosine synthase	mRNA
BgiM09042-RA	BgiM09042	12.7283	3.66996	trypsin-2	mRNA
BgiM02915-RA	BgiM02915	0.484676	-1.04491	Tubulin polyglutamylase ttll13p	mRNA
BgiM02916-RA	BgiM02916	0.477567	-1.06623	tubulin polyglutamylase ttll6-like isoform X1	mRNA
BgiM34012-RA	BgiM34012	2.36335	1.24084	tumor necrosis factor receptor superfamily member 11B	mRNA
BgiM23275-RA	BgiM23275	0.460332	-1.11925	tumor protein p53-inducible protein 11-like isoform X2	mRNA
BgiM27354-RA	BgiM27354	4.65031	2.21733	tyramine beta-hydroxylase	mRNA
BgiM20729-RA	BgiM20729	0.18489	-2.43526	Tyramine beta-hydroxylase	mRNA
BgiM20075-RA	BgiM20075	2.29134	1.19619	tyramine receptor Ser-2	mRNA
BgiM18319-RA	BgiM18319	2.55878	1.35545	tyrosine aminotransferase	mRNA
BgiM00112-RA	BgiM00112	3.11627	1.63982	tyrosine-protein kinase receptor torso	mRNA
BgiM12414-RA	BgiM12414	2.36791	1.24361	tyrosine-protein phosphatase Lar	mRNA
BgiM01549-RA	BgiM01549	0.486963	-1.03812	U3 small nucleolar ribonucleoprotein protein MPP10	mRNA
BgiM22856-RA	BgiM22856	0.154879	-2.69079	U3-aranetoxin-Ce1a-like isoform X1	mRNA
BgiM28295-RA	BgiM28295	0.427977	-1.22439	Ubiquitin carboxyl-terminal hydrolase 32	mRNA
BgiM12978-RA	BgiM12978	2.05871	1.04174	UDP-glucose 4-epimerase	mRNA
BgiM32898-RA	BgiM32898	0.227163	-2.1382	UDP-glucuronosyltransferase 1-8	mRNA
BgiM01267-RA	BgiM01267	2.51005	1.32772	unconventional myosin-Ie-like isoform X1	mRNA
BgiM11046-RA	BgiM11046	3.41992	1.77396	universal stress protein A-like protein	mRNA
BgiM22906-RA	BgiM22906	0.170542	-2.5518	UPF0568 protein	mRNA
BgiM08004-RA	BgiM08004	0.460053	-1.12013	usherin	mRNA
BgiM30754-RA	BgiM30754	2.12164	1.08518	vascular cell adhesion protein 1	mRNA
BgiM24188-RA	BgiM24188	2.14069	1.09807	vinculin	mRNA
BgiM24187-RA	BgiM24187	2.05379	1.03829	vinculin	mRNA
BgiM28031-RA	BgiM28031	48.4387	5.59809	vitellogenin-A2	mRNA
BgiM10743-RA	BgiM10743	2.43341	1.28298	Voltage-dependent calcium channel subunit alpha-2/delta-2	mRNA
BgiM27598-RA	BgiM27598	0.415684	-1.26644	voltage-gated hydrogen channel 1	mRNA
BgiM16110-RA	BgiM16110	2.26787	1.18134	von Willebrand factor a domain-containing protein 3b	mRNA
BgiM15414-RA	BgiM15414	10.8109	3.43441	Williams-Beuren syndrome chromosomal region 27 protein	mRNA
BgiM22407-RA	BgiM22407	0.441046	-1.181	WW domain-binding protein 4	mRNA
BgiM17172-RA	BgiM17172	4.9964	2.32089	Y+L amino acid transporter 2	mRNA
BgiM17074-RA	BgiM17074	3.27531	1.71163	Y+L amino acid transporter 2	mRNA
BgiM06103-RA	BgiM06103	0.432351	-1.20973	zinc finger BED domain-containing protein 1	mRNA
BgiM13849-RA	BgiM13849	0.439113	-1.18734	zinc finger CCCH domain-containing protein 13	mRNA
BgiM25221-RA	BgiM25221	0.286498	-1.8034	zinc finger CCCH domain-containing protein 13	mRNA
BgiM26535-RA	BgiM26535	0.475353	-1.07293	zinc finger E-box-binding homeobox 2-like isoform X1	mRNA
BgiM23693-RA	BgiM23693	0.344905	-1.53573	zinc finger protein 333	mRNA
BgiM01495-RA	BgiM01495	0.477678	-1.06589	zinc finger protein 37	mRNA
BgiM20575-RA	BgiM20575	0.425266	-1.23356	zinc finger protein 525	mRNA
BgiM21115-RA	BgiM21115	0.434954	-1.20106	zinc finger protein 583	mRNA
BgiM06958-RA	BgiM06958	0.434644	-1.20209	zinc finger protein 729	mRNA
BgiM22329-RA	BgiM22329	2.48537	1.31346	zinc metalloproteinase nas-13	mRNA
BgiM25194-RA	BgiM25194	3.31533	1.72915	zinc transporter ZIP4	mRNA

## Sheet: f-8 dpi only
Table S8. Summary of the differentially expressed genes in iM line snails infected with S. mansoni at different time point
Transcript ID	GeneID	FC(iM line vs. Sm_8dpi)	log2FC(iM line vs. Sm_8dpi)	Annotation	Transcript Type
BgiM36189-RA	BgiM36189	2.28954	1.19506	(2R 3R)-2 3-butanediol dehydrogenase	mRNA
BgiM18705-RA	BgiM18705	4.57322	2.19321	1 25-dihydroxyvitamin D(3) 24-hydroxylase mitochondrial	mRNA
BgiM18703-RA	BgiM18703	8.91753	3.15664	1 25-dihydroxyvitamin D(3) 24-hydroxylase mitochondrial	mRNA
BgiM24873-RA	BgiM24873	0.339087	-1.56027	1 4-alpha-glucan-branching enzyme	mRNA
BgiM02793-RA	BgiM02793	3.03975	1.60395	1-phosphatidylinositol 4 5-bisphosphate phosphodiesterase epsilon-1-like isoform X1	mRNA
BgiM35063-RA	BgiM35063	0.394716	-1.34111	14-3-3 protein zeta	mRNA
BgiM29678-RA	BgiM29678	0.388168	-1.36525	14-3-3-like protein	mRNA
BgiM00766-RA	BgiM00766	0.491696	-1.02416	2 3-bisphosphoglycerate-dependent phosphoglycerate mutase	mRNA
BgiM32896-RA	BgiM32896	0.0498382	-4.32661	2-hydroxyacylsphingosine 1-beta-galactosyltransferase	mRNA
BgiM30272-RA	BgiM30272	0.396564	-1.33438	26S proteasome non-ATPase regulatory subunit 9	mRNA
BgiM02881-RA	BgiM02881	0.397273	-1.3318	28S ribosomal protein S11 mitochondrial	mRNA
BgiM19945-RA	BgiM19945	0.498424	-1.00456	28S ribosomal protein S18b mitochondrial	mRNA
BgiM04222-RA	BgiM04222	0.462114	-1.11368	28S ribosomal protein S7 mitochondrial	mRNA
BgiM28070-RA	BgiM28070	0.485571	-1.04225	39S ribosomal protein L16 mitochondrial	mRNA
BgiM23055-RA	BgiM23055	0.45441	-1.13793	39S ribosomal protein L27 mitochondrial	mRNA
BgiM30358-RA	BgiM30358	0.476954	-1.06808	39S ribosomal protein L40 mitochondrial-like isoform X1	mRNA
BgiM07327-RA	BgiM07327	0.45281	-1.14302	39S ribosomal protein L49 mitochondrial	mRNA
BgiM14227-RA	BgiM14227	0.42462	-1.23575	39S ribosomal protein L55 mitochondrial-like isoform X1	mRNA
BgiM13313-RA	BgiM13313	0.467121	-1.09813	3p 5p-cyclic phosphodiesterase pde-5 isoform X1	mRNA
BgiM00935-RA	BgiM00935	0.480883	-1.05624	3p-5p exoribonuclease 1	mRNA
BgiM07867-RA	BgiM07867	0.474029	-1.07695	3p(2p) 5p-bisphosphate nucleotidase 1	mRNA
BgiM07524-RA	BgiM07524	2.45411	1.2952	4-coumarate--CoA ligase	mRNA
BgiM14672-RA	BgiM14672	3.0027	1.58626	43 kDa receptor-associated protein of the synapse	mRNA
BgiM04398-RA	BgiM04398	0.112073	-3.15749	5-aminolevulinate synthase erythroid-specific mitochondrial	mRNA
BgiM02474-RA	BgiM02474	5.65624	2.49984	5-hydroxytryptamine receptor	mRNA
BgiM21096-RA	BgiM21096	0.12804	-2.96533	5-hydroxytryptamine receptor 2	mRNA
BgiM31860-RA	BgiM31860	44.0047	5.45959	5-hydroxytryptamine receptor 2a	mRNA
BgiM34319-RA	BgiM34319	4.1177	2.04184	5-hydroxytryptamine receptor 3B	mRNA
BgiM03583-RA	BgiM03583	7.31462	2.87078	5-hydroxytryptamine receptor 4	mRNA
BgiM03465-RA	BgiM03465	3.69773	1.88664	5p-AMP-activated protein kinase subunit gamma-2	mRNA
BgiM15828-RA	BgiM15828	0.35266	-1.50365	5p-nucleotidase	mRNA
BgiM29601-RA	BgiM29601	0.398325	-1.32798	60S ribosome subunit biogenesis protein NIP7	mRNA
BgiM19948-RA	BgiM19948	0.407526	-1.29504	78 kDa glucose-regulated protein	mRNA
BgiM26935-RA	BgiM26935	0.432705	-1.20854	A disintegrin and metalloproteinase with thrombospondin motifs 3	mRNA
BgiM29907-RA	BgiM29907	0.115753	-3.11088	A disintegrin and metalloproteinase with thrombospondin motifs 7	mRNA
BgiM16538-RA	BgiM16538	0.0991396	-3.33439	A disintegrin and metalloproteinase with thrombospondin motifs 7	mRNA
BgiM16345-RA	BgiM16345	0.115866	-3.10947	A disintegrin and metalloproteinase with thrombospondin motifs 7	mRNA
BgiM01211-RA	BgiM01211	2.45182	1.29385	A disintegrin and metalloproteinase with thrombospondin motifs 7-like isoform X1	mRNA
BgiM20769-RA	BgiM20769	0.00363403	-8.10421	A disintegrin and metalloproteinase with thrombospondin motifs 9	mRNA
BgiM20768-RA	BgiM20768	0.00435048	-7.84461	A disintegrin and metalloproteinase with thrombospondin motifs 9	mRNA
BgiM13824-RA	BgiM13824	0.446638	-1.16282	A-kinase (PRKA) anchor protein (Gravin) 12b	mRNA
BgiM03371-RA	BgiM03371	2.40618	1.26674	A-kinase anchor protein 13	mRNA
BgiM34415-RA	BgiM34415	2.46896	1.30391	Abelson tyrosine-protein kinase 2	mRNA
BgiM22729-RA	BgiM22729	2.17435	1.12059	acetylcholine receptor subunit alpha	mRNA
BgiM32405-RA	BgiM32405	0.464749	-1.10548	acetylcholine-binding protein-like isoform X2	mRNA
BgiM00690-RA	BgiM00690	0.438786	-1.18841	acetylglutamate kinase	mRNA
BgiM22954-RA	BgiM22954	0.0226133	-5.46669	acid ceramidase	mRNA
BgiM06153-RA	BgiM06153	2.75666	1.46292	acidic mammalian chitinase	mRNA
BgiM12118-RA	BgiM12118	0.0616868	-4.0189	actin cytoplasmic	mRNA
BgiM13297-RA	BgiM13297	0.00888507	-6.8144	actin cytoplasmic type 5	mRNA
BgiM21700-RA	BgiM21700	3.32022	1.73128	actin cytoskeleton-regulatory complex protein PAN1	mRNA
BgiM26761-RA	BgiM26761	0.334737	-1.5789	actin-85C-like isoform X1	mRNA
BgiM26760-RA	BgiM26760	0.482684	-1.05085	actin-85C-like isoform X2	mRNA
BgiM09194-RA	BgiM09194	2.11807	1.08275	actophorin	mRNA
BgiM06419-RA	BgiM06419	2.04951	1.03528	Acyl-coenzyme A synthetase acsm3 mitochondrial	mRNA
BgiM13861-RA	BgiM13861	0.491098	-1.02592	acyl-coenzyme A:6-aminopenicillanic-acid-acyltransferase 40 kDa form	mRNA
BgiM09033-RA	BgiM09033	7.83291	2.96955	acylcarnitine hydrolase	mRNA
BgiM16947-RA	BgiM16947	0.099718	-3.326	acyloxyacyl hydrolase	mRNA
BgiM35322-RA	BgiM35322	11.0402	3.46469	ADAM family mig-17	mRNA
BgiM16338-RA	BgiM16338	0.0678291	-3.88195	ADAM family mig-17	mRNA
BgiM33784-RA	BgiM33784	0.259995	-1.94344	ADAM family mig-17-like isoform X2	mRNA
BgiM03619-RA	BgiM03619	2.44506	1.28987	ADAMTS-like protein 4 isoform X1	mRNA
BgiM09463-RA	BgiM09463	3.80958	1.92963	adenosine 3p-phospho 5p-phosphosulfate transporter 1	mRNA
BgiM22595-RA	BgiM22595	0.433656	-1.20538	adenosine deaminase AGSA	mRNA
BgiM18395-RA	BgiM18395	0.0681912	-3.87427	adenosine deaminase AGSA	mRNA
BgiM18390-RA	BgiM18390	5.31251	2.40939	adenosine deaminase AGSA	mRNA
BgiM18391-RA	BgiM18391	3.95474	1.98358	adenosine deaminase CECR1	mRNA
BgiM18376-RA	BgiM18376	0.0466777	-4.42112	adenosine deaminase cecr1	mRNA
BgiM00664-RA	BgiM00664	0.0238239	-5.39144	Adenosine receptor A1	mRNA
BgiM09502-RA	BgiM09502	0.235764	-2.08459	adenylosuccinate lyase	mRNA
BgiM04331-RA	BgiM04331	0.441408	-1.17982	adenylosuccinate lyase	mRNA
BgiM06287-RA	BgiM06287	0.0900201	-3.47361	adhesion G protein-coupled receptor E4P	mRNA
BgiM02362-RA	BgiM02362	6.33694	2.66379	adhesion G protein-coupled receptor L2	mRNA
BgiM33131-RA	BgiM33131	2.0263	1.01885	agglutinin-like protein 2	mRNA
BgiM33130-RA	BgiM33130	2.31154	1.20886	agglutinin-like protein 2	mRNA
BgiM28796-RA	BgiM28796	4.36298	2.12531	agrin	mRNA
BgiM20781-RA	BgiM20781	4.33103	2.11471	AIG	mRNA
BgiM15717-RA	BgiM15717	2.12328	1.08629	aldehyde dehydrogenase family 16 member A1	mRNA
BgiM28711-RA	BgiM28711	0.0136296	-6.19711	alkaline phosphatase	mRNA
BgiM33799-RA	BgiM33799	2.47889	1.30969	allatotropin-like peptide precursor	mRNA
BgiM30686-RA	BgiM30686	2.76989	1.46983	alpha-(1 3)-fucosyltransferase C	mRNA
BgiM19531-RA	BgiM19531	2.30908	1.20732	alpha-(1 3)-fucosyltransferase C	mRNA
BgiM30946-RA	BgiM30946	2.90923	1.54064	Alpha-1 3-mannosyl-glycoprotein 2-beta-N-acetylglucosaminyltransferase	mRNA
BgiM21725-RA	BgiM21725	0.017038	-5.8751	alpha-amylase	mRNA
BgiM21590-RA	BgiM21590	0.0110005	-6.50629	alpha-amylase	mRNA
BgiM21621-RA	BgiM21621	0.0220302	-5.50437	Alpha-amylase A type-1/2	mRNA
BgiM21503-RA	BgiM21503	0.00881184	-6.82634	Alpha-amylase A type-1/2	mRNA
BgiM21501-RA	BgiM21501	0.00422574	-7.88658	alpha-amylase-like isoform X1	mRNA
BgiM09807-RA	BgiM09807	0.154329	-2.69592	alpha-glucosidase YihQ	mRNA
BgiM15149-RA	BgiM15149	0.476292	-1.07008	alpha-ketoglutarate-dependent dioxygenase alkB 3-like isoform X2	mRNA
BgiM07954-RA	BgiM07954	2.40624	1.26678	alpha-mannosidase 2	mRNA
BgiM17644-RA	BgiM17644	3.48217	1.79999	alpha-protein kinase vwkA	mRNA
BgiM13512-RA	BgiM13512	3.15947	1.65968	alpha-tectorin	mRNA
BgiM20891-RA	BgiM20891	0.416069	-1.26511	alpha-tubulin N-acetyltransferase	mRNA
BgiM04470-RA	BgiM04470	0.292542	-1.77328	alpha/beta hydrolase domain-containing protein 14B	mRNA
BgiM33132-RA	BgiM33132	2.54773	1.34921	alsin	mRNA
BgiM12331-RA	BgiM12331	4.44958	2.15367	amiloride-sensitive sodium channel subunit alpha	mRNA
BgiM26516-RA	BgiM26516	6.36228	2.66954	amine oxidase	mRNA
BgiM26204-RA	BgiM26204	2.4065	1.26694	amine oxidase	mRNA
BgiM00688-RA	BgiM00688	0.107547	-3.21697	amine oxidase	mRNA
BgiM15500-RA	BgiM15500	0.069822	-3.84017	amino acid transporter ANTL1-like isoform X2	mRNA
BgiM31584-RA	BgiM31584	12.0811	3.59468	aminopeptidase N	mRNA
BgiM24712-RA	BgiM24712	2.5783	1.36642	ammonium transporter 1	mRNA
BgiM24185-RA	BgiM24185	2.29377	1.19772	ammonium transporter 1	mRNA
BgiM24184-RA	BgiM24184	2.58552	1.37045	ammonium transporter 1	mRNA
BgiM24197-RA	BgiM24197	2.67303	1.41848	ammonium transporter 2	mRNA
BgiM24629-RA	BgiM24629	2.4666	1.30252	ammonium transporter Amt1	mRNA
BgiM24186-RA	BgiM24186	2.32872	1.21954	ammonium transporter Amt1	mRNA
BgiM30473-RA	BgiM30473	2.69834	1.43207	ammonium transporter Rh type A	mRNA
BgiM30017-RA	BgiM30017	0.470745	-1.08698	AMP deaminase 2	mRNA
BgiM12626-RA	BgiM12626	2.05225	1.03721	amyloid protein-binding protein 2	mRNA
BgiM21347-RA	BgiM21347	0.480221	-1.05823	anaphase-promoting complex subunit 15B	mRNA
BgiM32389-RA	BgiM32389	0.0909543	-3.45871	angiotensin-converting enzyme	mRNA
BgiM06691-RA	BgiM06691	2.19478	1.13408	ankyrin repeat and KH domain-containing protein 1	mRNA
BgiM19695-RA	BgiM19695	0.164754	-2.60161	ankyrin repeat and KH domain-containing protein mask	mRNA
BgiM29966-RA	BgiM29966	2.43312	1.28281	ankyrin repeat and protein kinase domain-containing protein 1	mRNA
BgiM11047-RA	BgiM11047	0.495595	-1.01277	ankyrin repeat and SOCS box protein 13	mRNA
BgiM13459-RA	BgiM13459	2.49873	1.3212	ankyrin repeat domain-containing protein 29	mRNA
BgiM35580-RA	BgiM35580	7.06851	2.82141	ankyrin repeat domain-containing protein 50	mRNA
BgiM31308-RA	BgiM31308	2.18097	1.12497	ankyrin repeat domain-containing protein 50	mRNA
BgiM19286-RA	BgiM19286	2.20405	1.14016	ankyrin repeat domain-containing protein 50	mRNA
BgiM07433-RA	BgiM07433	2.29084	1.19587	ankyrin repeat domain-containing protein 50	mRNA
BgiM26308-RA	BgiM26308	3.54468	1.82566	ankyrin repeat protein	mRNA
BgiM16513-RA	BgiM16513	0.144692	-2.78894	ankyrin repeat protein	mRNA
BgiM07074-RA	BgiM07074	0.0502317	-4.31526	ankyrin repeat protein	mRNA
BgiM14495-RA	BgiM14495	2.2488	1.16916	ankyrin-1	mRNA
BgiM31165-RA	BgiM31165	2.66363	1.4134	ankyrin-3	mRNA
BgiM19309-RA	BgiM19309	2.63968	1.40036	ankyrin-3	mRNA
BgiM26175-RA	BgiM26175	3.82776	1.9365	antho-RFamide neuropeptides-like X2	mRNA
BgiM12463-RA	BgiM12463	3.59132	1.84451	antistasin	mRNA
BgiM09896-RA	BgiM09896	5.00715	2.32399	antistasin	mRNA
BgiM09895-RA	BgiM09895	5.49536	2.45821	antistasin	mRNA
BgiM28315-RA	BgiM28315	2.97382	1.57232	apelin receptor	mRNA
BgiM13076-RA	BgiM13076	0.0381891	-4.71069	apolipoprotein B-100	mRNA
BgiM07334-RA	BgiM07334	0.30367	-1.71942	apoptosis-resistant E3 ubiquitin protein ligase 1	mRNA
BgiM07329-RA	BgiM07329	0.367415	-1.44452	apoptosis-resistant E3 ubiquitin protein ligase 1 isoform X1	mRNA
BgiM15827-RA	BgiM15827	4.52524	2.17799	apyrase	mRNA
BgiM09225-RA	BgiM09225	3.28862	1.71748	apyrase 4	mRNA
BgiM14238-RA	BgiM14238	12.1594	3.604	arachidonate 12-lipoxygenase 12R-type	mRNA
BgiM22256-RA	BgiM22256	2.74418	1.45638	arf-GAP with Rho-GAP domain ANK repeat and PH domain-containing protein 1	mRNA
BgiM27612-RA	BgiM27612	0.476865	-1.06835	argininosuccinate lyase	mRNA
BgiM10040-RA	BgiM10040	0.0435526	-4.5211	Arrestin domain-containing protein 3	mRNA
BgiM20428-RA	BgiM20428	0.0123216	-6.34267	arylsulfatase B	mRNA
BgiM20427-RA	BgiM20427	0.0379004	-4.72164	arylsulfatase I	mRNA
BgiM27915-RA	BgiM27915	2.11902	1.0834	ataxin-2	mRNA
BgiM20503-RA	BgiM20503	0.470382	-1.08809	ATP-binding cassette sub- F member 1	mRNA
BgiM09097-RA	BgiM09097	0.050614	-4.30432	ATP-binding cassette sub- G member 5	mRNA
BgiM10628-RA	BgiM10628	0.330637	-1.59668	ATP-binding cassette sub-family A member 3	mRNA
BgiM23073-RA	BgiM23073	4.11724	2.04168	ATP-binding cassette sub-family E member 1	mRNA
BgiM14093-RA	BgiM14093	0.342173	-1.5472	ATP-dependent DNA helicase PIF1	mRNA
BgiM23255-RA	BgiM23255	0.440589	-1.18249	ATP-dependent DNA helicase Q1	mRNA
BgiM02419-RA	BgiM02419	0.499322	-1.00196	ATP-dependent RNA helicase DDX28	mRNA
BgiM24504-RA	BgiM24504	2.80141	1.48616	atrial natriuretic peptide receptor 1	mRNA
BgiM35765-RA	BgiM35765	4.25147	2.08796	atrial natriuretic peptide receptor 3-like isoform X1	mRNA
BgiM05756-RA	BgiM05756	3.5286	1.8191	Atrial natriuretic peptide-converting enzyme	mRNA
BgiM04501-RA	BgiM04501	0.0982747	-3.34704	autocrine proliferation repressor protein A	mRNA
BgiM04498-RA	BgiM04498	0.149793	-2.73895	autocrine proliferation repressor protein A	mRNA
BgiM04497-RA	BgiM04497	0.0671802	-3.89582	autocrine proliferation repressor protein A	mRNA
BgiM04496-RA	BgiM04496	0.0357582	-4.80558	autocrine proliferation repressor protein A-like isoform X1	mRNA
BgiM21258-RA	BgiM21258	3.57114	1.83638	autophagy protein 13	mRNA
BgiM16433-RA	BgiM16433	2.60831	1.38312	baculoviral IAP repeat-containing protein 2-like isoform X1	mRNA
BgiM09883-RA	BgiM09883	2.17026	1.11787	baculoviral IAP repeat-containing protein 2-like isoform X1	mRNA
BgiM09758-RA	BgiM09758	2.32145	1.21503	baculoviral IAP repeat-containing protein 2-like isoform X1	mRNA
BgiM04999-RA	BgiM04999	0.43631	-1.19657	baculoviral IAP repeat-containing protein 5	mRNA
BgiM16565-RA	BgiM16565	6.30198	2.65581	Baculoviral IAP repeat-containing protein 7	mRNA
BgiM10616-RA	BgiM10616	5.73707	2.52031	baculoviral IAP repeat-containing protein 8	mRNA
BgiM06000-RA	BgiM06000	3.84646	1.94353	Bai1-associated protein 3	mRNA
BgiM27375-RA	BgiM27375	19.3815	4.27661	balbiani ring protein 3	mRNA
BgiM32211-RA	BgiM32211	2.39148	1.2579	balbiani ring protein 3-like isoform X3	mRNA
BgiM27372-RA	BgiM27372	3.98974	1.9963	balbiani ring protein 3-like isoform X5	mRNA
BgiM27371-RA	BgiM27371	3.31152	1.72749	balbiani ring protein 3-like isoform X5	mRNA
BgiM00915-RA	BgiM00915	2.4271	1.27923	band 4.1-like protein 4A isoform X1	mRNA
BgiM19759-RA	BgiM19759	0.0242031	-5.36866	band 7 protein isoform X1	mRNA
BgiM02436-RA	BgiM02436	0.465756	-1.10235	Bardet-Biedl syndrome 5 protein	mRNA
BgiM26044-RA	BgiM26044	0.40747	-1.29523	Basic leucine zipper and W2 domain-containing protein 1	mRNA
BgiM18915-RA	BgiM18915	0.108923	-3.19862	basic phospholipase A2 nigroxin A	mRNA
BgiM09283-RA	BgiM09283	0.0435343	-4.5217	battenin	mRNA
BgiM36301-RA	BgiM36301	2.26477	1.17936	Beta-1 3-galactosyltransferase 1	mRNA
BgiM17812-RA	BgiM17812	0.105857	-3.23981	Beta-1 3-glucan-binding protein	mRNA
BgiM17811-RA	BgiM17811	0.0727749	-3.78042	beta-1 3-glucan-binding protein	mRNA
BgiM27870-RA	BgiM27870	0.0138746	-6.17141	beta-D-xylosidase 2 isoform X2	mRNA
BgiM32187-RA	BgiM32187	2.57981	1.36726	beta-hexosaminidase	mRNA
BgiM25966-RA	BgiM25966	0.00585353	-7.41648	beta-mannosidase	mRNA
BgiM32394-RA	BgiM32394	7.8473	2.9722	beta-N-acetyl-D-glucosaminide beta-1 4-N-acetylglucosaminyl-transferase	mRNA
BgiM29539-RA	BgiM29539	0.0160468	-5.96157	Bg selectin 1	mRNA
BgiM15750-RA	BgiM15750	12.2041	3.60929	Bg selectin 1	mRNA
BgiM15748-RA	BgiM15748	0.00822424	-6.9259	Bg selectin 1	mRNA
BgiM15746-RA	BgiM15746	0.0309499	-5.01392	Bg selectin 1	mRNA
BgiM15076-RA	BgiM15076	0.00756294	-7.04684	Bg selectin 1	mRNA
BgiM19491-RA	BgiM19491	2.78349	1.47689	BgC3-2.p1	mRNA
BgiM28363-RA	BgiM28363	0.163669	-2.61115	BgMFREP2 precursor (BgMFREP2) BgMFREP2.1 allele	mRNA
BgiM18971-RA	BgiM18971	0.221094	-2.17727	BgMFREP2 precursor (BgMFREP2) BgMFREP2.1 allele	mRNA
BgiM29847-RA	BgiM29847	2.56061	1.35649	BgMFREP21.3	mRNA
BgiM25213-RA	BgiM25213	0.006516	-7.2618	BgMFREP24	mRNA
BgiM29693-RA	BgiM29693	2.32468	1.21703	BgMFREP28	mRNA
BgiM16087-RA	BgiM16087	0.142058	-2.81545	Biomphalysin 1	mRNA
BgiM27734-RA	BgiM27734	0.381188	-1.39143	bis(5p-nucleosyl)-tetraphosphatase PrpE [asymmetrical]	mRNA
BgiM25801-RA	BgiM25801	0.0152724	-6.03293	bone morphogenetic protein 1	mRNA
BgiM14924-RA	BgiM14924	0.0851855	-3.55325	bone morphogenetic protein 7	mRNA
BgiM06217-RA	BgiM06217	0.0526488	-4.24745	BPTI/Kunitz domain-containing protein 4	mRNA
BgiM28204-RA	BgiM28204	2.74941	1.45912	breakpoint cluster region protein	mRNA
BgiM20544-RA	BgiM20544	2.70637	1.43636	breast cancer anti-estrogen resistance protein 3	mRNA
BgiM24507-RA	BgiM24507	5.63303	2.49391	Bsmp protein	mRNA
BgiM06174-RA	BgiM06174	2.25473	1.17295	BTB/POZ domain-containing protein 17	mRNA
BgiM17002-RA	BgiM17002	0.42806	-1.22412	BTB/POZ domain-containing protein kctd15	mRNA
BgiM07563-RA	BgiM07563	0.475757	-1.0717	BTB/POZ domain-containing protein KCTD3	mRNA
BgiM29149-RA	BgiM29149	0.487632	-1.03613	C-factor	mRNA
BgiM29538-RA	BgiM29538	0.016157	-5.9517	C-type lectin	mRNA
BgiM27782-RA	BgiM27782	0.487519	-1.03647	C1orf50	mRNA
BgiM09856-RA	BgiM09856	6.74752	2.75436	CAD17 protein	mRNA
BgiM35183-RA	BgiM35183	3.46132	1.79132	cadherin egf lag seven-pass g-type receptor 2	mRNA
BgiM06680-RA	BgiM06680	0.0730082	-3.7758	cadherin-23	mRNA
BgiM06677-RA	BgiM06677	0.122008	-3.03496	cadherin-23	mRNA
BgiM35016-RA	BgiM35016	2.0343	1.02453	cadherin-related family member 1	mRNA
BgiM06681-RA	BgiM06681	0.0236628	-5.40124	cadherin-related family member 1	mRNA
BgiM03004-RA	BgiM03004	4.42582	2.14594	calcitonin gene-related peptide type 1 receptor	mRNA
BgiM18564-RA	BgiM18564	0.0245413	-5.34864	calcium binding protein 1	mRNA
BgiM10848-RA	BgiM10848	2.24467	1.1665	calcium-activated chloride channel regulator 2	mRNA
BgiM18303-RA	BgiM18303	0.4774	-1.06673	calcium-dependent protein kinase 5	mRNA
BgiM17885-RA	BgiM17885	0.0846107	-3.56302	calcium-transporting ATPase type 2C member 1	mRNA
BgiM09565-RA	BgiM09565	0.12603	-2.98816	calmodulin-A	mRNA
BgiM18569-RA	BgiM18569	0.0109511	-6.51279	calmodulin-like protein 5 isoform X1	mRNA
BgiM18559-RA	BgiM18559	0.00474204	-7.72028	calmodulin-like protein 5 isoform X1	mRNA
BgiM18563-RA	BgiM18563	0.00861893	-6.85828	calmodulin-like protein 5 isoform X2	mRNA
BgiM07967-RA	BgiM07967	2.09805	1.06905	calpain-9	mRNA
BgiM05574-RA	BgiM05574	2.01314	1.00945	calpain-9	mRNA
BgiM07864-RA	BgiM07864	3.42551	1.77632	calpain-A	mRNA
BgiM07858-RA	BgiM07858	5.66742	2.50269	calpain-B-like isoform X10	mRNA
BgiM13387-RA	BgiM13387	0.489205	-1.03149	calreticulin	mRNA
BgiM18443-RA	BgiM18443	0.0179857	-5.79701	cAMP-regulated D2 protein	mRNA
BgiM19192-RA	BgiM19192	4.00178	2.00064	carbohydrate sulfotransferase 1	mRNA
BgiM13851-RA	BgiM13851	159.905	7.32107	carbohydrate-binding module family 14 protein	mRNA
BgiM33061-RA	BgiM33061	3.02452	1.59671	carbonic anhydrase 2	mRNA
BgiM33060-RA	BgiM33060	3.36018	1.74854	carbonic anhydrase 7	mRNA
BgiM27073-RA	BgiM27073	4.70598	2.2345	Carbonic anhydrase 7	mRNA
BgiM17176-RA	BgiM17176	2.73436	1.4512	carboxypeptidase N subunit 2	mRNA
BgiM24576-RA	BgiM24576	4.05523	2.01978	carcinoembryonic antigen-related cell adhesion molecule 1	mRNA
BgiM01712-RA	BgiM01712	4.0004	2.00014	cartilage matrix protein	mRNA
BgiM17204-RA	BgiM17204	0.0234134	-5.41652	cartilage matrix protein	mRNA
BgiM20373-RA	BgiM20373	0.467386	-1.09731	casein kinase II subunit beta isoform X2	mRNA
BgiM05083-RA	BgiM05083	2.0238	1.01707	caspase-3-like isoform X1	mRNA
BgiM34833-RA	BgiM34833	0.0795874	-3.65132	cathepsin B	mRNA
BgiM24272-RA	BgiM24272	0.021666	-5.52843	cathepsin L1	mRNA
BgiM35586-RA	BgiM35586	0.0120361	-6.37649	cathepsin L1	mRNA
BgiM35581-RA	BgiM35581	0.0221929	-5.49376	cathepsin L1	mRNA
BgiM20712-RA	BgiM20712	0.0276866	-5.17467	cathepsin L1	mRNA
BgiM24266-RA	BgiM24266	0.00722269	-7.11325	cathepsin-L-like cysteine peptidase	mRNA
BgiM03820-RA	BgiM03820	0.0285765	-5.12903	Cation-dependent mannose-6-phosphate receptor	mRNA
BgiM02950-RA	BgiM02950	0.0235037	-5.41097	cation-dependent mannose-6-phosphate receptor	mRNA
BgiM02949-RA	BgiM02949	0.0234497	-5.41428	cation-dependent mannose-6-phosphate receptor-like isoform X1	mRNA
BgiM02948-RA	BgiM02948	0.0670327	-3.89899	cation-dependent mannose-6-phosphate receptor-like isoform X1	mRNA
BgiM29442-RA	BgiM29442	0.00523574	-7.57739	cation-transporting ATPase 13A3	mRNA
BgiM24791-RA	BgiM24791	2.36987	1.24481	CD151 antigen	mRNA
BgiM09398-RA	BgiM09398	6.17361	2.62612	CD209 antigen	mRNA
BgiM08365-RA	BgiM08365	0.0547436	-4.19117	CD302 antigen	mRNA
BgiM02484-RA	BgiM02484	5.54929	2.4723	CD9 antigen	mRNA
BgiM01156-RA	BgiM01156	0.461386	-1.11595	CDGSH iron-sulfur domain-containing protein 3 mitochondrial	mRNA
BgiM36237-RA	BgiM36237	0.0732007	-3.772	cell death abnormality protein 1	mRNA
BgiM19015-RA	BgiM19015	0.333105	-1.58595	Cell division control protein 7	mRNA
BgiM02589-RA	BgiM02589	2.4299	1.2809	cell surface glycoprotein 1	mRNA
BgiM04045-RA	BgiM04045	2.62282	1.39112	cell wall integrity and stress response component 4-like isoform X2	mRNA
BgiM30952-RA	BgiM30952	5.98228	2.58069	cell wall protein DAN4	mRNA
BgiM03355-RA	BgiM03355	0.0139702	-6.1615	cell wall protein DAN4	mRNA
BgiM03023-RA	BgiM03023	0.0896333	-3.47982	cell wall protein DAN4	mRNA
BgiM12739-RA	BgiM12739	2.01771	1.01272	cell wall protein DAN4-like isoform X2	mRNA
BgiM18254-RA	BgiM18254	0.454243	-1.13846	centromere protein N	mRNA
BgiM08211-RA	BgiM08211	4.16026	2.05667	centrosomal protein of 170 kDa protein B-like isoform X3	mRNA
BgiM32877-RA	BgiM32877	0.405816	-1.3011	Centrosomal protein of 19 kDa	mRNA
BgiM01961-RA	BgiM01961	2.124	1.08678	ceramide synthase 5	mRNA
BgiM05452-RA	BgiM05452	3.50666	1.8101	cGMP-dependent protein kinase 1	mRNA
BgiM03687-RA	BgiM03687	3.00235	1.58609	cGMP-specific 3p 5p-cyclic phosphodiesterase	mRNA
BgiM04374-RA	BgiM04374	2.87785	1.52499	Chitin binding domain containng protein	mRNA
BgiM33826-RA	BgiM33826	0.0143631	-6.12149	chitin synthase 6	mRNA
BgiM18500-RA	BgiM18500	4.54201	2.18333	chitinase-3-like protein 1	mRNA
BgiM06151-RA	BgiM06151	8.31251	3.05528	chitinase-3-like protein 2	mRNA
BgiM23532-RA	BgiM23532	5.11118	2.35366	chitinase-like protein PB1E7.04c	mRNA
BgiM33798-RA	BgiM33798	3.41074	1.77008	chitotriosidase-1	mRNA
BgiM00150-RA	BgiM00150	0.161899	-2.62683	cholesterol 25-hydroxylase-like protein 1 member 2	mRNA
BgiM13575-RA	BgiM13575	0.49469	-1.0154	choline dehydrogenase 5	mRNA
BgiM14042-RA	BgiM14042	5.87386	2.55431	choline transporter-like protein 1	mRNA
BgiM20868-RA	BgiM20868	2.23214	1.15843	choline transporter-like protein 2	mRNA
BgiM24655-RA	BgiM24655	0.0376963	-4.72943	cholinesterase	mRNA
BgiM18041-RA	BgiM18041	4.89126	2.29021	cholinesterase 1-like isoform X1	mRNA
BgiM32096-RA	BgiM32096	0.491268	-1.02542	chromatin complexes subunit BAP18	mRNA
BgiM35037-RA	BgiM35037	0.489688	-1.03007	clathrin light chain B-like isoform X4	mRNA
BgiM19135-RA	BgiM19135	0.0168124	-5.89433	clavaminate synthase-like protein	mRNA
BgiM08128-RA	BgiM08128	0.460678	-1.11817	cleavage and polyadenylation specificity factor subunit 2	mRNA
BgiM06170-RA	BgiM06170	2.2373	1.16176	CMT1A duplicated region transcript 1 protein-like isoform X1	mRNA
BgiM33901-RA	BgiM33901	0.135769	-2.88078	coadhesin	mRNA
BgiM25473-RA	BgiM25473	0.100145	-3.31984	coatomer subunit alpha	mRNA
BgiM30494-RA	BgiM30494	0.405832	-1.30105	coiled-coil domain-containing protein	mRNA
BgiM01034-RA	BgiM01034	0.483087	-1.04965	coiled-coil domain-containing protein 112	mRNA
BgiM27008-RA	BgiM27008	0.487438	-1.03671	coiled-coil domain-containing protein 157	mRNA
BgiM22396-RA	BgiM22396	0.445312	-1.16711	coiled-coil domain-containing protein 22	mRNA
BgiM11560-RA	BgiM11560	0.440579	-1.18253	coiled-coil domain-containing protein 77	mRNA
BgiM12383-RA	BgiM12383	2.10057	1.07078	Coiled-coil domain-containing protein 78	mRNA
BgiM05104-RA	BgiM05104	0.470591	-1.08745	coiled-coil-helix-coiled-coil-helix domain-containing protein 1	mRNA
BgiM33430-RA	BgiM33430	2.78195	1.4761	collagen alpha-1(XII) chain	mRNA
BgiM24515-RA	BgiM24515	4.72292	2.23968	collagen alpha-1(XII) chain	mRNA
BgiM08834-RA	BgiM08834	0.0147488	-6.08326	collagen alpha-1(XII) chain	mRNA
BgiM08825-RA	BgiM08825	0.00723687	-7.11042	collagen alpha-1(XII) chain	mRNA
BgiM08824-RA	BgiM08824	0.0482983	-4.37189	collagen alpha-1(XII) chain	mRNA
BgiM35636-RA	BgiM35636	3.7249	1.8972	collagen alpha-1(XXI) chain	mRNA
BgiM33429-RA	BgiM33429	2.7772	1.47363	collagen alpha-3(vi) chain	mRNA
BgiM23541-RA	BgiM23541	9.51234	3.2498	collagen alpha-3(VI) chain	mRNA
BgiM35635-RA	BgiM35635	3.02967	1.59916	collagen alpha-5(VI) chain-like isoform X1	mRNA
BgiM09267-RA	BgiM09267	2.02568	1.01841	collagen alpha-6(VI) chain	mRNA
BgiM29166-RA	BgiM29166	2.3666	1.24282	collectin-12	mRNA
BgiM12644-RA	BgiM12644	2.01009	1.00726	contactin-associated protein-like 2	mRNA
BgiM29742-RA	BgiM29742	3.10885	1.63638	copine family protein 2	mRNA
BgiM05983-RA	BgiM05983	2.59293	1.37458	craniofacial development protein 2	mRNA
BgiM08762-RA	BgiM08762	0.433969	-1.20434	Crossover junction endonuclease mus81	mRNA
BgiM36391-RA	BgiM36391	3.0696	1.61805	CTD small phosphatase-like protein 2-B	mRNA
BgiM34544-RA	BgiM34544	3.03479	1.6016	cub and zona pellucida-like domain-containing protein 1	mRNA
BgiM15067-RA	BgiM15067	4.30842	2.10716	cubilin	mRNA
BgiM27421-RA	BgiM27421	0.298717	-1.74315	cyclic nucleotide-binding domain-containing protein 2-like isoform X2	mRNA
BgiM31990-RA	BgiM31990	5.95386	2.57383	cyclic nucleotide-gated cation channel beta-1	mRNA
BgiM19484-RA	BgiM19484	0.147411	-2.76208	cyclin-dependent kinase 2	mRNA
BgiM09126-RA	BgiM09126	0.0581651	-4.1037	cystatin-like protein precursor	mRNA
BgiM02928-RA	BgiM02928	2.50132	1.32269	cysteine and tyrosine-rich protein 1-like isoform X2	mRNA
BgiM09678-RA	BgiM09678	0.453615	-1.14046	cysteine-rich DPF motif domain-containing protein 1	mRNA
BgiM24354-RA	BgiM24354	0.0389407	-4.68258	cysteine-rich motor neuron 1 protein	mRNA
BgiM15466-RA	BgiM15466	6.71439	2.74726	cysteine-rich motor neuron 1 protein	mRNA
BgiM09967-RA	BgiM09967	0.429411	-1.21957	cysteine-rich with EGF-like domain protein 2-B isoform X2	mRNA
BgiM02002-RA	BgiM02002	2.13463	1.09398	cytochrome b561	mRNA
BgiM01771-RA	BgiM01771	0.437345	-1.19316	cytochrome c oxidase assembly factor 1	mRNA
BgiM05131-RA	BgiM05131	0.375521	-1.41304	cytochrome c oxidase assembly protein COX11 mitochondrial	mRNA
BgiM22955-RA	BgiM22955	2.65306	1.40766	cytochrome P450 10	mRNA
BgiM28826-RA	BgiM28826	2.34855	1.23177	cytochrome P450 2 sub U member 1	mRNA
BgiM08708-RA	BgiM08708	0.341216	-1.55124	cytochrome P450 27C1-like isoform X1	mRNA
BgiM21702-RA	BgiM21702	0.275777	-1.85843	cytochrome P450 2D15	mRNA
BgiM10767-RA	BgiM10767	0.0600471	-4.05776	cytochrome P450 3A11	mRNA
BgiM08411-RA	BgiM08411	0.442716	-1.17555	cytochrome P450 4F6	mRNA
BgiM08413-RA	BgiM08413	0.216302	-2.20888	cytochrome P450 4F6-like isoform X2	mRNA
BgiM24548-RA	BgiM24548	2.25837	1.17528	cytoplasmic tyrosine-protein kinase BMX	mRNA
BgiM10953-RA	BgiM10953	2.13096	1.0915	cytosolic 10-formyltetrahydrofolate dehydrogenase-like isoform X2	mRNA
BgiM17825-RA	BgiM17825	0.493899	-1.01771	D-aspartate oxidase	mRNA
BgiM22324-RA	BgiM22324	5.84994	2.54842	dachshund 1	mRNA
BgiM27351-RA	BgiM27351	0.0109957	-6.50692	DBH-like monooxygenase protein 1	mRNA
BgiM27244-RA	BgiM27244	5.93889	2.57019	DBH-like monooxygenase protein 1	mRNA
BgiM02576-RA	BgiM02576	0.486911	-1.03827	DDRGK domain-containing protein 1	mRNA
BgiM00777-RA	BgiM00777	0.00754774	-7.04974	DEC-3	mRNA
BgiM00775-RA	BgiM00775	0.0265608	-5.23456	DEC-3	mRNA
BgiM17063-RA	BgiM17063	0.429975	-1.21768	dehydrogenase/reductase SDR family member 4	mRNA
BgiM16332-RA	BgiM16332	0.0309499	-5.01392	deleted in malignant brain tumors 1 protein-like isoform X1	mRNA
BgiM31772-RA	BgiM31772	2.2946	1.19824	delta-like protein 2	mRNA
BgiM11832-RA	BgiM11832	0.138655	-2.85043	delta-like protein C isoform X1	mRNA
BgiM22345-RA	BgiM22345	3.25983	1.7048	delta-sarcoglycan	mRNA
BgiM23892-RA	BgiM23892	2.23522	1.16042	DENN domain-containing protein 2A-like isoform X4	mRNA
BgiM34985-RA	BgiM34985	2.4862	1.31394	DENN domain-containing protein 3	mRNA
BgiM27823-RA	BgiM27823	0.483933	-1.04712	density-regulated protein	mRNA
BgiM17509-RA	BgiM17509	2.71758	1.44232	deoxynucleoside triphosphate triphosphohydrolase SAMHD1	mRNA
BgiM17502-RA	BgiM17502	2.11009	1.0773	deoxynucleoside triphosphate triphosphohydrolase SAMHD1	mRNA
BgiM33297-RA	BgiM33297	4.26918	2.09396	Deoxyribonuclease-1	mRNA
BgiM11074-RA	BgiM11074	0.0647774	-3.94837	deoxyribonuclease-1	mRNA
BgiM20181-RA	BgiM20181	2.34994	1.23262	diaminopimelate epimerase-like isoform X3	mRNA
BgiM28251-RA	BgiM28251	0.448373	-1.15723	Diphthamide biosynthesis protein 1	mRNA
BgiM15217-RA	BgiM15217	2.82556	1.49854	disintegrin and metalloproteinase domain-containing protein 10	mRNA
BgiM08498-RA	BgiM08498	3.42767	1.77723	disintegrin and metalloproteinase domain-containing protein 10	mRNA
BgiM02746-RA	BgiM02746	2.08825	1.0623	Disintegrin and metalloproteinase domain-containing protein 12	mRNA
BgiM25697-RA	BgiM25697	0.0749515	-3.7379	disrupted in renal carcinoma protein 2	mRNA
BgiM25699-RA	BgiM25699	0.109793	-3.18715	disrupted in renal carcinoma protein 2 isoform X2	mRNA
BgiM14010-RA	BgiM14010	3.03541	1.60189	DNA excision repair protein ERCC-6-like 2	mRNA
BgiM05852-RA	BgiM05852	0.481245	-1.05516	DNA polymerase beta	mRNA
BgiM01141-RA	BgiM01141	0.375885	-1.41164	DNA replication complex GINS protein SLD5	mRNA
BgiM06108-RA	BgiM06108	0.41712	-1.26147	DNA-3-methyladenine glycosylase	mRNA
BgiM33251-RA	BgiM33251	0.449514	-1.15356	DnaJ sub B member 11	mRNA
BgiM23794-RA	BgiM23794	0.476222	-1.07029	dnaJ subfamily C member 25	mRNA
BgiM31840-RA	BgiM31840	5.00268	2.3227	dopamine receptor	mRNA
BgiM14103-RA	BgiM14103	5.81695	2.54026	doublesex and mab-3 related transcription factor 3 ed	mRNA
BgiM34154-RA	BgiM34154	0.00463437	-7.75341	DSC-2	mRNA
BgiM34039-RA	BgiM34039	0.0663752	-3.91321	DSC-2	mRNA
BgiM26444-RA	BgiM26444	0.119844	-3.06077	DSC-2	mRNA
BgiM26437-RA	BgiM26437	0.0568278	-4.13726	DSC-2	mRNA
BgiM06225-RA	BgiM06225	0.469845	-1.08974	DTW domain-containing protein 1-like isoform X2	mRNA
BgiM01398-RA	BgiM01398	0.480506	-1.05737	dual oxidase 1	mRNA
BgiM13670-RA	BgiM13670	3.36157	1.74913	dual specificity protein kinase shkD	mRNA
BgiM12563-RA	BgiM12563	2.45819	1.2976	dual specificity protein phosphatase 23	mRNA
BgiM07552-RA	BgiM07552	2.2309	1.15762	dual specificity tyrosine-phosphorylation-regulated kinase 2/3/4	mRNA
BgiM34397-RA	BgiM34397	2.6375	1.39917	dynactin subunit 1	mRNA
BgiM28552-RA	BgiM28552	0.461114	-1.1168	dynamin-like 120 kDa protein mitochondrial isoform X1	mRNA
BgiM10096-RA	BgiM10096	2.00679	1.00489	dynein heavy chain 3 axonemal	mRNA
BgiM34165-RA	BgiM34165	2.1182	1.08284	dynein heavy chain 6 axonemal	mRNA
BgiM14533-RA	BgiM14533	6.81354	2.7684	dynein heavy chain 6 axonemal	mRNA
BgiM09576-RA	BgiM09576	0.169554	-2.56018	dynein heavy chain 6 axonemal	mRNA
BgiM03867-RA	BgiM03867	0.277338	-1.85028	Dynein heavy chain 6 axonemal	mRNA
BgiM11691-RA	BgiM11691	0.351944	-1.50658	E1 ubiquitin-activating protein	mRNA
BgiM34540-RA	BgiM34540	0.448204	-1.15777	E3 SUMO-protein ligase NSE2	mRNA
BgiM02725-RA	BgiM02725	0.491251	-1.02547	E3 SUMO-protein ligase PIAS2-like isoform X1	mRNA
BgiM24723-RA	BgiM24723	0.494179	-1.01689	E3 ubiquitin ligase complex scf subunit sconc	mRNA
BgiM09431-RA	BgiM09431	3.19863	1.67745	E3 ubiquitin-protein ligase arih1	mRNA
BgiM26120-RA	BgiM26120	2.10883	1.07644	E3 ubiquitin-protein ligase arkadia-B-like isoform X2	mRNA
BgiM10297-RA	BgiM10297	0.0580514	-4.10652	E3 ubiquitin-protein ligase HACE1	mRNA
BgiM05067-RA	BgiM05067	0.47892	-1.06214	E3 ubiquitin-protein ligase HERC4 isoform X1	mRNA
BgiM28277-RA	BgiM28277	0.0323566	-4.94979	E3 ubiquitin-protein ligase makorin-1	mRNA
BgiM19815-RA	BgiM19815	2.1822	1.12578	E3 ubiquitin-protein ligase mib2	mRNA
BgiM19693-RA	BgiM19693	0.0252572	-5.30716	E3 ubiquitin-protein ligase MIB2	mRNA
BgiM19692-RA	BgiM19692	0.0189758	-5.71969	E3 ubiquitin-protein ligase MIB2	mRNA
BgiM19377-RA	BgiM19377	9.62147	3.26626	E3 ubiquitin-protein ligase MIB2	mRNA
BgiM18027-RA	BgiM18027	2.44815	1.29169	E3 ubiquitin-protein ligase MYLIP-like isoform X1	mRNA
BgiM22566-RA	BgiM22566	0.457598	-1.12785	E3 ubiquitin-protein ligase RNF14-like isoform X2	mRNA
BgiM16840-RA	BgiM16840	0.313259	-1.67457	E3 ubiquitin-protein ligase RNF168	mRNA
BgiM06498-RA	BgiM06498	2.04665	1.03326	E3 ubiquitin-protein ligase SMURF2-like isoform X1	mRNA
BgiM08556-RA	BgiM08556	0.405465	-1.30235	E3 ubiquitin-protein ligase synoviolin B	mRNA
BgiM23830-RA	BgiM23830	0.460275	-1.11943	E3 ubiquitin-protein ligase TRIM33-like isoform X1	mRNA
BgiM10613-RA	BgiM10613	2.02277	1.01633	E3 ubiquitin-protein ligase XIAP	mRNA
BgiM09765-RA	BgiM09765	2.47319	1.30638	E3 ubiquitin-protein ligase XIAP	mRNA
BgiM10625-RA	BgiM10625	3.32162	1.73189	E3 ubiquitin-protein ligase XIAP-like isoform X1	mRNA
BgiM00515-RA	BgiM00515	0.454495	-1.13766	E3 ubiquitin-protein transferase MAEA isoform X1	mRNA
BgiM35929-RA	BgiM35929	2.45684	1.2968	Echinoderm microtubule-associated protein-like 2	mRNA
BgiM24652-RA	BgiM24652	0.116154	-3.10588	ectoine dioxygenase	mRNA
BgiM04799-RA	BgiM04799	2.31857	1.21324	EF-hand calcium-binding domain-containing protein 6	mRNA
BgiM12453-RA	BgiM12453	0.490888	-1.02653	ELAV-like protein 1 isoform X1	mRNA
BgiM33212-RA	BgiM33212	6.87329	2.781	electroneutral sodium bicarbonate exchanger 1	mRNA
BgiM12806-RA	BgiM12806	0.342644	-1.54522	Elongation of very long chain fatty acids protein 2	mRNA
BgiM24274-RA	BgiM24274	2.20115	1.13826	Elongation of very long chain fatty acids protein 4	mRNA
BgiM06797-RA	BgiM06797	0.0702094	-3.83219	EMILIN-1	mRNA
BgiM03498-RA	BgiM03498	0.0498279	-4.3269	endo-1 4-beta-xylanase A	mRNA
BgiM25908-RA	BgiM25908	0.0105835	-6.56204	endoglucanase 4	mRNA
BgiM08592-RA	BgiM08592	0.00850043	-6.87825	endoglucanase 4-like isoform X1	mRNA
BgiM08591-RA	BgiM08591	0.0160946	-5.95728	endoglucanase 4-like isoform X1	mRNA
BgiM08694-RA	BgiM08694	0.005538	-7.49642	endoglucanase 4-like isoform X2	mRNA
BgiM25907-RA	BgiM25907	0.0677434	-3.88378	endoglucanase A	mRNA
BgiM08693-RA	BgiM08693	0.00873968	-6.8382	endoglucanase A	mRNA
BgiM08692-RA	BgiM08692	0.00475095	-7.71757	endoglucanase A	mRNA
BgiM25897-RA	BgiM25897	0.00820594	-6.92912	endoglucanase A-like isoform X1	mRNA
BgiM08695-RA	BgiM08695	0.0084446	-6.88776	endoglucanase A-like isoform X1	mRNA
BgiM26379-RA	BgiM26379	0.0266554	-5.22943	endoglucanase E-4	mRNA
BgiM25899-RA	BgiM25899	0.134773	-2.8914	endoglucanase E-4	mRNA
BgiM24230-RA	BgiM24230	0.0615047	-4.02316	endoglucanase-like isoform X2	mRNA
BgiM17748-RA	BgiM17748	5.27177	2.39829	endonuclease-reverse transcriptase	mRNA
BgiM19822-RA	BgiM19822	2.14309	1.09969	endophilin-B1-like isoform X2	mRNA
BgiM08010-RA	BgiM08010	0.462262	-1.11322	endoplasmic reticulum lectin 1	mRNA
BgiM27626-RA	BgiM27626	0.20028	-2.31991	endoplasmic reticulum resident protein 29	mRNA
BgiM34818-RA	BgiM34818	2.40051	1.26334	endoplasmic reticulum-Golgi intermediate compartment protein 3	mRNA
BgiM10824-RA	BgiM10824	0.443171	-1.17407	Endoplasmin/heat shock protein 90 kDa beta	mRNA
BgiM03707-RA	BgiM03707	2.71165	1.43917	endothelin-converting enzyme 1	mRNA
BgiM23265-RA	BgiM23265	0.0944746	-3.40393	ependymin-related protein 1	mRNA
BgiM29528-RA	BgiM29528	2.62062	1.38991	ephrin type-B receptor 2	mRNA
BgiM17163-RA	BgiM17163	3.03529	1.60183	epithelial membrane protein 1	mRNA
BgiM06080-RA	BgiM06080	8.0601	3.0108	epithelial membrane protein 1	mRNA
BgiM06077-RA	BgiM06077	2.68496	1.4249	epithelial membrane protein 1	mRNA
BgiM33062-RA	BgiM33062	0.0185327	-5.75379	epithelial membrane protein 2	mRNA
BgiM09254-RA	BgiM09254	2.64347	1.40243	epithelial membrane protein 2	mRNA
BgiM02110-RA	BgiM02110	2.4892	1.31568	epsilon-sarcoglycan	mRNA
BgiM06985-RA	BgiM06985	0.43062	-1.21551	ergosterol biosynthetic protein 28	mRNA
BgiM04597-RA	BgiM04597	0.497043	-1.00856	ERI1 exoribonuclease 2-like isoform X2	mRNA
BgiM12465-RA	BgiM12465	0.458789	-1.1241	ethanolaminephosphotransferase 1	mRNA
BgiM06404-RA	BgiM06404	0.450134	-1.15157	eukaryotic translation initiation factor 4E	mRNA
BgiM35297-RA	BgiM35297	0.486306	-1.04006	exosome complex component MTR3	mRNA
BgiM14315-RA	BgiM14315	0.483391	-1.04874	exosome complex component RRP40	mRNA
BgiM34829-RA	BgiM34829	2.87398	1.52305	Exostoses (Multiple)-like 3	mRNA
BgiM34941-RA	BgiM34941	4.02265	2.00814	exostosin-1	mRNA
BgiM07229-RA	BgiM07229	2.36461	1.24161	extracellular tyrosine-protein kinase PKDCC	mRNA
BgiM22095-RA	BgiM22095	2.35207	1.23393	F-BAR and double SH3 domains protein 2-like isoform X3	mRNA
BgiM24994-RA	BgiM24994	0.471973	-1.08322	Fanconi anemia group I protein	mRNA
BgiM01163-RA	BgiM01163	0.495765	-1.01227	FAST kinase domain-containing protein 5	mRNA
BgiM30360-RA	BgiM30360	0.289836	-1.78669	fatty acid desaturase 2-like isoform X2	mRNA
BgiM17680-RA	BgiM17680	0.0452792	-4.46501	fatty acid-binding protein	mRNA
BgiM27435-RA	BgiM27435	0.0194504	-5.68405	fatty acid-binding protein 9	mRNA
BgiM27784-RA	BgiM27784	2.45546	1.29599	ferric-chelate reductase 1	mRNA
BgiM12864-RA	BgiM12864	2.45128	1.29354	ferric-chelate reductase 1 isoform X2	mRNA
BgiM03046-RA	BgiM03046	0.0270587	-5.20776	ferritin middle subunit	mRNA
BgiM18104-RA	BgiM18104	2.39382	1.25932	FH1/FH2 domain-containing protein 3-like isoform X4	mRNA
BgiM26426-RA	BgiM26426	0.00837578	-6.89956	fibrillin-1-like isoform X2	mRNA
BgiM24550-RA	BgiM24550	2.75493	1.46201	fibroblast growth factor receptor 4	mRNA
BgiM03342-RA	BgiM03342	2.91318	1.54259	fibroblast growth factor receptor 4 isoform X2	mRNA
BgiM02012-RA	BgiM02012	6.41457	2.68135	fibrocystin-L	mRNA
BgiM25929-RA	BgiM25929	11.4971	3.52319	fibropellin-1	mRNA
BgiM25927-RA	BgiM25927	9.81474	3.29495	fibropellin-1	mRNA
BgiM13314-RA	BgiM13314	0.0926851	-3.43152	fibrous sheath CABYR-binding protein	mRNA
BgiM13316-RA	BgiM13316	0.0804643	-3.63551	fibrous sheath CABYR-binding protein-like X2	mRNA
BgiM26424-RA	BgiM26424	0.0138547	-6.17348	fibulin-1	mRNA
BgiM14271-RA	BgiM14271	0.482885	-1.05025	fizzy-related protein isoform X1	mRNA
BgiM20561-RA	BgiM20561	0.488807	-1.03266	flocculation protein FLO11	mRNA
BgiM12890-RA	BgiM12890	2.92074	1.54634	flocculation protein FLO11	mRNA
BgiM03979-RA	BgiM03979	3.74201	1.90381	flocculation protein FLO11	mRNA
BgiM00602-RA	BgiM00602	3.67292	1.87693	flocculation protein FLO11	mRNA
BgiM32715-RA	BgiM32715	0.0610789	-4.03318	fMet-Leu-Phe receptor	mRNA
BgiM25890-RA	BgiM25890	0.0143969	-6.1181	FMRFamide	mRNA
BgiM18650-RA	BgiM18650	0.00177902	-9.1347	FMRFamide receptor	mRNA
BgiM04091-RA	BgiM04091	6.11625	2.61265	FMRFamide receptor	mRNA
BgiM11540-RA	BgiM11540	2.89435	1.53324	FMRFamide receptor-like X2	mRNA
BgiM09491-RA	BgiM09491	4.29695	2.10331	fork head domain transcription factor slp2	mRNA
BgiM12401-RA	BgiM12401	10.2795	3.3617	forkhead box protein D3	mRNA
BgiM04693-RA	BgiM04693	2.62834	1.39415	forkhead box protein J1-B	mRNA
BgiM10493-RA	BgiM10493	3.35343	1.74564	forkhead box protein P1	mRNA
BgiM14837-RA	BgiM14837	3.14004	1.65078	four and a half LIM domains protein 2	mRNA
BgiM12846-RA	BgiM12846	3.47858	1.7985	FRAS1-related extracellular matrix protein 1-like isoform X2	mRNA
BgiM33569-RA	BgiM33569	2.73807	1.45316	frizzled-2	mRNA
BgiM15916-RA	BgiM15916	2.79447	1.48258	frizzled-4	mRNA
BgiM12282-RA	BgiM12282	0.366686	-1.44738	fucolectin-4	mRNA
BgiM11267-RA	BgiM11267	2.11813	1.08279	FYVE RhoGEF and PH domain-containing protein 6	mRNA
BgiM29047-RA	BgiM29047	3.04666	1.60723	G-protein coupled receptor 139	mRNA
BgiM14092-RA	BgiM14092	0.132553	-2.91536	G-protein coupled receptor 157	mRNA
BgiM20872-RA	BgiM20872	2.82896	1.50027	G-protein coupled receptor 21	mRNA
BgiM22470-RA	BgiM22470	2.9213	1.54661	G-protein coupled receptor GRL101	mRNA
BgiM22469-RA	BgiM22469	4.60539	2.20332	G-protein coupled receptor GRL101	mRNA
BgiM18755-RA	BgiM18755	0.282224	-1.82509	G1/S-specific cyclin-E1	mRNA
BgiM00706-RA	BgiM00706	0.398194	-1.32846	G2/mitotic-specific cyclin-B	mRNA
BgiM34349-RA	BgiM34349	3.04452	1.60621	galactoside 2-alpha-L-fucosyltransferase 1	mRNA
BgiM26996-RA	BgiM26996	2.22258	1.15223	Galactosylceramide sulfotransferase	mRNA
BgiM06190-RA	BgiM06190	0.130007	-2.94334	gamma-glutamyl hydrolase A-like isoform X1	mRNA
BgiM23065-RA	BgiM23065	0.0168418	-5.89181	ganglioside GM2 activator	mRNA
BgiM23064-RA	BgiM23064	0.0258264	-5.27501	ganglioside GM2 activator	mRNA
BgiM11363-RA	BgiM11363	2.6908	1.42803	GATA-binding factor 3-like isoform X2	mRNA
BgiM24674-RA	BgiM24674	0.448911	-1.1555	GDH/6PGL endoplasmic bifunctional protein	mRNA
BgiM06200-RA	BgiM06200	0.452256	-1.14479	gem-associated protein 6	mRNA
BgiM34032-RA	BgiM34032	2.21143	1.14498	GIMAP	mRNA
BgiM33938-RA	BgiM33938	2.01488	1.01069	GIMAP	mRNA
BgiM31793-RA	BgiM31793	2.60467	1.3811	GIMAP	mRNA
BgiM34092-RA	BgiM34092	2.26332	1.17844	GIMAP	mRNA
BgiM11636-RA	BgiM11636	4.28901	2.10064	globin	mRNA
BgiM22347-RA	BgiM22347	4.13733	2.0487	glutamate receptor ionotropic kainate 1-like isoform X3	mRNA
BgiM22353-RA	BgiM22353	2.95175	1.56157	glutamate receptor ionotropic kainate 2	mRNA
BgiM16060-RA	BgiM16060	3.95582	1.98398	glutamate receptor ionotropic kainate 2	mRNA
BgiM21777-RA	BgiM21777	0.172093	-2.53874	glutamate receptor subunit protein GluR2 precursor	mRNA
BgiM22351-RA	BgiM22351	7.59267	2.92461	glutamate receptor subunit protein GluR6	mRNA
BgiM20173-RA	BgiM20173	4.41282	2.1417	glutamine synthetase	mRNA
BgiM06855-RA	BgiM06855	0.0122687	-6.34887	glutathione peroxidase-like isoform X1	mRNA
BgiM24656-RA	BgiM24656	0.284034	-1.81586	glutathione S-transferase 7	mRNA
BgiM08131-RA	BgiM08131	0.439219	-1.18699	glutathione-specific gamma-glutamylcyclotransferase 2	mRNA
BgiM30234-RA	BgiM30234	2.24949	1.1696	Glycerol kinase 3	mRNA
BgiM24168-RA	BgiM24168	0.022042	-5.5036	glycerophosphocholine phosphodiesterase GPCPD1	mRNA
BgiM00171-RA	BgiM00171	37.4203	5.22575	glycine-rich cell wall structural protein 1.8	mRNA
BgiM33834-RA	BgiM33834	2.02409	1.01727	glycine-rich RNA-binding protein 1	mRNA
BgiM24026-RA	BgiM24026	0.445646	-1.16603	glycogen [starch] synthase	mRNA
BgiM13767-RA	BgiM13767	2.38459	1.25374	glycosyltransferase STELLO1 isoform X2	mRNA
BgiM32095-RA	BgiM32095	2.71911	1.44313	glypican-5	mRNA
BgiM31933-RA	BgiM31933	2.47257	1.30601	glypican-6	mRNA
BgiM29889-RA	BgiM29889	0.132589	-2.91497	golgin subfamily A member 6-like protein 22	mRNA
BgiM26235-RA	BgiM26235	9.30249	3.21762	gonadotropin-releasing hormone II receptor	mRNA
BgiM02481-RA	BgiM02481	0.4106	-1.2842	GPI transamidase component PIG-S	mRNA
BgiM35326-RA	BgiM35326	3.38525	1.75926	GPI-anchored protein PB15E9.01c	mRNA
BgiM07508-RA	BgiM07508	2.9052	1.53864	GPI-anchored protein PB15E9.01c isoform X1	mRNA
BgiM08213-RA	BgiM08213	2.44635	1.29063	GPI-anchored protein PB15E9.01c isoform X5	mRNA
BgiM17809-RA	BgiM17809	0.00633592	-7.30223	Gram-negative bacteria-binding protein (GNBP)	mRNA
BgiM13727-RA	BgiM13727	2.08291	1.0586	grb2-associated and regulator of mapk protein	mRNA
BgiM31782-RA	BgiM31782	0.471694	-1.08408	GRIP and coiled-coil domain-containing protein 2	mRNA
BgiM01202-RA	BgiM01202	4.30477	2.10594	growth/differentiation factor 8	mRNA
BgiM33351-RA	BgiM33351	0.077499	-3.68968	GTPase IMAP family member 6	mRNA
BgiM19172-RA	BgiM19172	2.6042	1.38084	GTPase IMAP family member 7-like isoform X2	mRNA
BgiM33350-RA	BgiM33350	0.0693081	-3.85083	GTPase IMAP family member 8	mRNA
BgiM14901-RA	BgiM14901	2.06637	1.0471	Guadeloupe Resistance Complex single-pass transmembrane protein 1	mRNA
BgiM05810-RA	BgiM05810	2.07847	1.05552	guanine nucleotide-binding protein G(o) subunit alpha	mRNA
BgiM17344-RA	BgiM17344	0.409226	-1.28903	guanine nucleotide-binding protein G(s) subunit alpha	mRNA
BgiM29071-RA	BgiM29071	2.48379	1.31254	guanylate cyclase 32E	mRNA
BgiM04585-RA	BgiM04585	3.87822	1.95539	guanylate cyclase 32E	mRNA
BgiM34013-RA	BgiM34013	0.110765	-3.17442	H-type lectin domain-containing protein	mRNA
BgiM15088-RA	BgiM15088	0.163467	-2.61293	haemoglobin type 1	mRNA
BgiM11639-RA	BgiM11639	0.431161	-1.2137	haemoglobin type 1	mRNA
BgiM20205-RA	BgiM20205	11.1471	3.4786	heat shock protein 30C	mRNA
BgiM20491-RA	BgiM20491	0.454176	-1.13868	helicase SKI2W	mRNA
BgiM18277-RA	BgiM18277	0.00868549	-6.84718	hemagglutinin/amebocyte aggregation factor	mRNA
BgiM35783-RA	BgiM35783	0.0343829	-4.86216	hemicentin-1	mRNA
BgiM24559-RA	BgiM24559	4.4039	2.13878	hemicentin-2	mRNA
BgiM02139-RA	BgiM02139	0.00794232	-6.97622	hemocytin	mRNA
BgiM33753-RA	BgiM33753	2.89771	1.53491	hemorrhagic metalloproteinase-disintegrin-like kaouthiagin isoform X1	mRNA
BgiM12754-RA	BgiM12754	6.07738	2.60345	heparan sulfate glucosamine 3-O-sulfotransferase 5	mRNA
BgiM05797-RA	BgiM05797	3.74906	1.90653	heparan sulfate glucosamine 3-O-sulfotransferase 6	mRNA
BgiM03024-RA	BgiM03024	0.0112259	-6.47702	hepatitis A virus cellular receptor 1	mRNA
BgiM32145-RA	BgiM32145	5.24958	2.3922	hephaestin-like protein 1	mRNA
BgiM33973-RA	BgiM33973	3.79024	1.92229	high-affinity choline transporter 1	mRNA
BgiM33971-RA	BgiM33971	5.31278	2.40947	high-affinity choline transporter 1	mRNA
BgiM27856-RA	BgiM27856	0.0922508	-3.43829	histidine N-acetyltransferase	mRNA
BgiM13895-RA	BgiM13895	0.421209	-1.24739	histone-fold domain-containing protein new1	mRNA
BgiM26722-RA	BgiM26722	2.79082	1.48069	histone-lysine N-methyltransferase SETD2	mRNA
BgiM23558-RA	BgiM23558	0.496298	-1.01072	Histone-lysine N-methyltransferase SETDB1-B	mRNA
BgiM11823-RA	BgiM11823	2.06171	1.04384	histone-lysine N-methyltransferase SETMAR	mRNA
BgiM30102-RA	BgiM30102	2.16094	1.11166	HMG box transcription factor BBX	mRNA
BgiM08335-RA	BgiM08335	3.32992	1.73549	homeobox protein Meis1	mRNA
BgiM26236-RA	BgiM26236	3.55357	1.82927	homeotic protein distal-less	mRNA
BgiM17394-RA	BgiM17394	0.263028	-1.92671	homocysteine-responsive endoplasmic reticulum-resident ubiquitin-like domain member 2 protein	mRNA
BgiM26593-RA	BgiM26593	3.45797	1.78993	hornerin	mRNA
BgiM18467-RA	BgiM18467	0.378798	-1.4005	hsp70-binding protein 1	mRNA
BgiM23124-RA	BgiM23124	0.180957	-2.46628	hyaluronan-mediated motility receptor	mRNA
BgiM18984-RA	BgiM18984	0.279892	-1.83706	hyaluronan-mediated motility receptor	mRNA
BgiM03218-RA	BgiM03218	0.481221	-1.05523	hypoxanthine-guanine phosphoribosyltransferase-like isoform X3	mRNA
BgiM08414-RA	BgiM08414	2.24995	1.16989	hypoxia-inducible factor 1-alpha	mRNA
BgiM22692-RA	BgiM22692	5.19895	2.37822	IgG Fc-binding protein	mRNA
BgiM34033-RA	BgiM34033	2.04281	1.03055	Immune-associated nucleotide-binding protein 10	mRNA
BgiM30259-RA	BgiM30259	3.39902	1.76512	immunoglobulin superfamily DCC subclass member 4	mRNA
BgiM13564-RA	BgiM13564	2.04275	1.03052	importin-13	mRNA
BgiM23834-RA	BgiM23834	0.450354	-1.15087	Inactive hydroxysteroid dehydrogenase-like protein 1	mRNA
BgiM13837-RA	BgiM13837	0.0132667	-6.23605	Inactive pancreatic lipase- protein 1	mRNA
BgiM09889-RA	BgiM09889	2.76305	1.46626	inhibitor of apoptosis	mRNA
BgiM33561-RA	BgiM33561	2.07743	1.0548	innexin unc-9	mRNA
BgiM33560-RA	BgiM33560	2.13585	1.09481	innexin unc-9	mRNA
BgiM33175-RA	BgiM33175	0.0267646	-5.22353	innexin unc-9	mRNA
BgiM33466-RA	BgiM33466	0.0771036	-3.69706	inositol oxygenase	mRNA
BgiM09934-RA	BgiM09934	0.354095	-1.49779	inositol-pentakisphosphate 2-kinase-like isoform X2	mRNA
BgiM23639-RA	BgiM23639	2.86249	1.51727	Insulin-like peptide	mRNA
BgiM04275-RA	BgiM04275	0.488892	-1.03241	integrator complex subunit 12	mRNA
BgiM35087-RA	BgiM35087	0.073409	-3.7679	integumentary mucin C.1	mRNA
BgiM33493-RA	BgiM33493	9.28662	3.21515	integumentary mucin C.1	mRNA
BgiM06952-RA	BgiM06952	2.72763	1.44765	interferon regulatory factor 2-binding protein	mRNA
BgiM16610-RA	BgiM16610	0.466325	-1.10059	interleukin-1 receptor-associated kinase 1-binding protein 1	mRNA
BgiM19919-RA	BgiM19919	2.01265	1.0091	intermediate filament protein	mRNA
BgiM19915-RA	BgiM19915	7.43121	2.8936	intermediate filament protein	mRNA
BgiM23754-RA	BgiM23754	5.04596	2.33513	intestine-specific homeobox	mRNA
BgiM04273-RA	BgiM04273	0.376025	-1.4111	inward rectifier potassium channel 2	mRNA
BgiM34697-RA	BgiM34697	0.448834	-1.15574	IQ domain-containing protein C	mRNA
BgiM11562-RA	BgiM11562	2.02698	1.01933	IQ motif and SEC7 domain-containing protein 1-like isoform X1	mRNA
BgiM16272-RA	BgiM16272	0.493488	-1.01891	isobutyryl-CoA dehydrogenase mitochondrial	mRNA
BgiM05331-RA	BgiM05331	0.475311	-1.07306	J domain-containing protein	mRNA
BgiM17279-RA	BgiM17279	3.03396	1.6012	Junctophilin-3	mRNA
BgiM28814-RA	BgiM28814	2.20585	1.14133	kazrin-like isoform X2	mRNA
BgiM04879-RA	BgiM04879	2.36243	1.24027	kelch-like protein 24	mRNA
BgiM32670-RA	BgiM32670	2.14603	1.10167	kelch-like protein 40	mRNA
BgiM28109-RA	BgiM28109	2.02212	1.01587	keratin-associated protein 5-4	mRNA
BgiM15379-RA	BgiM15379	5.41978	2.43823	keratin-associated protein 9-1-like isoform X1	mRNA
BgiM30867-RA	BgiM30867	0.0134714	-6.21396	kin of irre protein	mRNA
BgiM23504-RA	BgiM23504	6.08137	2.6044	kin of irre-like protein 1	mRNA
BgiM35085-RA	BgiM35085	2.51393	1.32994	kinesin-like protein KIF13A isoform X2	mRNA
BgiM35451-RA	BgiM35451	0.176089	-2.50562	Kinesin-like protein kif15	mRNA
BgiM23614-RA	BgiM23614	2.28392	1.19152	kinesin-like protein KIF21A	mRNA
BgiM07714-RA	BgiM07714	2.70565	1.43598	kinesin-like protein KIF26A	mRNA
BgiM26059-RA	BgiM26059	4.43817	2.14997	kinesin-like protein KIF28P	mRNA
BgiM26058-RA	BgiM26058	2.90423	1.53816	kinesin-like protein KIF28P	mRNA
BgiM03398-RA	BgiM03398	0.491806	-1.02384	kinetochore protein Spc25	mRNA
BgiM33954-RA	BgiM33954	3.01283	1.59112	Krueppel-like factor 6	mRNA
BgiM27937-RA	BgiM27937	0.463583	-1.1091	L-serine dehydratase/L-threonine deaminase	mRNA
BgiM17581-RA	BgiM17581	0.0102082	-6.61413	lactase-phlorizin hydrolase	mRNA
BgiM17580-RA	BgiM17580	0.0730578	-3.77482	lactase-phlorizin hydrolase	mRNA
BgiM17449-RA	BgiM17449	0.00351576	-8.15195	lactase-phlorizin hydrolase	mRNA
BgiM17448-RA	BgiM17448	0.0150563	-6.05349	lactase-phlorizin hydrolase	mRNA
BgiM15205-RA	BgiM15205	0.0185737	-5.75059	lactase-phlorizin hydrolase	mRNA
BgiM10405-RA	BgiM10405	6.31215	2.65813	lactoperoxidase	mRNA
BgiM26425-RA	BgiM26425	0.00908382	-6.78248	laminin subunit alpha	mRNA
BgiM20307-RA	BgiM20307	3.28727	1.71689	laminin subunit alpha-1	mRNA
BgiM00740-RA	BgiM00740	0.371726	-1.42769	lanosterol 14-alpha demethylase	mRNA
BgiM26431-RA	BgiM26431	2.08963	1.06325	latent-transforming growth factor beta-binding protein 4	mRNA
BgiM10586-RA	BgiM10586	4.36883	2.12725	latrophilin-3	mRNA
BgiM30045-RA	BgiM30045	3.22539	1.68947	lectin BRA-3	mRNA
BgiM30028-RA	BgiM30028	3.82732	1.93633	lectin BRA-3	mRNA
BgiM01120-RA	BgiM01120	2.26321	1.17837	leucine zipper putative tumor suppressor 2	mRNA
BgiM07042-RA	BgiM07042	0.0253331	-5.30284	leucine-rich repeat protein soc-2	mRNA
BgiM28831-RA	BgiM28831	2.52222	1.3347	leucine-rich repeat serine/threonine-protein kinase 1	mRNA
BgiM00859-RA	BgiM00859	2.16636	1.11527	leucine-rich repeat serine/threonine-protein kinase 1	mRNA
BgiM09269-RA	BgiM09269	2.2934	1.19749	leucine-rich repeat serine/threonine-protein kinase 2	mRNA
BgiM01861-RA	BgiM01861	0.489711	-1.03	leucine-rich repeat-containing protein 27-like isoform X2	mRNA
BgiM07955-RA	BgiM07955	0.47601	-1.07094	leucine-rich repeat-containing protein 57-like isoform X1	mRNA
BgiM30104-RA	BgiM30104	3.93726	1.97719	leucine-rich repeat-containing protein 58	mRNA
BgiM18297-RA	BgiM18297	0.0740735	-3.7549	leucine-rich repeats and immunoglobulin-like domains protein 2	mRNA
BgiM26844-RA	BgiM26844	0.0315709	-4.98526	leukocyte elastase inhibitor	mRNA
BgiM05440-RA	BgiM05440	2.0895	1.06315	leukocyte receptor cluster member 8	mRNA
BgiM07137-RA	BgiM07137	3.94307	1.97932	leukocyte tyrosine kinase receptor	mRNA
BgiM20110-RA	BgiM20110	6.67283	2.7383	LIM homeobox transcription factor 1-beta.1	mRNA
BgiM13430-RA	BgiM13430	0.0406289	-4.62135	Liver carboxylesterase 1	mRNA
lncRNA1065	-	0.172777	-2.53302	lncRNA1065	lncRNA
lncRNA1136	-	2.63686	1.39882	lncRNA1136	lncRNA
lncRNA1219	-	2.5186	1.33262	lncRNA1219	lncRNA
lncRNA1314	-	2.16155	1.11207	lncRNA1314	lncRNA
lncRNA1464	-	2.45461	1.29549	lncRNA1464	lncRNA
lncRNA1572	-	4.4221	2.14473	lncRNA1572	lncRNA
lncRNA1826	-	2.09866	1.06947	lncRNA1826	lncRNA
lncRNA208	-	2.53751	1.34341	lncRNA208	lncRNA
lncRNA210	-	8.39301	3.06919	lncRNA210	lncRNA
lncRNA217	-	3.32394	1.7329	lncRNA217	lncRNA
lncRNA329	-	0.244365	-2.03289	lncRNA329	lncRNA
lncRNA391	-	0.0298472	-5.06626	lncRNA391	lncRNA
lncRNA491	-	4.64896	2.21691	lncRNA491	lncRNA
lncRNA513	-	2.18552	1.12798	lncRNA513	lncRNA
lncRNA524	-	0.399394	-1.32412	lncRNA524	lncRNA
lncRNA605	-	2.34882	1.23193	lncRNA605	lncRNA
lncRNA743	-	0.447788	-1.15911	lncRNA743	lncRNA
lncRNA867	-	2.20473	1.1406	lncRNA867	lncRNA
lncRNA870	-	2.23759	1.16195	lncRNA870	lncRNA
lncRNA908	-	0.0161137	-5.95557	lncRNA908	lncRNA
lncRNA950	-	2.09323	1.06573	lncRNA950	lncRNA
lncRNA96	-	3.26652	1.70776	lncRNA96	lncRNA
lncRNA977	-	0.142967	-2.80624	lncRNA977	lncRNA
lncRNA997	-	3.96171	1.98612	lncRNA997	lncRNA
BgiM11464-RA	BgiM11464	4.53289	2.18043	location of vulva defective 1	mRNA
BgiM05701-RA	BgiM05701	3.87546	1.95437	location of vulva defective 1	mRNA
BgiM06370-RA	BgiM06370	2.21962	1.15031	long-chain-fatty-acid--CoA ligase 5	mRNA
BgiM13852-RA	BgiM13852	19.7301	4.30233	loricrin	mRNA
BgiM36112-RA	BgiM36112	7.2205	2.8521	low-density lipoprotein receptor 1	mRNA
BgiM11661-RA	BgiM11661	0.0108584	-6.52504	low-density lipoprotein receptor-related protein 1	mRNA
BgiM21061-RA	BgiM21061	0.0324633	-4.94505	low-density lipoprotein receptor-related protein 4	mRNA
BgiM21059-RA	BgiM21059	0.0181711	-5.78221	low-density lipoprotein receptor-related protein 4	mRNA
BgiM21060-RA	BgiM21060	0.0131134	-6.25281	low-density lipoprotein receptor-related protein 6	mRNA
BgiM21057-RA	BgiM21057	0.0706352	-3.82347	low-density lipoprotein receptor-related protein 6	mRNA
BgiM21065-RA	BgiM21065	0.371004	-1.43049	low-density lipoprotein receptor-related protein 8	mRNA
BgiM21576-RA	BgiM21576	0.00194871	-9.00327	low-density lipoprotein receptor-related protein 8-like isoform X2	mRNA
BgiM08060-RA	BgiM08060	3.53588	1.82207	LPC2	mRNA
BgiM04279-RA	BgiM04279	0.0042778	-7.86891	Lysosomal alpha-mannosidase	mRNA
BgiM23310-RA	BgiM23310	0.434389	-1.20294	m7GpppX diphosphatase	mRNA
BgiM25294-RA	BgiM25294	3.69229	1.88452	macrophage mannose receptor 1	mRNA
BgiM10267-RA	BgiM10267	0.0227117	-5.46042	macrophage-expressed 1 protein	mRNA
BgiM10268-RA	BgiM10268	0.0105391	-6.5681	macrophage-expressed 1 protein	mRNA
BgiM25421-RA	BgiM25421	3.24629	1.69879	Major facilitator super domain-containing protein 6	mRNA
BgiM03732-RA	BgiM03732	4.2348	2.08229	major facilitator superfamily domain-containing protein 10-like isoform X2	mRNA
BgiM22113-RA	BgiM22113	2.19917	1.13696	major facilitator superfamily domain-containing protein 6-A	mRNA
BgiM32720-RA	BgiM32720	0.00797914	-6.96955	maltase 1	mRNA
BgiM32483-RA	BgiM32483	0.0292237	-5.09672	maltase 1	mRNA
BgiM32479-RA	BgiM32479	0.0928013	-3.42971	maltase 1	mRNA
BgiM21571-RA	BgiM21571	0.0142872	-6.12913	maltase 2	mRNA
BgiM24486-RA	BgiM24486	2.96552	1.56829	MAM and LDL-receptor class A domain-containing protein 1	mRNA
BgiM21952-RA	BgiM21952	0.0206012	-5.60112	MAM and LDL-receptor class A domain-containing protein 1	mRNA
BgiM21951-RA	BgiM21951	0.015226	-6.03732	MAM and LDL-receptor class A domain-containing protein 1	mRNA
BgiM04929-RA	BgiM04929	2.70557	1.43593	MAM and LDL-receptor class A domain-containing protein 1	mRNA
BgiM33422-RA	BgiM33422	0.00971983	-6.68485	mammalian ependymin-related protein 1	mRNA
BgiM19981-RA	BgiM19981	0.488123	-1.03468	manganese-transporting ATPase 13A1	mRNA
BgiM03684-RA	BgiM03684	0.419851	-1.25205	mannosyl-oligosaccharide glucosidase	mRNA
BgiM00726-RA	BgiM00726	2.2068	1.14196	Matrilin-2	mRNA
BgiM03284-RA	BgiM03284	4.66729	2.22259	Matrix metalloproteinase-21	mRNA
BgiM28118-RA	BgiM28118	2.17528	1.1212	matrix metalloproteinase-9	mRNA
BgiM01935-RA	BgiM01935	0.461137	-1.11673	mediator of RNA polymerase II transcription subunit 28	mRNA
BgiM24319-RA	BgiM24319	0.0861997	-3.53617	meiosis 1 arrest protein	mRNA
BgiM16501-RA	BgiM16501	0.271112	-1.88304	meiosis-specific protein mei4	mRNA
BgiM10554-RA	BgiM10554	0.0595416	-4.06996	membrane frizzled-related protein	mRNA
BgiM29552-RA	BgiM29552	0.263574	-1.92372	Membrane metallo-endopeptidase-like 1	mRNA
BgiM12512-RA	BgiM12512	4.57025	2.19227	Membrane progestin receptor beta	mRNA
BgiM05349-RA	BgiM05349	0.0164251	-5.92795	meprin A subunit alpha	mRNA
BgiM19524-RA	BgiM19524	2.78242	1.47634	merozoite surface antigen 2	mRNA
BgiM10919-RA	BgiM10919	0.361963	-1.46608	mesencephalic astrocyte-derived neurotrophic factor	mRNA
BgiM27212-RA	BgiM27212	2.0205	1.01471	metabotropic glutamate receptor 3	mRNA
BgiM32953-RA	BgiM32953	0.280258	-1.83517	metallo-beta-lactamase domain-containing protein 1-like isoform X1	mRNA
BgiM14580-RA	BgiM14580	0.153621	-2.70255	metallo-beta-lactamase domain-containing protein 1-like isoform X1	mRNA
BgiM06890-RA	BgiM06890	0.154827	-2.69127	metallo-beta-lactamase domain-containing protein 1-like isoform X1	mRNA
BgiM32355-RA	BgiM32355	3.06658	1.61663	metalloendopeptidase	mRNA
BgiM32141-RA	BgiM32141	5.29568	2.40482	metalloendopeptidase	mRNA
BgiM14296-RA	BgiM14296	2.04784	1.0341	metalloprotease TIKI2	mRNA
BgiM18881-RA	BgiM18881	2.79622	1.48348	metastasis suppressor protein 1-like isoform X6	mRNA
BgiM25196-RA	BgiM25196	0.400886	-1.31874	metaxin-2	mRNA
BgiM22004-RA	BgiM22004	0.443267	-1.17375	methionine adenosyltransferase 2 subunit beta	mRNA
BgiM02186-RA	BgiM02186	0.464097	-1.1075	methylmalonyl-CoA epimerase mitochondrial	mRNA
BgiM32061-RA	BgiM32061	2.8253	1.4984	methyltransferase-like protein 24	mRNA
BgiM17602-RA	BgiM17602	2.75351	1.46127	methyltransferase-like protein 24	mRNA
BgiM17709-RA	BgiM17709	2.05049	1.03597	methyltransferase-like protein 24 isoform X3	mRNA
BgiM28215-RA	BgiM28215	0.480848	-1.05635	mevalonate kinase	mRNA
BgiM35120-RA	BgiM35120	2.47778	1.30905	MFS-type efflux pump	mRNA
BgiM29887-RA	BgiM29887	0.429469	-1.21937	MICOS complex subunit Mic10-like isoform X2	mRNA
BgiM21217-RA	BgiM21217	2.28598	1.19281	microtubule-actin cross-linking factor 1	mRNA
BgiM12878-RA	BgiM12878	3.07709	1.62157	microtubule-actin cross-linking factor 1-like isoform X13	mRNA
BgiM13632-RA	BgiM13632	8.36659	3.06464	microtubule-associated protein futsch	mRNA
BgiM13006-RA	BgiM13006	2.03023	1.02165	minor histocompatibility protein HA-1-like isoform X1	mRNA
BgiM06813-RA	BgiM06813	0.49174	-1.02403	mismatch repair endonuclease PMS2	mRNA
BgiM16758-RA	BgiM16758	0.453304	-1.14145	Mitochondrial calcium uniporter regulator 1	mRNA
BgiM16134-RA	BgiM16134	0.440735	-1.18202	mitochondrial carrier 2	mRNA
BgiM22342-RA	BgiM22342	0.303348	-1.72095	mitochondrial import inner membrane translocase subunit TIM14	mRNA
BgiM10966-RA	BgiM10966	0.454354	-1.13811	mitochondrial import inner membrane translocase subunit Tim17-A	mRNA
BgiM07792-RA	BgiM07792	0.472413	-1.08188	Mitochondrial import receptor subunit TOM20 B	mRNA
BgiM24263-RA	BgiM24263	0.438944	-1.18789	mitochondrial inner membrane protease subunit 1	mRNA
BgiM05676-RA	BgiM05676	2.44379	1.28912	mitochondrial sodium/hydrogen exchanger 9B2	mRNA
BgiM10520-RA	BgiM10520	0.411528	-1.28094	mitochondrial tRNA-specific 2-thiouridylase 1	mRNA
BgiM34007-RA	BgiM34007	2.05232	1.03726	Mitogen-activated protein kinase kinase kinase 1	mRNA
BgiM08388-RA	BgiM08388	2.95423	1.56278	mitogen-activated protein kinase kinase kinase 11	mRNA
BgiM23227-RA	BgiM23227	0.176313	-2.50379	mitogen-activated protein kinase kinase kinase 12	mRNA
BgiM28120-RA	BgiM28120	0.327411	-1.61082	mitotic-spindle organizing protein 2B	mRNA
BgiM25099-RA	BgiM25099	0.0492985	-4.34231	Molybdate-anion transporter	mRNA
BgiM32737-RA	BgiM32737	40.025	5.32283	monocarboxylate transporter 2-like isoform X1	mRNA
BgiM34527-RA	BgiM34527	0.0742546	-3.75138	monocarboxylate transporter 5	mRNA
BgiM14734-RA	BgiM14734	0.132182	-2.9194	monocarboxylate transporter 5	mRNA
BgiM04688-RA	BgiM04688	2.56901	1.36121	monocarboxylate transporter 5	mRNA
BgiM04919-RA	BgiM04919	2.36802	1.24368	monocarboxylate transporter 9	mRNA
BgiM27359-RA	BgiM27359	0.120585	-3.05188	MOXD1 1	mRNA
BgiM27243-RA	BgiM27243	7.32143	2.87213	MOXD1 1	mRNA
BgiM15029-RA	BgiM15029	0.208747	-2.26017	mucin-17	mRNA
BgiM11146-RA	BgiM11146	0.439663	-1.18553	mucin-2	mRNA
BgiM26256-RA	BgiM26256	2.05101	1.03634	mucin-4	mRNA
BgiM26254-RA	BgiM26254	2.04298	1.03067	mucin-4	mRNA
BgiM23168-RA	BgiM23168	0.355097	-1.49372	mucin-4	mRNA
BgiM25941-RA	BgiM25941	3.14206	1.65171	mucin-5AC	mRNA
BgiM19413-RA	BgiM19413	3.4495	1.78639	mucin-5AC	mRNA
BgiM22131-RA	BgiM22131	2.47633	1.3082	mucin-5AC-like isoform X1	mRNA
BgiM01699-RA	BgiM01699	0.0151377	-6.04571	mucin-5AC-like isoform X5	mRNA
BgiM25926-RA	BgiM25926	3.68284	1.88082	mucin-like protein	mRNA
BgiM29356-RA	BgiM29356	0.0882186	-3.50277	multidrug resistance protein 1	mRNA
BgiM18759-RA	BgiM18759	0.178696	-2.48442	Multidrug resistance-associated protein 1	mRNA
BgiM18757-RA	BgiM18757	0.0344012	-4.8614	multidrug resistance-associated protein 1	mRNA
BgiM21305-RA	BgiM21305	16.7774	4.06845	Multidrug resistance-associated protein 5	mRNA
BgiM14350-RA	BgiM14350	2.74047	1.45442	multiple epidermal growth factor-like domains 10	mRNA
BgiM14476-RA	BgiM14476	3.91385	1.96859	multiple epidermal growth factor-like domains protein 10	mRNA
BgiM14477-RA	BgiM14477	3.33594	1.73809	multiple epidermal growth factor-like domains protein 10 isoform X4	mRNA
BgiM29862-RA	BgiM29862	10.0445	3.32833	multiple epidermal growth factor-like domains protein 6	mRNA
BgiM12138-RA	BgiM12138	0.238973	-2.06508	Myeloblastin	mRNA
BgiM25996-RA	BgiM25996	2.18682	1.12883	myeloid differentiation primary response protein MyD88-like isoform X2	mRNA
BgiM00420-RA	BgiM00420	2.43215	1.28223	myogenesis-regulating glycosidase isoform X3	mRNA
BgiM14916-RA	BgiM14916	2.14863	1.10342	myophilin-like isoform X2	mRNA
BgiM32702-RA	BgiM32702	2.44401	1.28925	myosin essential light chain striated adductor muscle	mRNA
BgiM00073-RA	BgiM00073	0.490042	-1.02902	myosin heavy chain fast skeletal muscle-like isoform X1	mRNA
BgiM28042-RA	BgiM28042	2.0849	1.05998	myosin light chain kinase smooth muscle	mRNA
BgiM28435-RA	BgiM28435	2.28187	1.19022	N-acetylated-alpha-linked acidic dipeptidase 2	mRNA
BgiM28049-RA	BgiM28049	0.459602	-1.12154	N-acetylglucosaminyl-phosphatidylinositol de-N-acetylase	mRNA
BgiM28986-RA	BgiM28986	0.0909724	-3.45843	N-acetylneuraminate lyase	mRNA
BgiM24309-RA	BgiM24309	0.467276	-1.09765	N-acetyltransferase 10-like isoform X1	mRNA
BgiM01680-RA	BgiM01680	0.331531	-1.59279	NA	mRNA
BgiM29537-RA	BgiM29537	0.0187372	-5.73795	NA	mRNA
BgiM36508-RA	BgiM36508	2.01961	1.01407	NA	mRNA
BgiM36486-RA	BgiM36486	0.460793	-1.11781	NA	mRNA
BgiM36477-RA	BgiM36477	2.38512	1.25406	NA	mRNA
BgiM36401-RA	BgiM36401	0.13915	-2.84529	NA	mRNA
BgiM36364-RA	BgiM36364	0.164434	-2.60442	NA	mRNA
BgiM36337-RA	BgiM36337	0.117502	-3.08924	NA	mRNA
BgiM36219-RA	BgiM36219	5.9089	2.56289	NA	mRNA
BgiM36146-RA	BgiM36146	2.42005	1.27504	NA	mRNA
BgiM36113-RA	BgiM36113	6.34921	2.66658	NA	mRNA
BgiM36110-RA	BgiM36110	6.25372	2.64471	NA	mRNA
BgiM35983-RA	BgiM35983	0.0235209	-5.40992	NA	mRNA
BgiM35976-RA	BgiM35976	2.22661	1.15485	NA	mRNA
BgiM35919-RA	BgiM35919	0.218555	-2.19393	NA	mRNA
BgiM35679-RA	BgiM35679	0.033752	-4.88888	NA	mRNA
BgiM35672-RA	BgiM35672	0.138808	-2.84883	NA	mRNA
BgiM35550-RA	BgiM35550	2.09016	1.06361	NA	mRNA
BgiM35533-RA	BgiM35533	2.30508	1.20482	NA	mRNA
BgiM35293-RA	BgiM35293	2.88435	1.52824	NA	mRNA
BgiM35255-RA	BgiM35255	2.81772	1.49453	NA	mRNA
BgiM35245-RA	BgiM35245	5.31454	2.40995	NA	mRNA
BgiM35201-RA	BgiM35201	2.1192	1.08352	NA	mRNA
BgiM34975-RA	BgiM34975	0.0152501	-6.03504	NA	mRNA
BgiM34486-RA	BgiM34486	0.079526	-3.65243	NA	mRNA
BgiM34480-RA	BgiM34480	0.0036782	-8.08679	NA	mRNA
BgiM34476-RA	BgiM34476	0.0062375	-7.32482	NA	mRNA
BgiM34475-RA	BgiM34475	0.00505427	-7.62828	NA	mRNA
BgiM34466-RA	BgiM34466	29.7535	4.89499	NA	mRNA
BgiM34413-RA	BgiM34413	5.28103	2.40082	NA	mRNA
BgiM34151-RA	BgiM34151	2.25775	1.17489	NA	mRNA
BgiM34127-RA	BgiM34127	0.0224498	-5.47715	NA	mRNA
BgiM33948-RA	BgiM33948	2.27316	1.1847	NA	mRNA
BgiM33869-RA	BgiM33869	2.34499	1.22958	NA	mRNA
BgiM33791-RA	BgiM33791	12.9672	3.6968	NA	mRNA
BgiM33686-RA	BgiM33686	2.93052	1.55115	NA	mRNA
BgiM33479-RA	BgiM33479	3.14401	1.6526	NA	mRNA
BgiM33257-RA	BgiM33257	3.76136	1.91125	NA	mRNA
BgiM33206-RA	BgiM33206	5.63308	2.49392	NA	mRNA
BgiM33170-RA	BgiM33170	2.29646	1.19941	NA	mRNA
BgiM33167-RA	BgiM33167	3.38463	1.759	NA	mRNA
BgiM33096-RA	BgiM33096	2.65656	1.40956	NA	mRNA
BgiM33012-RA	BgiM33012	0.0987884	-3.33951	NA	mRNA
BgiM32604-RA	BgiM32604	0.0276853	-5.17474	NA	mRNA
BgiM32378-RA	BgiM32378	0.140597	-2.83036	NA	mRNA
BgiM32138-RA	BgiM32138	3.67667	1.8784	NA	mRNA
BgiM32120-RA	BgiM32120	2.9345	1.55311	NA	mRNA
BgiM32097-RA	BgiM32097	2.3312	1.22107	NA	mRNA
BgiM32050-RA	BgiM32050	4.53074	2.17975	NA	mRNA
BgiM32044-RA	BgiM32044	3.40195	1.76636	NA	mRNA
BgiM32017-RA	BgiM32017	0.0350164	-4.83582	NA	mRNA
BgiM32016-RA	BgiM32016	0.0176143	-5.82711	NA	mRNA
BgiM31918-RA	BgiM31918	2.94375	1.55766	NA	mRNA
BgiM31914-RA	BgiM31914	2.15029	1.10453	NA	mRNA
BgiM31871-RA	BgiM31871	0.0736485	-3.7632	NA	mRNA
BgiM31658-RA	BgiM31658	2.6327	1.39654	NA	mRNA
BgiM31626-RA	BgiM31626	2.79722	1.48399	NA	mRNA
BgiM31585-RA	BgiM31585	9.11097	3.1876	NA	mRNA
BgiM31501-RA	BgiM31501	3.1608	1.66029	NA	mRNA
BgiM31446-RA	BgiM31446	0.0524551	-4.25277	NA	mRNA
BgiM31445-RA	BgiM31445	0.0296489	-5.07588	NA	mRNA
BgiM31373-RA	BgiM31373	2.18329	1.12651	NA	mRNA
BgiM31346-RA	BgiM31346	2.57164	1.36269	NA	mRNA
BgiM31323-RA	BgiM31323	0.0990896	-3.33512	NA	mRNA
BgiM31268-RA	BgiM31268	3.00312	1.58646	NA	mRNA
BgiM31266-RA	BgiM31266	2.29758	1.20011	NA	mRNA
BgiM31261-RA	BgiM31261	2.53702	1.34313	NA	mRNA
BgiM31250-RA	BgiM31250	2.06827	1.04842	NA	mRNA
BgiM31224-RA	BgiM31224	2.54239	1.34618	NA	mRNA
BgiM31222-RA	BgiM31222	2.2227	1.15232	NA	mRNA
BgiM31218-RA	BgiM31218	2.46123	1.29938	NA	mRNA
BgiM31205-RA	BgiM31205	2.17845	1.12331	NA	mRNA
BgiM31190-RA	BgiM31190	3.05562	1.61147	NA	mRNA
BgiM31185-RA	BgiM31185	2.33858	1.22563	NA	mRNA
BgiM31126-RA	BgiM31126	2.41473	1.27186	NA	mRNA
BgiM31125-RA	BgiM31125	2.43158	1.2819	NA	mRNA
BgiM31121-RA	BgiM31121	2.22463	1.15356	NA	mRNA
BgiM31115-RA	BgiM31115	2.13288	1.0928	NA	mRNA
BgiM31114-RA	BgiM31114	3.64362	1.86537	NA	mRNA
BgiM31099-RA	BgiM31099	2.1503	1.10454	NA	mRNA
BgiM31097-RA	BgiM31097	0.479045	-1.06177	NA	mRNA
BgiM31060-RA	BgiM31060	2.40394	1.2654	NA	mRNA
BgiM31047-RA	BgiM31047	0.161148	-2.63354	NA	mRNA
BgiM30960-RA	BgiM30960	2.79394	1.4823	NA	mRNA
BgiM30864-RA	BgiM30864	2.44984	1.29269	NA	mRNA
BgiM30863-RA	BgiM30863	2.62555	1.39262	NA	mRNA
BgiM30861-RA	BgiM30861	2.59931	1.37813	NA	mRNA
BgiM30772-RA	BgiM30772	3.45766	1.7898	NA	mRNA
BgiM30767-RA	BgiM30767	2.04613	1.0329	NA	mRNA
BgiM30761-RA	BgiM30761	2.0253	1.01814	NA	mRNA
BgiM30720-RA	BgiM30720	2.39103	1.25763	NA	mRNA
BgiM30683-RA	BgiM30683	0.192249	-2.37895	NA	mRNA
BgiM30459-RA	BgiM30459	2.45728	1.29706	NA	mRNA
BgiM30431-RA	BgiM30431	0.132524	-2.91568	NA	mRNA
BgiM30429-RA	BgiM30429	0.158774	-2.65495	NA	mRNA
BgiM30426-RA	BgiM30426	0.496959	-1.0088	NA	mRNA
BgiM30339-RA	BgiM30339	2.303	1.20352	NA	mRNA
BgiM30035-RA	BgiM30035	8.72092	3.12448	NA	mRNA
BgiM29999-RA	BgiM29999	0.159285	-2.65031	NA	mRNA
BgiM29974-RA	BgiM29974	2.18431	1.12718	NA	mRNA
BgiM29898-RA	BgiM29898	0.140557	-2.83078	NA	mRNA
BgiM29878-RA	BgiM29878	4.38434	2.13236	NA	mRNA
BgiM29772-RA	BgiM29772	2.4388	1.28617	NA	mRNA
BgiM29613-RA	BgiM29613	2.16963	1.11745	NA	mRNA
BgiM29386-RA	BgiM29386	4.44816	2.15321	NA	mRNA
BgiM29354-RA	BgiM29354	2.28748	1.19376	NA	mRNA
BgiM29186-RA	BgiM29186	2.08792	1.06206	NA	mRNA
BgiM29169-RA	BgiM29169	3.33936	1.73957	NA	mRNA
BgiM28915-RA	BgiM28915	2.69693	1.43132	NA	mRNA
BgiM28900-RA	BgiM28900	0.0276948	-5.17424	NA	mRNA
BgiM28896-RA	BgiM28896	2.3291	1.21977	NA	mRNA
BgiM28725-RA	BgiM28725	2.39984	1.26294	NA	mRNA
BgiM28632-RA	BgiM28632	0.0507343	-4.3009	NA	mRNA
BgiM28494-RA	BgiM28494	0.0729412	-3.77712	NA	mRNA
BgiM28300-RA	BgiM28300	2.26146	1.17726	NA	mRNA
BgiM28272-RA	BgiM28272	4.45077	2.15405	NA	mRNA
BgiM28217-RA	BgiM28217	0.498976	-1.00296	NA	mRNA
BgiM27955-RA	BgiM27955	3.42781	1.77729	NA	mRNA
BgiM27950-RA	BgiM27950	3.12774	1.64512	NA	mRNA
BgiM27947-RA	BgiM27947	2.09219	1.06502	NA	mRNA
BgiM27887-RA	BgiM27887	0.0736225	-3.76371	NA	mRNA
BgiM27846-RA	BgiM27846	2.70336	1.43475	NA	mRNA
BgiM27791-RA	BgiM27791	4.20111	2.07077	NA	mRNA
BgiM27745-RA	BgiM27745	2.62519	1.39242	NA	mRNA
BgiM27729-RA	BgiM27729	2.89248	1.53231	NA	mRNA
BgiM27681-RA	BgiM27681	2.66819	1.41586	NA	mRNA
BgiM27618-RA	BgiM27618	0.471639	-1.08425	NA	mRNA
BgiM27378-RA	BgiM27378	10.7435	3.4254	NA	mRNA
BgiM27373-RA	BgiM27373	7.35293	2.87832	NA	mRNA
BgiM27368-RA	BgiM27368	2.5178	1.33216	NA	mRNA
BgiM27363-RA	BgiM27363	2.17651	1.12202	NA	mRNA
BgiM27340-RA	BgiM27340	11.173	3.48194	NA	mRNA
BgiM27053-RA	BgiM27053	0.0443837	-4.49383	NA	mRNA
BgiM26974-RA	BgiM26974	2.42421	1.27751	NA	mRNA
BgiM26909-RA	BgiM26909	3.83824	1.94044	NA	mRNA
BgiM26882-RA	BgiM26882	2.42397	1.27737	NA	mRNA
BgiM26822-RA	BgiM26822	4.31662	2.1099	NA	mRNA
BgiM26762-RA	BgiM26762	0.0296121	-5.07767	NA	mRNA
BgiM26711-RA	BgiM26711	0.0928356	-3.42918	NA	mRNA
BgiM26705-RA	BgiM26705	0.11843	-3.07789	NA	mRNA
BgiM26701-RA	BgiM26701	0.108056	-3.21015	NA	mRNA
BgiM26567-RA	BgiM26567	0.401272	-1.31735	NA	mRNA
BgiM26560-RA	BgiM26560	0.0156892	-5.99408	NA	mRNA
BgiM26543-RA	BgiM26543	0.437287	-1.19335	NA	mRNA
BgiM26541-RA	BgiM26541	0.301046	-1.73195	NA	mRNA
BgiM26514-RA	BgiM26514	4.87077	2.28415	NA	mRNA
BgiM26471-RA	BgiM26471	0.0548899	-4.18732	NA	mRNA
BgiM26400-RA	BgiM26400	0.112648	-3.1501	NA	mRNA
BgiM26383-RA	BgiM26383	0.00939921	-6.73325	NA	mRNA
BgiM26360-RA	BgiM26360	2.57702	1.3657	NA	mRNA
BgiM26302-RA	BgiM26302	0.140017	-2.83633	NA	mRNA
BgiM26291-RA	BgiM26291	0.0464232	-4.42901	NA	mRNA
BgiM26174-RA	BgiM26174	2.17904	1.12369	NA	mRNA
BgiM26168-RA	BgiM26168	2.21061	1.14445	NA	mRNA
BgiM26160-RA	BgiM26160	2.8895	1.53082	NA	mRNA
BgiM26143-RA	BgiM26143	0.0861651	-3.53675	NA	mRNA
BgiM25968-RA	BgiM25968	0.422507	-1.24295	NA	mRNA
BgiM25955-RA	BgiM25955	0.199353	-2.32661	NA	mRNA
BgiM25948-RA	BgiM25948	2.34148	1.22742	NA	mRNA
BgiM25585-RA	BgiM25585	0.0433018	-4.52943	NA	mRNA
BgiM25561-RA	BgiM25561	3.57811	1.8392	NA	mRNA
BgiM25546-RA	BgiM25546	2.94174	1.55667	NA	mRNA
BgiM25412-RA	BgiM25412	0.103947	-3.26609	NA	mRNA
BgiM25310-RA	BgiM25310	0.12428	-3.00834	NA	mRNA
BgiM24919-RA	BgiM24919	10.6657	3.41491	NA	mRNA
BgiM24641-RA	BgiM24641	2.81556	1.49342	NA	mRNA
BgiM24579-RA	BgiM24579	2.29105	1.19601	NA	mRNA
BgiM24578-RA	BgiM24578	2.67514	1.41962	NA	mRNA
BgiM23660-RA	BgiM23660	0.0146139	-6.09651	NA	mRNA
BgiM23658-RA	BgiM23658	0.00400711	-7.96322	NA	mRNA
BgiM23657-RA	BgiM23657	0.00866364	-6.85081	NA	mRNA
BgiM23656-RA	BgiM23656	0.00816801	-6.9358	NA	mRNA
BgiM23624-RA	BgiM23624	0.0525209	-4.25096	NA	mRNA
BgiM23235-RA	BgiM23235	0.0104435	-6.58125	NA	mRNA
BgiM23234-RA	BgiM23234	0.00821421	-6.92766	NA	mRNA
BgiM23132-RA	BgiM23132	0.0807761	-3.62993	NA	mRNA
BgiM23084-RA	BgiM23084	2.4866	1.31417	NA	mRNA
BgiM22921-RA	BgiM22921	0.298301	-1.74516	NA	mRNA
BgiM22816-RA	BgiM22816	2.99932	1.58464	NA	mRNA
BgiM22603-RA	BgiM22603	0.483175	-1.04938	NA	mRNA
BgiM22601-RA	BgiM22601	0.100737	-3.31134	NA	mRNA
BgiM22600-RA	BgiM22600	0.182702	-2.45243	NA	mRNA
BgiM22596-RA	BgiM22596	0.408819	-1.29047	NA	mRNA
BgiM22432-RA	BgiM22432	2.58327	1.3692	NA	mRNA
BgiM22244-RA	BgiM22244	45.2296	5.49919	NA	mRNA
BgiM22166-RA	BgiM22166	0.100528	-3.31433	NA	mRNA
BgiM22134-RA	BgiM22134	2.06665	1.04729	NA	mRNA
BgiM22098-RA	BgiM22098	2.28798	1.19407	NA	mRNA
BgiM22097-RA	BgiM22097	5.09168	2.34814	NA	mRNA
BgiM22092-RA	BgiM22092	0.0181949	-5.78032	NA	mRNA
BgiM21972-RA	BgiM21972	0.224751	-2.1536	NA	mRNA
BgiM21913-RA	BgiM21913	2.66179	1.4124	NA	mRNA
BgiM21687-RA	BgiM21687	2.26565	1.17993	NA	mRNA
BgiM21459-RA	BgiM21459	0.482072	-1.05268	NA	mRNA
BgiM21218-RA	BgiM21218	2.04382	1.03127	NA	mRNA
BgiM21134-RA	BgiM21134	0.388485	-1.36407	NA	mRNA
BgiM20930-RA	BgiM20930	0.021564	-5.53523	NA	mRNA
BgiM20921-RA	BgiM20921	0.207952	-2.26568	NA	mRNA
BgiM20901-RA	BgiM20901	2.63872	1.39984	NA	mRNA
BgiM20824-RA	BgiM20824	2.61983	1.38947	NA	mRNA
BgiM20784-RA	BgiM20784	3.29561	1.72055	NA	mRNA
BgiM20640-RA	BgiM20640	0.43131	-1.2132	NA	mRNA
BgiM20605-RA	BgiM20605	0.0696098	-3.84457	NA	mRNA
BgiM20471-RA	BgiM20471	0.141552	-2.82059	NA	mRNA
BgiM20426-RA	BgiM20426	0.163844	-2.6096	NA	mRNA
BgiM20398-RA	BgiM20398	6.30636	2.65681	NA	mRNA
BgiM20377-RA	BgiM20377	0.00476134	-7.71442	NA	mRNA
BgiM20157-RA	BgiM20157	0.1207	-3.0505	NA	mRNA
BgiM20156-RA	BgiM20156	0.128516	-2.95998	NA	mRNA
BgiM20151-RA	BgiM20151	0.0442745	-4.49738	NA	mRNA
BgiM20006-RA	BgiM20006	0.469873	-1.08966	NA	mRNA
BgiM19918-RA	BgiM19918	2.47387	1.30677	NA	mRNA
BgiM19794-RA	BgiM19794	2.02689	1.01927	NA	mRNA
BgiM19781-RA	BgiM19781	0.0118761	-6.3958	NA	mRNA
BgiM19758-RA	BgiM19758	0.00540554	-7.53134	NA	mRNA
BgiM19700-RA	BgiM19700	2.44774	1.29145	NA	mRNA
BgiM19440-RA	BgiM19440	0.00723226	-7.11134	NA	mRNA
BgiM19432-RA	BgiM19432	4.5249	2.17788	NA	mRNA
BgiM19388-RA	BgiM19388	2.934	1.55287	NA	mRNA
BgiM19356-RA	BgiM19356	2.07323	1.05188	NA	mRNA
BgiM19282-RA	BgiM19282	0.0781538	-3.67754	NA	mRNA
BgiM19167-RA	BgiM19167	0.0862927	-3.53462	NA	mRNA
BgiM19136-RA	BgiM19136	0.0191825	-5.70406	NA	mRNA
BgiM19126-RA	BgiM19126	0.464915	-1.10496	NA	mRNA
BgiM19114-RA	BgiM19114	5.96879	2.57744	NA	mRNA
BgiM18796-RA	BgiM18796	0.0278229	-5.16759	NA	mRNA
BgiM18616-RA	BgiM18616	0.0517612	-4.27198	NA	mRNA
BgiM18570-RA	BgiM18570	0.0170773	-5.87177	NA	mRNA
BgiM18353-RA	BgiM18353	0.0404791	-4.62668	NA	mRNA
BgiM18168-RA	BgiM18168	4.89513	2.29135	NA	mRNA
BgiM18031-RA	BgiM18031	0.00868231	-6.84771	NA	mRNA
BgiM18014-RA	BgiM18014	0.0599359	-4.06044	NA	mRNA
BgiM17485-RA	BgiM17485	2.51037	1.3279	NA	mRNA
BgiM17439-RA	BgiM17439	2.60752	1.38268	NA	mRNA
BgiM17428-RA	BgiM17428	6.1744	2.6263	NA	mRNA
BgiM17410-RA	BgiM17410	2.37489	1.24786	NA	mRNA
BgiM17316-RA	BgiM17316	2.71575	1.44135	NA	mRNA
BgiM17257-RA	BgiM17257	2.9512	1.5613	NA	mRNA
BgiM17041-RA	BgiM17041	2.59617	1.37639	NA	mRNA
BgiM16736-RA	BgiM16736	0.0112265	-6.47695	NA	mRNA
BgiM16673-RA	BgiM16673	0.154841	-2.69114	NA	mRNA
BgiM16619-RA	BgiM16619	2.57556	1.36489	NA	mRNA
BgiM16618-RA	BgiM16618	0.101808	-3.29608	NA	mRNA
BgiM16561-RA	BgiM16561	2.03652	1.02611	NA	mRNA
BgiM16557-RA	BgiM16557	3.21363	1.6842	NA	mRNA
BgiM16547-RA	BgiM16547	2.45162	1.29374	NA	mRNA
BgiM16434-RA	BgiM16434	2.74503	1.45682	NA	mRNA
BgiM16211-RA	BgiM16211	0.292531	-1.77334	NA	mRNA
BgiM15952-RA	BgiM15952	0.275804	-1.85829	NA	mRNA
BgiM15897-RA	BgiM15897	4.22097	2.07757	NA	mRNA
BgiM15198-RA	BgiM15198	0.123303	-3.01972	NA	mRNA
BgiM15180-RA	BgiM15180	0.112385	-3.15347	NA	mRNA
BgiM15046-RA	BgiM15046	2.20728	1.14227	NA	mRNA
BgiM14925-RA	BgiM14925	0.131636	-2.92537	NA	mRNA
BgiM14902-RA	BgiM14902	4.16247	2.05744	NA	mRNA
BgiM14704-RA	BgiM14704	2.47131	1.30528	NA	mRNA
BgiM14489-RA	BgiM14489	0.348839	-1.51937	NA	mRNA
BgiM14263-RA	BgiM14263	0.0923815	-3.43625	NA	mRNA
BgiM13798-RA	BgiM13798	0.122603	-3.02794	NA	mRNA
BgiM13765-RA	BgiM13765	0.0304005	-5.03976	NA	mRNA
BgiM13719-RA	BgiM13719	0.456971	-1.12982	NA	mRNA
BgiM13627-RA	BgiM13627	2.54928	1.35009	NA	mRNA
BgiM13400-RA	BgiM13400	0.126346	-2.98454	NA	mRNA
BgiM13375-RA	BgiM13375	0.114654	-3.12464	NA	mRNA
BgiM13335-RA	BgiM13335	12.6464	3.66065	NA	mRNA
BgiM13310-RA	BgiM13310	2.64335	1.40237	NA	mRNA
BgiM13246-RA	BgiM13246	2.0419	1.02991	NA	mRNA
BgiM13212-RA	BgiM13212	0.00785438	-6.99229	NA	mRNA
BgiM13091-RA	BgiM13091	8.75202	3.12962	NA	mRNA
BgiM13067-RA	BgiM13067	2.19469	1.13402	NA	mRNA
BgiM12803-RA	BgiM12803	6.1599	2.62291	NA	mRNA
BgiM12785-RA	BgiM12785	2.86766	1.51987	NA	mRNA
BgiM12698-RA	BgiM12698	2.41445	1.2717	NA	mRNA
BgiM12469-RA	BgiM12469	0.49096	-1.02632	NA	mRNA
BgiM12330-RA	BgiM12330	4.09962	2.03549	NA	mRNA
BgiM12300-RA	BgiM12300	0.0088014	-6.82805	NA	mRNA
BgiM12232-RA	BgiM12232	0.0157698	-5.98669	NA	mRNA
BgiM11982-RA	BgiM11982	2.31233	1.20934	NA	mRNA
BgiM11975-RA	BgiM11975	0.39911	-1.32514	NA	mRNA
BgiM11950-RA	BgiM11950	2.99	1.58014	NA	mRNA
BgiM11890-RA	BgiM11890	4.23431	2.08213	NA	mRNA
BgiM11581-RA	BgiM11581	67.7055	6.0812	NA	mRNA
BgiM11580-RA	BgiM11580	5.56849	2.47729	NA	mRNA
BgiM11501-RA	BgiM11501	9.50026	3.24797	NA	mRNA
BgiM11498-RA	BgiM11498	2.32983	1.22022	NA	mRNA
BgiM11421-RA	BgiM11421	0.00473494	-7.72244	NA	mRNA
BgiM11127-RA	BgiM11127	4.73027	2.24192	NA	mRNA
BgiM11044-RA	BgiM11044	0.0461397	-4.43785	NA	mRNA
BgiM10888-RA	BgiM10888	3.89098	1.96013	NA	mRNA
BgiM10809-RA	BgiM10809	4.6199	2.20786	NA	mRNA
BgiM10781-RA	BgiM10781	4.89492	2.29129	NA	mRNA
BgiM10425-RA	BgiM10425	0.162162	-2.62449	NA	mRNA
BgiM10392-RA	BgiM10392	0.457984	-1.12663	NA	mRNA
BgiM10311-RA	BgiM10311	0.030291	-5.04497	NA	mRNA
BgiM10250-RA	BgiM10250	0.0507343	-4.3009	NA	mRNA
BgiM10136-RA	BgiM10136	2.40477	1.2659	NA	mRNA
BgiM10134-RA	BgiM10134	2.68944	1.42731	NA	mRNA
BgiM10035-RA	BgiM10035	0.0675245	-3.88845	NA	mRNA
BgiM09983-RA	BgiM09983	0.480213	-1.05825	NA	mRNA
BgiM09946-RA	BgiM09946	9.5422	3.25432	NA	mRNA
BgiM09851-RA	BgiM09851	0.139223	-2.84453	NA	mRNA
BgiM09826-RA	BgiM09826	2.03798	1.02714	NA	mRNA
BgiM09819-RA	BgiM09819	2.25643	1.17404	NA	mRNA
BgiM09537-RA	BgiM09537	2.2777	1.18758	NA	mRNA
BgiM09218-RA	BgiM09218	0.333068	-1.58611	NA	mRNA
BgiM09128-RA	BgiM09128	2.32223	1.21551	NA	mRNA
BgiM08966-RA	BgiM08966	2.72602	1.4468	NA	mRNA
BgiM08815-RA	BgiM08815	0.0372356	-4.74717	NA	mRNA
BgiM08814-RA	BgiM08814	0.0473493	-4.40051	NA	mRNA
BgiM08726-RA	BgiM08726	0.0112429	-6.47485	NA	mRNA
BgiM08725-RA	BgiM08725	0.0135491	-6.20566	NA	mRNA
BgiM08594-RA	BgiM08594	0.375049	-1.41485	NA	mRNA
BgiM08435-RA	BgiM08435	4.79494	2.26151	NA	mRNA
BgiM08296-RA	BgiM08296	2.63952	1.40028	NA	mRNA
BgiM08169-RA	BgiM08169	0.0475252	-4.39516	NA	mRNA
BgiM08166-RA	BgiM08166	0.080493	-3.63499	NA	mRNA
BgiM07691-RA	BgiM07691	3.4332	1.77955	NA	mRNA
BgiM07238-RA	BgiM07238	3.98509	1.99461	NA	mRNA
BgiM07208-RA	BgiM07208	0.0640525	-3.9646	NA	mRNA
BgiM07005-RA	BgiM07005	0.460742	-1.11797	NA	mRNA
BgiM06849-RA	BgiM06849	0.12807	-2.96499	NA	mRNA
BgiM06832-RA	BgiM06832	0.473905	-1.07733	NA	mRNA
BgiM06687-RA	BgiM06687	0.445371	-1.16692	NA	mRNA
BgiM06676-RA	BgiM06676	0.108963	-3.19808	NA	mRNA
BgiM06489-RA	BgiM06489	2.04429	1.0316	NA	mRNA
BgiM06389-RA	BgiM06389	2.45976	1.29852	NA	mRNA
BgiM06176-RA	BgiM06176	2.73614	1.45214	NA	mRNA
BgiM06148-RA	BgiM06148	0.0656646	-3.92874	NA	mRNA
BgiM06095-RA	BgiM06095	2.22882	1.15628	NA	mRNA
BgiM05887-RA	BgiM05887	0.0723793	-3.78828	NA	mRNA
BgiM05670-RA	BgiM05670	0.0229437	-5.44576	NA	mRNA
BgiM05471-RA	BgiM05471	2.05194	1.03699	NA	mRNA
BgiM05462-RA	BgiM05462	0.497397	-1.00753	NA	mRNA
BgiM05348-RA	BgiM05348	0.0209158	-5.57926	NA	mRNA
BgiM05219-RA	BgiM05219	3.54235	1.82471	NA	mRNA
BgiM05217-RA	BgiM05217	3.74643	1.90552	NA	mRNA
BgiM05125-RA	BgiM05125	0.0197604	-5.66124	NA	mRNA
BgiM05054-RA	BgiM05054	0.428473	-1.22272	NA	mRNA
BgiM04739-RA	BgiM04739	0.150581	-2.73139	NA	mRNA
BgiM04670-RA	BgiM04670	7.42747	2.89287	NA	mRNA
BgiM04648-RA	BgiM04648	6.06028	2.59938	NA	mRNA
BgiM04580-RA	BgiM04580	3.07393	1.62008	NA	mRNA
BgiM04423-RA	BgiM04423	0.318537	-1.65047	NA	mRNA
BgiM04329-RA	BgiM04329	0.31365	-1.67277	NA	mRNA
BgiM04296-RA	BgiM04296	2.86019	1.51611	NA	mRNA
BgiM04256-RA	BgiM04256	0.024038	-5.37854	NA	mRNA
BgiM03959-RA	BgiM03959	0.247336	-2.01546	NA	mRNA
BgiM03939-RA	BgiM03939	0.454969	-1.13616	NA	mRNA
BgiM03671-RA	BgiM03671	0.129987	-2.94356	NA	mRNA
BgiM03562-RA	BgiM03562	11.6856	3.54666	NA	mRNA
BgiM03510-RA	BgiM03510	3.11522	1.63933	NA	mRNA
BgiM03424-RA	BgiM03424	3.70165	1.88817	NA	mRNA
BgiM03321-RA	BgiM03321	4.5195	2.17616	NA	mRNA
BgiM03241-RA	BgiM03241	0.416174	-1.26474	NA	mRNA
BgiM03192-RA	BgiM03192	2.16879	1.11689	NA	mRNA
BgiM02888-RA	BgiM02888	2.34102	1.22714	NA	mRNA
BgiM02820-RA	BgiM02820	2.2697	1.1825	NA	mRNA
BgiM02819-RA	BgiM02819	5.36768	2.4243	NA	mRNA
BgiM02645-RA	BgiM02645	4.21307	2.07487	NA	mRNA
BgiM02644-RA	BgiM02644	3.25066	1.70073	NA	mRNA
BgiM02439-RA	BgiM02439	2.9989	1.58443	NA	mRNA
BgiM02426-RA	BgiM02426	4.78875	2.25965	NA	mRNA
BgiM02390-RA	BgiM02390	0.0764504	-3.70933	NA	mRNA
BgiM02102-RA	BgiM02102	2.02426	1.0174	NA	mRNA
BgiM02068-RA	BgiM02068	3.50486	1.80936	NA	mRNA
BgiM01618-RA	BgiM01618	3.96237	1.98636	NA	mRNA
BgiM01614-RA	BgiM01614	2.57874	1.36666	NA	mRNA
BgiM01590-RA	BgiM01590	3.30816	1.72603	NA	mRNA
BgiM01589-RA	BgiM01589	6.11696	2.61282	NA	mRNA
BgiM01234-RA	BgiM01234	0.053625	-4.22095	NA	mRNA
BgiM01176-RA	BgiM01176	2.14904	1.10369	NA	mRNA
BgiM01092-RA	BgiM01092	2.08141	1.05756	NA	mRNA
BgiM01061-RA	BgiM01061	2.7248	1.44615	NA	mRNA
BgiM00820-RA	BgiM00820	0.119673	-3.06283	NA	mRNA
BgiM00488-RA	BgiM00488	0.488692	-1.033	NA	mRNA
BgiM00419-RA	BgiM00419	5.57169	2.47811	NA	mRNA
BgiM00403-RA	BgiM00403	2.02834	1.0203	NA	mRNA
BgiM00258-RA	BgiM00258	3.67135	1.87631	NA	mRNA
BgiM31989-RA	BgiM31989	2.6305	1.39533	Na(+)/H(+) exchanger beta	mRNA
BgiM02841-RA	BgiM02841	2.40395	1.26541	NACHT and WD repeat domain-containing protein 2	mRNA
BgiM05681-RA	BgiM05681	0.499375	-1.0018	NAD-dependent protein deacetylase sirtuin-7	mRNA
BgiM16729-RA	BgiM16729	0.432253	-1.21005	NADP-dependent malic enzyme mitochondrial	mRNA
BgiM35849-RA	BgiM35849	2.7721	1.47098	NADPH oxidase 5	mRNA
BgiM16686-RA	BgiM16686	3.39351	1.76278	NADPH oxidasea	mRNA
BgiM03452-RA	BgiM03452	0.119279	-3.06759	nanos 2	mRNA
BgiM05141-RA	BgiM05141	2.24415	1.16617	netrin-1-like isoform X2	mRNA
BgiM31013-RA	BgiM31013	2.58988	1.37289	neural cell adhesion molecule 1	mRNA
BgiM30499-RA	BgiM30499	2.80962	1.49037	neural cell adhesion molecule 1	mRNA
BgiM34362-RA	BgiM34362	3.09768	1.63119	neural cell adhesion moleculeL1	mRNA
BgiM00337-RA	BgiM00337	3.29227	1.71908	neural/ectodermal development factor IMP-L2	mRNA
BgiM20667-RA	BgiM20667	2.35167	1.23368	neurogenic locus Notch protein	mRNA
BgiM26423-RA	BgiM26423	0.019965	-5.64638	neurogenic locus notch protein 1	mRNA
BgiM26422-RA	BgiM26422	0.0135592	-6.20459	neurogenic locus notch protein 1	mRNA
BgiM27374-RA	BgiM27374	5.18402	2.37407	neurogenic locus notch protein 1-like isoform X1	mRNA
BgiM08167-RA	BgiM08167	0.103947	-3.26609	neuroglian	mRNA
BgiM10587-RA	BgiM10587	5.01121	2.32516	neuroglian-like isoform X4	mRNA
BgiM32554-RA	BgiM32554	2.39913	1.26251	neuroligin-4 X-linked	mRNA
BgiM27619-RA	BgiM27619	0.092604	-3.43278	neuroligin-4 Y-linked	mRNA
BgiM15007-RA	BgiM15007	2.37572	1.24836	neuron navigator 3	mRNA
BgiM15003-RA	BgiM15003	4.36645	2.12646	neuron navigator 3	mRNA
BgiM11666-RA	BgiM11666	0.219996	-2.18445	neuronal acetylcholine receptor subunit alpha-2	mRNA
BgiM01067-RA	BgiM01067	2.17044	1.11799	neuronal acetylcholine receptor subunit beta-3	mRNA
BgiM00302-RA	BgiM00302	4.89038	2.28995	neuropeptide F receptor	mRNA
BgiM19308-RA	BgiM19308	3.358	1.7476	neutrophil cytosol factor 2	mRNA
BgiM25357-RA	BgiM25357	2.70278	1.43445	NGFI-A-binding protein 1-like isoform X1	mRNA
BgiM10705-RA	BgiM10705	2.13321	1.09302	nidogen and egf-like domain-containing protein 1	mRNA
BgiM19742-RA	BgiM19742	2.27796	1.18774	nmrA-like family domain-containing protein 1	mRNA
BgiM19783-RA	BgiM19783	0.0151677	-6.04285	non-lysosomal glucosylceramidase	mRNA
BgiM19473-RA	BgiM19473	0.019965	-5.64638	nose resistant to fluoxetine protein 6	mRNA
BgiM12763-RA	BgiM12763	3.03884	1.60352	nuclear factor 1 X-type-like isoform X1	mRNA
BgiM32540-RA	BgiM32540	0.432671	-1.20866	nuclear fragile X mental retardation-interacting protein 1	mRNA
BgiM24233-RA	BgiM24233	0.0317897	-4.97529	nuclear hormone receptor family member nhr-41	mRNA
BgiM00676-RA	BgiM00676	2.3412	1.22725	nuclear hormone receptor HR96	mRNA
BgiM33763-RA	BgiM33763	4.04315	2.01548	nuclear receptor subfamily 1 group D member 2-like isoform X1	mRNA
BgiM33314-RA	BgiM33314	5.22196	2.38459	nuclear receptor subfamily 4 group A member 1-like isoform X1	mRNA
BgiM16937-RA	BgiM16937	0.49904	-1.00277	nuclear transport factor 2	mRNA
BgiM23062-RA	BgiM23062	0.262826	-1.92782	nuclease SbcCD subunit C	mRNA
BgiM35735-RA	BgiM35735	0.0247019	-5.33924	nucleolar pre-ribosomal-associated protein 1	mRNA
BgiM35734-RA	BgiM35734	0.0250745	-5.31764	nucleolar pre-ribosomal-associated protein 1	mRNA
BgiM29803-RA	BgiM29803	0.15179	-2.71986	nucleolar pre-ribosomal-associated protein 1	mRNA
BgiM29544-RA	BgiM29544	0.0225219	-5.47253	nucleolar pre-ribosomal-associated protein 1	mRNA
BgiM18751-RA	BgiM18751	0.438998	-1.18771	nucleolar protein 9	mRNA
BgiM13539-RA	BgiM13539	0.443875	-1.17177	nucleoporin NDC1	mRNA
BgiM21407-RA	BgiM21407	0.494568	-1.01576	OCIA domain-containing protein 1	mRNA
BgiM00703-RA	BgiM00703	0.443505	-1.17298	oligoribonuclease	mRNA
BgiM20694-RA	BgiM20694	0.472135	-1.08273	organic cation transporter protein	mRNA
BgiM16494-RA	BgiM16494	3.16478	1.6621	organic cation transporter protein	mRNA
BgiM13778-RA	BgiM13778	0.321216	-1.63838	origin recognition complex subunit 1-like isoform X1	mRNA
BgiM16931-RA	BgiM16931	0.494946	-1.01466	OTU domain-containing protein 6B	mRNA
BgiM00105-RA	BgiM00105	0.00168445	-9.21351	Ovipostatin 3	mRNA
BgiM11441-RA	BgiM11441	0.0128007	-6.28764	Ovipostatin 6	mRNA
BgiM33378-RA	BgiM33378	2.52571	1.33669	oxysterol-binding protein-related protein 6	mRNA
BgiM21884-RA	BgiM21884	4.09989	2.03559	PAB-dependent poly(A)-specific ribonuclease subunit PAN3-like isoform X2	mRNA
BgiM19065-RA	BgiM19065	0.382292	-1.38725	palmitoyltransferase ZDHHC24	mRNA
BgiM14290-RA	BgiM14290	0.121677	-3.03887	pancreatic lipase-related protein 2	mRNA
BgiM17430-RA	BgiM17430	0.0307857	-5.02159	pancreatic triacylglycerol lipase	mRNA
BgiM13678-RA	BgiM13678	0.0219665	-5.50855	pancreatic triacylglycerol lipase-like isoform X2	mRNA
BgiM23053-RA	BgiM23053	0.00801639	-6.96283	pantetheinase	mRNA
BgiM12710-RA	BgiM12710	6.70416	2.74506	patched domain-containing protein 3	mRNA
BgiM06027-RA	BgiM06027	2.32689	1.2184	PDZ and LIM domain protein 3	mRNA
BgiM06033-RA	BgiM06033	2.40731	1.26742	PDZ and LIM domain protein Zasp-like isoform X1	mRNA
BgiM34469-RA	BgiM34469	0.153184	-2.70666	PE-PGRS family protein	mRNA
BgiM09028-RA	BgiM09028	2.09174	1.0647	pecanex-like protein 4 isoform X2	mRNA
BgiM21385-RA	BgiM21385	0.471245	-1.08545	periodic tryptophan protein 2	mRNA
BgiM21610-RA	BgiM21610	0.00526263	-7.57	periostin	mRNA
BgiM31644-RA	BgiM31644	2.42152	1.27591	peripheral plasma membrane protein CASK-like isoform X2	mRNA
BgiM19533-RA	BgiM19533	25.4198	4.66788	peritrophin-1	mRNA
BgiM17125-RA	BgiM17125	2.10543	1.07412	PH domain leucine-rich repeat-containing protein phosphatase 2	mRNA
BgiM17939-RA	BgiM17939	0.153125	-2.70722	phosphatidylglycerol/phosphatidylinositol transfer protein	mRNA
BgiM30327-RA	BgiM30327	0.359949	-1.47414	phosphatidylglycerophosphatase and protein-tyrosine phosphatase 1	mRNA
BgiM22902-RA	BgiM22902	6.76087	2.75721	phosphatidylinositol 3 4 5-trisphosphate 3-phosphatase TPTE2	mRNA
BgiM34538-RA	BgiM34538	0.325106	-1.62102	phosphatidylserine synthase 1	mRNA
BgiM29482-RA	BgiM29482	4.2679	2.09353	phosphodiesterase	mRNA
BgiM24876-RA	BgiM24876	0.42654	-1.22925	phosphoglycolate phosphatase-like isoform X1	mRNA
BgiM19609-RA	BgiM19609	0.146069	-2.77528	Phospholipase A and acyltransferase 3	mRNA
BgiM12946-RA	BgiM12946	0.450684	-1.14981	phospholipase A-2-activating protein	mRNA
BgiM27074-RA	BgiM27074	3.10576	1.63494	Phospholipase A2 crotoxin acid subunit CA	mRNA
BgiM06925-RA	BgiM06925	0.0172576	-5.85663	phospholipase B1 membrane-associated-like isoform X1	mRNA
BgiM15077-RA	BgiM15077	3.42098	1.77441	phospholipase D1	mRNA
BgiM32286-RA	BgiM32286	2.32349	1.21629	phospholipid scramblase 2	mRNA
BgiM24406-RA	BgiM24406	2.00905	1.00652	phosphonopyruvate decarboxylase-like isoform X1	mRNA
BgiM35126-RA	BgiM35126	2.10709	1.07525	Placenta-specific protein 8 protein	mRNA
BgiM18483-RA	BgiM18483	3.99708	1.99895	plasma kallikrein	mRNA
BgiM17161-RA	BgiM17161	2.2179	1.1492	Plasma kallikrein	mRNA
BgiM17160-RA	BgiM17160	2.64344	1.40242	Plasma kallikrein	mRNA
BgiM05685-RA	BgiM05685	0.0330562	-4.91894	Plasma kallikrein	mRNA
BgiM14170-RA	BgiM14170	3.07911	1.62251	platelet endothelial aggregation receptor 1	mRNA
BgiM14133-RA	BgiM14133	2.77235	1.47111	platelet endothelial aggregation receptor 1	mRNA
BgiM28765-RA	BgiM28765	3.97221	1.98994	pleckstrin domain-containing family G member	mRNA
BgiM28764-RA	BgiM28764	3.77625	1.91695	pleckstriny domain-containing family G member 5-like isoform X1	mRNA
BgiM10630-RA	BgiM10630	0.460758	-1.11792	POC1 centriolar protein A	mRNA
BgiM35662-RA	BgiM35662	0.00834833	-6.9043	polcalcin Bra n 2	mRNA
BgiM04589-RA	BgiM04589	2.96462	1.56785	polycystic kidney disease protein 1-like 2	mRNA
BgiM04475-RA	BgiM04475	3.53671	1.82241	polycystic kidney disease protein 1-like 2	mRNA
BgiM14705-RA	BgiM14705	2.35143	1.23354	polyketide synthase	mRNA
BgiM09984-RA	BgiM09984	0.345751	-1.53219	polymerase	mRNA
BgiM31079-RA	BgiM31079	2.71201	1.43936	polymorphic transmembrane cluster 2 transmembrane protein 2	mRNA
BgiM01188-RA	BgiM01188	3.81833	1.93294	polypeptide N-acetylgalactosaminyltransferase 5	mRNA
BgiM00503-RA	BgiM00503	6.01135	2.58769	polypeptide N-acetylgalactosaminyltransferase 5	mRNA
BgiM13443-RA	BgiM13443	12.0468	3.59058	polypyrimidine tract-binding protein 1-like isoform X6	mRNA
BgiM03291-RA	BgiM03291	0.469682	-1.09025	polyribonucleotide 5p-hydroxyl-kinase Clp1	mRNA
BgiM07788-RA	BgiM07788	0.398439	-1.32757	polyribonucleotide nucleotidyltransferase 1 mitochondrial	mRNA
BgiM23432-RA	BgiM23432	7.20924	2.84985	potassium channel	mRNA
BgiM34234-RA	BgiM34234	14.2587	3.83377	potassium channel sub T member 1	mRNA
BgiM34224-RA	BgiM34224	3.40359	1.76706	potassium channel sub T member 2	mRNA
BgiM34504-RA	BgiM34504	2.06047	1.04297	potassium channel subfamily T member 2	mRNA
BgiM34223-RA	BgiM34223	5.54025	2.46995	potassium channel subfamily T member 2	mRNA
BgiM10211-RA	BgiM10211	5.05102	2.33657	potassium voltage-gated channel protein Shal	mRNA
BgiM33725-RA	BgiM33725	5.29864	2.40562	Potassium voltage-gated channel sub H member 8	mRNA
BgiM14594-RA	BgiM14594	0.331333	-1.59365	Potassium voltage-gated channel sub KQT member 1	mRNA
BgiM34811-RA	BgiM34811	5.73005	2.51855	Potassium voltage-gated channel sub KQT member 5	mRNA
BgiM02964-RA	BgiM02964	4.20424	2.07185	potassium/sodium hyperpolarization-activated cyclic nucleotide-gated channel 4	mRNA
BgiM28318-RA	BgiM28318	0.160085	-2.64309	PR domain zinc finger protein 14	mRNA
BgiM01387-RA	BgiM01387	0.493226	-1.01968	pre-mRNA-splicing factor SLU7	mRNA
BgiM01386-RA	BgiM01386	0.460921	-1.11741	pre-mRNA-splicing factor SLU7	mRNA
BgiM07304-RA	BgiM07304	0.478299	-1.06401	pre-rRNA-processing protein TSR1	mRNA
BgiM30697-RA	BgiM30697	0.437466	-1.19276	prenylated Rab acceptor protein 1	mRNA
BgiM10195-RA	BgiM10195	0.461852	-1.1145	prestin	mRNA
BgiM16518-RA	BgiM16518	12.3282	3.62389	prion-like-(Q/N-rich) domain-bearing protein 25	mRNA
BgiM06357-RA	BgiM06357	4.44846	2.15331	pro-neuregulin-2 membrane-bound isoform-like isoform X2	mRNA
BgiM06356-RA	BgiM06356	2.50183	1.32298	pro-neuregulin-2 membrane-bound isoform-like isoform X2	mRNA
BgiM05371-RA	BgiM05371	0.0616674	-4.01935	proactivator polypeptide-like 1 isoform X1	mRNA
BgiM06831-RA	BgiM06831	2.8258	1.49866	probetacellulin-like isoform X2	mRNA
BgiM25355-RA	BgiM25355	0.0941513	-3.40887	profilin-4-like isoform X2	mRNA
BgiM21688-RA	BgiM21688	0.4737	-1.07796	progesterone-induced-blocking factor 1	mRNA
BgiM27877-RA	BgiM27877	0.379515	-1.39777	proline-rich protein 11	mRNA
BgiM02487-RA	BgiM02487	0.489321	-1.03115	proline-rich protein PRCC	mRNA
BgiM36372-RA	BgiM36372	0.0692623	-3.85179	properdin	mRNA
BgiM10382-RA	BgiM10382	0.146593	-2.77012	protamine-like protein	mRNA
BgiM14834-RA	BgiM14834	0.482112	-1.05256	proteasome assembly chaperone 1	mRNA
BgiM13860-RA	BgiM13860	0.429399	-1.21961	proteasome-associated protein ECM29	mRNA
BgiM00895-RA	BgiM00895	0.453038	-1.1423	protein AAR2	mRNA
BgiM31302-RA	BgiM31302	0.0432997	-4.5295	protein amalgam	mRNA
BgiM18159-RA	BgiM18159	3.40252	1.7666	protein APCDD1	mRNA
BgiM19652-RA	BgiM19652	0.402815	-1.31181	protein C10	mRNA
BgiM35743-RA	BgiM35743	2.2101	1.14411	protein couch potato-like isoform X1	mRNA
BgiM20327-RA	BgiM20327	2.96158	1.56637	protein crumbs	mRNA
BgiM20174-RA	BgiM20174	0.322126	-1.6343	protein CutA isoform X2	mRNA
BgiM17205-RA	BgiM17205	0.0327676	-4.93159	protein CYR61	mRNA
BgiM03182-RA	BgiM03182	0.133641	-2.90357	protein disulfide-isomerase A4	mRNA
BgiM34800-RA	BgiM34800	0.347518	-1.52484	protein disulfide-isomerase A6	mRNA
BgiM32466-RA	BgiM32466	2.31458	1.21075	protein FAM122A	mRNA
BgiM23881-RA	BgiM23881	2.24894	1.16924	protein FAM124A	mRNA
BgiM12121-RA	BgiM12121	2.10595	1.07447	protein FAM135A	mRNA
BgiM35819-RA	BgiM35819	2.39324	1.25896	protein FAM214A	mRNA
BgiM00828-RA	BgiM00828	0.476973	-1.06802	protein FAM221B	mRNA
BgiM12475-RA	BgiM12475	0.482401	-1.05169	protein FAM32A	mRNA
BgiM11728-RA	BgiM11728	0.463134	-1.1105	protein FAM72A	mRNA
BgiM09384-RA	BgiM09384	0.472159	-1.08266	protein FAM98A	mRNA
BgiM27972-RA	BgiM27972	0.413283	-1.2748	protein HIRA	mRNA
BgiM34098-RA	BgiM34098	2.14757	1.1027	protein Hook 3-like isoform X2	mRNA
BgiM17613-RA	BgiM17613	0.336641	-1.57072	protein HtrL-like isoform X1	mRNA
BgiM07985-RA	BgiM07985	5.16814	2.36964	protein impact-b	mRNA
BgiM22640-RA	BgiM22640	2.06612	1.04692	protein inturned	mRNA
BgiM08309-RA	BgiM08309	2.53494	1.34195	protein jagged-1	mRNA
BgiM11390-RA	BgiM11390	2.57892	1.36677	protein kinase C delta type	mRNA
BgiM04038-RA	BgiM04038	0.497584	-1.00699	protein KTI12	mRNA
BgiM20823-RA	BgiM20823	3.31777	1.73022	protein mesh	mRNA
BgiM32607-RA	BgiM32607	0.476399	-1.06976	protein Mo25	mRNA
BgiM11252-RA	BgiM11252	2.28864	1.19449	protein MON2	mRNA
BgiM17726-RA	BgiM17726	2.08459	1.05976	protein naked cuticle 1	mRNA
BgiM13066-RA	BgiM13066	2.72606	1.44682	protein neuralized	mRNA
BgiM13544-RA	BgiM13544	2.45681	1.29679	protein patched 1	mRNA
BgiM08600-RA	BgiM08600	2.08569	1.06053	protein pellino	mRNA
BgiM16296-RA	BgiM16296	2.38744	1.25546	protein quaking-like isoform X2	mRNA
BgiM02312-RA	BgiM02312	0.466358	-1.10049	protein regulator of cytokinesis 1-like isoform X2	mRNA
BgiM03571-RA	BgiM03571	0.453735	-1.14008	protein Simiate	mRNA
BgiM00138-RA	BgiM00138	2.41692	1.27317	protein slit	mRNA
BgiM06488-RA	BgiM06488	2.04474	1.03192	protein starmaker-like isoform X1	mRNA
BgiM01038-RA	BgiM01038	0.429021	-1.22088	protein unc-13 A	mRNA
BgiM35308-RA	BgiM35308	0.496626	-1.00977	protein unc-45 B	mRNA
BgiM32873-RA	BgiM32873	0.152576	-2.7124	protein unc-93 A	mRNA
BgiM05848-RA	BgiM05848	0.370594	-1.43209	protein unc-93 A isoform X2	mRNA
BgiM24680-RA	BgiM24680	2.4028	1.26472	protein unc-93 A-like isoform X1	mRNA
BgiM33758-RA	BgiM33758	4.4871	2.16578	protein Wnt-10a-like isoform X3	mRNA
BgiM11708-RA	BgiM11708	12.5853	3.65366	protein Wnt-16	mRNA
BgiM03275-RA	BgiM03275	3.62329	1.8573	protein Wnt-4	mRNA
BgiM21276-RA	BgiM21276	2.23681	1.16144	Protein wwc2	mRNA
BgiM18242-RA	BgiM18242	2.11774	1.08252	protein-glutamine gamma-glutamyltransferase 4	mRNA
BgiM11748-RA	BgiM11748	0.188741	-2.40552	protein-serine O-palmitoleoyltransferase porcupine	mRNA
BgiM22386-RA	BgiM22386	3.63625	1.86245	protocadherin beta-14	mRNA
BgiM21860-RA	BgiM21860	2.0971	1.0684	protocadherin beta-18	mRNA
BgiM21975-RA	BgiM21975	2.27985	1.18894	protocadherin beta-18-like isoform X1	mRNA
BgiM11652-RA	BgiM11652	2.02747	1.01968	protocadherin Fat 4	mRNA
BgiM22511-RA	BgiM22511	7.65407	2.93623	protocadherin gamma-A10	mRNA
BgiM06845-RA	BgiM06845	0.102386	-3.28791	protocadherin-16	mRNA
BgiM06848-RA	BgiM06848	0.126256	-2.98558	protocadherin-like wing polarity protein stan	mRNA
BgiM25311-RA	BgiM25311	0.120945	-3.04757	proton-associated sugar transporter A	mRNA
BgiM08528-RA	BgiM08528	0.152364	-2.7144	proton-coupled folate transporter	mRNA
BgiM34018-RA	BgiM34018	7.98734	2.99772	psychosine receptor	mRNA
BgiM21295-RA	BgiM21295	0.192164	-2.37959	pulmonary surfactant-associated protein D	mRNA
BgiM28610-RA	BgiM28610	2.12422	1.08693	Pyrimidine nucleotide transporter mitochondrial	mRNA
BgiM07013-RA	BgiM07013	0.401981	-1.3148	pyruvate carboxylase mitochondrial	mRNA
BgiM02350-RA	BgiM02350	0.434554	-1.20239	quinone oxidoreductase-like protein 1 isoform X1	mRNA
BgiM24635-RA	BgiM24635	3.65869	1.87133	ras and EF-hand domain-containing protein	mRNA
BgiM11605-RA	BgiM11605	2.37345	1.24699	Ras and EF-hand domain-containing protein	mRNA
BgiM13773-RA	BgiM13773	2.33961	1.22627	ras-interacting protein RIP3-like isoform X1	mRNA
BgiM23544-RA	BgiM23544	0.110484	-3.17809	ras-related and estrogen-regulated growth inhibitor	mRNA
BgiM07110-RA	BgiM07110	2.30649	1.2057	ras-related protein Rab-15	mRNA
BgiM27886-RA	BgiM27886	2.43324	1.28288	ras-related protein RABD2c	mRNA
BgiM25857-RA	BgiM25857	2.10522	1.07397	receptor protein serine/threonine kinase	mRNA
BgiM14164-RA	BgiM14164	2.40347	1.26512	receptor-type tyrosine-protein phosphatase alpha	mRNA
BgiM14344-RA	BgiM14344	2.2335	1.15931	receptor-type tyrosine-protein phosphatase epsilon	mRNA
BgiM13763-RA	BgiM13763	2.02367	1.01698	receptor-type tyrosine-protein phosphatase epsilon-like isoform X1	mRNA
BgiM12958-RA	BgiM12958	2.07339	1.05199	receptor-type tyrosine-protein phosphatase kappa	mRNA
BgiM14473-RA	BgiM14473	0.0563089	-4.15049	Receptor-type tyrosine-protein phosphatase zeta	mRNA
BgiM14244-RA	BgiM14244	2.74125	1.45484	Receptor-type tyrosine-protein phosphatase zeta	mRNA
BgiM08875-RA	BgiM08875	2.26721	1.18092	regulator of G-protein signaling 22	mRNA
BgiM05317-RA	BgiM05317	2.15082	1.10489	regulatory-associated protein of mTOR-like isoform X2	mRNA
BgiM15639-RA	BgiM15639	2.27051	1.18301	relaxin receptor 1-like isoform X1	mRNA
BgiM01276-RA	BgiM01276	3.85943	1.94839	repellent protein 1	mRNA
BgiM03837-RA	BgiM03837	2.14994	1.1043	repulsive guidance molecule A-like isoform X1	mRNA
BgiM27845-RA	BgiM27845	2.51086	1.32818	Retinol dehydrogenase 13	mRNA
BgiM30392-RA	BgiM30392	2.05524	1.03931	retinol dehydrogenase 7	mRNA
BgiM06063-RA	BgiM06063	0.205928	-2.27979	retinol dehydrogenase 7	mRNA
BgiM22431-RA	BgiM22431	3.32764	1.7345	reverse transcriptase	mRNA
BgiM00435-RA	BgiM00435	2.90582	1.53894	reversion-inducing cysteine-rich protein with Kazal motifs	mRNA
BgiM12635-RA	BgiM12635	3.89921	1.96318	rho GTPase-activating protein 100F	mRNA
BgiM10918-RA	BgiM10918	0.341201	-1.55131	rho GTPase-activating protein 18	mRNA
BgiM15896-RA	BgiM15896	3.56471	1.83379	rho GTPase-activating protein 20	mRNA
BgiM21676-RA	BgiM21676	2.68821	1.42665	rho GTPase-activating protein 7-like isoform X2	mRNA
BgiM15893-RA	BgiM15893	2.06416	1.04556	rho GTPase-activating protein gacU-like isoform X2	mRNA
BgiM26002-RA	BgiM26002	3.19996	1.67805	rhodopsin-like isoform X1	mRNA
BgiM16920-RA	BgiM16920	2.01667	1.01198	rhophilin-2	mRNA
BgiM10946-RA	BgiM10946	0.454174	-1.13868	ribonuclease P protein subunit p14	mRNA
BgiM15936-RA	BgiM15936	0.314814	-1.66743	ribose-5-phosphate isomerase	mRNA
BgiM07070-RA	BgiM07070	0.498634	-1.00395	ribosomal RNA processing protein 36	mRNA
BgiM13605-RA	BgiM13605	0.467327	-1.0975	RNA 3p-terminal phosphate cyclase-like isoform X2	mRNA
BgiM11747-RA	BgiM11747	0.488419	-1.03381	RNA exonuclease 4	mRNA
BgiM20973-RA	BgiM20973	2.80703	1.48904	RNA polymerase II-associated protein 3	mRNA
BgiM34807-RA	BgiM34807	3.89116	1.9602	RNA-binding protein 24-B	mRNA
BgiM33150-RA	BgiM33150	0.478925	-1.06213	RNA-binding protein lsm5	mRNA
BgiM03640-RA	BgiM03640	3.12931	1.64584	roundabout-like protein 1	mRNA
BgiM01914-RA	BgiM01914	0.498359	-1.00474	RRP12-like protein	mRNA
BgiM08040-RA	BgiM08040	0.434087	-1.20394	saccharopine dehydrogenase-like oxidoreductase	mRNA
BgiM17236-RA	BgiM17236	3.42162	1.77468	sal-like protein 3	mRNA
BgiM15348-RA	BgiM15348	2.21612	1.14804	SAM and SH3 domain-containing protein 3	mRNA
BgiM07960-RA	BgiM07960	0.494293	-1.01656	sarcoplasmic reticulum histidine-rich calcium-binding protein	mRNA
BgiM17027-RA	BgiM17027	0.105667	-3.2424	scavenger receptor class B member 1	mRNA
BgiM20581-RA	BgiM20581	0.493967	-1.01751	sec1 family domain-containing protein 2	mRNA
BgiM08366-RA	BgiM08366	0.0381978	-4.71037	secretory phospholipase A2 receptor	mRNA
BgiM28250-RA	BgiM28250	0.392586	-1.34892	sedoheptulokinase	mRNA
BgiM00832-RA	BgiM00832	2.52554	1.33659	semaphorin-2A	mRNA
BgiM25142-RA	BgiM25142	3.37173	1.75349	semaphorin-5A	mRNA
BgiM28344-RA	BgiM28344	2.15854	1.11006	septin-5	mRNA
BgiM35637-RA	BgiM35637	0.0869345	-3.52393	serine carboxypeptidase CPVL	mRNA
BgiM26082-RA	BgiM26082	2.61329	1.38587	serine carboxypeptidase CPVL	mRNA
BgiM00475-RA	BgiM00475	2.1909	1.13152	serine incorporator	mRNA
BgiM18482-RA	BgiM18482	4.17477	2.0617	serine protease 30	mRNA
BgiM01877-RA	BgiM01877	0.490747	-1.02695	serine protease HTRA2 mitochondrial	mRNA
BgiM24249-RA	BgiM24249	2.01265	1.0091	serine-aspartate repeat-containing protein D	mRNA
BgiM35143-RA	BgiM35143	0.0630538	-3.98727	serine-rich adhesin for platelets	mRNA
BgiM34395-RA	BgiM34395	3.37243	1.75379	serine-rich adhesin for platelets	mRNA
BgiM32151-RA	BgiM32151	2.94309	1.55733	serine-rich adhesin for platelets	mRNA
BgiM27602-RA	BgiM27602	3.48906	1.80284	serine-rich adhesin for platelets	mRNA
BgiM22689-RA	BgiM22689	3.73403	1.90073	serine-rich adhesin for platelets	mRNA
BgiM21671-RA	BgiM21671	2.7302	1.44901	serine-rich adhesin for platelets	mRNA
BgiM21369-RA	BgiM21369	2.65719	1.4099	serine-rich adhesin for platelets	mRNA
BgiM10004-RA	BgiM10004	2.34123	1.22727	serine-rich adhesin for platelets	mRNA
BgiM09011-RA	BgiM09011	2.40416	1.26553	serine-rich adhesin for platelets	mRNA
BgiM00601-RA	BgiM00601	2.17179	1.11889	serine-rich adhesin for platelets	mRNA
BgiM15219-RA	BgiM15219	0.374018	-1.41882	serine-threonine kinase receptor-associated protein	mRNA
BgiM04008-RA	BgiM04008	2.02963	1.02122	serine/arginine repetitive matrix protein 2	mRNA
BgiM30509-RA	BgiM30509	2.1858	1.12816	serine/threonine-protein kinase	mRNA
BgiM08674-RA	BgiM08674	3.57421	1.83762	serine/threonine-protein kinase D3-like isoform X6	mRNA
BgiM16189-RA	BgiM16189	2.50214	1.32316	Serine/threonine-protein kinase lats1	mRNA
BgiM36314-RA	BgiM36314	4.18532	2.06534	Serine/threonine-protein kinase Nek1	mRNA
BgiM10075-RA	BgiM10075	0.473941	-1.07722	serine/threonine-protein kinase Nek4	mRNA
BgiM13449-RA	BgiM13449	4.31752	2.1102	serine/threonine-protein kinase Sgk1-like isoform X1	mRNA
BgiM12466-RA	BgiM12466	0.478194	-1.06433	serine/threonine-protein kinase STK11	mRNA
BgiM11522-RA	BgiM11522	2.09375	1.06609	serine/threonine-protein kinase TBK1	mRNA
BgiM06158-RA	BgiM06158	2.70969	1.43813	serine/threonine-protein kinase/endoribonuclease ire-1	mRNA
BgiM20322-RA	BgiM20322	0.428577	-1.22238	serine/threonine-protein phosphatase 2A activator	mRNA
BgiM17487-RA	BgiM17487	0.471042	-1.08607	serine/threonine-protein phosphatase 4 regulatory subunit 1	mRNA
BgiM24131-RA	BgiM24131	2.20634	1.14165	serpin B3	mRNA
BgiM26833-RA	BgiM26833	0.102188	-3.29071	serpin B3	mRNA
BgiM26847-RA	BgiM26847	2.16376	1.11354	serpin B3-like isoform X1	mRNA
BgiM03219-RA	BgiM03219	0.483228	-1.04922	SET and MYND domain-containing protein 5	mRNA
BgiM23352-RA	BgiM23352	2.30833	1.20685	SH3 domain-containing YSC84-like protein 1	mRNA
BgiM34436-RA	BgiM34436	0.0803613	-3.63736	short-chain dehydrogenase/reductase family 16C member 6	mRNA
BgiM14630-RA	BgiM14630	0.0207907	-5.58792	sialate O-acetylesterase	mRNA
BgiM29583-RA	BgiM29583	0.0220928	-5.50028	sialin	mRNA
BgiM07172-RA	BgiM07172	5.97445	2.57881	silk gland factor 1	mRNA
BgiM23485-RA	BgiM23485	0.473333	-1.07907	single-stranded DNA-binding protein mitochondrial	mRNA
BgiM03703-RA	BgiM03703	4.53876	2.1823	slit 1 protein	mRNA
BgiM17100-RA	BgiM17100	0.47893	-1.06211	SNF-related serine/threonine-protein kinase	mRNA
BgiM00921-RA	BgiM00921	0.399198	-1.32482	snRNA-activating protein complex subunit 3	mRNA
BgiM34071-RA	BgiM34071	2.25919	1.17581	sodium bicarbonate cotransporter 3	mRNA
BgiM33129-RA	BgiM33129	8.25459	3.0452	Sodium- and chloride-dependent glycine transporter 2	mRNA
BgiM28546-RA	BgiM28546	2.75727	1.46324	Sodium- and chloride-dependent glycine transporter 2	mRNA
BgiM23096-RA	BgiM23096	8.00609	3.0011	Sodium- and chloride-dependent glycine transporter 2	mRNA
BgiM22412-RA	BgiM22412	4.74337	2.24591	sodium- and chloride-dependent taurine transporter	mRNA
BgiM04325-RA	BgiM04325	9.61444	3.2652	sodium-coupled monocarboxylate transporter 2	mRNA
BgiM28059-RA	BgiM28059	0.13785	-2.85882	Sodium-dependent dopamine transporter	mRNA
BgiM16994-RA	BgiM16994	4.93624	2.30341	sodium-dependent multivitamin transporter isoform X2	mRNA
BgiM18538-RA	BgiM18538	0.0986917	-3.34093	sodium-dependent phosphate transport protein 2B	mRNA
BgiM34803-RA	BgiM34803	0.0250038	-5.32171	sodium-dependent transporter	mRNA
BgiM27551-RA	BgiM27551	0.0402897	-4.63344	sodium-independent sulfate anion transporter	mRNA
BgiM04518-RA	BgiM04518	143.274	7.16263	sodium-independent sulfate anion transporter	mRNA
BgiM02054-RA	BgiM02054	10.277	3.36135	sodium/glucose cotransporter 4-like isoform X1	mRNA
BgiM18315-RA	BgiM18315	2.16911	1.1171	Sodium/hydrogen exchanger 1	mRNA
BgiM30986-RA	BgiM30986	3.13882	1.65022	sodium/potassium-transporting ATPase subunit alpha	mRNA
BgiM30984-RA	BgiM30984	2.07444	1.05272	sodium/potassium-transporting ATPase subunit alpha	mRNA
BgiM33840-RA	BgiM33840	2.68789	1.42648	sodium/potassium-transporting ATPase subunit alpha-2	mRNA
BgiM35005-RA	BgiM35005	2.03048	1.02182	sodium/potassium-transporting ATPase subunit beta-1-interacting protein	mRNA
BgiM23439-RA	BgiM23439	9.80825	3.294	solute carrier family 13 member 5	mRNA
BgiM12471-RA	BgiM12471	0.0359861	-4.79642	solute carrier family 2 facilitated glucose transporter member 1	mRNA
BgiM02423-RA	BgiM02423	13.266	3.72966	solute carrier family 23 member 1	mRNA
BgiM11529-RA	BgiM11529	0.173542	-2.52665	solute carrier family 26 member 6	mRNA
BgiM00169-RA	BgiM00169	0.338815	-1.56143	solute carrier family 28 member 3	mRNA
BgiM02525-RA	BgiM02525	0.0190003	-5.71784	solute carrier family 40 member 1	mRNA
BgiM23864-RA	BgiM23864	2.42074	1.27545	solute carrier family 45 member 3	mRNA
BgiM09543-RA	BgiM09543	2.33789	1.22521	solute carrier family 46 member 3	mRNA
BgiM19342-RA	BgiM19342	0.00792785	-6.97885	solute carrier organic anion transporter family member 2A1	mRNA
BgiM34774-RA	BgiM34774	2.26796	1.1814	solute carrier organic anion transporter family member 4A1	mRNA
BgiM34773-RA	BgiM34773	0.120289	-3.05542	solute carrier organic anion transporter family member 4A1	mRNA
BgiM34906-RA	BgiM34906	4.58618	2.19729	solute carrier organic anion transporter family member 5A1	mRNA
BgiM11660-RA	BgiM11660	0.00826523	-6.91873	sortilin-related receptor	mRNA
BgiM04553-RA	BgiM04553	0.0113813	-6.45719	sortilin-related receptor	mRNA
BgiM01222-RA	BgiM01222	0.473118	-1.07973	spermatogenesis-associated protein 5-like protein 1 isoform X1	mRNA
BgiM14854-RA	BgiM14854	2.06029	1.04285	spermatogenesis-associated serine-rich protein 1	mRNA
BgiM27207-RA	BgiM27207	0.217658	-2.19986	spermidine synthase-like isoform X2	mRNA
BgiM27218-RA	BgiM27218	0.0488731	-4.35481	Sphingomyelin phosphodiesterase	mRNA
BgiM21858-RA	BgiM21858	0.081352	-3.61968	spindle pole body protein pcp1	mRNA
BgiM30225-RA	BgiM30225	2.50794	1.32651	stabilizer of axonemal microtubules 1	mRNA
BgiM03243-RA	BgiM03243	2.41761	1.27358	stabilizer of axonemal microtubules 2	mRNA
BgiM19615-RA	BgiM19615	3.72637	1.89777	STE20-like serine/threonine-protein kinase isoform X2	mRNA
BgiM00312-RA	BgiM00312	0.211881	-2.23867	sterol O-acyltransferase 1	mRNA
BgiM00426-RA	BgiM00426	2.44558	1.29018	stimulated by retinoic acid 6 protein	mRNA
BgiM16314-RA	BgiM16314	0.498691	-1.00378	strain NMRI peroxiredoxin 4 precursor (Prx4)	mRNA
BgiM25413-RA	BgiM25413	0.430628	-1.21549	succinate dehydrogenase assembly factor 3 mitochondrial	mRNA
BgiM32666-RA	BgiM32666	0.463798	-1.10843	succinyl-CoA ligase [ADP-forming] subunit beta mitochondrial	mRNA
BgiM19206-RA	BgiM19206	3.36733	1.7516	sugar transporter-like protein	mRNA
BgiM19928-RA	BgiM19928	0.312363	-1.67871	sulfiredoxin	mRNA
BgiM28305-RA	BgiM28305	0.0275555	-5.18151	Sulfotransferase 1A2	mRNA
BgiM09669-RA	BgiM09669	0.202692	-2.30264	suppressor protein SRP40	mRNA
BgiM20822-RA	BgiM20822	4.23826	2.08347	sushi nidogen and EGF-like domain-containing protein 1	mRNA
BgiM10827-RA	BgiM10827	4.11253	2.04003	synapsin isoform 7.1	mRNA
BgiM31367-RA	BgiM31367	0.375219	-1.4142	synaptonemal complex central element protein 1	mRNA
BgiM14874-RA	BgiM14874	3.14	1.65076	synaptotagmin-7-like isoform X5	mRNA
BgiM20595-RA	BgiM20595	0.16523	-2.59745	syntaxin-binding protein 1	mRNA
BgiM18062-RA	BgiM18062	8.79025	3.1359	T-box transcription factor tbx20	mRNA
BgiM27113-RA	BgiM27113	2.51786	1.3322	T-box transcription factor TBX3	mRNA
BgiM02328-RA	BgiM02328	0.494231	-1.01674	T-complex protein 1 subunit eta	mRNA
BgiM02288-RA	BgiM02288	0.490154	-1.02869	T-complex protein 1 subunit gamma	mRNA
BgiM19129-RA	BgiM19129	0.315263	-1.66537	t-SNARE domain-containing protein 1-like isoform X2	mRNA
BgiM05768-RA	BgiM05768	3.36755	1.7517	tachykinin-like peptides receptor 86C	mRNA
BgiM15245-RA	BgiM15245	2.16218	1.11248	tankyrase-2-like isoform X1	mRNA
BgiM20066-RA	BgiM20066	2.51106	1.32829	TBC1 domain member 2B	mRNA
BgiM15637-RA	BgiM15637	0.0112206	-6.4777	temptin	mRNA
BgiM11520-RA	BgiM11520	0.025016	-5.321	temptin	mRNA
BgiM16372-RA	BgiM16372	12.6349	3.65934	temptin-like isoform X2	mRNA
BgiM23596-RA	BgiM23596	2.36368	1.24103	tetraspanin-18	mRNA
BgiM30149-RA	BgiM30149	2.11346	1.0796	tetraspanin-3	mRNA
BgiM24964-RA	BgiM24964	2.17695	1.12231	tetraspanin-7	mRNA
BgiM34760-RA	BgiM34760	2.78564	1.47801	tetraspanin-8	mRNA
BgiM21131-RA	BgiM21131	2.42979	1.28083	tetratricopeptide repeat protein 28	mRNA
BgiM33665-RA	BgiM33665	2.18937	1.13052	TGF-beta receptor type-1	mRNA
BgiM12668-RA	BgiM12668	0.274556	-1.86483	thimet oligopeptidase-like isoform X1	mRNA
BgiM09397-RA	BgiM09397	0.427949	-1.22449	thiosulfate sulfurtransferase	mRNA
BgiM27717-RA	BgiM27717	0.486006	-1.04095	THO complex subunit 6	mRNA
BgiM02548-RA	BgiM02548	2.41231	1.27041	threonine-rich gpi-anchored glycoprotein	mRNA
BgiM21588-RA	BgiM21588	2.05275	1.03756	thyrotroph embryonic factor-like isoform X1	mRNA
BgiM29764-RA	BgiM29764	4.27694	2.09658	tigger transposable element-derived protein 1	mRNA
BgiM16558-RA	BgiM16558	3.29865	1.72188	tigger transposable element-derived protein 2	mRNA
BgiM27631-RA	BgiM27631	2.09044	1.06381	TLC domain-containing protein 2	mRNA
BgiM27628-RA	BgiM27628	3.26588	1.70747	TLC domain-containing protein 2	mRNA
BgiM30643-RA	BgiM30643	4.06495	2.02324	TLR cluster1 member 14	mRNA
BgiM30655-RA	BgiM30655	3.86933	1.95208	TLR cluster1 member 15	mRNA
BgiM30996-RA	BgiM30996	0.185937	-2.42711	TLR cluster1 member 18	mRNA
BgiM31041-RA	BgiM31041	5.37641	2.42664	TLR cluster1 member 26	mRNA
BgiM31327-RA	BgiM31327	2.29076	1.19583	TLR cluster1 member 32	mRNA
BgiM31329-RA	BgiM31329	2.21902	1.14992	TLR cluster1 member 33	mRNA
BgiM31331-RA	BgiM31331	2.80344	1.4872	TLR cluster1 member 35	mRNA
BgiM35040-RA	BgiM35040	10.7998	3.43293	TLR cluster1 member 37	mRNA
BgiM19614-RA	BgiM19614	2.56433	1.35858	TLR cluster1 member 4	mRNA
BgiM19618-RA	BgiM19618	2.50572	1.32523	TLR cluster1 member 5	mRNA
BgiM28068-RA	BgiM28068	2.64691	1.40431	TLR cluster2 member 3	mRNA
BgiM32883-RA	BgiM32883	0.133687	-2.90307	TLR cluster3 member 17	mRNA
BgiM06206-RA	BgiM06206	0.142528	-2.81068	TLR cluster3 member 2	mRNA
BgiM15777-RA	BgiM15777	3.14173	1.65156	TLR cluster4 member 2	mRNA
BgiM25791-RA	BgiM25791	0.0171682	-5.86412	tolloid-like protein 1	mRNA
BgiM15138-RA	BgiM15138	2.00075	1.00054	TPR repeat-containing protein	mRNA
BgiM34562-RA	BgiM34562	2.44291	1.2886	TPRXL	mRNA
BgiM04853-RA	BgiM04853	2.56744	1.36033	transcription factor 7-like 2 isoform X4	mRNA
BgiM26229-RA	BgiM26229	2.02968	1.02125	transcription factor btd	mRNA
BgiM17731-RA	BgiM17731	2.36081	1.23928	transcription factor MafB	mRNA
BgiM12256-RA	BgiM12256	8.21307	3.03792	transcription factor mef2A	mRNA
BgiM32930-RA	BgiM32930	2.02707	1.01939	transcription factor Sox-2	mRNA
BgiM19824-RA	BgiM19824	0.41895	-1.25515	transcription initiation factor IIB	mRNA
BgiM23567-RA	BgiM23567	2.75566	1.4624	transcription initiation factor TFIID subunit 12	mRNA
BgiM01543-RA	BgiM01543	0.468149	-1.09496	transcriptional adapter 1	mRNA
BgiM32080-RA	BgiM32080	2.22746	1.1554	transcriptional coactivator YAP1	mRNA
BgiM19265-RA	BgiM19265	0.402241	-1.31387	transforming growth factor beta regulator 1	mRNA
BgiM22089-RA	BgiM22089	7.8547	2.97356	transforming growth factor-beta-induced protein ig-h3	mRNA
BgiM21617-RA	BgiM21617	0.00708307	-7.14141	transforming growth factor-beta-induced protein ig-h3	mRNA
BgiM21608-RA	BgiM21608	0.00797005	-6.9712	transforming growth factor-beta-induced protein ig-h3	mRNA
BgiM25269-RA	BgiM25269	3.24475	1.69811	transient receptor potential cation channel subfamily M member 1	mRNA
BgiM25164-RA	BgiM25164	2.13866	1.09671	transient receptor potential cation channel subfamily M member 1	mRNA
BgiM02348-RA	BgiM02348	3.88864	1.95927	transient receptor potential cation channel subfamily M member 1	mRNA
BgiM26008-RA	BgiM26008	0.386994	-1.36962	transient receptor potential cation channel subfamily M member 2	mRNA
BgiM02345-RA	BgiM02345	4.33951	2.11753	transient receptor potential cation channel subfamily M member 3-like isoform X2	mRNA
BgiM26808-RA	BgiM26808	2.12369	1.08658	translation initiation factor if-2	mRNA
BgiM30980-RA	BgiM30980	0.338246	-1.56386	translocase of outer mitochondrial membrane	mRNA
BgiM16774-RA	BgiM16774	2.04221	1.03013	transmembrane and TPR repeat-containing protein 2	mRNA
BgiM17376-RA	BgiM17376	4.15116	2.05351	transmembrane protease serine 9	mRNA
BgiM17405-RA	BgiM17405	0.492213	-1.02264	transmembrane protein 208	mRNA
BgiM24019-RA	BgiM24019	0.456592	-1.13102	transmembrane protein 41B	mRNA
BgiM12545-RA	BgiM12545	2.72325	1.44533	transmembrane protein 8A-like isoform X1	mRNA
BgiM18554-RA	BgiM18554	7.05959	2.81958	transporter	mRNA
BgiM27795-RA	BgiM27795	0.40215	-1.31419	trichoplein keratin filament-binding protein	mRNA
BgiM00254-RA	BgiM00254	0.455801	-1.13352	tripartite motif-containing protein 2	mRNA
BgiM28161-RA	BgiM28161	3.26465	1.70693	tripartite motif-containing protein 45	mRNA
BgiM21533-RA	BgiM21533	2.51165	1.32864	tripartite motif-containing protein 60-like isoform X1	mRNA
BgiM09091-RA	BgiM09091	0.407148	-1.29638	tRNA (adenine(58)-N(1))-methyltransferase catalytic subunit TRMT61A	mRNA
BgiM01668-RA	BgiM01668	0.419966	-1.25165	tRNA (guanine(26)-N(2))-dimethyltransferase	mRNA
BgiM10052-RA	BgiM10052	0.412644	-1.27703	tRNA-dihydrouridine(20a/20b) synthase [NAD(P)+]-like protein	mRNA
BgiM17596-RA	BgiM17596	4.90614	2.29459	trypsin-1	mRNA
BgiM17373-RA	BgiM17373	10.5926	3.40498	trypsin-7	mRNA
BgiM17372-RA	BgiM17372	3.23806	1.69513	trypsin-7	mRNA
BgiM06041-RA	BgiM06041	4.05983	2.02142	tryptase	mRNA
BgiM20774-RA	BgiM20774	2.93644	1.55407	tubulin polyglutamylase TTLL11	mRNA
BgiM21797-RA	BgiM21797	2.15996	1.11101	Tumor necrosis factor receptor super member 11B	mRNA
BgiM33878-RA	BgiM33878	2.20825	1.14291	tumor necrosis factor receptor superfamily member 26	mRNA
BgiM19485-RA	BgiM19485	2.06024	1.04282	tumor necrosis factor receptor superfamily member 26	mRNA
BgiM34676-RA	BgiM34676	2.20719	1.14221	tumor necrosis factor receptor superfamily member 6	mRNA
BgiM34377-RA	BgiM34377	0.497662	-1.00676	tumor protein d54	mRNA
BgiM27350-RA	BgiM27350	0.154157	-2.69753	TWiK family of potassium channels protein 12	mRNA
BgiM00958-RA	BgiM00958	2.87483	1.52348	TWiK family of potassium channels protein 18	mRNA
BgiM00662-RA	BgiM00662	3.71075	1.89171	twist-related protein 2	mRNA
BgiM27245-RA	BgiM27245	4.2397	2.08396	tyramine beta-hydroxylase	mRNA
BgiM30436-RA	BgiM30436	3.2246	1.68912	tyrosine-protein kinase	mRNA
BgiM14247-RA	BgiM14247	2.23349	1.1593	tyrosine-protein kinase SYK	mRNA
BgiM14349-RA	BgiM14349	2.53602	1.34257	tyrosine-protein phosphatase 10	mRNA
BgiM02103-RA	BgiM02103	2.36665	1.24285	tyrosine-protein phosphatase non-receptor type 4-like isoform X1	mRNA
BgiM02953-RA	BgiM02953	0.496726	-1.00948	tyrosine-protein phosphatase non-receptor type 9-like isoform X1	mRNA
BgiM12206-RA	BgiM12206	2.34158	1.22749	U-scoloptoxin(16)-Cw1a	mRNA
BgiM08251-RA	BgiM08251	0.425455	-1.23292	U11/U12 small nuclear ribonucleoprotein 48 kDa protein	mRNA
BgiM20663-RA	BgiM20663	0.499321	-1.00196	U3 small nucleolar ribonucleoprotein protein IMP3	mRNA
BgiM22855-RA	BgiM22855	0.0627922	-3.99327	U3-aranetoxin-Ce1a	mRNA
BgiM22854-RA	BgiM22854	0.0102287	-6.61124	U3-aranetoxin-Ce1a	mRNA
BgiM29141-RA	BgiM29141	0.341344	-1.5507	ubiA prenyltransferase domain-containing protein 1-like isoform X1	mRNA
BgiM05302-RA	BgiM05302	0.496456	-1.01026	ubiquitin conjugation factor E4 A-like isoform X1	mRNA
BgiM04622-RA	BgiM04622	0.392291	-1.35	ubiquitin domain-containing protein UBFD1	mRNA
BgiM36215-RA	BgiM36215	2.79896	1.48489	unconventional myosin-Va	mRNA
BgiM11446-RA	BgiM11446	3.93413	1.97605	universal stress protein Sll1388-like isoform X1	mRNA
BgiM26084-RA	BgiM26084	0.00615443	-7.34416	unnamed3	mRNA
BgiM09245-RA	BgiM09245	0.0905014	-3.46592	UPF0394 inner membrane protein YeeE	mRNA
BgiM27217-RA	BgiM27217	0.485125	-1.04357	UPF0545 protein	mRNA
BgiM27792-RA	BgiM27792	4.86715	2.28308	UPF0764 protein	mRNA
BgiM21378-RA	BgiM21378	10.7065	3.42042	urea-proton symporter DUR3	mRNA
BgiM07374-RA	BgiM07374	0.482672	-1.05089	uridine diphosphate glucose pyrophosphatase-like isoform X1	mRNA
BgiM25502-RA	BgiM25502	2.1894	1.13053	uridine phosphorylase 1	mRNA
BgiM30819-RA	BgiM30819	2.13767	1.09604	vascular cell adhesion protein 1	mRNA
BgiM27385-RA	BgiM27385	0.0240402	-5.37841	venom protein 164	mRNA
BgiM11972-RA	BgiM11972	0.010323	-6.59799	very low-density lipoprotein receptor	mRNA
BgiM11659-RA	BgiM11659	0.00170127	-9.19917	very low-density lipoprotein receptor	mRNA
BgiM13029-RA	BgiM13029	0.477715	-1.06578	very-long-chain enoyl-CoA reductase	mRNA
BgiM00963-RA	BgiM00963	2.00729	1.00525	vesicular glutamate transporter 1	mRNA
BgiM33247-RA	BgiM33247	4.83582	2.27376	voltage-gated hydrogen channel 1	mRNA
BgiM02615-RA	BgiM02615	2.04993	1.03558	WD repeat-containing protein 11	mRNA
BgiM13519-RA	BgiM13519	0.431356	-1.21305	WD repeat-containing protein 18	mRNA
BgiM07080-RA	BgiM07080	0.369866	-1.43492	WD repeat-containing protein 26	mRNA
BgiM33662-RA	BgiM33662	3.52137	1.81614	WD repeat-containing protein 87	mRNA
BgiM14722-RA	BgiM14722	0.155354	-2.68637	Xaa-Pro aminopeptidase 1	mRNA
BgiM27872-RA	BgiM27872	0.00943915	-6.72713	xylan 1 4-beta-xylosidase	mRNA
BgiM04559-RA	BgiM04559	2.67601	1.42008	xylosyltransferase 1	mRNA
BgiM19067-RA	BgiM19067	2.39286	1.25873	Y+L amino acid transporter 2-like isoform X2	mRNA
BgiM00991-RA	BgiM00991	0.0171544	-5.86528	yolk ferritin	mRNA
BgiM13935-RA	BgiM13935	8.48161	3.08434	YrdC domain-containing protein mitochondrial	mRNA
BgiM30493-RA	BgiM30493	2.15082	1.10489	zinc finger BED domain-containing protein 1	mRNA
BgiM09337-RA	BgiM09337	2.02983	1.02136	zinc finger CCCH domain-containing protein 26	mRNA
BgiM21010-RA	BgiM21010	2.03545	1.02534	zinc finger protein 233	mRNA
BgiM21101-RA	BgiM21101	0.463213	-1.11025	zinc finger protein 254	mRNA
BgiM21944-RA	BgiM21944	2.14429	1.1005	zinc finger protein 287	mRNA
BgiM34332-RA	BgiM34332	0.395882	-1.33686	zinc finger protein 385B-like isoform X1	mRNA
BgiM20814-RA	BgiM20814	0.3594	-1.47634	zinc finger protein 420-like isoform X2	mRNA
BgiM30354-RA	BgiM30354	0.445284	-1.1672	Zinc finger protein 511	mRNA
BgiM30398-RA	BgiM30398	2.50697	1.32594	zinc finger protein 569	mRNA
BgiM00330-RA	BgiM00330	0.481444	-1.05456	zinc finger protein 622-like isoform X1	mRNA
BgiM20988-RA	BgiM20988	0.490353	-1.02811	zinc finger protein 664	mRNA
BgiM35884-RA	BgiM35884	0.251186	-1.99317	zinc finger protein 708	mRNA
BgiM34078-RA	BgiM34078	2.07808	1.05525	zinc finger protein 729	mRNA
BgiM21026-RA	BgiM21026	0.481686	-1.05383	zinc finger protein 836	mRNA
BgiM26695-RA	BgiM26695	0.300247	-1.73578	zinc finger SWIM domain-containing protein 7	mRNA
BgiM23463-RA	BgiM23463	0.0510375	-4.2923	zinc transporter ZIP14	mRNA
BgiM27338-RA	BgiM27338	2.33272	1.22201	zonadhesin	mRNA
BgiM02590-RA	BgiM02590	6.37925	2.67339	zonadhesin	mRNA
BgiM13422-RA	BgiM13422	0.0897392	-3.47812	Zygote arrest protein 1	mRNA

## Sheet: g-40 dpi only
Table S8. Summary of the differentially expressed genes in iM line snails infected with S. mansoni at different time point
Transcript ID	GeneID	FC(iM line vs. Sm_40dpi)	log2FC(iM line vs. Sm_40dpi)	Annotation	Transcript Type
BgiM28894-RA	BgiM28894	0.392663	-1.34864	2-phosphoxylose phosphatase 1	mRNA
BgiM24604-RA	BgiM24604	0.282444	-1.82396	A disintegrin and metalloproteinase with thrombospondin motifs 2	mRNA
BgiM04424-RA	BgiM04424	0.285888	-1.80648	A disintegrin and metalloproteinase with thrombospondin motifs 2-like isoform X1	mRNA
BgiM19454-RA	BgiM19454	0.21304	-2.2308	A-agglutinin anchorage subunit	mRNA
BgiM23068-RA	BgiM23068	0.131975	-2.92166	acetylcholine receptor subunit beta	mRNA
BgiM18911-RA	BgiM18911	0.0220973	-5.49999	acetylcholine-binding protein-like isoform X1	mRNA
BgiM32515-RA	BgiM32515	0.135504	-2.88359	acetylcholinesterase	mRNA
BgiM07021-RA	BgiM07021	0.413287	-1.27479	acid trehalase-like protein 1 isoform X1	mRNA
BgiM27860-RA	BgiM27860	0.477674	-1.0659	acyl-CoA dehydrogenase AidB	mRNA
BgiM06538-RA	BgiM06538	6.13645	2.6174	adenosine receptor A1	mRNA
BgiM13739-RA	BgiM13739	2.76967	1.46972	adhesion G protein-coupled receptor E4	mRNA
BgiM16084-RA	BgiM16084	0.000928375	-10.073	adhesive plaque matrix protein	mRNA
BgiM22674-RA	BgiM22674	0.467287	-1.09762	ADP-ribosyl cyclase/cyclic ADP-ribose hydrolase	mRNA
BgiM08293-RA	BgiM08293	0.425148	-1.23396	alpha-(1 6)-fucosyltransferase-like isoform X2	mRNA
BgiM12325-RA	BgiM12325	0.020361	-5.61805	amiloride-sensitive sodium channel subunit gamma-2	mRNA
BgiM26207-RA	BgiM26207	0.0915445	-3.44938	amine oxidase	mRNA
BgiM32543-RA	BgiM32543	0.360006	-1.47391	Amme syndrome candidate 1 protein	mRNA
BgiM35265-RA	BgiM35265	0.239463	-2.06213	anaphase-promoting complex subunit cdh1-like isoform X2	mRNA
BgiM26850-RA	BgiM26850	0.275146	-1.86173	antichymotrypsin-2	mRNA
BgiM14185-RA	BgiM14185	3.23168	1.69229	antistasin	mRNA
BgiM26842-RA	BgiM26842	0.00374855	-8.05945	antitrypsin-like isoform X1	mRNA
BgiM26841-RA	BgiM26841	0.0091245	-6.77604	antitrypsin-like isoform X1	mRNA
BgiM25208-RA	BgiM25208	0.0242821	-5.36396	Apextrin-like protein 2	mRNA
BgiM24281-RA	BgiM24281	0.261431	-1.9355	aspartic proteinase	mRNA
BgiM12927-RA	BgiM12927	0.0691912	-3.85327	atrial natriuretic peptide receptor 1-like isoform X1	mRNA
BgiM18281-RA	BgiM18281	0.406771	-1.29771	b(0 +)-type amino acid transporter 1	mRNA
BgiM17528-RA	BgiM17528	0.000933657	-10.0648	bactericidal permeability-increasing protein	mRNA
BgiM10623-RA	BgiM10623	2.64623	1.40394	baculoviral iap repeat-containing protein 7	mRNA
BgiM30617-RA	BgiM30617	0.0504034	-4.31033	beta-1 3-galactosyl-O-glycosyl-glycoprotein beta-1 6-N-acetylglucosaminyltransferase	mRNA
BgiM17808-RA	BgiM17808	0.00355834	-8.13458	beta-1 3-glucan-binding protein	mRNA
BgiM32122-RA	BgiM32122	0.0427115	-4.54923	beta-1 4-galactosyltransferase 2-like isoform X1	mRNA
BgiM27869-RA	BgiM27869	0.2376	-2.07339	beta-D-xylosidase 2 isoform X1	mRNA
BgiM27280-RA	BgiM27280	0.373309	-1.42156	beta-glucuronidase	mRNA
BgiM29636-RA	BgiM29636	0.0389727	-4.68139	BgMFREP1	mRNA
BgiM29795-RA	BgiM29795	0.354802	-1.49491	BgMFREP5.1	mRNA
BgiM22979-RA	BgiM22979	0.0142799	-6.12987	BgTEP2.p1	mRNA
BgiM27068-RA	BgiM27068	0.23762	-2.07327	bifunctional heparan sulfate N-deacetylase/N-sulfotransferase 1	mRNA
BgiM27069-RA	BgiM27069	0.119919	-3.05987	bifunctional heparan sulfate N-deacetylase/N-sulfotransferase 2	mRNA
BgiM22731-RA	BgiM22731	0.0732101	-3.77181	Biomphalysin 11	mRNA
BgiM32735-RA	BgiM32735	0.261275	-1.93636	biorientation of chromosomes in cell division protein 1-like 1	mRNA
BgiM18494-RA	BgiM18494	0.182055	-2.45755	C-type lectin 37Da	mRNA
BgiM25237-RA	BgiM25237	0.00626261	-7.31902	C-type lectin 37Db	mRNA
BgiM25184-RA	BgiM25184	0.0353855	-4.8207	C-type lectin 37Db	mRNA
BgiM14425-RA	BgiM14425	0.093554	-3.41806	C-type lectin BiL-like isoform X2	mRNA
BgiM29895-RA	BgiM29895	0.022615	-5.46658	C-type lectin domain family 4 member K	mRNA
BgiM33029-RA	BgiM33029	0.000698624	-10.4832	C-type lectins contain IgSF-like and conserved C-type lectin	mRNA
BgiM19433-RA	BgiM19433	0.489169	-1.03159	caffeoyl-CoA O-methyltransferase 1	mRNA
BgiM18629-RA	BgiM18629	0.306113	-1.70786	Calbindin-32	mRNA
BgiM18632-RA	BgiM18632	0.145642	-2.7795	Calbindin-32-like protein	mRNA
BgiM33755-RA	BgiM33755	0.183637	-2.44507	carbohydrate sulfotransferase 11-like isoform X1	mRNA
BgiM26157-RA	BgiM26157	0.137042	-2.86731	carbohydrate sulfotransferase 3	mRNA
BgiM33282-RA	BgiM33282	0.293531	-1.76842	carbohydrate sulfotransferase 8	mRNA
BgiM27971-RA	BgiM27971	0.0518759	-4.26879	Carbonic anhydrase 14	mRNA
BgiM27605-RA	BgiM27605	0.26977	-1.8902	carboxylesterase NlhH	mRNA
BgiM30368-RA	BgiM30368	17.0086	4.08819	carboxypeptidase B	mRNA
BgiM27651-RA	BgiM27651	0.358551	-1.47975	cartilage matrix protein	mRNA
BgiM27648-RA	BgiM27648	0.327705	-1.60953	cartilage matrix protein	mRNA
BgiM05170-RA	BgiM05170	0.157111	-2.67014	chaoptin	mRNA
BgiM10668-RA	BgiM10668	0.039527	-4.66102	chorion peroxidase	mRNA
BgiM26306-RA	BgiM26306	0.323223	-1.6294	collagen alpha-1(XII) chain	mRNA
BgiM25885-RA	BgiM25885	0.00425623	-7.87621	collagen alpha-1(XII) chain	mRNA
BgiM33424-RA	BgiM33424	0.2799	-1.83702	collagen alpha-1(XIV) chain	mRNA
BgiM25879-RA	BgiM25879	0.00379916	-8.04011	collagen alpha-1(XXI) chain	mRNA
BgiM33423-RA	BgiM33423	0.24734	-2.01543	collagen alpha-3(VI) chain-like isoform X4	mRNA
BgiM16705-RA	BgiM16705	0.00369108	-8.08174	collagen alpha-4(vi) chain	mRNA
BgiM27653-RA	BgiM27653	0.109546	-3.19039	collagen alpha-6(VI) chain	mRNA
BgiM26319-RA	BgiM26319	0.00620568	-7.3322	collagen alpha-6(VI) chain	mRNA
BgiM16586-RA	BgiM16586	0.000576892	-10.7594	collectin-10	mRNA
BgiM35122-RA	BgiM35122	0.271351	-1.88177	cornifelin	mRNA
BgiM18416-RA	BgiM18416	0.442437	-1.17645	cyclic nucleotide gated channel beta 1	mRNA
BgiM35575-RA	BgiM35575	0.348524	-1.52067	Cysteine dioxygenase	mRNA
BgiM12277-RA	BgiM12277	0.0183831	-5.76548	cysteine proteinase 15A	mRNA
BgiM09787-RA	BgiM09787	0.400712	-1.31936	cysteine-rich motor neuron 1 protein	mRNA
BgiM04740-RA	BgiM04740	0.262235	-1.93107	cysteine-rich venom protein VAR4	mRNA
BgiM14229-RA	BgiM14229	0.400381	-1.32056	cystinosin-like isoform X3	mRNA
BgiM29728-RA	BgiM29728	0.0551023	-4.18174	cytochrome P450 2B1	mRNA
BgiM29727-RA	BgiM29727	0.0684983	-3.86779	cytochrome P450 2J1	mRNA
BgiM29722-RA	BgiM29722	0.327339	-1.61114	cytochrome P450 2J6	mRNA
BgiM10765-RA	BgiM10765	0.353227	-1.50133	cytochrome P450 3A11	mRNA
BgiM16080-RA	BgiM16080	0.00777983	-7.00605	D-galacturonic acid binding lectin	mRNA
BgiM26519-RA	BgiM26519	0.00816401	-6.93651	Deleted in malignant brain tumors 1 protein	mRNA
BgiM34311-RA	BgiM34311	0.0178569	-5.80737	dnaJ subfamily A member 1	mRNA
BgiM17658-RA	BgiM17658	0.395551	-1.33806	dnaJ subfamily B member 11	mRNA
BgiM34403-RA	BgiM34403	0.00812844	-6.94281	dnaJ subfamily C member 21	mRNA
BgiM19374-RA	BgiM19374	2.02611	1.01871	E3 ubiquitin-protein ligase MIB2	mRNA
BgiM30816-RA	BgiM30816	0.0270735	-5.20698	Ectonucleotide pyrophosphatase/phosphodiesterase member 6	mRNA
BgiM25189-RA	BgiM25189	0.167107	-2.58116	EGF-like domain-containing protein 1	mRNA
BgiM06668-RA	BgiM06668	0.0251935	-5.3108	elastase-1	mRNA
BgiM24228-RA	BgiM24228	0.00724432	-7.10893	endoglucanase	mRNA
BgiM09829-RA	BgiM09829	0.452907	-1.14271	endothelin-converting enzyme	mRNA
BgiM04280-RA	BgiM04280	0.268349	-1.89782	endothelin-converting enzyme 1	mRNA
BgiM25872-RA	BgiM25872	0.000138235	-12.8206	extensin	mRNA
BgiM04868-RA	BgiM04868	0.228898	-2.12723	extracellular serine/threonine protein kinase FAM20C	mRNA
BgiM04864-RA	BgiM04864	0.247467	-2.01469	Extracellular serine/threonine protein kinase fam20c	mRNA
BgiM04862-RA	BgiM04862	0.193708	-2.36805	extracellular serine/threonine protein kinase FAM20C-like isoform X1	mRNA
BgiM05671-RA	BgiM05671	0.0560271	-4.15773	FAD-dependent oxidoreductase domain-containing protein 2	mRNA
BgiM06434-RA	BgiM06434	2.29754	1.20009	fatty acid synthase	mRNA
BgiM28289-RA	BgiM28289	0.0387259	-4.69056	fibrinolytic enzyme isozyme C	mRNA
BgiM13702-RA	BgiM13702	46.6796	5.54472	fibrinolytic enzyme isozyme C	mRNA
BgiM13700-RA	BgiM13700	50.4954	5.65808	fibrinolytic enzyme isozyme C	mRNA
BgiM13699-RA	BgiM13699	50.7094	5.66418	fibrinolytic enzyme isozyme C	mRNA
BgiM06666-RA	BgiM06666	24.3708	4.60708	fibrinolytic enzyme isozyme C	mRNA
BgiM18647-RA	BgiM18647	5.83743	2.54533	flagellar attachment zone-like protein	mRNA
BgiM06785-RA	BgiM06785	0.0266255	-5.23105	FMRFamide receptor	mRNA
BgiM18580-RA	BgiM18580	41.397	5.37146	forkhead box protein C1-B	mRNA
BgiM32587-RA	BgiM32587	0.43206	-1.2107	formin BNR1-like isoform X1	mRNA
BgiM33857-RA	BgiM33857	2.16302	1.11304	frizzled-5	mRNA
BgiM36145-RA	BgiM36145	0.200231	-2.32026	G-protein coupled receptor	mRNA
BgiM28466-RA	BgiM28466	0.320465	-1.64176	G-protein coupled receptor 153	mRNA
BgiM13740-RA	BgiM13740	4.88416	2.28811	galectin-7	mRNA
BgiM35890-RA	BgiM35890	0.0245829	-5.3462	gastric intrinsic factor	mRNA
BgiM34093-RA	BgiM34093	2.02204	1.01581	GIMAP	mRNA
BgiM19158-RA	BgiM19158	0.263619	-1.92347	GIMAP	mRNA
BgiM19157-RA	BgiM19157	0.362701	-1.46315	GIMAP	mRNA
BgiM19156-RA	BgiM19156	0.171098	-2.5471	GIMAP	mRNA
BgiM19155-RA	BgiM19155	0.157344	-2.66801	GIMAP	mRNA
BgiM35291-RA	BgiM35291	0.391651	-1.35236	glutamate--cysteine ligase catalytic subunit	mRNA
BgiM06854-RA	BgiM06854	0.225179	-2.15086	glutathione peroxidase-like isoform X1	mRNA
BgiM24658-RA	BgiM24658	0.360794	-1.47075	glutathione S-transferase 3	mRNA
BgiM18544-RA	BgiM18544	0.127135	-2.97557	glycine-rich cell wall structural protein	mRNA
BgiM07410-RA	BgiM07410	2.80422	1.4876	glycine-rich cell wall structural protein-like isoform X1	mRNA
BgiM18109-RA	BgiM18109	0.181104	-2.46511	glycoprotein 3-alpha-L-fucosyltransferase A-like isoform X1	mRNA
BgiM25215-RA	BgiM25215	0.3306	-1.59684	glycoprotein-N-acetylgalactosamine 3-beta-galactosyltransferase 1	mRNA
BgiM00025-RA	BgiM00025	0.181489	-2.46205	glycoprotein-N-acetylgalactosamine 3-beta-galactosyltransferase 1	mRNA
BgiM30870-RA	BgiM30870	0.32004	-1.64367	glycoprotein-N-acetylgalactosamine 3-beta-galactosyltransferase 1-B	mRNA
BgiM05232-RA	BgiM05232	0.3688	-1.43909	gonadotropin-releasing hormone/corazonin protein	mRNA
BgiM20106-RA	BgiM20106	0.162043	-2.62555	GTPase IMAP family member 4	mRNA
BgiM11212-RA	BgiM11212	0.161478	-2.63059	haemoglobin type 1	mRNA
BgiM35583-RA	BgiM35583	0.224408	-2.1558	hemagglutinin/amebocyte aggregation factor	mRNA
BgiM21597-RA	BgiM21597	0.00508229	-7.62031	Hemocyanin	mRNA
BgiM14105-RA	BgiM14105	0.0232657	-5.42565	heparan sulfate glucosamine 3-O-sulfotransferase 1	mRNA
BgiM13116-RA	BgiM13116	0.0893969	-3.48363	heparan sulfate glucosamine 3-O-sulfotransferase 1	mRNA
BgiM30712-RA	BgiM30712	0.0682351	-3.87334	Heparan-sulfate 6-O-sulfotransferase 3-B	mRNA
BgiM13731-RA	BgiM13731	2.03645	1.02605	histone-lysine N-methyltransferase H3 lysine-79 specific	mRNA
BgiM24897-RA	BgiM24897	0.408338	-1.29216	homeobox protein DBX1	mRNA
BgiM12544-RA	BgiM12544	3.99553	1.99839	hydroxymethylglutaryl-CoA synthase 1	mRNA
BgiM31174-RA	BgiM31174	0.483141	-1.04948	Immune-associated nucleotide-binding protein 12	mRNA
BgiM28863-RA	BgiM28863	0.141475	-2.82138	Immune-associated nucleotide-binding protein 9	mRNA
BgiM24311-RA	BgiM24311	3.43528	1.78043	inositol-3-phosphate synthase	mRNA
BgiM00819-RA	BgiM00819	2.52632	1.33704	insulin-induced 2 protein-like isoform X1	mRNA
BgiM19728-RA	BgiM19728	0.246009	-2.02322	JmjC domain-containing protein 5	mRNA
BgiM19727-RA	BgiM19727	0.203166	-2.29927	Jmjc domain-containing protein 5	mRNA
BgiM25227-RA	BgiM25227	0.196779	-2.34535	kremen protein 2	mRNA
BgiM25787-RA	BgiM25787	0.230876	-2.11481	Kunitz-type serine protease inhibitor 4 protein	mRNA
BgiM12295-RA	BgiM12295	0.0285549	-5.13012	kynurenine formamidase	mRNA
BgiM12296-RA	BgiM12296	0.0598573	-4.06233	kynurenine formamidase-like isoform X2	mRNA
BgiM15201-RA	BgiM15201	0.0364454	-4.77812	lactase-phlorizin hydrolase	mRNA
BgiM25335-RA	BgiM25335	0.0248994	-5.32774	ladderlectin	mRNA
BgiM21139-RA	BgiM21139	21.2281	4.4079	ladderlectin	mRNA
BgiM20853-RA	BgiM20853	0.189028	-2.40333	laminin subunit alpha	mRNA
BgiM17526-RA	BgiM17526	0.00126833	-9.62286	LBP/BPI1.2	mRNA
BgiM17525-RA	BgiM17525	0.000679968	-10.5222	LBP/BPI1.2	mRNA
BgiM17531-RA	BgiM17531	0.00263963	-8.56545	LBP/BPI2	mRNA
BgiM18296-RA	BgiM18296	0.17402	-2.52268	leucine-rich repeats and immunoglobulin-like domains protein 2	mRNA
BgiM26917-RA	BgiM26917	0.00180813	-9.11129	leukocyte elastase inhibitor-like isoform X1	mRNA
lncRNA1573	-	0.135311	-2.88565	lncRNA1573	lncRNA
lncRNA1734	-	0.176817	-2.49967	lncRNA1734	lncRNA
lncRNA307	-	35.4082	5.14601	lncRNA307	lncRNA
lncRNA829	-	0.305817	-1.70926	lncRNA829	lncRNA
BgiM13140-RA	BgiM13140	2.36002	1.2388	low-density lipoprotein receptor-related protein 8	mRNA
BgiM26132-RA	BgiM26132	2.31664	1.21203	mannose-binding protein C	mRNA
BgiM25262-RA	BgiM25262	0.07994	-3.64494	mannose-binding protein C	mRNA
BgiM27650-RA	BgiM27650	0.190835	-2.3896	matrilin	mRNA
BgiM13598-RA	BgiM13598	0.441793	-1.17856	meiotically up-regulated 158 protein	mRNA
BgiM24613-RA	BgiM24613	0.477762	-1.06564	Metalloprotease mig-17	mRNA
BgiM24603-RA	BgiM24603	0.308784	-1.69533	Metalloprotease mig-17	mRNA
BgiM24602-RA	BgiM24602	0.346464	-1.52922	Metalloprotease mig-17	mRNA
BgiM25326-RA	BgiM25326	2.66117	1.41206	Methylsterol monooxygenase 1	mRNA
BgiM34456-RA	BgiM34456	0.126948	-2.97769	methyltransferase-like protein 24	mRNA
BgiM20923-RA	BgiM20923	0.282221	-1.8251	MetK 1 protein	mRNA
BgiM31141-RA	BgiM31141	0.0502454	-4.31486	microsomal glutathione S-transferase 3	mRNA
BgiM35582-RA	BgiM35582	0.182299	-2.45562	millepora cytotoxin-1	mRNA
BgiM09777-RA	BgiM09777	3.05634	1.6118	mucin-17	mRNA
BgiM30370-RA	BgiM30370	47.9575	5.58368	Multifunctional pyrimidine synthesis protein CAD	mRNA
BgiM30363-RA	BgiM30363	18.1705	4.18353	Multifunctional pyrimidine synthesis protein CAD	mRNA
BgiM30362-RA	BgiM30362	39.8625	5.31696	Multifunctional pyrimidine synthesis protein CAD	mRNA
BgiM14500-RA	BgiM14500	0.463755	-1.10856	multiple epidermal growth factor-like domains protein 10	mRNA
BgiM07785-RA	BgiM07785	0.125223	-2.99743	N-acetylated-alpha-linked acidic dipeptidase	mRNA
BgiM35964-RA	BgiM35964	72.9018	6.18788	NA	mRNA
BgiM35153-RA	BgiM35153	0.0256239	-5.28637	NA	mRNA
BgiM35152-RA	BgiM35152	0.156874	-2.67233	NA	mRNA
BgiM35088-RA	BgiM35088	5.63675	2.49486	NA	mRNA
BgiM34731-RA	BgiM34731	0.0317615	-4.97658	NA	mRNA
BgiM34619-RA	BgiM34619	0.452186	-1.14501	NA	mRNA
[truncated: 172 more rows]
