# Supplementary material for: Different metazoan parasites, different transcriptomic responses, with new insights on parasitic castration by digenetic trematodes in the schistosome vector snail Biomphalaria glabrata
Source: BMC Genomics. 2024 Jun 17;25:608. doi: 10.1186/s12864-024-10454-4 (PMC11184841; doi:10.1186/s12864-024-10454-4)
Supplement: Supplementary file 9 — Supplementary Material 9 [file 12864_2024_10454_MOESM9_ESM.xlsx]

## Sheet: a_All_Shared
Table S9. Summary of the differentially expressed genes in the iM line infected with E. paraensei at different time point
Transcript ID	GeneID	FC(iM line vs. Ep_2dpi)	log2FC(iM line vs. Ep_2dpi)	FC(iM line vs. Ep_8dpi)	log2FC(iM line vs. Ep_8dpi)	FC(iM line vs. Ep_40dpi)	log2FC(iM line vs. Ep_40dpi)	Annotation	Transcript Type
BgiM04123-RA	BgiM04123	14.9029	3.89753	13.6951	3.77559	0.0384372	-4.70135	4-aminobutyrate aminotransferase mitochondrial	mRNA
BgiM17307-RA	BgiM17307	16.4103	4.03653	11.8869	3.5713	0.0799124	-3.64544	b(0 +)-type amino acid transporter 1	mRNA
BgiM17646-RA	BgiM17646	59.9604	5.90594	90.0328	6.49238	0.0741347	-3.75371	cell wall protein DAN4	mRNA
BgiM18471-RA	BgiM18471	40.8034	5.35062	46.1733	5.52899	0.089519	-3.48166	chymotrypsinogen A	mRNA
BgiM18474-RA	BgiM18474	37.6678	5.23526	51.4487	5.68506	0.161904	-2.62679	chymotrypsinogen A	mRNA
BgiM18470-RA	BgiM18470	30.519	4.93164	18.2642	4.19094	0.0648559	-3.94662	chymotrypsinogen A	mRNA
BgiM36176-RA	BgiM36176	0.31461	-1.66836	0.166836	-2.5835	0.0190907	-5.71099	cilia- and flagella-associated protein 52	mRNA
BgiM07025-RA	BgiM07025	75.223	6.2331	19.7363	4.30278	0.0199273	-5.64911	cytochrome P450 2E1	mRNA
BgiM08200-RA	BgiM08200	16.0041	4.00037	16.2926	4.02615	0.0397976	-4.65117	dehydrogenase/reductase SDR family member 7	mRNA
BgiM27185-RA	BgiM27185	280.74	8.13309	98.3607	6.62001	0.0244722	-5.35271	deleted in malignant brain tumors 1 protein	mRNA
BgiM04297-RA	BgiM04297	0.352079	-1.50603	0.266984	-1.90517	0.423239	-1.24045	delphilin-like isoform X2	mRNA
BgiM29203-RA	BgiM29203	20.2185	4.3376	12.5968	3.65498	0.0189494	-5.7217	dimethylaniline monooxygenase [N-oxide-forming] 5	mRNA
BgiM22655-RA	BgiM22655	39.0568	5.2875	39.219	5.29348	0.0555196	-4.17086	dipeptidase 1	mRNA
BgiM27184-RA	BgiM27184	354.462	8.46949	350.455	8.45308	0.0302959	-5.04474	DNA-directed RNA polymerase II subunit RPB1-like isoform X4	mRNA
BgiM27187-RA	BgiM27187	232.492	7.86104	156.977	7.29441	0.0173242	-5.85107	DNA-directed RNA polymerase II subunit RPB1-like isoform X4	mRNA
BgiM00555-RA	BgiM00555	31.0604	4.957	18.7549	4.2292	0.0183054	-5.77159	electroneutral sodium bicarbonate exchanger 1	mRNA
BgiM20162-RA	BgiM20162	268.032	8.06626	258.806	8.01573	0.0220878	-5.5006	endothelin-converting enzyme-like 1	mRNA
BgiM27208-RA	BgiM27208	293.865	8.19901	187.194	7.54839	0.0213767	-5.54782	extensin-2-like isoform X2	mRNA
BgiM18426-RA	BgiM18426	14.8312	3.89056	9.22047	3.20484	0.068823	-3.86096	flavin-containing monooxygenase FMO GS-OX-like 2	mRNA
BgiM16590-RA	BgiM16590	50.3877	5.655	83.4301	6.3825	0.19129	-2.38617	formin-like protein 20	mRNA
BgiM33965-RA	BgiM33965	0.3232	-1.6295	0.190208	-2.39435	0.052618	-4.2483	glyceraldehyde-3-phosphate dehydrogenase	mRNA
BgiM19102-RA	BgiM19102	0.359784	-1.4748	0.20804	-2.26506	0.0308507	-5.01855	kelch-like protein 8	mRNA
BgiM11383-RA	BgiM11383	102.424	6.67841	72.767	6.18521	0.0084142	-6.89296	kunitz-type serine protease inhibitor 2	mRNA
BgiM11387-RA	BgiM11387	60.0834	5.90889	41.6002	5.37852	0.015995	-5.96624	kunitz-type serine protease inhibitor 2	mRNA
BgiM11385-RA	BgiM11385	59.1174	5.88551	57.6002	5.848	0.0308793	-5.01722	kunitz-type serine protease inhibitor 2	mRNA
BgiM12392-RA	BgiM12392	0.287853	-1.79659	0.145811	-2.77782	0.0173539	-5.8486	mesocentin	mRNA
BgiM33808-RA	BgiM33808	25.5357	4.67444	38.172	5.25444	0.11836	-3.07875	mucin-2	mRNA
BgiM09215-RA	BgiM09215	65.0665	6.02384	32.158	5.0071	0.0351543	-4.83016	Multidrug resistance-associated protein 1	mRNA
BgiM21522-RA	BgiM21522	494.123	8.94873	284.816	8.15389	0.0417457	-4.58223	NA	mRNA
BgiM19295-RA	BgiM19295	490.767	8.9389	355.397	8.47329	0.0475459	-4.39454	NA	mRNA
BgiM19296-RA	BgiM19296	395.403	8.62718	259.202	8.01793	0.0828218	-3.59384	NA	mRNA
BgiM28872-RA	BgiM28872	269.288	8.07301	378.007	8.56227	0.0818448	-3.61097	NA	mRNA
BgiM16616-RA	BgiM16616	134.602	7.07255	238.583	7.89835	0.0874895	-3.51475	NA	mRNA
BgiM17517-RA	BgiM17517	128.947	7.01063	206.659	7.69111	0.0787436	-3.66669	NA	mRNA
BgiM32833-RA	BgiM32833	68.7863	6.10405	67.689	6.08085	0.00854801	-6.8702	NA	mRNA
BgiM12126-RA	BgiM12126	60.113	5.90961	43.3029	5.43639	0.0197355	-5.66306	NA	mRNA
BgiM33587-RA	BgiM33587	53.0121	5.72825	11.7879	3.55923	0.0874151	-3.51597	NA	mRNA
BgiM10678-RA	BgiM10678	47.826	5.57972	206.971	7.69328	0.112169	-3.15625	NA	mRNA
BgiM35222-RA	BgiM35222	24.9428	4.64055	17.3602	4.11772	0.0179745	-5.7979	NA	mRNA
BgiM17795-RA	BgiM17795	21.2181	4.40723	11.2452	3.49124	0.107285	-3.22048	NA	mRNA
BgiM32012-RA	BgiM32012	18.7266	4.22701	17.4596	4.12595	0.0143541	-6.12239	NA	mRNA
BgiM22866-RA	BgiM22866	15.4095	3.94574	14.5506	3.86301	0.045378	-4.46186	NA	mRNA
BgiM20394-RA	BgiM20394	0.383266	-1.38358	0.279852	-1.83726	0.255058	-1.9711	NA	mRNA
BgiM26260-RA	BgiM26260	0.363741	-1.45902	0.231073	-2.11358	0.0104622	-6.57867	NA	mRNA
BgiM02517-RA	BgiM02517	0.363304	-1.46075	0.192934	-2.37382	0.089303	-3.48515	NA	mRNA
BgiM00089-RA	BgiM00089	0.327469	-1.61057	0.169959	-2.55674	0.0617854	-4.01659	NA	mRNA
BgiM06154-RA	BgiM06154	0.320051	-1.64363	0.154298	-2.69621	0.0266755	-5.22834	NA	mRNA
BgiM31747-RA	BgiM31747	0.318717	-1.64965	0.188553	-2.40696	0.0365381	-4.77445	NA	mRNA
BgiM06196-RA	BgiM06196	0.307119	-1.70313	0.13541	-2.88459	0.0370427	-4.75467	NA	mRNA
BgiM01063-RA	BgiM01063	0.295394	-1.75929	0.137493	-2.86257	0.0385559	-4.6969	NA	mRNA
BgiM13890-RA	BgiM13890	0.264253	-1.92001	0.139062	-2.8462	0.0163765	-5.93223	NA	mRNA
BgiM29585-RA	BgiM29585	0.258368	-1.9525	0.142547	-2.81049	0.0100283	-6.63978	NA	mRNA
BgiM20631-RA	BgiM20631	0.257878	-1.95524	0.157146	-2.66982	0.031943	-4.96836	NA	mRNA
BgiM15704-RA	BgiM15704	21.4673	4.42407	30.4179	4.92685	0.00952655	-6.71383	organic cation transporter-like protein isoform X2	mRNA
BgiM33487-RA	BgiM33487	252.83	7.98203	577.52	9.17373	0.113991	-3.13301	ponticulin-like protein H	mRNA
BgiM29559-RA	BgiM29559	15.0456	3.91127	16.1511	4.01356	0.0180222	-5.79408	prostatic spermine-binding protein-like X1	mRNA
BgiM11577-RA	BgiM11577	57.1913	5.83772	35.5357	5.1512	0.0102589	-6.60698	protein jagged-1-like isoform X1	mRNA
BgiM30970-RA	BgiM30970	0.269512	-1.89158	0.158321	-2.65907	0.0267976	-5.22175	receptor-type tyrosine-protein phosphatase kappa	mRNA
BgiM25933-RA	BgiM25933	78.0857	6.28699	34.9937	5.12902	0.0042121	-7.89124	serine carboxypeptidase CPVL	mRNA
BgiM18469-RA	BgiM18469	490.212	8.93726	775.928	9.59978	0.0790499	-3.66109	Serine protease 48	mRNA
BgiM29136-RA	BgiM29136	25.5204	4.67358	12.4886	3.64254	0.0198529	-5.65451	sialin	mRNA
BgiM29137-RA	BgiM29137	133.897	7.06498	202.234	7.65988	0.0589405	-4.0846	sialin-like isoform X1	mRNA
BgiM29135-RA	BgiM29135	46.1127	5.52709	44.3417	5.47059	0.0292386	-5.09598	sialin-like isoform X1	mRNA
BgiM32232-RA	BgiM32232	31.0159	4.95494	29.7694	4.89576	0.0388481	-4.68601	sodium-coupled monocarboxylate transporter 1	mRNA
BgiM29383-RA	BgiM29383	59.867	5.90369	68.3567	6.09501	0.0348853	-4.84124	sodium-dependent phosphate transport protein 3	mRNA
BgiM00553-RA	BgiM00553	20.3541	4.34725	17.7716	4.1515	0.0152195	-6.03794	sodium-driven chloride bicarbonate exchanger	mRNA
BgiM00161-RA	BgiM00161	14.9855	3.9055	13.3443	3.73815	0.0388837	-4.68469	sodium/nucleoside cotransporter 1	mRNA
BgiM32104-RA	BgiM32104	13.8733	3.79424	13.3214	3.73567	0.0556701	-4.16695	solute carrier family 22 member 13-like isoform X2	mRNA
BgiM22569-RA	BgiM22569	47.9832	5.58446	67.1252	6.06878	0.054481	-4.1981	solute carrier family 22 member 6-B-like isoform X1	mRNA
BgiM03416-RA	BgiM03416	19.0873	4.25454	12.2252	3.61178	0.0207991	-5.58733	solute carrier family 23 member 2	mRNA
BgiM20835-RA	BgiM20835	12.3572	3.62728	14.2094	3.82878	0.00529113	-7.56221	spore wall protein 2	mRNA
BgiM00446-RA	BgiM00446	0.311427	-1.68303	0.168078	-2.5728	0.0176824	-5.82154	TLR cluster4 member 1	mRNA
BgiM16078-RA	BgiM16078	36.0886	5.17347	17.0192	4.08909	0.00540149	-7.53243	transmembrane protein 45B	mRNA
BgiM17444-RA	BgiM17444	0.251929	-1.98891	0.18048	-2.47009	0.0546219	-4.19438	tropomyosin	mRNA
BgiM29385-RA	BgiM29385	22.3007	4.47902	50.2721	5.65168	0.0466594	-4.42169	vesicular glutamate transporter 3	mRNA
BgiM30365-RA	BgiM30365	28.2286	4.81909	59.0217	5.88317	0.120184	-3.05669	zinc carboxypeptidase A 1	mRNA

## Sheet: b-2-8 dpi only
Table S9. Summary of the differentially expressed genes in the iM line infected with E. paraensei at different time point
Transcript ID	GeneID	FC(iM line vs. Ep_2dpi)	log2FC(iM line vs. Ep_2dpi)	FC(iM line vs. Ep_8dpi)	log2FC(iM line vs. Ep_8dpi)	Annotation	Transcript Type
BgiM33233-RA	BgiM33233	0.48024	-1.05817	0.465911	-1.10187	2p 5p-phosphodiesterase 12	mRNA
BgiM04379-RA	BgiM04379	0.304102	-1.71737	0.298428	-1.74455	5p(3p)-deoxyribonucleotidase cytosolic type	mRNA
BgiM19858-RA	BgiM19858	16.0395	4.00356	23.1811	4.53487	60 kDa neurofilament protein	mRNA
BgiM19855-RA	BgiM19855	264.464	8.04693	111.256	6.79774	70 kDa neurofilament protein	mRNA
BgiM35926-RA	BgiM35926	0.334519	-1.57984	0.178458	-2.48634	A disintegrin and metalloproteinase with thrombospondin motifs 1	mRNA
BgiM16529-RA	BgiM16529	0.262445	-1.92991	0.212344	-2.23553	A disintegrin and metalloproteinase with thrombospondin motifs 6	mRNA
BgiM16363-RA	BgiM16363	0.387451	-1.36791	0.108569	-3.20331	A disintegrin and metalloproteinase with thrombospondin motifs 7	mRNA
BgiM25049-RA	BgiM25049	0.256066	-1.96541	0.105122	-3.24987	A disintegrin and metalloproteinase with thrombospondin motifs 7	mRNA
BgiM25048-RA	BgiM25048	0.152873	-2.7096	0.0578517	-4.1115	A disintegrin and metalloproteinase with thrombospondin motifs 7	mRNA
BgiM16357-RA	BgiM16357	0.145126	-2.78462	0.143458	-2.8013	A disintegrin and metalloproteinase with thrombospondin motifs 7	mRNA
BgiM07338-RA	BgiM07338	0.365273	-1.45295	0.251009	-1.99419	AB hydrolase superfamily protein C1039.03	mRNA
BgiM00035-RA	BgiM00035	0.217832	-2.19871	0.229818	-2.12143	acetylcholine receptor subunit alpha-L1	mRNA
BgiM22405-RA	BgiM22405	2.28024	1.18918	2.19708	1.13559	acyl-CoA synthetase family member 2 mitochondrial	mRNA
BgiM00106-RA	BgiM00106	0.123894	-3.01282	0.112193	-3.15595	ADAM 17-like protease	mRNA
BgiM16542-RA	BgiM16542	0.330846	-1.59577	0.193716	-2.36799	ADAM family mig-17	mRNA
BgiM16359-RA	BgiM16359	0.306263	-1.70716	0.194293	-2.36369	ADAM family mig-17	mRNA
BgiM16537-RA	BgiM16537	0.233268	-2.09994	0.142244	-2.81356	ADAM family mig-17	mRNA
BgiM16358-RA	BgiM16358	0.222697	-2.16684	0.0947545	-3.39966	ADAM family mig-17	mRNA
BgiM16333-RA	BgiM16333	0.212955	-2.23138	0.120609	-3.05159	ADAM family mig-17	mRNA
BgiM07420-RA	BgiM07420	0.228886	-2.1273	0.164405	-2.60467	adenosine receptor A1	mRNA
BgiM01670-RA	BgiM01670	0.185228	-2.43263	0.093073	-3.42549	adenosine receptor A3	mRNA
BgiM01225-RA	BgiM01225	0.273907	-1.86824	0.174333	-2.52008	adenylate cyclase type 6	mRNA
BgiM28628-RA	BgiM28628	2.71465	1.44076	3.54331	1.8251	AIG	mRNA
BgiM22994-RA	BgiM22994	0.251409	-1.99189	0.178414	-2.4867	alpha-1 3-mannosyl-glycoprotein 4-beta-N-acetylglucosaminyltransferase A	mRNA
BgiM18821-RA	BgiM18821	2.00191	1.00138	2.31185	1.20905	alpha-protein kinase vwka	mRNA
BgiM20891-RA	BgiM20891	0.493319	-1.01941	0.444854	-1.1686	alpha-tubulin N-acetyltransferase	mRNA
BgiM35691-RA	BgiM35691	2.4807	1.31075	3.20438	1.68004	ankyrin-1	mRNA
BgiM35928-RA	BgiM35928	0.0483467	-4.37044	0.0665221	-3.91002	ankyrin-2	mRNA
BgiM22983-RA	BgiM22983	0.350942	-1.5107	0.209375	-2.25584	anoctamin-6-like isoform X1	mRNA
BgiM07333-RA	BgiM07333	0.423809	-1.23851	0.42475	-1.23531	apoptosis-resistant E3 ubiquitin protein ligase 1	mRNA
BgiM07101-RA	BgiM07101	0.498393	-1.00464	0.484387	-1.04577	Arf GTPase arf1	mRNA
BgiM19194-RA	BgiM19194	0.321255	-1.63821	0.167048	-2.58167	aromatic-L-amino-acid decarboxylase-like isoform X1	mRNA
BgiM21593-RA	BgiM21593	0.328067	-1.60794	0.112296	-3.15463	ATP-binding cassette sub- A member 3	mRNA
BgiM19196-RA	BgiM19196	0.280158	-1.83569	0.208426	-2.26239	ATP-binding cassette sub-family A member 2	mRNA
BgiM10072-RA	BgiM10072	0.263156	-1.92601	0.172675	-2.53387	ATP-binding cassette sub-family A member 3	mRNA
BgiM19215-RA	BgiM19215	0.233209	-2.1003	0.132098	-2.92032	ATP-binding cassette sub-family A member 3-like isoform X2	mRNA
BgiM05955-RA	BgiM05955	0.329176	-1.60307	0.168877	-2.56596	ATP-binding cassette sub-family A member 5-like isoform X1	mRNA
BgiM19214-RA	BgiM19214	0.323566	-1.62787	0.219285	-2.18912	ATP-binding cassette sub-family A member 7	mRNA
BgiM27391-RA	BgiM27391	0.271865	-1.87904	0.185952	-2.42699	ATP-dependent 6-phosphofructokinase	mRNA
BgiM07364-RA	BgiM07364	0.235051	-2.08895	0.0931486	-3.42432	ATP-dependent RNA helicase DHX57	mRNA
BgiM09766-RA	BgiM09766	2.05818	1.04137	2.31285	1.20967	baculoviral IAP repeat-containing protein 2-like isoform X1	mRNA
BgiM16745-RA	BgiM16745	0.115432	-3.11489	0.0999291	-3.32295	baculoviral IAP repeat-containing protein 2-like isoform X1	mRNA
BgiM19448-RA	BgiM19448	0.332291	-1.58948	0.185283	-2.4322	baculoviral IAP repeat-containing protein 7	mRNA
BgiM05999-RA	BgiM05999	0.395678	-1.3376	0.239357	-2.06277	BAI1-associated protein 3	mRNA
BgiM01153-RA	BgiM01153	0.293695	-1.76761	0.192099	-2.38008	beta-1 3-galactosyltransferase 1	mRNA
BgiM17816-RA	BgiM17816	0.226021	-2.14547	0.12571	-2.99183	beta-1 3-galactosyltransferase 5	mRNA
BgiM07419-RA	BgiM07419	0.262896	-1.92743	0.174609	-2.5178	beta-2 adrenergic receptor-like isoform X1	mRNA
BgiM07417-RA	BgiM07417	0.135957	-2.87877	0.127238	-2.97439	beta-2 adrenergic receptor-like isoform X1	mRNA
BgiM19110-RA	BgiM19110	0.26422	-1.92019	0.221144	-2.17694	beta-N-acetyl-D-glucosaminide beta-1 4-N-acetylglucosaminyl-transferase-like isoform X1	mRNA
BgiM29700-RA	BgiM29700	0.129156	-2.95281	0.288769	-1.79201	BgMFREP17.3	mRNA
BgiM14738-RA	BgiM14738	0.495168	-1.01401	0.369609	-1.43593	biliverdin reductase A	mRNA
BgiM14739-RA	BgiM14739	0.419605	-1.2529	0.354108	-1.49774	biliverdin reductase A	mRNA
BgiM27118-RA	BgiM27118	11.531	3.52744	32.3718	5.01666	brorin-like isoform X3	mRNA
BgiM31475-RA	BgiM31475	0.213253	-2.22936	0.175985	-2.50648	C-C chemokine receptor type 1	mRNA
BgiM35569-RA	BgiM35569	0.415438	-1.26729	0.311172	-1.68422	calcineurin subunit B	mRNA
BgiM02494-RA	BgiM02494	0.422351	-1.24349	0.168018	-2.57331	caltractin	mRNA
BgiM02495-RA	BgiM02495	0.301698	-1.72882	0.111578	-3.16387	caltractin	mRNA
BgiM25102-RA	BgiM25102	0.286984	-1.80096	0.127404	-2.97252	carbohydrate sulfotransferase 5	mRNA
BgiM13851-RA	BgiM13851	54.6898	5.7732	24.7807	4.63114	carbohydrate-binding module family 14 protein	mRNA
BgiM26927-RA	BgiM26927	0.304051	-1.71761	0.203337	-2.29805	carbonic anhydrase 2	mRNA
BgiM32550-RA	BgiM32550	0.319104	-1.6479	0.211961	-2.23813	carbonic anhydrase1	mRNA
BgiM32840-RA	BgiM32840	2.21367	1.14644	2.22423	1.15331	cartilage intermediate layer protein 1	mRNA
BgiM33577-RA	BgiM33577	0.362544	-1.46377	0.259846	-1.94427	CAS1 domain-containing protein 1	mRNA
BgiM00280-RA	BgiM00280	0.347801	-1.52367	0.240027	-2.05873	catenin alpha-2-like isoform X4	mRNA
BgiM36261-RA	BgiM36261	0.356223	-1.48915	0.234569	-2.09192	cell death abnormality protein 1	mRNA
BgiM36265-RA	BgiM36265	0.277733	-1.84823	0.167134	-2.58092	cell death abnormality protein 1	mRNA
BgiM33494-RA	BgiM33494	17.5205	4.13097	13.3492	3.73868	cell wall protein DAN4	mRNA
BgiM15883-RA	BgiM15883	0.423661	-1.23902	0.46764	-1.09653	centrosomal protein of 85 kDa	mRNA
BgiM05292-RA	BgiM05292	0.491069	-1.026	0.476681	-1.0689	centrosomal protein of 95 kDa	mRNA
BgiM10440-RA	BgiM10440	0.130888	-2.93359	0.118165	-3.08113	chitinase-like protein PB1E7.04c	mRNA
BgiM18472-RA	BgiM18472	85.3018	6.4145	66.6872	6.05934	chymotrypsinogen A	mRNA
BgiM26588-RA	BgiM26588	0.232364	-2.10554	0.115783	-3.1105	chymotrypsinogen A	mRNA
BgiM02488-RA	BgiM02488	0.348409	-1.52115	0.203691	-2.29555	cilia- and flagella-associated protein 299 isoform X1	mRNA
BgiM18731-RA	BgiM18731	2.45903	1.29809	2.55933	1.35576	clumping factor B	mRNA
BgiM33902-RA	BgiM33902	0.290756	-1.78212	0.172393	-2.53623	coadhesin	mRNA
BgiM36455-RA	BgiM36455	0.261891	-1.93296	0.229639	-2.12256	coadhesin	mRNA
BgiM26363-RA	BgiM26363	19.6333	4.29523	22.5626	4.49586	Collagen alpha-6(VI) chain	mRNA
BgiM29742-RA	BgiM29742	2.71191	1.43931	2.69655	1.43112	copine family protein 2	mRNA
BgiM00635-RA	BgiM00635	0.393145	-1.34687	0.437415	-1.19293	cst complex subunit ctc1	mRNA
BgiM27424-RA	BgiM27424	0.302159	-1.72662	0.192849	-2.37445	cyclic nucleotide-binding domain-containing protein 2-like isoform X3	mRNA
BgiM03507-RA	BgiM03507	2.42314	1.27688	4.7723	2.25468	cysteine dioxygenase 1	mRNA
BgiM00571-RA	BgiM00571	0.101719	-3.29734	0.0525288	-4.25075	cytochrome P450 26A1	mRNA
BgiM03627-RA	BgiM03627	0.45777	-1.1273	0.355306	-1.49287	cytosolic carboxypeptidase 1-like isoform X1	mRNA
BgiM02951-RA	BgiM02951	0.324606	-1.62324	0.18901	-2.40347	DC-STAMP domain-containing protein 2	mRNA
BgiM16306-RA	BgiM16306	19.7317	4.30244	26.576	4.73205	dermatopontin	mRNA
BgiM12285-RA	BgiM12285	0.394691	-1.34121	0.319054	-1.64813	diphthamide biosynthesis protein 2	mRNA
BgiM20120-RA	BgiM20120	0.250928	-1.99465	0.144146	-2.7944	dopamine receptor	mRNA
BgiM05343-RA	BgiM05343	0.270442	-1.88661	0.152903	-2.70931	dynein beta chain ciliary	mRNA
BgiM15830-RA	BgiM15830	0.291201	-1.77991	0.207904	-2.26601	dynein heavy chain 1 axonemal	mRNA
BgiM15831-RA	BgiM15831	0.231838	-2.10881	0.153433	-2.70432	Dynein heavy chain 1 axonemal	mRNA
BgiM27680-RA	BgiM27680	0.297666	-1.74823	0.148624	-2.75026	Dynein heavy chain 10 axonemal	mRNA
BgiM27678-RA	BgiM27678	0.267926	-1.90009	0.166678	-2.58487	dynein heavy chain 10 axonemal	mRNA
BgiM27674-RA	BgiM27674	0.162424	-2.62216	0.172137	-2.53837	Dynein heavy chain 10 axonemal	mRNA
BgiM27673-RA	BgiM27673	0.154557	-2.69379	0.172366	-2.53645	dynein heavy chain 10 axonemal	mRNA
BgiM11751-RA	BgiM11751	0.254109	-1.97648	0.0946247	-3.40164	dynein heavy chain 12 axonemal	mRNA
BgiM27399-RA	BgiM27399	0.182675	-2.45265	0.185343	-2.43173	dynein heavy chain 5 axonemal	mRNA
BgiM35478-RA	BgiM35478	0.276804	-1.85306	0.305931	-1.70872	Dynein heavy chain 6 axonemal	mRNA
BgiM09577-RA	BgiM09577	0.228115	-2.13217	0.332894	-1.58686	Dynein heavy chain 6 axonemal	mRNA
BgiM27403-RA	BgiM27403	0.261065	-1.93752	0.148807	-2.74849	dynein heavy chain 8 axonemal	mRNA
BgiM27402-RA	BgiM27402	0.241176	-2.05184	0.143163	-2.80427	Dynein heavy chain 8 axonemal	mRNA
BgiM04707-RA	BgiM04707	2.11352	1.07965	2.98809	1.57922	E3 ubiquitin-protein ligase arih1	mRNA
BgiM05064-RA	BgiM05064	2.01813	1.01302	3.3758	1.75523	E3 ubiquitin-protein ligase HERC4 isoform X2	mRNA
BgiM19450-RA	BgiM19450	0.336678	-1.57056	0.168706	-2.56742	E3 ubiquitin-protein ligase MYLIP-A	mRNA
BgiM08548-RA	BgiM08548	0.323347	-1.62884	0.204242	-2.29165	E3 ubiquitin-protein ligase RNF216	mRNA
BgiM35570-RA	BgiM35570	0.318956	-1.64857	0.254533	-1.97408	EF-hand calcium-binding domain-containing protein 1	mRNA
BgiM24633-RA	BgiM24633	0.331449	-1.59314	0.102071	-3.29236	ELKS/Rab6-interacting/CAST family member 1 isoform X2	mRNA
BgiM02332-RA	BgiM02332	0.458514	-1.12496	0.451001	-1.1488	ELMO domain-containing protein 3	mRNA
BgiM05154-RA	BgiM05154	0.291473	-1.77857	0.197267	-2.34178	endonuclease 4 isoform X3	mRNA
BgiM17163-RA	BgiM17163	2.17043	1.11798	2.15405	1.10705	epithelial membrane protein 1	mRNA
BgiM06075-RA	BgiM06075	0.113674	-3.13702	0.0827729	-3.5947	epithelial membrane protein 1	mRNA
BgiM23703-RA	BgiM23703	2.54847	1.34963	2.98425	1.57737	ETS-related transcription factor Elf-3	mRNA
BgiM18351-RA	BgiM18351	0.283975	-1.81617	0.233862	-2.09627	expressed conserved protein	mRNA
BgiM11191-RA	BgiM11191	0.334732	-1.57892	0.163171	-2.61554	F-box only protein 39	mRNA
BgiM27671-RA	BgiM27671	0.274748	-1.86382	0.128446	-2.96077	F-box only protein 39-like isoform X3	mRNA
BgiM03622-RA	BgiM03622	0.442286	-1.17695	0.319245	-1.64726	F-box/WD repeat-containing protein 2	mRNA
BgiM36003-RA	BgiM36003	3.29774	1.72148	4.71156	2.2362	fasciclin-1	mRNA
BgiM13843-RA	BgiM13843	0.312288	-1.67905	0.143866	-2.7972	fatty-acid amide hydrolase 1-like isoform X1	mRNA
BgiM25932-RA	BgiM25932	2.82797	1.49977	4.63196	2.21162	fibropellin-1	mRNA
BgiM19014-RA	BgiM19014	0.328864	-1.60444	0.161518	-2.63023	fibrous sheath-interacting protein 2	mRNA
BgiM22040-RA	BgiM22040	0.463581	-1.10911	0.496755	-1.00939	flocculation protein FLO11	mRNA
BgiM23286-RA	BgiM23286	197.627	7.62664	238.021	7.89494	FMRFamide	mRNA
BgiM03615-RA	BgiM03615	0.0807681	-3.63007	0.0664732	-3.91108	forkhead box protein B1-like isoform X1	mRNA
BgiM20873-RA	BgiM20873	0.243977	-2.03518	0.121296	-3.0434	formin-like protein 14	mRNA
BgiM20910-RA	BgiM20910	0.238105	-2.07033	0.0597758	-4.0643	fucolectin-related protein	mRNA
BgiM27610-RA	BgiM27610	25.9799	4.69932	10.3477	3.37124	G protein-activated inward rectifier potassium channel 4-like isoform X1	mRNA
BgiM22839-RA	BgiM22839	0.324814	-1.62232	0.235919	-2.08363	GATA zinc finger domain-containing protein 15	mRNA
BgiM34991-RA	BgiM34991	0.303974	-1.71798	0.204183	-2.29207	girdin-like isoform X1	mRNA
BgiM01312-RA	BgiM01312	0.189279	-2.40142	0.140393	-2.83245	glucagon-like peptide 1 receptor	mRNA
BgiM28098-RA	BgiM28098	0.296578	-1.75352	0.131542	-2.9264	glutamate dehydrogenase 1 mitochondrial	mRNA
BgiM28099-RA	BgiM28099	0.30725	-1.70252	0.124523	-3.00551	glutamate dehydrogenase 2 mitochondrial	mRNA
BgiM07754-RA	BgiM07754	0.330483	-1.59735	0.204147	-2.29232	glycerol-3-phosphate dehydrogenase	mRNA
BgiM24169-RA	BgiM24169	0.24329	-2.03925	0.151447	-2.72311	glycerophosphocholine phosphodiesterase GPCPD1	mRNA
BgiM24172-RA	BgiM24172	0.252936	-1.98315	0.191082	-2.38774	glycerophosphocholine phosphodiesterase GPCPD1-like isoform X1	mRNA
BgiM03500-RA	BgiM03500	2.06437	1.0457	3.48656	1.8018	glycine N-acyltransferase-like protein Keg1	mRNA
BgiM24734-RA	BgiM24734	3.03134	1.59996	2.50877	1.32698	glycosyltransferase STELLO1 isoform X2	mRNA
BgiM31780-RA	BgiM31780	0.494601	-1.01566	0.461504	-1.11559	GRIP and coiled-coil domain-containing protein 2	mRNA
BgiM33454-RA	BgiM33454	0.277326	-1.85035	0.300204	-1.73598	heat shock protein Hsp-12.2	mRNA
BgiM14882-RA	BgiM14882	0.298907	-1.74223	0.228438	-2.13013	hemolysin	mRNA
BgiM29191-RA	BgiM29191	0.307585	-1.70094	0.190164	-2.39468	heparanase	mRNA
BgiM10915-RA	BgiM10915	0.326149	-1.6164	0.235954	-2.08342	hepatocyte growth factor receptor	mRNA
BgiM06589-RA	BgiM06589	0.351351	-1.50902	0.174316	-2.52022	high-affinity choline transporter 1	mRNA
BgiM06590-RA	BgiM06590	0.315547	-1.66408	0.242417	-2.04444	high-affinity choline transporter 1	mRNA
BgiM06588-RA	BgiM06588	0.286146	-1.80518	0.130243	-2.94073	high-affinity choline transporter 1	mRNA
BgiM30745-RA	BgiM30745	0.280203	-1.83546	0.114882	-3.12177	histone-lysine N-methyltransferase	mRNA
BgiM02027-RA	BgiM02027	4.73537	2.24348	5.12759	2.35828	Homeobox protein Nkx-6.2	mRNA
BgiM14573-RA	BgiM14573	0.322329	-1.63339	0.417495	-1.26017	hyaluronan-mediated motility receptor	mRNA
BgiM23274-RA	BgiM23274	0.210003	-2.25152	0.0940989	-3.40968	Hypp8772	mRNA
BgiM13286-RA	BgiM13286	0.237438	-2.07438	0.129236	-2.95193	Ig-like V-type domain-containing protein FAM187A isoform X3	mRNA
BgiM36419-RA	BgiM36419	0.187118	-2.41798	0.176803	-2.49978	IgGFc-binding protein	mRNA
BgiM18249-RA	BgiM18249	0.355849	-1.49066	0.31079	-1.68599	interferon-induced helicase C domain-containing protein 1 isoform X1	mRNA
BgiM01168-RA	BgiM01168	0.305366	-1.71139	0.150543	-2.73175	kelch 12-like protein	mRNA
BgiM19089-RA	BgiM19089	0.317793	-1.65384	0.142659	-2.80935	kelch repeat and BTB domain-containing protein 3	mRNA
BgiM11775-RA	BgiM11775	0.283103	-1.8206	0.187866	-2.41223	kelch-like protein 10	mRNA
BgiM11220-RA	BgiM11220	0.053327	-4.22899	0.0544884	-4.19791	kelch-like protein 24	mRNA
BgiM32776-RA	BgiM32776	0.38952	-1.36023	0.253381	-1.98062	kelch-like protein 28	mRNA
BgiM01445-RA	BgiM01445	0.282971	-1.82127	0.151243	-2.72506	kelch-like protein 31	mRNA
BgiM32794-RA	BgiM32794	0.27958	-1.83866	0.211105	-2.24397	kelch-like protein 40	mRNA
BgiM32793-RA	BgiM32793	0.182766	-2.45193	0.105744	-3.24135	kelch-like protein 40	mRNA
BgiM01446-RA	BgiM01446	0.164032	-2.60795	0.157626	-2.66542	kelch-like protein 40b	mRNA
BgiM19092-RA	BgiM19092	0.35309	-1.50189	0.161799	-2.62773	kelch-like protein 8	mRNA
BgiM26939-RA	BgiM26939	0.268869	-1.89502	0.159231	-2.6508	kelch-like protein 8	mRNA
BgiM24841-RA	BgiM24841	0.27138	-1.88161	0.1184	-3.07826	keratin-associated protein 10-4	mRNA
BgiM24415-RA	BgiM24415	0.215043	-2.21731	0.0944801	-3.40385	kinesin-like protein CIN8	mRNA
BgiM18452-RA	BgiM18452	2.07408	1.05247	2.29164	1.19638	Kinesin-like protein kifc3	mRNA
BgiM35726-RA	BgiM35726	0.370675	-1.43177	0.220996	-2.17791	L-selectin	mRNA
BgiM35725-RA	BgiM35725	0.268605	-1.89644	0.154542	-2.69393	L-selectin	mRNA
BgiM32532-RA	BgiM32532	12.1257	3.59999	12.1866	3.60722	laccase-15-like isoform X1	mRNA
BgiM30910-RA	BgiM30910	0.318208	-1.65196	0.16538	-2.59614	laminin subunit alpha-like isoform X3	mRNA
BgiM30890-RA	BgiM30890	0.272079	-1.8779	0.134526	-2.89404	laminin subunit alpha-like isoform X3	mRNA
BgiM30897-RA	BgiM30897	0.255787	-1.96699	0.209598	-2.25431	laminin subunit alpha-like isoform X3	mRNA
BgiM30892-RA	BgiM30892	0.24174	-2.04847	0.214887	-2.21835	laminin subunit alpha-like isoform X3	mRNA
BgiM06131-RA	BgiM06131	0.253722	-1.97868	0.208536	-2.26163	latrophilin-3	mRNA
lncRNA1279	-	0.491778	-1.02392	0.405002	-1.304	lncRNA1279	lncRNA
lncRNA1412	-	0.308772	-1.69538	0.164626	-2.60273	lncRNA1412	lncRNA
lncRNA334	-	0.237415	-2.07452	0.175707	-2.50875	lncRNA334	lncRNA
lncRNA441	-	35.7969	5.16176	40.3388	5.3341	lncRNA441	lncRNA
lncRNA529	-	0.168731	-2.56721	0.104989	-3.25168	lncRNA529	lncRNA
lncRNA653	-	0.295457	-1.75898	0.117543	-3.08874	lncRNA653	lncRNA
lncRNA687	-	0.259792	-1.94457	0.167388	-2.57873	lncRNA687	lncRNA
lncRNA877	-	0.331024	-1.59499	0.301614	-1.72923	lncRNA877	lncRNA
lncRNA979	-	0.277542	-1.84922	0.20991	-2.25216	lncRNA979	lncRNA
BgiM35713-RA	BgiM35713	2.44461	1.2896	3.37029	1.75287	lysM and putative peptidoglycan-binding domain-containing protein 2-like isoform X2	mRNA
BgiM35656-RA	BgiM35656	0.306391	-1.70655	0.164812	-2.60111	lysophosphatidic acid phosphatase type 6	mRNA
BgiM04340-RA	BgiM04340	0.276129	-1.85659	0.152575	-2.71241	lysosomal alpha-mannosidase	mRNA
BgiM22410-RA	BgiM22410	0.362209	-1.46511	0.257262	-1.95869	M protein serotype 24-like isoform X2	mRNA
BgiM25500-RA	BgiM25500	0.248855	-2.00662	0.257906	-1.95508	macrophage mannose receptor 1	mRNA
BgiM04124-RA	BgiM04124	0.393308	-1.34627	0.309281	-1.69301	marginal zone B- and B1-cell-specific protein	mRNA
BgiM27965-RA	BgiM27965	0.372957	-1.42292	0.202257	-2.30574	marginal zone B- and B1-cell-specific protein	mRNA
BgiM09716-RA	BgiM09716	0.331726	-1.59194	0.197757	-2.3382	metabotropic glutamate receptor 1	mRNA
BgiM09705-RA	BgiM09705	0.236574	-2.07964	0.130659	-2.93613	metabotropic glutamate receptor 2	mRNA
BgiM09718-RA	BgiM09718	0.281829	-1.82711	0.18214	-2.45688	metabotropic glutamate receptor 3	mRNA
BgiM09708-RA	BgiM09708	0.239096	-2.06434	0.186408	-2.42346	metabotropic glutamate receptor 3	mRNA
BgiM33584-RA	BgiM33584	0.237592	-2.07344	0.172818	-2.53267	metalloendopeptidase PEX	mRNA
BgiM13082-RA	BgiM13082	2.11398	1.07996	2.26368	1.17867	midnolin	mRNA
BgiM07827-RA	BgiM07827	0.451979	-1.14567	0.413511	-1.274	mis18-binding protein 1-like isoform X1	mRNA
BgiM28447-RA	BgiM28447	0.46213	-1.11363	0.425256	-1.2336	mitogen-activated protein kinase binding protein 1	mRNA
BgiM33010-RA	BgiM33010	0.247074	-2.01699	0.124431	-3.00658	multiple epidermal growth factor-like domains 10	mRNA
BgiM13373-RA	BgiM13373	0.244176	-2.034	0.256794	-1.96131	multiple epidermal growth factor-like domains 10	mRNA
BgiM01805-RA	BgiM01805	0.267386	-1.903	0.144122	-2.79463	multiple epidermal growth factor-like domains 11	mRNA
BgiM24359-RA	BgiM24359	0.30012	-1.73639	0.323106	-1.62992	multiple epidermal growth factor-like domains protein 10	mRNA
BgiM36267-RA	BgiM36267	0.294685	-1.76275	0.165747	-2.59294	multiple epidermal growth factor-like domains protein 10	mRNA
BgiM05892-RA	BgiM05892	0.293778	-1.7672	0.229102	-2.12594	multiple epidermal growth factor-like domains protein 10	mRNA
BgiM13368-RA	BgiM13368	0.258289	-1.95294	0.112588	-3.15088	multiple epidermal growth factor-like domains protein 10	mRNA
BgiM33707-RA	BgiM33707	0.207396	-2.26954	0.0894273	-3.48314	multiple epidermal growth factor-like domains protein 10 isoform X7	mRNA
BgiM12058-RA	BgiM12058	0.43972	-1.18534	0.349516	-1.51657	multiple epidermal growth factor-like domains protein 11	mRNA
BgiM33718-RA	BgiM33718	0.310645	-1.68666	0.177343	-2.49539	multiple epidermal growth factor-like domains protein 6	mRNA
BgiM33714-RA	BgiM33714	0.301213	-1.73114	0.115517	-3.11382	multiple epidermal growth factor-like domains protein 6	mRNA
BgiM30894-RA	BgiM30894	0.29233	-1.77433	0.146639	-2.76966	multiple epidermal growth factor-like domains protein 6	mRNA
BgiM24360-RA	BgiM24360	0.291368	-1.77909	0.173202	-2.52947	multiple epidermal growth factor-like domains protein 6	mRNA
BgiM33712-RA	BgiM33712	0.265574	-1.91282	0.125892	-2.98975	multiple epidermal growth factor-like domains protein 6	mRNA
BgiM33716-RA	BgiM33716	0.259186	-1.94794	0.163684	-2.61101	multiple epidermal growth factor-like domains protein 6	mRNA
BgiM22210-RA	BgiM22210	5.22479	2.38537	6.0584	2.59894	mycocerosic acid synthase	mRNA
BgiM00691-RA	BgiM00691	0.495968	-1.01168	0.449557	-1.15342	myosin-3	mRNA
BgiM22480-RA	BgiM22480	0.275484	-1.85996	0.139057	-2.84626	myotubularin-related protein	mRNA
BgiM19856-RA	BgiM19856	110.975	6.79408	83.3498	6.38111	NA	mRNA
BgiM22244-RA	BgiM22244	19.6004	4.29281	11.0879	3.47091	NA	mRNA
BgiM10600-RA	BgiM10600	15.1972	3.92573	13.8818	3.79512	NA	mRNA
BgiM29470-RA	BgiM29470	14.1815	3.82593	9.62848	3.26731	NA	mRNA
BgiM31188-RA	BgiM31188	3.61473	1.85389	3.78116	1.91883	NA	mRNA
BgiM27665-RA	BgiM27665	3.52581	1.81795	4.37238	2.12842	NA	mRNA
BgiM21425-RA	BgiM21425	3.00357	1.58668	4.35682	2.12328	NA	mRNA
BgiM20900-RA	BgiM20900	2.90127	1.53669	3.08378	1.6247	NA	mRNA
BgiM26909-RA	BgiM26909	2.47148	1.30538	4.32398	2.11236	NA	mRNA
BgiM17316-RA	BgiM17316	2.46129	1.29941	2.11864	1.08314	NA	mRNA
BgiM17012-RA	BgiM17012	2.43307	1.28278	2.52983	1.33904	NA	mRNA
BgiM31345-RA	BgiM31345	2.40108	1.26368	2.3589	1.23812	NA	mRNA
BgiM24248-RA	BgiM24248	2.26624	1.1803	2.71876	1.44295	NA	mRNA
BgiM22795-RA	BgiM22795	2.22645	1.15474	2.52932	1.33875	NA	mRNA
BgiM11967-RA	BgiM11967	2.2141	1.14672	2.13355	1.09325	NA	mRNA
BgiM32024-RA	BgiM32024	2.21239	1.14561	2.45355	1.29487	NA	mRNA
BgiM31190-RA	BgiM31190	2.1628	1.1129	2.3695	1.24458	NA	mRNA
BgiM09198-RA	BgiM09198	2.13467	1.09401	2.00061	1.00044	NA	mRNA
BgiM36083-RA	BgiM36083	2.11997	1.08404	2.2051	1.14084	NA	mRNA
BgiM26384-RA	BgiM26384	2.10604	1.07454	2.40402	1.26545	NA	mRNA
BgiM16188-RA	BgiM16188	2.06933	1.04916	2.57197	1.36288	NA	mRNA
BgiM14761-RA	BgiM14761	2.06318	1.04487	2.44554	1.29015	NA	mRNA
BgiM30936-RA	BgiM30936	2.05067	1.03609	2.26941	1.18232	NA	mRNA
BgiM16434-RA	BgiM16434	2.00733	1.00528	2.16328	1.11322	NA	mRNA
BgiM29096-RA	BgiM29096	0.442174	-1.17731	0.468164	-1.09492	NA	mRNA
BgiM12709-RA	BgiM12709	0.434467	-1.20268	0.430184	-1.21697	NA	mRNA
BgiM27595-RA	BgiM27595	0.432704	-1.20855	0.48789	-1.03537	NA	mRNA
BgiM29095-RA	BgiM29095	0.429982	-1.21765	0.376119	-1.41074	NA	mRNA
BgiM15061-RA	BgiM15061	0.429312	-1.2199	0.306255	-1.70719	NA	mRNA
BgiM00281-RA	BgiM00281	0.423148	-1.24077	0.181373	-2.46297	NA	mRNA
BgiM25832-RA	BgiM25832	0.416594	-1.26329	0.252346	-1.98652	NA	mRNA
BgiM23332-RA	BgiM23332	0.408894	-1.2902	0.341791	-1.54881	NA	mRNA
BgiM15816-RA	BgiM15816	0.401865	-1.31522	0.218772	-2.1925	NA	mRNA
BgiM22287-RA	BgiM22287	0.400595	-1.31978	0.311663	-1.68194	NA	mRNA
BgiM36460-RA	BgiM36460	0.391994	-1.3511	0.21202	-2.23773	NA	mRNA
BgiM02180-RA	BgiM02180	0.391231	-1.35391	0.308841	-1.69506	NA	mRNA
BgiM32159-RA	BgiM32159	0.378104	-1.40315	0.265287	-1.91437	NA	mRNA
BgiM19451-RA	BgiM19451	0.376425	-1.40957	0.17935	-2.47915	NA	mRNA
BgiM06444-RA	BgiM06444	0.376309	-1.41001	0.291285	-1.7795	NA	mRNA
BgiM00090-RA	BgiM00090	0.371532	-1.42844	0.176657	-2.50098	NA	mRNA
BgiM19887-RA	BgiM19887	0.365414	-1.4524	0.221035	-2.17765	NA	mRNA
BgiM29111-RA	BgiM29111	0.362064	-1.46568	0.330181	-1.59867	NA	mRNA
BgiM24253-RA	BgiM24253	0.361083	-1.4696	0.377464	-1.40559	NA	mRNA
BgiM36402-RA	BgiM36402	0.361071	-1.46965	0.201567	-2.31067	NA	mRNA
BgiM05076-RA	BgiM05076	0.360712	-1.47108	0.153678	-2.70202	NA	mRNA
BgiM08110-RA	BgiM08110	0.360472	-1.47204	0.228364	-2.13059	NA	mRNA
BgiM01084-RA	BgiM01084	0.360411	-1.47228	0.24102	-2.05277	NA	mRNA
BgiM24808-RA	BgiM24808	0.353315	-1.50097	0.119946	-3.05955	NA	mRNA
BgiM10394-RA	BgiM10394	0.352794	-1.5031	0.207991	-2.26541	NA	mRNA
BgiM10342-RA	BgiM10342	0.351091	-1.51008	0.238842	-2.06587	NA	mRNA
BgiM33387-RA	BgiM33387	0.350497	-1.51253	0.179591	-2.47722	NA	mRNA
BgiM00594-RA	BgiM00594	0.350193	-1.51378	0.163616	-2.61162	NA	mRNA
BgiM26960-RA	BgiM26960	0.349748	-1.51561	0.175294	-2.51215	NA	mRNA
BgiM04000-RA	BgiM04000	0.347657	-1.52426	0.120195	-3.05655	NA	mRNA
BgiM05888-RA	BgiM05888	0.344821	-1.53608	0.131916	-2.92231	NA	mRNA
BgiM19452-RA	BgiM19452	0.342037	-1.54777	0.146697	-2.76909	NA	mRNA
BgiM36334-RA	BgiM36334	0.341225	-1.55121	0.248446	-2.00899	NA	mRNA
BgiM05986-RA	BgiM05986	0.340631	-1.55372	0.202951	-2.3008	NA	mRNA
BgiM34717-RA	BgiM34717	0.339941	-1.55664	0.251441	-1.99171	NA	mRNA
BgiM23816-RA	BgiM23816	0.339509	-1.55848	0.15477	-2.6918	NA	mRNA
BgiM30540-RA	BgiM30540	0.337073	-1.56887	0.223126	-2.16407	NA	mRNA
BgiM33862-RA	BgiM33862	0.336472	-1.57144	0.279533	-1.83891	NA	mRNA
BgiM17681-RA	BgiM17681	0.335636	-1.57503	0.248894	-2.0064	NA	mRNA
BgiM22308-RA	BgiM22308	0.333941	-1.58233	0.232719	-2.10334	NA	mRNA
BgiM13205-RA	BgiM13205	0.33219	-1.58992	0.240299	-2.0571	NA	mRNA
BgiM00188-RA	BgiM00188	0.330351	-1.59793	0.180215	-2.47221	NA	mRNA
BgiM27520-RA	BgiM27520	0.329644	-1.60102	0.159601	-2.64746	NA	mRNA
BgiM16370-RA	BgiM16370	0.329099	-1.6034	0.142005	-2.81598	NA	mRNA
BgiM25687-RA	BgiM25687	0.328676	-1.60526	0.194818	-2.3598	NA	mRNA
BgiM27519-RA	BgiM27519	0.327798	-1.60912	0.177117	-2.49723	NA	mRNA
BgiM19254-RA	BgiM19254	0.327176	-1.61186	0.132889	-2.91171	NA	mRNA
BgiM34105-RA	BgiM34105	0.325896	-1.61752	0.184901	-2.43517	NA	mRNA
BgiM36228-RA	BgiM36228	0.325674	-1.6185	0.193128	-2.37237	NA	mRNA
BgiM06701-RA	BgiM06701	0.325328	-1.62003	0.208572	-2.26138	NA	mRNA
BgiM29933-RA	BgiM29933	0.324273	-1.62472	0.162441	-2.62202	NA	mRNA
BgiM20010-RA	BgiM20010	0.322774	-1.63141	0.167471	-2.57801	NA	mRNA
BgiM36233-RA	BgiM36233	0.322046	-1.63466	0.224258	-2.15677	NA	mRNA
BgiM28537-RA	BgiM28537	0.321375	-1.63767	0.155708	-2.68308	NA	mRNA
BgiM04308-RA	BgiM04308	0.320649	-1.64093	0.311521	-1.6826	NA	mRNA
BgiM07942-RA	BgiM07942	0.320441	-1.64187	0.136489	-2.87315	NA	mRNA
BgiM25541-RA	BgiM25541	0.319412	-1.64651	0.178711	-2.4843	NA	mRNA
BgiM35127-RA	BgiM35127	0.318472	-1.65076	0.131692	-2.92477	NA	mRNA
BgiM13203-RA	BgiM13203	0.318201	-1.65199	0.134723	-2.89193	NA	mRNA
BgiM13196-RA	BgiM13196	0.317157	-1.65673	0.18197	-2.45823	NA	mRNA
BgiM34129-RA	BgiM34129	0.315995	-1.66202	0.209264	-2.25661	NA	mRNA
BgiM01657-RA	BgiM01657	0.315186	-1.66572	0.143522	-2.80066	NA	mRNA
BgiM24398-RA	BgiM24398	0.3145	-1.66887	0.0949501	-3.39669	NA	mRNA
BgiM25302-RA	BgiM25302	0.313783	-1.67216	0.220661	-2.1801	NA	mRNA
BgiM07123-RA	BgiM07123	0.313565	-1.67316	0.195361	-2.35579	NA	mRNA
BgiM03944-RA	BgiM03944	0.312276	-1.6791	0.270052	-1.88869	NA	mRNA
BgiM19800-RA	BgiM19800	0.31212	-1.67983	0.217988	-2.19768	NA	mRNA
BgiM11635-RA	BgiM11635	0.310845	-1.68573	0.191177	-2.38702	NA	mRNA
BgiM23817-RA	BgiM23817	0.310468	-1.68748	0.151091	-2.72651	NA	mRNA
BgiM18861-RA	BgiM18861	0.308252	-1.69782	0.325702	-1.61838	NA	mRNA
BgiM30787-RA	BgiM30787	0.30824	-1.69787	0.138181	-2.85537	NA	mRNA
BgiM25833-RA	BgiM25833	0.306496	-1.70606	0.270547	-1.88605	NA	mRNA
BgiM09674-RA	BgiM09674	0.306038	-1.70822	0.139343	-2.84329	NA	mRNA
BgiM34128-RA	BgiM34128	0.3039	-1.71833	0.210158	-2.25045	NA	mRNA
BgiM30784-RA	BgiM30784	0.303434	-1.72054	0.221597	-2.17399	NA	mRNA
BgiM20942-RA	BgiM20942	0.303374	-1.72083	0.102516	-3.28608	NA	mRNA
BgiM30700-RA	BgiM30700	0.303274	-1.72131	0.208596	-2.26122	NA	mRNA
BgiM30566-RA	BgiM30566	0.300961	-1.73235	0.182182	-2.45655	NA	mRNA
BgiM06576-RA	BgiM06576	0.300713	-1.73354	0.156543	-2.67537	NA	mRNA
BgiM23570-RA	BgiM23570	0.300265	-1.73569	0.186888	-2.41976	NA	mRNA
BgiM09105-RA	BgiM09105	0.295576	-1.7584	0.219789	-2.18581	NA	mRNA
BgiM32945-RA	BgiM32945	0.295539	-1.75858	0.136147	-2.87676	NA	mRNA
BgiM16243-RA	BgiM16243	0.294949	-1.76146	0.163027	-2.61682	NA	mRNA
BgiM33261-RA	BgiM33261	0.293643	-1.76786	0.154673	-2.69271	NA	mRNA
BgiM00720-RA	BgiM00720	0.293367	-1.76922	0.107792	-3.21367	NA	mRNA
BgiM01085-RA	BgiM01085	0.293098	-1.77055	0.140378	-2.83261	NA	mRNA
BgiM30813-RA	BgiM30813	0.293016	-1.77095	0.1965	-2.3474	NA	mRNA
BgiM26033-RA	BgiM26033	0.292438	-1.7738	0.317094	-1.65702	NA	mRNA
BgiM13477-RA	BgiM13477	0.290902	-1.7814	0.160619	-2.63829	NA	mRNA
BgiM27984-RA	BgiM27984	0.28995	-1.78612	0.259547	-1.94593	NA	mRNA
BgiM27439-RA	BgiM27439	0.289206	-1.78983	0.138357	-2.85353	NA	mRNA
BgiM34108-RA	BgiM34108	0.288285	-1.79443	0.111185	-3.16897	NA	mRNA
BgiM26135-RA	BgiM26135	0.288228	-1.79472	0.125494	-2.99431	NA	mRNA
BgiM36456-RA	BgiM36456	0.288093	-1.79539	0.145698	-2.77894	NA	mRNA
BgiM26954-RA	BgiM26954	0.288018	-1.79577	0.159182	-2.65125	NA	mRNA
BgiM28989-RA	BgiM28989	0.287858	-1.79657	0.14239	-2.81208	NA	mRNA
BgiM26264-RA	BgiM26264	0.286649	-1.80264	0.151504	-2.72257	NA	mRNA
BgiM36347-RA	BgiM36347	0.286145	-1.80518	0.196443	-2.34782	NA	mRNA
BgiM01992-RA	BgiM01992	0.2858	-1.80692	0.112938	-3.1464	NA	mRNA
BgiM09104-RA	BgiM09104	0.283604	-1.81805	0.163022	-2.61686	NA	mRNA
BgiM36423-RA	BgiM36423	0.279608	-1.83852	0.0759212	-3.71935	NA	mRNA
BgiM31491-RA	BgiM31491	0.278609	-1.84369	0.151494	-2.72267	NA	mRNA
BgiM21461-RA	BgiM21461	0.277366	-1.85014	0.146367	-2.77233	NA	mRNA
BgiM30218-RA	BgiM30218	0.27668	-1.85371	0.228491	-2.12979	NA	mRNA
BgiM35733-RA	BgiM35733	0.274386	-1.86572	0.164897	-2.60037	NA	mRNA
BgiM12237-RA	BgiM12237	0.27404	-1.86754	0.12718	-2.97506	NA	mRNA
BgiM31974-RA	BgiM31974	0.272965	-1.87321	0.0858534	-3.54198	NA	mRNA
BgiM20912-RA	BgiM20912	0.272391	-1.87625	0.179971	-2.47417	NA	mRNA
BgiM30701-RA	BgiM30701	0.27222	-1.87716	0.215701	-2.21289	NA	mRNA
BgiM36306-RA	BgiM36306	0.272089	-1.87785	0.115863	-3.10951	NA	mRNA
BgiM27309-RA	BgiM27309	0.271673	-1.88006	0.137208	-2.86556	NA	mRNA
BgiM32452-RA	BgiM32452	0.271625	-1.88031	0.202914	-2.30106	NA	mRNA
BgiM26127-RA	BgiM26127	0.270847	-1.88445	0.20798	-2.26549	NA	mRNA
BgiM35728-RA	BgiM35728	0.270789	-1.88476	0.103636	-3.27041	NA	mRNA
BgiM35190-RA	BgiM35190	0.270719	-1.88513	0.223926	-2.15891	NA	mRNA
BgiM13209-RA	BgiM13209	0.269944	-1.88927	0.176376	-2.50327	NA	mRNA
BgiM26957-RA	BgiM26957	0.269911	-1.88945	0.175037	-2.51427	NA	mRNA
BgiM28259-RA	BgiM28259	0.269762	-1.89024	0.157826	-2.66359	NA	mRNA
BgiM11839-RA	BgiM11839	0.268268	-1.89825	0.160554	-2.63887	NA	mRNA
BgiM35196-RA	BgiM35196	0.267418	-1.90283	0.144163	-2.79423	NA	mRNA
BgiM24404-RA	BgiM24404	0.267328	-1.90332	0.193248	-2.37147	NA	mRNA
BgiM11959-RA	BgiM11959	0.266803	-1.90616	0.124218	-3.00906	NA	mRNA
BgiM10344-RA	BgiM10344	0.266783	-1.90626	0.172226	-2.53763	NA	mRNA
BgiM29867-RA	BgiM29867	0.266593	-1.90729	0.148629	-2.75021	NA	mRNA
BgiM22881-RA	BgiM22881	0.264248	-1.92004	0.193201	-2.37183	NA	mRNA
BgiM36442-RA	BgiM36442	0.26419	-1.92035	0.110128	-3.18275	NA	mRNA
BgiM08712-RA	BgiM08712	0.259146	-1.94816	0.131047	-2.93185	NA	mRNA
BgiM30217-RA	BgiM30217	0.254325	-1.97525	0.0965493	-3.37259	NA	mRNA
BgiM23819-RA	BgiM23819	0.253676	-1.97894	0.122126	-3.03356	NA	mRNA
BgiM31477-RA	BgiM31477	0.253152	-1.98192	0.15709	-2.67034	NA	mRNA
BgiM26257-RA	BgiM26257	0.252227	-1.9872	0.168839	-2.56628	NA	mRNA
BgiM14964-RA	BgiM14964	0.252106	-1.9879	0.134438	-2.89499	NA	mRNA
BgiM34632-RA	BgiM34632	0.25037	-1.99787	0.120685	-3.05068	NA	mRNA
BgiM21050-RA	BgiM21050	0.249525	-2.00274	0.118973	-3.0713	NA	mRNA
BgiM33702-RA	BgiM33702	0.24939	-2.00353	0.22541	-2.14938	NA	mRNA
BgiM36240-RA	BgiM36240	0.247625	-2.01377	0.144154	-2.79432	NA	mRNA
BgiM36321-RA	BgiM36321	0.246999	-2.01742	0.0989925	-3.33654	NA	mRNA
BgiM17916-RA	BgiM17916	0.246688	-2.01924	0.115218	-3.11756	NA	mRNA
BgiM30673-RA	BgiM30673	0.243207	-2.03974	0.156978	-2.67136	NA	mRNA
BgiM20348-RA	BgiM20348	0.241398	-2.05051	0.203835	-2.29452	NA	mRNA
BgiM34454-RA	BgiM34454	0.241124	-2.05215	0.110461	-3.17839	NA	mRNA
BgiM30786-RA	BgiM30786	0.240566	-2.05549	0.27014	-1.88822	NA	mRNA
BgiM35663-RA	BgiM35663	0.239649	-2.06101	0.167778	-2.57538	NA	mRNA
BgiM34185-RA	BgiM34185	0.239074	-2.06447	0.192164	-2.37959	NA	mRNA
BgiM14268-RA	BgiM14268	0.237756	-2.07245	0.153643	-2.70235	NA	mRNA
BgiM09119-RA	BgiM09119	0.237636	-2.07317	0.126388	-2.98407	NA	mRNA
BgiM36221-RA	BgiM36221	0.237343	-2.07495	0.140897	-2.82729	NA	mRNA
BgiM17722-RA	BgiM17722	0.235668	-2.08517	0.126693	-2.98059	NA	mRNA
BgiM20741-RA	BgiM20741	0.235423	-2.08667	0.102539	-3.28575	NA	mRNA
BgiM18080-RA	BgiM18080	0.23209	-2.10724	0.137632	-2.86111	NA	mRNA
BgiM36443-RA	BgiM36443	0.229878	-2.12106	0.113206	-3.14297	NA	mRNA
BgiM17655-RA	BgiM17655	0.228605	-2.12907	0.13334	-2.90682	NA	mRNA
BgiM34634-RA	BgiM34634	0.228196	-2.13165	0.188466	-2.40762	NA	mRNA
BgiM15556-RA	BgiM15556	0.227593	-2.13547	0.133157	-2.9088	NA	mRNA
BgiM36447-RA	BgiM36447	0.227548	-2.13576	0.0861892	-3.53635	NA	mRNA
BgiM29632-RA	BgiM29632	0.22637	-2.14324	0.244477	-2.03223	NA	mRNA
BgiM36302-RA	BgiM36302	0.226288	-2.14377	0.124908	-3.00106	NA	mRNA
BgiM08475-RA	BgiM08475	0.224468	-2.15542	0.154802	-2.69151	NA	mRNA
BgiM36305-RA	BgiM36305	0.222712	-2.16675	0.113507	-3.13914	NA	mRNA
BgiM36327-RA	BgiM36327	0.222446	-2.16847	0.12759	-2.97041	NA	mRNA
BgiM07681-RA	BgiM07681	0.222067	-2.17093	0.106273	-3.23415	NA	mRNA
BgiM36280-RA	BgiM36280	0.22168	-2.17345	0.269752	-1.8903	NA	mRNA
BgiM14954-RA	BgiM14954	0.218374	-2.19513	0.102259	-3.28971	NA	mRNA
BgiM29564-RA	BgiM29564	0.217208	-2.20285	0.0988858	-3.33809	NA	mRNA
BgiM01656-RA	BgiM01656	0.216415	-2.20813	0.138688	-2.85009	NA	mRNA
BgiM30230-RA	BgiM30230	0.21459	-2.22035	0.197668	-2.33885	NA	mRNA
BgiM13204-RA	BgiM13204	0.213409	-2.22831	0.144748	-2.78839	NA	mRNA
BgiM05524-RA	BgiM05524	0.208292	-2.26332	0.175757	-2.50835	NA	mRNA
BgiM36453-RA	BgiM36453	0.20734	-2.26993	0.0857669	-3.54344	NA	mRNA
BgiM18247-RA	BgiM18247	0.206872	-2.27319	0.0843508	-3.56746	NA	mRNA
BgiM31818-RA	BgiM31818	0.205458	-2.28308	0.23499	-2.08933	NA	mRNA
BgiM31000-RA	BgiM31000	0.20129	-2.31265	0.172065	-2.53898	NA	mRNA
BgiM27670-RA	BgiM27670	0.200624	-2.31744	0.163027	-2.61682	NA	mRNA
BgiM36403-RA	BgiM36403	0.20029	-2.31984	0.196473	-2.3476	NA	mRNA
BgiM08811-RA	BgiM08811	0.200043	-2.32161	0.111335	-3.16702	NA	mRNA
BgiM21051-RA	BgiM21051	0.198609	-2.33199	0.136282	-2.87534	NA	mRNA
BgiM18084-RA	BgiM18084	0.193069	-2.37281	0.102456	-3.28693	NA	mRNA
BgiM22286-RA	BgiM22286	0.191862	-2.38186	0.205511	-2.28271	NA	mRNA
BgiM36417-RA	BgiM36417	0.18889	-2.40438	0.184609	-2.43745	NA	mRNA
BgiM36418-RA	BgiM36418	0.188552	-2.40697	0.127239	-2.97439	NA	mRNA
BgiM34107-RA	BgiM34107	0.178961	-2.48229	0.208223	-2.2638	NA	mRNA
BgiM20539-RA	BgiM20539	0.165221	-2.59753	0.144175	-2.79411	NA	mRNA
BgiM21182-RA	BgiM21182	0.151825	-2.71952	0.156037	-2.68004	NA	mRNA
BgiM36333-RA	BgiM36333	0.144295	-2.79291	0.223772	-2.1599	NA	mRNA
BgiM20744-RA	BgiM20744	0.0972762	-3.36177	0.0928567	-3.42885	NA	mRNA
BgiM36378-RA	BgiM36378	0.0967265	-3.36995	0.143357	-2.80231	NA	mRNA
BgiM26820-RA	BgiM26820	0.0955273	-3.38794	0.0665041	-3.91041	NA	mRNA
BgiM05094-RA	BgiM05094	0.080538	-3.63419	0.11912	-3.06951	NA	mRNA
BgiM17976-RA	BgiM17976	0.0741303	-3.75379	0.065691	-3.92816	NA	mRNA
BgiM12727-RA	BgiM12727	0.293232	-1.76989	0.132102	-2.92028	nardilysin	mRNA
BgiM24439-RA	BgiM24439	0.270719	-1.88513	0.168753	-2.56701	NEP1-interacting protein 1	mRNA
BgiM33583-RA	BgiM33583	0.307586	-1.70094	0.224761	-2.15353	neprilysin-1	mRNA
BgiM33585-RA	BgiM33585	0.308602	-1.69618	0.116448	-3.10224	neprilysin-11	mRNA
BgiM34783-RA	BgiM34783	0.323347	-1.62885	0.352578	-1.50398	neurofascin	mRNA
BgiM36071-RA	BgiM36071	0.247028	-2.01725	0.114683	-3.12428	neurogenic locus notch protein 1	mRNA
BgiM28261-RA	BgiM28261	0.22716	-2.13822	0.100317	-3.31736	nitric oxide synthase	mRNA
BgiM28260-RA	BgiM28260	0.211623	-2.24043	0.157412	-2.66738	nitric oxide synthase	mRNA
BgiM10343-RA	BgiM10343	0.164543	-2.60346	0.111127	-3.16972	nuclear protein localization protein 4	mRNA
BgiM21631-RA	BgiM21631	0.31303	-1.67563	0.2164	-2.20823	nuclear valosin-containing protein	mRNA
BgiM21133-RA	BgiM21133	0.369696	-1.43559	0.263414	-1.9246	organic cation transporter protein-like isoform X1	mRNA
BgiM20477-RA	BgiM20477	0.179932	-2.47448	0.145748	-2.77845	paired box protein Pax-6	mRNA
BgiM32564-RA	BgiM32564	0.142961	-2.80631	0.188656	-2.40617	PAX-interacting protein 1	mRNA
BgiM03448-RA	BgiM03448	0.213292	-2.2291	0.155279	-2.68707	PC-esterase domain-containing protein 1A	mRNA
BgiM10381-RA	BgiM10381	0.277702	-1.84839	0.323913	-1.62632	peptidyl-prolyl cis-trans isomerase 1	mRNA
BgiM21662-RA	BgiM21662	0.387619	-1.36729	0.29854	-1.744	perivitellin-2 67 kDa subunit	mRNA
BgiM22466-RA	BgiM22466	0.236907	-2.07761	0.141552	-2.82059	peroxisomal-coenzyme A synthetase	mRNA
BgiM34279-RA	BgiM34279	0.207349	-2.26987	0.13754	-2.86207	phosphoglycerate kinase	mRNA
BgiM30733-RA	BgiM30733	0.472628	-1.08122	0.467042	-1.09838	PIH1 domain-containing protein 2	mRNA
BgiM36449-RA	BgiM36449	0.25622	-1.96455	0.153518	-2.70352	platelet endothelial aggregation receptor 1	mRNA
BgiM36328-RA	BgiM36328	0.340095	-1.55599	0.145858	-2.77736	platelet endothelial aggregation receptor 1-like isoform X2	mRNA
BgiM17446-RA	BgiM17446	0.262604	-1.92904	0.131137	-2.93086	polyamine-modulated factor 1-binding protein 1	mRNA
BgiM26137-RA	BgiM26137	0.257839	-1.95546	0.0882249	-3.50267	polycystic kidney disease protein 1-like 2 isoform X2	mRNA
BgiM31674-RA	BgiM31674	0.215637	-2.21332	0.127425	-2.97228	polyprotein	mRNA
BgiM28816-RA	BgiM28816	0.378693	-1.4009	0.32269	-1.63178	potassium channel subfamily K member 18	mRNA
BgiM14594-RA	BgiM14594	0.190449	-2.39252	0.220065	-2.184	Potassium voltage-gated channel sub KQT member 1	mRNA
BgiM13194-RA	BgiM13194	0.264308	-1.91971	0.120626	-3.05139	PQ-loop repeat-containing protein 3	mRNA
BgiM18536-RA	BgiM18536	0.398439	-1.32757	0.250983	-1.99434	PR domain zinc finger protein 1	mRNA
BgiM09008-RA	BgiM09008	0.236679	-2.079	0.147126	-2.76488	pre-B-cell leukemia transcription factor 4	mRNA
BgiM36408-RA	BgiM36408	0.180627	-2.46891	0.110159	-3.18234	properdin	mRNA
BgiM03565-RA	BgiM03565	0.345349	-1.53387	0.392524	-1.34915	protein FAM117B	mRNA
BgiM02019-RA	BgiM02019	0.430325	-1.2165	0.414656	-1.27001	protein FAM219A	mRNA
BgiM12251-RA	BgiM12251	0.253419	-1.9804	0.20142	-2.31172	protein glp-1	mRNA
BgiM14288-RA	BgiM14288	0.331037	-1.59493	0.12195	-3.03564	protein kinase C alpha type	mRNA
BgiM27170-RA	BgiM27170	0.185734	-2.42869	0.125785	-2.99096	protein kinase C-like 1	mRNA
BgiM18266-RA	BgiM18266	0.455313	-1.13507	0.410917	-1.28308	protein NipSnap 3A-like isoform X1	mRNA
BgiM12562-RA	BgiM12562	0.453037	-1.1423	0.480304	-1.05798	protein phosphatase 1 regulatory subunit 42-like isoform X1	mRNA
BgiM34665-RA	BgiM34665	0.319347	-1.6468	0.27357	-1.87002	protein pinocchio	mRNA
BgiM29741-RA	BgiM29741	0.346899	-1.52741	0.239011	-2.06485	protein polyglycylase TTLL10	mRNA
BgiM04264-RA	BgiM04264	2.4987	1.32118	2.50373	1.32408	protein sidekick-2	mRNA
BgiM05827-RA	BgiM05827	2.15113	1.1051	2.90038	1.53624	protein Tob1	mRNA
BgiM09847-RA	BgiM09847	0.285043	-1.81075	0.12857	-2.95938	proteoglycan 4	mRNA
BgiM09845-RA	BgiM09845	0.253426	-1.98036	0.219252	-2.18934	proteoglycan 4	mRNA
BgiM22813-RA	BgiM22813	2.57369	1.36384	2.81029	1.49072	proteolipid protein DM beta	mRNA
BgiM21973-RA	BgiM21973	2.20187	1.13873	2.20214	1.13891	protocadherin beta-18-like isoform X1	mRNA
BgiM21975-RA	BgiM21975	2.08108	1.05733	2.2222	1.15199	protocadherin beta-18-like isoform X1	mRNA
BgiM06152-RA	BgiM06152	0.256998	-1.96017	0.164693	-2.60215	protocadherin beta-9-like isoform X2	mRNA
BgiM22346-RA	BgiM22346	3.05019	1.6089	3.28073	1.71402	protocadherin-9	mRNA
BgiM11063-RA	BgiM11063	0.265859	-1.91127	0.229344	-2.12442	proton myo-inositol cotransporter	mRNA
BgiM16873-RA	BgiM16873	0.0534467	-4.22575	0.0829155	-3.59221	PRS7 protein	mRNA
BgiM16127-RA	BgiM16127	0.489831	-1.02964	0.47188	-1.08351	rab-like protein 2A	mRNA
BgiM24413-RA	BgiM24413	2.0812	1.05741	2.21217	1.14546	ras association domain-containing protein 9	mRNA
BgiM33733-RA	BgiM33733	0.340341	-1.55495	0.202925	-2.30098	Receptor-type tyrosine-protein phosphatase zeta	mRNA
BgiM14473-RA	BgiM14473	0.143189	-2.80401	0.212953	-2.2314	Receptor-type tyrosine-protein phosphatase zeta	mRNA
BgiM01423-RA	BgiM01423	0.410823	-1.28341	0.406198	-1.29974	regulator of G-protein signaling loco-like isoform X1	mRNA
BgiM35174-RA	BgiM35174	2.03679	1.0263	3.24329	1.69746	RNA polymerase-associated protein LEO1	mRNA
BgiM01010-RA	BgiM01010	0.437508	-1.19262	0.378324	-1.4023	S phase cyclin A-associated protein in the endoplasmic reticulum-like isoform X1	mRNA
BgiM36285-RA	BgiM36285	0.379271	-1.3987	0.283119	-1.82052	scavenger receptor class F member 1	mRNA
BgiM35618-RA	BgiM35618	0.35748	-1.48407	0.240375	-2.05664	scavenger receptor class F member 1	mRNA
BgiM07950-RA	BgiM07950	0.314401	-1.66932	0.224319	-2.15638	schlafen-like protein 1	mRNA
BgiM33815-RA	BgiM33815	0.353714	-1.49934	0.131148	-2.93073	SEC14-like protein 3	mRNA
BgiM18862-RA	BgiM18862	0.304369	-1.7161	0.24286	-2.04181	secretory immunoglobulin A-binding protein EsiB	mRNA
BgiM01164-RA	BgiM01164	28.761	4.84604	18.1025	4.17812	semaphorin-5A	mRNA
BgiM25972-RA	BgiM25972	0.406793	-1.29763	0.32727	-1.61145	separin	mRNA
BgiM18473-RA	BgiM18473	25.9018	4.69498	25.6067	4.67845	serine protease 55	mRNA
BgiM25550-RA	BgiM25550	16.0802	4.00721	21.2604	4.4101	serine protease 56	mRNA
BgiM23100-RA	BgiM23100	0.269348	-1.89246	0.105478	-3.24498	serine/threonine-protein kinase DCLK1	mRNA
BgiM13449-RA	BgiM13449	3.64899	1.8675	2.94624	1.55888	serine/threonine-protein kinase Sgk1-like isoform X1	mRNA
BgiM04901-RA	BgiM04901	0.0684756	-3.86827	0.0259144	-5.2701	serine/threonine-protein kinase stk11	mRNA
BgiM21654-RA	BgiM21654	0.286305	-1.80438	0.110687	-3.17545	sodium- and chloride-dependent taurine transporter	mRNA
BgiM21655-RA	BgiM21655	0.200155	-2.32081	0.0821265	-3.60601	sodium- and chloride-dependent taurine transporter	mRNA
BgiM24405-RA	BgiM24405	0.32807	-1.60792	0.153921	-2.69973	sodium/hydrogen exchanger 10	mRNA
BgiM16951-RA	BgiM16951	0.293024	-1.77091	0.131033	-2.932	solute carrier family 12 member 4	mRNA
BgiM07833-RA	BgiM07833	0.222161	-2.17032	0.201138	-2.31375	solute carrier family 25 member 45	mRNA
BgiM35638-RA	BgiM35638	0.279525	-1.83895	0.11699	-3.09554	Somatostatin receptor type 2	mRNA
BgiM35667-RA	BgiM35667	0.253172	-1.98181	0.166264	-2.58845	Somatostatin receptor type 2	mRNA
BgiM34064-RA	BgiM34064	0.386215	-1.37252	0.338595	-1.56237	spermatogenesis-associated serine-rich protein 2-like isoform X1	mRNA
BgiM04767-RA	BgiM04767	0.373071	-1.42248	0.205695	-2.28142	sphingomyelin synthase-related 1	mRNA
BgiM33698-RA	BgiM33698	0.339086	-1.56028	0.279369	-1.83976	stabilin-2-like isoform X2	mRNA
BgiM32002-RA	BgiM32002	0.227523	-2.13591	0.120947	-3.04755	stimulated by retinoic acid 6 protein	mRNA
BgiM05367-RA	BgiM05367	0.300298	-1.73553	0.18949	-2.39981	substance-K receptor	mRNA
BgiM24845-RA	BgiM24845	0.267581	-1.90196	0.0868586	-3.52519	sulfate transporter	mRNA
BgiM12817-RA	BgiM12817	0.345889	-1.53162	0.245215	-2.02788	synaptonemal complex central element protein 2	mRNA
BgiM24901-RA	BgiM24901	0.282487	-1.82374	0.107943	-3.21166	telomere repeats-binding bouquet formation protein 1	mRNA
BgiM14695-RA	BgiM14695	0.273227	-1.87183	0.125839	-2.99034	tetra-peptide repeat homeobox protein 1	mRNA
BgiM31678-RA	BgiM31678	0.357534	-1.48385	0.193256	-2.37142	tetraspanin	mRNA
BgiM30490-RA	BgiM30490	0.326895	-1.6131	0.240134	-2.05809	tetraspanin-18	mRNA
BgiM34760-RA	BgiM34760	2.54543	1.34791	3.97855	1.99224	tetraspanin-8	mRNA
BgiM11654-RA	BgiM11654	0.350543	-1.51234	0.210698	-2.24675	tetratricopeptide repeat protein 25-like isoform X1	mRNA
BgiM28068-RA	BgiM28068	2.24942	1.16955	2.48548	1.31352	TLR cluster2 member 3	mRNA
BgiM33042-RA	BgiM33042	0.395098	-1.33972	0.313765	-1.67225	trafficking kinesin-binding protein 1-like isoform X4	mRNA
BgiM12947-RA	BgiM12947	0.294104	-1.7656	0.106222	-3.23485	transient receptor potential cation channel subfamily A member 1	mRNA
BgiM13808-RA	BgiM13808	0.453343	-1.14133	0.284839	-1.81178	transient receptor potential cation channel subfamily A member 1-like isoform X1	mRNA
BgiM11884-RA	BgiM11884	0.165328	-2.5966	0.20423	-2.29174	transient receptor potential cation channel subfamily M member 1	mRNA
BgiM04880-RA	BgiM04880	0.376278	-1.41013	0.403701	-1.30864	transmembrane channel-like protein 5 isoform X1	mRNA
BgiM31652-RA	BgiM31652	0.375849	-1.41178	0.382631	-1.38598	transmembrane protease serine 9	mRNA
BgiM31830-RA	BgiM31830	0.203621	-2.29604	0.115239	-3.1173	transmembrane protein 256	mRNA
BgiM14002-RA	BgiM14002	0.408052	-1.29318	0.216484	-2.20767	transmembrane protein 65	mRNA
BgiM22417-RA	BgiM22417	0.318644	-1.64998	0.176733	-2.50035	tRNA 2-thiocytidine biosynthesis protein ttcA	mRNA
BgiM08754-RA	BgiM08754	0.390443	-1.35681	0.308794	-1.69528	tubulin polyglutamylase TTLL5-like isoform X3	mRNA
BgiM16490-RA	BgiM16490	2.41691	1.27316	2.5402	1.34494	two pore calcium channel protein 2	mRNA
BgiM24547-RA	BgiM24547	3.24464	1.69806	4.88869	2.28945	tyrosine-protein kinase JAK2	mRNA
BgiM13922-RA	BgiM13922	0.231798	-2.10906	0.138817	-2.84875	UPF0691 protein	mRNA
BgiM12520-RA	BgiM12520	0.0445302	-4.48907	0.0686667	-3.86425	vitellogenin-4	mRNA
BgiM28451-RA	BgiM28451	0.123217	-3.02073	0.111001	-3.17135	WD repeat-containing protein 62	mRNA
BgiM32798-RA	BgiM32798	0.46721	-1.09786	0.339323	-1.55927	Zinc finger b-box domain containing protein 1	mRNA
BgiM35270-RA	BgiM35270	0.356608	-1.48759	0.206949	-2.27265	zinc finger CCHC-type and RNA-binding motif-containing protein 1	mRNA
BgiM29916-RA	BgiM29916	0.438086	-1.19071	0.427779	-1.22506	zinc finger protein 239	mRNA
BgiM28876-RA	BgiM28876	0.379845	-1.39652	0.302851	-1.72332	zinc finger protein 664-like isoform X2	mRNA
BgiM33215-RA	BgiM33215	0.358875	-1.47845	0.285845	-1.80669	zinc finger protein 729	mRNA
BgiM25637-RA	BgiM25637	0.280323	-1.83484	0.320111	-1.64336	zinc transporter ZIP10	mRNA

## Sheet: c-2-40 dpi only
Table S9. Summary of the differentially expressed genes in the iM line infected with E. paraensei at different time point
Transcript ID	GeneID	FC(iM line vs. Ep_2dpi)	log2FC(iM line vs. Ep_2dpi)	FC(iM line vs. Ep_40dpi)	log2FC(iM line vs. Ep_40dpi)	Annotation	Transcript Type
BgiM27966-RA	BgiM27966	18.7179	4.22634	0.0560839	-4.15627	Carbonic anhydrase 14	mRNA
BgiM27891-RA	BgiM27891	2.79866	1.48473	0.442814	-1.17523	extensin-2-like isoform X2	mRNA
BgiM07786-RA	BgiM07786	23.2353	4.53825	0.100555	-3.31394	Glutamate carboxypeptidase 2	mRNA
BgiM15204-RA	BgiM15204	0.0181276	-5.78567	0.271224	-1.88245	lactase-phlorizin hydrolase	mRNA
BgiM15495-RA	BgiM15495	2.11634	1.08157	0.287079	-1.80048	major Facilitator-like protein 5	mRNA
BgiM09216-RA	BgiM09216	21.6773	4.43811	0.0353979	-4.82019	Multidrug resistance-associated protein 1	mRNA
BgiM00162-RA	BgiM00162	73.2459	6.19468	0.0500733	-4.31982	NA	mRNA
BgiM32832-RA	BgiM32832	52.5296	5.71506	0.00528436	-7.56405	NA	mRNA
BgiM11425-RA	BgiM11425	44.8263	5.48627	0.00754532	-7.0502	NA	mRNA
BgiM16750-RA	BgiM16750	20.324	4.34511	0.0558294	-4.16283	NA	mRNA
BgiM19360-RA	BgiM19360	18.0923	4.17731	0.0170707	-5.87233	NA	mRNA
BgiM35791-RA	BgiM35791	0.37394	-1.41912	0.201466	-2.31139	NA	mRNA
BgiM11279-RA	BgiM11279	0.0871188	-3.52087	0.0489123	-4.35366	NA	mRNA
BgiM23530-RA	BgiM23530	0.0639413	-3.96711	0.00505721	-7.62744	NA	mRNA
BgiM23560-RA	BgiM23560	0.0485353	-4.36482	0.0990466	-3.33575	NA	mRNA
BgiM31436-RA	BgiM31436	0.0113111	-6.46612	0.0384006	-4.70273	NA	mRNA
BgiM31703-RA	BgiM31703	19.2395	4.266	0.177247	-2.49617	nose resistant to fluoxetine protein 6	mRNA
BgiM15709-RA	BgiM15709	18.3926	4.20105	0.0102869	-6.60305	organic cation transporter protein	mRNA
BgiM24488-RA	BgiM24488	0.499193	-1.00233	2.0365	1.02609	proteoglycan 4	mRNA
BgiM25934-RA	BgiM25934	0.0538166	-4.21581	0.0356679	-4.80923	serine carboxypeptidase CPVL	mRNA
BgiM03415-RA	BgiM03415	65.6645	6.03704	0.0668749	-3.90239	solute carrier family 23 member 2	mRNA
BgiM25331-RA	BgiM25331	0.0565258	-4.14495	0.116046	-3.10723	transmembrane protease serine 3	mRNA
BgiM22856-RA	BgiM22856	0.245581	-2.02573	16.5516	4.0489	U3-aranetoxin-Ce1a-like isoform X1	mRNA
BgiM15414-RA	BgiM15414	11.1471	3.4786	0.108497	-3.20428	Williams-Beuren syndrome chromosomal region 27 protein	mRNA

## Sheet: d-8-40 dpi only
Table S9. Summary of the differentially expressed genes in the iM line infected with E. paraensei at different time point
Transcript ID	GeneID	FC(iM line vs. Ep_8dpe)	log2FC(iM line vs. Ep_8dpe)	FC(iM line vs. Ep_40dpe)	log2FC(iM line vs. Ep_40dpe)	Annotation	Transcript Type
BgiM35790-RA	BgiM35790	14.9198	3.89916	0.0312068	-5.00199	3-[(3aS 4S 7aS)-7a-methyl-1 5-dioxo-octahydro-1H-inden-4-yl]propanoyl:CoA ligase	mRNA
BgiM09041-RA	BgiM09041	8.42315	3.07436	0.0850081	-3.55626	39S ribosomal protein L46 mitochondrial	mRNA
BgiM20370-RA	BgiM20370	16.5555	4.04924	19.117	4.25678	A disintegrin and metalloproteinase with thrombospondin motifs 12	mRNA
BgiM23240-RA	BgiM23240	16.4771	4.04239	0.0134854	-6.21246	acid-sensing ion channel 1	mRNA
BgiM33784-RA	BgiM33784	0.307048	-1.70347	4.34897	2.12067	ADAM family mig-17-like isoform X2	mRNA
BgiM22155-RA	BgiM22155	0.246268	-2.0217	0.171363	-2.54487	adhesion G-protein coupled receptor F1	mRNA
BgiM24963-RA	BgiM24963	0.153959	-2.69938	0.0420483	-4.57181	alpha-amylase family glycosyl hydrolase	mRNA
BgiM12325-RA	BgiM12325	10.1922	3.3494	0.0183234	-5.77017	amiloride-sensitive sodium channel subunit gamma-2	mRNA
BgiM14387-RA	BgiM14387	13.7017	3.77628	0.0218102	-5.51886	aminopeptidase N	mRNA
BgiM22294-RA	BgiM22294	0.141055	-2.82567	0.0384114	-4.70232	arginine kinase	mRNA
BgiM18879-RA	BgiM18879	0.453212	-1.14174	3.55989	1.83183	ATP-dependent DNA helicase Q4	mRNA
BgiM01197-RA	BgiM01197	7.32861	2.87354	0.166437	-2.58695	B1-hordein	mRNA
BgiM19447-RA	BgiM19447	0.194495	-2.3622	0.0176024	-5.82809	baculoviral IAP repeat-containing protein 3	mRNA
BgiM30182-RA	BgiM30182	9.75587	3.28627	0.0695777	-3.84523	Bestrophin-3	mRNA
BgiM32122-RA	BgiM32122	12.2868	3.61904	0.0443028	-4.49646	beta-1 4-galactosyltransferase 2-like isoform X1	mRNA
BgiM29711-RA	BgiM29711	72.5149	6.18021	0.308437	-1.69695	BgMFREP20.1	mRNA
BgiM05629-RA	BgiM05629	0.195257	-2.35655	0.0494265	-4.33857	BgMsFReDn3	mRNA
BgiM15415-RA	BgiM15415	0.053737	-4.21794	0.0116173	-6.42758	bone morphogenetic protein 1	mRNA
BgiM29800-RA	BgiM29800	15.2148	3.9274	0.111903	-3.15968	C-type lectin domain family 6 member A	mRNA
BgiM15261-RA	BgiM15261	0.242428	-2.04437	0.029374	-5.08931	catalase	mRNA
BgiM33490-RA	BgiM33490	15.8892	3.98998	0.0685347	-3.86702	cell wall protein DAN4	mRNA
BgiM33491-RA	BgiM33491	14.9867	3.90561	0.0757768	-3.7221	cell wall protein DAN4	mRNA
BgiM13734-RA	BgiM13734	2.11577	1.08118	0.388762	-1.36304	cell wall protein DAN4-like isoform X2	mRNA
BgiM10604-RA	BgiM10604	0.24467	-2.03109	0.0326892	-4.93504	chymotrypsin-like elastase family member 2A	mRNA
BgiM10131-RA	BgiM10131	37.5679	5.23143	12.8195	3.68027	collagen alpha-6(VI) chain	mRNA
BgiM19490-RA	BgiM19490	0.125506	-2.99417	0.0205772	-5.60281	complement component c3	mRNA
BgiM01319-RA	BgiM01319	0.173445	-2.52745	0.0445367	-4.48886	corticotropin-releasing factor receptor 2	mRNA
BgiM20995-RA	BgiM20995	23.3461	4.54511	0.0154869	-6.01281	crustapain	mRNA
BgiM01660-RA	BgiM01660	0.172775	-2.53303	0.0186826	-5.74216	cylicin-1	mRNA
BgiM09574-RA	BgiM09574	0.128952	-2.95509	0.125023	-2.99974	cytochrome P450 2J1	mRNA
BgiM11832-RA	BgiM11832	0.297343	-1.7498	0.195951	-2.35144	delta-like protein C isoform X1	mRNA
BgiM11073-RA	BgiM11073	15.8163	3.98334	0.0891579	-3.48749	deoxyribonuclease-1	mRNA
BgiM34836-RA	BgiM34836	2.45868	1.29788	0.296582	-1.7535	DG5 microsatellite sequence	mRNA
BgiM10972-RA	BgiM10972	0.167233	-2.58007	0.0114996	-6.44227	DNA-directed RNA polymerase II subunit RPB1	mRNA
BgiM10971-RA	BgiM10971	0.113082	-3.14455	0.0170636	-5.87294	DNA-directed RNA polymerase II subunit RPB1-like X1	mRNA
BgiM29584-RA	BgiM29584	0.128185	-2.9637	0.0137243	-6.18713	dual specificity protein kinase shkc-like isoform x2	mRNA
BgiM35028-RA	BgiM35028	0.158194	-2.66023	0.0417985	-4.58041	dynein heavy chain 6 axonemal	mRNA
BgiM14111-RA	BgiM14111	0.213301	-2.22904	0.0235884	-5.40578	E3 ubiquitin-protein ligase RNF4	mRNA
BgiM19825-RA	BgiM19825	0.228299	-2.13101	0.0241826	-5.36988	endonuclease G mitochondrial	mRNA
BgiM19827-RA	BgiM19827	0.178557	-2.48554	0.0169056	-5.88636	endonuclease G mitochondrial	mRNA
BgiM19826-RA	BgiM19826	0.16946	-2.56098	0.0206048	-5.60088	endonuclease G mitochondrial	mRNA
BgiM04288-RA	BgiM04288	13.8947	3.79646	0.00246379	-8.6649	endothelin-converting enzyme-like 1	mRNA
BgiM32822-RA	BgiM32822	2.00372	1.00268	2.07398	1.0524	extensin	mRNA
BgiM00340-RA	BgiM00340	0.261278	-1.93634	0.0198383	-5.65557	F-box only protein 39	mRNA
BgiM33389-RA	BgiM33389	0.131277	-2.92932	0.0320455	-4.96373	fibrinogen-related molecule	mRNA
BgiM14438-RA	BgiM14438	0.0844007	-3.5666	2.3626	1.24038	fibrinogen-related protein K2 precursor	mRNA
BgiM28349-RA	BgiM28349	22.9617	4.52116	0.0577567	-4.11387	fibropellin-1	mRNA
BgiM13314-RA	BgiM13314	0.291776	-1.77707	0.0188912	-5.72614	fibrous sheath CABYR-binding protein	mRNA
BgiM13316-RA	BgiM13316	0.299291	-1.74038	0.0140222	-6.15615	fibrous sheath CABYR-binding protein-like X2	mRNA
BgiM07124-RA	BgiM07124	0.154265	-2.69652	0.0152299	-6.03695	FK506-binding protein 5	mRNA
BgiM22840-RA	BgiM22840	0.0996441	-3.32707	0.00186215	-9.06881	GATA zinc finger domain-containing protein 15	mRNA
BgiM33888-RA	BgiM33888	9.22354	3.20532	6.92481	2.79177	GIMAP	mRNA
BgiM23894-RA	BgiM23894	0.166959	-2.58244	0.0194141	-5.68675	glutaredoxin-2	mRNA
BgiM29077-RA	BgiM29077	0.225725	-2.14736	0.0344612	-4.85888	histone H2B.2 sperm	mRNA
BgiM36338-RA	BgiM36338	0.112213	-3.15569	0.024673	-5.34092	HMCN	mRNA
BgiM10708-RA	BgiM10708	0.245105	-2.02853	0.0318567	-4.97226	homeotic protein female sterile	mRNA
BgiM09936-RA	BgiM09936	0.249188	-2.0047	0.0569248	-4.1348	hydrolase PNKD	mRNA
BgiM10723-RA	BgiM10723	8.1592	3.02843	2.25124	1.17072	hyphal wall protein 2	mRNA
BgiM03186-RA	BgiM03186	0.185327	-2.43185	0.0180306	-5.79341	junction-mediating and -regulatory protein	mRNA
BgiM35227-RA	BgiM35227	0.218458	-2.19457	0.0353412	-4.8225	kelch-like protein 10	mRNA
BgiM01207-RA	BgiM01207	0.192196	-2.37935	0.046629	-4.42263	kelch-like protein 10 isoform X1	mRNA
BgiM20177-RA	BgiM20177	0.164917	-2.60019	0.0287034	-5.12263	kelch-like protein 21	mRNA
BgiM35108-RA	BgiM35108	0.0988212	-3.33904	0.0298678	-5.06527	kelch-like protein 40	mRNA
BgiM19096-RA	BgiM19096	0.241802	-2.0481	0.0397098	-4.65436	kelch-like protein 8	mRNA
BgiM21139-RA	BgiM21139	8.13175	3.02357	9.05388	3.17854	ladderlectin	mRNA
BgiM30039-RA	BgiM30039	2.61417	1.38636	2.21411	1.14672	lectin BRA-3	mRNA
lncRNA15	-	0.169717	-2.5588	0.0132412	-6.23882	lncRNA15	lncRNA
lncRNA507	-	0.150887	-2.72846	0.0136794	-6.19185	lncRNA507	lncRNA
BgiM13764-RA	BgiM13764	10.7652	3.42831	0.0102619	-6.60656	low-density lipoprotein receptor	mRNA
BgiM23649-RA	BgiM23649	0.228194	-2.13167	0.0816824	-3.61383	Malate dehydrogenase cytoplasmic	mRNA
BgiM04788-RA	BgiM04788	0.157473	-2.66682	0.126757	-2.97987	meiosis-specific with OB domain-containing protein	mRNA
BgiM36123-RA	BgiM36123	0.181263	-2.46384	0.463752	-1.10857	mitochondrial coenzyme a transporter slc25a42	mRNA
BgiM00806-RA	BgiM00806	0.172779	-2.533	0.0474866	-4.39634	mitogen-activated protein kinase-binding protein 1	mRNA
BgiM32737-RA	BgiM32737	35.3424	5.14333	0.0757141	-3.72329	monocarboxylate transporter 2-like isoform X1	mRNA
BgiM09123-RA	BgiM09123	13.9013	3.79715	0.108968	-3.19802	multicystatin-like isoform X2	mRNA
BgiM14905-RA	BgiM14905	0.153579	-2.70295	0.0380922	-4.71436	myosin light chain kinase	mRNA
BgiM33369-RA	BgiM33369	109.235	6.77129	84.5047	6.40096	NA	mRNA
BgiM33367-RA	BgiM33367	87.3696	6.44906	78.2719	6.29042	NA	mRNA
BgiM33366-RA	BgiM33366	49.9029	5.64105	59.3119	5.89025	NA	mRNA
BgiM31406-RA	BgiM31406	19.6098	4.2935	0.0154335	-6.01779	NA	mRNA
BgiM33787-RA	BgiM33787	17.6463	4.1413	0.00652798	-7.25915	NA	mRNA
BgiM18802-RA	BgiM18802	16.1533	4.01375	0.0120738	-6.37198	NA	mRNA
BgiM18804-RA	BgiM18804	15.486	3.9529	0.0149426	-6.06442	NA	mRNA
BgiM29050-RA	BgiM29050	14.3006	3.83801	0.146092	-2.77505	NA	mRNA
BgiM31440-RA	BgiM31440	12.5431	3.64882	0.00762026	-7.03594	NA	mRNA
BgiM32579-RA	BgiM32579	12.1842	3.60693	0.0352255	-4.82724	NA	mRNA
BgiM35369-RA	BgiM35369	11.9238	3.57577	0.029779	-5.06956	NA	mRNA
BgiM21462-RA	BgiM21462	11.527	3.52695	0.11672	-3.09887	NA	mRNA
BgiM29026-RA	BgiM29026	10.5455	3.39855	0.215182	-2.21637	NA	mRNA
BgiM20887-RA	BgiM20887	10.4473	3.38505	0.00717795	-7.12221	NA	mRNA
BgiM35153-RA	BgiM35153	10.3637	3.37347	0.0227733	-5.45651	NA	mRNA
BgiM32078-RA	BgiM32078	10.1687	3.34607	0.0588646	-4.08646	NA	mRNA
BgiM03700-RA	BgiM03700	9.0485	3.17768	0.0131493	-6.24887	NA	mRNA
BgiM18837-RA	BgiM18837	8.36436	3.06426	0.0256507	-5.28486	NA	mRNA
BgiM18838-RA	BgiM18838	7.31103	2.87007	0.00228193	-8.77553	NA	mRNA
BgiM25115-RA	BgiM25115	3.1932	1.675	0.210859	-2.24565	NA	mRNA
BgiM30801-RA	BgiM30801	2.59205	1.3741	2.11637	1.08159	NA	mRNA
BgiM28725-RA	BgiM28725	2.53481	1.34188	0.419657	-1.25272	NA	mRNA
BgiM30960-RA	BgiM30960	2.46444	1.30126	2.01534	1.01102	NA	mRNA
BgiM06421-RA	BgiM06421	2.09446	1.06658	2.20152	1.1385	NA	mRNA
BgiM03184-RA	BgiM03184	0.291148	-1.78018	0.0160237	-5.96365	NA	mRNA
BgiM04822-RA	BgiM04822	0.264946	-1.91623	0.0458251	-4.44772	NA	mRNA
BgiM27887-RA	BgiM27887	0.264855	-1.91672	0.0181062	-5.78738	NA	mRNA
BgiM34130-RA	BgiM34130	0.246369	-2.02111	0.0441599	-4.50112	NA	mRNA
BgiM25662-RA	BgiM25662	0.239026	-2.06476	0.448248	-1.15763	NA	mRNA
BgiM26831-RA	BgiM26831	0.227936	-2.1333	0.0404764	-4.62677	NA	mRNA
BgiM06715-RA	BgiM06715	0.226477	-2.14256	0.232623	-2.10393	NA	mRNA
BgiM01765-RA	BgiM01765	0.22339	-2.16236	0.0200707	-5.63877	NA	mRNA
BgiM29110-RA	BgiM29110	0.220264	-2.18269	0.0242503	-5.36585	NA	mRNA
BgiM17046-RA	BgiM17046	0.220122	-2.18363	0.0438128	-4.5125	NA	mRNA
BgiM34453-RA	BgiM34453	0.217031	-2.20403	0.131894	-2.92255	NA	mRNA
BgiM25713-RA	BgiM25713	0.211075	-2.24417	0.0342366	-4.86832	NA	mRNA
BgiM10345-RA	BgiM10345	0.210784	-2.24616	0.140786	-2.82842	NA	mRNA
BgiM35632-RA	BgiM35632	0.207739	-2.26716	0.0518415	-4.26975	NA	mRNA
BgiM04440-RA	BgiM04440	0.205131	-2.28538	0.0447743	-4.48119	NA	mRNA
BgiM16114-RA	BgiM16114	0.204837	-2.28745	0.0539215	-4.213	NA	mRNA
BgiM26036-RA	BgiM26036	0.204792	-2.28777	0.0129027	-6.27618	NA	mRNA
BgiM08682-RA	BgiM08682	0.204775	-2.28789	0.0112715	-6.47118	NA	mRNA
BgiM14048-RA	BgiM14048	0.203312	-2.29823	0.0224562	-5.47674	NA	mRNA
BgiM08679-RA	BgiM08679	0.202093	-2.30691	0.0127157	-6.29724	NA	mRNA
BgiM32297-RA	BgiM32297	0.201979	-2.30772	0.0258835	-5.27182	NA	mRNA
BgiM25303-RA	BgiM25303	0.19928	-2.32713	0.0211799	-5.56116	NA	mRNA
BgiM31732-RA	BgiM31732	0.191637	-2.38355	0.0336708	-4.89236	NA	mRNA
BgiM17555-RA	BgiM17555	0.19101	-2.38828	0.0154701	-6.01437	NA	mRNA
BgiM20167-RA	BgiM20167	0.190356	-2.39323	0.01057	-6.56387	NA	mRNA
BgiM00277-RA	BgiM00277	0.185996	-2.42666	0.0571929	-4.12802	NA	mRNA
BgiM16727-RA	BgiM16727	0.183162	-2.44881	0.0458813	-4.44595	NA	mRNA
BgiM22111-RA	BgiM22111	0.182363	-2.45511	0.0367315	-4.76684	NA	mRNA
BgiM23757-RA	BgiM23757	0.181056	-2.46549	0.0143869	-6.1191	NA	mRNA
BgiM00350-RA	BgiM00350	0.179994	-2.47398	0.0156885	-5.99415	NA	mRNA
BgiM11048-RA	BgiM11048	0.17764	-2.49297	0.0434408	-4.52481	NA	mRNA
BgiM21675-RA	BgiM21675	0.177627	-2.49308	0.0468887	-4.41462	NA	mRNA
BgiM20756-RA	BgiM20756	0.177318	-2.49559	0.0176232	-5.82638	NA	mRNA
BgiM06195-RA	BgiM06195	0.177124	-2.49716	0.0222573	-5.48958	NA	mRNA
BgiM01167-RA	BgiM01167	0.175154	-2.5133	0.00971096	-6.68617	NA	mRNA
BgiM03412-RA	BgiM03412	0.173116	-2.53019	0.0129026	-6.2762	NA	mRNA
BgiM28100-RA	BgiM28100	0.171537	-2.54341	0.0174994	-5.83655	NA	mRNA
BgiM14047-RA	BgiM14047	0.169586	-2.55991	0.0102891	-6.60274	NA	mRNA
BgiM27975-RA	BgiM27975	0.168924	-2.56556	0.0190099	-5.7171	NA	mRNA
BgiM26878-RA	BgiM26878	0.168606	-2.56827	0.0427647	-4.54744	NA	mRNA
BgiM28060-RA	BgiM28060	0.166544	-2.58602	0.0205266	-5.60636	NA	mRNA
BgiM11958-RA	BgiM11958	0.16597	-2.59101	0.0148868	-6.06982	NA	mRNA
BgiM31291-RA	BgiM31291	0.16492	-2.60016	0.0399485	-4.64571	NA	mRNA
BgiM35042-RA	BgiM35042	0.163846	-2.60959	0.011595	-6.43035	NA	mRNA
BgiM18742-RA	BgiM18742	0.160606	-2.6384	0.0378273	-4.72443	NA	mRNA
BgiM10503-RA	BgiM10503	0.158479	-2.65764	0.0463645	-4.43084	NA	mRNA
BgiM28137-RA	BgiM28137	0.158393	-2.65842	0.0137966	-6.17955	NA	mRNA
BgiM24795-RA	BgiM24795	0.153725	-2.70158	0.0371079	-4.75213	NA	mRNA
BgiM01654-RA	BgiM01654	0.151693	-2.72077	0.00905644	-6.78684	NA	mRNA
BgiM02536-RA	BgiM02536	0.150175	-2.73528	0.0244449	-5.35432	NA	mRNA
BgiM18496-RA	BgiM18496	0.150093	-2.73607	0.0291406	-5.10083	NA	mRNA
BgiM26076-RA	BgiM26076	0.149774	-2.73914	0.0174247	-5.84272	NA	mRNA
BgiM18781-RA	BgiM18781	0.148563	-2.75085	0.0213727	-5.54809	NA	mRNA
BgiM25714-RA	BgiM25714	0.147344	-2.76274	0.0167848	-5.8967	NA	mRNA
BgiM32223-RA	BgiM32223	0.145534	-2.78057	0.0256543	-5.28465	NA	mRNA
BgiM14957-RA	BgiM14957	0.144528	-2.79058	0.0534737	-4.22503	NA	mRNA
BgiM15206-RA	BgiM15206	0.143084	-2.80506	0.0197232	-5.66397	NA	mRNA
BgiM14618-RA	BgiM14618	0.141023	-2.826	0.0529473	-4.2393	NA	mRNA
BgiM22736-RA	BgiM22736	0.140727	-2.82903	0.0511855	-4.28812	NA	mRNA
BgiM34549-RA	BgiM34549	0.139385	-2.84285	0.0173301	-5.85058	NA	mRNA
BgiM30451-RA	BgiM30451	0.138775	-2.84918	0.0139778	-6.16072	NA	mRNA
BgiM09402-RA	BgiM09402	0.137337	-2.86421	0.00831902	-6.90937	NA	mRNA
BgiM20639-RA	BgiM20639	0.135828	-2.88015	0.00626022	-7.31957	NA	mRNA
BgiM02104-RA	BgiM02104	0.135602	-2.88255	0.0517346	-4.27273	NA	mRNA
BgiM24002-RA	BgiM24002	0.134798	-2.89113	0.0267643	-5.22355	NA	mRNA
BgiM16804-RA	BgiM16804	0.134586	-2.8934	0.017394	-5.84526	NA	mRNA
BgiM22746-RA	BgiM22746	0.134043	-2.89923	0.0420561	-4.57154	NA	mRNA
BgiM22503-RA	BgiM22503	0.133782	-2.90205	0.0271215	-5.20442	NA	mRNA
BgiM30114-RA	BgiM30114	0.131812	-2.92344	0.0154249	-6.0186	NA	mRNA
BgiM15635-RA	BgiM15635	0.131713	-2.92454	0.0488153	-4.35652	NA	mRNA
BgiM32416-RA	BgiM32416	0.131241	-2.92971	0.0400893	-4.64064	NA	mRNA
BgiM21512-RA	BgiM21512	0.127057	-2.97645	0.0212986	-5.5531	NA	mRNA
BgiM21889-RA	BgiM21889	0.126515	-2.98262	0.175723	-2.50863	NA	mRNA
BgiM17162-RA	BgiM17162	0.126503	-2.98275	0.0456773	-4.45238	NA	mRNA
BgiM02902-RA	BgiM02902	0.126466	-2.98318	0.00805415	-6.95605	NA	mRNA
BgiM27977-RA	BgiM27977	0.12349	-3.01754	0.0283237	-5.14185	NA	mRNA
BgiM14617-RA	BgiM14617	0.12212	-3.03362	0.0168202	-5.89366	NA	mRNA
BgiM23756-RA	BgiM23756	0.120341	-3.0548	0.027311	-5.19437	NA	mRNA
BgiM18916-RA	BgiM18916	0.109151	-3.19561	0.0423419	-4.56177	NA	mRNA
BgiM30216-RA	BgiM30216	0.103459	-3.27287	0.0357615	-4.80545	NA	mRNA
BgiM27691-RA	BgiM27691	0.099952	-3.32262	0.0529805	-4.23839	NA	mRNA
BgiM35341-RA	BgiM35341	14.8549	3.89287	0.0430664	-4.53729	ovulation prohormone	mRNA
BgiM17652-RA	BgiM17652	0.145133	-2.78455	0.0645929	-3.95248	PEBP1	mRNA
BgiM15700-RA	BgiM15700	0.175936	-2.50687	0.0817709	-3.61227	phosphoglycerate kinase	mRNA
BgiM06101-RA	BgiM06101	0.263861	-1.92215	0.0524306	-4.25345	phospholipid scramblase 1	mRNA
BgiM17161-RA	BgiM17161	2.21871	1.14972	3.84051	1.9413	Plasma kallikrein	mRNA
BgiM22309-RA	BgiM22309	0.181823	-2.45939	0.0229458	-5.44563	polyadenylate-binding protein 3	mRNA
BgiM26173-RA	BgiM26173	0.156966	-2.67148	0.0425961	-4.55313	Polyadenylate-binding protein 4	mRNA
BgiM33124-RA	BgiM33124	13.0274	3.70347	0.102043	-3.29275	polypeptide N-acetylgalactosaminyltransferase 5	mRNA
BgiM10991-RA	BgiM10991	0.185548	-2.43013	0.0445774	-4.48754	Protein atp6v1fnb	mRNA
BgiM06982-RA	BgiM06982	0.190351	-2.39327	0.0281872	-5.14882	Protein disulfide-isomerase A5	mRNA
BgiM06983-RA	BgiM06983	0.1777	-2.49248	0.0295174	-5.08229	protein disulfide-isomerase A5-like isoform X2	mRNA
BgiM30022-RA	BgiM30022	0.319483	-1.64619	0.499112	-1.00256	protein maelstrom	mRNA
BgiM00595-RA	BgiM00595	0.150787	-2.72942	0.0322344	-4.95526	protein pf14_0175	mRNA
BgiM00445-RA	BgiM00445	0.137942	-2.85786	0.0376089	-4.73278	protein toll	mRNA
BgiM19784-RA	BgiM19784	0.194748	-2.36032	0.0547989	-4.18971	radial spoke head 1	mRNA
BgiM34928-RA	BgiM34928	0.121794	-3.03748	0.0151247	-6.04695	Rho GTPase-activating protein 18	mRNA
BgiM25297-RA	BgiM25297	2.37385	1.24723	6.19013	2.62997	secretory phospholipase A2 receptor	mRNA
BgiM10973-RA	BgiM10973	0.152806	-2.71023	0.0125002	-6.32191	serine-rich adhesin for platelets	mRNA
BgiM28948-RA	BgiM28948	0.221539	-2.17437	0.0623089	-4.00442	serine/arginine repetitive matrix protein 5	mRNA
BgiM08780-RA	BgiM08780	0.210255	-2.24979	0.0235617	-5.40741	serine/arginine-rich splicing factor 2	mRNA
BgiM08781-RA	BgiM08781	0.156143	-2.67906	0.0134202	-6.21945	serine/arginine-rich splicing factor 2	mRNA
BgiM14492-RA	BgiM14492	46.3787	5.53539	133.028	7.05558	serine/threonine-protein phosphatase 6 regulatory ankyrin repeat subunit B	mRNA
BgiM02571-RA	BgiM02571	0.248278	-2.00997	0.0677842	-3.88291	serum response factor-binding protein 1	mRNA
BgiM29384-RA	BgiM29384	17.5714	4.13515	0.0758823	-3.72009	sialin	mRNA
BgiM32914-RA	BgiM32914	8.02661	3.00479	0.155918	-2.68114	sialin	mRNA
BgiM29134-RA	BgiM29134	13.1265	3.71441	0.02052	-5.60683	sialin-like isoform X2	mRNA
BgiM05375-RA	BgiM05375	11.5254	3.52674	0.0989395	-3.33731	sodium-coupled monocarboxylate transporter 2	mRNA
BgiM22623-RA	BgiM22623	11.7019	3.54867	0.0349543	-4.83839	solute carrier family 22 member 5	mRNA
BgiM02423-RA	BgiM02423	6.79468	2.76441	0.0716681	-3.80252	solute carrier family 23 member 1	mRNA
BgiM07083-RA	BgiM07083	0.16163	-2.62923	0.0355895	-4.81241	sterile alpha motif domain-containing protein 15	mRNA
BgiM23097-RA	BgiM23097	0.161216	-2.63293	0.0192724	-5.69732	SWI/SNF- matrix-associated actin-dependent regulator of chromatin sub A member 5	mRNA
BgiM30489-RA	BgiM30489	0.164822	-2.60102	0.0270937	-5.2059	tetraspanin-18	mRNA
BgiM22307-RA	BgiM22307	0.168732	-2.56719	0.0331229	-4.91603	tigger transposable element-derived protein 6	mRNA
BgiM06455-RA	BgiM06455	0.0966516	-3.37106	0.0440148	-4.50587	TNF receptor-associated factor 6-like isoform X1	mRNA
BgiM08320-RA	BgiM08320	10.4984	3.39209	0.0395015	-4.66195	trans-L-3-hydroxyproline dehydratase	mRNA
BgiM04854-RA	BgiM04854	2.22542	1.15408	0.491851	-1.02371	transcription factor 7-like 2 isoform X4	mRNA
BgiM20839-RA	BgiM20839	3.12327	1.64306	0.383267	-1.38358	transient receptor potential cation channel subfamily V member 6	mRNA
BgiM13284-RA	BgiM13284	0.127661	-2.96961	0.0117015	-6.41716	tubulin alpha chain	mRNA
BgiM13285-RA	BgiM13285	0.190071	-2.39539	0.0565964	-4.14315	tubulin alpha chain	mRNA
BgiM24167-RA	BgiM24167	0.14924	-2.74429	0.0172628	-5.85619	tubulin alpha chain	mRNA
BgiM17108-RA	BgiM17108	0.189557	-2.3993	0.0209857	-5.57445	tubulin beta chain	mRNA
BgiM17966-RA	BgiM17966	0.178019	-2.4899	0.026634	-5.23059	tubulin beta chain	mRNA
BgiM17964-RA	BgiM17964	0.144014	-2.79572	0.00884643	-6.82069	tubulin beta chain	mRNA
BgiM20692-RA	BgiM20692	5.7072	2.51278	0.120965	-3.04734	tyramine beta-hydroxylase	mRNA
BgiM07118-RA	BgiM07118	0.151928	-2.71854	0.0517643	-4.2719	tyrosine-protein kinase receptor	mRNA
BgiM17309-RA	BgiM17309	7.63261	2.93218	0.0532938	-4.22989	Y+L amino acid transporter 2	mRNA
BgiM30364-RA	BgiM30364	46.3479	5.53443	0.085907	-3.54108	zinc carboxypeptidase A 1	mRNA
BgiM27532-RA	BgiM27532	0.173878	-2.52385	0.0237117	-5.39826	zinc finger protein 474	mRNA

## Sheet: e-2 dpi only
Table S9. Summary of the differentially expressed genes in the iM line infected with E. paraensei at different time point
Transcript ID	GeneID	FC(iM line vs. Ep_2dpi)	log2FC(iM line vs. Ep_2dpi)	Annotation	Transcript Type
BgiM30144-RA	BgiM30144	2.48467	1.31305	23 kDa integral membrane protein	mRNA
BgiM24847-RA	BgiM24847	5.72008	2.51603	A disintegrin and metalloproteinase with thrombospondin motifs 18	mRNA
BgiM16355-RA	BgiM16355	0.304198	-1.71692	A disintegrin and metalloproteinase with thrombospondin motifs 7	mRNA
BgiM16335-RA	BgiM16335	0.103809	-3.268	A disintegrin and metalloproteinase with thrombospondin motifs 7	mRNA
BgiM33691-RA	BgiM33691	2.00333	1.0024	ADAM 17-like protease isoform X2	mRNA
BgiM24709-RA	BgiM24709	2.48006	1.31037	ADAM family mig-17	mRNA
BgiM16545-RA	BgiM16545	0.353123	-1.50176	ADAM family mig-17	mRNA
BgiM00664-RA	BgiM00664	0.285145	-1.81023	Adenosine receptor A1	mRNA
BgiM34005-RA	BgiM34005	2.68667	1.42582	AIG	mRNA
BgiM33937-RA	BgiM33937	2.18637	1.12854	AIG	mRNA
BgiM15105-RA	BgiM15105	0.104309	-3.26107	alcohol dehydrogenase [acceptor]	mRNA
BgiM26552-RA	BgiM26552	2.59756	1.37716	ankyrin repeat domain-containing protein 50	mRNA
BgiM35106-RA	BgiM35106	0.190081	-2.39531	ankyrin repeat domain-containing protein 50	mRNA
BgiM04339-RA	BgiM04339	2.0513	1.03654	ATP-binding cassette sub- A member 12	mRNA
BgiM23073-RA	BgiM23073	4.07578	2.02708	ATP-binding cassette sub-family E member 1	mRNA
BgiM17583-RA	BgiM17583	2.41817	1.27391	b(0 +)-type amino acid transporter 1	mRNA
BgiM16554-RA	BgiM16554	2.13849	1.09659	Baculoviral IAP repeat-containing protein 7-B	mRNA
BgiM09284-RA	BgiM09284	2.01413	1.01015	battenin	mRNA
BgiM08569-RA	BgiM08569	0.407402	-1.29547	beclin 1-associated autophagy-related key regulator	mRNA
BgiM17527-RA	BgiM17527	0.0458278	-4.44763	BgLBP/BPI1	mRNA
BgiM01678-RA	BgiM01678	0.370262	-1.43338	BgMsFReDn11	mRNA
BgiM00483-RA	BgiM00483	0.441211	-1.18046	breast cancer type 1 susceptibility protein	mRNA
BgiM21720-RA	BgiM21720	6.03859	2.59421	C-type lectin domain family 4 member E	mRNA
BgiM30375-RA	BgiM30375	2.01233	1.00886	carbohydrate sulfotransferase 10	mRNA
BgiM32092-RA	BgiM32092	2.79931	1.48507	carbohydrate sulfotransferase 11	mRNA
BgiM36238-RA	BgiM36238	0.194169	-2.36462	cell death abnormality protein 1	mRNA
BgiM18603-RA	BgiM18603	0.499289	-1.00205	centrosomal protein of 89 kDa	mRNA
BgiM04374-RA	BgiM04374	2.94163	1.55661	Chitin binding domain containng protein	mRNA
BgiM28213-RA	BgiM28213	0.416851	-1.2624	clumping factor A	mRNA
BgiM01311-RA	BgiM01311	0.222348	-2.16911	corticotropin-releasing factor receptor 2	mRNA
BgiM27505-RA	BgiM27505	0.461884	-1.1144	cytochrome P450 2D20	mRNA
BgiM30180-RA	BgiM30180	3.72575	1.89753	cytochrome P450 3A56	mRNA
BgiM17502-RA	BgiM17502	2.20732	1.14229	deoxynucleoside triphosphate triphosphohydrolase SAMHD1	mRNA
BgiM17504-RA	BgiM17504	2.49343	1.31813	deoxynucleoside triphosphate triphosphohydrolase SAMHD1-like isoform X1	mRNA
BgiM15804-RA	BgiM15804	2.74749	1.45811	E3 ubiquitin-protein ligase ari2	mRNA
BgiM28975-RA	BgiM28975	0.455003	-1.13605	E3 ubiquitin-protein ligase TRAIP	mRNA
BgiM09765-RA	BgiM09765	2.63539	1.39802	E3 ubiquitin-protein ligase XIAP	mRNA
BgiM10625-RA	BgiM10625	3.548	1.827	E3 ubiquitin-protein ligase XIAP-like isoform X1	mRNA
BgiM13455-RA	BgiM13455	3.64356	1.86535	echinoderm microtubule-associated protein-like 4 isoform X2	mRNA
BgiM32446-RA	BgiM32446	2.08672	1.06124	Excitatory amino acid transporter 3	mRNA
BgiM09539-RA	BgiM09539	2.01587	1.0114	extended synaptotagmin-1	mRNA
BgiM15468-RA	BgiM15468	0.272804	-1.87407	fibrillin-1	mRNA
BgiM14225-RA	BgiM14225	2.95943	1.56532	fibrinolytic enzyme isozyme C	mRNA
BgiM04091-RA	BgiM04091	3.26642	1.70771	FMRFamide receptor	mRNA
BgiM16791-RA	BgiM16791	2.01108	1.00797	Frizzled-10-A	mRNA
BgiM12282-RA	BgiM12282	0.444015	-1.17132	fucolectin-4	mRNA
BgiM20625-RA	BgiM20625	5.15836	2.36691	G-protein coupled receptor	mRNA
BgiM31100-RA	BgiM31100	47.3584	5.56555	gastric intrinsic factor	mRNA
BgiM28624-RA	BgiM28624	2.37615	1.24863	GIMAP	mRNA
BgiM34004-RA	BgiM34004	2.8758	1.52397	GIMAP	mRNA
BgiM35291-RA	BgiM35291	2.27002	1.1827	glutamate--cysteine ligase catalytic subunit	mRNA
BgiM07422-RA	BgiM07422	0.380301	-1.39479	glycine-rich cell wall structural protein-like isoform X1	mRNA
BgiM28670-RA	BgiM28670	2.27303	1.18461	glyoxylate reductase/hydroxypyruvate reductase	mRNA
BgiM28671-RA	BgiM28671	2.00918	1.00661	glyoxylate reductase/hydroxypyruvate reductase	mRNA
BgiM29412-RA	BgiM29412	0.472356	-1.08205	golgin subfamily A member 6-like protein 2	mRNA
BgiM21644-RA	BgiM21644	0.226097	-2.14499	GPI-anchored protein PB15E9.01c	mRNA
BgiM00694-RA	BgiM00694	2.02268	1.01627	guanine nucleotide-binding protein subunit beta-5	mRNA
BgiM33838-RA	BgiM33838	2.61378	1.38614	Immune-associated nucleotide-binding protein 12	mRNA
BgiM12509-RA	BgiM12509	2.94169	1.55665	kelch-like ECH-associated protein 1	mRNA
BgiM30915-RA	BgiM30915	0.10885	-3.19958	laminin subunit alpha-like isoform X3	mRNA
BgiM23699-RA	BgiM23699	2.06944	1.04924	lipase maturation factor 2	mRNA
BgiM12859-RA	BgiM12859	2.30756	1.20637	lipid phosphate phosphohydrolase 1	mRNA
lncRNA1384	-	2.3715	1.2458	lncRNA1384	lncRNA
lncRNA533	-	0.164887	-2.60045	lncRNA533	lncRNA
BgiM03732-RA	BgiM03732	3.12502	1.64387	major facilitator superfamily domain-containing protein 10-like isoform X2	mRNA
BgiM25259-RA	BgiM25259	3.52783	1.81878	mannose-binding protein C	mRNA
BgiM22910-RA	BgiM22910	2.0484	1.0345	mitochondria-eating protein	mRNA
BgiM06837-RA	BgiM06837	0.314346	-1.66958	Monocyte to macrophage differentiation factor 2	mRNA
BgiM09777-RA	BgiM09777	2.09499	1.06694	mucin-17	mRNA
BgiM36424-RA	BgiM36424	0.26766	-1.90152	multiple epidermal growth factor-like domains protein 10	mRNA
BgiM27141-RA	BgiM27141	0.436175	-1.19702	N-lysine methyltransferase SETD8-A	mRNA
BgiM19270-RA	BgiM19270	41.5826	5.37791	NA	mRNA
BgiM19504-RA	BgiM19504	16.7554	4.06655	NA	mRNA
BgiM32631-RA	BgiM32631	14.489	3.85689	NA	mRNA
BgiM01232-RA	BgiM01232	10.9918	3.45835	NA	mRNA
BgiM26297-RA	BgiM26297	5.04217	2.33404	NA	mRNA
BgiM10619-RA	BgiM10619	4.77873	2.25663	NA	mRNA
BgiM18454-RA	BgiM18454	3.97994	1.99275	NA	mRNA
BgiM25708-RA	BgiM25708	3.61938	1.85574	NA	mRNA
BgiM25819-RA	BgiM25819	3.51425	1.81322	NA	mRNA
BgiM20249-RA	BgiM20249	3.1458	1.65343	NA	mRNA
BgiM08296-RA	BgiM08296	3.07766	1.62183	NA	mRNA
BgiM33353-RA	BgiM33353	2.88783	1.52998	NA	mRNA
BgiM13800-RA	BgiM13800	2.87412	1.52312	NA	mRNA
BgiM13037-RA	BgiM13037	2.84461	1.50823	NA	mRNA
BgiM32530-RA	BgiM32530	2.73759	1.45291	NA	mRNA
BgiM20962-RA	BgiM20962	2.58726	1.37142	NA	mRNA
BgiM12168-RA	BgiM12168	2.3912	1.25774	NA	mRNA
BgiM33544-RA	BgiM33544	2.35593	1.2363	NA	mRNA
BgiM35290-RA	BgiM35290	2.34718	1.23093	NA	mRNA
BgiM32213-RA	BgiM32213	2.31558	1.21137	NA	mRNA
BgiM28085-RA	BgiM28085	2.30627	1.20556	NA	mRNA
BgiM15726-RA	BgiM15726	2.26267	1.17803	NA	mRNA
BgiM26282-RA	BgiM26282	2.23405	1.15966	NA	mRNA
BgiM25947-RA	BgiM25947	2.23133	1.15791	NA	mRNA
BgiM30624-RA	BgiM30624	2.19526	1.13439	NA	mRNA
BgiM33939-RA	BgiM33939	2.14845	1.1033	NA	mRNA
BgiM28476-RA	BgiM28476	2.09241	1.06516	NA	mRNA
BgiM36501-RA	BgiM36501	2.07574	1.05363	NA	mRNA
BgiM31122-RA	BgiM31122	2.04277	1.03052	NA	mRNA
BgiM16555-RA	BgiM16555	2.02905	1.02081	NA	mRNA
BgiM10392-RA	BgiM10392	0.499565	-1.00126	NA	mRNA
BgiM09383-RA	BgiM09383	0.488935	-1.03229	NA	mRNA
BgiM18293-RA	BgiM18293	0.481619	-1.05404	NA	mRNA
BgiM33863-RA	BgiM33863	0.473123	-1.07971	NA	mRNA
BgiM23420-RA	BgiM23420	0.445791	-1.16556	NA	mRNA
BgiM19407-RA	BgiM19407	0.417759	-1.25926	NA	mRNA
BgiM05670-RA	BgiM05670	0.360946	-1.47014	NA	mRNA
BgiM23555-RA	BgiM23555	0.35114	-1.50988	NA	mRNA
BgiM36239-RA	BgiM36239	0.346646	-1.52847	NA	mRNA
BgiM24356-RA	BgiM24356	0.338715	-1.56186	NA	mRNA
BgiM20911-RA	BgiM20911	0.324545	-1.62351	NA	mRNA
BgiM06088-RA	BgiM06088	0.32431	-1.62455	NA	mRNA
BgiM36474-RA	BgiM36474	0.276503	-1.85463	NA	mRNA
BgiM28449-RA	BgiM28449	0.263869	-1.9221	NA	mRNA
BgiM01680-RA	BgiM01680	0.246438	-2.02071	NA	mRNA
BgiM33012-RA	BgiM33012	0.157092	-2.67031	NA	mRNA
BgiM09561-RA	BgiM09561	0.155903	-2.68128	NA	mRNA
BgiM12117-RA	BgiM12117	0.13483	-2.89079	NA	mRNA
BgiM30420-RA	BgiM30420	0.132534	-2.91556	NA	mRNA
BgiM22166-RA	BgiM22166	0.123697	-3.01511	NA	mRNA
BgiM26419-RA	BgiM26419	0.302175	-1.72654	neurogenic locus notch protein 2	mRNA
BgiM15708-RA	BgiM15708	17.0234	4.08945	organic cation transporter protein	mRNA
BgiM26321-RA	BgiM26321	3.19462	1.67564	Ovipostatin 2	mRNA
BgiM31970-RA	BgiM31970	0.451632	-1.14678	oxidoreductase YteT	mRNA
BgiM14898-RA	BgiM14898	0.344046	-1.53933	palmitoyltransferase	mRNA
BgiM18723-RA	BgiM18723	2.14863	1.10341	phosphoenolpyruvate carboxykinase cytosolic	mRNA
BgiM21444-RA	BgiM21444	2.10883	1.07644	pirin	mRNA
BgiM04577-RA	BgiM04577	0.409323	-1.28869	polycystic kidney disease protein 1-like 2	mRNA
BgiM35180-RA	BgiM35180	2.06137	1.04361	pre-mRNA-splicing factor 38B	mRNA
BgiM11816-RA	BgiM11816	0.234707	-2.09107	protein rolling stone	mRNA
BgiM12790-RA	BgiM12790	0.489533	-1.03052	protein SREK1IP1	mRNA
BgiM14446-RA	BgiM14446	2.53006	1.33917	receptor-type tyrosine-protein phosphatase alpha	mRNA
BgiM16246-RA	BgiM16246	0.0916835	-3.44719	reticulocyte-binding protein PFD0110w-like isoform X1	mRNA
BgiM29855-RA	BgiM29855	2.71493	1.44092	RING finger domain and kelch repeat-containing protein	mRNA
BgiM28845-RA	BgiM28845	2.02706	1.01939	rootletin-like isoform X8	mRNA
BgiM16244-RA	BgiM16244	0.386571	-1.37119	serine-rich adhesin for platelets-like isoform X2	mRNA
BgiM20889-RA	BgiM20889	0.479418	-1.06064	snRNA-activating protein complex subunit 4	mRNA
BgiM32183-RA	BgiM32183	0.498264	-1.00502	sodium/hydrogen exchanger 9-like isoform X1	mRNA
BgiM32158-RA	BgiM32158	2.21496	1.14728	sodium/potassium-transporting ATPase subunit beta-1	mRNA
BgiM04436-RA	BgiM04436	2.23667	1.16136	solute carrier family 43 member 3	mRNA
BgiM00373-RA	BgiM00373	2.14837	1.10324	sphingosine-1-phosphate phosphatase 1	mRNA
BgiM06597-RA	BgiM06597	2.0197	1.01414	tetraspanin-9	mRNA
BgiM08601-RA	BgiM08601	0.4892	-1.0315	tetratricopeptide repeat	mRNA
BgiM23567-RA	BgiM23567	2.01253	1.00901	transcription initiation factor TFIID subunit 12	mRNA
BgiM16774-RA	BgiM16774	2.22895	1.15636	transmembrane and TPR repeat-containing protein 2	mRNA
BgiM21018-RA	BgiM21018	0.208437	-2.26232	Transmembrane protein	mRNA
BgiM33218-RA	BgiM33218	2.05267	1.0375	tryparedoxin-like isoform X1	mRNA
BgiM19485-RA	BgiM19485	2.1574	1.1093	tumor necrosis factor receptor superfamily member 26	mRNA
BgiM27241-RA	BgiM27241	2.11134	1.07816	tyramine beta-hydroxylase	mRNA
BgiM14595-RA	BgiM14595	0.208024	-2.26517	voltage-gated potassium channel	mRNA
BgiM21110-RA	BgiM21110	0.447611	-1.15968	zinc finger protein 155	mRNA
BgiM33213-RA	BgiM33213	0.20826	-2.26354	zinc finger protein 62	mRNA
BgiM23510-RA	BgiM23510	2.41804	1.27384	zinc-binding alcohol dehydrogenase domain-containing protein 2	mRNA

## Sheet: f-8 dpi only
Table S9. Summary of the differentially expressed genes in the iM line infected with E. paraensei at different time point
Transcript ID	GeneID	FC(iM line vs. Ep_8dpi)	log2FC(iM line vs. Ep_8dpi)	Annotation	Transcript Type
BgiM13077-RA	BgiM13077	0.483136	-1.0495	1-acyl-sn-glycerol-3-phosphate acyltransferase epsilon-like isoform X1	mRNA
BgiM02793-RA	BgiM02793	2.52457	1.33604	1-phosphatidylinositol 4 5-bisphosphate phosphodiesterase epsilon-1-like isoform X1	mRNA
BgiM32896-RA	BgiM32896	0.102198	-3.29056	2-hydroxyacylsphingosine 1-beta-galactosyltransferase	mRNA
BgiM09020-RA	BgiM09020	0.361008	-1.4699	2-succinylbenzoate--CoA ligase	mRNA
BgiM27121-RA	BgiM27121	0.305808	-1.7093	3 beta-hydroxysteroid dehydrogenase/Delta 5-->4-isomerase type 3	mRNA
BgiM27489-RA	BgiM27489	0.486909	-1.03828	3-oxoacyl-[acyl-carrier-protein] synthase mitochondrial-like isoform X1	mRNA
BgiM06035-RA	BgiM06035	0.0221117	-5.49905	4-aminobutyrate aminotransferase mitochondrial-like isoform X1	mRNA
BgiM02474-RA	BgiM02474	5.48842	2.45639	5-hydroxytryptamine receptor	mRNA
BgiM15825-RA	BgiM15825	5.63359	2.49406	5p-nucleotidase	mRNA
BgiM04380-RA	BgiM04380	0.295271	-1.75989	5p(3p)-deoxyribonucleotidase cytosolic type	mRNA
BgiM10595-RA	BgiM10595	0.240909	-2.05344	7-dehydrocholesterol reductase	mRNA
BgiM24856-RA	BgiM24856	0.147524	-2.76097	A disintegrin and metalloproteinase with thrombospondin motifs 18	mRNA
BgiM24604-RA	BgiM24604	2.08862	1.06255	A disintegrin and metalloproteinase with thrombospondin motifs 2	mRNA
BgiM16353-RA	BgiM16353	0.25012	-1.99931	A disintegrin and metalloproteinase with thrombospondin motifs 7	mRNA
BgiM16336-RA	BgiM16336	0.204345	-2.29092	A disintegrin and metalloproteinase with thrombospondin motifs 7	mRNA
BgiM16344-RA	BgiM16344	0.171664	-2.54234	A disintegrin and metalloproteinase with thrombospondin motifs 7	mRNA
BgiM16334-RA	BgiM16334	0.16622	-2.58884	A disintegrin and metalloproteinase with thrombospondin motifs 7	mRNA
BgiM16361-RA	BgiM16361	0.148018	-2.75615	A disintegrin and metalloproteinase with thrombospondin motifs 7	mRNA
BgiM16354-RA	BgiM16354	0.135693	-2.88158	A disintegrin and metalloproteinase with thrombospondin motifs 7	mRNA
BgiM16341-RA	BgiM16341	0.123879	-3.01299	A disintegrin and metalloproteinase with thrombospondin motifs 7	mRNA
BgiM20768-RA	BgiM20768	0.080502	-3.63483	A disintegrin and metalloproteinase with thrombospondin motifs 9	mRNA
BgiM33229-RA	BgiM33229	0.264208	-1.92025	AAA ATPase	mRNA
BgiM10178-RA	BgiM10178	0.347459	-1.52508	ABC transporter A family member 2	mRNA
BgiM26073-RA	BgiM26073	7.61309	2.92848	abdominal ganglion neuropeptides L5-67	mRNA
BgiM32512-RA	BgiM32512	5.37433	2.42608	acetylcholinesterase	mRNA
BgiM34431-RA	BgiM34431	0.151113	-2.7263	acidic mammalian chitinase	mRNA
BgiM23054-RA	BgiM23054	0.311751	-1.68153	acidic repeat-containing protein	mRNA
BgiM13601-RA	BgiM13601	0.190334	-2.39339	actin cytoplasmic	mRNA
BgiM24692-RA	BgiM24692	2.07669	1.05429	actin gamma-enteric smooth muscle	mRNA
BgiM13964-RA	BgiM13964	0.141468	-2.82146	acyl-CoA synthetase YngI	mRNA
BgiM31745-RA	BgiM31745	0.424603	-1.23581	acyl-coenzyme A thioesterase 9 mitochondrial	mRNA
BgiM13428-RA	BgiM13428	0.0653389	-3.93591	Acylcarnitine hydrolase	mRNA
BgiM08220-RA	BgiM08220	0.398557	-1.32714	acylphosphatase-1-like isoform X1	mRNA
BgiM21281-RA	BgiM21281	0.167372	-2.57887	ADAM 17-like protease	mRNA
BgiM21280-RA	BgiM21280	0.137718	-2.86021	ADAM 17-like protease	mRNA
BgiM06611-RA	BgiM06611	0.231186	-2.11287	ADAM 17-like protease isoform X1	mRNA
BgiM33120-RA	BgiM33120	0.136672	-2.87121	ADAM 17-like protease isoform X1	mRNA
BgiM33119-RA	BgiM33119	0.261103	-1.93731	ADAM 17-like protease isoform X2	mRNA
BgiM33117-RA	BgiM33117	0.182957	-2.45042	ADAM 17-like protease isoform X2	mRNA
BgiM35322-RA	BgiM35322	8.15396	3.0275	ADAM family mig-17	mRNA
BgiM09652-RA	BgiM09652	0.302802	-1.72355	ADAM family mig-17	mRNA
BgiM16338-RA	BgiM16338	0.225773	-2.14706	ADAM family mig-17	mRNA
BgiM16536-RA	BgiM16536	0.176657	-2.50098	ADAM family mig-17	mRNA
BgiM24855-RA	BgiM24855	0.176621	-2.50127	ADAM family mig-17	mRNA
BgiM16535-RA	BgiM16535	0.17032	-2.55368	ADAM family mig-17	mRNA
BgiM16343-RA	BgiM16343	0.159185	-2.65123	ADAM family mig-17	mRNA
BgiM16527-RA	BgiM16527	0.148587	-2.75062	ADAM family mig-17	mRNA
BgiM16356-RA	BgiM16356	0.135578	-2.8828	ADAM family mig-17	mRNA
BgiM16540-RA	BgiM16540	0.119007	-3.07088	ADAM family mig-17	mRNA
BgiM16534-RA	BgiM16534	0.0968984	-3.36738	ADAM family mig-17	mRNA
BgiM12028-RA	BgiM12028	0.0909948	-3.45807	ADAM family mig-17	mRNA
BgiM29911-RA	BgiM29911	0.062693	-3.99555	ADAM family mig-17	mRNA
BgiM24778-RA	BgiM24778	9.16808	3.19662	ADAM family mig-17-like isoform X1	mRNA
BgiM24213-RA	BgiM24213	2.09695	1.06829	adenosine deaminase AGSA	mRNA
BgiM18391-RA	BgiM18391	3.42531	1.77623	adenosine deaminase CECR1	mRNA
BgiM18396-RA	BgiM18396	0.0849967	-3.55645	adenosine deaminase CECR1	mRNA
BgiM01671-RA	BgiM01671	0.255812	-1.96685	adenosine receptor A2b	mRNA
BgiM07415-RA	BgiM07415	0.101567	-3.2995	adenosine receptor A2b	mRNA
BgiM07276-RA	BgiM07276	0.0921998	-3.43909	adenosine receptor A3	mRNA
BgiM01228-RA	BgiM01228	0.273945	-1.86804	adenylate cyclase type 5	mRNA
BgiM22695-RA	BgiM22695	2.20109	1.13822	adenylate cyclase type 9-like isoform X2	mRNA
BgiM02362-RA	BgiM02362	4.54629	2.18469	adhesion G protein-coupled receptor L2	mRNA
BgiM14468-RA	BgiM14468	0.262119	-1.93171	Adhesion G protein-coupled receptor L4	mRNA
BgiM22275-RA	BgiM22275	0.121419	-3.04193	adhesion G-protein coupled receptor D1	mRNA
BgiM27839-RA	BgiM27839	0.330041	-1.59928	adhesion G-protein coupled receptor D1	mRNA
BgiM13653-RA	BgiM13653	2.45616	1.29641	adhesive plaque matrix protein 2-like isoform X1	mRNA
BgiM04942-RA	BgiM04942	0.447383	-1.16042	ADP-ribosylation factor-like protein 4C	mRNA
BgiM33126-RA	BgiM33126	2.47225	1.30582	AIG	mRNA
BgiM15586-RA	BgiM15586	0.292691	-1.77255	akirin-2	mRNA
BgiM35923-RA	BgiM35923	0.164405	-2.60468	allatostatin-A receptor	mRNA
BgiM23546-RA	BgiM23546	2.95685	1.56406	alpha-(1 3)-fucosyltransferase 5	mRNA
BgiM30685-RA	BgiM30685	2.16164	1.11213	alpha-(1 3)-fucosyltransferase C	mRNA
BgiM30686-RA	BgiM30686	2.03585	1.02563	alpha-(1 3)-fucosyltransferase C	mRNA
BgiM30885-RA	BgiM30885	0.208974	-2.25861	alpha-(1 3)-fucosyltransferase C	mRNA
BgiM29195-RA	BgiM29195	0.176524	-2.50207	alpha-(1 6)-fucosyltransferase	mRNA
BgiM12555-RA	BgiM12555	0.155863	-2.68165	alpha-(1 6)-fucosyltransferase	mRNA
BgiM22993-RA	BgiM22993	2.37433	1.24752	alpha-1 3-mannosyl-glycoprotein 4-beta-N-acetylglucosaminyltransferase B	mRNA
BgiM21592-RA	BgiM21592	0.157601	-2.66565	alpha-amylase	mRNA
BgiM21590-RA	BgiM21590	0.0752765	-3.73166	alpha-amylase	mRNA
BgiM21625-RA	BgiM21625	0.0714969	-3.80598	alpha-amylase	mRNA
BgiM21622-RA	BgiM21622	0.073443	-3.76723	Alpha-amylase A type-1/2	mRNA
BgiM21501-RA	BgiM21501	0.0652987	-3.9368	alpha-amylase-like isoform X1	mRNA
BgiM21431-RA	BgiM21431	0.464785	-1.10536	alpha-crystallin B chain	mRNA
BgiM33110-RA	BgiM33110	0.360215	-1.47307	alpha-crystallin B chain	mRNA
BgiM08378-RA	BgiM08378	0.0591177	-4.08027	alpha-N-acetylgalactosamine-specific lectin-like isoform X1	mRNA
BgiM22847-RA	BgiM22847	0.0618421	-4.01527	alpha-N-acetylgalactosaminidase	mRNA
BgiM17644-RA	BgiM17644	3.0304	1.59951	alpha-protein kinase vwkA	mRNA
BgiM26116-RA	BgiM26116	0.269998	-1.88898	alternative oxidase mitochondrial	mRNA
BgiM26517-RA	BgiM26517	3.52989	1.81962	amine oxidase	mRNA
BgiM03315-RA	BgiM03315	2.62507	1.39236	amine oxidase	mRNA
BgiM31600-RA	BgiM31600	10.5543	3.39976	aminopeptidase N	mRNA
BgiM24621-RA	BgiM24621	4.30096	2.10466	ammonium transporter Amt1	mRNA
BgiM30021-RA	BgiM30021	0.196823	-2.34503	AMP deaminase	mRNA
BgiM30019-RA	BgiM30019	0.25841	-1.95227	AMP deaminase 2	mRNA
BgiM26097-RA	BgiM26097	2.24007	1.16354	amyloid beta A4 protein	mRNA
BgiM00518-RA	BgiM00518	0.289222	-1.78975	ankyrin and armadillo repeat-containing protein	mRNA
BgiM18763-RA	BgiM18763	0.118008	-3.08305	ankyrin repeat and KH domain-containing protein 1	mRNA
BgiM18642-RA	BgiM18642	0.0963979	-3.37485	ankyrin repeat and KH domain-containing protein 1	mRNA
BgiM22898-RA	BgiM22898	0.325036	-1.62133	ankyrin repeat and lem domain-containing protein 2	mRNA
BgiM24276-RA	BgiM24276	2.12763	1.08925	ankyrin repeat domain-containing protein 17	mRNA
BgiM32493-RA	BgiM32493	0.471291	-1.08531	ankyrin repeat domain-containing protein 39	mRNA
BgiM04487-RA	BgiM04487	0.382006	-1.38833	ankyrin repeat domain-containing protein 54-like isoform X1	mRNA
BgiM23000-RA	BgiM23000	2.38838	1.25603	ankyrin repeat protein	mRNA
BgiM21742-RA	BgiM21742	0.379264	-1.39873	ankyrin repeat protein	mRNA
BgiM21648-RA	BgiM21648	0.252941	-1.98313	ankyrin repeat protein	mRNA
BgiM35922-RA	BgiM35922	0.10411	-3.26382	ankyrin repeat protein	mRNA
BgiM13109-RA	BgiM13109	0.148786	-2.74869	ankyrin repeat-containing protein C6C3.08	mRNA
BgiM14494-RA	BgiM14494	2.37317	1.24682	ankyrin-1	mRNA
BgiM14495-RA	BgiM14495	2.1161	1.08141	ankyrin-1	mRNA
BgiM31165-RA	BgiM31165	2.01899	1.01363	ankyrin-3	mRNA
BgiM16098-RA	BgiM16098	3.69522	1.88566	anoctamin-1-like isoform X3	mRNA
BgiM03496-RA	BgiM03496	0.0754173	-3.72896	Anti-sigma-I factor RsgI6	mRNA
BgiM03492-RA	BgiM03492	0.06454	-3.95366	Anti-sigma-I factor RsgI6	mRNA
BgiM03493-RA	BgiM03493	0.0449291	-4.47621	Anti-sigma-I factor RsgI6	mRNA
BgiM12305-RA	BgiM12305	0.119769	-3.06167	antigen b membrane protein	mRNA
BgiM26842-RA	BgiM26842	18.105	4.17831	antitrypsin-like isoform X1	mRNA
BgiM20819-RA	BgiM20819	2.47381	1.30673	apoptosis regulator Bcl-2	mRNA
BgiM15827-RA	BgiM15827	3.09768	1.63119	apyrase	mRNA
BgiM25132-RA	BgiM25132	2.61436	1.38646	Aquaporin-4	mRNA
BgiM14242-RA	BgiM14242	2.9204	1.54617	arachidonate 12-lipoxygenase 12R-type	mRNA
BgiM22259-RA	BgiM22259	0.286098	-1.80542	arachidonate 12-lipoxygenase 12R-type	mRNA
BgiM07146-RA	BgiM07146	0.167877	-2.57452	arginase-1-like isoform X1	mRNA
BgiM30452-RA	BgiM30452	8.28772	3.05097	arginase-1-like isoform X3	mRNA
BgiM10063-RA	BgiM10063	0.381814	-1.38906	Armadillo repeat-containing x-linked protein 1	mRNA
BgiM19717-RA	BgiM19717	2.35409	1.23517	aromatic-L-amino-acid decarboxylase	mRNA
BgiM11553-RA	BgiM11553	2.60019	1.37862	arrestin domain-containing protein 1	mRNA
BgiM00739-RA	BgiM00739	2.23614	1.16101	arrestin domain-containing protein 17	mRNA
BgiM10040-RA	BgiM10040	0.0947952	-3.39904	Arrestin domain-containing protein 3	mRNA
BgiM32278-RA	BgiM32278	2.38145	1.25184	arylacetamide deacetylase	mRNA
BgiM12326-RA	BgiM12326	2.45609	1.29636	aspartate glycine lysine and serine-rich protein	mRNA
BgiM27915-RA	BgiM27915	2.26382	1.17876	ataxin-2	mRNA
BgiM19216-RA	BgiM19216	0.133887	-2.90091	ATP-binding cassette sub- A member 3	mRNA
BgiM04336-RA	BgiM04336	3.04417	1.60605	ATP-binding cassette sub-family A member 1	mRNA
BgiM04337-RA	BgiM04337	0.451955	-1.14575	ATP-binding cassette sub-family A member 1	mRNA
BgiM04338-RA	BgiM04338	0.387694	-1.36701	ATP-binding cassette sub-family A member 1	mRNA
BgiM10628-RA	BgiM10628	0.396516	-1.33455	ATP-binding cassette sub-family A member 3	mRNA
BgiM19222-RA	BgiM19222	0.189009	-2.40347	ATP-binding cassette sub-family A member 3	mRNA
BgiM19219-RA	BgiM19219	0.184282	-2.44001	ATP-binding cassette sub-family A member 3	mRNA
BgiM19217-RA	BgiM19217	0.100379	-3.31647	ATP-binding cassette sub-family A member 3	mRNA
BgiM19144-RA	BgiM19144	0.189766	-2.39771	ATP-binding cassette sub-family A member 3-like isoform X1	mRNA
BgiM11297-RA	BgiM11297	0.127405	-2.9725	ATP-binding cassette sub-family A member 8-A	mRNA
BgiM03661-RA	BgiM03661	0.178291	-2.48769	ATP-binding cassette sub-family B member 6 mitochondrial	mRNA
BgiM11050-RA	BgiM11050	0.333496	-1.58426	ATP-binding cassette sub-family D member 2-like X3	mRNA
BgiM04557-RA	BgiM04557	0.305117	-1.71257	ATP-dependent DNA helicase	mRNA
BgiM27036-RA	BgiM27036	0.165905	-2.59157	ATP-dependent DNA helicase HFM1	mRNA
BgiM23258-RA	BgiM23258	0.259945	-1.94372	ATP-dependent DNA helicase Q1	mRNA
BgiM23259-RA	BgiM23259	0.175745	-2.50845	ATP-dependent DNA helicase Q1	mRNA
BgiM23260-RA	BgiM23260	0.133188	-2.90847	ATP-dependent DNA helicase Q1	mRNA
BgiM18865-RA	BgiM18865	0.277925	-1.84723	ATP-dependent DNA helicase Q4	mRNA
BgiM18868-RA	BgiM18868	0.261134	-1.93714	ATP-dependent DNA helicase Q4	mRNA
BgiM32849-RA	BgiM32849	0.415531	-1.26697	ATP-dependent RNA helicase an3	mRNA
BgiM21690-RA	BgiM21690	0.461579	-1.11535	ATP-dependent RNA helicase DDX11	mRNA
BgiM14519-RA	BgiM14519	0.371478	-1.42865	ATP-dependent RNA helicase DDX4	mRNA
BgiM03766-RA	BgiM03766	0.446427	-1.16351	ATP-dependent RNA helicase SUPV3L1 mitochondrial	mRNA
BgiM10051-RA	BgiM10051	0.319907	-1.64427	ATP-dependent RNA helicase tdrd9	mRNA
BgiM12910-RA	BgiM12910	0.243866	-2.03584	ATPase family AAA domain-containing protein 2B-like isoform X1	mRNA
BgiM20352-RA	BgiM20352	0.235316	-2.08733	ATPase inhibitor B mitochondrial	mRNA
BgiM31788-RA	BgiM31788	0.371044	-1.43034	autophagy-related protein 16-1	mRNA
BgiM08145-RA	BgiM08145	0.447388	-1.1604	B-cell cll/lymphoma 6 member b protein	mRNA
BgiM26876-RA	BgiM26876	0.444668	-1.1692	B-cell CLL/lymphoma 7 protein family member A	mRNA
BgiM17534-RA	BgiM17534	8.82477	3.14156	bactericidal permeability-increasing protein	mRNA
BgiM19453-RA	BgiM19453	0.182279	-2.45578	baculoviral IAP repeat-containing protein 2	mRNA
BgiM16433-RA	BgiM16433	2.42767	1.27957	baculoviral IAP repeat-containing protein 2-like isoform X1	mRNA
BgiM09880-RA	BgiM09880	0.219343	-2.18874	baculoviral IAP repeat-containing protein 3	mRNA
BgiM16571-RA	BgiM16571	2.33052	1.22065	Baculoviral IAP repeat-containing protein 7-B	mRNA
BgiM19449-RA	BgiM19449	0.148662	-2.74989	baculoviral IAP repeat-containing protein 8	mRNA
BgiM27377-RA	BgiM27377	9.41149	3.23442	balbiani ring protein 3	mRNA
BgiM20255-RA	BgiM20255	2.12095	1.08471	barH-like 2 homeobox protein	mRNA
BgiM18887-RA	BgiM18887	0.0576807	-4.11577	basic phospholipase A2	mRNA
BgiM18681-RA	BgiM18681	0.301672	-1.72895	basic phospholipase A2 caudoxin	mRNA
BgiM30191-RA	BgiM30191	2.75587	1.46251	Bestrophin-3	mRNA
BgiM28710-RA	BgiM28710	0.314248	-1.67002	beta beta-carotene 15 15p-monooxygenase	mRNA
BgiM15933-RA	BgiM15933	0.215564	-2.21381	beta-1 3-galactosyl-O-glycosyl-glycoprotein beta-1 6-N-acetylglucosaminyltransferase	mRNA
BgiM16680-RA	BgiM16680	0.194904	-2.35917	Beta-1 3-galactosyl-O-glycosyl-glycoprotein beta-1 6-N-acetylglucosaminyltransferase	mRNA
BgiM00459-RA	BgiM00459	0.161157	-2.63346	Beta-1 3-galactosyl-O-glycosyl-glycoprotein beta-1 6-N-acetylglucosaminyltransferase	mRNA
BgiM11333-RA	BgiM11333	2.80729	1.48918	beta-1 3-galactosyltransferase 1	mRNA
BgiM36384-RA	BgiM36384	0.191889	-2.38165	beta-1 3-galactosyltransferase 1	mRNA
BgiM10408-RA	BgiM10408	0.146415	-2.77186	beta-1 3-galactosyltransferase 1	mRNA
BgiM31167-RA	BgiM31167	0.190075	-2.39536	beta-1 3-galactosyltransferase 5	mRNA
BgiM17817-RA	BgiM17817	0.163254	-2.61481	beta-1 3-galactosyltransferase 5	mRNA
BgiM17813-RA	BgiM17813	0.096478	-3.37366	beta-1 3-glucan-binding protein	mRNA
BgiM05143-RA	BgiM05143	2.86074	1.51639	beta-1 3-N-acetylglucosaminyltransferase lunatic fringe-like isoform X1	mRNA
BgiM32396-RA	BgiM32396	3.64962	1.86775	beta-1 4-N-acetylgalactosaminyltransferase bre-4-like isoform X1	mRNA
BgiM35283-RA	BgiM35283	0.226419	-2.14293	beta-4C adrenergic receptor	mRNA
BgiM27871-RA	BgiM27871	0.0692264	-3.85253	beta-D-xylosidase 7	mRNA
BgiM20497-RA	BgiM20497	0.105438	-3.24553	beta-hexosaminidase subunit beta	mRNA
BgiM19501-RA	BgiM19501	2.17014	1.11779	beta-N-acetyl-D-glucosaminide beta-1 4-N-acetylglucosaminyl-transferase	mRNA
BgiM29713-RA	BgiM29713	11.5316	3.52752	BgMFREP19.1	mRNA
BgiM29778-RA	BgiM29778	12.4939	3.64316	BgMFREP2	mRNA
BgiM29806-RA	BgiM29806	2.97824	1.57446	BgMFREP22.3	mRNA
BgiM29849-RA	BgiM29849	4.10785	2.03838	BgMFREP29	mRNA
BgiM29718-RA	BgiM29718	6.02662	2.59135	BgMFREP3.1	mRNA
BgiM29791-RA	BgiM29791	10.5079	3.3934	BgMFREP7.1	mRNA
BgiM34011-RA	BgiM34011	0.247289	-2.01573	BgMsFReDn15	mRNA
BgiM14337-RA	BgiM14337	0.198387	-2.33361	BgMsFReDn22	mRNA
BgiM22742-RA	BgiM22742	12.8983	3.6891	Biomphalysin 15	mRNA
BgiM27734-RA	BgiM27734	0.355302	-1.49288	bis(5p-nucleosyl)-tetraphosphatase PrpE [asymmetrical]	mRNA
BgiM19446-RA	BgiM19446	0.221739	-2.17307	BOI-related E3 ubiquitin-protein ligase 2 isoform X2	mRNA
BgiM05103-RA	BgiM05103	2.79055	1.48055	bone morphogenetic protein	mRNA
BgiM04769-RA	BgiM04769	9.86561	3.30241	bone morphogenetic protein 10	mRNA
BgiM22168-RA	BgiM22168	0.0755394	-3.72663	Bone morphogenetic protein 2 (BMP2-like)	mRNA
BgiM06217-RA	BgiM06217	0.11473	-3.12369	BPTI/Kunitz domain-containing protein 4	mRNA
BgiM20544-RA	BgiM20544	2.21443	1.14693	breast cancer anti-estrogen resistance protein 3	mRNA
BgiM24517-RA	BgiM24517	3.48405	1.80076	Bsmp protein	mRNA
BgiM29157-RA	BgiM29157	0.286682	-1.80248	C-factor	mRNA
BgiM21259-RA	BgiM21259	3.8336	1.9387	C-type lectin domain family 4 member E	mRNA
BgiM29781-RA	BgiM29781	202.067	7.65869	C-type lectin-related protein 1	mRNA
BgiM29780-RA	BgiM29780	399.021	8.64032	C-type lectin-related protein 1	mRNA
BgiM29747-RA	BgiM29747	22.5537	4.49529	C-type lectin-related protein 1 precursor	mRNA
BgiM06844-RA	BgiM06844	0.250263	-1.99848	cadherin EGF LAG seven-pass G-type receptor 1	mRNA
BgiM35181-RA	BgiM35181	3.45252	1.78765	cadherin egf lag seven-pass g-type receptor 2	mRNA
BgiM35182-RA	BgiM35182	3.14442	1.65279	cadherin egf lag seven-pass g-type receptor 2	mRNA
BgiM35401-RA	BgiM35401	2.69583	1.43073	cadherin EGF LAG seven-pass G-type receptor 2	mRNA
BgiM19819-RA	BgiM19819	0.340709	-1.55339	cadherin EGF LAG seven-pass G-type receptor 2	mRNA
BgiM19820-RA	BgiM19820	0.29476	-1.76239	cadherin EGF LAG seven-pass G-type receptor 2	mRNA
BgiM06527-RA	BgiM06527	2.612	1.38516	cadherin-23-like isoform X1	mRNA
BgiM05398-RA	BgiM05398	3.27442	1.71124	cadherin-23-like isoform X2	mRNA
BgiM05123-RA	BgiM05123	2.43678	1.28497	cadherin-87A-like isoform X1	mRNA
BgiM05631-RA	BgiM05631	0.255524	-1.96847	cadherin-99C	mRNA
BgiM05630-RA	BgiM05630	0.131596	-2.92581	Cadherin-99C	mRNA
BgiM19431-RA	BgiM19431	0.0931578	-3.42418	Caffeoyl-CoA O-methyltransferase 1	mRNA
BgiM35571-RA	BgiM35571	0.196229	-2.34939	calcineurin subunit B	mRNA
BgiM01318-RA	BgiM01318	0.111302	-3.16745	calcitonin receptor-like protein 1	mRNA
BgiM23236-RA	BgiM23236	0.0946765	-3.40085	calcium binding protein 2	mRNA
BgiM04309-RA	BgiM04309	0.183656	-2.44492	calcium-activated potassium channel slo-1	mRNA
BgiM04307-RA	BgiM04307	0.205659	-2.28167	calcium-activated potassium channel slowpoke	mRNA
BgiM11158-RA	BgiM11158	2.12207	1.08547	calcium-dependent secretion activator 1 isoform X9	mRNA
BgiM07509-RA	BgiM07509	0.219362	-2.18861	calmodulin A like	mRNA
BgiM18561-RA	BgiM18561	0.090394	-3.46763	calmodulin-like protein 5 isoform X1	mRNA
BgiM22536-RA	BgiM22536	0.422958	-1.24141	calnexin-like isoform X2	mRNA
BgiM16194-RA	BgiM16194	7.67555	2.94027	calpain-12	mRNA
BgiM32757-RA	BgiM32757	2.20839	1.14299	Calpain-5	mRNA
BgiM07860-RA	BgiM07860	4.55033	2.18597	calpain-B-like isoform X10	mRNA
BgiM07861-RA	BgiM07861	2.41971	1.27484	calpain-B-like isoform X4	mRNA
BgiM24678-RA	BgiM24678	0.159538	-2.64803	cAMP-dependent protein kinase catalytic subunit	mRNA
BgiM14718-RA	BgiM14718	0.145903	-2.77692	cAMP-dependent protein kinase type 2	mRNA
BgiM13464-RA	BgiM13464	4.43972	2.15047	cAMP-specific 3p 5p-cyclic phosphodiesterase 4D-like isoform X1	mRNA
BgiM23125-RA	BgiM23125	0.283086	-1.82069	CAP-Gly domain-containing linker protein 1	mRNA
BgiM35464-RA	BgiM35464	0.204623	-2.28896	CAP-Gly domain-containing linker protein 1	mRNA
BgiM09587-RA	BgiM09587	0.184541	-2.43799	CAP-Gly domain-containing linker protein 1	mRNA
BgiM36518-RA	BgiM36518	0.16149	-2.63048	CAP-Gly domain-containing linker protein 1	mRNA
BgiM30376-RA	BgiM30376	28.9776	4.85687	carbohydrate sulfotransferase 10-like isoform X1	mRNA
BgiM25994-RA	BgiM25994	2.1883	1.12981	carbohydrate sulfotransferase 11	mRNA
BgiM34898-RA	BgiM34898	2.19219	1.13238	Carbohydrate sulfotransferase 15	mRNA
BgiM27967-RA	BgiM27967	2.51658	1.33146	Carbonic anhydrase 14	mRNA
BgiM24576-RA	BgiM24576	3.41651	1.77252	carcinoembryonic antigen-related cell adhesion molecule 1	mRNA
BgiM28544-RA	BgiM28544	0.153223	-2.7063	carnitine O-palmitoyltransferase 1 liver isoform	mRNA
BgiM28545-RA	BgiM28545	0.161956	-2.62633	carnitine O-palmitoyltransferase 1 muscle isoform	mRNA
BgiM01712-RA	BgiM01712	4.14901	2.05277	cartilage matrix protein	mRNA
BgiM23533-RA	BgiM23533	17.6897	4.14484	cartilage matrix protein	mRNA
BgiM06696-RA	BgiM06696	2.58099	1.36792	caskin-1	mRNA
BgiM04647-RA	BgiM04647	0.467067	-1.0983	caskin-1	mRNA
BgiM28934-RA	BgiM28934	2.31013	1.20798	Caspase-7	mRNA
BgiM15263-RA	BgiM15263	0.155012	-2.68955	catalase	mRNA
BgiM13108-RA	BgiM13108	0.207834	-2.2665	catenin (cadherin-associated protein) alpha 3	mRNA
BgiM02949-RA	BgiM02949	0.0872348	-3.51895	cation-dependent mannose-6-phosphate receptor-like isoform X1	mRNA
BgiM29063-RA	BgiM29063	2.70086	1.43342	cation-transporting ATPase 13A3	mRNA
BgiM29442-RA	BgiM29442	0.0661613	-3.91787	cation-transporting ATPase 13A3	mRNA
BgiM29057-RA	BgiM29057	4.52271	2.17719	Cationic amino acid transporter 4	mRNA
BgiM17185-RA	BgiM17185	0.116832	-3.0975	CCAAT/enhancer-binding protein alpha-like isoform X2	mRNA
BgiM20283-RA	BgiM20283	9.632	3.26784	CD5 antigen	mRNA
BgiM02418-RA	BgiM02418	0.389142	-1.36163	CDK2-associated and cullin domain-containing protein 1	mRNA
BgiM31412-RA	BgiM31412	2.46202	1.29984	cell adhesion molecule 2	mRNA
BgiM33271-RA	BgiM33271	0.408008	-1.29333	cell adhesion molecule 3	mRNA
BgiM36472-RA	BgiM36472	0.34128	-1.55097	cell death abnormality protein 1	mRNA
BgiM10776-RA	BgiM10776	0.146628	-2.76976	cell death abnormality protein 1	mRNA
BgiM36263-RA	BgiM36263	0.0985303	-3.34329	cell death abnormality protein 1	mRNA
BgiM03559-RA	BgiM03559	0.433216	-1.20684	cell differentiation protein RCD1	mRNA
BgiM12362-RA	BgiM12362	0.316886	-1.65796	cell division cycle protein 20	mRNA
BgiM32459-RA	BgiM32459	0.242058	-2.04657	cell division cycle protein 20	mRNA
BgiM01193-RA	BgiM01193	0.306307	-1.70695	cell division cycle-associated protein 7-like isoform X2	mRNA
BgiM12653-RA	BgiM12653	0.165003	-2.59944	cell number regulator 10	mRNA
BgiM07186-RA	BgiM07186	0.438744	-1.18855	cell surface glycoprotein 1	mRNA
BgiM31413-RA	BgiM31413	4.24857	2.08698	cell surface glycoprotein MUC18	mRNA
BgiM27000-RA	BgiM27000	0.259152	-1.94813	cell wall integrity and stress response component 2	mRNA
BgiM36316-RA	BgiM36316	0.143477	-2.80111	cell wall integrity and stress response component 2	mRNA
BgiM31868-RA	BgiM31868	0.404945	-1.3042	cell wall integrity and stress response component 4	mRNA
BgiM33496-RA	BgiM33496	10.9803	3.45684	cell wall protein DAN4	mRNA
BgiM33381-RA	BgiM33381	2.79125	1.48091	cell wall protein DAN4	mRNA
BgiM03355-RA	BgiM03355	0.128444	-2.96079	cell wall protein DAN4	mRNA
BgiM09457-RA	BgiM09457	0.259191	-1.94791	centromere protein K	mRNA
BgiM18728-RA	BgiM18728	0.409134	-1.28935	centromere protein L	mRNA
BgiM08211-RA	BgiM08211	2.20881	1.14327	centrosomal protein of 170 kDa protein B-like isoform X3	mRNA
BgiM32877-RA	BgiM32877	0.480714	-1.05675	Centrosomal protein of 19 kDa	mRNA
BgiM11330-RA	BgiM11330	0.35114	-1.50988	centrosomal protein of 41 kDa-like isoform X1	mRNA
BgiM00375-RA	BgiM00375	2.92871	1.55027	ceramide glucosyltransferase	mRNA
BgiM28608-RA	BgiM28608	0.32956	-1.60139	ceramide-1-phosphate transfer protein	mRNA
BgiM21417-RA	BgiM21417	0.359026	-1.47784	cGMP-dependent 3p 5p-cyclic phosphodiesterase	mRNA
BgiM21416-RA	BgiM21416	0.150613	-2.73108	cGMP-dependent 3p 5p-cyclic phosphodiesterase	mRNA
BgiM03421-RA	BgiM03421	0.375347	-1.4137	chitin binding beak protein 1	mRNA
BgiM01062-RA	BgiM01062	14.603	3.86819	Chitin synthase class 2	mRNA
BgiM33826-RA	BgiM33826	0.127701	-2.96916	chitin synthase 6	mRNA
BgiM18500-RA	BgiM18500	2.98407	1.57728	chitinase-3-like protein 1	mRNA
BgiM06151-RA	BgiM06151	4.54347	2.18379	chitinase-3-like protein 2	mRNA
BgiM14406-RA	BgiM14406	8.80167	3.13778	chitotriosidase-1 isoform X1	mRNA
BgiM15130-RA	BgiM15130	0.113457	-3.13978	chlorophyllase-1	mRNA
BgiM36416-RA	BgiM36416	0.140257	-2.83386	choice-of-anchor D domain-containing protein	mRNA
BgiM14042-RA	BgiM14042	5.87278	2.55404	choline transporter-like protein 1	mRNA
BgiM18041-RA	BgiM18041	4.33359	2.11556	cholinesterase 1-like isoform X1	mRNA
BgiM35168-RA	BgiM35168	0.045822	-4.44782	cholinesterase 1-like isoform X1	mRNA
BgiM36303-RA	BgiM36303	0.28083	-1.83223	chromatin target of PRMT1 protein-like isoform X2	mRNA
BgiM10603-RA	BgiM10603	0.145704	-2.77889	chymotrypsin-like elastase family member 2A	mRNA
BgiM32368-RA	BgiM32368	0.246318	-2.02141	chymotrypsinogen B	mRNA
BgiM20951-RA	BgiM20951	0.228798	-2.12785	cilia- and flagella-associated protein 157	mRNA
BgiM20953-RA	BgiM20953	0.220586	-2.18059	cilia- and flagella-associated protein 157	mRNA
BgiM02490-RA	BgiM02490	0.24357	-2.03759	cilia- and flagella-associated protein 299 isoform X1	mRNA
BgiM00663-RA	BgiM00663	0.133004	-2.91046	cilia- and flagella-associated protein 44	mRNA
BgiM03293-RA	BgiM03293	0.219688	-2.18647	cilia- and flagella-associated protein 58-like isoform X1	mRNA
BgiM20295-RA	BgiM20295	0.165144	-2.59821	Cilia- and flagella-associated protein 77	mRNA
BgiM24277-RA	BgiM24277	0.267387	-1.903	cleavage and polyadenylation specificity factor subunit 6-like isoform X2	mRNA
BgiM24278-RA	BgiM24278	0.176567	-2.50171	cleavage and polyadenylation specificity factor subunit 6-like isoform X2	mRNA
BgiM35235-RA	BgiM35235	0.194483	-2.36228	Coadhesin	mRNA
BgiM36473-RA	BgiM36473	0.135439	-2.88428	coadhesin	mRNA
BgiM33227-RA	BgiM33227	0.456319	-1.13188	coiled-coil domain-containing protein 103	mRNA
BgiM19962-RA	BgiM19962	0.24986	-2.00081	coiled-coil domain-containing protein 18	mRNA
BgiM19969-RA	BgiM19969	0.166507	-2.58634	coiled-coil domain-containing protein 18-like isoform X1	mRNA
BgiM27824-RA	BgiM27824	0.294545	-1.76344	coiled-coil domain-containing protein 62	mRNA
BgiM12383-RA	BgiM12383	2.29871	1.20083	Coiled-coil domain-containing protein 78	mRNA
BgiM26925-RA	BgiM26925	0.228544	-2.12946	coiled-coil-helix-coiled-coil-helix domain-containing protein 2	mRNA
BgiM24515-RA	BgiM24515	2.84022	1.506	collagen alpha-1(XII) chain	mRNA
BgiM08825-RA	BgiM08825	0.0951767	-3.39325	collagen alpha-1(XII) chain	mRNA
BgiM18649-RA	BgiM18649	0.0844713	-3.56539	collagen alpha-1(XII) chain	mRNA
BgiM26369-RA	BgiM26369	40.0383	5.32331	collagen alpha-3(VI) chain	mRNA
BgiM01277-RA	BgiM01277	9.33105	3.22204	collagen alpha-4(VI) chain	mRNA
BgiM26361-RA	BgiM26361	3.06224	1.61459	Collagen alpha-4(VI) chain	mRNA
BgiM10084-RA	BgiM10084	2.15588	1.10828	contactin	mRNA
BgiM30554-RA	BgiM30554	0.220744	-2.17956	contactin-2	mRNA
BgiM10588-RA	BgiM10588	2.23791	1.16215	contactin-3	mRNA
BgiM12644-RA	BgiM12644	2.00566	1.00408	contactin-associated protein-like 2	mRNA
BgiM01840-RA	BgiM01840	2.31506	1.21105	COUP transcription factor 2-like isoform X2	mRNA
BgiM06521-RA	BgiM06521	0.354582	-1.49581	crossover junction endonuclease EME1	mRNA
BgiM36391-RA	BgiM36391	2.27728	1.18731	CTD small phosphatase-like protein 2-B	mRNA
BgiM34544-RA	BgiM34544	2.52542	1.33652	cub and zona pellucida-like domain-containing protein 1	mRNA
BgiM22283-RA	BgiM22283	0.0649521	-3.94448	CUB domain-containing protein 2	mRNA
BgiM34444-RA	BgiM34444	2.21706	1.14865	cubilin	mRNA
BgiM32697-RA	BgiM32697	0.175178	-2.51311	cx9C motif-containing protein 4 mitochondrial	mRNA
BgiM26557-RA	BgiM26557	2.21437	1.1469	cyclic AMP-dependent transcription factor ATF-2	mRNA
BgiM11738-RA	BgiM11738	0.220974	-2.17805	cyclic nucleotide-binding domain-containing protein 2	mRNA
BgiM27278-RA	BgiM27278	0.174642	-2.51753	cyclic nucleotide-binding domain-containing protein 2	mRNA
BgiM28977-RA	BgiM28977	0.136908	-2.86872	cyclin N-terminal domain-containing protein 1-like isoform X1	mRNA
BgiM25482-RA	BgiM25482	0.310121	-1.6891	cyclin-dependent kinase 2	mRNA
BgiM08583-RA	BgiM08583	0.401373	-1.31698	cyclin-dependent kinase inhibitor 3	mRNA
BgiM24786-RA	BgiM24786	0.139751	-2.83907	cyclin-dependent kinase inhibitor far1	mRNA
BgiM30337-RA	BgiM30337	0.393542	-1.34541	cyclin-dependent kinases regulatory subunit 1	mRNA
BgiM33303-RA	BgiM33303	4.4829	2.16443	cys-loop ligand-gated ion channel-like isoform X2	mRNA
BgiM26139-RA	BgiM26139	0.156381	-2.67686	cysteine sulfinic acid decarboxylase	mRNA
BgiM15466-RA	BgiM15466	5.39043	2.4304	cysteine-rich motor neuron 1 protein	mRNA
BgiM25207-RA	BgiM25207	0.10509	-3.2503	cystine knot toxin	mRNA
BgiM17629-RA	BgiM17629	0.206585	-2.27519	cytochrome b-c1 complex subunit Rieske mitochondrial	mRNA
BgiM27125-RA	BgiM27125	0.278815	-1.84262	cytochrome c oxidase subunit 6A2 mitochondrial-like isoform X2	mRNA
BgiM06053-RA	BgiM06053	0.201411	-2.31179	cytochrome c oxidase subunit 6B	mRNA
BgiM02741-RA	BgiM02741	0.301588	-1.72935	cytochrome c oxidase subunit 7C mitochondrial	mRNA
BgiM36125-RA	BgiM36125	0.26156	-1.93479	cytochrome c oxidase subunit 7C mitochondrial-like isoform X4	mRNA
BgiM13446-RA	BgiM13446	0.444972	-1.16821	cytochrome c-type heme lyase	mRNA
BgiM22955-RA	BgiM22955	2.58235	1.36869	cytochrome P450 10	mRNA
BgiM13100-RA	BgiM13100	2.24415	1.16617	cytokine receptor	mRNA
BgiM25429-RA	BgiM25429	0.101493	-3.30055	cytoplasmic polyadenylation element-binding protein 1	mRNA
BgiM02007-RA	BgiM02007	0.496112	-1.01126	cytoplasmic polyadenylation element-binding protein 2	mRNA
BgiM33220-RA	BgiM33220	0.400997	-1.31834	cytosolic 5p-nucleotidase 3A-like isoform X1	mRNA
BgiM12454-RA	BgiM12454	0.243683	-2.03692	cytosolic carboxypeptidase 6	mRNA
BgiM26692-RA	BgiM26692	0.462009	-1.11401	cytospin-A	mRNA
BgiM27716-RA	BgiM27716	5.10729	2.35256	D-arabinono-1 4-lactone oxidase	mRNA
BgiM16080-RA	BgiM16080	35.3527	5.14375	D-galacturonic acid binding lectin	mRNA
BgiM28691-RA	BgiM28691	2.16495	1.11434	D-glucuronyl C5-epimerase	mRNA
BgiM27351-RA	BgiM27351	0.138955	-2.84731	DBH-like monooxygenase protein 1	mRNA
BgiM03031-RA	BgiM03031	0.454736	-1.1369	DDB1- and CUL4-associated factor 12	mRNA
BgiM35717-RA	BgiM35717	0.189825	-2.39725	DE3 microsatellite sequence	mRNA
BgiM12182-RA	BgiM12182	0.194965	-2.35871	death inducer-obliterator 1	mRNA
BgiM10615-RA	BgiM10615	2.37006	1.24492	death-associated inhibitor of apoptosis 1	mRNA
BgiM06420-RA	BgiM06420	0.195849	-2.35218	deferrochelatase/peroxidase YfeX	mRNA
BgiM19032-RA	BgiM19032	0.198148	-2.33535	degenerin mec-10	mRNA
BgiM12323-RA	BgiM12323	2.38792	1.25575	degenerin unc-8	mRNA
BgiM05034-RA	BgiM05034	0.18956	-2.39928	dehydrogenase/reductase SDR family member 11-like isoform X1	mRNA
BgiM25790-RA	BgiM25790	0.07482	-3.74043	Deleted in malignant brain tumors 1 protein	mRNA
BgiM23892-RA	BgiM23892	2.0235	1.01685	DENN domain-containing protein 2A-like isoform X4	mRNA
BgiM22970-RA	BgiM22970	0.428088	-1.22402	deoxycytidylate deaminase	mRNA
BgiM17507-RA	BgiM17507	2.66589	1.41462	deoxynucleoside triphosphate triphosphohydrolase SAMHD1	mRNA
BgiM33297-RA	BgiM33297	3.70813	1.89069	Deoxyribonuclease-1	mRNA
BgiM01036-RA	BgiM01036	0.454913	-1.13634	DET1- and DDB1-associated protein 1	mRNA
BgiM27622-RA	BgiM27622	0.157709	-2.66467	dimethylaniline monooxygenase [N-oxide-forming] 5	mRNA
BgiM22173-RA	BgiM22173	0.217222	-2.20276	dipeptidase 1	mRNA
BgiM08317-RA	BgiM08317	0.4443	-1.17039	diphthine--ammonia ligase-like isoform X1	mRNA
BgiM28930-RA	BgiM28930	0.307018	-1.70361	DIS3-like exonuclease 2	mRNA
BgiM07144-RA	BgiM07144	0.194758	-2.36024	disintegrin and metalloproteinase domain-containing protein 10	mRNA
BgiM21278-RA	BgiM21278	0.308814	-1.69519	disintegrin and metalloproteinase domain-containing protein 17	mRNA
BgiM33118-RA	BgiM33118	0.20067	-2.3171	disintegrin and metalloproteinase domain-containing protein 17	mRNA
BgiM33113-RA	BgiM33113	0.0881975	-3.50312	disintegrin and metalloproteinase domain-containing protein 17	mRNA
BgiM33032-RA	BgiM33032	0.185622	-2.42956	disintegrin and metalloproteinase domain-containing protein 17-like isoform X1	mRNA
BgiM32570-RA	BgiM32570	0.297947	-1.74687	disks large 1-like isoform X2	mRNA
BgiM07686-RA	BgiM07686	0.154794	-2.69158	disulfide-isomerase C1F5.02	mRNA
BgiM04507-RA	BgiM04507	0.48213	-1.0525	DNA damage-inducible transcript 4-like protein	mRNA
BgiM33016-RA	BgiM33016	0.0687439	-3.86262	DNA double-strand break repair Rad50 ATPase	mRNA
BgiM35211-RA	BgiM35211	0.471922	-1.08338	DNA endonuclease rbbp8	mRNA
BgiM18920-RA	BgiM18920	0.372281	-1.42554	DNA helicase MCM8	mRNA
BgiM24682-RA	BgiM24682	0.357126	-1.48549	DNA helicase MCM9	mRNA
BgiM07712-RA	BgiM07712	0.410658	-1.28399	DNA polymerase eta	mRNA
BgiM00364-RA	BgiM00364	0.175917	-2.50703	DNA polymerase I	mRNA
BgiM14922-RA	BgiM14922	0.302536	-1.72482	DNA polymerase theta	mRNA
BgiM28071-RA	BgiM28071	0.439799	-1.18508	DNA repair protein RAD51 4-like isoform X1	mRNA
BgiM23804-RA	BgiM23804	2.31895	1.21347	DNA-binding protein D-ETS-4-like isoform X1	mRNA
BgiM21834-RA	BgiM21834	0.163995	-2.60828	DNA-directed RNA polymerase II subunit RPB1	mRNA
BgiM10407-RA	BgiM10407	0.489227	-1.03142	dnaJ subfamily B member 9	mRNA
BgiM05823-RA	BgiM05823	0.264603	-1.9181	dopamine receptor	mRNA
BgiM22167-RA	BgiM22167	0.0908344	-3.46062	dorsal-ventral patterning tolloid-like protein 1	mRNA
BgiM35138-RA	BgiM35138	0.308488	-1.69672	double-stranded RNA-binding protein Staufen	mRNA
BgiM34253-RA	BgiM34253	2.00773	1.00556	doublecortin domain-containing protein 2	mRNA
BgiM31497-RA	BgiM31497	2.05703	1.04056	Down syndrome cell adhesion molecule-like protein 1	mRNA
BgiM34152-RA	BgiM34152	0.0962219	-3.37749	DSC-2	mRNA
BgiM34040-RA	BgiM34040	0.0753086	-3.73104	DSC-2	mRNA
BgiM26449-RA	BgiM26449	2.58064	1.36773	dual oxidase 1	mRNA
BgiM30113-RA	BgiM30113	0.251447	-1.99167	dual specificity tyrosine-phosphorylation-regulated kinase 1B-like isoform X1	mRNA
BgiM11019-RA	BgiM11019	0.239829	-2.05992	dual specificity tyrosine-phosphorylation-regulated kinase 2	mRNA
BgiM03010-RA	BgiM03010	0.181443	-2.46241	Dual specificity tyrosine-phosphorylation-regulated kinase 2	mRNA
BgiM07552-RA	BgiM07552	2.05429	1.03864	dual specificity tyrosine-phosphorylation-regulated kinase 2/3/4	mRNA
BgiM34397-RA	BgiM34397	2.62045	1.38981	dynactin subunit 1	mRNA
BgiM24294-RA	BgiM24294	0.262973	-1.92701	dynamin-binding protein	mRNA
BgiM23427-RA	BgiM23427	0.47329	-1.0792	Dynein assembly factor 3 axonemal	mRNA
BgiM05990-RA	BgiM05990	2.19504	1.13425	dynein beta chain ciliary	mRNA
BgiM05341-RA	BgiM05341	0.188396	-2.40816	dynein beta chain ciliary	mRNA
BgiM15832-RA	BgiM15832	0.101137	-3.30561	Dynein heavy chain 1 axonemal	mRNA
BgiM16140-RA	BgiM16140	2.09567	1.06741	dynein heavy chain 1 axonemal-like isoform X1	mRNA
BgiM27675-RA	BgiM27675	0.199166	-2.32796	Dynein heavy chain 10 axonemal	mRNA
BgiM16151-RA	BgiM16151	2.07065	1.05008	dynein heavy chain 5 axonemal	mRNA
BgiM28152-RA	BgiM28152	0.34441	-1.5378	Dynein heavy chain 5 axonemal	mRNA
BgiM27404-RA	BgiM27404	0.14286	-2.80732	dynein heavy chain 5 axonemal	mRNA
BgiM34177-RA	BgiM34177	13.1037	3.7119	Dynein heavy chain 6 axonemal	mRNA
BgiM09578-RA	BgiM09578	0.291019	-1.78081	dynein heavy chain 6 axonemal	mRNA
BgiM09579-RA	BgiM09579	0.263375	-1.92481	Dynein heavy chain 6 axonemal	mRNA
BgiM03868-RA	BgiM03868	0.17373	-2.52508	Dynein heavy chain 6 axonemal	mRNA
BgiM30415-RA	BgiM30415	2.04857	1.03462	Dynein heavy chain 7 axonemal	mRNA
BgiM33828-RA	BgiM33828	2.02075	1.01489	dynein heavy chain 7 axonemal	mRNA
BgiM13622-RA	BgiM13622	0.138105	-2.85616	dynein heavy chain 7 axonemal	mRNA
BgiM27405-RA	BgiM27405	0.466546	-1.09991	dynein heavy chain 8 axonemal	mRNA
BgiM27397-RA	BgiM27397	0.132981	-2.91071	dynein heavy chain 8 axonemal	mRNA
BgiM27401-RA	BgiM27401	0.131957	-2.92186	dynein heavy chain 8 axonemal	mRNA
BgiM34974-RA	BgiM34974	0.0892014	-3.48679	dynein light chain 1 axonemal	mRNA
BgiM08546-RA	BgiM08546	0.156937	-2.67175	Dynein regulatory complex protein 8	mRNA
BgiM03669-RA	BgiM03669	0.142583	-2.81013	Dynein regulatory complex subunit 7	mRNA
BgiM03668-RA	BgiM03668	0.142246	-2.81354	dynein regulatory complex subunit 7	mRNA
BgiM13005-RA	BgiM13005	0.383861	-1.38135	dystrophin	mRNA
BgiM05886-RA	BgiM05886	0.207953	-2.26567	E2/E3 hybrid ubiquitin-protein ligase UBE2O	mRNA
BgiM20453-RA	BgiM20453	0.171976	-2.53972	E3 SUMO-protein ligase RanBP2	mRNA
BgiM00050-RA	BgiM00050	0.303004	-1.72259	E3 ubiquitin-protein ligase arih1	mRNA
BgiM32630-RA	BgiM32630	0.171307	-2.54535	E3 ubiquitin-protein ligase dcst1	mRNA
BgiM10297-RA	BgiM10297	0.123914	-3.01259	E3 ubiquitin-protein ligase HACE1	mRNA
BgiM02115-RA	BgiM02115	0.284674	-1.81262	E3 ubiquitin-protein ligase HERC1	mRNA
BgiM02116-RA	BgiM02116	0.205208	-2.28484	E3 ubiquitin-protein ligase HERC1	mRNA
BgiM28277-RA	BgiM28277	0.217475	-2.20108	E3 ubiquitin-protein ligase makorin-1	mRNA
BgiM28284-RA	BgiM28284	0.19017	-2.39464	E3 ubiquitin-protein ligase makorin-1	mRNA
BgiM19372-RA	BgiM19372	9.4302	3.23729	E3 ubiquitin-protein ligase mib2	mRNA
BgiM19693-RA	BgiM19693	0.0553836	-4.1744	E3 ubiquitin-protein ligase MIB2	mRNA
BgiM19692-RA	BgiM19692	0.0491316	-4.3472	E3 ubiquitin-protein ligase MIB2	mRNA
BgiM19814-RA	BgiM19814	2.47405	1.30688	E3 ubiquitin-protein ligase MIB2-like isoform X1	mRNA
BgiM19275-RA	BgiM19275	3.21305	1.68394	E3 ubiquitin-protein ligase mind-bomb	mRNA
BgiM24386-RA	BgiM24386	0.456596	-1.13101	E3 ubiquitin-protein ligase RFWD3	mRNA
BgiM10612-RA	BgiM10612	2.58125	1.36807	E3 ubiquitin-protein ligase XIAP	mRNA
BgiM29168-RA	BgiM29168	4.93533	2.30315	echinoderm microtubule-associated protein-like	mRNA
BgiM35568-RA	BgiM35568	0.279239	-1.84043	EF-hand calcium-binding domain-containing protein 1	mRNA
BgiM35871-RA	BgiM35871	0.227944	-2.13325	EF-hand calcium-binding domain-containing protein 1-like isoform X1	mRNA
BgiM14950-RA	BgiM14950	2.21128	1.14488	EF-hand calcium-binding domain-containing protein 6	mRNA
BgiM33876-RA	BgiM33876	0.480193	-1.05832	EF-hand domain-containing family member B	mRNA
BgiM04189-RA	BgiM04189	2.25181	1.17109	eisosome protein SEG2	mRNA
BgiM33212-RA	BgiM33212	4.33157	2.11489	electroneutral sodium bicarbonate exchanger 1	mRNA
BgiM33463-RA	BgiM33463	4.71204	2.23635	electroneutral sodium bicarbonate exchanger 1-like isoform X1	mRNA
BgiM24273-RA	BgiM24273	0.252182	-1.98746	elongation of very long chain fatty acids protein 4	mRNA
BgiM06440-RA	BgiM06440	0.144679	-2.78908	elongator complex protein 6	mRNA
BgiM32843-RA	BgiM32843	0.22544	-2.14918	emopamil-binding protein	mRNA
BgiM32842-RA	BgiM32842	0.201728	-2.30952	emopamil-binding protein	mRNA
BgiM03497-RA	BgiM03497	0.0669924	-3.89986	endo-1 4-beta-xylanase A	mRNA
BgiM03494-RA	BgiM03494	0.0455987	-4.45486	endo-1 4-beta-xylanase A	mRNA
BgiM24227-RA	BgiM24227	0.0551598	-4.18024	endoglucanase	mRNA
BgiM25908-RA	BgiM25908	0.0511116	-4.2902	endoglucanase 4	mRNA
BgiM08591-RA	BgiM08591	0.0887433	-3.49422	endoglucanase 4-like isoform X1	mRNA
BgiM08694-RA	BgiM08694	0.0872713	-3.51835	endoglucanase 4-like isoform X2	mRNA
BgiM26083-RA	BgiM26083	3.10521	1.63469	endoglucanase A	mRNA
BgiM25892-RA	BgiM25892	0.0695196	-3.84644	endoglucanase A	mRNA
BgiM25897-RA	BgiM25897	0.0483342	-4.37081	endoglucanase A-like isoform X1	mRNA
BgiM25896-RA	BgiM25896	0.0168981	-5.887	endoglucanase A-like isoform X2	mRNA
BgiM24908-RA	BgiM24908	0.0897171	-3.47847	endoglucanase E-4	mRNA
BgiM25901-RA	BgiM25901	0.0728783	-3.77837	endoglucanase E-4	mRNA
BgiM24229-RA	BgiM24229	0.0634133	-3.97907	endoglucanase-like isoform X2	mRNA
BgiM19823-RA	BgiM19823	0.428516	-1.22258	endonuclease G mitochondrial	mRNA
BgiM21192-RA	BgiM21192	3.94613	1.98044	endonuclease-reverse transcriptase	mRNA
BgiM06570-RA	BgiM06570	3.66303	1.87304	endonuclease-reverse transcriptase	mRNA
BgiM29553-RA	BgiM29553	0.28047	-1.83408	endothelin-converting enzyme 2-like isoform X1	mRNA
BgiM18028-RA	BgiM18028	2.77054	1.47017	engulfment and cell motility protein 1-like isoform X2	mRNA
BgiM00610-RA	BgiM00610	2.98416	1.57733	enteropeptidase	mRNA
BgiM09046-RA	BgiM09046	0.148303	-2.75339	Enteropeptidase	mRNA
BgiM33658-RA	BgiM33658	2.45493	1.29568	epidermal growth factor receptor-like isoform X1	mRNA
BgiM30914-RA	BgiM30914	0.118735	-3.07418	Epidermal growth factor-related protein 3	mRNA
BgiM33375-RA	BgiM33375	28.0805	4.8115	epithelial membrane protein 1	mRNA
BgiM06084-RA	BgiM06084	3.84056	1.94132	epithelial membrane protein 1	mRNA
BgiM09254-RA	BgiM09254	2.03544	1.02534	epithelial membrane protein 2	mRNA
BgiM28512-RA	BgiM28512	2.74264	1.45557	eukaryotic translation initiation factor 3 subunit A	mRNA
BgiM16724-RA	BgiM16724	0.42551	-1.23273	Exportin-4	mRNA
BgiM07014-RA	BgiM07014	0.164687	-2.6022	exportin-5-like isoform X1	mRNA
BgiM36490-RA	BgiM36490	0.0937948	-3.41435	Extracellular protease inhibitor 10	mRNA
BgiM04859-RA	BgiM04859	2.87407	1.52309	extracellular serine/threonine protein kinase FAM20C	mRNA
BgiM22095-RA	BgiM22095	2.02671	1.01914	F-BAR and double SH3 domains protein 2-like isoform X3	mRNA
BgiM34878-RA	BgiM34878	2.97356	1.57219	F-box only protein 10	mRNA
BgiM00719-RA	BgiM00719	0.174968	-2.51484	F-box only protein 33	mRNA
BgiM32197-RA	BgiM32197	0.334075	-1.58176	F-box only protein 36-like isoform X2	mRNA
BgiM26268-RA	BgiM26268	0.295166	-1.7604	F-box only protein 39	mRNA
BgiM26270-RA	BgiM26270	0.25294	-1.98313	F-box only protein 39	mRNA
BgiM29643-RA	BgiM29643	0.247722	-2.01321	F-box only protein 39	mRNA
BgiM26261-RA	BgiM26261	0.165054	-2.59899	F-box only protein 39	mRNA
BgiM05447-RA	BgiM05447	0.149135	-2.74531	F-box only protein 39	mRNA
BgiM26852-RA	BgiM26852	0.229904	-2.1209	F-box only protein 39-like isoform X1	mRNA
BgiM23676-RA	BgiM23676	0.143624	-2.79963	F-box only protein 39-like isoform X1	mRNA
BgiM23675-RA	BgiM23675	0.126879	-2.97847	F-box only protein 39-like isoform X1	mRNA
BgiM09728-RA	BgiM09728	0.171195	-2.54629	F-box only protein 39-like isoform X3	mRNA
BgiM23674-RA	BgiM23674	0.135869	-2.87971	F-box only protein 39-like isoform X3	mRNA
BgiM23673-RA	BgiM23673	0.107509	-3.21748	F-box only protein 39-like isoform X3	mRNA
BgiM24640-RA	BgiM24640	0.143405	-2.80183	F-box only protein 47	mRNA
BgiM34530-RA	BgiM34530	0.288417	-1.79377	F-box only protein 5	mRNA
BgiM22331-RA	BgiM22331	0.451807	-1.14622	F-box only protein 8	mRNA
BgiM24297-RA	BgiM24297	0.14488	-2.78707	Fanconi anemia group E protein	mRNA
BgiM35276-RA	BgiM35276	0.475691	-1.0719	FAS-associated factor 2-like isoform X1	mRNA
BgiM13859-RA	BgiM13859	0.369071	-1.43803	fatty-acid amide hydrolase 1	mRNA
BgiM15117-RA	BgiM15117	0.373518	-1.42075	fatty-acid amide hydrolase 2	mRNA
BgiM17842-RA	BgiM17842	2.16144	1.11199	feline leukemia virus subgroup C receptor-related protein 2	mRNA
BgiM12861-RA	BgiM12861	2.86136	1.5167	ferric-chelate reductase 1	mRNA
BgiM12864-RA	BgiM12864	2.01969	1.01414	ferric-chelate reductase 1 isoform X2	mRNA
BgiM18104-RA	BgiM18104	2.12872	1.08999	FH1/FH2 domain-containing protein 3-like isoform X4	mRNA
BgiM25394-RA	BgiM25394	2.66018	1.41152	fibrillin-3	mRNA
BgiM02011-RA	BgiM02011	0.132798	-2.91269	fibrocystin-L	mRNA
BgiM32869-RA	BgiM32869	376.552	8.55671	fibroleukin	mRNA
BgiM25928-RA	BgiM25928	17.4909	4.12853	fibropellin-1	mRNA
BgiM25927-RA	BgiM25927	7.19216	2.84642	fibropellin-1	mRNA
BgiM25929-RA	BgiM25929	6.73086	2.75079	fibropellin-1	mRNA
BgiM28580-RA	BgiM28580	0.2696	-1.89111	fibropellin-1	mRNA
BgiM15331-RA	BgiM15331	0.212841	-2.23215	fibropellin-1	mRNA
BgiM09978-RA	BgiM09978	0.144418	-2.79167	fibropellin-1	mRNA
BgiM15330-RA	BgiM15330	0.135237	-2.88643	fibropellin-1	mRNA
BgiM10384-RA	BgiM10384	0.151244	-2.72505	fibropellin-3	mRNA
BgiM09265-RA	BgiM09265	0.252956	-1.98304	Fibrous sheath-interacting protein 1	mRNA
BgiM26424-RA	BgiM26424	0.0669449	-3.90088	fibulin-1	mRNA
BgiM32814-RA	BgiM32814	2.28779	1.19396	filamin-A	mRNA
BgiM32291-RA	BgiM32291	3.14776	1.65433	filamin-A-like isoform X1	mRNA
BgiM32290-RA	BgiM32290	2.54776	1.34923	filamin-A-like isoform X1	mRNA
BgiM32287-RA	BgiM32287	2.32625	1.21801	filamin-C-like isoform X2	mRNA
BgiM18280-RA	BgiM18280	0.173239	-2.52916	flagellar radial spoke protein 2	mRNA
BgiM31819-RA	BgiM31819	0.127946	-2.9664	flavin reductase (NADPH)	mRNA
BgiM35048-RA	BgiM35048	3.02396	1.59644	flocculation protein FLO11	mRNA
BgiM26348-RA	BgiM26348	2.78619	1.47829	flocculation protein FLO11	mRNA
BgiM25508-RA	BgiM25508	0.478011	-1.06488	flocculation protein FLO11	mRNA
BgiM20561-RA	BgiM20561	0.46901	-1.09231	flocculation protein FLO11	mRNA
BgiM18903-RA	BgiM18903	3.864	1.9501	fMet-Leu-Phe receptor	mRNA
BgiM25898-RA	BgiM25898	0.0721904	-3.79205	FMRFamide	mRNA
BgiM20739-RA	BgiM20739	0.0876505	-3.51209	FMRFamide receptor	mRNA
BgiM22846-RA	BgiM22846	0.14072	-2.82911	folate receptor beta	mRNA
BgiM12401-RA	BgiM12401	8.47464	3.08315	forkhead box protein D3	mRNA
BgiM17671-RA	BgiM17671	7.7424	2.95278	forkhead box protein F2	mRNA
BgiM15843-RA	BgiM15843	2.02933	1.021	forkhead box protein O	mRNA
BgiM24147-RA	BgiM24147	0.273624	-1.86973	forkhead box protein P1	mRNA
BgiM32220-RA	BgiM32220	0.189994	-2.39597	formin-like protein 5	mRNA
BgiM31746-RA	BgiM31746	0.314397	-1.66934	fragile X mental retardation syndrome-related protein 1-like isoform X2	mRNA
BgiM15916-RA	BgiM15916	2.35067	1.23307	frizzled-4	mRNA
BgiM08522-RA	BgiM08522	0.198987	-2.32925	fructose-bisphosphate aldolase	mRNA
BgiM35666-RA	BgiM35666	0.131928	-2.92218	fucolectin-related protein	mRNA
BgiM09727-RA	BgiM09727	7.21197	2.85039	Fulicin-like precursor (LRNFVamide)	mRNA
BgiM35241-RA	BgiM35241	0.228828	-2.12767	G-protein coupled receptor	mRNA
BgiM33653-RA	BgiM33653	0.230108	-2.11962	G-protein coupled receptor 139	mRNA
BgiM14693-RA	BgiM14693	2.19643	1.13516	G-protein coupled receptor 64	mRNA
BgiM06926-RA	BgiM06926	0.152026	-2.71761	G-protein coupled receptor 64	mRNA
BgiM15436-RA	BgiM15436	2.053	1.03774	G1/S-specific cyclin-D2	mRNA
BgiM22375-RA	BgiM22375	0.265791	-1.91164	G2/mitotic-specific cyclin-A	mRNA
BgiM09095-RA	BgiM09095	0.126258	-2.98555	G2/mitotic-specific cyclin-B	mRNA
BgiM31883-RA	BgiM31883	0.349785	-1.51546	G2/mitotic-specific cyclin-B3	mRNA
BgiM33147-RA	BgiM33147	0.214481	-2.22108	galactose-3-O-sulfotransferase 4	mRNA
BgiM34348-RA	BgiM34348	2.1289	1.09011	galactoside 2-alpha-L-fucosyltransferase 2	mRNA
BgiM07398-RA	BgiM07398	0.221983	-2.17148	galactosylgalactosylxylosylprotein 3-beta-glucuronosyltransferase 1	mRNA
BgiM08332-RA	BgiM08332	0.363128	-1.46145	galectin-10	mRNA
BgiM08329-RA	BgiM08329	2.42598	1.27857	galectin-4	mRNA
BgiM07112-RA	BgiM07112	0.426151	-1.23056	galectin-6	mRNA
BgiM21496-RA	BgiM21496	0.170755	-2.55	Gamma-aminobutyric acid receptor subunit alpha-1	mRNA
BgiM06188-RA	BgiM06188	0.381485	-1.3903	gamma-glutamyl hydrolase	mRNA
BgiM22398-RA	BgiM22398	2.09164	1.06463	ganglioside GM2 activator	mRNA
BgiM23064-RA	BgiM23064	0.0833708	-3.58431	ganglioside GM2 activator	mRNA
BgiM16670-RA	BgiM16670	0.158068	-2.66138	GAS2-like protein 3	mRNA
BgiM16671-RA	BgiM16671	0.116945	-3.0961	GAS2-like protein 3	mRNA
BgiM02844-RA	BgiM02844	2.01042	1.0075	gastric intrinsic factor-like isoform X1	mRNA
BgiM00177-RA	BgiM00177	0.222234	-2.16985	GATA zinc finger domain-containing protein 14	mRNA
BgiM22838-RA	BgiM22838	0.106793	-3.22712	GATA zinc finger domain-containing protein 15	mRNA
BgiM11363-RA	BgiM11363	2.82342	1.49744	GATA-binding factor 3-like isoform X2	mRNA
BgiM13822-RA	BgiM13822	0.395014	-1.34002	gcn5 family acetyltransferase	mRNA
BgiM10579-RA	BgiM10579	0.125812	-2.99066	general transcriptional corepressor trfA	mRNA
BgiM33360-RA	BgiM33360	18.3843	4.2004	GIMAP	mRNA
BgiM31793-RA	BgiM31793	2.03383	1.0242	GIMAP	mRNA
BgiM34092-RA	BgiM34092	2.14641	1.10192	GIMAP	mRNA
BgiM33156-RA	BgiM33156	0.0405236	-4.62509	GIMAP	mRNA
BgiM34998-RA	BgiM34998	0.126833	-2.979	girdin-like isoform X1	mRNA
BgiM11636-RA	BgiM11636	4.39338	2.13533	globin	mRNA
BgiM15100-RA	BgiM15100	2.01758	1.01262	glucose dehydrogenase [FAD quinone]	mRNA
BgiM01672-RA	BgiM01672	0.168673	-2.5677	glucose-dependent insulinotropic receptor	mRNA
BgiM24717-RA	BgiM24717	3.23949	1.69577	glucoside xylosyltransferase 1	mRNA
BgiM16060-RA	BgiM16060	3.29025	1.7182	glutamate receptor ionotropic kainate 2	mRNA
BgiM24628-RA	BgiM24628	4.57811	2.19475	glutamate receptor ionotropic kainate 2-like isoform X1	mRNA
BgiM21564-RA	BgiM21564	4.44355	2.15171	glutamate receptor subunit protein GluR4	mRNA
BgiM19261-RA	BgiM19261	2.00342	1.00247	glutamine synthetase	mRNA
BgiM03951-RA	BgiM03951	2.45515	1.29581	Glutamine-rich protein 2	mRNA
BgiM23059-RA	BgiM23059	0.1815	-2.46196	glutaredoxin domain-containing cysteine-rich protein	mRNA
BgiM27594-RA	BgiM27594	0.141672	-2.81937	Glutathione peroxidase 2	mRNA
BgiM32611-RA	BgiM32611	0.40726	-1.29598	glutathione reductase mitochondrial	mRNA
BgiM10516-RA	BgiM10516	10.399	3.37838	Glutathione S-transferase 1	mRNA
BgiM11774-RA	BgiM11774	0.179413	-2.47865	glutathione S-transferase 4	mRNA
BgiM16462-RA	BgiM16462	0.462187	-1.11345	glutathione S-transferase P 1	mRNA
BgiM33692-RA	BgiM33692	0.247077	-2.01697	glycerol-3-phosphate dehydrogenase	mRNA
BgiM33693-RA	BgiM33693	0.197331	-2.34131	glycerol-3-phosphate dehydrogenase mitochondrial	mRNA
BgiM25829-RA	BgiM25829	0.292305	-1.77446	glycerol-3-phosphate dehydrogenase [NAD(+)] cytoplasmic	mRNA
BgiM01475-RA	BgiM01475	0.297024	-1.75135	glycerophosphocholine acyltransferase	mRNA
BgiM24173-RA	BgiM24173	0.186047	-2.42626	glycerophosphocholine phosphodiesterase GPCPD1-like isoform X2	mRNA
BgiM22186-RA	BgiM22186	6.7989	2.7653	glycine receptor subunit alpha-1	mRNA
BgiM00171-RA	BgiM00171	13.6962	3.77571	glycine-rich cell wall structural protein 1.8	mRNA
BgiM07410-RA	BgiM07410	2.25331	1.17204	glycine-rich cell wall structural protein-like isoform X1	mRNA
BgiM24026-RA	BgiM24026	0.480009	-1.05887	glycogen [starch] synthase	mRNA
BgiM12832-RA	BgiM12832	2.21298	1.14599	glycoprotein 3-alpha-L-fucosyltransferase A-like isoform X1	mRNA
BgiM27050-RA	BgiM27050	2.76545	1.46752	glycosyltransferase 1 domain-containing protein 1-like isoform X1	mRNA
BgiM17379-RA	BgiM17379	2.19608	1.13493	glycosyltransferase family 92 protein F13G3.3	mRNA
BgiM14219-RA	BgiM14219	0.171785	-2.54133	glycosyltransferase STELLO1 isoform X2	mRNA
BgiM28668-RA	BgiM28668	0.228583	-2.12921	glyoxylate reductase/hydroxypyruvate reductase	mRNA
BgiM20881-RA	BgiM20881	0.124885	-3.00133	Golgi-associated plant pathogenesis-related protein 1	mRNA
BgiM19148-RA	BgiM19148	0.219638	-2.1868	Golgi-associated plant pathogenesis-related protein 1-like isoform X1	mRNA
BgiM20896-RA	BgiM20896	0.243112	-2.04031	Golgi-associated plant pathoproteinsis- protein 1	mRNA
BgiM17445-RA	BgiM17445	0.172234	-2.53756	golgin subfamily A member 4	mRNA
BgiM12363-RA	BgiM12363	0.435463	-1.19938	GPI mannosyltransferase 3	mRNA
BgiM11550-RA	BgiM11550	0.307053	-1.70344	GPI-anchored adhesin-like protein PGA55	mRNA
BgiM29255-RA	BgiM29255	2.13133	1.09176	GPI-anchored protein PB15E9.01c	mRNA
BgiM08213-RA	BgiM08213	2.27523	1.18601	GPI-anchored protein PB15E9.01c isoform X5	mRNA
BgiM17807-RA	BgiM17807	4.78058	2.25719	gram-negative bacteria binding protein	mRNA
BgiM14901-RA	BgiM14901	2.2697	1.1825	Guadeloupe Resistance Complex single-pass transmembrane protein 1	mRNA
BgiM05810-RA	BgiM05810	2.08273	1.05847	guanine nucleotide-binding protein G(o) subunit alpha	mRNA
BgiM17344-RA	BgiM17344	0.486445	-1.03965	guanine nucleotide-binding protein G(s) subunit alpha	mRNA
BgiM17312-RA	BgiM17312	2.10835	1.07611	guanylate cyclase	mRNA
BgiM27139-RA	BgiM27139	0.172578	-2.53468	guanylate cyclase	mRNA
BgiM04585-RA	BgiM04585	4.41813	2.14344	guanylate cyclase 32E	mRNA
BgiM34013-RA	BgiM34013	0.0850143	-3.55615	H-type lectin domain-containing protein	mRNA
BgiM11631-RA	BgiM11631	0.265289	-1.91436	haemoglobin type 1	mRNA
BgiM11216-RA	BgiM11216	0.152597	-2.7122	haemoglobin type 1	mRNA
BgiM11633-RA	BgiM11633	0.184433	-2.43883	haemoglobin type 2	mRNA
BgiM20311-RA	BgiM20311	0.368444	-1.44048	haloacid dehalogenase-like hydrolase domain-containing protein 3	mRNA
BgiM11061-RA	BgiM11061	0.250909	-1.99477	harmonin	mRNA
BgiM34740-RA	BgiM34740	0.25816	-1.95366	HD domain-containing protein 2	mRNA
BgiM16165-RA	BgiM16165	0.169302	-2.56233	heat shock 70 kDa protein	mRNA
BgiM16163-RA	BgiM16163	0.139216	-2.8446	heat shock 70 kDa protein	mRNA
BgiM01966-RA	BgiM01966	2.62894	1.39448	Heat shock 70 kDa protein 12A	mRNA
BgiM34510-RA	BgiM34510	0.146721	-2.76886	heat shock protein 70 A1	mRNA
BgiM34509-RA	BgiM34509	0.162111	-2.62494	heat shock protein 70 A1-like isoform X1	mRNA
BgiM22981-RA	BgiM22981	0.125621	-2.99285	heat shock protein 70 B2	mRNA
BgiM21428-RA	BgiM21428	0.290084	-1.78546	heat shock protein Hsp-12.2	mRNA
BgiM21429-RA	BgiM21429	0.272472	-1.87582	heat shock protein Hsp-12.2	mRNA
BgiM21430-RA	BgiM21430	0.259976	-1.94355	heat shock protein Hsp-12.2	mRNA
BgiM13327-RA	BgiM13327	2.65629	1.40941	helicase-like transcription factor	mRNA
BgiM18277-RA	BgiM18277	0.0769855	-3.69927	hemagglutinin/amebocyte aggregation factor	mRNA
BgiM35583-RA	BgiM35583	0.1008	-3.31043	hemagglutinin/amebocyte aggregation factor	mRNA
BgiM13051-RA	BgiM13051	2.63331	1.39688	hemagglutinin/proteinase	mRNA
BgiM00334-RA	BgiM00334	4.10134	2.03609	hematopoietically-expressed homeobox protein hhex-like isoform X2	mRNA
BgiM36396-RA	BgiM36396	0.280438	-1.83425	hemicentin-1	mRNA
BgiM16767-RA	BgiM16767	0.222095	-2.17075	Hemicentin-1	mRNA
BgiM04311-RA	BgiM04311	0.11523	-3.11741	hemicentin-1	mRNA
BgiM24559-RA	BgiM24559	3.04143	1.60475	hemicentin-2	mRNA
BgiM34487-RA	BgiM34487	0.00995914	-6.64976	hemocyanin-like 1 (Hcl-1)	mRNA
BgiM28353-RA	BgiM28353	0.22823	-2.13144	heparanase	mRNA
BgiM32947-RA	BgiM32947	0.225815	-2.14678	heparanase	mRNA
BgiM03024-RA	BgiM03024	0.0787685	-3.66624	hepatitis A virus cellular receptor 1	mRNA
BgiM00172-RA	BgiM00172	2.35918	1.23828	hepatocyte growth factor receptor-like isoform X2	mRNA
BgiM07086-RA	BgiM07086	0.471601	-1.08436	heterogeneous nuclear ribonucleoprotein L	mRNA
BgiM07082-RA	BgiM07082	0.335988	-1.57352	HHIP-like protein 1	mRNA
BgiM07081-RA	BgiM07081	0.327396	-1.61089	HHIP-like protein 1	mRNA
BgiM35284-RA	BgiM35284	0.0762422	-3.71327	histamine H1 receptor	mRNA
BgiM01669-RA	BgiM01669	0.157311	-2.66831	histamine H2 receptor	mRNA
BgiM09804-RA	BgiM09804	0.0818673	-3.61057	histidine ammonia-lyase	mRNA
BgiM06534-RA	BgiM06534	0.359022	-1.47786	histone acetyltransferase KAT2B	mRNA
BgiM30744-RA	BgiM30744	0.12266	-3.02726	histone-lysine N-methyltransferase H3 lysine-36 specific	mRNA
BgiM21135-RA	BgiM21135	0.369659	-1.43573	histone-lysine N-methyltransferase PRDM9-like isoform X1	mRNA
BgiM26722-RA	BgiM26722	2.30897	1.20725	histone-lysine N-methyltransferase SETD2	mRNA
BgiM11824-RA	BgiM11824	2.09362	1.066	histone-lysine N-methyltransferase SETMAR	mRNA
BgiM07382-RA	BgiM07382	0.235587	-2.08567	histone-lysine N-methyltransferase SETMAR	mRNA
BgiM23481-RA	BgiM23481	0.450691	-1.14979	histone-lysine N-methyltransferase SUV420H1	mRNA
BgiM17861-RA	BgiM17861	2.68694	1.42597	homeobox protein caupolican	mRNA
BgiM26486-RA	BgiM26486	3.3398	1.73976	homeobox protein engrailed-2b	mRNA
BgiM08335-RA	BgiM08335	2.204	1.14012	homeobox protein Meis1	mRNA
BgiM08684-RA	BgiM08684	6.05671	2.59854	homeobox protein SIX4	mRNA
BgiM02976-RA	BgiM02976	5.88299	2.55655	homeobox protein slou	mRNA
BgiM26601-RA	BgiM26601	0.28465	-1.81274	homeotic protein antennapedia	mRNA
BgiM00849-RA	BgiM00849	2.54812	1.34943	homer protein 2	mRNA
BgiM09301-RA	BgiM09301	0.404927	-1.30427	homologous-pairing protein 2	mRNA
BgiM23438-RA	BgiM23438	0.176126	-2.50532	HORMA domain-containing protein 1	mRNA
BgiM19655-RA	BgiM19655	2.09923	1.06986	hormone receptor 4-like isoform X1	mRNA
BgiM14341-RA	BgiM14341	0.347307	-1.52572	HRAS-like suppressor 3	mRNA
BgiM29264-RA	BgiM29264	0.173269	-2.52891	HRH3	mRNA
BgiM32983-RA	BgiM32983	0.433459	-1.20603	hyaluronan-mediated motility receptor	mRNA
BgiM28370-RA	BgiM28370	0.310408	-1.68776	hyaluronan-mediated motility receptor	mRNA
BgiM23814-RA	BgiM23814	0.444612	-1.16938	hydrolase/acyltransferase-like protein	mRNA
BgiM08637-RA	BgiM08637	0.315092	-1.66616	hydrolethalus syndrome protein 1 isoform X1	mRNA
BgiM35179-RA	BgiM35179	0.356059	-1.48981	hydroxymethylglutaryl-CoA lyase mitochondrial	mRNA
BgiM31401-RA	BgiM31401	0.471992	-1.08317	hypoxia up-regulated protein 1	mRNA
BgiM01396-RA	BgiM01396	0.462247	-1.11327	ikaros family zinc finger protein-like isoform X1	mRNA
BgiM30449-RA	BgiM30449	0.458682	-1.12443	immunoglobulin superfamily member 10	mRNA
BgiM33893-RA	BgiM33893	0.307586	-1.70094	importin subunit beta-1	mRNA
BgiM32946-RA	BgiM32946	0.192223	-2.37914	inactive heparanase-2	mRNA
BgiM14284-RA	BgiM14284	0.0739936	-3.75646	inactive pancreatic lipase-related protein 1	mRNA
BgiM04821-RA	BgiM04821	0.248479	-2.0088	inactive rhomboid protein 1-like isoform X1	mRNA
BgiM04010-RA	BgiM04010	0.154396	-2.69529	Inactive serine/threonine-protein kinase tex14	mRNA
BgiM33175-RA	BgiM33175	0.109658	-3.18892	innexin unc-9	mRNA
BgiM00731-RA	BgiM00731	2.07454	1.05279	inositol 1 4 5-triphosphate receptor-interacting protein	mRNA
BgiM17368-RA	BgiM17368	2.76166	1.46554	inositol 1 4 5-trisphosphate receptor type 2	mRNA
BgiM13725-RA	BgiM13725	2.31446	1.21068	inositol hexakisphosphate kinase 1-like isoform X1	mRNA
BgiM03821-RA	BgiM03821	0.246429	-2.02076	insulin-like growth factor 2 mRNA-binding protein 3-A	mRNA
BgiM18248-RA	BgiM18248	0.136207	-2.87613	interferon-induced helicase C domain-containing protein 1 isoform X1	mRNA
BgiM14323-RA	BgiM14323	2.21398	1.14664	interleukin-12 receptor subunit beta-2-like isoform X6	mRNA
BgiM11954-RA	BgiM11954	0.201679	-2.30987	interleukin-17 receptor A	mRNA
BgiM22031-RA	BgiM22031	0.356452	-1.48822	inverted formin-2-like isoform X1	mRNA
BgiM01917-RA	BgiM01917	0.268369	-1.89771	IQ and AAA domain-containing protein 1	mRNA
BgiM01918-RA	BgiM01918	0.207152	-2.27124	IQ and AAA domain-containing protein 1	mRNA
BgiM32357-RA	BgiM32357	0.180114	-2.47301	IQ and AAA domain-containing protein 1-like isoform X1	mRNA
BgiM09211-RA	BgiM09211	0.149159	-2.74507	Iq domain-containing protein d	mRNA
BgiM27154-RA	BgiM27154	0.138023	-2.85702	IQ domain-containing protein D	mRNA
BgiM24244-RA	BgiM24244	0.142372	-2.81226	IQ domain-containing protein G-like isoform X2	mRNA
BgiM17871-RA	BgiM17871	2.19742	1.13581	iroquois-class homeodomain protein irx-1	mRNA
BgiM35343-RA	BgiM35343	0.304346	-1.71621	kelch domain-containing protein 9-like isoform X1	mRNA
BgiM32743-RA	BgiM32743	0.165847	-2.59208	kelch repeat and BTB domain-containing protein 3	mRNA
BgiM32784-RA	BgiM32784	0.213197	-2.22974	kelch repeat and BTB domain-containing protein 7	mRNA
BgiM01447-RA	BgiM01447	0.294515	-1.76358	kelch-like protein 10	mRNA
BgiM00274-RA	BgiM00274	0.189504	-2.3997	kelch-like protein 10	mRNA
BgiM01448-RA	BgiM01448	0.185869	-2.42764	kelch-like protein 10	mRNA
BgiM01449-RA	BgiM01449	0.168247	-2.57135	kelch-like protein 10	mRNA
BgiM08876-RA	BgiM08876	0.33371	-1.58333	kelch-like protein 12	mRNA
BgiM06745-RA	BgiM06745	0.21373	-2.22614	kelch-like protein 2	mRNA
BgiM32774-RA	BgiM32774	0.239947	-2.05921	kelch-like protein 28	mRNA
BgiM32777-RA	BgiM32777	0.205882	-2.28011	kelch-like protein 28	mRNA
BgiM32772-RA	BgiM32772	0.177563	-2.4936	kelch-like protein 28	mRNA
BgiM32844-RA	BgiM32844	0.141283	-2.82334	kelch-like protein 28	mRNA
BgiM23447-RA	BgiM23447	0.0509237	-4.29552	kelch-like protein 3	mRNA
BgiM32771-RA	BgiM32771	0.216032	-2.21068	kelch-like protein 40	mRNA
BgiM32790-RA	BgiM32790	0.158533	-2.65714	kelch-like protein 40	mRNA
BgiM32779-RA	BgiM32779	0.187819	-2.41259	kelch-like protein 40a isoform X1	mRNA
BgiM26940-RA	BgiM26940	0.2781	-1.84632	kelch-like protein 8	mRNA
BgiM19085-RA	BgiM19085	0.233292	-2.09979	kelch-like protein 8	mRNA
BgiM19105-RA	BgiM19105	0.217281	-2.20236	kelch-like protein 8	mRNA
BgiM19088-RA	BgiM19088	0.21038	-2.24893	kelch-like protein 8	mRNA
BgiM26942-RA	BgiM26942	0.202949	-2.30081	kelch-like protein 8	mRNA
BgiM19097-RA	BgiM19097	0.187905	-2.41192	kelch-like protein 8	mRNA
BgiM19101-RA	BgiM19101	0.182508	-2.45397	kelch-like protein 8	mRNA
BgiM19094-RA	BgiM19094	0.182091	-2.45727	kelch-like protein 8	mRNA
BgiM26952-RA	BgiM26952	0.176486	-2.50238	kelch-like protein 8	mRNA
BgiM16377-RA	BgiM16377	0.171397	-2.54459	kelch-like protein 8	mRNA
BgiM19084-RA	BgiM19084	0.169927	-2.55702	kelch-like protein 8	mRNA
BgiM19104-RA	BgiM19104	0.169555	-2.56018	kelch-like protein 8	mRNA
BgiM26950-RA	BgiM26950	0.162613	-2.62048	kelch-like protein 8	mRNA
BgiM32669-RA	BgiM32669	0.158545	-2.65703	kelch-like protein 8	mRNA
BgiM26938-RA	BgiM26938	0.157187	-2.66945	kelch-like protein 8	mRNA
BgiM19090-RA	BgiM19090	0.155173	-2.68805	kelch-like protein 8	mRNA
BgiM26955-RA	BgiM26955	0.15378	-2.70106	kelch-like protein 8	mRNA
BgiM19106-RA	BgiM19106	0.153672	-2.70208	kelch-like protein 8	mRNA
BgiM19103-RA	BgiM19103	0.145716	-2.77876	kelch-like protein 8	mRNA
BgiM26943-RA	BgiM26943	0.143367	-2.80221	kelch-like protein 8	mRNA
BgiM26884-RA	BgiM26884	0.135229	-2.88653	kelch-like protein 8	mRNA
BgiM19091-RA	BgiM19091	0.133615	-2.90385	kelch-like protein 8	mRNA
BgiM26951-RA	BgiM26951	0.133512	-2.90496	kelch-like protein 8	mRNA
BgiM19086-RA	BgiM19086	0.133127	-2.90912	kelch-like protein 8	mRNA
BgiM19100-RA	BgiM19100	0.127942	-2.96644	kelch-like protein 8	mRNA
BgiM26956-RA	BgiM26956	0.115603	-3.11275	kelch-like protein 8	mRNA
BgiM19093-RA	BgiM19093	0.0997315	-3.32581	kelch-like protein 8	mRNA
BgiM09524-RA	BgiM09524	0.271404	-1.88149	kelch-like protein 9	mRNA
BgiM30867-RA	BgiM30867	0.107814	-3.21338	kin of irre protein	mRNA
BgiM24414-RA	BgiM24414	0.153944	-2.69953	kinesin-like protein CIN8	mRNA
BgiM24416-RA	BgiM24416	0.0789199	-3.66347	kinesin-like protein CIN8	mRNA
BgiM18338-RA	BgiM18338	0.242195	-2.04576	kinesin-like protein KIF15	mRNA
BgiM07714-RA	BgiM07714	2.44169	1.28788	kinesin-like protein KIF26A	mRNA
BgiM18453-RA	BgiM18453	4.19067	2.06718	Kinesin-like protein kifc3	mRNA
BgiM11398-RA	BgiM11398	2.30478	1.20463	Kinesin-like protein KIN-14E	mRNA
BgiM06439-RA	BgiM06439	0.449997	-1.15201	kinetochore protein nuf2	mRNA
BgiM00847-RA	BgiM00847	2.05269	1.03752	Krueppel 1	mRNA
BgiM33954-RA	BgiM33954	3.8793	1.9558	Krueppel-like factor 6	mRNA
BgiM03614-RA	BgiM03614	4.67159	2.22391	Kv channel-interacting protein 2	mRNA
BgiM10676-RA	BgiM10676	3.34091	1.74024	kynurenine formamidase	mRNA
BgiM02336-RA	BgiM02336	0.358173	-1.48127	la-related protein 6	mRNA
BgiM30175-RA	BgiM30175	0.293066	-1.7707	la-related protein Larp4B	mRNA
BgiM11140-RA	BgiM11140	3.11431	1.63891	laccase	mRNA
BgiM11138-RA	BgiM11138	0.0917196	-3.44663	laccase	mRNA
BgiM15205-RA	BgiM15205	0.067459	-3.88984	lactase-phlorizin hydrolase	mRNA
BgiM09196-RA	BgiM09196	0.2153	-2.21558	lamin-B receptor-like isoform X1	mRNA
BgiM00795-RA	BgiM00795	3.68461	1.88151	laminin subunit alpha	mRNA
BgiM20913-RA	BgiM20913	0.453748	-1.14004	laminin subunit alpha-like isoform X3	mRNA
BgiM35665-RA	BgiM35665	0.332423	-1.58891	laminin subunit alpha-like isoform X3	mRNA
BgiM30893-RA	BgiM30893	0.238409	-2.06849	laminin subunit alpha-like isoform X3	mRNA
BgiM30896-RA	BgiM30896	0.215823	-2.21208	laminin subunit alpha-like isoform X3	mRNA
BgiM35689-RA	BgiM35689	0.214627	-2.2201	laminin subunit alpha-like isoform X3	mRNA
BgiM24774-RA	BgiM24774	0.191161	-2.38714	laminin subunit alpha-like isoform X3	mRNA
BgiM35688-RA	BgiM35688	0.180399	-2.47073	laminin subunit alpha-like isoform X3	mRNA
BgiM33806-RA	BgiM33806	0.175655	-2.50918	laminin subunit alpha-like isoform X3	mRNA
BgiM16797-RA	BgiM16797	0.412825	-1.2764	lanC-like protein 3	mRNA
BgiM10942-RA	BgiM10942	2.75523	1.46217	lateral signaling target protein 2	mRNA
BgiM10586-RA	BgiM10586	3.23073	1.69186	latrophilin-3	mRNA
BgiM17525-RA	BgiM17525	8.15041	3.02687	LBP/BPI1.2	mRNA
BgiM08368-RA	BgiM08368	0.0732397	-3.77123	lectin BRA-3	mRNA
BgiM01120-RA	BgiM01120	2.09549	1.06729	leucine zipper putative tumor suppressor 2	mRNA
BgiM33664-RA	BgiM33664	0.488082	-1.0348	leucine-rich repeat and death domain-containing protein 1	mRNA
BgiM05988-RA	BgiM05988	0.329277	-1.60263	leucine-rich repeat protein SHOC-2	mRNA
BgiM35091-RA	BgiM35091	0.185982	-2.42676	leucine-rich repeat protein SHOC-2	mRNA
BgiM22441-RA	BgiM22441	2.38975	1.25686	leucine-rich repeat serine/threonine-protein kinase 1	mRNA
BgiM00859-RA	BgiM00859	2.05929	1.04215	leucine-rich repeat serine/threonine-protein kinase 1	mRNA
BgiM10059-RA	BgiM10059	2.23626	1.16109	leucine-rich repeat serine/threonine-protein kinase 2-like isoform X1	mRNA
BgiM22917-RA	BgiM22917	2.30115	1.20235	leucine-rich repeat-containing protein 24	mRNA
BgiM14066-RA	BgiM14066	0.252713	-1.98443	leucine-rich repeat-containing protein 40	mRNA
BgiM27038-RA	BgiM27038	2.59984	1.37842	leucine-rich repeat-containing protein 74B-like isoform X3	mRNA
BgiM35267-RA	BgiM35267	2.62831	1.39414	leukocyte elastase inhibitor C	mRNA
BgiM26917-RA	BgiM26917	6.0322	2.59268	leukocyte elastase inhibitor-like isoform X1	mRNA
BgiM26177-RA	BgiM26177	3.48659	1.80182	LFRFamide	mRNA
BgiM19316-RA	BgiM19316	3.70118	1.88798	LIM domain transcription factor LMO4	mRNA
BgiM12428-RA	BgiM12428	0.185146	-2.43326	lipid phosphate phosphohydrolase 2	mRNA
BgiM12429-RA	BgiM12429	0.220545	-2.18085	lipid phosphate phosphohydrolase 3	mRNA
BgiM01104-RA	BgiM01104	0.20779	-2.2668	lipopolysaccharide cholinephosphotransferase licd	mRNA
BgiM23709-RA	BgiM23709	2.83912	1.50544	lipoxygenasey domain-containing protein 1	mRNA
lncRNA1002	-	0.0588403	-4.08705	lncRNA1002	lncRNA
lncRNA1027	-	0.203665	-2.29573	lncRNA1027	lncRNA
lncRNA1118	-	0.202289	-2.30551	lncRNA1118	lncRNA
lncRNA1199	-	0.179489	-2.47803	lncRNA1199	lncRNA
lncRNA1305	-	0.162319	-2.6231	lncRNA1305	lncRNA
lncRNA1370	-	0.330912	-1.59548	lncRNA1370	lncRNA
lncRNA1395	-	0.0458479	-4.447	lncRNA1395	lncRNA
lncRNA1473	-	2.02589	1.01855	lncRNA1473	lncRNA
lncRNA1484	-	0.414656	-1.27001	lncRNA1484	lncRNA
lncRNA1545	-	0.0677423	-3.8838	lncRNA1545	lncRNA
lncRNA1589	-	0.237726	-2.07263	lncRNA1589	lncRNA
lncRNA1765	-	0.139888	-2.83765	lncRNA1765	lncRNA
lncRNA1766	-	0.208895	-2.25915	lncRNA1766	lncRNA
lncRNA1777	-	9.17214	3.19726	lncRNA1777	lncRNA
lncRNA1835	-	0.224644	-2.15429	lncRNA1835	lncRNA
lncRNA1876	-	0.294589	-1.76323	lncRNA1876	lncRNA
lncRNA326	-	0.158932	-2.65352	lncRNA326	lncRNA
lncRNA391	-	0.0974229	-3.3596	lncRNA391	lncRNA
lncRNA392	-	0.0950434	-3.39527	lncRNA392	lncRNA
lncRNA478	-	0.293811	-1.76704	lncRNA478	lncRNA
lncRNA486	-	0.131905	-2.92243	lncRNA486	lncRNA
lncRNA494	-	0.154167	-2.69743	lncRNA494	lncRNA
lncRNA508	-	0.132028	-2.92109	lncRNA508	lncRNA
lncRNA511	-	7.87955	2.97811	lncRNA511	lncRNA
lncRNA528	-	0.191902	-2.38156	lncRNA528	lncRNA
lncRNA602	-	0.261542	-1.93489	lncRNA602	lncRNA
lncRNA604	-	0.126421	-2.98369	lncRNA604	lncRNA
lncRNA606	-	2.54804	1.34939	lncRNA606	lncRNA
lncRNA643	-	0.190431	-2.39266	lncRNA643	lncRNA
lncRNA652	-	0.233543	-2.09824	lncRNA652	lncRNA
lncRNA660	-	0.241854	-2.04779	lncRNA660	lncRNA
lncRNA686	-	0.220894	-2.17858	lncRNA686	lncRNA
lncRNA711	-	3.18394	1.67081	lncRNA711	lncRNA
lncRNA750	-	0.204912	-2.28692	lncRNA750	lncRNA
lncRNA873	-	0.0705191	-3.82584	lncRNA873	lncRNA
lncRNA880	-	0.199283	-2.32711	lncRNA880	lncRNA
lncRNA908	-	0.0862547	-3.53525	lncRNA908	lncRNA
lncRNA992	-	0.481633	-1.05399	lncRNA992	lncRNA
BgiM01059-RA	BgiM01059	0.15841	-2.65826	long-chain-fatty-acid--CoA ligase ACSBG2	mRNA
BgiM13852-RA	BgiM13852	8.65363	3.11331	loricrin	mRNA
BgiM36112-RA	BgiM36112	5.45015	2.4463	low-density lipoprotein receptor 1	mRNA
BgiM11973-RA	BgiM11973	0.454647	-1.13718	low-density lipoprotein receptor-like isoform X1	mRNA
BgiM11661-RA	BgiM11661	0.0751066	-3.73492	low-density lipoprotein receptor-related protein 1	mRNA
BgiM20225-RA	BgiM20225	0.243741	-2.03658	low-density lipoprotein receptor-related protein 2-like isoform X1	mRNA
BgiM21059-RA	BgiM21059	0.0745733	-3.7452	low-density lipoprotein receptor-related protein 4	mRNA
BgiM23929-RA	BgiM23929	2.29626	1.19928	low-density lipoprotein receptor-related protein 6	mRNA
BgiM23599-RA	BgiM23599	0.43979	-1.18511	LYR motif-containing protein 5B	mRNA
BgiM34915-RA	BgiM34915	0.402302	-1.31365	lysophospholipid acyltransferase 1	mRNA
BgiM04872-RA	BgiM04872	2.07461	1.05284	lysophospholipid acyltransferase 7-like isoform X1	mRNA
BgiM21400-RA	BgiM21400	0.125203	-2.99766	lysosome membrane protein 2	mRNA
BgiM08363-RA	BgiM08363	0.078341	-3.67409	macrophage mannose receptor 1	mRNA
BgiM08377-RA	BgiM08377	0.0842901	-3.56849	macrophage mannose receptor 1-like isoform X1	mRNA
BgiM10267-RA	BgiM10267	0.0613791	-4.02611	macrophage-expressed 1 protein	mRNA
BgiM10258-RA	BgiM10258	2.01213	1.00872	macrophage-expressed 1 protein	mRNA
BgiM08920-RA	BgiM08920	0.481109	-1.05556	MAD2L1-binding protein	mRNA
BgiM18050-RA	BgiM18050	0.337617	-1.56654	magnesium-dependent phosphatase 1-like isoform X1	mRNA
BgiM03361-RA	BgiM03361	0.298114	-1.74606	major facilitator superfamily domain-containing protein 3 isoform X1	mRNA
BgiM32711-RA	BgiM32711	0.102899	-3.2807	maltase 1	mRNA
BgiM32712-RA	BgiM32712	0.0886954	-3.495	maltase 1	mRNA
BgiM32720-RA	BgiM32720	0.0877383	-3.51065	maltase 1	mRNA
BgiM21571-RA	BgiM21571	0.0320549	-4.96331	maltase 2	mRNA
BgiM24484-RA	BgiM24484	0.196778	-2.34536	MAM and LDL-receptor class A domain-containing protein 1-like isoform X2	mRNA
BgiM24348-RA	BgiM24348	0.0777739	-3.68457	MAM and LDL-receptor class a domain-containing protein 2	mRNA
BgiM24347-RA	BgiM24347	0.0507092	-4.30161	MAM and LDL-receptor class A domain-containing protein 2	mRNA
BgiM05973-RA	BgiM05973	0.359483	-1.47601	manganese-dependent ADP-ribose/CDP-alcohol diphosphatase	mRNA
BgiM21184-RA	BgiM21184	0.0580154	-4.10742	manganese-dependent ADP-ribose/CDP-alcohol diphosphatase	mRNA
BgiM22224-RA	BgiM22224	0.07438	-3.74894	mannan endo-1 4-beta-mannosidase	mRNA
BgiM25265-RA	BgiM25265	2.01078	1.00775	mannose-binding protein C	mRNA
BgiM25258-RA	BgiM25258	4.13813	2.04898	mannose-binding protein C	mRNA
BgiM32868-RA	BgiM32868	294.235	8.20082	Mannose-binding protein C	mRNA
BgiM00953-RA	BgiM00953	0.181958	-2.45832	marginal zone B- and B1-cell-specific protein	mRNA
BgiM03283-RA	BgiM03283	2.27526	1.18603	matrix metalloproteinase-21	mRNA
BgiM23713-RA	BgiM23713	0.231912	-2.10835	mediator of RNA polymerase II transcription subunit 26	mRNA
BgiM06092-RA	BgiM06092	0.233797	-2.09667	meiotic recombination protein DMC1/LIM15 isoform X1	mRNA
BgiM34670-RA	BgiM34670	0.21785	-2.19859	meiotic recombination protein REC114-like isoform X1	mRNA
BgiM02188-RA	BgiM02188	0.188234	-2.4094	meiotic recombination protein REC8	mRNA
BgiM12503-RA	BgiM12503	0.29403	-1.76596	meiotic recombination protein SPO11-like isoform X1	mRNA
BgiM01133-RA	BgiM01133	4.12016	2.0427	melanopsin-like isoform X2	mRNA
BgiM15879-RA	BgiM15879	2.04253	1.03036	membrane frizzled-related protein-like isoform X1	mRNA
BgiM29552-RA	BgiM29552	0.202402	-2.30471	Membrane metallo-endopeptidase-like 1	mRNA
BgiM12663-RA	BgiM12663	0.115328	-3.11618	membrane progestin receptor beta	mRNA
BgiM18278-RA	BgiM18278	0.237521	-2.07387	mesocentin	mRNA
BgiM10358-RA	BgiM10358	3.55851	1.83127	metabotropic glutamate receptor	mRNA
BgiM09715-RA	BgiM09715	0.171855	-2.54074	metabotropic glutamate receptor	mRNA
BgiM09698-RA	BgiM09698	2.76125	1.46532	metabotropic glutamate receptor 5	mRNA
BgiM09714-RA	BgiM09714	0.179574	-2.47735	metabotropic glutamate receptor 5	mRNA
BgiM09707-RA	BgiM09707	0.190532	-2.3919	metabotropic glutamate receptor 7	mRNA
BgiM09706-RA	BgiM09706	0.104126	-3.26359	metabotropic glutamate receptor 7	mRNA
BgiM12716-RA	BgiM12716	0.126378	-2.98418	metalloendopeptidase OMA1 mitochondrial-like isoform X1	mRNA
BgiM24603-RA	BgiM24603	3.35565	1.74659	Metalloprotease mig-17	mRNA
BgiM24602-RA	BgiM24602	2.08023	1.05675	Metalloprotease mig-17	mRNA
BgiM34926-RA	BgiM34926	0.208701	-2.26049	methenyltetrahydrofolate synthase domain-containing protein-like X2	mRNA
BgiM11945-RA	BgiM11945	0.24251	-2.04388	methyl-CpG-binding domain protein 4	mRNA
BgiM23039-RA	BgiM23039	0.203173	-2.29922	methyltransferase NSUN7 isoform X3	mRNA
BgiM32061-RA	BgiM32061	2.83251	1.50208	methyltransferase-like protein 24	mRNA
BgiM32063-RA	BgiM32063	2.46528	1.30175	methyltransferase-like protein 24	mRNA
BgiM31625-RA	BgiM31625	0.251527	-1.99122	methyltransferase-like protein 24	mRNA
BgiM04938-RA	BgiM04938	0.407154	-1.29635	MICAL-like protein 1	mRNA
BgiM09833-RA	BgiM09833	0.427026	-1.2276	MICOS complex subunit MIC19	mRNA
BgiM13632-RA	BgiM13632	8.55491	3.09675	microtubule-associated protein futsch	mRNA
BgiM04106-RA	BgiM04106	2.13818	1.09638	microtubule-associated protein futsch	mRNA
BgiM26714-RA	BgiM26714	0.228812	-2.12777	mitochondrial fission process protein 1	mRNA
BgiM26713-RA	BgiM26713	0.216618	-2.20677	Mitochondrial fission process protein 1	mRNA
BgiM26712-RA	BgiM26712	0.149675	-2.74009	mitochondrial fission process protein 1	mRNA
BgiM14055-RA	BgiM14055	0.383566	-1.38245	mitochondrial fission regulator 2	mRNA
BgiM22342-RA	BgiM22342	0.14074	-2.82889	mitochondrial import inner membrane translocase subunit TIM14	mRNA
BgiM03718-RA	BgiM03718	0.484287	-1.04607	mitochondrial import inner membrane translocase subunit TIM44	mRNA
BgiM31292-RA	BgiM31292	0.330522	-1.59718	mitochondrial import receptor subunit TOM70	mRNA
BgiM15851-RA	BgiM15851	0.253437	-1.9803	mitochondrial pyruvate carrier 2	mRNA
BgiM15737-RA	BgiM15737	0.477438	-1.06662	mitochondrial ribonuclease P protein 3	mRNA
BgiM28452-RA	BgiM28452	0.09225	-3.43831	mitogen-activated protein kinase binding protein 1	mRNA
BgiM34007-RA	BgiM34007	2.12639	1.0884	Mitogen-activated protein kinase kinase kinase 1	mRNA
BgiM31695-RA	BgiM31695	0.157832	-2.66354	mitogen-activated protein kinase-binding protein 1	mRNA
BgiM28454-RA	BgiM28454	0.149502	-2.74176	mitogen-activated protein kinase-binding protein 1	mRNA
BgiM25099-RA	BgiM25099	0.122494	-3.02922	Molybdate-anion transporter	mRNA
BgiM07108-RA	BgiM07108	0.228747	-2.12817	monoacylglycerol lipase ABHD12-like isoform X1	mRNA
BgiM22541-RA	BgiM22541	2.17672	1.12216	monocarboxylate transporter	mRNA
BgiM05487-RA	BgiM05487	0.178168	-2.48869	monocarboxylate transporter 12-like isoform X2	mRNA
BgiM31984-RA	BgiM31984	0.0495874	-4.33388	monocarboxylate transporter 2	mRNA
BgiM15354-RA	BgiM15354	0.198233	-2.33473	monocarboxylate transporter 3	mRNA
BgiM04688-RA	BgiM04688	2.24389	1.166	monocarboxylate transporter 5	mRNA
BgiM04916-RA	BgiM04916	0.149487	-2.7419	monocarboxylate transporter 9	mRNA
BgiM19888-RA	BgiM19888	0.480082	-1.05865	MORN repeat-containing protein 5	mRNA
BgiM22715-RA	BgiM22715	0.337767	-1.5659	Motile sperm domain-containing protein 2	mRNA
BgiM27243-RA	BgiM27243	4.26089	2.09116	MOXD1 1	mRNA
BgiM17297-RA	BgiM17297	0.275844	-1.85807	mpv17-like protein 2	mRNA
BgiM12700-RA	BgiM12700	0.226377	-2.1432	Mpv17-like protein 2	mRNA
BgiM35698-RA	BgiM35698	2.36198	1.24	mucin-12	mRNA
BgiM28604-RA	BgiM28604	0.284505	-1.81347	mucin-2	mRNA
BgiM33987-RA	BgiM33987	0.108404	-3.20552	mucin-2	mRNA
BgiM25941-RA	BgiM25941	2.6369	1.39884	mucin-5AC	mRNA
BgiM26353-RA	BgiM26353	3.49827	1.80664	mucin-5AC-like isoform X4	mRNA
BgiM25926-RA	BgiM25926	3.0733	1.61979	mucin-like protein	mRNA
BgiM26427-RA	BgiM26427	0.197316	-2.34142	mucin-like protein	mRNA
BgiM09125-RA	BgiM09125	0.0584261	-4.09724	multicystatin	mRNA
BgiM01762-RA	BgiM01762	2.02174	1.0156	multidrug resistance protein 1	mRNA
BgiM04595-RA	BgiM04595	0.408313	-1.29225	multidrug resistance-associated protein 1	mRNA
BgiM26548-RA	BgiM26548	0.371467	-1.42869	Multidrug resistance-associated protein 1	mRNA
BgiM26549-RA	BgiM26549	0.233121	-2.10085	Multidrug resistance-associated protein 1	mRNA
BgiM18812-RA	BgiM18812	0.222442	-2.1685	Multidrug resistance-associated protein 1	mRNA
BgiM22327-RA	BgiM22327	0.123045	-3.02274	multidrug resistance-associated protein 1	mRNA
BgiM21304-RA	BgiM21304	3.83284	1.93841	Multidrug resistance-associated protein 5	mRNA
BgiM33706-RA	BgiM33706	0.181543	-2.46162	multiple epidermal growth factor-like domains 10	mRNA
BgiM34923-RA	BgiM34923	0.296326	-1.75474	multiple epidermal growth factor-like domains 10	mRNA
BgiM36319-RA	BgiM36319	0.287389	-1.79892	multiple epidermal growth factor-like domains 10	mRNA
BgiM14475-RA	BgiM14475	2.02501	1.01793	multiple epidermal growth factor-like domains 10	mRNA
BgiM12052-RA	BgiM12052	0.248526	-2.00853	multiple epidermal growth factor-like domains 10	mRNA
BgiM26020-RA	BgiM26020	0.0858667	-3.54176	multiple epidermal growth factor-like domains 10	mRNA
BgiM20264-RA	BgiM20264	2.50146	1.32277	multiple epidermal growth factor-like domains 10	mRNA
BgiM35579-RA	BgiM35579	0.249746	-2.00146	multiple epidermal growth factor-like domains protein 10	mRNA
BgiM33700-RA	BgiM33700	0.207812	-2.26665	multiple epidermal growth factor-like domains protein 10	mRNA
BgiM12051-RA	BgiM12051	0.195679	-2.35344	multiple epidermal growth factor-like domains protein 10	mRNA
BgiM36373-RA	BgiM36373	0.163982	-2.60839	multiple epidermal growth factor-like domains protein 10	mRNA
BgiM36348-RA	BgiM36348	0.144477	-2.79109	multiple epidermal growth factor-like domains protein 10	mRNA
BgiM33704-RA	BgiM33704	0.216973	-2.20441	multiple epidermal growth factor-like domains protein 10 isoform X7	mRNA
BgiM36276-RA	BgiM36276	0.222949	-2.16521	multiple epidermal growth factor-like domains protein 11	mRNA
BgiM35542-RA	BgiM35542	0.203151	-2.29937	multiple epidermal growth factor-like domains protein 11	mRNA
BgiM36271-RA	BgiM36271	0.144029	-2.79556	multiple epidermal growth factor-like domains protein 11	mRNA
BgiM26421-RA	BgiM26421	0.0719051	-3.79776	multiple epidermal growth factor-like domains protein 11	mRNA
BgiM33715-RA	BgiM33715	0.18295	-2.45048	multiple epidermal growth factor-like domains protein 6	mRNA
BgiM33709-RA	BgiM33709	0.156831	-2.67272	multiple epidermal growth factor-like domains protein 6	mRNA
BgiM25111-RA	BgiM25111	2.25821	1.17518	multiple epidermal growth factor-like domains protein 6	mRNA
BgiM34747-RA	BgiM34747	0.205112	-2.28552	multiple epidermal growth factor-like domains protein 6	mRNA
BgiM36218-RA	BgiM36218	3.23189	1.69238	multiple epidermal growth factor-like domains protein 6	mRNA
BgiM30891-RA	BgiM30891	0.197236	-2.34201	multiple epidermal growth factor-like domains protein 6	mRNA
BgiM10047-RA	BgiM10047	0.163551	-2.61219	mutS protein 4-like isoform X2	mRNA
BgiM00278-RA	BgiM00278	0.2285	-2.12974	myelin expression factor 2	mRNA
BgiM11907-RA	BgiM11907	0.159785	-2.6458	myoneurin	mRNA
BgiM00201-RA	BgiM00201	0.329989	-1.59951	myosin heavy chain muscle	mRNA
BgiM00746-RA	BgiM00746	0.264781	-1.91713	myosin light chain kinase A-like isoform X1	mRNA
BgiM23909-RA	BgiM23909	4.30544	2.10616	myosin light chain kinase family member 4	mRNA
BgiM35963-RA	BgiM35963	0.145374	-2.78216	myosin-13	mRNA
BgiM30291-RA	BgiM30291	2.63455	1.39755	myosin-2 heavy chain non muscle	mRNA
BgiM05053-RA	BgiM05053	0.200063	-2.32147	N-acetyllactosaminide beta-1 6-N-acetylglucosaminyl-transferase isoform C	mRNA
BgiM28986-RA	BgiM28986	0.0741765	-3.75289	N-acetylneuraminate lyase	mRNA
BgiM13966-RA	BgiM13966	0.354778	-1.49501	N-acetyltransferase ESCO1	mRNA
BgiM27437-RA	BgiM27437	0.175679	-2.50898	NA	mRNA
BgiM35757-RA	BgiM35757	0.115724	-3.11125	NA	mRNA
BgiM33368-RA	BgiM33368	88.0212	6.45978	NA	mRNA
BgiM20670-RA	BgiM20670	73.0288	6.19039	NA	mRNA
BgiM26747-RA	BgiM26747	58.1199	5.86096	NA	mRNA
BgiM14524-RA	BgiM14524	32.5	5.02237	NA	mRNA
BgiM14525-RA	BgiM14525	32.2984	5.01339	NA	mRNA
BgiM16579-RA	BgiM16579	19.6543	4.29677	NA	mRNA
BgiM10306-RA	BgiM10306	19.0594	4.25243	NA	mRNA
BgiM33958-RA	BgiM33958	14.0428	3.81176	NA	mRNA
BgiM35236-RA	BgiM35236	13.7733	3.7838	NA	mRNA
BgiM19860-RA	BgiM19860	12.0841	3.59504	NA	mRNA
BgiM27298-RA	BgiM27298	11.555	3.53044	NA	mRNA
BgiM14199-RA	BgiM14199	9.23209	3.20666	NA	mRNA
BgiM23354-RA	BgiM23354	8.26929	3.04776	NA	mRNA
BgiM11655-RA	BgiM11655	7.99483	2.99907	NA	mRNA
BgiM08735-RA	BgiM08735	7.68341	2.94175	NA	mRNA
BgiM20856-RA	BgiM20856	7.598	2.92562	NA	mRNA
BgiM13335-RA	BgiM13335	7.4762	2.9023	NA	mRNA
BgiM34411-RA	BgiM34411	7.45045	2.89733	NA	mRNA
BgiM21900-RA	BgiM21900	7.16337	2.84064	NA	mRNA
BgiM30035-RA	BgiM30035	7.02334	2.81216	NA	mRNA
BgiM11501-RA	BgiM11501	6.83509	2.77296	NA	mRNA
BgiM13187-RA	BgiM13187	6.75095	2.75509	NA	mRNA
BgiM31114-RA	BgiM31114	6.29486	2.65418	NA	mRNA
BgiM16740-RA	BgiM16740	6.22369	2.63777	NA	mRNA
BgiM19691-RA	BgiM19691	5.71632	2.51509	NA	mRNA
BgiM36113-RA	BgiM36113	5.44918	2.44604	NA	mRNA
BgiM01391-RA	BgiM01391	4.94426	2.30576	NA	mRNA
BgiM10357-RA	BgiM10357	4.90154	2.29324	NA	mRNA
BgiM09946-RA	BgiM09946	4.88026	2.28696	NA	mRNA
BgiM36009-RA	BgiM36009	4.84351	2.27605	NA	mRNA
BgiM01217-RA	BgiM01217	4.5743	2.19355	NA	mRNA
BgiM21191-RA	BgiM21191	4.52683	2.1785	NA	mRNA
BgiM16418-RA	BgiM16418	4.49582	2.16858	NA	mRNA
BgiM08799-RA	BgiM08799	4.42823	2.14673	NA	mRNA
BgiM18168-RA	BgiM18168	4.35859	2.12386	NA	mRNA
BgiM35149-RA	BgiM35149	4.25724	2.08992	NA	mRNA
BgiM17429-RA	BgiM17429	4.24226	2.08483	NA	mRNA
BgiM31270-RA	BgiM31270	4.16401	2.05797	NA	mRNA
BgiM03059-RA	BgiM03059	4.1022	2.0364	NA	mRNA
BgiM34412-RA	BgiM34412	4.04581	2.01643	NA	mRNA
BgiM14073-RA	BgiM14073	3.9921	1.99715	NA	mRNA
BgiM10305-RA	BgiM10305	3.9852	1.99465	NA	mRNA
BgiM01619-RA	BgiM01619	3.9801	1.9928	NA	mRNA
BgiM08488-RA	BgiM08488	3.97081	1.98943	NA	mRNA
BgiM00419-RA	BgiM00419	3.81529	1.93179	NA	mRNA
BgiM33355-RA	BgiM33355	3.76757	1.91363	NA	mRNA
BgiM01618-RA	BgiM01618	3.53008	1.8197	NA	mRNA
BgiM24371-RA	BgiM24371	3.51768	1.81463	NA	mRNA
BgiM31208-RA	BgiM31208	3.51221	1.81238	NA	mRNA
BgiM30958-RA	BgiM30958	3.314	1.72857	NA	mRNA
BgiM31263-RA	BgiM31263	3.28749	1.71699	NA	mRNA
BgiM36006-RA	BgiM36006	3.2843	1.71559	NA	mRNA
BgiM17428-RA	BgiM17428	3.28235	1.71473	NA	mRNA
BgiM31869-RA	BgiM31869	3.18487	1.67124	NA	mRNA
BgiM02923-RA	BgiM02923	3.15285	1.65665	NA	mRNA
BgiM36110-RA	BgiM36110	3.14291	1.6521	NA	mRNA
BgiM04656-RA	BgiM04656	3.14175	1.65157	NA	mRNA
BgiM31861-RA	BgiM31861	3.06756	1.61709	NA	mRNA
BgiM19388-RA	BgiM19388	3.06437	1.61559	NA	mRNA
BgiM26514-RA	BgiM26514	3.00976	1.58965	NA	mRNA
BgiM33096-RA	BgiM33096	3.00863	1.58911	NA	mRNA
BgiM30947-RA	BgiM30947	3.00599	1.58784	NA	mRNA
BgiM31127-RA	BgiM31127	2.98508	1.57777	NA	mRNA
BgiM31269-RA	BgiM31269	2.90785	1.53995	NA	mRNA
BgiM13532-RA	BgiM13532	2.89187	1.532	NA	mRNA
BgiM08243-RA	BgiM08243	2.87871	1.52542	NA	mRNA
BgiM28843-RA	BgiM28843	2.79965	1.48525	NA	mRNA
BgiM18698-RA	BgiM18698	2.79573	1.48323	NA	mRNA
BgiM00352-RA	BgiM00352	2.79534	1.48303	NA	mRNA
BgiM21392-RA	BgiM21392	2.79093	1.48074	NA	mRNA
BgiM36001-RA	BgiM36001	2.77352	1.47172	NA	mRNA
BgiM32558-RA	BgiM32558	2.76562	1.4676	NA	mRNA
BgiM17169-RA	BgiM17169	2.76337	1.46643	NA	mRNA
BgiM12261-RA	BgiM12261	2.73631	1.45223	NA	mRNA
BgiM20593-RA	BgiM20593	2.71145	1.43906	NA	mRNA
BgiM27681-RA	BgiM27681	2.70536	1.43582	NA	mRNA
BgiM20068-RA	BgiM20068	2.68963	1.42741	NA	mRNA
BgiM05278-RA	BgiM05278	2.67652	1.42036	NA	mRNA
BgiM14936-RA	BgiM14936	2.64524	1.4034	NA	mRNA
BgiM15366-RA	BgiM15366	2.62918	1.39461	NA	mRNA
BgiM28952-RA	BgiM28952	2.62197	1.39065	NA	mRNA
BgiM20784-RA	BgiM20784	2.60224	1.37975	NA	mRNA
BgiM23566-RA	BgiM23566	2.594	1.37518	NA	mRNA
BgiM09813-RA	BgiM09813	2.57297	1.36344	NA	mRNA
BgiM20717-RA	BgiM20717	2.55516	1.35341	NA	mRNA
BgiM13569-RA	BgiM13569	2.53587	1.34248	NA	mRNA
BgiM11283-RA	BgiM11283	2.50435	1.32444	NA	mRNA
BgiM02422-RA	BgiM02422	2.49169	1.31712	NA	mRNA
BgiM14700-RA	BgiM14700	2.4849	1.31319	NA	mRNA
BgiM31870-RA	BgiM31870	2.46349	1.3007	NA	mRNA
BgiM04659-RA	BgiM04659	2.45471	1.29555	NA	mRNA
BgiM31319-RA	BgiM31319	2.42769	1.27958	NA	mRNA
BgiM19387-RA	BgiM19387	2.42288	1.27673	NA	mRNA
BgiM06920-RA	BgiM06920	2.40948	1.26872	NA	mRNA
BgiM34522-RA	BgiM34522	2.40718	1.26735	NA	mRNA
BgiM30179-RA	BgiM30179	2.40588	1.26656	NA	mRNA
BgiM18682-RA	BgiM18682	2.40526	1.26619	NA	mRNA
BgiM19671-RA	BgiM19671	2.3809	1.25151	NA	mRNA
BgiM12445-RA	BgiM12445	2.35756	1.2373	NA	mRNA
BgiM08760-RA	BgiM08760	2.34789	1.23137	NA	mRNA
BgiM15514-RA	BgiM15514	2.34378	1.22884	NA	mRNA
BgiM31322-RA	BgiM31322	2.34039	1.22675	NA	mRNA
BgiM09699-RA	BgiM09699	2.33865	1.22568	NA	mRNA
BgiM15853-RA	BgiM15853	2.33368	1.22261	NA	mRNA
BgiM06464-RA	BgiM06464	2.31229	1.20932	NA	mRNA
BgiM25810-RA	BgiM25810	2.28408	1.19161	NA	mRNA
BgiM14653-RA	BgiM14653	2.2769	1.18707	NA	mRNA
BgiM28084-RA	BgiM28084	2.27685	1.18704	NA	mRNA
BgiM15937-RA	BgiM15937	2.27331	1.1848	NA	mRNA
BgiM23250-RA	BgiM23250	2.26786	1.18133	NA	mRNA
BgiM24579-RA	BgiM24579	2.26587	1.18007	NA	mRNA
BgiM31004-RA	BgiM31004	2.26552	1.17984	NA	mRNA
BgiM10184-RA	BgiM10184	2.25862	1.17544	NA	mRNA
BgiM27666-RA	BgiM27666	2.24435	1.1663	NA	mRNA
BgiM30837-RA	BgiM30837	2.24006	1.16354	NA	mRNA
BgiM04133-RA	BgiM04133	2.2278	1.15562	NA	mRNA
BgiM20903-RA	BgiM20903	2.22445	1.15345	NA	mRNA
BgiM32659-RA	BgiM32659	2.22357	1.15288	NA	mRNA
BgiM35113-RA	BgiM35113	2.21356	1.14637	NA	mRNA
BgiM24578-RA	BgiM24578	2.21046	1.14435	NA	mRNA
BgiM10026-RA	BgiM10026	2.2071	1.14215	NA	mRNA
BgiM33393-RA	BgiM33393	2.20603	1.14145	NA	mRNA
BgiM22098-RA	BgiM22098	2.2045	1.14045	NA	mRNA
BgiM30263-RA	BgiM30263	2.20348	1.13978	NA	mRNA
BgiM32020-RA	BgiM32020	2.20177	1.13866	NA	mRNA
BgiM13768-RA	BgiM13768	2.19732	1.13574	NA	mRNA
BgiM13136-RA	BgiM13136	2.19627	1.13506	NA	mRNA
BgiM24934-RA	BgiM24934	2.19156	1.13196	NA	mRNA
BgiM33943-RA	BgiM33943	2.17343	1.11997	NA	mRNA
BgiM12724-RA	BgiM12724	2.16626	1.11521	NA	mRNA
BgiM19716-RA	BgiM19716	2.1618	1.11223	NA	mRNA
BgiM13531-RA	BgiM13531	2.1377	1.09606	NA	mRNA
BgiM02832-RA	BgiM02832	2.12605	1.08818	NA	mRNA
BgiM31915-RA	BgiM31915	2.12045	1.08437	NA	mRNA
BgiM11771-RA	BgiM11771	2.12028	1.08426	NA	mRNA
BgiM31916-RA	BgiM31916	2.11352	1.07965	NA	mRNA
BgiM34151-RA	BgiM34151	2.11104	1.07796	NA	mRNA
BgiM14809-RA	BgiM14809	2.10872	1.07637	NA	mRNA
BgiM26148-RA	BgiM26148	2.09693	1.06828	NA	mRNA
BgiM20633-RA	BgiM20633	2.08755	1.06181	NA	mRNA
BgiM31914-RA	BgiM31914	2.07	1.04963	NA	mRNA
BgiM20897-RA	BgiM20897	2.06227	1.04423	NA	mRNA
BgiM15790-RA	BgiM15790	2.05168	1.03681	NA	mRNA
BgiM29761-RA	BgiM29761	2.04908	1.03498	NA	mRNA
BgiM23248-RA	BgiM23248	2.04448	1.03173	NA	mRNA
BgiM27942-RA	BgiM27942	2.04304	1.03071	NA	mRNA
BgiM10839-RA	BgiM10839	2.03864	1.0276	NA	mRNA
BgiM35346-RA	BgiM35346	2.02419	1.01735	NA	mRNA
BgiM11770-RA	BgiM11770	2.02335	1.01675	NA	mRNA
BgiM28915-RA	BgiM28915	2.02037	1.01462	NA	mRNA
BgiM28481-RA	BgiM28481	2.01987	1.01426	NA	mRNA
BgiM19918-RA	BgiM19918	2.0189	1.01357	NA	mRNA
BgiM19672-RA	BgiM19672	2.0115	1.00827	NA	mRNA
BgiM10060-RA	BgiM10060	2.00851	1.00612	NA	mRNA
BgiM30459-RA	BgiM30459	2.00685	1.00493	NA	mRNA
BgiM07704-RA	BgiM07704	2.00632	1.00455	NA	mRNA
BgiM15045-RA	BgiM15045	2.00114	1.00082	NA	mRNA
BgiM30325-RA	BgiM30325	0.499257	-1.00215	NA	mRNA
BgiM34079-RA	BgiM34079	0.496811	-1.00923	NA	mRNA
BgiM27825-RA	BgiM27825	0.487204	-1.0374	NA	mRNA
BgiM16386-RA	BgiM16386	0.483506	-1.0484	NA	mRNA
BgiM10389-RA	BgiM10389	0.481045	-1.05576	NA	mRNA
BgiM17109-RA	BgiM17109	0.480504	-1.05738	NA	mRNA
BgiM09810-RA	BgiM09810	0.47009	-1.08899	NA	mRNA
BgiM08823-RA	BgiM08823	0.469025	-1.09226	NA	mRNA
BgiM21291-RA	BgiM21291	0.467152	-1.09804	NA	mRNA
BgiM14824-RA	BgiM14824	0.460025	-1.12022	NA	mRNA
BgiM18324-RA	BgiM18324	0.459791	-1.12095	NA	mRNA
BgiM22604-RA	BgiM22604	0.452108	-1.14526	NA	mRNA
BgiM17711-RA	BgiM17711	0.451428	-1.14743	NA	mRNA
BgiM17283-RA	BgiM17283	0.440945	-1.18133	NA	mRNA
BgiM32580-RA	BgiM32580	0.435617	-1.19887	NA	mRNA
BgiM26860-RA	BgiM26860	0.432318	-1.20983	NA	mRNA
BgiM08598-RA	BgiM08598	0.428568	-1.2224	NA	mRNA
BgiM07115-RA	BgiM07115	0.427736	-1.22521	NA	mRNA
BgiM07180-RA	BgiM07180	0.419736	-1.25245	NA	mRNA
BgiM30484-RA	BgiM30484	0.418868	-1.25543	NA	mRNA
BgiM14965-RA	BgiM14965	0.414636	-1.27008	NA	mRNA
BgiM35167-RA	BgiM35167	0.410296	-1.28526	NA	mRNA
BgiM06198-RA	BgiM06198	0.404728	-1.30498	NA	mRNA
BgiM01623-RA	BgiM01623	0.385362	-1.37571	NA	mRNA
BgiM00332-RA	BgiM00332	0.38457	-1.37868	NA	mRNA
BgiM17022-RA	BgiM17022	0.381399	-1.39063	NA	mRNA
BgiM33207-RA	BgiM33207	0.376642	-1.40874	NA	mRNA
BgiM13565-RA	BgiM13565	0.353431	-1.5005	NA	mRNA
BgiM22108-RA	BgiM22108	0.353202	-1.50144	NA	mRNA
BgiM03558-RA	BgiM03558	0.352109	-1.50591	NA	mRNA
BgiM30192-RA	BgiM30192	0.349234	-1.51773	NA	mRNA
BgiM14489-RA	BgiM14489	0.342335	-1.54652	NA	mRNA
BgiM32487-RA	BgiM32487	0.341366	-1.55061	NA	mRNA
BgiM24776-RA	BgiM24776	0.335456	-1.57581	NA	mRNA
BgiM12815-RA	BgiM12815	0.33449	-1.57997	NA	mRNA
BgiM03987-RA	BgiM03987	0.330916	-1.59546	NA	mRNA
BgiM33451-RA	BgiM33451	0.330873	-1.59565	NA	mRNA
BgiM03681-RA	BgiM03681	0.330136	-1.59887	NA	mRNA
BgiM28431-RA	BgiM28431	0.33005	-1.59925	NA	mRNA
BgiM30793-RA	BgiM30793	0.329845	-1.60014	NA	mRNA
BgiM24858-RA	BgiM24858	0.328846	-1.60452	NA	mRNA
BgiM11768-RA	BgiM11768	0.326967	-1.61278	NA	mRNA
BgiM25226-RA	BgiM25226	0.32682	-1.61343	NA	mRNA
BgiM08007-RA	BgiM08007	0.322792	-1.63132	NA	mRNA
BgiM27517-RA	BgiM27517	0.321135	-1.63875	NA	mRNA
BgiM22260-RA	BgiM22260	0.320457	-1.6418	NA	mRNA
BgiM12358-RA	BgiM12358	0.319598	-1.64567	NA	mRNA
BgiM00065-RA	BgiM00065	0.318479	-1.65073	NA	mRNA
BgiM14592-RA	BgiM14592	0.316676	-1.65892	NA	mRNA
BgiM22824-RA	BgiM22824	0.315714	-1.66331	NA	mRNA
BgiM30393-RA	BgiM30393	0.307748	-1.70018	NA	mRNA
BgiM16100-RA	BgiM16100	0.307001	-1.70368	NA	mRNA
BgiM24664-RA	BgiM24664	0.305671	-1.70995	NA	mRNA
BgiM27053-RA	BgiM27053	0.304245	-1.71669	NA	mRNA
BgiM35687-RA	BgiM35687	0.302924	-1.72297	NA	mRNA
BgiM36275-RA	BgiM36275	0.300055	-1.7367	NA	mRNA
BgiM25168-RA	BgiM25168	0.297858	-1.7473	NA	mRNA
BgiM18784-RA	BgiM18784	0.296389	-1.75443	NA	mRNA
BgiM13799-RA	BgiM13799	0.292626	-1.77287	NA	mRNA
BgiM24832-RA	BgiM24832	0.292423	-1.77387	NA	mRNA
BgiM31720-RA	BgiM31720	0.290837	-1.78172	NA	mRNA
BgiM26958-RA	BgiM26958	0.288774	-1.79199	NA	mRNA
BgiM23392-RA	BgiM23392	0.288161	-1.79505	NA	mRNA
BgiM33285-RA	BgiM33285	0.287055	-1.8006	NA	mRNA
BgiM34674-RA	BgiM34674	0.285312	-1.80939	NA	mRNA
BgiM20952-RA	BgiM20952	0.284867	-1.81164	NA	mRNA
BgiM15109-RA	BgiM15109	0.284228	-1.81488	NA	mRNA
BgiM07065-RA	BgiM07065	0.283685	-1.81764	NA	mRNA
BgiM00697-RA	BgiM00697	0.28324	-1.8199	NA	mRNA
BgiM22643-RA	BgiM22643	0.281433	-1.82914	NA	mRNA
BgiM05891-RA	BgiM05891	0.281254	-1.83005	NA	mRNA
BgiM05851-RA	BgiM05851	0.280615	-1.83334	NA	mRNA
BgiM02920-RA	BgiM02920	0.279259	-1.84033	NA	mRNA
BgiM04092-RA	BgiM04092	0.277497	-1.84946	NA	mRNA
BgiM31677-RA	BgiM31677	0.275253	-1.86117	NA	mRNA
BgiM23669-RA	BgiM23669	0.274756	-1.86378	NA	mRNA
BgiM05210-RA	BgiM05210	0.273266	-1.87162	NA	mRNA
BgiM36307-RA	BgiM36307	0.272232	-1.87709	NA	mRNA
BgiM02062-RA	BgiM02062	0.27132	-1.88193	NA	mRNA
BgiM15385-RA	BgiM15385	0.269714	-1.8905	NA	mRNA
BgiM13293-RA	BgiM13293	0.267043	-1.90486	NA	mRNA
BgiM27336-RA	BgiM27336	0.266797	-1.90619	NA	mRNA
BgiM35567-RA	BgiM35567	0.26601	-1.91045	NA	mRNA
BgiM30427-RA	BgiM30427	0.265433	-1.91358	NA	mRNA
BgiM21128-RA	BgiM21128	0.263794	-1.92252	NA	mRNA
BgiM17314-RA	BgiM17314	0.263664	-1.92323	NA	mRNA
BgiM24421-RA	BgiM24421	0.260091	-1.94291	NA	mRNA
BgiM16950-RA	BgiM16950	0.259003	-1.94896	NA	mRNA
BgiM11632-RA	BgiM11632	0.257856	-1.95536	NA	mRNA
BgiM01658-RA	BgiM01658	0.257529	-1.95719	NA	mRNA
BgiM00291-RA	BgiM00291	0.257021	-1.96004	NA	mRNA
BgiM30251-RA	BgiM30251	0.25634	-1.96387	NA	mRNA
BgiM00143-RA	BgiM00143	0.256293	-1.96413	NA	mRNA
BgiM03943-RA	BgiM03943	0.255759	-1.96714	NA	mRNA
BgiM11317-RA	BgiM11317	0.255426	-1.96903	NA	mRNA
BgiM07084-RA	BgiM07084	0.254757	-1.9728	NA	mRNA
BgiM04556-RA	BgiM04556	0.254441	-1.9746	NA	mRNA
BgiM30432-RA	BgiM30432	0.254388	-1.9749	NA	mRNA
BgiM08142-RA	BgiM08142	0.253659	-1.97904	NA	mRNA
BgiM30966-RA	BgiM30966	0.253563	-1.97959	NA	mRNA
BgiM28514-RA	BgiM28514	0.253536	-1.97974	NA	mRNA
BgiM04573-RA	BgiM04573	0.253274	-1.98123	NA	mRNA
BgiM13490-RA	BgiM13490	0.253221	-1.98153	NA	mRNA
BgiM11811-RA	BgiM11811	0.251101	-1.99366	NA	mRNA
BgiM00146-RA	BgiM00146	0.25068	-1.99608	NA	mRNA
BgiM35679-RA	BgiM35679	0.249768	-2.00134	NA	mRNA
BgiM36381-RA	BgiM36381	0.249572	-2.00247	NA	mRNA
BgiM22950-RA	BgiM22950	0.248962	-2.006	NA	mRNA
BgiM15697-RA	BgiM15697	0.248201	-2.01042	NA	mRNA
BgiM32332-RA	BgiM32332	0.248088	-2.01107	NA	mRNA
BgiM18783-RA	BgiM18783	0.247549	-2.01422	NA	mRNA
BgiM21433-RA	BgiM21433	0.247054	-2.0171	NA	mRNA
BgiM33814-RA	BgiM33814	0.246714	-2.01909	NA	mRNA
BgiM33872-RA	BgiM33872	0.246428	-2.02076	NA	mRNA
BgiM13294-RA	BgiM13294	0.244979	-2.02927	NA	mRNA
BgiM22339-RA	BgiM22339	0.244881	-2.02985	NA	mRNA
BgiM30391-RA	BgiM30391	0.244558	-2.03175	NA	mRNA
BgiM13838-RA	BgiM13838	0.244276	-2.03341	NA	mRNA
BgiM17497-RA	BgiM17497	0.24349	-2.03807	NA	mRNA
BgiM20852-RA	BgiM20852	0.242884	-2.04166	NA	mRNA
BgiM15918-RA	BgiM15918	0.242423	-2.0444	NA	mRNA
BgiM08681-RA	BgiM08681	0.242387	-2.04461	NA	mRNA
BgiM29522-RA	BgiM29522	0.242233	-2.04553	NA	mRNA
BgiM00372-RA	BgiM00372	0.242034	-2.04672	NA	mRNA
BgiM13199-RA	BgiM13199	0.241967	-2.04712	NA	mRNA
BgiM16380-RA	BgiM16380	0.241282	-2.05121	NA	mRNA
BgiM35786-RA	BgiM35786	0.240691	-2.05475	NA	mRNA
BgiM19443-RA	BgiM19443	0.239917	-2.05939	NA	mRNA
BgiM30145-RA	BgiM30145	0.239823	-2.05996	NA	mRNA
BgiM24401-RA	BgiM24401	0.239617	-2.0612	NA	mRNA
BgiM00142-RA	BgiM00142	0.239142	-2.06406	NA	mRNA
BgiM20395-RA	BgiM20395	0.238761	-2.06636	NA	mRNA
BgiM24770-RA	BgiM24770	0.235764	-2.08459	NA	mRNA
BgiM05369-RA	BgiM05369	0.235018	-2.08916	NA	mRNA
BgiM06150-RA	BgiM06150	0.234876	-2.09003	NA	mRNA
BgiM10386-RA	BgiM10386	0.234839	-2.09026	NA	mRNA
BgiM18279-RA	BgiM18279	0.234709	-2.09105	NA	mRNA
BgiM00508-RA	BgiM00508	0.23469	-2.09117	NA	mRNA
BgiM35848-RA	BgiM35848	0.233445	-2.09884	NA	mRNA
BgiM35617-RA	BgiM35617	0.232765	-2.10305	NA	mRNA
BgiM23940-RA	BgiM23940	0.232426	-2.10515	NA	mRNA
BgiM30791-RA	BgiM30791	0.231679	-2.1098	NA	mRNA
BgiM32207-RA	BgiM32207	0.230864	-2.11488	NA	mRNA
BgiM30788-RA	BgiM30788	0.229735	-2.12196	NA	mRNA
BgiM04673-RA	BgiM04673	0.22942	-2.12394	NA	mRNA
BgiM27980-RA	BgiM27980	0.228635	-2.12888	NA	mRNA
BgiM00892-RA	BgiM00892	0.228474	-2.1299	NA	mRNA
BgiM31489-RA	BgiM31489	0.227869	-2.13372	NA	mRNA
BgiM32334-RA	BgiM32334	0.226529	-2.14223	NA	mRNA
BgiM16237-RA	BgiM16237	0.225687	-2.14761	NA	mRNA
BgiM28722-RA	BgiM28722	0.224876	-2.1528	NA	mRNA
BgiM27393-RA	BgiM27393	0.224474	-2.15538	NA	mRNA
BgiM34283-RA	BgiM34283	0.223287	-2.16303	NA	mRNA
BgiM35942-RA	BgiM35942	0.222748	-2.16651	NA	mRNA
BgiM19880-RA	BgiM19880	0.222519	-2.168	NA	mRNA
BgiM09811-RA	BgiM09811	0.221941	-2.17175	NA	mRNA
BgiM24910-RA	BgiM24910	0.220728	-2.17966	NA	mRNA
BgiM35924-RA	BgiM35924	0.22048	-2.18128	NA	mRNA
BgiM05632-RA	BgiM05632	0.220408	-2.18175	NA	mRNA
BgiM22949-RA	BgiM22949	0.22038	-2.18193	NA	mRNA
BgiM13283-RA	BgiM13283	0.220037	-2.18418	NA	mRNA
BgiM30419-RA	BgiM30419	0.220018	-2.18431	NA	mRNA
BgiM06149-RA	BgiM06149	0.218636	-2.1934	NA	mRNA
BgiM17327-RA	BgiM17327	0.218049	-2.19728	NA	mRNA
BgiM36335-RA	BgiM36335	0.218009	-2.19754	NA	mRNA
BgiM23453-RA	BgiM23453	0.217724	-2.19943	NA	mRNA
BgiM21657-RA	BgiM21657	0.217513	-2.20083	NA	mRNA
BgiM34763-RA	BgiM34763	0.217309	-2.20218	NA	mRNA
BgiM00145-RA	BgiM00145	0.216882	-2.20502	NA	mRNA
BgiM22956-RA	BgiM22956	0.216843	-2.20528	NA	mRNA
BgiM22920-RA	BgiM22920	0.216007	-2.21085	NA	mRNA
BgiM04611-RA	BgiM04611	0.215588	-2.21365	NA	mRNA
BgiM35966-RA	BgiM35966	0.215001	-2.21758	NA	mRNA
BgiM04820-RA	BgiM04820	0.214893	-2.21831	NA	mRNA
BgiM18362-RA	BgiM18362	0.214375	-2.22179	NA	mRNA
BgiM22883-RA	BgiM22883	0.214017	-2.2242	NA	mRNA
BgiM08602-RA	BgiM08602	0.210631	-2.24721	NA	mRNA
BgiM34134-RA	BgiM34134	0.209008	-2.25837	NA	mRNA
BgiM12699-RA	BgiM12699	0.208027	-2.26516	NA	mRNA
BgiM14292-RA	BgiM14292	0.207939	-2.26577	NA	mRNA
BgiM09414-RA	BgiM09414	0.207253	-2.27053	NA	mRNA
BgiM09696-RA	BgiM09696	0.2071	-2.2716	NA	mRNA
BgiM14523-RA	BgiM14523	0.206777	-2.27385	NA	mRNA
BgiM19165-RA	BgiM19165	0.206722	-2.27423	NA	mRNA
BgiM35244-RA	BgiM35244	0.206647	-2.27476	NA	mRNA
BgiM27330-RA	BgiM27330	0.20587	-2.2802	NA	mRNA
BgiM36468-RA	BgiM36468	0.205736	-2.28113	NA	mRNA
BgiM23122-RA	BgiM23122	0.205145	-2.28528	NA	mRNA
BgiM24744-RA	BgiM24744	0.204824	-2.28755	NA	mRNA
BgiM24962-RA	BgiM24962	0.204326	-2.29105	NA	mRNA
BgiM30194-RA	BgiM30194	0.204307	-2.29119	NA	mRNA
BgiM07943-RA	BgiM07943	0.203611	-2.29611	NA	mRNA
BgiM31768-RA	BgiM31768	0.202524	-2.30383	NA	mRNA
BgiM29524-RA	BgiM29524	0.202274	-2.30562	NA	mRNA
BgiM31775-RA	BgiM31775	0.202188	-2.30623	NA	mRNA
BgiM17973-RA	BgiM17973	0.201938	-2.30802	NA	mRNA
BgiM02280-RA	BgiM02280	0.201625	-2.31025	NA	mRNA
BgiM32041-RA	BgiM32041	0.201483	-2.31127	NA	mRNA
BgiM19881-RA	BgiM19881	0.201465	-2.3114	NA	mRNA
BgiM35681-RA	BgiM35681	0.201375	-2.31204	NA	mRNA
BgiM24587-RA	BgiM24587	0.200995	-2.31477	NA	mRNA
BgiM31968-RA	BgiM31968	0.20016	-2.32077	NA	mRNA
BgiM33964-RA	BgiM33964	0.199916	-2.32253	NA	mRNA
BgiM08111-RA	BgiM08111	0.199697	-2.32411	NA	mRNA
BgiM16986-RA	BgiM16986	0.199344	-2.32667	NA	mRNA
BgiM36448-RA	BgiM36448	0.199055	-2.32876	NA	mRNA
BgiM32919-RA	BgiM32919	0.198851	-2.33024	NA	mRNA
BgiM28352-RA	BgiM28352	0.198781	-2.33074	NA	mRNA
BgiM35195-RA	BgiM35195	0.198771	-2.33082	NA	mRNA
BgiM19936-RA	BgiM19936	0.19827	-2.33446	NA	mRNA
BgiM03061-RA	BgiM03061	0.197954	-2.33676	NA	mRNA
BgiM36268-RA	BgiM36268	0.197702	-2.3386	NA	mRNA
BgiM35967-RA	BgiM35967	0.197623	-2.33918	NA	mRNA
BgiM19952-RA	BgiM19952	0.197523	-2.33991	NA	mRNA
BgiM07085-RA	BgiM07085	0.19695	-2.3441	NA	mRNA
BgiM26265-RA	BgiM26265	0.196422	-2.34797	NA	mRNA
BgiM02233-RA	BgiM02233	0.196185	-2.34971	NA	mRNA
BgiM36331-RA	BgiM36331	0.195685	-2.3534	NA	mRNA
BgiM22262-RA	BgiM22262	0.195638	-2.35374	NA	mRNA
BgiM18306-RA	BgiM18306	0.195421	-2.35534	NA	mRNA
BgiM26267-RA	BgiM26267	0.195253	-2.35659	NA	mRNA
BgiM10355-RA	BgiM10355	0.195049	-2.35809	NA	mRNA
BgiM12904-RA	BgiM12904	0.194596	-2.36145	NA	mRNA
BgiM12884-RA	BgiM12884	0.193503	-2.36957	NA	mRNA
BgiM34104-RA	BgiM34104	0.193356	-2.37067	NA	mRNA
BgiM30699-RA	BgiM30699	0.192731	-2.37534	NA	mRNA
BgiM25917-RA	BgiM25917	0.192576	-2.3765	NA	mRNA
BgiM22157-RA	BgiM22157	0.192299	-2.37858	NA	mRNA
BgiM35690-RA	BgiM35690	0.191109	-2.38753	NA	mRNA
BgiM33747-RA	BgiM33747	0.19069	-2.3907	NA	mRNA
BgiM33028-RA	BgiM33028	0.190372	-2.39311	NA	mRNA
BgiM19953-RA	BgiM19953	0.190131	-2.39493	NA	mRNA
BgiM27328-RA	BgiM27328	0.189972	-2.39614	NA	mRNA
BgiM35644-RA	BgiM35644	0.189807	-2.3974	NA	mRNA
BgiM00390-RA	BgiM00390	0.188639	-2.4063	NA	mRNA
BgiM27754-RA	BgiM27754	0.187677	-2.41367	NA	mRNA
BgiM36085-RA	BgiM36085	0.18763	-2.41404	NA	mRNA
BgiM15927-RA	BgiM15927	0.187476	-2.41523	NA	mRNA
BgiM13186-RA	BgiM13186	0.187238	-2.41705	NA	mRNA
BgiM20743-RA	BgiM20743	0.187086	-2.41823	NA	mRNA
BgiM27052-RA	BgiM27052	0.186661	-2.42151	NA	mRNA
BgiM24857-RA	BgiM24857	0.186556	-2.42232	NA	mRNA
BgiM31002-RA	BgiM31002	0.186475	-2.42295	NA	mRNA
BgiM15557-RA	BgiM15557	0.185038	-2.4341	NA	mRNA
BgiM10752-RA	BgiM10752	0.184738	-2.43644	NA	mRNA
BgiM31733-RA	BgiM31733	0.184699	-2.43675	NA	mRNA
BgiM16101-RA	BgiM16101	0.184291	-2.43994	NA	mRNA
BgiM21516-RA	BgiM21516	0.184208	-2.44059	NA	mRNA
BgiM36091-RA	BgiM36091	0.183934	-2.44274	NA	mRNA
BgiM32918-RA	BgiM32918	0.183206	-2.44846	NA	mRNA
BgiM30790-RA	BgiM30790	0.183101	-2.44929	NA	mRNA
BgiM17719-RA	BgiM17719	0.182946	-2.45051	NA	mRNA
BgiM24799-RA	BgiM24799	0.182644	-2.4529	NA	mRNA
BgiM27752-RA	BgiM27752	0.182597	-2.45327	NA	mRNA
BgiM18867-RA	BgiM18867	0.182399	-2.45483	NA	mRNA
BgiM02177-RA	BgiM02177	0.181887	-2.45888	NA	mRNA
BgiM07384-RA	BgiM07384	0.181812	-2.45948	NA	mRNA
BgiM30215-RA	BgiM30215	0.18165	-2.46077	NA	mRNA
BgiM15158-RA	BgiM15158	0.181559	-2.46149	NA	mRNA
BgiM29679-RA	BgiM29679	0.181382	-2.4629	NA	mRNA
BgiM30963-RA	BgiM30963	0.181198	-2.46436	NA	mRNA
BgiM18645-RA	BgiM18645	0.180904	-2.4667	NA	mRNA
BgiM11319-RA	BgiM11319	0.180827	-2.46732	NA	mRNA
BgiM27281-RA	BgiM27281	0.180499	-2.46993	NA	mRNA
BgiM33571-RA	BgiM33571	0.17967	-2.47658	NA	mRNA
BgiM24740-RA	BgiM24740	0.179425	-2.47855	NA	mRNA
BgiM00236-RA	BgiM00236	0.179398	-2.47876	NA	mRNA
BgiM11200-RA	BgiM11200	0.179072	-2.48139	NA	mRNA
BgiM18307-RA	BgiM18307	0.178419	-2.48666	NA	mRNA
BgiM36259-RA	BgiM36259	0.177942	-2.49052	NA	mRNA
BgiM05058-RA	BgiM05058	0.176886	-2.49911	NA	mRNA
BgiM13043-RA	BgiM13043	0.176747	-2.50024	NA	mRNA
BgiM36128-RA	BgiM36128	0.176732	-2.50037	NA	mRNA
BgiM11201-RA	BgiM11201	0.176413	-2.50297	NA	mRNA
BgiM22352-RA	BgiM22352	0.175916	-2.50704	NA	mRNA
BgiM17241-RA	BgiM17241	0.174779	-2.5164	NA	mRNA
BgiM00374-RA	BgiM00374	0.174701	-2.51704	NA	mRNA
BgiM34835-RA	BgiM34835	0.174194	-2.52124	NA	mRNA
BgiM17784-RA	BgiM17784	0.173428	-2.52759	NA	mRNA
BgiM29750-RA	BgiM29750	0.173215	-2.52937	NA	mRNA
BgiM15984-RA	BgiM15984	0.171422	-2.54438	NA	mRNA
BgiM10168-RA	BgiM10168	0.171313	-2.5453	NA	mRNA
BgiM26057-RA	BgiM26057	0.171091	-2.54716	NA	mRNA
BgiM33679-RA	BgiM33679	0.170652	-2.55087	NA	mRNA
BgiM30988-RA	BgiM30988	0.170571	-2.55155	NA	mRNA
BgiM31104-RA	BgiM31104	0.17027	-2.5541	NA	mRNA
BgiM14914-RA	BgiM14914	0.170179	-2.55487	NA	mRNA
BgiM24794-RA	BgiM24794	0.170063	-2.55586	NA	mRNA
BgiM11563-RA	BgiM11563	0.169949	-2.55683	NA	mRNA
BgiM13619-RA	BgiM13619	0.169764	-2.5584	NA	mRNA
BgiM00316-RA	BgiM00316	0.169468	-2.56092	NA	mRNA
BgiM27438-RA	BgiM27438	0.169011	-2.56481	NA	mRNA
BgiM27566-RA	BgiM27566	0.168928	-2.56552	NA	mRNA
BgiM04824-RA	BgiM04824	0.168907	-2.5657	NA	mRNA
BgiM23815-RA	BgiM23815	0.168848	-2.5662	NA	mRNA
BgiM01334-RA	BgiM01334	0.168665	-2.56777	NA	mRNA
BgiM34834-RA	BgiM34834	0.168587	-2.56844	NA	mRNA
BgiM36332-RA	BgiM36332	0.168495	-2.56923	NA	mRNA
BgiM16761-RA	BgiM16761	0.168386	-2.57016	NA	mRNA
BgiM19932-RA	BgiM19932	0.168195	-2.57179	NA	mRNA
BgiM06194-RA	BgiM06194	0.167378	-2.57882	NA	mRNA
BgiM20706-RA	BgiM20706	0.166894	-2.583	NA	mRNA
BgiM09192-RA	BgiM09192	0.166889	-2.58304	NA	mRNA
BgiM20176-RA	BgiM20176	0.16658	-2.58572	NA	mRNA
BgiM15815-RA	BgiM15815	0.166545	-2.58601	NA	mRNA
BgiM14028-RA	BgiM14028	0.16592	-2.59144	NA	mRNA
BgiM35755-RA	BgiM35755	0.165031	-2.59919	NA	mRNA
BgiM19166-RA	BgiM19166	0.164626	-2.60273	NA	mRNA
BgiM01329-RA	BgiM01329	0.164571	-2.60322	NA	mRNA
BgiM15555-RA	BgiM15555	0.164297	-2.60562	NA	mRNA
BgiM27596-RA	BgiM27596	0.163937	-2.60879	NA	mRNA
BgiM10982-RA	BgiM10982	0.163919	-2.60895	NA	mRNA
BgiM14332-RA	BgiM14332	0.163619	-2.61159	NA	mRNA
BgiM36429-RA	BgiM36429	0.163521	-2.61245	NA	mRNA
BgiM10536-RA	BgiM10536	0.163515	-2.61251	NA	mRNA
BgiM12464-RA	BgiM12464	0.162966	-2.61736	NA	mRNA
BgiM30965-RA	BgiM30965	0.162833	-2.61854	NA	mRNA
BgiM06231-RA	BgiM06231	0.162678	-2.61991	NA	mRNA
BgiM35664-RA	BgiM35664	0.162182	-2.62432	NA	mRNA
BgiM22285-RA	BgiM22285	0.161812	-2.62761	NA	mRNA
BgiM17662-RA	BgiM17662	0.161341	-2.63182	NA	mRNA
BgiM05513-RA	BgiM05513	0.160976	-2.63509	NA	mRNA
BgiM36465-RA	BgiM36465	0.160726	-2.63733	NA	mRNA
BgiM15683-RA	BgiM15683	0.160653	-2.63798	NA	mRNA
BgiM36382-RA	BgiM36382	0.1606	-2.63846	NA	mRNA
BgiM08355-RA	BgiM08355	0.160534	-2.63905	NA	mRNA
BgiM09806-RA	BgiM09806	0.160403	-2.64023	NA	mRNA
BgiM30874-RA	BgiM30874	0.160104	-2.64292	NA	mRNA
BgiM24420-RA	BgiM24420	0.159007	-2.65284	NA	mRNA
BgiM07227-RA	BgiM07227	0.158962	-2.65325	NA	mRNA
BgiM27556-RA	BgiM27556	0.158852	-2.65425	NA	mRNA
BgiM13169-RA	BgiM13169	0.158804	-2.65468	NA	mRNA
BgiM27993-RA	BgiM27993	0.15855	-2.65699	NA	mRNA
BgiM30789-RA	BgiM30789	0.158533	-2.65715	NA	mRNA
BgiM27428-RA	BgiM27428	0.158463	-2.65778	NA	mRNA
BgiM27279-RA	BgiM27279	0.158391	-2.65844	NA	mRNA
BgiM14696-RA	BgiM14696	0.158066	-2.6614	NA	mRNA
BgiM36324-RA	BgiM36324	0.158044	-2.6616	NA	mRNA
BgiM22110-RA	BgiM22110	0.157911	-2.66281	NA	mRNA
BgiM32451-RA	BgiM32451	0.157478	-2.66678	NA	mRNA
BgiM18549-RA	BgiM18549	0.157436	-2.66716	NA	mRNA
BgiM32445-RA	BgiM32445	0.157205	-2.66928	NA	mRNA
BgiM28578-RA	BgiM28578	0.157185	-2.66947	NA	mRNA
BgiM25545-RA	BgiM25545	0.157183	-2.66949	NA	mRNA
BgiM01809-RA	BgiM01809	0.156452	-2.6762	NA	mRNA
BgiM29611-RA	BgiM29611	0.156178	-2.67874	NA	mRNA
BgiM22958-RA	BgiM22958	0.156044	-2.67998	NA	mRNA
BgiM17656-RA	BgiM17656	0.155982	-2.68055	NA	mRNA
BgiM04823-RA	BgiM04823	0.155511	-2.68491	NA	mRNA
BgiM27327-RA	BgiM27327	0.155034	-2.68934	NA	mRNA
BgiM16532-RA	BgiM16532	0.15484	-2.69115	NA	mRNA
BgiM36229-RA	BgiM36229	0.154809	-2.69143	NA	mRNA
BgiM25682-RA	BgiM25682	0.154552	-2.69384	NA	mRNA
BgiM24745-RA	BgiM24745	0.154508	-2.69424	NA	mRNA
BgiM30348-RA	BgiM30348	0.154283	-2.69635	NA	mRNA
BgiM00615-RA	BgiM00615	0.153763	-2.70122	NA	mRNA
BgiM19805-RA	BgiM19805	0.153265	-2.7059	NA	mRNA
BgiM24437-RA	BgiM24437	0.153244	-2.7061	NA	mRNA
BgiM36283-RA	BgiM36283	0.152227	-2.7157	NA	mRNA
BgiM08713-RA	BgiM08713	0.152116	-2.71676	NA	mRNA
BgiM20702-RA	BgiM20702	0.152114	-2.71678	NA	mRNA
BgiM20742-RA	BgiM20742	0.151927	-2.71855	NA	mRNA
BgiM18423-RA	BgiM18423	0.151618	-2.72149	NA	mRNA
BgiM36454-RA	BgiM36454	0.151513	-2.72248	NA	mRNA
BgiM13193-RA	BgiM13193	0.151452	-2.72307	NA	mRNA
BgiM31969-RA	BgiM31969	0.150708	-2.73017	NA	mRNA
BgiM19631-RA	BgiM19631	0.150302	-2.73407	NA	mRNA
BgiM33674-RA	BgiM33674	0.150287	-2.7342	NA	mRNA
BgiM23272-RA	BgiM23272	0.15001	-2.73687	NA	mRNA
BgiM02518-RA	BgiM02518	0.148728	-2.74925	NA	mRNA
BgiM05075-RA	BgiM05075	0.148723	-2.7493	NA	mRNA
BgiM35675-RA	BgiM35675	0.148681	-2.74971	NA	mRNA
BgiM30964-RA	BgiM30964	0.148464	-2.75181	NA	mRNA
BgiM00919-RA	BgiM00919	0.148379	-2.75264	NA	mRNA
BgiM36269-RA	BgiM36269	0.148297	-2.75344	NA	mRNA
BgiM19632-RA	BgiM19632	0.14806	-2.75575	NA	mRNA
BgiM13202-RA	BgiM13202	0.147922	-2.75709	NA	mRNA
BgiM34989-RA	BgiM34989	0.147897	-2.75733	NA	mRNA
BgiM11593-RA	BgiM11593	0.147519	-2.76103	NA	mRNA
BgiM28138-RA	BgiM28138	0.146413	-2.77188	NA	mRNA
BgiM36262-RA	BgiM36262	0.146272	-2.77327	NA	mRNA
BgiM26263-RA	BgiM26263	0.146144	-2.77453	NA	mRNA
BgiM03210-RA	BgiM03210	0.145892	-2.77703	NA	mRNA
BgiM20294-RA	BgiM20294	0.145421	-2.78169	NA	mRNA
BgiM17700-RA	BgiM17700	0.144856	-2.78731	NA	mRNA
BgiM28134-RA	BgiM28134	0.14436	-2.79225	NA	mRNA
BgiM36459-RA	BgiM36459	0.143744	-2.79842	NA	mRNA
BgiM03942-RA	BgiM03942	0.143472	-2.80116	NA	mRNA
BgiM19866-RA	BgiM19866	0.143032	-2.80559	NA	mRNA
BgiM20172-RA	BgiM20172	0.142198	-2.81403	NA	mRNA
BgiM11617-RA	BgiM11617	0.142018	-2.81585	NA	mRNA
BgiM03999-RA	BgiM03999	0.141706	-2.81903	NA	mRNA
BgiM28707-RA	BgiM28707	0.140942	-2.82683	NA	mRNA
BgiM36405-RA	BgiM36405	0.140876	-2.8275	NA	mRNA
BgiM07234-RA	BgiM07234	0.139553	-2.84112	NA	mRNA
BgiM16466-RA	BgiM16466	0.139453	-2.84215	NA	mRNA
BgiM10065-RA	BgiM10065	0.13936	-2.84311	NA	mRNA
BgiM30108-RA	BgiM30108	0.138741	-2.84953	NA	mRNA
BgiM17723-RA	BgiM17723	0.138542	-2.8516	NA	mRNA
BgiM30115-RA	BgiM30115	0.138381	-2.85328	NA	mRNA
BgiM01718-RA	BgiM01718	0.13825	-2.85465	NA	mRNA
BgiM20662-RA	BgiM20662	0.137839	-2.85895	NA	mRNA
BgiM15384-RA	BgiM15384	0.13782	-2.85914	NA	mRNA
BgiM04672-RA	BgiM04672	0.137751	-2.85986	NA	mRNA
BgiM36277-RA	BgiM36277	0.137533	-2.86215	NA	mRNA
BgiM10032-RA	BgiM10032	0.137385	-2.8637	NA	mRNA
BgiM34131-RA	BgiM34131	0.137182	-2.86584	NA	mRNA
BgiM33413-RA	BgiM33413	0.136946	-2.86832	NA	mRNA
BgiM29209-RA	BgiM29209	0.136907	-2.86874	NA	mRNA
BgiM21144-RA	BgiM21144	0.136697	-2.87095	NA	mRNA
BgiM20165-RA	BgiM20165	0.136239	-2.87579	NA	mRNA
BgiM28717-RA	BgiM28717	0.135834	-2.88008	NA	mRNA
BgiM29739-RA	BgiM29739	0.135671	-2.88181	NA	mRNA
BgiM04782-RA	BgiM04782	0.135495	-2.88369	NA	mRNA
BgiM10553-RA	BgiM10553	0.13525	-2.8863	NA	mRNA
BgiM16382-RA	BgiM16382	0.135097	-2.88794	NA	mRNA
BgiM25515-RA	BgiM25515	0.134798	-2.89113	NA	mRNA
BgiM24742-RA	BgiM24742	0.134741	-2.89174	NA	mRNA
BgiM03624-RA	BgiM03624	0.134429	-2.89509	NA	mRNA
BgiM30792-RA	BgiM30792	0.13309	-2.90953	NA	mRNA
BgiM10166-RA	BgiM10166	0.132996	-2.91054	NA	mRNA
BgiM01808-RA	BgiM01808	0.132743	-2.91329	NA	mRNA
BgiM05887-RA	BgiM05887	0.132606	-2.91478	NA	mRNA
BgiM36433-RA	BgiM36433	0.13248	-2.91616	NA	mRNA
BgiM01807-RA	BgiM01807	0.131868	-2.92283	NA	mRNA
BgiM35948-RA	BgiM35948	0.13185	-2.92303	NA	mRNA
BgiM24777-RA	BgiM24777	0.131835	-2.92319	NA	mRNA
BgiM36258-RA	BgiM36258	0.131478	-2.92711	NA	mRNA
BgiM09958-RA	BgiM09958	0.130887	-2.9336	NA	mRNA
BgiM13795-RA	BgiM13795	0.130796	-2.93461	NA	mRNA
BgiM26259-RA	BgiM26259	0.130023	-2.94316	NA	mRNA
BgiM33217-RA	BgiM33217	0.130005	-2.94337	NA	mRNA
BgiM36234-RA	BgiM36234	0.129311	-2.95109	NA	mRNA
BgiM01655-RA	BgiM01655	0.128693	-2.95799	NA	mRNA
BgiM34550-RA	BgiM34550	0.128381	-2.96149	NA	mRNA
BgiM09956-RA	BgiM09956	0.1282	-2.96354	NA	mRNA
BgiM32450-RA	BgiM32450	0.128177	-2.9638	NA	mRNA
BgiM22276-RA	BgiM22276	0.128068	-2.96501	NA	mRNA
BgiM23266-RA	BgiM23266	0.128059	-2.96512	NA	mRNA
BgiM10663-RA	BgiM10663	0.127997	-2.96582	NA	mRNA
BgiM12057-RA	BgiM12057	0.127463	-2.97185	NA	mRNA
BgiM03682-RA	BgiM03682	0.12722	-2.97461	NA	mRNA
BgiM26936-RA	BgiM26936	0.126514	-2.98263	NA	mRNA
BgiM03842-RA	BgiM03842	0.126357	-2.98443	NA	mRNA
BgiM30517-RA	BgiM30517	0.125916	-2.98946	NA	mRNA
BgiM19071-RA	BgiM19071	0.125422	-2.99514	NA	mRNA
BgiM18070-RA	BgiM18070	0.125013	-2.99985	NA	mRNA
BgiM10196-RA	BgiM10196	0.124689	-3.00359	NA	mRNA
BgiM35756-RA	BgiM35756	0.124469	-3.00614	NA	mRNA
BgiM19169-RA	BgiM19169	0.124462	-3.00623	NA	mRNA
BgiM30109-RA	BgiM30109	0.124302	-3.00808	NA	mRNA
BgiM36464-RA	BgiM36464	0.1242	-3.00926	NA	mRNA
BgiM27398-RA	BgiM27398	0.123968	-3.01196	NA	mRNA
BgiM35950-RA	BgiM35950	0.122427	-3.03	NA	mRNA
BgiM18069-RA	BgiM18069	0.122315	-3.03133	NA	mRNA
BgiM24816-RA	BgiM24816	0.120722	-3.05024	NA	mRNA
BgiM34132-RA	BgiM34132	0.11944	-3.06565	NA	mRNA
BgiM36278-RA	BgiM36278	0.119243	-3.06802	NA	mRNA
BgiM13198-RA	BgiM13198	0.119143	-3.06924	NA	mRNA
BgiM19886-RA	BgiM19886	0.119128	-3.06941	NA	mRNA
BgiM10341-RA	BgiM10341	0.118973	-3.07129	NA	mRNA
BgiM11204-RA	BgiM11204	0.118612	-3.07568	NA	mRNA
BgiM35029-RA	BgiM35029	0.118468	-3.07743	NA	mRNA
BgiM14636-RA	BgiM14636	0.117818	-3.08537	NA	mRNA
BgiM09375-RA	BgiM09375	0.117508	-3.08917	NA	mRNA
BgiM36457-RA	BgiM36457	0.11744	-3.09	NA	mRNA
BgiM26474-RA	BgiM26474	0.117359	-3.091	NA	mRNA
BgiM06700-RA	BgiM06700	0.117153	-3.09353	NA	mRNA
BgiM22658-RA	BgiM22658	0.116931	-3.09628	NA	mRNA
BgiM01915-RA	BgiM01915	0.115986	-3.10798	NA	mRNA
BgiM03090-RA	BgiM03090	0.11528	-3.11678	NA	mRNA
BgiM08815-RA	BgiM08815	0.115224	-3.11749	NA	mRNA
BgiM28262-RA	BgiM28262	0.114841	-3.12229	NA	mRNA
BgiM28493-RA	BgiM28493	0.114834	-3.12238	NA	mRNA
BgiM33079-RA	BgiM33079	0.114811	-3.12267	NA	mRNA
BgiM30450-RA	BgiM30450	0.114356	-3.1284	NA	mRNA
BgiM23659-RA	BgiM23659	0.113077	-3.14462	NA	mRNA
BgiM35802-RA	BgiM35802	0.11298	-3.14586	NA	mRNA
BgiM00283-RA	BgiM00283	0.112707	-3.14935	NA	mRNA
BgiM34742-RA	BgiM34742	0.112654	-3.15003	NA	mRNA
BgiM18246-RA	BgiM18246	0.112528	-3.15165	NA	mRNA
BgiM22515-RA	BgiM22515	0.112044	-3.15786	NA	mRNA
BgiM35603-RA	BgiM35603	0.111969	-3.15883	NA	mRNA
BgiM08680-RA	BgiM08680	0.111957	-3.15899	NA	mRNA
BgiM14903-RA	BgiM14903	0.111068	-3.17048	NA	mRNA
BgiM13521-RA	BgiM13521	0.110326	-3.18015	NA	mRNA
BgiM35732-RA	BgiM35732	0.109649	-3.18904	NA	mRNA
BgiM18082-RA	BgiM18082	0.109034	-3.19715	NA	mRNA
BgiM20618-RA	BgiM20618	0.107851	-3.21289	NA	mRNA
BgiM22278-RA	BgiM22278	0.107748	-3.21426	NA	mRNA
BgiM20659-RA	BgiM20659	0.106004	-3.23781	NA	mRNA
BgiM28356-RA	BgiM28356	0.104661	-3.25621	NA	mRNA
BgiM30437-RA	BgiM30437	0.104308	-3.26107	NA	mRNA
BgiM26031-RA	BgiM26031	0.104289	-3.26134	NA	mRNA
BgiM05587-RA	BgiM05587	0.103653	-3.27016	NA	mRNA
BgiM31711-RA	BgiM31711	0.103558	-3.27149	NA	mRNA
BgiM34125-RA	BgiM34125	0.103215	-3.27628	NA	mRNA
BgiM20333-RA	BgiM20333	0.103075	-3.27823	NA	mRNA
BgiM20156-RA	BgiM20156	0.102832	-3.28164	NA	mRNA
BgiM36230-RA	BgiM36230	0.102402	-3.28769	NA	mRNA
BgiM27946-RA	BgiM27946	0.100507	-3.31464	NA	mRNA
BgiM30232-RA	BgiM30232	0.0998815	-3.32364	NA	mRNA
BgiM19136-RA	BgiM19136	0.0997868	-3.32501	NA	mRNA
BgiM30989-RA	BgiM30989	0.0993188	-3.33179	NA	mRNA
BgiM32376-RA	BgiM32376	0.0989724	-3.33683	NA	mRNA
BgiM30987-RA	BgiM30987	0.098764	-3.33987	NA	mRNA
BgiM32216-RA	BgiM32216	0.0980552	-3.35026	NA	mRNA
BgiM26762-RA	BgiM26762	0.0967368	-3.36979	NA	mRNA
BgiM08521-RA	BgiM08521	0.0959292	-3.38189	NA	mRNA
BgiM07208-RA	BgiM07208	0.094976	-3.39629	NA	mRNA
BgiM31565-RA	BgiM31565	0.0936183	-3.41707	NA	mRNA
BgiM03356-RA	BgiM03356	0.0934804	-3.41919	NA	mRNA
BgiM10167-RA	BgiM10167	0.0934332	-3.41992	NA	mRNA
BgiM35945-RA	BgiM35945	0.0933731	-3.42085	NA	mRNA
BgiM07100-RA	BgiM07100	0.0931006	-3.42507	NA	mRNA
BgiM35801-RA	BgiM35801	0.0914657	-3.45063	NA	mRNA
BgiM32985-RA	BgiM32985	0.0890977	-3.48847	NA	mRNA
BgiM18032-RA	BgiM18032	0.088925	-3.49127	NA	mRNA
BgiM23414-RA	BgiM23414	0.0887735	-3.49373	NA	mRNA
BgiM21121-RA	BgiM21121	0.0883961	-3.49987	NA	mRNA
BgiM31260-RA	BgiM31260	0.0878343	-3.50907	NA	mRNA
BgiM36069-RA	BgiM36069	0.0845823	-3.5635	NA	mRNA
BgiM25590-RA	BgiM25590	0.0838305	-3.57638	NA	mRNA
BgiM03671-RA	BgiM03671	0.082386	-3.60146	NA	mRNA
BgiM31975-RA	BgiM31975	0.0819746	-3.60868	NA	mRNA
BgiM26710-RA	BgiM26710	0.0817031	-3.61346	NA	mRNA
BgiM31445-RA	BgiM31445	0.0806648	-3.63192	NA	mRNA
BgiM26471-RA	BgiM26471	0.0797588	-3.64821	NA	mRNA
BgiM19782-RA	BgiM19782	0.0781681	-3.67728	NA	mRNA
BgiM31774-RA	BgiM31774	0.0771891	-3.69546	NA	mRNA
BgiM24357-RA	BgiM24357	0.076793	-3.70288	NA	mRNA
BgiM18562-RA	BgiM18562	0.0760353	-3.71719	NA	mRNA
BgiM12232-RA	BgiM12232	0.0756807	-3.72393	NA	mRNA
BgiM25905-RA	BgiM25905	0.0748092	-3.74064	NA	mRNA
BgiM35804-RA	BgiM35804	0.0746128	-3.74443	NA	mRNA
BgiM20930-RA	BgiM20930	0.070545	-3.82531	NA	mRNA
BgiM03357-RA	BgiM03357	0.0691738	-3.85363	NA	mRNA
BgiM31710-RA	BgiM31710	0.0690809	-3.85557	NA	mRNA
BgiM13766-RA	BgiM13766	0.0670859	-3.89785	NA	mRNA
BgiM26709-RA	BgiM26709	0.0665202	-3.91006	NA	mRNA
BgiM08476-RA	BgiM08476	0.0653608	-3.93543	NA	mRNA
BgiM14466-RA	BgiM14466	0.0652503	-3.93787	NA	mRNA
BgiM20929-RA	BgiM20929	0.0651026	-3.94114	NA	mRNA
BgiM36078-RA	BgiM36078	0.0643764	-3.95732	NA	mRNA
BgiM22711-RA	BgiM22711	0.0634515	-3.9782	NA	mRNA
BgiM23658-RA	BgiM23658	0.062203	-4.00687	NA	mRNA
BgiM23656-RA	BgiM23656	0.0616621	-4.01947	NA	mRNA
BgiM26560-RA	BgiM26560	0.0609875	-4.03534	NA	mRNA
BgiM10250-RA	BgiM10250	0.0579789	-4.10833	NA	mRNA
BgiM30556-RA	BgiM30556	0.0559881	-4.15874	NA	mRNA
BgiM27384-RA	BgiM27384	0.0554508	-4.17265	NA	mRNA
BgiM11420-RA	BgiM11420	0.0528469	-4.24204	NA	mRNA
BgiM19879-RA	BgiM19879	0.0521962	-4.25991	NA	mRNA
BgiM23660-RA	BgiM23660	0.0510302	-4.29251	NA	mRNA
BgiM20293-RA	BgiM20293	0.0465527	-4.42499	NA	mRNA
BgiM17436-RA	BgiM17436	0.0463998	-4.42974	NA	mRNA
BgiM06218-RA	BgiM06218	0.0463389	-4.43163	NA	mRNA
BgiM32374-RA	BgiM32374	0.0375876	-4.7336	NA	mRNA
BgiM32375-RA	BgiM32375	0.0351617	-4.82985	NA	mRNA
BgiM34481-RA	BgiM34481	0.0341219	-4.87316	NA	mRNA
BgiM34480-RA	BgiM34480	0.0340826	-4.87482	NA	mRNA
BgiM32015-RA	BgiM32015	0.0232956	-5.4238	NA	mRNA
BgiM34482-RA	BgiM34482	0.0188632	-5.72828	NA	mRNA
BgiM32377-RA	BgiM32377	0.0130956	-6.25477	NA	mRNA
BgiM34484-RA	BgiM34484	0.00739886	-7.07848	NA	mRNA
BgiM31989-RA	BgiM31989	2.48792	1.31494	Na(+)/H(+) exchanger beta	mRNA
BgiM04847-RA	BgiM04847	2.44861	1.29197	NACHT and WD repeat domain-containing protein 1	mRNA
BgiM24870-RA	BgiM24870	0.482335	-1.05189	NAD-dependent protein deacetylase hst2-1	mRNA
BgiM16443-RA	BgiM16443	0.46077	-1.11788	NADP-dependent malic enzyme	mRNA
BgiM12852-RA	BgiM12852	0.174754	-2.5166	nanos 1-like isoform X2	mRNA
BgiM02117-RA	BgiM02117	2.00071	1.00051	natural resistance-associated macrophage protein 2-like isoform X2	mRNA
BgiM24438-RA	BgiM24438	0.211638	-2.24033	NEP1-interacting protein 1	mRNA
BgiM29563-RA	BgiM29563	0.0875456	-3.51382	neprilysin-like isoform X1	mRNA
BgiM05138-RA	BgiM05138	4.19186	2.06759	netrin-1-like isoform X2	mRNA
BgiM07370-RA	BgiM07370	7.6148	2.92881	neurexin-3b-like isoform X7	mRNA
BgiM25148-RA	BgiM25148	2.01711	1.01229	neurexin-4	mRNA
BgiM12564-RA	BgiM12564	2.02603	1.01866	neurocalcin	mRNA
BgiM20328-RA	BgiM20328	2.50607	1.32542	neurogenic locus notch protein 1	mRNA
BgiM26422-RA	BgiM26422	0.107717	-3.21469	neurogenic locus notch protein 1	mRNA
BgiM26423-RA	BgiM26423	0.0342716	-4.86684	neurogenic locus notch protein 1	mRNA
BgiM08165-RA	BgiM08165	0.0869963	-3.5229	neuroglian	mRNA
BgiM10587-RA	BgiM10587	4.31076	2.10794	neuroglian-like isoform X4	mRNA
BgiM08586-RA	BgiM08586	0.20869	-2.26057	neuroglobin	mRNA
BgiM27620-RA	BgiM27620	2.26548	1.17982	neuroligin-4 Y-linked	mRNA
BgiM02429-RA	BgiM02429	3.82397	1.93507	neuromedin-U receptor 2	mRNA
BgiM15001-RA	BgiM15001	3.86421	1.95017	neuron navigator 2	mRNA
BgiM05338-RA	BgiM05338	4.05889	2.02109	neuronal acetylcholine receptor subunit beta-3	mRNA
BgiM22745-RA	BgiM22745	0.222203	-2.17005	neuronal acetylcholine receptor subunit beta-4	mRNA
BgiM18373-RA	BgiM18373	2.68368	1.42421	neuropilin and tolloid like protein 2	mRNA
BgiM36225-RA	BgiM36225	2.50418	1.32434	neuroplastin	mRNA
BgiM36224-RA	BgiM36224	0.195843	-2.35223	neuroplastin-like isoform X1	mRNA
BgiM20080-RA	BgiM20080	0.154055	-2.69848	neurotensin receptor type 1	mRNA
BgiM16118-RA	BgiM16118	0.274881	-1.86312	neurotrophin-3-like isoform X4	mRNA
BgiM29845-RA	BgiM29845	6.7851	2.76237	new FREP	mRNA
BgiM17188-RA	BgiM17188	3.10088	1.63268	NFX1-type zinc finger-containing protein 1	mRNA
BgiM25357-RA	BgiM25357	2.69439	1.42996	NGFI-A-binding protein 1-like isoform X1	mRNA
BgiM33080-RA	BgiM33080	0.262938	-1.92721	nicotinamidase	mRNA
BgiM00365-RA	BgiM00365	0.481887	-1.05323	nicotinamide/nicotinic acid mononucleotide adenylyltransferase 1	mRNA
BgiM03100-RA	BgiM03100	0.0735576	-3.76498	nidogen and egf-like domain-containing protein 1	mRNA
BgiM03099-RA	BgiM03099	0.157478	-2.66677	nidogen and egf-like domain-containing protein 1	mRNA
BgiM28263-RA	BgiM28263	0.142286	-2.81313	nitric oxide synthase-like protein	mRNA
BgiM34320-RA	BgiM34320	0.164821	-2.60103	nmrA-like family domain-containing protein 1	mRNA
BgiM17988-RA	BgiM17988	0.223132	-2.16403	non-canonical poly(A) RNA polymerase PAPD7	mRNA
BgiM28891-RA	BgiM28891	0.121729	-3.03825	nose resistant to fluoxetine protein 6	mRNA
BgiM19471-RA	BgiM19471	0.108736	-3.2011	nose resistant to fluoxetine protein 6	mRNA
BgiM19404-RA	BgiM19404	0.0629846	-3.98886	nose resistant to fluoxetine protein 6	mRNA
BgiM17982-RA	BgiM17982	0.339854	-1.55701	nuclear envelope phosphatase-regulatory subunit 1	mRNA
BgiM23787-RA	BgiM23787	3.88304	1.95719	nuclear hormone receptor e75	mRNA
BgiM24233-RA	BgiM24233	0.0567736	-4.13864	nuclear hormone receptor family member nhr-41	mRNA
BgiM23470-RA	BgiM23470	2.09528	1.06714	nuclear receptor ROR-beta-like isoform X3	mRNA
BgiM23786-RA	BgiM23786	3.24132	1.69658	nuclear receptor subfamily 1 group D member 2	mRNA
BgiM27220-RA	BgiM27220	0.132155	-2.91969	nuclease HARBI1	mRNA
BgiM35735-RA	BgiM35735	0.0726684	-3.78253	nucleolar pre-ribosomal-associated protein 1	mRNA
BgiM23561-RA	BgiM23561	0.0267525	-5.22418	nucleolar pre-ribosomal-associated protein 1	mRNA
BgiM30278-RA	BgiM30278	0.189298	-2.40127	nucleolar pre-ribosomal-associated protein 1	mRNA
BgiM33295-RA	BgiM33295	0.388039	-1.36573	nucleomorphin	mRNA
BgiM22397-RA	BgiM22397	0.470262	-1.08846	nucleoporin p58/p45-like isoform X1	mRNA
BgiM07784-RA	BgiM07784	0.258583	-1.9513	nucleoprotein TPR	mRNA
BgiM07783-RA	BgiM07783	0.212244	-2.2362	nucleoprotein TPR	mRNA
BgiM20694-RA	BgiM20694	0.384391	-1.37935	organic cation transporter protein	mRNA
BgiM14913-RA	BgiM14913	0.17107	-2.54734	organic cation transporter protein	mRNA
BgiM10143-RA	BgiM10143	0.497438	-1.00741	origin recognition complex subunit 5	mRNA
BgiM13523-RA	BgiM13523	0.167961	-2.5738	otoancorin	mRNA
BgiM14064-RA	BgiM14064	2.27757	1.18749	otoferlin	mRNA
BgiM14670-RA	BgiM14670	0.195324	-2.35606	outer dense fiber protein 3-B	mRNA
BgiM26721-RA	BgiM26721	0.139915	-2.83737	outer dynein arm protein 1	mRNA
BgiM10116-RA	BgiM10116	0.0855738	-3.54669	Ovipostatin 1	mRNA
BgiM11441-RA	BgiM11441	0.0832652	-3.58614	Ovipostatin 6	mRNA
BgiM23805-RA	BgiM23805	0.421443	-1.24659	oxysterol-binding protein-related protein 11-like isoform X1	mRNA
BgiM21884-RA	BgiM21884	2.28139	1.18991	PAB-dependent poly(A)-specific ribonuclease subunit PAN3-like isoform X2	mRNA
BgiM17894-RA	BgiM17894	0.476389	-1.06979	pachytene checkpoint protein 2	mRNA
BgiM03198-RA	BgiM03198	0.41134	-1.2816	PACRG-like protein	mRNA
BgiM17430-RA	BgiM17430	0.0783891	-3.6732	pancreatic triacylglycerol lipase	mRNA
BgiM14285-RA	BgiM14285	0.0512778	-4.28552	pancreatic triacylglycerol lipase	mRNA
BgiM13678-RA	BgiM13678	0.0983105	-3.34651	pancreatic triacylglycerol lipase-like isoform X2	mRNA
BgiM00107-RA	BgiM00107	0.117608	-3.08794	parathyroid hormone/parathyroid hormone-related peptide receptor	mRNA
BgiM19986-RA	BgiM19986	0.268271	-1.89824	patatin-like phospholipase domain-containing protein 7	mRNA
BgiM28919-RA	BgiM28919	2.07122	1.05048	patched domain-containing protein 2	mRNA
BgiM03447-RA	BgiM03447	0.174886	-2.51552	PC-esterase domain-containing protein 1A	mRNA
BgiM06033-RA	BgiM06033	2.10183	1.07165	PDZ and LIM domain protein Zasp-like isoform X1	mRNA
BgiM33235-RA	BgiM33235	0.307236	-1.70258	PEBP1	mRNA
BgiM27893-RA	BgiM27893	0.20719	-2.27098	peptidase M20 domain-containing protein 2	mRNA
BgiM16620-RA	BgiM16620	0.144642	-2.78944	peptidase M20 domain-containing protein 2	mRNA
BgiM07989-RA	BgiM07989	2.67323	1.41858	peptide receptor gpcr	mRNA
BgiM30244-RA	BgiM30244	0.110892	-3.17277	peptidoglycan-binding domain 1 protein	mRNA
BgiM30162-RA	BgiM30162	0.00273201	-8.51582	peptidoglycan-binding domain 1 protein	mRNA
BgiM11206-RA	BgiM11206	0.0702355	-3.83166	peptidoglycan-recognition protein SC2	mRNA
BgiM11215-RA	BgiM11215	0.0162857	-5.94025	peptidoglycan-recognition protein SC2	mRNA
BgiM09534-RA	BgiM09534	3.8717	1.95297	periaxin	mRNA
BgiM29303-RA	BgiM29303	2.46232	1.30002	period 2-like protein	mRNA
BgiM21611-RA	BgiM21611	0.097471	-3.35888	periostin	mRNA
BgiM12954-RA	BgiM12954	0.122605	-3.02792	peripherin-2	mRNA
BgiM19533-RA	BgiM19533	15.016	3.90843	peritrophin-1	mRNA
BgiM08831-RA	BgiM08831	0.0769537	-3.69987	peritrophin-1	mRNA
BgiM21663-RA	BgiM21663	0.329522	-1.60156	perivitellin-2 67 kDa subunit	mRNA
BgiM25263-RA	BgiM25263	194.889	7.60651	perlucin-like isoform X1	mRNA
BgiM25557-RA	BgiM25557	19.9976	4.32175	perlucin-like protein	mRNA
BgiM25267-RA	BgiM25267	2.15106	1.10505	perlucin-like protein	mRNA
BgiM08379-RA	BgiM08379	0.0768902	-3.70106	perlucin-like protein	mRNA
BgiM36222-RA	BgiM36222	0.17183	-2.54094	peroxidasin	mRNA
BgiM22684-RA	BgiM22684	0.134241	-2.8971	peroxisomal carnitine O-octanoyltransferase	mRNA
BgiM19140-RA	BgiM19140	0.0739587	-3.75714	PHLOEM PROTEIN 2-LIKE A3	mRNA
BgiM07296-RA	BgiM07296	0.365893	-1.45051	phosphatidylinositol N-acetylglucosaminyltransferase subunit H	mRNA
BgiM27840-RA	BgiM27840	0.158674	-2.65586	phosphatidylinositol transfer protein alpha isoform	mRNA
BgiM17702-RA	BgiM17702	0.428404	-1.22296	phosphoethanolamine N-methyltransferase-like isoform X1	mRNA
BgiM07518-RA	BgiM07518	0.189186	-2.40212	phosphofurin acidic cluster sorting protein 1-like isoform X1	mRNA
BgiM34277-RA	BgiM34277	0.168969	-2.56517	phosphoglycerate kinase	mRNA
BgiM34280-RA	BgiM34280	0.133001	-2.91049	phosphoglycerate kinase	mRNA
BgiM34281-RA	BgiM34281	0.120343	-3.05478	phosphoglycerate kinase	mRNA
BgiM19609-RA	BgiM19609	0.11916	-3.06903	Phospholipase A and acyltransferase 3	mRNA
BgiM07373-RA	BgiM07373	0.170935	-2.54848	phospholipase DDHD1-like isoform X2	mRNA
BgiM29648-RA	BgiM29648	2.59368	1.375	phospholipid scramblase 2	mRNA
BgiM06102-RA	BgiM06102	0.151186	-2.72561	phospholipid scramblase 2	mRNA
BgiM17071-RA	BgiM17071	2.13095	1.0915	phospholipid-transporting ATPase IIB isoform X2	mRNA
BgiM28175-RA	BgiM28175	0.391331	-1.35354	piggyBac transposable element-derived protein 3	mRNA
BgiM28176-RA	BgiM28176	0.269359	-1.8924	piggyBac transposable element-derived protein 3	mRNA
BgiM26222-RA	BgiM26222	0.41233	-1.27813	piggyBac transposable element-derived protein 4	mRNA
BgiM09460-RA	BgiM09460	0.182478	-2.45421	piggyBac transposable element-derived protein 4	mRNA
BgiM18744-RA	BgiM18744	0.118317	-3.07927	piRNA biogenesis protein exd1	mRNA
BgiM26970-RA	BgiM26970	0.220776	-2.17935	piwi-like protein 1	mRNA
BgiM04954-RA	BgiM04954	2.25576	1.17361	PKG	mRNA
BgiM36188-RA	BgiM36188	0.374472	-1.41707	platelet endothelial aggregation receptor 1	mRNA
BgiM36394-RA	BgiM36394	0.267197	-1.90403	platelet endothelial aggregation receptor 1	mRNA
BgiM34741-RA	BgiM34741	0.249757	-2.0014	platelet endothelial aggregation receptor 1	mRNA
BgiM21626-RA	BgiM21626	0.170223	-2.5545	platelet endothelial aggregation receptor 1	mRNA
BgiM13371-RA	BgiM13371	0.161442	-2.63091	platelet endothelial aggregation receptor 1	mRNA
BgiM35943-RA	BgiM35943	0.135933	-2.87903	platelet endothelial aggregation receptor 1	mRNA
BgiM34666-RA	BgiM34666	2.94496	1.55825	platelet-activating factor acetylhydrolase	mRNA
BgiM01510-RA	BgiM01510	0.26401	-1.92134	pleckstrin-like protein domain-containing family b member 2	mRNA
BgiM03124-RA	BgiM03124	0.173743	-2.52498	plexin domain-containing protein 1-like isoform X2	mRNA
BgiM11129-RA	BgiM11129	2.40066	1.26343	plexin-A4-like isoform X1	mRNA
BgiM35208-RA	BgiM35208	2.11548	1.08099	PMP-22/EMP/MP20/Claudin tight junction	mRNA
BgiM31773-RA	BgiM31773	0.142297	-2.81302	polo-like kinase 3	mRNA
BgiM00897-RA	BgiM00897	0.163984	-2.60837	poly [ADP-ribose] polymerase 6	mRNA
BgiM13008-RA	BgiM13008	0.470761	-1.08693	poly(A)-specific ribonuclease PARN-like domain-containing protein 1	mRNA
BgiM31587-RA	BgiM31587	0.235465	-2.08641	poly(ADP-ribose) glycohydrolase	mRNA
BgiM17011-RA	BgiM17011	0.366768	-1.44706	polyadenylate-binding protein 2-like protein	mRNA
BgiM04576-RA	BgiM04576	0.342272	-1.54679	polycystic kidney disease 1-related protein	mRNA
BgiM06863-RA	BgiM06863	0.197275	-2.34172	polycystic kidney disease 2-like 1 protein	mRNA
BgiM36073-RA	BgiM36073	0.20389	-2.29414	polycystic kidney disease 2-like 1 protein isoform X1	mRNA
BgiM04475-RA	BgiM04475	2.26215	1.17769	polycystic kidney disease protein 1-like 2	mRNA
BgiM36068-RA	BgiM36068	0.164135	-2.60705	Polycystic kidney disease protein 1-like 2	mRNA
BgiM05196-RA	BgiM05196	2.70719	1.4368	polycystin-1	mRNA
BgiM26136-RA	BgiM26136	0.173122	-2.53014	polycystin-2	mRNA
BgiM31079-RA	BgiM31079	4.33644	2.11651	polymorphic transmembrane cluster 2 transmembrane protein 2	mRNA
BgiM31216-RA	BgiM31216	2.05352	1.0381	polymorphic transmembrane cluster 2 transmembrane protein 9	mRNA
BgiM32281-RA	BgiM32281	2.25032	1.17013	polypeptide N-acetylgalactosaminyltransferase 11	mRNA
BgiM00503-RA	BgiM00503	4.3278	2.11363	polypeptide N-acetylgalactosaminyltransferase 5	mRNA
BgiM01188-RA	BgiM01188	3.89327	1.96098	polypeptide N-acetylgalactosaminyltransferase 5	mRNA
BgiM13439-RA	BgiM13439	2.2582	1.17518	polypyrimidine tract-binding protein 2-like isoform X7	mRNA
BgiM34234-RA	BgiM34234	7.21367	2.85073	potassium channel sub T member 1	mRNA
BgiM07438-RA	BgiM07438	0.128592	-2.95913	potassium channel subfamily K member 4-like isoform X1	mRNA
BgiM13113-RA	BgiM13113	5.31034	2.4088	potassium voltage-gated channel protein Shaw	mRNA
BgiM15583-RA	BgiM15583	2.66041	1.41165	potassium voltage-gated channel protein Shaw-like isoform X3	mRNA
BgiM26770-RA	BgiM26770	3.56603	1.83432	potassium voltage-gated channel subfamily A member 10	mRNA
BgiM02420-RA	BgiM02420	2.39028	1.25718	POU domain class 6 transcription factor 1-like isoform X1	mRNA
BgiM14112-RA	BgiM14112	0.151417	-2.7234	PQ-loop repeat-containing protein 3	mRNA
BgiM07247-RA	BgiM07247	0.188524	-2.40718	prediced GPI-anchored protein 23	mRNA
BgiM08821-RA	BgiM08821	0.196689	-2.34601	PRELI domain-containing protein 2	mRNA
BgiM16518-RA	BgiM16518	7.63566	2.93275	prion-like-(Q/N-rich) domain-bearing protein 25	mRNA
BgiM06358-RA	BgiM06358	4.17041	2.06019	pro-neuregulin-2 membrane-bound isoform-like isoform X2	mRNA
BgiM24787-RA	BgiM24787	0.0921457	-3.43994	proline-rich transmembrane protein 1	mRNA
BgiM04012-RA	BgiM04012	2.3167	1.21207	proline-rich transmembrane protein 1-like isoform X1	mRNA
BgiM22676-RA	BgiM22676	0.407437	-1.29535	proline-serine-threonine phosphatase interacting protein	mRNA
BgiM33738-RA	BgiM33738	2.11136	1.07817	prolyl 4-hydroxylase subunit alpha-2	mRNA
BgiM35421-RA	BgiM35421	0.296235	-1.75518	prolyl endopeptidase	mRNA
BgiM13049-RA	BgiM13049	0.453613	-1.14047	prostaglandin E2 receptor EP4 subtype	mRNA
BgiM10073-RA	BgiM10073	0.287021	-1.80077	prostaglandin reductase 1-like isoform X2	mRNA
BgiM01295-RA	BgiM01295	0.177763	-2.49197	prostatic acid phosphatase-like isoform X1	mRNA
BgiM07684-RA	BgiM07684	0.170119	-2.55538	proteasome activator complex subunit 4	mRNA
BgiM33356-RA	BgiM33356	0.0337806	-4.88766	protein AIG1	mRNA
BgiM33349-RA	BgiM33349	0.0298323	-5.06698	protein AIG1	mRNA
BgiM34089-RA	BgiM34089	2.09265	1.06533	protein AIG1-like isoform X2	mRNA
BgiM31302-RA	BgiM31302	0.112903	-3.14685	protein amalgam	mRNA
BgiM16040-RA	BgiM16040	0.278794	-1.84273	protein AMN1 isoform X1	mRNA
BgiM16039-RA	BgiM16039	0.355469	-1.4922	protein AMN1 X2	mRNA
BgiM03936-RA	BgiM03936	0.125936	-2.98924	protein anon-37Cs	mRNA
BgiM11017-RA	BgiM11017	2.49718	1.3203	Protein atp6v1fnb	mRNA
BgiM12575-RA	BgiM12575	2.03107	1.02224	protein aveugle	mRNA
BgiM03226-RA	BgiM03226	0.200687	-2.31698	protein boule-like isoform X2	mRNA
BgiM25033-RA	BgiM25033	0.140077	-2.83571	protein CASP	mRNA
BgiM03677-RA	BgiM03677	0.181127	-2.46493	protein ced-11	mRNA
BgiM29343-RA	BgiM29343	0.483643	-1.04798	protein DDI1 2-like isoform X1	mRNA
BgiM06981-RA	BgiM06981	0.151545	-2.72218	protein disulfide-isomerase A5-like isoform X1	mRNA
BgiM34800-RA	BgiM34800	0.480974	-1.05597	protein disulfide-isomerase A6	mRNA
BgiM16159-RA	BgiM16159	0.346506	-1.52905	protein downstream neighbor of Son	mRNA
BgiM03244-RA	BgiM03244	2.14307	1.09968	protein FAM154A	mRNA
BgiM07246-RA	BgiM07246	0.141957	-2.81647	protein FAM71B	mRNA
BgiM20894-RA	BgiM20894	0.109442	-3.19176	Protein fam78a	mRNA
BgiM20895-RA	BgiM20895	0.129377	-2.95035	protein FAM78B	mRNA
BgiM24556-RA	BgiM24556	0.194647	-2.36107	protein ILRUN	mRNA
BgiM13777-RA	BgiM13777	2.1084	1.07615	protein isoform X2	mRNA
BgiM12292-RA	BgiM12292	0.21792	-2.19813	protein kinase C-like 2 isoform X1	mRNA
BgiM13326-RA	BgiM13326	2.07536	1.05336	protein LAP2	mRNA
BgiM25629-RA	BgiM25629	0.156638	-2.67449	protein lifeguard 3-like isoform X2	mRNA
BgiM13544-RA	BgiM13544	2.33927	1.22606	protein patched 1	mRNA
BgiM21460-RA	BgiM21460	0.21538	-2.21505	protein phosphatase 2C T23F11.1 isoform X1	mRNA
BgiM12926-RA	BgiM12926	0.204982	-2.28643	protein pob1	mRNA
BgiM12925-RA	BgiM12925	0.157777	-2.66404	protein pob1	mRNA
BgiM11041-RA	BgiM11041	0.260472	-1.9408	protein rolling stone	mRNA
BgiM07002-RA	BgiM07002	0.342178	-1.54718	Protein sel-1 1	mRNA
BgiM30568-RA	BgiM30568	3.38394	1.75871	protein sel-1 3	mRNA
BgiM30567-RA	BgiM30567	2.72682	1.44722	protein sel-1 3	mRNA
BgiM09324-RA	BgiM09324	0.384027	-1.38072	Protein stpg4	mRNA
BgiM25172-RA	BgiM25172	2.34858	1.23179	Protein tanc2	mRNA
BgiM09692-RA	BgiM09692	0.286465	-1.80357	protein TASOR	mRNA
BgiM00067-RA	BgiM00067	0.475934	-1.07117	protein tincar	mRNA
BgiM33649-RA	BgiM33649	0.190691	-2.39069	protein toll	mRNA
BgiM23021-RA	BgiM23021	0.438978	-1.18778	protein tumorous imaginal discs mitochondrial-like isoform X1	mRNA
BgiM27874-RA	BgiM27874	0.329825	-1.60023	protein unc-119 B-A	mRNA
BgiM23099-RA	BgiM23099	2.0894	1.06309	protein unc-93 A	mRNA
BgiM18025-RA	BgiM18025	2.06822	1.04839	protein unc-93 A-like isoform X1	mRNA
BgiM03740-RA	BgiM03740	2.2669	1.18072	protein very KIND	mRNA
BgiM16307-RA	BgiM16307	0.107059	-3.22352	protein yellow	mRNA
BgiM10438-RA	BgiM10438	0.090337	-3.46854	proteoglycan 4	mRNA
BgiM04899-RA	BgiM04899	2.38345	1.25305	protocadherin-23	mRNA
BgiM11524-RA	BgiM11524	2.3276	1.21884	protocadherin-23	mRNA
BgiM09929-RA	BgiM09929	2.667	1.41522	protocadherin-like wing polarity protein stan	mRNA
BgiM33153-RA	BgiM33153	0.343353	-1.54224	puromycin-sensitive aminopeptidase	mRNA
BgiM12868-RA	BgiM12868	0.157121	-2.67006	pyruvyl transferase Pvg1	mRNA
BgiM05822-RA	BgiM05822	0.189879	-2.39685	QRFP-like peptide receptor	mRNA
BgiM02065-RA	BgiM02065	0.282681	-1.82275	rac GTPase-activating protein 1-like isoform X1	mRNA
BgiM09262-RA	BgiM09262	0.404938	-1.30423	Rad2 nuclease	mRNA
BgiM23863-RA	BgiM23863	0.411463	-1.28116	RAD51-associated protein 1	mRNA
BgiM19785-RA	BgiM19785	0.231914	-2.10834	radial spoke head 1	mRNA
BgiM26144-RA	BgiM26144	0.203898	-2.29408	RADres1	mRNA
BgiM26715-RA	BgiM26715	0.478142	-1.06449	ran-specific GTPase-activating protein 1	mRNA
BgiM03659-RA	BgiM03659	0.344746	-1.53639	ras-related protein Rab-28	mRNA
BgiM18596-RA	BgiM18596	2.25078	1.17043	Ras-responsive element-binding protein 1	mRNA
BgiM20128-RA	BgiM20128	2.02258	1.0162	ras/Rap GTPase-activating protein SynGAP-like isoform X2	mRNA
BgiM24137-RA	BgiM24137	2.83816	1.50495	receptor-type guanylate cyclase gcy-28	mRNA
BgiM04107-RA	BgiM04107	2.45953	1.29838	Receptor-type guanylate cyclase Gyc76C	mRNA
BgiM14348-RA	BgiM14348	2.39029	1.25719	receptor-type tyrosine-protein phosphatase epsilon	mRNA
BgiM13370-RA	BgiM13370	0.199168	-2.32794	receptor-type tyrosine-protein phosphatase S	mRNA
BgiM13760-RA	BgiM13760	0.15343	-2.70435	Receptor-type tyrosine-protein phosphatase zeta	mRNA
BgiM15863-RA	BgiM15863	0.399019	-1.32547	recQ-mediated genome instability protein 1	mRNA
BgiM13389-RA	BgiM13389	0.397971	-1.32927	regulator of chromosome condensation-like isoform X1	mRNA
BgiM12372-RA	BgiM12372	0.186933	-2.4194	regulator of G-protein signaling 20	mRNA
BgiM01276-RA	BgiM01276	12.2255	3.61182	repellent protein 1	mRNA
BgiM11758-RA	BgiM11758	0.211511	-2.24119	reticulocyte-binding protein 2 a-like isoform X1	mRNA
BgiM34614-RA	BgiM34614	0.0906024	-3.46431	reticulocyte-binding protein PFD0110w-like isoform X1	mRNA
BgiM17258-RA	BgiM17258	0.421672	-1.24581	retinoblastoma-like protein 1	mRNA
BgiM24854-RA	BgiM24854	2.15166	1.10545	retinoic acid receptor beta	mRNA
BgiM08189-RA	BgiM08189	3.99854	1.99947	retinoic acid receptor RXR-alpha	mRNA
BgiM03575-RA	BgiM03575	0.450429	-1.15063	retinol dehydrogenase 12	mRNA
BgiM06061-RA	BgiM06061	0.283706	-1.81753	retinol dehydrogenase 2	mRNA
BgiM06443-RA	BgiM06443	0.262151	-1.93153	retinol dehydrogenase 7	mRNA
BgiM12635-RA	BgiM12635	3.79293	1.92331	rho GTPase-activating protein 100F	mRNA
BgiM07282-RA	BgiM07282	0.428102	-1.22397	rho GTPase-activating protein 11A	mRNA
BgiM34930-RA	BgiM34930	0.161664	-2.62893	Rho GTPase-activating protein 18	mRNA
BgiM03240-RA	BgiM03240	2.02203	1.0158	rho-related GTP-binding protein RhoE	mRNA
BgiM32292-RA	BgiM32292	0.22876	-2.12809	rhomboid-related protein 4-like isoform X2	mRNA
BgiM25105-RA	BgiM25105	2.6588	1.41077	riboflavin transporter 2	mRNA
BgiM15936-RA	BgiM15936	0.39496	-1.34022	ribose-5-phosphate isomerase	mRNA
BgiM08912-RA	BgiM08912	2.46351	1.30071	Ribosomal protein S6 kinase alpha-5	mRNA
BgiM23622-RA	BgiM23622	0.282123	-1.82561	RING finger protein 141	mRNA
BgiM17326-RA	BgiM17326	0.158456	-2.65784	RING finger protein 212B-like isoform X3	mRNA
BgiM04415-RA	BgiM04415	2.98966	1.57998	RING finger protein unkempt isoform X1	mRNA
BgiM24442-RA	BgiM24442	0.266092	-1.91	RING-H2 finger protein ATL2	mRNA
BgiM32664-RA	BgiM32664	0.498918	-1.00312	RNA-binding motif protein X-linked 2	mRNA
BgiM24440-RA	BgiM24440	0.0794891	-3.6531	RNA-binding protein 25	mRNA
BgiM27265-RA	BgiM27265	2.5846	1.36994	RNA-binding protein Musashi Rbp6-like isoform X3	mRNA
BgiM07069-RA	BgiM07069	0.316866	-1.65806	RNA-binding protein Nova-2-like isoform X2	mRNA
BgiM30572-RA	BgiM30572	2.68468	1.42475	roundabout 1-like isoform X5	mRNA
BgiM03640-RA	BgiM03640	3.49328	1.80458	roundabout-like protein 1	mRNA
BgiM07157-RA	BgiM07157	0.485198	-1.04335	rRNA-processing protein FCF1	mRNA
BgiM27247-RA	BgiM27247	2.76474	1.46714	sarcoplasmic/endoplasmic reticulum calcium ATPase 1	mRNA
BgiM36393-RA	BgiM36393	0.177756	-2.49203	scavenger receptor class F member 1	mRNA
BgiM36281-RA	BgiM36281	0.138917	-2.8477	scavenger receptor class F member 1	mRNA
BgiM09959-RA	BgiM09959	0.186268	-2.42455	scavenger receptor class F member 2	mRNA
BgiM20309-RA	BgiM20309	0.370833	-1.43116	Schlafen-like protein 1	mRNA
BgiM07952-RA	BgiM07952	0.169107	-2.56399	Schlafen-like protein 1	mRNA
BgiM36436-RA	BgiM36436	0.340305	-1.5551	scm-like with four MBT domains protein 1	mRNA
BgiM36435-RA	BgiM36435	0.269206	-1.89322	scm-like with four MBT domains protein 1	mRNA
BgiM36437-RA	BgiM36437	0.396149	-1.33588	scm-like with four MBT domains protein 1 X2	mRNA
BgiM04312-RA	BgiM04312	0.113132	-3.14393	SCO-spondin	mRNA
BgiM14307-RA	BgiM14307	2.72238	1.44487	SCY1-like protein 2 isoform X2	mRNA
BgiM33816-RA	BgiM33816	0.220954	-2.17818	SEC14-like protein 6	mRNA
BgiM32161-RA	BgiM32161	0.149605	-2.74077	secreted shk toxin domain containing protein	mRNA
BgiM04477-RA	BgiM04477	0.157729	-2.66448	secretin receptor	mRNA
BgiM00197-RA	BgiM00197	3.28609	1.71637	semaphorin-1A	mRNA
BgiM00198-RA	BgiM00198	3.2095	1.68235	semaphorin-1A	mRNA
BgiM25144-RA	BgiM25144	0.226761	-2.14075	semaphorin-5A-like isoform X2	mRNA
BgiM33420-RA	BgiM33420	2.05084	1.03622	sensorin-A	mRNA
BgiM22919-RA	BgiM22919	0.235263	-2.08765	serine arginine repetitive matrix protein 1	mRNA
BgiM26271-RA	BgiM26271	2.69832	1.43206	serine carboxypeptidase CPVL	mRNA
BgiM35620-RA	BgiM35620	0.0606	-4.04454	serine carboxypeptidase CPVL	mRNA
BgiM35634-RA	BgiM35634	0.0307784	-5.02194	serine carboxypeptidase CPVL	mRNA
[truncated: 306 more rows]

## Sheet: g-40 dpi only
Table S9. Summary of the differentially expressed genes in the iM line infected with E. paraensei at different time point
Transcript ID	GeneID	FC(iM line vs. Ep_40dpi)	log2FC(iM line vs. Ep_40dpi)	Annotation	Transcript Type
BgiM29297-RA	BgiM29297	0.344961	-1.5355	1 2-dihydroxy-3-keto-5-methylthiopentene dioxygenase-like isoform X2	mRNA
BgiM35789-RA	BgiM35789	0.0294403	-5.08606	3-[(3aS 4S 7aS)-7a-methyl-1 5-dioxo-octahydro-1H-inden-4-yl]propanoyl:CoA ligase	mRNA
BgiM35563-RA	BgiM35563	0.0700841	-3.83477	3-[(3aS 4S 7aS)-7a-methyl-1 5-dioxo-octahydro-1H-inden-4-yl]propanoyl:CoA ligase	mRNA
BgiM09029-RA	BgiM09029	0.292478	-1.7736	3-hydroxyanthranilate 3 4-dioxygenase	mRNA
BgiM16274-RA	BgiM16274	0.358081	-1.48164	3-hydroxybutyrate dehydrogenase type 2-like isoform X2	mRNA
BgiM03813-RA	BgiM03813	0.449699	-1.15297	3-ketoacyl-CoA thiolase A peroxisomal	mRNA
BgiM07530-RA	BgiM07530	0.216023	-2.21074	4-coumarate--CoA ligase 5	mRNA
BgiM07525-RA	BgiM07525	0.217367	-2.20179	4-coumarate--CoA ligase 5	mRNA
BgiM01149-RA	BgiM01149	0.35768	-1.48326	4-hydroxy-2-oxoglutarate aldolase mitochondrial	mRNA
BgiM06393-RA	BgiM06393	2.25633	1.17398	5p-3p exoribonuclease 2-like isoform X2	mRNA
BgiM19914-RA	BgiM19914	4.96854	2.31282	60 kDa neurofilament protein	mRNA
BgiM04383-RA	BgiM04383	4.30086	2.10463	actin cytoplasmic	mRNA
BgiM06418-RA	BgiM06418	0.467962	-1.09554	acyl-coenzyme A synthetase ACSM3 mitochondrial	mRNA
BgiM33752-RA	BgiM33752	0.436002	-1.19759	ADAM family mig-17-like isoform X1	mRNA
BgiM06538-RA	BgiM06538	5.08895	2.34737	adenosine receptor A1	mRNA
BgiM12885-RA	BgiM12885	0.496179	-1.01107	adhesion G protein-coupled receptor E3	mRNA
BgiM03419-RA	BgiM03419	0.0770156	-3.69871	Adhesion G protein-coupled receptor E3	mRNA
BgiM13739-RA	BgiM13739	5.75214	2.5241	adhesion G protein-coupled receptor E4	mRNA
BgiM30973-RA	BgiM30973	32.7044	5.03141	adhesion G-protein coupled receptor D1	mRNA
BgiM18816-RA	BgiM18816	0.479192	-1.06132	alanine aminotransferase 2	mRNA
BgiM34949-RA	BgiM34949	0.00867312	-6.84923	alpha-(1 3)-fucosyltransferase C	mRNA
BgiM28338-RA	BgiM28338	0.0239663	-5.38285	alpha-(1 3)-fucosyltransferase C	mRNA
BgiM25242-RA	BgiM25242	10.7567	3.42716	alpha-(1 3)-fucosyltransferase C	mRNA
BgiM00588-RA	BgiM00588	0.0699799	-3.83692	alpha-(1 3)-fucosyltransferase C	mRNA
BgiM14856-RA	BgiM14856	0.446118	-1.1645	alpha-adducin	mRNA
BgiM00294-RA	BgiM00294	0.242145	-2.04606	alpha-amidating enzyme precursor 1	mRNA
BgiM34421-RA	BgiM34421	26.7449	4.74119	alpha-tocopherol transfer protein	mRNA
BgiM18261-RA	BgiM18261	2.84607	1.50897	alpha/beta-gliadin A-III	mRNA
BgiM07403-RA	BgiM07403	0.204213	-2.29186	amidase	mRNA
BgiM26527-RA	BgiM26527	2.84239	1.5071	amine oxidase	mRNA
BgiM26512-RA	BgiM26512	0.111831	-3.16061	amine oxidase	mRNA
BgiM26510-RA	BgiM26510	0.150219	-2.73486	amine oxidase	mRNA
BgiM26508-RA	BgiM26508	0.23255	-2.10439	amine oxidase	mRNA
BgiM26506-RA	BgiM26506	0.101177	-3.30505	amine oxidase	mRNA
BgiM26208-RA	BgiM26208	0.00540887	-7.53046	amine oxidase	mRNA
BgiM26207-RA	BgiM26207	0.0292751	-5.09418	amine oxidase	mRNA
BgiM03427-RA	BgiM03427	5.96882	2.57745	amine oxidase	mRNA
BgiM26511-RA	BgiM26511	0.119752	-3.06188	amine oxidase [copper-containing]	mRNA
BgiM09849-RA	BgiM09849	0.364164	-1.45734	aminoacylase-1A	mRNA
BgiM31584-RA	BgiM31584	0.212189	-2.23658	aminopeptidase N	mRNA
BgiM31583-RA	BgiM31583	0.00236598	-8.72335	aminopeptidase N	mRNA
BgiM31581-RA	BgiM31581	0.0441205	-4.50241	aminopeptidase N	mRNA
BgiM14389-RA	BgiM14389	0.0075401	-7.0512	aminopeptidase N	mRNA
BgiM21636-RA	BgiM21636	3.55846	1.83125	ankyrin repeat domain-containing protein 12-like isoform X2	mRNA
BgiM07435-RA	BgiM07435	2.10915	1.07666	ankyrin-3	mRNA
BgiM26841-RA	BgiM26841	0.0690995	-3.85518	antitrypsin-like isoform X1	mRNA
BgiM35344-RA	BgiM35344	3.13951	1.65054	arf-GAP with SH3 domain ANK repeat and PH domain-containing protein 2	mRNA
BgiM14948-RA	BgiM14948	0.479543	-1.06027	aspartate aminotransferase	mRNA
BgiM24281-RA	BgiM24281	0.0802148	-3.63999	aspartic proteinase	mRNA
BgiM07997-RA	BgiM07997	2.79613	1.48343	ATP-dependent DNA helicase PIF7	mRNA
BgiM01763-RA	BgiM01763	0.436981	-1.19436	ATP-dependent translocase ABCB1	mRNA
BgiM03860-RA	BgiM03860	0.0507017	-4.30182	ATPdependent RNA helicase	mRNA
BgiM29028-RA	BgiM29028	0.206935	-2.27275	atrial natriuretic peptide-converting enzyme	mRNA
BgiM18498-RA	BgiM18498	0.471134	-1.08579	b(0 +)-type amino acid transporter 1	mRNA
BgiM18283-RA	BgiM18283	0.45928	-1.12255	b(0 +)-type amino acid transporter 1	mRNA
BgiM18281-RA	BgiM18281	0.0446416	-4.48547	b(0 +)-type amino acid transporter 1	mRNA
BgiM17310-RA	BgiM17310	0.105474	-3.24504	b(0 +)-type amino acid transporter 1	mRNA
BgiM17308-RA	BgiM17308	0.0709068	-3.81793	b(0 +)-type amino acid transporter 1	mRNA
BgiM17306-RA	BgiM17306	0.0476258	-4.39211	b(0 +)-type amino acid transporter 1-like isoform X1	mRNA
BgiM13168-RA	BgiM13168	0.436054	-1.19742	Beta-1 3-galactosyltransferase 1	mRNA
BgiM32721-RA	BgiM32721	0.111228	-3.16841	beta-1 4-galactosyltransferase 2	mRNA
BgiM22753-RA	BgiM22753	0.194766	-2.36019	beta-1 4-mannosyltransferase egh	mRNA
BgiM32393-RA	BgiM32393	0.080373	-3.63715	beta-1 4-N-acetylgalactosaminyltransferase bre-4-like isoform X1	mRNA
BgiM32722-RA	BgiM32722	0.0705087	-3.82605	beta-N-acetyl-D-glucosaminide beta-1 4-N-acetylglucosaminyl-transferase	mRNA
BgiM19444-RA	BgiM19444	0.152022	-2.71765	beta-N-acetyl-D-glucosaminide beta-1 4-N-acetylglucosaminyl-transferase-like isoform X1	mRNA
BgiM26696-RA	BgiM26696	0.42856	-1.22243	beta-ureidopropionase	mRNA
BgiM29790-RA	BgiM29790	0.325558	-1.61902	BgMFREP13.1	mRNA
BgiM29699-RA	BgiM29699	0.408657	-1.29104	BgMFREP16.1	mRNA
BgiM29704-RA	BgiM29704	0.265595	-1.9127	BgMFREP17.2	mRNA
BgiM29847-RA	BgiM29847	0.361003	-1.46992	BgMFREP21.3	mRNA
BgiM29777-RA	BgiM29777	0.36324	-1.461	BgMFREP21.3	mRNA
BgiM29687-RA	BgiM29687	0.392992	-1.34743	BgMFREP27.1	mRNA
BgiM29795-RA	BgiM29795	0.275079	-1.86208	BgMFREP5.1	mRNA
BgiM31192-RA	BgiM31192	0.0459184	-4.44478	BgMsFReDn16	mRNA
BgiM14036-RA	BgiM14036	0.0197937	-5.65881	BgMsFReDn20	mRNA
BgiM24583-RA	BgiM24583	0.0626423	-3.99672	BgMsFReDn30	mRNA
BgiM24580-RA	BgiM24580	0.063666	-3.97333	BgMsFReDn30	mRNA
BgiM27068-RA	BgiM27068	0.09455	-3.40278	bifunctional heparan sulfate N-deacetylase/N-sulfotransferase 1	mRNA
BgiM27069-RA	BgiM27069	0.0399664	-4.64507	bifunctional heparan sulfate N-deacetylase/N-sulfotransferase 2	mRNA
BgiM07287-RA	BgiM07287	0.299552	-1.73912	bile acid-CoA:amino acid N-acyltransferase	mRNA
BgiM22743-RA	BgiM22743	5.15133	2.36494	Biomphalysin 16	mRNA
BgiM22841-RA	BgiM22841	0.00326742	-8.25763	Biomphalysin 20	mRNA
BgiM22842-RA	BgiM22842	0.0103529	-6.59382	Biomphalysin 21	mRNA
BgiM02932-RA	BgiM02932	0.31162	-1.68214	bis(5p-adenosyl)-triphosphatase enpp4	mRNA
BgiM24518-RA	BgiM24518	5.39301	2.43109	Bsmp protein	mRNA
BgiM02289-RA	BgiM02289	0.452107	-1.14526	BTB/POZ domain-containing protein 2-like isoform X1	mRNA
BgiM25155-RA	BgiM25155	2.20905	1.14343	bypass of stop codon protein 1	mRNA
BgiM14425-RA	BgiM14425	0.438394	-1.1897	C-type lectin BiL-like isoform X2	mRNA
BgiM18613-RA	BgiM18613	0.0323336	-4.95082	C-type lectin domain family 4 member M	mRNA
BgiM04140-RA	BgiM04140	0.297142	-1.75078	cadherin-23	mRNA
BgiM35016-RA	BgiM35016	2.26275	1.17807	cadherin-related family member 1	mRNA
BgiM04893-RA	BgiM04893	0.325823	-1.61784	calcyphosin-like protein	mRNA
BgiM33208-RA	BgiM33208	2.16924	1.11719	caldesmon	mRNA
BgiM34496-RA	BgiM34496	2.25431	1.17269	calmodulin-regulated spectrin-associated protein 1	mRNA
BgiM32279-RA	BgiM32279	0.322691	-1.63177	calmodulin2	mRNA
BgiM01541-RA	BgiM01541	2.26779	1.18129	calpain-A	mRNA
BgiM33282-RA	BgiM33282	0.0475052	-4.39577	carbohydrate sulfotransferase 8	mRNA
BgiM27971-RA	BgiM27971	0.0269246	-5.21493	Carbonic anhydrase 14	mRNA
BgiM03384-RA	BgiM03384	0.375878	-1.41166	Carbonic anhydrase 14	mRNA
BgiM27123-RA	BgiM27123	0.452538	-1.14389	carbonic anhydrase1	mRNA
BgiM26926-RA	BgiM26926	0.0171541	-5.8653	carbonic anhydrase1	mRNA
BgiM27607-RA	BgiM27607	0.297175	-1.75062	carboxylesterase NlhH	mRNA
BgiM29197-RA	BgiM29197	0.233674	-2.09743	carboxypeptidase D	mRNA
BgiM27652-RA	BgiM27652	0.361526	-1.46783	cartilage matrix protein	mRNA
BgiM27651-RA	BgiM27651	0.321409	-1.63752	cartilage matrix protein	mRNA
BgiM00724-RA	BgiM00724	0.249103	-2.00519	cartilage matrix protein isoform X2	mRNA
BgiM09399-RA	BgiM09399	0.0819028	-3.60994	CD209 antigen	mRNA
BgiM09398-RA	BgiM09398	0.063696	-3.97265	CD209 antigen	mRNA
BgiM04071-RA	BgiM04071	0.0639728	-3.9664	CD209 antigen-like protein B	mRNA
BgiM14512-RA	BgiM14512	2.50705	1.32599	cell death abnormality protein 1	mRNA
BgiM24577-RA	BgiM24577	0.021381	-5.54752	cell wall integrity and stress response component 4	mRNA
BgiM33489-RA	BgiM33489	0.0707805	-3.8205	cell wall protein DAN4	mRNA
BgiM17645-RA	BgiM17645	0.0750827	-3.73538	cell wall protein DAN4	mRNA
BgiM31336-RA	BgiM31336	0.0480459	-4.37944	cell wall protein DAN4-like isoform X1	mRNA
BgiM23527-RA	BgiM23527	0.129209	-2.95222	Chitin binding domain containng protein	mRNA
BgiM14221-RA	BgiM14221	0.338025	-1.5648	chitotriosidase-1	mRNA
BgiM33023-RA	BgiM33023	2.0792	1.05603	cholecystokinin/sulfakinin-1	mRNA
BgiM10668-RA	BgiM10668	0.0364887	-4.77641	chorion peroxidase	mRNA
BgiM26367-RA	BgiM26367	11.1702	3.48158	collagen alpha-1(XII) chain	mRNA
BgiM10721-RA	BgiM10721	2.4575	1.29719	collagen alpha-4(VI) chain	mRNA
BgiM30057-RA	BgiM30057	0.0212655	-5.55534	collectin-11	mRNA
BgiM30056-RA	BgiM30056	0.0162269	-5.94547	collectin-11	mRNA
BgiM35172-RA	BgiM35172	15.5098	3.95511	complement C1q-like protein 3	mRNA
BgiM08749-RA	BgiM08749	0.370948	-1.43071	connective tissue growth factor	mRNA
BgiM26312-RA	BgiM26312	0.258855	-1.94978	contactin	mRNA
BgiM25383-RA	BgiM25383	0.262932	-1.92724	Contactin-2	mRNA
BgiM26333-RA	BgiM26333	0.00851954	-6.87501	contactin-3	mRNA
BgiM25188-RA	BgiM25188	0.211975	-2.23803	cubilin	mRNA
BgiM25187-RA	BgiM25187	0.209047	-2.2581	cubilin	mRNA
BgiM18133-RA	BgiM18133	0.122954	-3.02382	cystathionine gamma-lyase	mRNA
BgiM35584-RA	BgiM35584	3.89056	1.95998	cysteine dioxygenase	mRNA
BgiM12277-RA	BgiM12277	0.024409	-5.35644	cysteine proteinase 15A	mRNA
BgiM16041-RA	BgiM16041	0.424396	-1.23652	cysteine-rich motor neuron 1 protein	mRNA
BgiM09787-RA	BgiM09787	0.487491	-1.03655	cysteine-rich motor neuron 1 protein	mRNA
BgiM04740-RA	BgiM04740	0.202265	-2.30568	cysteine-rich venom protein VAR4	mRNA
BgiM28893-RA	BgiM28893	0.367508	-1.44415	cytidine deaminase	mRNA
BgiM08708-RA	BgiM08708	0.134425	-2.89513	cytochrome P450 27C1-like isoform X1	mRNA
BgiM29728-RA	BgiM29728	0.0801731	-3.64074	cytochrome P450 2B1	mRNA
BgiM07029-RA	BgiM07029	0.267109	-1.9045	cytochrome P450 2E1	mRNA
BgiM07024-RA	BgiM07024	0.0242083	-5.36836	cytochrome P450 2E1	mRNA
BgiM29727-RA	BgiM29727	0.0510337	-4.29241	cytochrome P450 2J1	mRNA
BgiM29723-RA	BgiM29723	0.114144	-3.13107	cytochrome P450 2J6	mRNA
BgiM29722-RA	BgiM29722	0.187823	-2.41255	cytochrome P450 2J6	mRNA
BgiM30445-RA	BgiM30445	0.217378	-2.20172	cytochrome P450 2U1	mRNA
BgiM17934-RA	BgiM17934	0.374618	-1.41651	cytochrome P450 3A24-like isoform X1	mRNA
BgiM08413-RA	BgiM08413	0.0629548	-3.98954	cytochrome P450 4F6-like isoform X2	mRNA
BgiM08412-RA	BgiM08412	0.448892	-1.15556	cytochrome P450 4F6-like isoform X2	mRNA
BgiM17826-RA	BgiM17826	0.263332	-1.92504	D-aspartate oxidase	mRNA
BgiM32498-RA	BgiM32498	0.0900197	-3.47362	D-beta-hydroxybutyrate dehydrogenase	mRNA
BgiM25126-RA	BgiM25126	0.0268562	-5.2186	deleted in malignant brain tumors 1 protein	mRNA
BgiM16323-RA	BgiM16323	0.473758	-1.07778	deleted in malignant brain tumors 1 protein	mRNA
BgiM26158-RA	BgiM26158	0.0774621	-3.69037	deoxynucleotidyltransferase terminal-interacting protein 2	mRNA
BgiM12651-RA	BgiM12651	0.18221	-2.45633	DEP domain-containing mTOR-interacting protein-like isoform X2	mRNA
BgiM07147-RA	BgiM07147	2.11356	1.07968	disheveled-associated activator of morphogenesis 1	mRNA
BgiM15217-RA	BgiM15217	0.451023	-1.14873	disintegrin and metalloproteinase domain-containing protein 10	mRNA
BgiM24018-RA	BgiM24018	0.212758	-2.23271	DNA-binding protein RFX6-like isoform X1	mRNA
BgiM27183-RA	BgiM27183	0.0428763	-4.54368	DNA-directed RNA polymerase II subunit RPB1-like isoform X4	mRNA
BgiM00074-RA	BgiM00074	2.27239	1.18421	docking protein 3	mRNA
BgiM20727-RA	BgiM20727	4.32235	2.11182	dopamine beta-hydroxylase	mRNA
BgiM24652-RA	BgiM24652	0.294557	-1.76338	ectoine dioxygenase	mRNA
BgiM30816-RA	BgiM30816	0.252921	-1.98324	Ectonucleotide pyrophosphatase/phosphodiesterase member 6	mRNA
BgiM06668-RA	BgiM06668	0.0190259	-5.71589	elastase-1	mRNA
BgiM14074-RA	BgiM14074	0.0372613	-4.74618	elongation of very long chain fatty acids protein 2	mRNA
BgiM25899-RA	BgiM25899	0.0753872	-3.72954	endoglucanase E-4	mRNA
BgiM22765-RA	BgiM22765	0.0391388	-4.67526	endonuclease-reverse transcriptase	mRNA
BgiM29497-RA	BgiM29497	0.0548519	-4.18831	endothelin-converting enzyme 1	mRNA
BgiM24837-RA	BgiM24837	0.117756	-3.08613	endothelin-converting enzyme 2	mRNA
BgiM04293-RA	BgiM04293	0.00513311	-7.60595	endothelin-converting enzyme 2	mRNA
BgiM04290-RA	BgiM04290	0.00258995	-8.59286	endothelin-converting enzyme 2	mRNA
BgiM04286-RA	BgiM04286	0.00862693	-6.85694	endothelin-converting enzyme 2	mRNA
BgiM04283-RA	BgiM04283	0.0158204	-5.98207	endothelin-converting enzyme 2	mRNA
BgiM04292-RA	BgiM04292	0.00689915	-7.17937	endothelin-converting enzyme-like 1	mRNA
BgiM04291-RA	BgiM04291	0.00643426	-7.28001	endothelin-converting enzyme-like 1	mRNA
BgiM04285-RA	BgiM04285	0.00324601	-8.26712	endothelin-converting enzyme-like 1	mRNA
BgiM04284-RA	BgiM04284	0.00368125	-8.08559	endothelin-converting enzyme-like 1	mRNA
BgiM34696-RA	BgiM34696	0.310242	-1.68853	Enoyl-CoA hydratase domain-containing protein 3 mitochondrial	mRNA
BgiM09297-RA	BgiM09297	0.367295	-1.44499	epididymal secretory protein E1	mRNA
BgiM06985-RA	BgiM06985	0.442426	-1.17649	ergosterol biosynthetic protein 28	mRNA
BgiM09370-RA	BgiM09370	0.126854	-2.97876	eukaryotic translation initiation factor 2-alpha kinase 4	mRNA
BgiM13034-RA	BgiM13034	0.198799	-2.33062	excitatory amino acid transporter 3	mRNA
BgiM15418-RA	BgiM15418	0.0546659	-4.19321	excitatory amino acid transporter-like isoform X1	mRNA
BgiM23367-RA	BgiM23367	0.347924	-1.52316	farnesyl pyrophosphate synthase	mRNA
BgiM13545-RA	BgiM13545	2.1834	1.12658	ferric-chelate reductase 1	mRNA
BgiM01169-RA	BgiM01169	5.39261	2.43098	ferric-chelate reductase 1	mRNA
BgiM25288-RA	BgiM25288	4.04201	2.01507	fibrillin-3	mRNA
BgiM13692-RA	BgiM13692	0.0606462	-4.04344	fibrinolytic enzyme isozyme C	mRNA
BgiM09278-RA	BgiM09278	2.20165	1.13858	follistatin	mRNA
BgiM04102-RA	BgiM04102	0.0700538	-3.83539	G-protein coupled receptor GRL101	mRNA
BgiM34354-RA	BgiM34354	0.0258548	-5.27342	galactoside 2-alpha-L-fucosyltransferase 1	mRNA
BgiM34351-RA	BgiM34351	0.119034	-3.07056	galactoside 2-alpha-L-fucosyltransferase 2-like isoform X1	mRNA
BgiM13740-RA	BgiM13740	7.30578	2.86904	galectin-7	mRNA
BgiM16152-RA	BgiM16152	0.261148	-1.93706	gamma-aminobutyric acid type B receptor subunit 2	mRNA
BgiM17564-RA	BgiM17564	2.35008	1.23271	gamma-glutamylcyclotransferase	mRNA
BgiM35890-RA	BgiM35890	0.0387088	-4.69119	gastric intrinsic factor	mRNA
BgiM11451-RA	BgiM11451	0.469821	-1.08982	GATA zinc finger domain-containing protein 15	mRNA
BgiM34093-RA	BgiM34093	2.11315	1.0794	GIMAP	mRNA
BgiM33744-RA	BgiM33744	3.97023	1.98922	GIMAP	mRNA
BgiM28635-RA	BgiM28635	2.41291	1.27078	GIMAP	mRNA
BgiM07787-RA	BgiM07787	0.132504	-2.91589	glutamate carboxypeptidase 2	mRNA
BgiM04632-RA	BgiM04632	0.195393	-2.35555	glutamyl aminopeptidase-like isoform X2	mRNA
BgiM18023-RA	BgiM18023	0.376439	-1.40951	glycine cleavage system H protein mitochondrial	mRNA
BgiM13829-RA	BgiM13829	0.393912	-1.34406	glycine dehydrogenase (decarboxylating) mitochondrial	mRNA
BgiM07424-RA	BgiM07424	0.48959	-1.03035	glycine-rich cell wall structural protein-like isoform X1	mRNA
BgiM33039-RA	BgiM33039	0.0186936	-5.74131	glycoprotein 3-alpha-L-fucosyltransferase A	mRNA
BgiM18109-RA	BgiM18109	0.0287315	-5.12122	glycoprotein 3-alpha-L-fucosyltransferase A-like isoform X1	mRNA
BgiM25134-RA	BgiM25134	0.220158	-2.18339	glyoxylate reductase/hydroxypyruvate reductase	mRNA
BgiM11610-RA	BgiM11610	0.257329	-1.95831	glyoxylate/hydroxypyruvate reductase A	mRNA
BgiM24560-RA	BgiM24560	2.20778	1.1426	GPI-anchored protein PB15E9.01c	mRNA
BgiM17768-RA	BgiM17768	2.2146	1.14704	group XV phospholipase A2	mRNA
BgiM33921-RA	BgiM33921	0.201657	-2.31002	GTPase IMAP family member 4	mRNA
BgiM33668-RA	BgiM33668	0.274722	-1.86396	guanidinobutyrase	mRNA
BgiM04073-RA	BgiM04073	0.0597152	-4.06576	guanine nucleotide-binding protein-like 3	mRNA
BgiM30374-RA	BgiM30374	0.181757	-2.45991	heparan sulfate glucosamine 3-O-sulfotransferase 1	mRNA
BgiM14105-RA	BgiM14105	0.00770011	-7.02091	heparan sulfate glucosamine 3-O-sulfotransferase 1	mRNA
BgiM13117-RA	BgiM13117	0.0262216	-5.2531	heparan sulfate glucosamine 3-O-sulfotransferase 1	mRNA
BgiM13116-RA	BgiM13116	0.0201483	-5.6332	heparan sulfate glucosamine 3-O-sulfotransferase 1	mRNA
BgiM30712-RA	BgiM30712	0.0466531	-4.42188	Heparan-sulfate 6-O-sulfotransferase 3-B	mRNA
BgiM10887-RA	BgiM10887	2.30352	1.20384	hepatocyte growth factor receptor	mRNA
BgiM34622-RA	BgiM34622	2.01934	1.01389	heterogeneous nuclear ribonucleoprotein U-like protein 1	mRNA
BgiM33970-RA	BgiM33970	0.308091	-1.69857	high-affinity choline transporter 1	mRNA
BgiM27857-RA	BgiM27857	0.0490658	-4.34914	histidine N-acetyltransferase	mRNA
BgiM19628-RA	BgiM19628	0.249981	-2.00011	histidine N-acetyltransferase	mRNA
BgiM12544-RA	BgiM12544	2.8282	1.49988	hydroxymethylglutaryl-CoA synthase 1	mRNA
BgiM26357-RA	BgiM26357	0.249342	-2.0038	inactive 1-aminocyclopropane-1-carboxylate synthase-like protein 2	mRNA
BgiM33990-RA	BgiM33990	0.32943	-1.60195	innexin unc-9	mRNA
BgiM15633-RA	BgiM15633	0.0752419	-3.73232	insulin-like peptide 7	mRNA
BgiM02078-RA	BgiM02078	0.107293	-3.22038	integrin alpha-11	mRNA
BgiM17647-RA	BgiM17647	0.0837667	-3.57748	integumentary mucin C.1	mRNA
BgiM32736-RA	BgiM32736	2.30784	1.20654	involucrin	mRNA
BgiM04273-RA	BgiM04273	0.328718	-1.60508	inward rectifier potassium channel 2	mRNA
BgiM08590-RA	BgiM08590	0.415959	-1.26549	isoaspartyl peptidase/L-asparaginase	mRNA
BgiM33141-RA	BgiM33141	2.08345	1.05897	kalirin	mRNA
BgiM32785-RA	BgiM32785	2.13857	1.09664	kelch repeat and BTB domain-containing protein 7	mRNA
BgiM35110-RA	BgiM35110	0.0219234	-5.51139	kelch-like protein 40	mRNA
BgiM32781-RA	BgiM32781	3.12988	1.64611	kelch-like protein 5	mRNA
BgiM10706-RA	BgiM10706	0.205601	-2.28208	keratin-associated protein 5-1	mRNA
BgiM07803-RA	BgiM07803	0.391145	-1.35422	kynurenine 3-monooxygenase	mRNA
BgiM12296-RA	BgiM12296	0.0729643	-3.77667	kynurenine formamidase-like isoform X2	mRNA
BgiM13078-RA	BgiM13078	0.0454469	-4.45967	kynurenine/alpha-aminoadipate aminotransferase mitochondrial-like isoform X1	mRNA
BgiM08641-RA	BgiM08641	0.488583	-1.03332	L-2-hydroxyglutarate dehydrogenase mitochondrial	mRNA
BgiM36182-RA	BgiM36182	0.381076	-1.39185	L-cysteine desulfhydrase chloroplastic	mRNA
BgiM15201-RA	BgiM15201	0.0350473	-4.83455	lactase-phlorizin hydrolase	mRNA
BgiM15199-RA	BgiM15199	0.0252652	-5.30671	lactase-phlorizin hydrolase	mRNA
BgiM25335-RA	BgiM25335	0.0162486	-5.94354	ladderlectin	mRNA
BgiM20854-RA	BgiM20854	3.96829	1.98852	laminin subunit beta-1	mRNA
BgiM30040-RA	BgiM30040	2.09522	1.0671	lectin BRA-3	mRNA
BgiM32093-RA	BgiM32093	2.20677	1.14193	leucine-rich repeat and calponiny domain-containing protein 2-like isoform X1	mRNA
BgiM18296-RA	BgiM18296	0.0372498	-4.74662	leucine-rich repeats and immunoglobulin-like domains protein 2	mRNA
BgiM09921-RA	BgiM09921	0.487297	-1.03713	LIM and SH3 domain protein Lasp	mRNA
BgiM20110-RA	BgiM20110	0.168769	-2.56688	LIM homeobox transcription factor 1-beta.1	mRNA
BgiM32415-RA	BgiM32415	0.496278	-1.01078	lipoyltransferase 2 mitochondrial	mRNA
lncRNA1004	-	2.37157	1.24584	lncRNA1004	lncRNA
lncRNA1012	-	5.03268	2.33133	lncRNA1012	lncRNA
lncRNA1026	-	0.255696	-1.9675	lncRNA1026	lncRNA
lncRNA1565	-	21.3968	4.41932	lncRNA1565	lncRNA
lncRNA204	-	0.0149523	-6.06349	lncRNA204	lncRNA
lncRNA220	-	3.36551	1.75083	lncRNA220	lncRNA
lncRNA278	-	0.297954	-1.74684	lncRNA278	lncRNA
lncRNA288	-	9.59096	3.26168	lncRNA288	lncRNA
lncRNA31	-	0.30079	-1.73317	lncRNA31	lncRNA
lncRNA345	-	0.0214958	-5.5398	lncRNA345	lncRNA
lncRNA395	-	4.44463	2.15206	lncRNA395	lncRNA
lncRNA48	-	2.50976	1.32755	lncRNA48	lncRNA
lncRNA482	-	6.63334	2.72974	lncRNA482	lncRNA
lncRNA491	-	0.338027	-1.56479	lncRNA491	lncRNA
lncRNA636	-	2.58643	1.37096	lncRNA636	lncRNA
lncRNA649	-	3.64488	1.86587	lncRNA649	lncRNA
lncRNA742	-	6.00294	2.58567	lncRNA742	lncRNA
lncRNA814	-	11.1441	3.47821	lncRNA814	lncRNA
lncRNA840	-	0.0562066	-4.15312	lncRNA840	lncRNA
BgiM22665-RA	BgiM22665	0.49812	-1.00543	LON peptidase N-terminal domain and RING finger protein 3	mRNA
BgiM14745-RA	BgiM14745	0.0472959	-4.40214	low affinity immunoglobulin epsilon Fc receptor	mRNA
BgiM24485-RA	BgiM24485	4.03301	2.01186	MAM and LDL-receptor class A domain-containing protein 1	mRNA
BgiM26132-RA	BgiM26132	3.15299	1.65672	mannose-binding protein C	mRNA
BgiM26131-RA	BgiM26131	5.79644	2.53517	mannose-binding protein C	mRNA
BgiM25262-RA	BgiM25262	0.277577	-1.84904	mannose-binding protein C	mRNA
BgiM25260-RA	BgiM25260	3.48229	1.80004	mannose-binding protein C	mRNA
BgiM00726-RA	BgiM00726	3.69152	1.88422	Matrilin-2	mRNA
BgiM21309-RA	BgiM21309	2.38486	1.25391	mediator of RNA polymerase II transcription subunit 17	mRNA
BgiM29498-RA	BgiM29498	0.101733	-3.29714	Membrane metallo-endopeptidase-like 1	mRNA
BgiM06199-RA	BgiM06199	0.316741	-1.65863	membrane metallo-endopeptidase-like 1	mRNA
BgiM04289-RA	BgiM04289	0.00682951	-7.194	membrane metallo-endopeptidase-like 1	mRNA
BgiM04282-RA	BgiM04282	0.00122184	-9.67673	membrane metallo-endopeptidase-like 1	mRNA
BgiM24613-RA	BgiM24613	0.304899	-1.7136	Metalloprotease mig-17	mRNA
BgiM07533-RA	BgiM07533	0.0916609	-3.44755	methylmalonate-semialdehyde dehydrogenase [acylating] mitochondrial	mRNA
BgiM02299-RA	BgiM02299	0.436735	-1.19517	methylmalonyl-CoA mutase mitochondrial	mRNA
BgiM15142-RA	BgiM15142	0.453437	-1.14103	methyltransferase	mRNA
BgiM34456-RA	BgiM34456	0.08294	-3.59179	methyltransferase-like protein 24	mRNA
BgiM32058-RA	BgiM32058	0.416049	-1.26517	methyltransferase-like protein 24	mRNA
BgiM22654-RA	BgiM22654	0.338211	-1.56401	MetK 1 protein	mRNA
BgiM22645-RA	BgiM22645	0.142559	-2.81037	MetK 1 protein	mRNA
BgiM20923-RA	BgiM20923	0.0263863	-5.24407	MetK 1 protein	mRNA
BgiM22646-RA	BgiM22646	0.0574807	-4.12078	MetK 2 protein	mRNA
BgiM34903-RA	BgiM34903	0.055232	-4.17835	MFS-type transporter SLC18B1	mRNA
BgiM13115-RA	BgiM13115	0.378802	-1.40049	mitochondrial amidoxime reducing component 2	mRNA
BgiM15561-RA	BgiM15561	0.334854	-1.5784	mitochondrial amidoxime-reducing component 1	mRNA
BgiM04315-RA	BgiM04315	0.261515	-1.93503	mitochondrial sodium/hydrogen exchanger 9B2	mRNA
BgiM06915-RA	BgiM06915	0.12675	-2.97994	monomeric sarcosine oxidase	mRNA
BgiM06914-RA	BgiM06914	0.054858	-4.18815	monomeric sarcosine oxidase	mRNA
BgiM27276-RA	BgiM27276	0.0564422	-4.14708	MOXD1 1	mRNA
BgiM15029-RA	BgiM15029	3.67211	1.87661	mucin-17	mRNA
BgiM09781-RA	BgiM09781	3.68127	1.8802	mucin-17	mRNA
BgiM33543-RA	BgiM33543	0.155118	-2.68857	mucin-3A	mRNA
BgiM26255-RA	BgiM26255	0.433783	-1.20495	mucin-4	mRNA
BgiM30246-RA	BgiM30246	0.03862	-4.69451	multidrug resistance-associated protein 1	mRNA
BgiM29056-RA	BgiM29056	0.411532	-1.28092	multidrug resistance-associated protein 1	mRNA
BgiM25960-RA	BgiM25960	0.142353	-2.81245	multidrug resistance-associated protein 1-like isoform X2	mRNA
BgiM26892-RA	BgiM26892	2.39275	1.25867	multiple epidermal growth factor-like domains 10	mRNA
BgiM14374-RA	BgiM14374	3.88412	1.95759	multiple epidermal growth factor-like domains protein 11	mRNA
BgiM26274-RA	BgiM26274	0.261971	-1.93252	multiple epidermal growth factor-like domains protein 6	mRNA
BgiM09044-RA	BgiM09044	0.125355	-2.99591	myeloblastin	mRNA
BgiM10932-RA	BgiM10932	0.310987	-1.68507	myogenesis-regulating glycosidase	mRNA
BgiM07785-RA	BgiM07785	0.216706	-2.20619	N-acetylated-alpha-linked acidic dipeptidase	mRNA
BgiM04674-RA	BgiM04674	0.218324	-2.19546	N-acetylneuraminate lyase	mRNA
BgiM09925-RA	BgiM09925	0.312939	-1.67605	N-acyl-phosphatidylethanolamine-hydrolyzing phospholipase D	mRNA
BgiM10671-RA	BgiM10671	0.23921	-2.06365	N-acylglucosamine 2-epimerase	mRNA
BgiM36146-RA	BgiM36146	2.3346	1.22318	NA	mRNA
BgiM36138-RA	BgiM36138	2.2474	1.16826	NA	mRNA
BgiM35368-RA	BgiM35368	0.0625276	-3.99936	NA	mRNA
BgiM35269-RA	BgiM35269	0.224867	-2.15285	NA	mRNA
BgiM35255-RA	BgiM35255	2.36824	1.24381	NA	mRNA
BgiM35176-RA	BgiM35176	2.4011	1.2637	NA	mRNA
BgiM35152-RA	BgiM35152	0.0528452	-4.24208	NA	mRNA
BgiM35119-RA	BgiM35119	0.0485555	-4.36422	NA	mRNA
BgiM34558-RA	BgiM34558	0.458092	-1.12629	NA	mRNA
BgiM33979-RA	BgiM33979	0.246208	-2.02205	NA	mRNA
BgiM33869-RA	BgiM33869	0.265048	-1.91568	NA	mRNA
BgiM33807-RA	BgiM33807	0.0883017	-3.50142	NA	mRNA
BgiM33788-RA	BgiM33788	2.94132	1.55647	NA	mRNA
BgiM33786-RA	BgiM33786	0.0319494	-4.96807	NA	mRNA
BgiM33432-RA	BgiM33432	0.0355104	-4.81561	NA	mRNA
BgiM33331-RA	BgiM33331	2.21131	1.1449	NA	mRNA
BgiM33246-RA	BgiM33246	0.474722	-1.07484	NA	mRNA
BgiM33173-RA	BgiM33173	2.22469	1.1536	NA	mRNA
BgiM32915-RA	BgiM32915	0.108941	-3.19838	NA	mRNA
BgiM32732-RA	BgiM32732	2.55239	1.35185	NA	mRNA
BgiM32730-RA	BgiM32730	2.93178	1.55178	NA	mRNA
BgiM32449-RA	BgiM32449	0.295796	-1.75733	NA	mRNA
BgiM32403-RA	BgiM32403	2.04344	1.031	NA	mRNA
BgiM32402-RA	BgiM32402	0.0368634	-4.76167	NA	mRNA
BgiM32401-RA	BgiM32401	0.0182608	-5.77511	NA	mRNA
BgiM31873-RA	BgiM31873	2.17543	1.1213	NA	mRNA
BgiM31585-RA	BgiM31585	0.198404	-2.33349	NA	mRNA
BgiM31498-RA	BgiM31498	0.0547959	-4.18979	NA	mRNA
BgiM31439-RA	BgiM31439	0.00825706	-6.92016	NA	mRNA
BgiM31438-RA	BgiM31438	0.0321658	-4.95833	NA	mRNA
BgiM31393-RA	BgiM31393	2.07269	1.05151	NA	mRNA
BgiM31374-RA	BgiM31374	2.41519	1.27214	NA	mRNA
BgiM31307-RA	BgiM31307	0.0404235	-4.62866	NA	mRNA
BgiM31001-RA	BgiM31001	3.00002	1.58497	NA	mRNA
BgiM30934-RA	BgiM30934	4.81138	2.26645	NA	mRNA
BgiM30850-RA	BgiM30850	0.201255	-2.31291	NA	mRNA
BgiM30521-RA	BgiM30521	0.0269847	-5.21171	NA	mRNA
BgiM30292-RA	BgiM30292	0.0748972	-3.73894	NA	mRNA
BgiM30249-RA	BgiM30249	2.36986	1.2448	NA	mRNA
BgiM29770-RA	BgiM29770	0.447457	-1.16018	NA	mRNA
BgiM29676-RA	BgiM29676	0.273722	-1.86921	NA	mRNA
BgiM29499-RA	BgiM29499	0.0433236	-4.5287	NA	mRNA
BgiM29163-RA	BgiM29163	0.461041	-1.11703	NA	mRNA
BgiM29140-RA	BgiM29140	0.361352	-1.46852	NA	mRNA
BgiM29133-RA	BgiM29133	0.0436479	-4.51794	NA	mRNA
BgiM28771-RA	BgiM28771	0.0502752	-4.31401	NA	mRNA
BgiM28674-RA	BgiM28674	2.55925	1.35572	NA	mRNA
BgiM28551-RA	BgiM28551	0.149889	-2.73803	NA	mRNA
BgiM28518-RA	BgiM28518	0.438437	-1.18956	NA	mRNA
BgiM28092-RA	BgiM28092	7.79631	2.96279	NA	mRNA
BgiM27952-RA	BgiM27952	2.82656	1.49905	NA	mRNA
BgiM27729-RA	BgiM27729	2.96439	1.56773	NA	mRNA
BgiM27378-RA	BgiM27378	13.9204	3.79913	NA	mRNA
BgiM27270-RA	BgiM27270	524.945	9.03602	NA	mRNA
BgiM27059-RA	BgiM27059	2.81011	1.49063	NA	mRNA
BgiM26974-RA	BgiM26974	2.44265	1.28845	NA	mRNA
BgiM26746-RA	BgiM26746	0.00704423	-7.14934	NA	mRNA
BgiM26745-RA	BgiM26745	0.012597	-6.31077	NA	mRNA
BgiM26541-RA	BgiM26541	0.11797	-3.0835	NA	mRNA
BgiM26509-RA	BgiM26509	0.208045	-2.26503	NA	mRNA
BgiM26406-RA	BgiM26406	2.08061	1.05701	NA	mRNA
BgiM26289-RA	BgiM26289	0.0451054	-4.47056	NA	mRNA
BgiM26277-RA	BgiM26277	0.120025	-3.05859	NA	mRNA
BgiM26275-RA	BgiM26275	7.02689	2.81289	NA	mRNA
BgiM26179-RA	BgiM26179	0.0576573	-4.11635	NA	mRNA
BgiM26154-RA	BgiM26154	0.306134	-1.70776	NA	mRNA
BgiM26153-RA	BgiM26153	0.196177	-2.34978	NA	mRNA
BgiM25321-RA	BgiM25321	0.0198169	-5.65712	NA	mRNA
BgiM24909-RA	BgiM24909	0.254403	-1.97481	NA	mRNA
BgiM24814-RA	BgiM24814	0.109393	-3.1924	NA	mRNA
BgiM24670-RA	BgiM24670	0.0111313	-6.48923	NA	mRNA
BgiM24529-RA	BgiM24529	4.24881	2.08706	NA	mRNA
BgiM24179-RA	BgiM24179	0.31693	-1.65777	NA	mRNA
BgiM24178-RA	BgiM24178	0.313095	-1.67533	NA	mRNA
BgiM24177-RA	BgiM24177	0.354182	-1.49744	NA	mRNA
BgiM24176-RA	BgiM24176	0.324784	-1.62245	NA	mRNA
BgiM24161-RA	BgiM24161	11.0082	3.4605	NA	mRNA
BgiM23652-RA	BgiM23652	0.0159622	-5.96919	NA	mRNA
BgiM23651-RA	BgiM23651	0.0269514	-5.2135	NA	mRNA
BgiM23312-RA	BgiM23312	0.49866	-1.00387	NA	mRNA
BgiM23241-RA	BgiM23241	0.0059975	-7.38142	NA	mRNA
BgiM22997-RA	BgiM22997	0.135599	-2.88258	NA	mRNA
BgiM22607-RA	BgiM22607	0.0157918	-5.98468	NA	mRNA
BgiM21930-RA	BgiM21930	4.43568	2.14916	NA	mRNA
BgiM21807-RA	BgiM21807	0.363634	-1.45944	NA	mRNA
BgiM21751-RA	BgiM21751	0.0146569	-6.09228	NA	mRNA
BgiM21537-RA	BgiM21537	2.3987	1.26225	NA	mRNA
BgiM21511-RA	BgiM21511	0.0692523	-3.85199	NA	mRNA
BgiM21510-RA	BgiM21510	0.0523138	-4.25667	NA	mRNA
BgiM21464-RA	BgiM21464	0.351285	-1.50929	NA	mRNA
BgiM21310-RA	BgiM21310	2.06607	1.04689	NA	mRNA
BgiM21308-RA	BgiM21308	2.47723	1.30873	NA	mRNA
BgiM21158-RA	BgiM21158	4.63881	2.21375	NA	mRNA
BgiM21042-RA	BgiM21042	0.0766329	-3.70589	NA	mRNA
BgiM21002-RA	BgiM21002	3.80926	1.92951	NA	mRNA
BgiM20924-RA	BgiM20924	0.0704023	-3.82823	NA	mRNA
BgiM20888-RA	BgiM20888	0.00673709	-7.21366	NA	mRNA
BgiM20882-RA	BgiM20882	0.0122225	-6.35432	NA	mRNA
BgiM20700-RA	BgiM20700	0.426551	-1.22921	NA	mRNA
BgiM20696-RA	BgiM20696	0.458963	-1.12355	NA	mRNA
BgiM20537-RA	BgiM20537	0.268651	-1.89619	NA	mRNA
BgiM20536-RA	BgiM20536	0.13588	-2.8796	NA	mRNA
BgiM20495-RA	BgiM20495	2.04269	1.03047	NA	mRNA
BgiM20383-RA	BgiM20383	4.97022	2.31331	NA	mRNA
BgiM20382-RA	BgiM20382	3.20339	1.6796	NA	mRNA
BgiM20347-RA	BgiM20347	0.0141819	-6.1398	NA	mRNA
BgiM20345-RA	BgiM20345	0.0991303	-3.33453	NA	mRNA
BgiM20336-RA	BgiM20336	0.174304	-2.52033	NA	mRNA
BgiM20316-RA	BgiM20316	0.0789817	-3.66234	NA	mRNA
BgiM20026-RA	BgiM20026	0.428218	-1.22358	NA	mRNA
BgiM19700-RA	BgiM19700	0.284622	-1.81288	NA	mRNA
BgiM19397-RA	BgiM19397	0.0844021	-3.56658	NA	mRNA
BgiM19396-RA	BgiM19396	0.0389385	-4.68266	NA	mRNA
BgiM19395-RA	BgiM19395	0.0181868	-5.78096	NA	mRNA
BgiM19394-RA	BgiM19394	0.00731199	-7.09552	NA	mRNA
BgiM19390-RA	BgiM19390	0.094624	-3.40165	NA	mRNA
BgiM19297-RA	BgiM19297	0.197101	-2.34299	NA	mRNA
BgiM19260-RA	BgiM19260	0.0524409	-4.25316	NA	mRNA
BgiM19170-RA	BgiM19170	2.10183	1.07165	NA	mRNA
BgiM18842-RA	BgiM18842	0.194499	-2.36217	NA	mRNA
BgiM18841-RA	BgiM18841	0.142314	-2.81285	NA	mRNA
BgiM18839-RA	BgiM18839	0.112614	-3.15055	NA	mRNA
BgiM18811-RA	BgiM18811	0.00794012	-6.97662	NA	mRNA
BgiM18810-RA	BgiM18810	0.123199	-3.02094	NA	mRNA
BgiM18809-RA	BgiM18809	0.0103805	-6.58997	NA	mRNA
BgiM18808-RA	BgiM18808	0.00917584	-6.76794	NA	mRNA
BgiM18806-RA	BgiM18806	0.186745	-2.42086	NA	mRNA
BgiM18805-RA	BgiM18805	0.197276	-2.34171	NA	mRNA
BgiM18803-RA	BgiM18803	0.0227227	-5.45972	NA	mRNA
BgiM18171-RA	BgiM18171	0.0111175	-6.49102	NA	mRNA
BgiM18111-RA	BgiM18111	0.0367851	-4.76473	NA	mRNA
BgiM17494-RA	BgiM17494	4.72496	2.2403	NA	mRNA
BgiM17137-RA	BgiM17137	0.169038	-2.56458	NA	mRNA
BgiM17129-RA	BgiM17129	3.79628	1.92459	NA	mRNA
BgiM17031-RA	BgiM17031	0.450758	-1.14958	NA	mRNA
BgiM16713-RA	BgiM16713	0.0773432	-3.69258	NA	mRNA
BgiM16712-RA	BgiM16712	0.42441	-1.23647	NA	mRNA
BgiM16700-RA	BgiM16700	0.335132	-1.5772	NA	mRNA
BgiM16636-RA	BgiM16636	0.321808	-1.63573	NA	mRNA
BgiM15506-RA	BgiM15506	0.0351199	-4.83157	NA	mRNA
BgiM15375-RA	BgiM15375	5.13538	2.36047	NA	mRNA
BgiM15295-RA	BgiM15295	2.03499	1.02502	NA	mRNA
BgiM15056-RA	BgiM15056	3.90065	1.96371	NA	mRNA
BgiM14910-RA	BgiM14910	15.315	3.93687	NA	mRNA
BgiM14768-RA	BgiM14768	0.0144647	-6.11132	NA	mRNA
BgiM14442-RA	BgiM14442	4.55294	2.1868	NA	mRNA
BgiM14386-RA	BgiM14386	0.0767563	-3.70357	NA	mRNA
BgiM14360-RA	BgiM14360	0.22708	-2.13873	NA	mRNA
BgiM14327-RA	BgiM14327	4.23773	2.08329	NA	mRNA
BgiM14230-RA	BgiM14230	0.0128091	-6.28669	NA	mRNA
BgiM14189-RA	BgiM14189	0.0449399	-4.47586	NA	mRNA
BgiM14181-RA	BgiM14181	2.66191	1.41246	NA	mRNA
BgiM13802-RA	BgiM13802	0.1187	-3.07461	NA	mRNA
BgiM13624-RA	BgiM13624	2.31411	1.21046	NA	mRNA
BgiM13390-RA	BgiM13390	0.425968	-1.23118	NA	mRNA
BgiM13275-RA	BgiM13275	2.5702	1.36188	NA	mRNA
BgiM13091-RA	BgiM13091	0.244403	-2.03267	NA	mRNA
BgiM12968-RA	BgiM12968	4.72546	2.24045	NA	mRNA
BgiM12552-RA	BgiM12552	0.291234	-1.77975	NA	mRNA
BgiM12388-RA	BgiM12388	0.360508	-1.4719	NA	mRNA
BgiM12159-RA	BgiM12159	0.108158	-3.20879	NA	mRNA
BgiM12127-RA	BgiM12127	0.132535	-2.91555	NA	mRNA
BgiM11894-RA	BgiM11894	0.0768586	-3.70165	NA	mRNA
BgiM11705-RA	BgiM11705	0.0226301	-5.46562	NA	mRNA
BgiM11663-RA	BgiM11663	0.0405198	-4.62523	NA	mRNA
BgiM11419-RA	BgiM11419	0.0593819	-4.07383	NA	mRNA
BgiM11404-RA	BgiM11404	2.31302	1.20978	NA	mRNA
BgiM11281-RA	BgiM11281	0.162058	-2.62542	NA	mRNA
BgiM11280-RA	BgiM11280	0.202258	-2.30573	NA	mRNA
BgiM10716-RA	BgiM10716	2.22651	1.15478	NA	mRNA
BgiM10665-RA	BgiM10665	0.085133	-3.55414	NA	mRNA
BgiM09939-RA	BgiM09939	0.0819185	-3.60967	NA	mRNA
BgiM09865-RA	BgiM09865	0.00299671	-8.38241	NA	mRNA
BgiM09314-RA	BgiM09314	11.7067	3.54926	NA	mRNA
BgiM08802-RA	BgiM08802	0.159569	-2.64775	NA	mRNA
BgiM08789-RA	BgiM08789	0.321653	-1.63642	NA	mRNA
BgiM08748-RA	BgiM08748	0.430151	-1.21708	NA	mRNA
BgiM07947-RA	BgiM07947	3.78486	1.92024	NA	mRNA
BgiM06608-RA	BgiM06608	0.269663	-1.89077	NA	mRNA
BgiM06473-RA	BgiM06473	3.15263	1.65655	NA	mRNA
BgiM06148-RA	BgiM06148	0.0648006	-3.94785	NA	mRNA
BgiM06007-RA	BgiM06007	0.0737146	-3.76191	NA	mRNA
BgiM06006-RA	BgiM06006	0.228986	-2.12667	NA	mRNA
BgiM05978-RA	BgiM05978	3.81929	1.9333	NA	mRNA
BgiM05570-RA	BgiM05570	4.16404	2.05798	NA	mRNA
BgiM04739-RA	BgiM04739	0.220006	-2.18439	NA	mRNA
BgiM04633-RA	BgiM04633	0.192712	-2.37549	NA	mRNA
BgiM04357-RA	BgiM04357	0.459205	-1.12279	NA	mRNA
BgiM04001-RA	BgiM04001	2.12057	1.08445	NA	mRNA
BgiM03675-RA	BgiM03675	4.19988	2.07035	NA	mRNA
BgiM03485-RA	BgiM03485	0.214471	-2.22115	NA	mRNA
BgiM03481-RA	BgiM03481	0.0224776	-5.47537	NA	mRNA
BgiM03479-RA	BgiM03479	0.106941	-3.22512	NA	mRNA
BgiM03401-RA	BgiM03401	0.212393	-2.23519	NA	mRNA
BgiM03022-RA	BgiM03022	2.00675	1.00486	NA	mRNA
BgiM02646-RA	BgiM02646	0.287045	-1.80065	NA	mRNA
BgiM01365-RA	BgiM01365	2.27357	1.18496	NA	mRNA
BgiM01273-RA	BgiM01273	0.334446	-1.58016	NA	mRNA
BgiM01182-RA	BgiM01182	0.236556	-2.07975	NA	mRNA
BgiM01061-RA	BgiM01061	0.368403	-1.44064	NA	mRNA
BgiM00993-RA	BgiM00993	0.0144678	-6.11101	NA	mRNA
BgiM00992-RA	BgiM00992	0.0756017	-3.72544	NA	mRNA
BgiM00899-RA	BgiM00899	14.452	3.8532	NA	mRNA
BgiM00725-RA	BgiM00725	0.164827	-2.60097	NA	mRNA
BgiM00600-RA	BgiM00600	5.53608	2.46886	NA	mRNA
BgiM00596-RA	BgiM00596	0.356246	-1.48905	NA	mRNA
BgiM00119-RA	BgiM00119	0.281006	-1.83133	NA	mRNA
BgiM22597-RA	BgiM22597	2.25754	1.17475	nedd8-conjugating enzyme Ubc12	mRNA
BgiM29496-RA	BgiM29496	0.09075	-3.46196	neprilysin	mRNA
BgiM04281-RA	BgiM04281	0.0087351	-6.83896	neprilysin	mRNA
BgiM24838-RA	BgiM24838	0.131652	-2.9252	neprilysin-11	mRNA
BgiM17566-RA	BgiM17566	2.02915	1.02087	neural cell adhesion molecule 1	mRNA
BgiM23531-RA	BgiM23531	0.0544574	-4.19873	neuroactive polyprotein R15	mRNA
BgiM00580-RA	BgiM00580	0.350906	-1.51084	neuroendocrine convertase 1-like isoform X2	mRNA
BgiM04300-RA	BgiM04300	0.428742	-1.22182	neurogenic locus notch protein 1	mRNA
BgiM14926-RA	BgiM14926	0.0970141	-3.36566	neurotrophin-3-like isoform X4	mRNA
BgiM13698-RA	BgiM13698	0.0377551	-4.72719	neurotrypsin	mRNA
BgiM25517-RA	BgiM25517	0.269616	-1.89102	Neutral and basic amino acid transport protein rBAT	mRNA
BgiM21637-RA	BgiM21637	3.66514	1.87387	NF-kappa-B inhibitor epsilon	mRNA
BgiM33316-RA	BgiM33316	0.0400694	-4.64135	nicotinamidase	mRNA
BgiM27136-RA	BgiM27136	0.0260548	-5.26231	nose resistant to fluoxetine protein 6	mRNA
BgiM33763-RA	BgiM33763	6.2083	2.6342	nuclear receptor subfamily 1 group D member 2-like isoform X1	mRNA
BgiM30250-RA	BgiM30250	4.38275	2.13184	nucleolar pre-ribosomal-associated protein 1	mRNA
BgiM35604-RA	BgiM35604	0.442353	-1.17673	NXPE family member 3	mRNA
BgiM04022-RA	BgiM04022	0.267246	-1.90376	NXPE family member 3	mRNA
BgiM04021-RA	BgiM04021	0.0558475	-4.16236	NXPE family member 4	mRNA
BgiM33024-RA	BgiM33024	2.73954	1.45393	obscurin	mRNA
BgiM15705-RA	BgiM15705	0.00630467	-7.30936	organic cation transporter protein	mRNA
BgiM15703-RA	BgiM15703	0.0910744	-3.45681	organic cation transporter protein-like isoform X1	mRNA
BgiM34563-RA	BgiM34563	0.347171	-1.52628	otopetrin-1	mRNA
BgiM19201-RA	BgiM19201	2.00895	1.00644	P-TEFb-associated cyclin-dependent protein kinase Cdk9	mRNA
BgiM29027-RA	BgiM29027	0.182423	-2.45464	pathogenesis-related protein 1	mRNA
BgiM29030-RA	BgiM29030	0.080243	-3.63948	pathogenesis-related protein 1A1	mRNA
BgiM05476-RA	BgiM05476	0.00771759	-7.01763	peptidase inhibitor 16	mRNA
BgiM05475-RA	BgiM05475	0.123127	-3.02178	peptidase inhibitor 16	mRNA
BgiM02634-RA	BgiM02634	0.380004	-1.39591	peptidyl-alpha-hydroxyglycine alpha-amidating lyase 2	mRNA
BgiM25270-RA	BgiM25270	0.0157652	-5.98712	perlucin-like protein	mRNA
BgiM03540-RA	BgiM03540	0.406807	-1.29758	peroxisomal bifunctional enzyme	mRNA
BgiM25240-RA	BgiM25240	0.481759	-1.05362	peroxisomal trans-2-enoyl-CoA reductase	mRNA
BgiM05285-RA	BgiM05285	0.474295	-1.07614	phenazine biosynthesis-like domain-containing protein	mRNA
BgiM22902-RA	BgiM22902	0.223204	-2.16356	phosphatidylinositol 3 4 5-trisphosphate 3-phosphatase TPTE2	mRNA
BgiM09905-RA	BgiM09905	0.457333	-1.12868	phytanoyl-CoA dioxygenase peroxisomal	mRNA
BgiM01116-RA	BgiM01116	2.17012	1.11777	plasma kallikrein-like isoform X2	mRNA
BgiM14504-RA	BgiM14504	0.100117	-3.32024	platelet endothelial aggregation receptor 1	mRNA
BgiM14173-RA	BgiM14173	3.04872	1.6082	platelet endothelial aggregation receptor 1	mRNA
BgiM32139-RA	BgiM32139	0.492309	-1.02236	Polycystic kidney disease protein 1-like 3	mRNA
BgiM00611-RA	BgiM00611	9.20851	3.20297	polypeptide N-acetylgalactosaminyltransferase-like 6	mRNA
BgiM34220-RA	BgiM34220	0.449771	-1.15274	potassium channel sub T member 2	mRNA
BgiM21290-RA	BgiM21290	0.140565	-2.83069	potassium channel sub T member 2	mRNA
BgiM15377-RA	BgiM15377	0.440366	-1.18323	potassium voltage-gated channel subfamily C member 3	mRNA
BgiM16330-RA	BgiM16330	3.12444	1.6436	prion-like-(Q/N-rich) domain-bearing protein 25	mRNA
BgiM20883-RA	BgiM20883	0.0554969	-4.17145	proline-rich protein 2	mRNA
BgiM16485-RA	BgiM16485	0.481308	-1.05497	Proline-rich protein 5	mRNA
BgiM19907-RA	BgiM19907	0.0331159	-4.91633	Prolyl 4-hydroxylase alpha polypeptide	mRNA
BgiM19905-RA	BgiM19905	0.0190523	-5.71389	Prolyl 4-hydroxylase alpha polypeptide	mRNA
BgiM19904-RA	BgiM19904	0.0714733	-3.80645	prolyl 4-hydroxylase subunit alpha-1	mRNA
BgiM19901-RA	BgiM19901	0.0221011	-5.49974	prolyl 4-hydroxylase subunit alpha-1	mRNA
BgiM32567-RA	BgiM32567	0.342623	-1.5453	propionyl-CoA carboxylase alpha chain mitochondrial	mRNA
BgiM32640-RA	BgiM32640	0.419554	-1.25307	propionyl-CoA carboxylase beta chain mitochondrial	mRNA
BgiM11479-RA	BgiM11479	0.46281	-1.11151	Prostaglandin reductase 1	mRNA
BgiM08913-RA	BgiM08913	0.212279	-2.23597	protein amnionless	mRNA
BgiM35743-RA	BgiM35743	2.40794	1.2678	protein couch potato-like isoform X1	mRNA
BgiM34799-RA	BgiM34799	0.0216349	-5.5305	protein disulfide-isomerase A6	mRNA
BgiM34749-RA	BgiM34749	2.17	1.11769	protein krueppel	mRNA
BgiM21844-RA	BgiM21844	0.356667	-1.48735	protein mab-21-like 2	mRNA
BgiM23020-RA	BgiM23020	0.111797	-3.16105	proton-coupled amino acid transporter 2	mRNA
BgiM08559-RA	BgiM08559	0.069414	-3.84863	proton-coupled folate transporter-like isoform X2	mRNA
BgiM17829-RA	BgiM17829	0.446089	-1.1646	purine nucleoside phosphorylase isoform X2	mRNA
BgiM32729-RA	BgiM32729	2.63489	1.39775	ranBP2-like and GRIP domain-containing protein 3	mRNA
BgiM14326-RA	BgiM14326	4.01215	2.00437	receptor-type tyrosine-protein phosphatase epsilon-like isoform X4	mRNA
BgiM14244-RA	BgiM14244	2.57085	1.36224	Receptor-type tyrosine-protein phosphatase zeta	mRNA
BgiM32354-RA	BgiM32354	3.28228	1.7147	reductase	mRNA
BgiM27686-RA	BgiM27686	26.4591	4.72569	retinal-binding protein-like isoform X2	mRNA
BgiM26501-RA	BgiM26501	0.139855	-2.83799	rhodopsin	mRNA
BgiM06049-RA	BgiM06049	22.7742	4.50933	rhodopsin	mRNA
BgiM20973-RA	BgiM20973	2.65308	1.40767	RNA polymerase II-associated protein 3	mRNA
BgiM32878-RA	BgiM32878	0.248068	-2.01119	sarcoplasmic calcium-binding proteins II V VI and VII	mRNA
BgiM04736-RA	BgiM04736	0.425209	-1.23376	SCP domain-containing protein 2	mRNA
BgiM17831-RA	BgiM17831	0.291713	-1.77738	SEC14 cytosolic factor	mRNA
BgiM12270-RA	BgiM12270	0.381265	-1.39114	selenoprotein P	mRNA
BgiM26082-RA	BgiM26082	3.34628	1.74256	serine carboxypeptidase CPVL	mRNA
BgiM26011-RA	BgiM26011	0.0784747	-3.67163	serine carboxypeptidase CPVL	mRNA
BgiM25969-RA	BgiM25969	0.45163	-1.14679	serine hydroxymethyltransferase mitochondrial	mRNA
BgiM25551-RA	BgiM25551	2.93413	1.55293	serine protease 56	mRNA
BgiM27632-RA	BgiM27632	0.255822	-1.96679	serine racemase	mRNA
BgiM29361-RA	BgiM29361	0.216311	-2.20882	serine--pyruvate aminotransferase	mRNA
BgiM25129-RA	BgiM25129	0.205364	-2.28374	serine-aspartate repeat-containing protein C	mRNA
BgiM08563-RA	BgiM08563	2.80526	1.48814	serine-rich adhesin for platelets-like isoform X2	mRNA
BgiM26416-RA	BgiM26416	2.18142	1.12526	Serine/threonine-protein kinase dclk3	mRNA
BgiM31163-RA	BgiM31163	2.05136	1.03658	serine/threonine-protein phosphatase 6 regulatory ankyrin repeat subunit B	mRNA
BgiM35023-RA	BgiM35023	0.225532	-2.1486	serpin B3	mRNA
BgiM26918-RA	BgiM26918	0.0523897	-4.25457	serpin B3-like isoform X2	mRNA
BgiM34309-RA	BgiM34309	0.436577	-1.19569	serpin B4	mRNA
BgiM32490-RA	BgiM32490	0.278324	-1.84516	serpin B6	mRNA
BgiM17391-RA	BgiM17391	45.1244	5.49583	short transient receptor potential channel 3	mRNA
BgiM28467-RA	BgiM28467	0.0905631	-3.46493	short transient receptor potential channel 7	mRNA
BgiM28468-RA	BgiM28468	0.0579544	-4.10894	Short transient receptor putative channel 6	mRNA
BgiM34820-RA	BgiM34820	0.273946	-1.86804	sialin	mRNA
BgiM29132-RA	BgiM29132	0.120611	-3.05157	sialin	mRNA
BgiM29049-RA	BgiM29049	0.165408	-2.5959	sialin	mRNA
BgiM15480-RA	BgiM15480	0.204478	-2.28998	single-minded 1	mRNA
BgiM19669-RA	BgiM19669	0.218642	-2.19336	slit 2 protein	mRNA
BgiM28885-RA	BgiM28885	0.42211	-1.24431	sodium- and chloride-dependent glycine transporter 1	mRNA
BgiM18893-RA	BgiM18893	0.0855203	-3.54759	sodium- and chloride-dependent glycine transporter 1	mRNA
BgiM28546-RA	BgiM28546	0.0733795	-3.76848	Sodium- and chloride-dependent glycine transporter 2	mRNA
BgiM23095-RA	BgiM23095	0.0699975	-3.83655	sodium- and chloride-dependent glycine transporter 2	mRNA
BgiM28884-RA	BgiM28884	0.34044	-1.55453	sodium- and chloride-dependent neutral and basic amino acid transporter B(0+)	mRNA
BgiM35840-RA	BgiM35840	0.322674	-1.63185	Sodium-coupled monocarboxylate transporter 1	mRNA
BgiM01976-RA	BgiM01976	0.0537907	-4.2165	sodium-coupled monocarboxylate transporter 2	mRNA
BgiM04262-RA	BgiM04262	0.078768	-3.66625	Sodium-dependent multivitamin transporter	mRNA
BgiM17138-RA	BgiM17138	0.0340057	-4.87808	sodium-dependent phosphate transport protein 2B	mRNA
BgiM08487-RA	BgiM08487	0.112654	-3.15003	sodium-dependent phosphate transport protein 2B	mRNA
BgiM08486-RA	BgiM08486	0.284653	-1.81272	sodium-dependent phosphate transport protein 2B	mRNA
BgiM32916-RA	BgiM32916	0.0698406	-3.83979	sodium-dependent phosphate transport protein 3	mRNA
BgiM28547-RA	BgiM28547	0.0236306	-5.4032	sodium-dependent proline transporter-like isoform X1	mRNA
BgiM04521-RA	BgiM04521	0.101951	-3.29405	sodium-independent sulfate anion transporter	mRNA
BgiM20493-RA	BgiM20493	0.383647	-1.38215	Sodium/glucose cotransporter 4	mRNA
BgiM27157-RA	BgiM27157	0.128892	-2.95576	sodium/nucleoside cotransporter 2	mRNA
BgiM32156-RA	BgiM32156	0.0176266	-5.8261	sodium/potassium-transporting ATPase subunit beta-like isoform X3	mRNA
BgiM03832-RA	BgiM03832	0.454573	-1.13742	solute carrier family 12 member 2	mRNA
BgiM27744-RA	BgiM27744	0.2648	-1.91703	solute carrier family 13 member 2	mRNA
BgiM27742-RA	BgiM27742	0.13923	-2.84446	solute carrier family 13 member 2	mRNA
BgiM27182-RA	BgiM27182	0.0411126	-4.60427	solute carrier family 13 member 3	mRNA
BgiM27743-RA	BgiM27743	0.117842	-3.08508	solute carrier family 13 member 5	mRNA
BgiM23439-RA	BgiM23439	0.106623	-3.22941	solute carrier family 13 member 5	mRNA
BgiM22616-RA	BgiM22616	0.129256	-2.9517	solute carrier family 22 member 6-A	mRNA
BgiM22614-RA	BgiM22614	0.366982	-1.44622	solute carrier family 22 member 8	mRNA
BgiM00023-RA	BgiM00023	0.325866	-1.61765	solute carrier family 23 member 1	mRNA
BgiM02384-RA	BgiM02384	0.100578	-3.31361	solute carrier family 23 member 2	mRNA
BgiM00246-RA	BgiM00246	0.0657259	-3.92739	solute carrier family 28 member 3	mRNA
BgiM04887-RA	BgiM04887	0.353131	-1.50172	solute carrier family 43 member 3-like isoform X1	mRNA
BgiM26178-RA	BgiM26178	0.0781287	-3.678	solute carrier family 52 riboflavin transporter member 3-B	mRNA
BgiM17139-RA	BgiM17139	0.204559	-2.28941	solute carrier organic anion transporter family member 1C1	mRNA
BgiM34198-RA	BgiM34198	0.391817	-1.35175	solute carrier organic anion transporter family member 2B1	mRNA
BgiM00700-RA	BgiM00700	0.066117	-3.91883	sorbitol dehydrogenase	mRNA
BgiM15820-RA	BgiM15820	2.5214	1.33422	spondin-1-like isoform X3	mRNA
BgiM35348-RA	BgiM35348	2.25178	1.17107	squalene synthase	mRNA
BgiM00428-RA	BgiM00428	0.248147	-2.01074	stimulated by retinoic acid 6 protein isoform X3	mRNA
BgiM32563-RA	BgiM32563	0.375088	-1.4147	sucrase-isomaltase intestinal	mRNA
BgiM11528-RA	BgiM11528	0.453237	-1.14166	sulfate transporter	mRNA
BgiM22014-RA	BgiM22014	0.116145	-3.106	sulfate transporter-like isoform X1	mRNA
BgiM28018-RA	BgiM28018	0.403246	-1.31027	sulfotransferase 1A1-like isoform X1	mRNA
BgiM28017-RA	BgiM28017	0.323123	-1.62985	sulfotransferase 1A1-like isoform X2	mRNA
BgiM28177-RA	BgiM28177	0.35894	-1.47818	sulfotransferase 1A2	mRNA
BgiM28016-RA	BgiM28016	0.111222	-3.16849	sulfotransferase family cytosolic 1B member 1-like isoform X1	mRNA
BgiM08775-RA	BgiM08775	0.22483	-2.15309	tctex1 domain-containing protein 1	mRNA
BgiM20691-RA	BgiM20691	0.0850278	-3.55592	temptin	mRNA
BgiM22084-RA	BgiM22084	0.226819	-2.14038	TEP-1	mRNA
BgiM22178-RA	BgiM22178	0.460892	-1.1175	TEP-2	mRNA
BgiM26030-RA	BgiM26030	2.76989	1.46983	thyrotropin-releasing hormone receptor	mRNA
BgiM31582-RA	BgiM31582	0.00183384	-9.09092	thyrotropin-releasing hormone-degrading ectoenzyme	mRNA
BgiM14501-RA	BgiM14501	0.00443913	-7.81551	thyrotropin-releasing hormone-degrading ectoenzyme	mRNA
BgiM14388-RA	BgiM14388	0.0071484	-7.12816	thyrotropin-releasing hormone-degrading ectoenzyme	mRNA
BgiM29764-RA	BgiM29764	2.41576	1.27248	tigger transposable element-derived protein 1	mRNA
BgiM31327-RA	BgiM31327	0.32155	-1.63688	TLR cluster1 member 32	mRNA
BgiM19625-RA	BgiM19625	2.37784	1.24965	TLR cluster1 member 9	mRNA
BgiM28067-RA	BgiM28067	0.20482	-2.28757	TLR cluster2 member 2	mRNA
BgiM06207-RA	BgiM06207	2.20552	1.14112	TLR cluster3 member 3	mRNA
BgiM20229-RA	BgiM20229	2.14414	1.1004	TLR cluster3 member 7	mRNA
BgiM30822-RA	BgiM30822	0.0428119	-4.54584	tolloid-like protein 1	mRNA
BgiM30821-RA	BgiM30821	0.0100417	-6.63785	tolloid-like protein 1	mRNA
BgiM34562-RA	BgiM34562	0.241145	-2.05203	TPRXL	mRNA
BgiM08319-RA	BgiM08319	0.180783	-2.46767	trans-L-3-hydroxyproline dehydratase	mRNA
BgiM34999-RA	BgiM34999	0.25131	-1.99246	transcription factor gaf1	mRNA
BgiM09407-RA	BgiM09407	2.21247	1.14566	transcription factor kayak	mRNA
BgiM26402-RA	BgiM26402	2.25444	1.17277	transcription factor SPT20	mRNA
BgiM11897-RA	BgiM11897	0.0810493	-3.62506	transient receptor potential cation channel subfamily M member 1	mRNA
BgiM11895-RA	BgiM11895	0.0146398	-6.09396	transient receptor potential cation channel subfamily M member 2	mRNA
BgiM11891-RA	BgiM11891	0.11405	-3.13226	transient receptor potential cation channel subfamily M member 2	mRNA
BgiM11896-RA	BgiM11896	0.0808586	-3.62845	transient receptor potential cation channel subfamily M member 5	mRNA
BgiM22634-RA	BgiM22634	0.0714232	-3.80746	transient-receptor-potential-like protein	mRNA
BgiM35380-RA	BgiM35380	2.18381	1.12684	trichohyalin	mRNA
BgiM23391-RA	BgiM23391	0.221175	-2.17674	tripartite motif-containing protein 2	mRNA
BgiM21532-RA	BgiM21532	0.315596	-1.66385	tripartite motif-containing protein 3	mRNA
BgiM09042-RA	BgiM09042	0.205655	-2.2817	trypsin-2	mRNA
BgiM15973-RA	BgiM15973	0.223436	-2.16207	tryptophan 5-hydroxylase 1	mRNA
BgiM27353-RA	BgiM27353	0.0612774	-4.0285	tyramine beta-hydroxylase	mRNA
BgiM20291-RA	BgiM20291	0.0885027	-3.49813	tyrosinase-like protein	mRNA
BgiM20290-RA	BgiM20290	0.06908	-3.85559	tyrosinase-like protein	mRNA
BgiM20289-RA	BgiM20289	0.0291999	-5.09789	tyrosinase-like protein	mRNA
BgiM20273-RA	BgiM20273	0.0856681	-3.5451	tyrosinase-like protein 2	mRNA
BgiM20272-RA	BgiM20272	0.021116	-5.56552	tyrosinase-like protein 2	mRNA
BgiM20288-RA	BgiM20288	0.0388993	-4.68411	tyrosinase-like protein tyr-3	mRNA
BgiM17793-RA	BgiM17793	0.21622	-2.20943	tyrosinase-like protein tyr-3	mRNA
BgiM00112-RA	BgiM00112	0.458914	-1.1237	tyrosine-protein kinase receptor torso	mRNA
BgiM32889-RA	BgiM32889	0.356028	-1.48994	UDP-glucuronosyltransferase 1-1	mRNA
BgiM02221-RA	BgiM02221	2.12046	1.08437	unconventional myosin-IXb-like isoform X1	mRNA
BgiM11046-RA	BgiM11046	0.362968	-1.46209	universal stress protein A-like protein	mRNA
BgiM11450-RA	BgiM11450	0.48752	-1.03647	universal stress protein YxiE	mRNA
BgiM26089-RA	BgiM26089	0.224686	-2.15402	unnamed7	mRNA
BgiM05311-RA	BgiM05311	0.337821	-1.56567	upf0764 protein c16orf89	mRNA
BgiM04228-RA	BgiM04228	0.274419	-1.86555	Usher syndrome type-1G protein	mRNA
BgiM11576-RA	BgiM11576	0.0073928	-7.07966	variant surface antigen E	mRNA
BgiM28031-RA	BgiM28031	0.00677597	-7.20536	vitellogenin-A2	mRNA
BgiM24527-RA	BgiM24527	9.25475	3.21019	voltage-gated hydrogen channel 1	mRNA
BgiM24389-RA	BgiM24389	0.0627727	-3.99372	WSCD family member	mRNA
BgiM14721-RA	BgiM14721	0.154751	-2.69198	Xaa-Pro aminopeptidase 1	mRNA
BgiM34101-RA	BgiM34101	2.03086	1.02209	zinc finger and SCAN domain-containing protein 29 isoform X2	mRNA
BgiM25221-RA	BgiM25221	4.40678	2.13973	zinc finger CCCH domain-containing protein 13	mRNA
BgiM26535-RA	BgiM26535	2.50536	1.32502	zinc finger E-box-binding homeobox 2-like isoform X1	mRNA
BgiM23693-RA	BgiM23693	2.89943	1.53577	zinc finger protein 333	mRNA
BgiM33240-RA	BgiM33240	3.59674	1.84669	zinc metalloproteinase nas-13-like isoform X1	mRNA
