# Supplementary material for: Different metazoan parasites, different transcriptomic responses, with new insights on parasitic castration by digenetic trematodes in the schistosome vector snail Biomphalaria glabrata
Source: BMC Genomics. 2024 Jun 17;25:608. doi: 10.1186/s12864-024-10454-4 (PMC11184841; doi:10.1186/s12864-024-10454-4)
Supplement: Supplementary file 10 — Supplementary Material 10 [file 12864_2024_10454_MOESM10_ESM.xlsx]

## Sheet: a_All_Shared
Table S10. Summary of the differentially expressed genes in the iM line infected with D. potomaca at different time point
Transcript ID	GeneID	FC(iM line vs. Dp_2dpi)	log2FC(iM line vs. Dp_2dpi)	FC(iM line vs. Dp_8dpi)	log2FC(iM line vs. Dp_8dpi)	FC(iM line vs. Dp_40dpi)	log2FC(iM line vs. Dp_40dpi)	Annotation	Transcript Type
BgiM16355-RA	BgiM16355	0.23533	-2.08724	0.26033	-1.94158	16.7926	4.06976	A disintegrin and metalloproteinase with thrombospondin motifs 7	mRNA
BgiM16545-RA	BgiM16545	0.230263	-2.11865	0.198749	-2.33098	12.235	3.61294	ADAM family mig-17	mRNA
BgiM00664-RA	BgiM00664	0.257967	-1.95474	0.241831	-2.04793	23.9486	4.58187	Adenosine receptor A1	mRNA
BgiM21593-RA	BgiM21593	0.272463	-1.87587	0.260152	-1.94257	7.81797	2.96679	ATP-binding cassette sub- A member 3	mRNA
BgiM16194-RA	BgiM16194	11.6738	3.54521	8.17858	3.03185	3.05064	1.60911	calpain-12	mRNA
BgiM33577-RA	BgiM33577	0.309682	-1.69114	0.317067	-1.65714	5.33271	2.41487	CAS1 domain-containing protein 1	mRNA
BgiM18471-RA	BgiM18471	85.76	6.42223	8.26856	3.04764	0.184253	-2.44024	chymotrypsinogen A	mRNA
BgiM26363-RA	BgiM26363	42.8411	5.42092	14.4977	3.85775	0.187827	-2.41253	Collagen alpha-6(VI) chain	mRNA
BgiM33297-RA	BgiM33297	3.40923	1.76944	4.63507	2.21259	4.69831	2.23214	Deoxyribonuclease-1	mRNA
BgiM27184-RA	BgiM27184	1019.1	9.99308	25.8751	4.69349	0.323149	-1.62973	DNA-directed RNA polymerase II subunit RPB1-like isoform X4	mRNA
BgiM27187-RA	BgiM27187	614.581	9.26346	6.6184	2.72648	0.241251	-2.0514	DNA-directed RNA polymerase II subunit RPB1-like isoform X4	mRNA
BgiM14438-RA	BgiM14438	0.110828	-3.1736	0.0309584	-5.01352	0.00111653	-9.80676	fibrinogen-related protein K2 precursor	mRNA
BgiM20873-RA	BgiM20873	0.228635	-2.12888	0.270854	-1.88441	17.6927	4.14508	formin-like protein 14	mRNA
BgiM16590-RA	BgiM16590	136.903	7.09701	21.642	4.43576	0.150512	-2.73205	formin-like protein 20	mRNA
BgiM34998-RA	BgiM34998	0.163096	-2.6162	0.0805164	-3.63457	5.93207	2.56854	girdin-like isoform X1	mRNA
BgiM24560-RA	BgiM24560	0.0551828	-4.17964	0.105126	-3.24981	0.266044	-1.91026	GPI-anchored protein PB15E9.01c	mRNA
BgiM00334-RA	BgiM00334	2.46097	1.29923	3.12436	1.64356	3.23156	1.69223	hematopoietically-expressed homeobox protein hhex-like isoform X2	mRNA
BgiM09301-RA	BgiM09301	0.292402	-1.77398	0.393795	-1.34448	4.47747	2.16268	homologous-pairing protein 2	mRNA
BgiM13286-RA	BgiM13286	0.279644	-1.83833	0.26267	-1.92868	30.947	4.95173	Ig-like V-type domain-containing protein FAM187A isoform X3	mRNA
BgiM11131-RA	BgiM11131	2.31885	1.21341	3.26181	1.70567	4.64421	2.21543	laccase-3-like isoform X1	mRNA
BgiM21139-RA	BgiM21139	17.3918	4.12033	12.5905	3.65427	285.988	8.15981	ladderlectin	mRNA
lncRNA604	-	0.235538	-2.08597	0.291059	-1.78062	28.9376	4.85488	lncRNA604	lncRNA
BgiM36424-RA	BgiM36424	0.219432	-2.18816	0.269955	-1.88921	15.0343	3.91018	multiple epidermal growth factor-like domains protein 10	mRNA
BgiM33716-RA	BgiM33716	0.215361	-2.21517	0.209585	-2.25439	11.0991	3.47237	multiple epidermal growth factor-like domains protein 6	mRNA
BgiM24360-RA	BgiM24360	0.176599	-2.50145	0.289669	-1.78752	12.368	3.62854	multiple epidermal growth factor-like domains protein 6	mRNA
BgiM13966-RA	BgiM13966	0.357467	-1.48412	0.418183	-1.25779	3.46816	1.79417	N-acetyltransferase ESCO1	mRNA
BgiM21522-RA	BgiM21522	1648.13	10.6866	42.3783	5.40525	0.265343	-1.91407	NA	mRNA
BgiM29026-RA	BgiM29026	16.7834	4.06897	4.77823	2.25648	0.14164	-2.8197	NA	mRNA
BgiM33352-RA	BgiM33352	5.38818	2.4298	5.74192	2.52153	0.250042	-1.99976	NA	mRNA
BgiM30820-RA	BgiM30820	4.69855	2.23222	5.65801	2.50029	2.40301	1.26484	NA	mRNA
BgiM34411-RA	BgiM34411	3.54367	1.82524	3.78816	1.9215	0.252604	-1.98505	NA	mRNA
BgiM20017-RA	BgiM20017	3.0086	1.58909	3.55666	1.83052	0.346892	-1.52744	NA	mRNA
BgiM25952-RA	BgiM25952	2.58598	1.37071	2.51815	1.33236	2.98611	1.57827	NA	mRNA
BgiM36413-RA	BgiM36413	0.414837	-1.26938	0.346491	-1.52911	2.1004	1.07066	NA	mRNA
BgiM24808-RA	BgiM24808	0.273908	-1.86824	0.266166	-1.9096	50.202	5.64967	NA	mRNA
BgiM20744-RA	BgiM20744	0.246453	-2.02062	0.184408	-2.43903	15.7704	3.97915	NA	mRNA
BgiM29524-RA	BgiM29524	0.239481	-2.06202	0.281573	-1.82842	6.75041	2.75498	NA	mRNA
BgiM35196-RA	BgiM35196	0.22774	-2.13454	0.141686	-2.81923	10.6686	3.41529	NA	mRNA
BgiM20741-RA	BgiM20741	0.216695	-2.20626	0.194515	-2.36204	26.85	4.74685	NA	mRNA
BgiM33451-RA	BgiM33451	0.16709	-2.5813	0.363545	-1.4598	11.054	3.4665	NA	mRNA
BgiM20293-RA	BgiM20293	0.157555	-2.66607	0.132725	-2.91349	38.2652	5.25796	NA	mRNA
BgiM35664-RA	BgiM35664	0.110733	-3.17484	0.152566	-2.7125	10.7884	3.43141	NA	mRNA
BgiM10343-RA	BgiM10343	0.214864	-2.2185	0.212304	-2.23579	9.08558	3.18358	nuclear protein localization protein 4	mRNA
BgiM20477-RA	BgiM20477	0.244769	-2.03051	0.236583	-2.07958	6.85479	2.77711	paired box protein Pax-6	mRNA
BgiM12954-RA	BgiM12954	0.234557	-2.09199	0.29608	-1.75594	12.1778	3.60618	peripherin-2	mRNA
BgiM36449-RA	BgiM36449	0.234843	-2.09023	0.279883	-1.8371	16.1703	4.01527	platelet endothelial aggregation receptor 1	mRNA
BgiM07438-RA	BgiM07438	0.216975	-2.2044	0.181988	-2.45808	14.6096	3.86884	potassium channel subfamily K member 4-like isoform X1	mRNA
BgiM30022-RA	BgiM30022	0.321648	-1.63644	0.362199	-1.46514	2.96394	1.56752	protein maelstrom	mRNA
BgiM18469-RA	BgiM18469	1472.9	10.5244	111.879	6.80579	0.353897	-1.4986	Serine protease 48	mRNA
BgiM27102-RA	BgiM27102	0.398414	-1.32766	0.383148	-1.38403	5.10486	2.35187	T-box transcription factor TBX2	mRNA
BgiM11884-RA	BgiM11884	0.249092	-2.00525	0.126011	-2.98838	9.30165	3.21749	transient receptor potential cation channel subfamily M member 1	mRNA
BgiM31830-RA	BgiM31830	0.214635	-2.22005	0.118552	-3.07641	16.5234	4.04644	transmembrane protein 256	mRNA
BgiM14002-RA	BgiM14002	0.277208	-1.85096	0.310952	-1.68524	4.65507	2.2188	transmembrane protein 65	mRNA
BgiM19681-RA	BgiM19681	0.20292	-2.30102	0.22858	-2.12923	0.012765	-6.29166	Unknown protein	mRNA
BgiM26134-RA	BgiM26134	0.223077	-2.16438	0.205443	-2.28319	31.3601	4.97086	unnamed6	mRNA
BgiM28876-RA	BgiM28876	0.400587	-1.31981	0.27283	-1.87393	2.4452	1.28995	zinc finger protein 664-like isoform X2	mRNA

## Sheet: b-2-8 dpi only
Table S10. Summary of the differentially expressed genes in the iM line infected with D. potomaca at different time point
Transcript ID	GeneID	FC(iM line vs. Dp_2dpi)	log2FC(iM line vs. Dp_2dpi)	FC(iM line vs. Dp_8dpi)	log2FC(iM line vs. Dp_8dpi)	Annotation	Transcript Type
BgiM27121-RA	BgiM27121	0.161725	-2.62839	0.224392	-2.15591	3 beta-hydroxysteroid dehydrogenase/Delta 5-->4-isomerase type 3	mRNA
BgiM15825-RA	BgiM15825	6.35958	2.66893	5.9905	2.58268	5p-nucleotidase	mRNA
BgiM19855-RA	BgiM19855	107.315	6.74571	438.852	8.77759	70 kDa neurofilament protein	mRNA
BgiM18390-RA	BgiM18390	3.79168	1.92284	3.02926	1.59897	adenosine deaminase AGSA	mRNA
BgiM18391-RA	BgiM18391	2.9267	1.54927	3.40813	1.76898	adenosine deaminase CECR1	mRNA
BgiM33799-RA	BgiM33799	2.281	1.18967	2.24443	1.16635	allatotropin-like peptide precursor	mRNA
BgiM23546-RA	BgiM23546	5.1924	2.3764	4.03033	2.0109	alpha-(1 3)-fucosyltransferase 5	mRNA
BgiM03315-RA	BgiM03315	6.36607	2.6704	11.4926	3.52264	amine oxidase	mRNA
BgiM26517-RA	BgiM26517	3.63373	1.86145	2.30794	1.2066	amine oxidase	mRNA
BgiM29215-RA	BgiM29215	2.77311	1.47151	3.10262	1.63349	anoctamin-7	mRNA
BgiM12463-RA	BgiM12463	2.90558	1.53882	3.83917	1.94079	antistasin	mRNA
BgiM07329-RA	BgiM07329	0.415578	-1.26681	0.439668	-1.18551	apoptosis-resistant E3 ubiquitin protein ligase 1 isoform X1	mRNA
BgiM15827-RA	BgiM15827	4.00432	2.00156	3.7035	1.88889	apyrase	mRNA
BgiM14242-RA	BgiM14242	8.87939	3.15046	8.435	3.07639	arachidonate 12-lipoxygenase 12R-type	mRNA
BgiM10747-RA	BgiM10747	0.4694	-1.09111	0.476012	-1.07093	ATP-dependent RNA helicase DDX49	mRNA
BgiM27138-RA	BgiM27138	0.282374	-1.82432	0.24089	-2.05355	atrial natriuretic peptide receptor 1	mRNA
BgiM30191-RA	BgiM30191	4.09957	2.03547	2.80161	1.48626	Bestrophin-3	mRNA
BgiM36385-RA	BgiM36385	3.43509	1.78035	2.64886	1.40537	beta-1 3-galactosyltransferase 1	mRNA
BgiM32662-RA	BgiM32662	2.29864	1.20078	2.44553	1.29015	beta-arrestin-1-like isoform X1	mRNA
BgiM19501-RA	BgiM19501	2.385	1.25399	3.47463	1.79686	beta-N-acetyl-D-glucosaminide beta-1 4-N-acetylglucosaminyl-transferase	mRNA
BgiM23736-RA	BgiM23736	25.3018	4.66117	6.39571	2.67711	BPTI/Kunitz domain-containing protein 4-like isoform X1	mRNA
BgiM06844-RA	BgiM06844	0.28626	-1.8046	0.241022	-2.05276	cadherin EGF LAG seven-pass G-type receptor 1	mRNA
BgiM07859-RA	BgiM07859	9.11884	3.18885	7.31162	2.87019	calpain-A	mRNA
BgiM07856-RA	BgiM07856	17.6403	4.14081	11.1434	3.47811	calpain-B-like isoform X9	mRNA
BgiM22798-RA	BgiM22798	0.449441	-1.1538	0.454448	-1.13781	CAP-Gly domain-containing linker protein 1	mRNA
BgiM23534-RA	BgiM23534	6.93474	2.79384	5.06899	2.3417	cartilage matrix protein	mRNA
BgiM31413-RA	BgiM31413	3.9153	1.96912	2.94134	1.55648	cell surface glycoprotein MUC18	mRNA
BgiM03355-RA	BgiM03355	0.0326574	-4.93644	0.0934897	-3.41905	cell wall protein DAN4	mRNA
BgiM29363-RA	BgiM29363	2.98295	1.57674	2.74887	1.45884	Chitin synthase class 2	mRNA
BgiM20866-RA	BgiM20866	3.07914	1.62253	2.82006	1.49573	choline transporter-like protein 2	mRNA
BgiM18472-RA	BgiM18472	190.855	7.57633	10.0707	3.33209	chymotrypsinogen A	mRNA
BgiM18474-RA	BgiM18474	99.6627	6.63898	12.7161	3.66859	chymotrypsinogen A	mRNA
BgiM26588-RA	BgiM26588	0.176044	-2.50599	0.22997	-2.12048	chymotrypsinogen A	mRNA
BgiM15466-RA	BgiM15466	4.8436	2.27608	4.75368	2.24904	cysteine-rich motor neuron 1 protein	mRNA
BgiM16306-RA	BgiM16306	49.0787	5.61702	23.6727	4.56515	dermatopontin	mRNA
BgiM18028-RA	BgiM18028	2.58715	1.37136	2.14342	1.09991	engulfment and cell motility protein 1-like isoform X2	mRNA
BgiM02110-RA	BgiM02110	2.83476	1.50323	2.29057	1.19571	epsilon-sarcoglycan	mRNA
BgiM23703-RA	BgiM23703	2.8459	1.50889	3.76675	1.91332	ETS-related transcription factor Elf-3	mRNA
BgiM27208-RA	BgiM27208	797.516	9.63937	14.0428	3.81176	extensin-2-like isoform X2	mRNA
BgiM12864-RA	BgiM12864	2.17733	1.12256	2.31842	1.21314	ferric-chelate reductase 1 isoform X2	mRNA
BgiM32180-RA	BgiM32180	2.83944	1.50561	3.33065	1.7358	fibropellin-1	mRNA
BgiM26348-RA	BgiM26348	2.70492	1.43559	3.02162	1.59532	flocculation protein FLO11	mRNA
BgiM23286-RA	BgiM23286	138.607	7.11486	80.819	6.33662	FMRFamide	mRNA
BgiM31100-RA	BgiM31100	10.7974	3.43261	317.657	8.31133	gastric intrinsic factor	mRNA
BgiM22349-RA	BgiM22349	4.05919	2.02119	5.1397	2.36168	glutamate receptor ionotropic kainate 1-like isoform X2	mRNA
BgiM04394-RA	BgiM04394	4.08136	2.02905	2.57768	1.36607	guanylate cyclase 32E	mRNA
BgiM20205-RA	BgiM20205	7.1885	2.84569	5.57887	2.47997	heat shock protein 30C	mRNA
BgiM34487-RA	BgiM34487	0.00893682	-6.80602	0.0185119	-5.75541	hemocyanin-like 1 (Hcl-1)	mRNA
BgiM17368-RA	BgiM17368	2.57335	1.36365	2.22506	1.15384	inositol 1 4 5-trisphosphate receptor type 2	mRNA
BgiM15204-RA	BgiM15204	0.0361445	-4.79008	0.069092	-3.85534	lactase-phlorizin hydrolase	mRNA
BgiM27038-RA	BgiM27038	2.42343	1.27705	2.28459	1.19194	leucine-rich repeat-containing protein 74B-like isoform X3	mRNA
lncRNA441	-	94.4091	6.56085	14.4406	3.85206	lncRNA441	lncRNA
lncRNA711	-	2.90347	1.53778	3.10932	1.6366	lncRNA711	lncRNA
BgiM25259-RA	BgiM25259	2.95301	1.56218	5.93211	2.56855	mannose-binding protein C	mRNA
BgiM09713-RA	BgiM09713	0.18183	-2.45934	0.0919324	-3.44328	metabotropic glutamate receptor 6	mRNA
BgiM35454-RA	BgiM35454	0.243169	-2.03997	0.276083	-1.85683	metallo-beta-lactamase domain-containing protein 1-like isoform X1	mRNA
BgiM32141-RA	BgiM32141	3.55363	1.82929	3.95919	1.98521	metalloendopeptidase	mRNA
BgiM13082-RA	BgiM13082	2.43629	1.28469	2.66117	1.41206	midnolin	mRNA
BgiM31984-RA	BgiM31984	0.00885979	-6.81851	0.0948112	-3.3988	monocarboxylate transporter 2	mRNA
BgiM04688-RA	BgiM04688	2.02828	1.02026	2.01498	1.01076	monocarboxylate transporter 5	mRNA
BgiM33808-RA	BgiM33808	91.5996	6.51727	3.82012	1.93362	mucin-2	mRNA
BgiM22908-RA	BgiM22908	2.78582	1.4781	2.04444	1.03171	multidrug resistance-associated protein 4	mRNA
BgiM21304-RA	BgiM21304	2.21889	1.14984	2.07603	1.05383	Multidrug resistance-associated protein 5	mRNA
BgiM19295-RA	BgiM19295	1523.75	10.5734	47.3416	5.56504	NA	mRNA
BgiM19296-RA	BgiM19296	1285.74	10.3284	32.318	5.01427	NA	mRNA
BgiM28872-RA	BgiM28872	639.096	9.31989	12.9041	3.68976	NA	mRNA
BgiM17517-RA	BgiM17517	464.446	8.85937	6.48102	2.69622	NA	mRNA
BgiM16616-RA	BgiM16616	380.045	8.57003	28.1245	4.81376	NA	mRNA
BgiM19856-RA	BgiM19856	117.232	6.87322	104.852	6.71221	NA	mRNA
BgiM26747-RA	BgiM26747	65.3204	6.02946	21.8864	4.45196	NA	mRNA
BgiM33587-RA	BgiM33587	34.3032	5.10027	85.9189	6.4249	NA	mRNA
BgiM11894-RA	BgiM11894	17.4691	4.12673	9.8754	3.30384	NA	mRNA
BgiM31405-RA	BgiM31405	17.1425	4.09951	18.7093	4.22568	NA	mRNA
BgiM10357-RA	BgiM10357	6.47339	2.69452	4.19652	2.06919	NA	mRNA
BgiM20783-RA	BgiM20783	6.15695	2.62221	3.27798	1.71281	NA	mRNA
BgiM22707-RA	BgiM22707	5.44144	2.44399	3.00384	1.58681	NA	mRNA
BgiM14327-RA	BgiM14327	5.04207	2.33401	6.9048	2.7876	NA	mRNA
BgiM08799-RA	BgiM08799	4.88546	2.28849	5.25966	2.39497	NA	mRNA
BgiM24371-RA	BgiM24371	4.43914	2.15028	5.19578	2.37734	NA	mRNA
BgiM10305-RA	BgiM10305	4.26013	2.0909	5.91979	2.56554	NA	mRNA
BgiM36113-RA	BgiM36113	3.73227	1.90005	3.51721	1.81443	NA	mRNA
BgiM18454-RA	BgiM18454	3.67416	1.87741	4.39572	2.1361	NA	mRNA
BgiM09154-RA	BgiM09154	3.65626	1.87037	3.83703	1.93999	NA	mRNA
BgiM12168-RA	BgiM12168	3.45717	1.78959	3.23474	1.69365	NA	mRNA
BgiM23550-RA	BgiM23550	3.3086	1.72622	2.40411	1.2655	NA	mRNA
BgiM21191-RA	BgiM21191	3.1976	1.67699	3.20688	1.68117	NA	mRNA
BgiM26514-RA	BgiM26514	3.1501	1.6554	2.21311	1.14608	NA	mRNA
BgiM12261-RA	BgiM12261	2.79646	1.4836	2.53029	1.3393	NA	mRNA
BgiM31122-RA	BgiM31122	2.43308	1.28278	2.86646	1.51927	NA	mRNA
BgiM32024-RA	BgiM32024	2.36955	1.24462	2.00648	1.00466	NA	mRNA
BgiM20903-RA	BgiM20903	2.29961	1.20139	2.0032	1.00231	NA	mRNA
BgiM29975-RA	BgiM29975	2.28043	1.18931	2.31996	1.2141	NA	mRNA
BgiM31861-RA	BgiM31861	2.27849	1.18808	2.01691	1.01215	NA	mRNA
BgiM13911-RA	BgiM13911	2.24799	1.16864	2.15594	1.10831	NA	mRNA
BgiM31014-RA	BgiM31014	2.20515	1.14088	2.11938	1.08364	NA	mRNA
BgiM16188-RA	BgiM16188	2.2006	1.1379	2.13002	1.09087	NA	mRNA
BgiM19671-RA	BgiM19671	2.12919	1.0903	2.17981	1.1242	NA	mRNA
BgiM19226-RA	BgiM19226	2.12279	1.08596	3.85211	1.94565	NA	mRNA
BgiM04423-RA	BgiM04423	0.492091	-1.023	0.471734	-1.08395	NA	mRNA
BgiM25968-RA	BgiM25968	0.480002	-1.05889	0.488127	-1.03467	NA	mRNA
BgiM18987-RA	BgiM18987	0.385987	-1.37338	0.485486	-1.0425	NA	mRNA
BgiM19889-RA	BgiM19889	0.339306	-1.55934	0.443857	-1.17183	NA	mRNA
BgiM20742-RA	BgiM20742	0.270609	-1.88572	0.254076	-1.97667	NA	mRNA
BgiM02305-RA	BgiM02305	0.239531	-2.06172	0.348838	-1.51937	NA	mRNA
BgiM24356-RA	BgiM24356	0.23411	-2.09474	0.206912	-2.27291	NA	mRNA
BgiM36474-RA	BgiM36474	0.227075	-2.13876	0.131828	-2.92327	NA	mRNA
BgiM33747-RA	BgiM33747	0.216172	-2.20975	0.223008	-2.16483	NA	mRNA
BgiM12029-RA	BgiM12029	0.212807	-2.23238	0.220959	-2.17815	NA	mRNA
BgiM24910-RA	BgiM24910	0.20307	-2.29995	0.230172	-2.11922	NA	mRNA
BgiM05524-RA	BgiM05524	0.198404	-2.33349	0.210649	-2.24708	NA	mRNA
BgiM31477-RA	BgiM31477	0.18531	-2.43199	0.174461	-2.51902	NA	mRNA
BgiM23122-RA	BgiM23122	0.180712	-2.46824	0.205306	-2.28415	NA	mRNA
BgiM33217-RA	BgiM33217	0.17395	-2.52326	0.164822	-2.60102	NA	mRNA
BgiM04847-RA	BgiM04847	2.47044	1.30477	2.20144	1.13845	NACHT and WD repeat domain-containing protein 1	mRNA
BgiM10589-RA	BgiM10589	7.52635	2.91195	6.61835	2.72647	neuroglian	mRNA
BgiM28196-RA	BgiM28196	2.09816	1.06913	2.99375	1.58196	phosphoenolpyruvate phosphomutase	mRNA
BgiM29648-RA	BgiM29648	2.29022	1.19548	2.38885	1.25632	phospholipid scramblase 2	mRNA
BgiM04589-RA	BgiM04589	2.14213	1.09905	3.02517	1.59701	polycystic kidney disease protein 1-like 2	mRNA
BgiM33487-RA	BgiM33487	893.876	9.80393	43.4219	5.44035	ponticulin-like protein H	mRNA
BgiM02853-RA	BgiM02853	2.55536	1.35353	2.38114	1.25165	prominin-1	mRNA
BgiM36408-RA	BgiM36408	0.244046	-2.03477	0.184231	-2.44041	properdin	mRNA
BgiM32541-RA	BgiM32541	2.86519	1.51863	2.08417	1.05947	protein FAM43A	mRNA
BgiM05827-RA	BgiM05827	2.1662	1.11517	2.38326	1.25293	protein Tob1	mRNA
BgiM11708-RA	BgiM11708	9.3833	3.23009	14.0572	3.81324	protein Wnt-16	mRNA
BgiM20441-RA	BgiM20441	0.203798	-2.29479	0.0937273	-3.41539	protein yellow	mRNA
BgiM22346-RA	BgiM22346	3.92067	1.9711	2.49809	1.32083	protocadherin-9	mRNA
BgiM24137-RA	BgiM24137	3.65588	1.87022	2.43447	1.28361	receptor-type guanylate cyclase gcy-28	mRNA
BgiM14326-RA	BgiM14326	4.77346	2.25504	7.60921	2.92775	receptor-type tyrosine-protein phosphatase epsilon-like isoform X4	mRNA
BgiM19610-RA	BgiM19610	0.0550008	-4.1844	0.0801125	-3.64183	reticulocyte-binding protein 2 a-like isoform X3	mRNA
BgiM02592-RA	BgiM02592	2.79193	1.48126	3.9945	1.99801	SCO-spondin	mRNA
BgiM01164-RA	BgiM01164	19.6613	4.29729	13.9013	3.79714	semaphorin-5A	mRNA
BgiM18473-RA	BgiM18473	53.9317	5.75306	3.58573	1.84227	serine protease 55	mRNA
BgiM19342-RA	BgiM19342	0.00855168	-6.86958	0.0883873	-3.50002	solute carrier organic anion transporter family member 2A1	mRNA
BgiM19341-RA	BgiM19341	0.00731274	-7.09537	0.0496819	-4.33114	solute carrier organic anion transporter family member 2A1-like isoform X1	mRNA
BgiM06841-RA	BgiM06841	3.1751	1.6668	2.07983	1.05647	Synaptotagmin-15	mRNA
BgiM34760-RA	BgiM34760	2.28455	1.19191	2.64146	1.40134	tetraspanin-8	mRNA
BgiM02348-RA	BgiM02348	3.44788	1.78571	2.134	1.09356	transient receptor potential cation channel subfamily M member 1	mRNA
BgiM22634-RA	BgiM22634	6.76137	2.75732	5.79819	2.5356	transient-receptor-potential-like protein	mRNA
BgiM09529-RA	BgiM09529	2.21198	1.14534	3.37782	1.75609	transmembrane emp24 domain-containing protein 7	mRNA
BgiM13944-RA	BgiM13944	3.72818	1.89847	2.39606	1.26067	trichohyalin	mRNA
BgiM00958-RA	BgiM00958	2.32266	1.21578	3.15099	1.6558	TWiK family of potassium channels protein 18	mRNA
BgiM16490-RA	BgiM16490	3.19644	1.67647	2.20054	1.13786	two pore calcium channel protein 2	mRNA
BgiM20274-RA	BgiM20274	2.14865	1.10343	2.28204	1.19033	TYRosinase family member (tyr-3)	mRNA

## Sheet: c-2-40 dpi only
Table S10. Summary of the differentially expressed genes in the iM line infected with D. potomaca at different time point
Transcript ID	GeneID	FC(iM line vs. Dp_2dpi)	log2FC(iM line vs. Dp_2dpi)	FC(iM line vs. Dp_40dpi)	log2FC(iM line vs. Dp_40dpi)	Annotation	Transcript Type
BgiM16357-RA	BgiM16357	0.22459	-2.15464	43.9122	5.45655	A disintegrin and metalloproteinase with thrombospondin motifs 7	mRNA
BgiM23054-RA	BgiM23054	0.38451	-1.37891	4.58941	2.19831	acidic repeat-containing protein	mRNA
BgiM21280-RA	BgiM21280	0.208395	-2.26261	7.72147	2.94888	ADAM 17-like protease	mRNA
BgiM24855-RA	BgiM24855	0.278475	-1.84438	17.3195	4.11433	ADAM family mig-17	mRNA
BgiM16537-RA	BgiM16537	0.255615	-1.96795	13.5082	3.75576	ADAM family mig-17	mRNA
BgiM07276-RA	BgiM07276	0.174958	-2.51492	9.23384	3.20693	adenosine receptor A3	mRNA
BgiM28629-RA	BgiM28629	2.14761	1.10273	0.443242	-1.17383	AIG	mRNA
BgiM22994-RA	BgiM22994	0.281827	-1.82712	5.43669	2.44273	alpha-1 3-mannosyl-glycoprotein 4-beta-N-acetylglucosaminyltransferase A	mRNA
BgiM21507-RA	BgiM21507	27.6287	4.7881	0.00807342	-6.95261	alpha-amylase	mRNA
BgiM21592-RA	BgiM21592	0.235173	-2.08821	7.20809	2.84962	alpha-amylase	mRNA
BgiM17701-RA	BgiM17701	2.09035	1.06374	0.485119	-1.04359	alpha-protein kinase vwkA	mRNA
BgiM30019-RA	BgiM30019	0.241355	-2.05077	9.45656	3.24132	AMP deaminase 2	mRNA
BgiM13109-RA	BgiM13109	0.240476	-2.05604	34.9343	5.12657	ankyrin repeat-containing protein C6C3.08	mRNA
BgiM35928-RA	BgiM35928	0.094251	-3.40735	12.244	3.61401	ankyrin-2	mRNA
BgiM30452-RA	BgiM30452	3.64422	1.86561	7.99607	2.99929	arginase-1-like isoform X3	mRNA
BgiM18865-RA	BgiM18865	0.434253	-1.20339	8.09181	3.01646	ATP-dependent DNA helicase Q4	mRNA
BgiM31788-RA	BgiM31788	0.379122	-1.39926	3.02648	1.59764	autophagy-related protein 16-1	mRNA
BgiM17534-RA	BgiM17534	20.161	4.3335	0.162546	-2.62108	bactericidal permeability-increasing protein	mRNA
BgiM07411-RA	BgiM07411	0.306731	-1.70495	7.22007	2.85201	beta-2 adrenergic receptor-like isoform X1	mRNA
BgiM07419-RA	BgiM07419	0.238606	-2.0673	17.8614	4.15877	beta-2 adrenergic receptor-like isoform X1	mRNA
BgiM07417-RA	BgiM07417	0.191787	-2.38242	17.9358	4.16477	beta-2 adrenergic receptor-like isoform X1	mRNA
BgiM19110-RA	BgiM19110	0.212158	-2.23679	13.8044	3.78706	beta-N-acetyl-D-glucosaminide beta-1 4-N-acetylglucosaminyl-transferase-like isoform X1	mRNA
BgiM17527-RA	BgiM17527	0.0548132	-4.18933	0.0267248	-5.22568	BgLBP/BPI1	mRNA
BgiM34011-RA	BgiM34011	0.270322	-1.88725	10.9074	3.44724	BgMsFReDn15	mRNA
BgiM15415-RA	BgiM15415	0.0479164	-4.38334	0.0480757	-4.37855	bone morphogenetic protein 1	mRNA
BgiM31475-RA	BgiM31475	0.230452	-2.11746	14.6941	3.87716	C-C chemokine receptor type 1	mRNA
BgiM06130-RA	BgiM06130	0.21846	-2.19456	10.0551	3.32986	cadherin EGF LAG seven-pass G-type receptor 1	mRNA
BgiM19431-RA	BgiM19431	0.229549	-2.12312	2.71648	1.44174	Caffeoyl-CoA O-methyltransferase 1	mRNA
BgiM02495-RA	BgiM02495	0.25661	-1.96235	18.7287	4.22718	caltractin	mRNA
BgiM09587-RA	BgiM09587	0.280591	-1.83346	5.88617	2.55733	CAP-Gly domain-containing linker protein 1	mRNA
BgiM35464-RA	BgiM35464	0.254287	-1.97547	7.79993	2.96346	CAP-Gly domain-containing linker protein 1	mRNA
BgiM33271-RA	BgiM33271	0.315417	-1.66467	5.36389	2.42328	cell adhesion molecule 3	mRNA
BgiM36238-RA	BgiM36238	0.267279	-1.90358	19.5976	4.29261	cell death abnormality protein 1	mRNA
BgiM10440-RA	BgiM10440	0.150333	-2.73377	14.7017	3.87791	chitinase-like protein PB1E7.04c	mRNA
BgiM36455-RA	BgiM36455	0.280582	-1.83351	9.81322	3.29473	coadhesin	mRNA
BgiM25482-RA	BgiM25482	0.346105	-1.53072	4.52985	2.17946	cyclin-dependent kinase 2	mRNA
BgiM00571-RA	BgiM00571	0.0726445	-3.783	10.7519	3.42652	cytochrome P450 26A1	mRNA
BgiM25429-RA	BgiM25429	0.127857	-2.9674	10.8334	3.43742	cytoplasmic polyadenylation element-binding protein 1	mRNA
BgiM02007-RA	BgiM02007	0.437114	-1.19392	2.56732	1.36027	cytoplasmic polyadenylation element-binding protein 2	mRNA
BgiM35717-RA	BgiM35717	0.283764	-1.81724	5.80246	2.53667	DE3 microsatellite sequence	mRNA
BgiM18920-RA	BgiM18920	0.315305	-1.66518	3.38148	1.75765	DNA helicase MCM8	mRNA
BgiM27399-RA	BgiM27399	0.201081	-2.31415	74.6979	6.223	dynein heavy chain 5 axonemal	mRNA
BgiM24633-RA	BgiM24633	0.242188	-2.0458	19.0661	4.25294	ELKS/Rab6-interacting/CAST family member 1 isoform X2	mRNA
BgiM31802-RA	BgiM31802	0.0184271	-5.76203	0.199932	-2.32242	endo-1 3(4)-beta-glucanase 1	mRNA
BgiM05154-RA	BgiM05154	0.23534	-2.08718	10.9503	3.4529	endonuclease 4 isoform X3	mRNA
BgiM30914-RA	BgiM30914	0.214637	-2.22003	11.0345	3.46395	Epidermal growth factor-related protein 3	mRNA
BgiM34530-RA	BgiM34530	0.345279	-1.53417	4.82496	2.27052	F-box only protein 5	mRNA
BgiM20910-RA	BgiM20910	0.252722	-1.98438	22.0147	4.4604	fucolectin-related protein	mRNA
BgiM35666-RA	BgiM35666	0.232596	-2.1041	30.0139	4.90756	fucolectin-related protein	mRNA
BgiM33653-RA	BgiM33653	0.257059	-1.95983	17.5642	4.13457	G-protein coupled receptor 139	mRNA
BgiM09095-RA	BgiM09095	0.107459	-3.21814	18.107	4.17848	G2/mitotic-specific cyclin-B	mRNA
BgiM02844-RA	BgiM02844	2.76935	1.46955	3.18105	1.6695	gastric intrinsic factor-like isoform X1	mRNA
BgiM34991-RA	BgiM34991	0.37424	-1.41796	4.61793	2.20725	girdin-like isoform X1	mRNA
BgiM01312-RA	BgiM01312	0.194382	-2.36303	4.93712	2.30367	glucagon-like peptide 1 receptor	mRNA
BgiM00025-RA	BgiM00025	2.62762	1.39376	0.377826	-1.40421	glycoprotein-N-acetylgalactosamine 3-beta-galactosyltransferase 1	mRNA
BgiM33454-RA	BgiM33454	0.258713	-1.95058	4.91779	2.29801	heat shock protein Hsp-12.2	mRNA
BgiM21428-RA	BgiM21428	0.239329	-2.06293	19.193	4.26251	heat shock protein Hsp-12.2	mRNA
BgiM35583-RA	BgiM35583	0.0919128	-3.44359	0.00457489	-7.77205	hemagglutinin/amebocyte aggregation factor	mRNA
BgiM04311-RA	BgiM04311	0.219333	-2.1888	8.60782	3.10565	hemicentin-1	mRNA
BgiM01669-RA	BgiM01669	0.239692	-2.06074	21.3091	4.4134	histamine H2 receptor	mRNA
BgiM20958-RA	BgiM20958	0.208739	-2.26023	15.4837	3.95268	HRAS-like suppressor 3	mRNA
BgiM14573-RA	BgiM14573	0.398864	-1.32603	4.76208	2.25159	hyaluronan-mediated motility receptor	mRNA
BgiM23274-RA	BgiM23274	0.210482	-2.24823	28.6366	4.83979	Hypp8772	mRNA
BgiM08876-RA	BgiM08876	0.336929	-1.56948	4.63773	2.21342	kelch-like protein 12	mRNA
BgiM11220-RA	BgiM11220	0.109932	-3.18532	31.5909	4.98144	kelch-like protein 24	mRNA
BgiM33806-RA	BgiM33806	0.244108	-2.03441	18.266	4.19109	laminin subunit alpha-like isoform X3	mRNA
BgiM30897-RA	BgiM30897	0.188901	-2.4043	15.164	3.92258	laminin subunit alpha-like isoform X3	mRNA
lncRNA1026	-	2.47373	1.30669	0.250091	-1.99948	lncRNA1026	lncRNA
lncRNA653	-	0.207531	-2.2686	39.4332	5.30134	lncRNA653	lncRNA
lncRNA979	-	0.230662	-2.11615	41.7647	5.38421	lncRNA979	lncRNA
BgiM25500-RA	BgiM25500	0.259979	-1.94353	16.5627	4.04986	macrophage mannose receptor 1	mRNA
BgiM04788-RA	BgiM04788	0.22696	-2.13949	13.3303	3.73664	meiosis-specific with OB domain-containing protein	mRNA
BgiM27341-RA	BgiM27341	0.424559	-1.23596	3.22427	1.68897	meiotic nuclear division protein 1	mRNA
BgiM06092-RA	BgiM06092	0.297055	-1.7512	9.79607	3.2922	meiotic recombination protein DMC1/LIM15 isoform X1	mRNA
BgiM19524-RA	BgiM19524	2.7582	1.46373	0.474568	-1.07531	merozoite surface antigen 2	mRNA
BgiM09715-RA	BgiM09715	0.198553	-2.33241	16.119	4.01069	metabotropic glutamate receptor	mRNA
BgiM09705-RA	BgiM09705	0.218579	-2.19377	16.6702	4.0592	metabotropic glutamate receptor 2	mRNA
BgiM09718-RA	BgiM09718	0.236289	-2.08137	49.6237	5.63296	metabotropic glutamate receptor 3	mRNA
BgiM04916-RA	BgiM04916	0.202395	-2.30475	61.7745	5.94894	monocarboxylate transporter 9	mRNA
BgiM34923-RA	BgiM34923	0.389322	-1.36096	3.09766	1.63118	multiple epidermal growth factor-like domains 10	mRNA
BgiM33010-RA	BgiM33010	0.147991	-2.75642	8.64672	3.11215	multiple epidermal growth factor-like domains 10	mRNA
BgiM13368-RA	BgiM13368	0.277958	-1.84706	24.8521	4.6353	multiple epidermal growth factor-like domains protein 10	mRNA
BgiM36271-RA	BgiM36271	0.111734	-3.16187	5.50978	2.46199	multiple epidermal growth factor-like domains protein 11	mRNA
BgiM26274-RA	BgiM26274	3.52338	1.81696	0.299034	-1.74162	multiple epidermal growth factor-like domains protein 6	mRNA
BgiM33714-RA	BgiM33714	0.299686	-1.73848	11.7334	3.55255	multiple epidermal growth factor-like domains protein 6	mRNA
BgiM10047-RA	BgiM10047	0.247867	-2.01236	13.5074	3.75568	mutS protein 4-like isoform X2	mRNA
BgiM33601-RA	BgiM33601	14.6579	3.87361	5.78092	2.5313	NA	mRNA
BgiM02646-RA	BgiM02646	3.70863	1.89089	0.20709	-2.27167	NA	mRNA
BgiM25947-RA	BgiM25947	2.87472	1.52342	0.422843	-1.24181	NA	mRNA
BgiM36008-RA	BgiM36008	2.86657	1.51932	0.396326	-1.33524	NA	mRNA
BgiM14681-RA	BgiM14681	2.68666	1.42581	0.486893	-1.03832	NA	mRNA
BgiM36006-RA	BgiM36006	2.26906	1.1821	0.386153	-1.37276	NA	mRNA
BgiM17041-RA	BgiM17041	2.08954	1.06318	0.43639	-1.19631	NA	mRNA
BgiM20395-RA	BgiM20395	0.368641	-1.43971	2.74739	1.45806	NA	mRNA
BgiM00332-RA	BgiM00332	0.365245	-1.45306	2.84136	1.50658	NA	mRNA
BgiM25662-RA	BgiM25662	0.329984	-1.59953	4.63238	2.21175	NA	mRNA
BgiM22260-RA	BgiM22260	0.319283	-1.64709	3.47783	1.79819	NA	mRNA
BgiM15061-RA	BgiM15061	0.312368	-1.67868	4.68905	2.2293	NA	mRNA
BgiM15060-RA	BgiM15060	0.302476	-1.72511	5.36998	2.42492	NA	mRNA
BgiM04308-RA	BgiM04308	0.298291	-1.74521	17.4791	4.12756	NA	mRNA
BgiM29933-RA	BgiM29933	0.296682	-1.75301	15.4193	3.94667	NA	mRNA
BgiM13924-RA	BgiM13924	0.294281	-1.76473	4.22236	2.07805	NA	mRNA
BgiM00090-RA	BgiM00090	0.287645	-1.79764	22.1651	4.47022	NA	mRNA
BgiM05889-RA	BgiM05889	0.285895	-1.80644	8.57872	3.10076	NA	mRNA
BgiM04000-RA	BgiM04000	0.278288	-1.84535	23.7022	4.56695	NA	mRNA
BgiM36321-RA	BgiM36321	0.277528	-1.84929	19.1154	4.25667	NA	mRNA
BgiM10344-RA	BgiM10344	0.273765	-1.86899	15.6603	3.96904	NA	mRNA
BgiM15815-RA	BgiM15815	0.272583	-1.87523	12.3442	3.62576	NA	mRNA
BgiM34127-RA	BgiM34127	0.272356	-1.87644	12.6519	3.66128	NA	mRNA
BgiM36429-RA	BgiM36429	0.271679	-1.88003	22.1482	4.46912	NA	mRNA
BgiM27336-RA	BgiM27336	0.268591	-1.89652	17.6722	4.14341	NA	mRNA
BgiM30540-RA	BgiM30540	0.267618	-1.90175	8.55573	3.09689	NA	mRNA
BgiM10386-RA	BgiM10386	0.265942	-1.91082	25.898	4.69477	NA	mRNA
BgiM34632-RA	BgiM34632	0.263207	-1.92573	25.6616	4.68154	NA	mRNA
BgiM19254-RA	BgiM19254	0.259395	-1.94678	16.4093	4.03645	NA	mRNA
BgiM36091-RA	BgiM36091	0.258289	-1.95294	40.789	5.35011	NA	mRNA
BgiM28707-RA	BgiM28707	0.255078	-1.97099	16.4478	4.03982	NA	mRNA
BgiM32334-RA	BgiM32334	0.254842	-1.97233	9.0666	3.18056	NA	mRNA
BgiM36397-RA	BgiM36397	0.254681	-1.97324	8.00748	3.00135	NA	mRNA
BgiM35190-RA	BgiM35190	0.254617	-1.9736	15.3942	3.94431	NA	mRNA
BgiM05986-RA	BgiM05986	0.254269	-1.97558	33.1045	5.04896	NA	mRNA
BgiM35950-RA	BgiM35950	0.253453	-1.98021	17.3021	4.11288	NA	mRNA
BgiM04820-RA	BgiM04820	0.252687	-1.98457	28.4876	4.83226	NA	mRNA
BgiM30787-RA	BgiM30787	0.252641	-1.98484	22.9378	4.51965	NA	mRNA
BgiM25541-RA	BgiM25541	0.251592	-1.99084	20.3721	4.34852	NA	mRNA
BgiM36347-RA	BgiM36347	0.25019	-1.9989	17.7472	4.14952	NA	mRNA
BgiM13477-RA	BgiM13477	0.250144	-1.99917	20.2854	4.34237	NA	mRNA
BgiM17241-RA	BgiM17241	0.248886	-2.00644	14.0566	3.81317	NA	mRNA
BgiM22308-RA	BgiM22308	0.2477	-2.01333	9.26479	3.21176	NA	mRNA
BgiM32332-RA	BgiM32332	0.246729	-2.019	15.5519	3.95901	NA	mRNA
BgiM03944-RA	BgiM03944	0.246448	-2.02064	3.55348	1.82923	NA	mRNA
BgiM10166-RA	BgiM10166	0.244529	-2.03192	20.1791	4.33479	NA	mRNA
BgiM00892-RA	BgiM00892	0.240009	-2.05884	27.5162	4.78221	NA	mRNA
BgiM30813-RA	BgiM30813	0.239827	-2.05993	23.2388	4.53846	NA	mRNA
BgiM19887-RA	BgiM19887	0.238655	-2.067	13.3859	3.74264	NA	mRNA
BgiM26135-RA	BgiM26135	0.238032	-2.07077	22.0795	4.46463	NA	mRNA
BgiM30232-RA	BgiM30232	0.237662	-2.07302	20.3979	4.35035	NA	mRNA
BgiM18080-RA	BgiM18080	0.235435	-2.0866	11.8718	3.56947	NA	mRNA
BgiM21050-RA	BgiM21050	0.235413	-2.08673	10.487	3.39053	NA	mRNA
BgiM10168-RA	BgiM10168	0.235294	-2.08746	11.6228	3.53889	NA	mRNA
BgiM10342-RA	BgiM10342	0.231965	-2.10802	9.6888	3.27632	NA	mRNA
BgiM09375-RA	BgiM09375	0.228543	-2.12946	20.4258	4.35232	NA	mRNA
BgiM15556-RA	BgiM15556	0.226963	-2.13947	28.8677	4.85138	NA	mRNA
BgiM10394-RA	BgiM10394	0.226888	-2.13995	15.8437	3.98584	NA	mRNA
BgiM13203-RA	BgiM13203	0.226872	-2.14005	28.0196	4.80836	NA	mRNA
BgiM10167-RA	BgiM10167	0.223783	-2.15983	51.7163	5.69255	NA	mRNA
BgiM26872-RA	BgiM26872	0.222863	-2.16577	7.72616	2.94975	NA	mRNA
BgiM28259-RA	BgiM28259	0.216302	-2.20888	26.6333	4.73516	NA	mRNA
BgiM26127-RA	BgiM26127	0.214336	-2.22205	19.984	4.32077	NA	mRNA
BgiM05369-RA	BgiM05369	0.213691	-2.2264	20.7329	4.37385	NA	mRNA
BgiM33766-RA	BgiM33766	0.212879	-2.2319	5.97108	2.57799	NA	mRNA
BgiM18070-RA	BgiM18070	0.211203	-2.2433	16.5538	4.04909	NA	mRNA
BgiM21514-RA	BgiM21514	0.208846	-2.25949	8.89638	3.15322	NA	mRNA
BgiM09192-RA	BgiM09192	0.20709	-2.27167	18.7204	4.22654	NA	mRNA
BgiM31677-RA	BgiM31677	0.18733	-2.41635	8.78205	3.13456	NA	mRNA
BgiM05888-RA	BgiM05888	0.184798	-2.43598	14.0018	3.80754	NA	mRNA
BgiM35644-RA	BgiM35644	0.184677	-2.43693	5.99895	2.58471	NA	mRNA
BgiM34634-RA	BgiM34634	0.181764	-2.45986	11.325	3.50143	NA	mRNA
BgiM01656-RA	BgiM01656	0.174339	-2.52003	13.5726	3.76263	NA	mRNA
BgiM20294-RA	BgiM20294	0.170617	-2.55117	6.86692	2.77966	NA	mRNA
BgiM13186-RA	BgiM13186	0.163503	-2.61261	41.6423	5.37998	NA	mRNA
BgiM05925-RA	BgiM05925	0.162865	-2.61825	9.06701	3.18063	NA	mRNA
BgiM06088-RA	BgiM06088	0.161544	-2.63	10.66	3.41414	NA	mRNA
BgiM27754-RA	BgiM27754	0.145347	-2.78242	16.6374	4.05636	NA	mRNA
BgiM36403-RA	BgiM36403	0.137412	-2.86342	9.97334	3.31808	NA	mRNA
BgiM34550-RA	BgiM34550	0.13668	-2.87113	17.6892	4.1448	NA	mRNA
BgiM34630-RA	BgiM34630	0.134066	-2.89898	20.7731	4.37664	NA	mRNA
BgiM17976-RA	BgiM17976	0.127648	-2.96976	17.5911	4.13678	NA	mRNA
BgiM20618-RA	BgiM20618	0.11869	-3.07473	36.5173	5.19051	NA	mRNA
BgiM30874-RA	BgiM30874	0.117657	-3.08734	23.6109	4.56138	NA	mRNA
BgiM01310-RA	BgiM01310	0.109093	-3.19637	4.5221	2.17699	NA	mRNA
BgiM14964-RA	BgiM14964	0.102585	-3.28511	11.5462	3.52935	NA	mRNA
BgiM26820-RA	BgiM26820	0.101626	-3.29866	18.836	4.23542	NA	mRNA
BgiM34484-RA	BgiM34484	0.00154823	-9.33517	73.6975	6.20354	NA	mRNA
BgiM33583-RA	BgiM33583	0.251617	-1.9907	7.26602	2.86117	neprilysin-1	mRNA
BgiM26419-RA	BgiM26419	0.300436	-1.73487	6.49462	2.69925	neurogenic locus notch protein 2	mRNA
BgiM16118-RA	BgiM16118	0.257467	-1.95754	8.69309	3.11987	neurotrophin-3-like isoform X4	mRNA
BgiM17188-RA	BgiM17188	3.13818	1.64993	0.328733	-1.60501	NFX1-type zinc finger-containing protein 1	mRNA
BgiM28260-RA	BgiM28260	0.234722	-2.09098	10.1346	3.34122	nitric oxide synthase	mRNA
BgiM21631-RA	BgiM21631	0.298495	-1.74422	4.88389	2.28803	nuclear valosin-containing protein	mRNA
BgiM07784-RA	BgiM07784	0.233402	-2.09911	9.3167	3.21982	nucleoprotein TPR	mRNA
BgiM14913-RA	BgiM14913	0.250479	-1.99724	25.8734	4.6934	organic cation transporter protein	mRNA
BgiM21133-RA	BgiM21133	0.245556	-2.02588	18.3403	4.19695	organic cation transporter protein-like isoform X1	mRNA
BgiM36328-RA	BgiM36328	0.300461	-1.73475	36.5813	5.19304	platelet endothelial aggregation receptor 1-like isoform X2	mRNA
BgiM06863-RA	BgiM06863	0.236602	-2.07947	23.7902	4.57229	polycystic kidney disease 2-like 1 protein	mRNA
BgiM04577-RA	BgiM04577	0.455181	-1.13549	3.27452	1.71128	polycystic kidney disease protein 1-like 2	mRNA
BgiM26137-RA	BgiM26137	0.262604	-1.92904	61.558	5.94387	polycystic kidney disease protein 1-like 2 isoform X2	mRNA
BgiM26136-RA	BgiM26136	0.228475	-2.12989	14.2534	3.83324	polycystin-2	mRNA
BgiM33879-RA	BgiM33879	2.09527	1.06713	0.243616	-2.03732	polypeptide N-acetylgalactosaminyltransferase 1	mRNA
BgiM34225-RA	BgiM34225	2.13463	1.09398	0.464334	-1.10677	potassium channel sub T member 1	mRNA
BgiM18536-RA	BgiM18536	0.293321	-1.76945	9.15023	3.19381	PR domain zinc finger protein 1	mRNA
BgiM09008-RA	BgiM09008	0.180603	-2.46911	9.70116	3.27816	pre-B-cell leukemia transcription factor 4	mRNA
BgiM33738-RA	BgiM33738	2.62963	1.39486	0.17676	-2.50014	prolyl 4-hydroxylase subunit alpha-2	mRNA
BgiM11479-RA	BgiM11479	3.2845	1.71568	0.441593	-1.17921	Prostaglandin reductase 1	mRNA
BgiM18773-RA	BgiM18773	0.0599095	-4.06107	0.226586	-2.14187	protein AIG1	mRNA
BgiM33356-RA	BgiM33356	0.00464121	-7.75128	13.7651	3.78295	protein AIG1	mRNA
BgiM25033-RA	BgiM25033	0.294564	-1.76335	10.4621	3.3871	protein CASP	mRNA
BgiM27874-RA	BgiM27874	0.395814	-1.33711	3.14064	1.65106	protein unc-119 B-A	mRNA
BgiM10438-RA	BgiM10438	0.0510507	-4.29192	12.9118	3.69062	proteoglycan 4	mRNA
BgiM14473-RA	BgiM14473	0.238954	-2.0652	10.8313	3.43714	Receptor-type tyrosine-protein phosphatase zeta	mRNA
BgiM13760-RA	BgiM13760	0.193441	-2.37003	32.249	5.01118	Receptor-type tyrosine-protein phosphatase zeta	mRNA
BgiM09959-RA	BgiM09959	0.260647	-1.93983	56.6533	5.82409	scavenger receptor class F member 2	mRNA
BgiM25297-RA	BgiM25297	3.48895	1.80279	31.9899	4.99954	secretory phospholipase A2 receptor	mRNA
BgiM25972-RA	BgiM25972	0.318189	-1.65205	4.15028	2.05321	separin	mRNA
BgiM32151-RA	BgiM32151	2.48629	1.314	0.4056	-1.30187	serine-rich adhesin for platelets	mRNA
BgiM30306-RA	BgiM30306	0.183742	-2.44425	14.1162	3.81928	serine-rich adhesin for platelets	mRNA
BgiM04901-RA	BgiM04901	0.0274639	-5.18632	50.4371	5.65641	serine/threonine-protein kinase stk11	mRNA
BgiM29134-RA	BgiM29134	16.4542	4.04038	0.325952	-1.61727	sialin-like isoform X2	mRNA
BgiM18893-RA	BgiM18893	4.02504	2.009	0.23651	-2.08003	sodium- and chloride-dependent glycine transporter 1	mRNA
BgiM33750-RA	BgiM33750	0.050279	-4.3139	0.303519	-1.72014	Sodium- and chloride-dependent glycine transporter 2	mRNA
BgiM21748-RA	BgiM21748	2.44189	1.288	0.438448	-1.18952	Sodium/potassium-transporting ATPase subunit beta-2	mRNA
BgiM16951-RA	BgiM16951	0.247356	-2.01534	37.2934	5.22085	solute carrier family 12 member 4	mRNA
BgiM17577-RA	BgiM17577	0.254258	-1.97563	8.07194	3.01292	solute carrier family 2 facilitated glucose transporter member 2	mRNA
BgiM36310-RA	BgiM36310	0.215436	-2.21467	16.9833	4.08605	Somatostatin receptor type 2	mRNA
BgiM04767-RA	BgiM04767	0.296475	-1.75402	4.41495	2.1424	sphingomyelin synthase-related 1	mRNA
BgiM08399-RA	BgiM08399	0.436174	-1.19702	3.62013	1.85604	sphingosine-1-phosphate phosphatase 2	mRNA
BgiM33698-RA	BgiM33698	0.273651	-1.86959	12.9288	3.69251	stabilin-2-like isoform X2	mRNA
BgiM32002-RA	BgiM32002	0.242199	-2.04573	11.1316	3.47659	stimulated by retinoic acid 6 protein	mRNA
BgiM05367-RA	BgiM05367	0.228516	-2.12963	21.0622	4.39658	substance-K receptor	mRNA
BgiM29421-RA	BgiM29421	2.26419	1.179	0.245557	-2.02587	sulfatase-modifying factor 2	mRNA
BgiM12817-RA	BgiM12817	0.284297	-1.81453	12.2571	3.61554	synaptonemal complex central element protein 2	mRNA
BgiM27283-RA	BgiM27283	0.233676	-2.09742	5.04949	2.33614	T-box transcription factor tbx1	mRNA
BgiM24901-RA	BgiM24901	0.27126	-1.88225	17.4456	4.12479	telomere repeats-binding bouquet formation protein 1	mRNA
BgiM10964-RA	BgiM10964	0.356528	-1.48791	3.85824	1.94794	THUMP domain-containing protein 3	mRNA
BgiM16463-RA	BgiM16463	0.277357	-1.85018	13.9711	3.80437	tolloid-like protein 2	mRNA
BgiM28640-RA	BgiM28640	0.346394	-1.52951	6.16619	2.62438	transcription factor HES-4-A	mRNA
BgiM00218-RA	BgiM00218	0.262871	-1.92757	12.9125	3.6907	transient receptor potential cation channel subfamily M member-like 2	mRNA
BgiM17444-RA	BgiM17444	0.24108	-2.05242	14.3079	3.83874	tropomyosin	mRNA
BgiM26071-RA	BgiM26071	0.372256	-1.42563	0.391777	-1.3519	uridine phosphorylase 1	mRNA
BgiM16808-RA	BgiM16808	0.33457	-1.57962	2.73635	1.45225	Vacuolar protein sorting-associated protein 4A	mRNA
BgiM12520-RA	BgiM12520	0.0594567	-4.07202	21.8333	4.44846	vitellogenin-4	mRNA
BgiM27983-RA	BgiM27983	0.2713	-1.88204	12.4473	3.63776	zinc finger MYND domain-containing protein 12	mRNA
BgiM33215-RA	BgiM33215	0.250565	-1.99674	22.9241	4.51879	zinc finger protein 729	mRNA
BgiM18265-RA	BgiM18265	0.277716	-1.84832	5.49176	2.45727	zinc finger protein ush	mRNA

## Sheet: d-8-40 dpi only
Table S10. Summary of the differentially expressed genes in the iM line infected with D. potomaca at different time point
Transcript ID	GeneID	FC(iM line vs. Dp_8dpi)	log2FC(iM line vs. Dp_8dpi)	FC(iM line vs. Dp_40dpi)	log2FC(iM line vs. Dp_40dpi)	Annotation	Transcript Type
BgiM30144-RA	BgiM30144	2.18608	1.12835	0.469812	-1.08985	23 kDa integral membrane protein	mRNA
BgiM16334-RA	BgiM16334	0.222117	-2.17061	7.41241	2.88994	A disintegrin and metalloproteinase with thrombospondin motifs 7	mRNA
BgiM00035-RA	BgiM00035	0.238385	-2.06864	7.93489	2.98821	acetylcholine receptor subunit alpha-L1	mRNA
BgiM17269-RA	BgiM17269	2.12609	1.0882	2.64009	1.40059	adenylate cyclase type 2	mRNA
BgiM24842-RA	BgiM24842	2.94109	1.55635	2.1275	1.08916	ADP-ribosylation factor	mRNA
BgiM18797-RA	BgiM18797	0.172225	-2.53764	9.77427	3.28899	ankyrin repeat and KH domain-containing protein 1	mRNA
BgiM04336-RA	BgiM04336	2.32932	1.21991	0.427814	-1.22494	ATP-binding cassette sub-family A member 1	mRNA
BgiM17785-RA	BgiM17785	2.33239	1.22181	3.43552	1.78053	balbiani ring protein 3	mRNA
BgiM19819-RA	BgiM19819	0.210228	-2.24997	13.7468	3.78102	cadherin EGF LAG seven-pass G-type receptor 2	mRNA
BgiM25102-RA	BgiM25102	0.238905	-2.06549	55.1209	5.78453	carbohydrate sulfotransferase 5	mRNA
BgiM13940-RA	BgiM13940	2.26103	1.17698	0.400507	-1.3201	cis-aconitate decarboxylase	mRNA
BgiM30037-RA	BgiM30037	13.324	3.73596	16.6032	4.05339	dermatopontin 2	mRNA
BgiM30036-RA	BgiM30036	20.3731	4.3486	17.6392	4.14071	dermatopontin 2	mRNA
BgiM03668-RA	BgiM03668	0.125804	-2.99075	10.1521	3.3437	dynein regulatory complex subunit 7	mRNA
BgiM27671-RA	BgiM27671	0.23244	-2.10507	15.4542	3.94993	F-box only protein 39-like isoform X3	mRNA
BgiM12861-RA	BgiM12861	2.65418	1.40827	0.386256	-1.37237	ferric-chelate reductase 1	mRNA
BgiM12282-RA	BgiM12282	0.46524	-1.10395	2.42963	1.28073	fucolectin-4	mRNA
BgiM24656-RA	BgiM24656	0.473468	-1.07866	0.242045	-2.04665	glutathione S-transferase 7	mRNA
BgiM17413-RA	BgiM17413	0.324414	-1.62409	0.299213	-1.74075	glutathione S-transferase omega-1	mRNA
BgiM01474-RA	BgiM01474	0.345779	-1.53208	4.98445	2.31743	glycerophosphocholine acyltransferase	mRNA
BgiM26025-RA	BgiM26025	3.46809	1.79414	4.51966	2.17622	green-sensitive opsin	mRNA
BgiM11216-RA	BgiM11216	0.224163	-2.15738	45.7857	5.51683	haemoglobin type 1	mRNA
BgiM07382-RA	BgiM07382	0.25603	-1.96562	17.4747	4.12719	histone-lysine N-methyltransferase SETMAR	mRNA
BgiM30030-RA	BgiM30030	2.31828	1.21306	2.34421	1.2291	lectin BRA-3	mRNA
BgiM03753-RA	BgiM03753	0.473048	-1.07994	0.315133	-1.66597	melanotransferrin-like isoform X1	mRNA
BgiM09707-RA	BgiM09707	0.360716	-1.47107	59.2896	5.88971	metabotropic glutamate receptor 7	mRNA
BgiM35579-RA	BgiM35579	0.294552	-1.7634	11.7514	3.55476	multiple epidermal growth factor-like domains protein 10	mRNA
BgiM35359-RA	BgiM35359	2.46835	1.30355	0.379975	-1.39602	NA	mRNA
BgiM34502-RA	BgiM34502	2.18991	1.13087	2.61204	1.38518	NA	mRNA
BgiM34412-RA	BgiM34412	2.73253	1.45023	0.257019	-1.96005	NA	mRNA
BgiM33586-RA	BgiM33586	58.4836	5.86996	0.0678655	-3.88118	NA	mRNA
BgiM33355-RA	BgiM33355	2.61337	1.38591	0.43944	-1.18626	NA	mRNA
BgiM27985-RA	BgiM27985	2.01133	1.00815	2.53545	1.34224	NA	mRNA
BgiM27615-RA	BgiM27615	0.251923	-1.98894	0.0919617	-3.44282	NA	mRNA
BgiM25948-RA	BgiM25948	3.15519	1.65773	4.01913	2.00688	NA	mRNA
BgiM25086-RA	BgiM25086	0.254268	-1.97558	8.91118	3.15562	NA	mRNA
BgiM22643-RA	BgiM22643	0.227218	-2.13785	5.21378	2.38233	NA	mRNA
BgiM20942-RA	BgiM20942	0.240008	-2.05884	11.4586	3.51836	NA	mRNA
BgiM20414-RA	BgiM20414	0.270873	-1.88431	9.82327	3.2962	NA	mRNA
BgiM17551-RA	BgiM17551	4.39771	2.13675	0.331939	-1.59101	NA	mRNA
BgiM17428-RA	BgiM17428	3.14667	1.65383	4.2743	2.09569	NA	mRNA
BgiM17410-RA	BgiM17410	4.28964	2.10086	2.92362	1.54776	NA	mRNA
BgiM14128-RA	BgiM14128	11.0382	3.46443	23.3104	4.5429	NA	mRNA
BgiM10903-RA	BgiM10903	8.24368	3.04329	3.61553	1.85421	NA	mRNA
BgiM09104-RA	BgiM09104	0.193676	-2.36828	16.7485	4.06596	NA	mRNA
BgiM05339-RA	BgiM05339	3.96653	1.98788	0.295428	-1.75912	neuronal acetylcholine receptor subunit alpha-6	mRNA
BgiM21443-RA	BgiM21443	0.311807	-1.68128	0.167693	-2.57611	pirin	mRNA
BgiM09721-RA	BgiM09721	0.426929	-1.22793	0.120799	-3.04932	prostaglandin reductase 1	mRNA
BgiM06754-RA	BgiM06754	2.36803	1.24369	2.55484	1.35324	protocadherin Fat 4	mRNA
BgiM20309-RA	BgiM20309	0.412102	-1.27893	2.21607	1.148	Schlafen-like protein 1	mRNA
BgiM11529-RA	BgiM11529	0.267194	-1.90404	3.39723	1.76436	solute carrier family 26 member 6	mRNA
BgiM27207-RA	BgiM27207	0.245116	-2.02846	3.68439	1.88143	spermidine synthase-like isoform X2	mRNA
BgiM12478-RA	BgiM12478	0.452362	-1.14445	2.69537	1.43048	synaptonemal complex protein 2	mRNA
BgiM19627-RA	BgiM19627	10.6123	3.40766	13.169	3.71908	TLR cluster1 member 11	mRNA
BgiM20270-RA	BgiM20270	38.1981	5.25543	4.0355	2.01275	tyrosinase-like protein tyr-1	mRNA
BgiM12206-RA	BgiM12206	2.60915	1.38358	2.02254	1.01617	U-scoloptoxin(16)-Cw1a	mRNA
BgiM03423-RA	BgiM03423	2.56667	1.3599	2.13576	1.09475	very long-chain acyl-CoA synthetase	mRNA
BgiM22328-RA	BgiM22328	3.74726	1.90584	3.4138	1.77138	zinc metalloproteinase nas-13	mRNA

## Sheet: e-2 dpi only
Table S10. Summary of the differentially expressed genes in the iM line infected with D. potomaca at different time point
Transcript ID	GeneID	FC(iM line vs. Dp_2dpi)	log2FC(iM line vs. Dp_2dpi)	Annotation	Transcript Type
BgiM32896-RA	BgiM32896	0.1032	-3.27648	2-hydroxyacylsphingosine 1-beta-galactosyltransferase	mRNA
BgiM35790-RA	BgiM35790	11.2784	3.4955	3-[(3aS 4S 7aS)-7a-methyl-1 5-dioxo-octahydro-1H-inden-4-yl]propanoyl:CoA ligase	mRNA
BgiM04123-RA	BgiM04123	9.52496	3.25171	4-aminobutyrate aminotransferase mitochondrial	mRNA
BgiM06035-RA	BgiM06035	0.00527549	-7.56648	4-aminobutyrate aminotransferase mitochondrial-like isoform X1	mRNA
BgiM03465-RA	BgiM03465	4.60354	2.20274	5p-AMP-activated protein kinase subunit gamma-2	mRNA
BgiM04875-RA	BgiM04875	0.0768067	-3.70262	60S ribosomal protein L36a	mRNA
BgiM19948-RA	BgiM19948	0.462419	-1.11273	78 kDa glucose-regulated protein	mRNA
BgiM34491-RA	BgiM34491	3.28177	1.71447	A disintegrin and metalloproteinase with thrombospondin motifs 17	mRNA
BgiM14527-RA	BgiM14527	0.315301	-1.6652	A disintegrin and metalloproteinase with thrombospondin motifs 7	mRNA
BgiM20768-RA	BgiM20768	0.00445476	-7.81044	A disintegrin and metalloproteinase with thrombospondin motifs 9	mRNA
BgiM20769-RA	BgiM20769	0.00102577	-9.92908	A disintegrin and metalloproteinase with thrombospondin motifs 9	mRNA
BgiM20767-RA	BgiM20767	0.000758341	-10.3649	A disintegrin and metalloproteinase with thrombospondin motifs 9	mRNA
BgiM22954-RA	BgiM22954	0.0504418	-4.30924	acid ceramidase	mRNA
BgiM17083-RA	BgiM17083	4.26254	2.09171	Acid phosphatase type 7	mRNA
BgiM04621-RA	BgiM04621	0.0272379	-5.19824	acidic mammalian chitinase	mRNA
BgiM12118-RA	BgiM12118	0.0595217	-4.07044	actin cytoplasmic	mRNA
BgiM13297-RA	BgiM13297	0.0106505	-6.55293	actin cytoplasmic type 5	mRNA
BgiM26760-RA	BgiM26760	0.478042	-1.06479	actin-85C-like isoform X2	mRNA
BgiM08047-RA	BgiM08047	0.454796	-1.13671	activator of 90 kDa heat shock protein ATPase 1	mRNA
BgiM09194-RA	BgiM09194	2.50246	1.32335	actophorin	mRNA
BgiM13428-RA	BgiM13428	0.0027613	-8.50044	Acylcarnitine hydrolase	mRNA
BgiM16947-RA	BgiM16947	0.0698164	-3.84029	acyloxyacyl hydrolase	mRNA
BgiM00106-RA	BgiM00106	0.151293	-2.72458	ADAM 17-like protease	mRNA
BgiM18395-RA	BgiM18395	0.0247671	-5.33543	adenosine deaminase AGSA	mRNA
BgiM18396-RA	BgiM18396	0.110861	-3.17318	adenosine deaminase CECR1	mRNA
BgiM18376-RA	BgiM18376	0.0986004	-3.34226	adenosine deaminase cecr1	mRNA
BgiM13992-RA	BgiM13992	2.43879	1.28617	adipocyte plasma membrane-associated protein	mRNA
BgiM34095-RA	BgiM34095	4.339	2.11736	AIG	mRNA
BgiM34120-RA	BgiM34120	0.0617092	-4.01837	AIG	mRNA
BgiM15104-RA	BgiM15104	2.92123	1.54657	alcohol dehydrogenase [acceptor]	mRNA
BgiM07088-RA	BgiM07088	0.0988104	-3.33919	aldose 1-epimerase	mRNA
BgiM28711-RA	BgiM28711	0.0103021	-6.60092	alkaline phosphatase	mRNA
BgiM30686-RA	BgiM30686	2.00247	1.00178	alpha-(1 3)-fucosyltransferase C	mRNA
BgiM30885-RA	BgiM30885	0.239629	-2.06113	alpha-(1 3)-fucosyltransferase C	mRNA
BgiM21590-RA	BgiM21590	0.0201743	-5.63134	alpha-amylase	mRNA
BgiM21625-RA	BgiM21625	0.0197357	-5.66305	alpha-amylase	mRNA
BgiM21725-RA	BgiM21725	0.0151583	-6.04375	alpha-amylase	mRNA
BgiM21621-RA	BgiM21621	0.011834	-6.40092	Alpha-amylase A type-1/2	mRNA
BgiM21503-RA	BgiM21503	0.00656773	-7.25039	Alpha-amylase A type-1/2	mRNA
BgiM21622-RA	BgiM21622	0.00502949	-7.63537	Alpha-amylase A type-1/2	mRNA
BgiM21501-RA	BgiM21501	0.00156385	-9.32068	alpha-amylase-like isoform X1	mRNA
BgiM09805-RA	BgiM09805	0.0889391	-3.49104	alpha-glucosidase YihQ	mRNA
BgiM08378-RA	BgiM08378	0.0147768	-6.08052	alpha-N-acetylgalactosamine-specific lectin-like isoform X1	mRNA
BgiM22847-RA	BgiM22847	0.0096115	-6.70102	alpha-N-acetylgalactosaminidase	mRNA
BgiM35867-RA	BgiM35867	2.44337	1.28887	alpha-protein kinase 1	mRNA
BgiM26513-RA	BgiM26513	2.3593	1.23836	amine oxidase	mRNA
BgiM00689-RA	BgiM00689	0.0751654	-3.73379	amine oxidase	mRNA
BgiM15500-RA	BgiM15500	0.0539083	-4.21335	amino acid transporter ANTL1-like isoform X2	mRNA
BgiM24186-RA	BgiM24186	2.3143	1.21058	ammonium transporter Amt1	mRNA
BgiM30409-RA	BgiM30409	3.14682	1.65389	ammonium transporter Rh type A-like X2	mRNA
BgiM30649-RA	BgiM30649	2.42102	1.27562	amyloid beta A4 protein	mRNA
BgiM01283-RA	BgiM01283	2.60689	1.38233	angiotensin-converting enzyme	mRNA
BgiM18770-RA	BgiM18770	0.473453	-1.07871	ankyrin repeat and KH domain-containing protein 1	mRNA
BgiM19695-RA	BgiM19695	0.126275	-2.98536	ankyrin repeat and KH domain-containing protein mask	mRNA
BgiM24276-RA	BgiM24276	2.2703	1.18288	ankyrin repeat domain-containing protein 17	mRNA
BgiM16513-RA	BgiM16513	0.0856966	-3.54462	ankyrin repeat protein	mRNA
BgiM31392-RA	BgiM31392	0.0263188	-5.24776	ankyrin repeat protein	mRNA
BgiM03492-RA	BgiM03492	0.00653012	-7.25867	Anti-sigma-I factor RsgI6	mRNA
BgiM03496-RA	BgiM03496	0.002688	-8.53925	Anti-sigma-I factor RsgI6	mRNA
BgiM12298-RA	BgiM12298	0.0532441	-4.23124	antigen b membrane protein	mRNA
BgiM09896-RA	BgiM09896	3.91803	1.97013	antistasin	mRNA
BgiM13076-RA	BgiM13076	0.0864632	-3.53177	apolipoprotein B-100	mRNA
BgiM35344-RA	BgiM35344	0.386454	-1.37163	arf-GAP with SH3 domain ANK repeat and PH domain-containing protein 2	mRNA
BgiM10040-RA	BgiM10040	0.0407998	-4.61529	Arrestin domain-containing protein 3	mRNA
BgiM10041-RA	BgiM10041	0.0330637	-4.91861	arrestin domain-containing protein 3	mRNA
BgiM20428-RA	BgiM20428	0.0143961	-6.11818	arylsulfatase B	mRNA
BgiM20427-RA	BgiM20427	0.0157832	-5.98546	arylsulfatase I	mRNA
BgiM09244-RA	BgiM09244	0.191569	-2.38406	ATP-binding cassette sub- D member 4	mRNA
BgiM09097-RA	BgiM09097	0.0420714	-4.57102	ATP-binding cassette sub- G member 5	mRNA
BgiM07354-RA	BgiM07354	0.0541752	-4.20622	ATP-binding cassette sub- G member 8	mRNA
BgiM19196-RA	BgiM19196	0.258002	-1.95455	ATP-binding cassette sub-family A member 2	mRNA
BgiM18868-RA	BgiM18868	0.327327	-1.6112	ATP-dependent DNA helicase Q4	mRNA
BgiM29246-RA	BgiM29246	0.396814	-1.33347	ATPase family AAA domain-containing protein 3	mRNA
BgiM35763-RA	BgiM35763	3.60185	1.84874	atrial natriuretic peptide receptor 1	mRNA
BgiM04501-RA	BgiM04501	0.0724404	-3.78706	autocrine proliferation repressor protein A	mRNA
BgiM04497-RA	BgiM04497	0.0671836	-3.89575	autocrine proliferation repressor protein A	mRNA
BgiM04496-RA	BgiM04496	0.0524755	-4.25221	autocrine proliferation repressor protein A-like isoform X1	mRNA
BgiM16554-RA	BgiM16554	2.00981	1.00706	Baculoviral IAP repeat-containing protein 7-B	mRNA
BgiM22706-RA	BgiM22706	3.67626	1.87824	balbiani ring protein 3	mRNA
BgiM19759-RA	BgiM19759	0.056061	-4.15686	band 7 protein isoform X1	mRNA
BgiM18887-RA	BgiM18887	0.0165552	-5.91657	basic phospholipase A2	mRNA
BgiM18910-RA	BgiM18910	4.05743	2.02057	basic phospholipase A2 CM-III	mRNA
BgiM09283-RA	BgiM09283	0.0708828	-3.81842	battenin	mRNA
BgiM23720-RA	BgiM23720	0.0214441	-5.54327	battenin-like isoform X1	mRNA
BgiM30182-RA	BgiM30182	20.2023	4.33645	Bestrophin-3	mRNA
BgiM17812-RA	BgiM17812	0.0796642	-3.64993	Beta-1 3-glucan-binding protein	mRNA
BgiM27641-RA	BgiM27641	0.0345133	-4.8567	beta-1 3-glucan-binding protein	mRNA
BgiM17813-RA	BgiM17813	0.00632452	-7.30483	beta-1 3-glucan-binding protein	mRNA
BgiM17810-RA	BgiM17810	0.00480817	-7.7003	beta-1 3-glucan-binding protein-like isoform X3	mRNA
BgiM01971-RA	BgiM01971	2.29451	1.19818	beta-1 3-glucosyltransferase beta3glc-t beta-3-glycosyltransferase	mRNA
BgiM05143-RA	BgiM05143	2.82526	1.49838	beta-1 3-N-acetylglucosaminyltransferase lunatic fringe-like isoform X1	mRNA
BgiM27870-RA	BgiM27870	0.0149571	-6.06303	beta-D-xylosidase 2 isoform X2	mRNA
BgiM27871-RA	BgiM27871	0.00341962	-8.19195	beta-D-xylosidase 7	mRNA
BgiM27642-RA	BgiM27642	0.00770584	-7.01983	beta-glucan recognition protein	mRNA
BgiM32187-RA	BgiM32187	2.7319	1.4499	beta-hexosaminidase	mRNA
BgiM20497-RA	BgiM20497	0.0334856	-4.90032	beta-hexosaminidase subunit beta	mRNA
BgiM25966-RA	BgiM25966	0.00291135	-8.4241	beta-mannosidase	mRNA
BgiM15746-RA	BgiM15746	0.101747	-3.29694	Bg selectin 1	mRNA
BgiM29539-RA	BgiM29539	0.00663426	-7.23585	Bg selectin 1	mRNA
BgiM15748-RA	BgiM15748	0.00576633	-7.43813	Bg selectin 1	mRNA
BgiM15076-RA	BgiM15076	0.00334273	-8.22476	Bg selectin 1	mRNA
BgiM18317-RA	BgiM18317	0.0128187	-6.2856	BgMCR2.p1	mRNA
BgiM29799-RA	BgiM29799	2.2095	1.14372	BgMFREP12.3	mRNA
BgiM29704-RA	BgiM29704	2.80436	1.48767	BgMFREP17.2	mRNA
BgiM29808-RA	BgiM29808	7.48882	2.90474	BgMFREP22.4	mRNA
BgiM25213-RA	BgiM25213	0.00123932	-9.65624	BgMFREP24	mRNA
BgiM29687-RA	BgiM29687	2.78305	1.47667	BgMFREP27.1	mRNA
BgiM32055-RA	BgiM32055	9.88684	3.30551	BgMsFReDn4	mRNA
BgiM22979-RA	BgiM22979	0.268133	-1.89898	BgTEP2.p1	mRNA
BgiM27734-RA	BgiM27734	0.468118	-1.09506	bis(5p-nucleosyl)-tetraphosphatase PrpE [asymmetrical]	mRNA
BgiM10171-RA	BgiM10171	2.0043	1.0031	bone morphogenetic protein 1	mRNA
BgiM25801-RA	BgiM25801	0.0164642	-5.92452	bone morphogenetic protein 1	mRNA
BgiM06217-RA	BgiM06217	0.0188957	-5.7258	BPTI/Kunitz domain-containing protein 4	mRNA
BgiM00482-RA	BgiM00482	0.482253	-1.05214	breast cancer type 1 susceptibility protein	mRNA
BgiM00483-RA	BgiM00483	0.357096	-1.48561	breast cancer type 1 susceptibility protein	mRNA
BgiM29156-RA	BgiM29156	0.259196	-1.94789	C-factor	mRNA
BgiM29157-RA	BgiM29157	0.159539	-2.64802	C-factor	mRNA
BgiM29538-RA	BgiM29538	0.0935031	-3.41884	C-type lectin	mRNA
BgiM29542-RA	BgiM29542	0.061125	-4.03209	C-type lectin domain family 3 member A-like isoform X2	mRNA
BgiM29800-RA	BgiM29800	32.9781	5.04344	C-type lectin domain family 6 member A	mRNA
BgiM29780-RA	BgiM29780	7.21827	2.85165	C-type lectin-related protein 1	mRNA
BgiM06680-RA	BgiM06680	0.107103	-3.22293	cadherin-23	mRNA
BgiM06681-RA	BgiM06681	0.025494	-5.2937	cadherin-related family member 1	mRNA
BgiM18564-RA	BgiM18564	0.0015272	-9.3549	calcium binding protein 1	mRNA
BgiM23242-RA	BgiM23242	0.010164	-6.62038	calcium binding protein 2	mRNA
BgiM23236-RA	BgiM23236	0.00893524	-6.80628	calcium binding protein 2	mRNA
BgiM23233-RA	BgiM23233	0.00520153	-7.58685	calcium binding protein 2	mRNA
BgiM23232-RA	BgiM23232	0.00111705	-9.80609	calcium binding protein 2	mRNA
BgiM10851-RA	BgiM10851	3.22593	1.68972	calcium-activated chloride channel regulator 4 30 kda form	mRNA
BgiM10849-RA	BgiM10849	2.40134	1.26384	calcium-activated chloride channel regulator 4 30 kda form	mRNA
BgiM18303-RA	BgiM18303	0.436297	-1.19662	calcium-dependent protein kinase 5	mRNA
BgiM09565-RA	BgiM09565	0.127667	-2.96954	calmodulin-A	mRNA
BgiM18569-RA	BgiM18569	0.0128064	-6.28699	calmodulin-like protein 5 isoform X1	mRNA
BgiM18561-RA	BgiM18561	0.00388294	-8.00864	calmodulin-like protein 5 isoform X1	mRNA
BgiM18559-RA	BgiM18559	0.00202862	-8.94529	calmodulin-like protein 5 isoform X1	mRNA
BgiM18563-RA	BgiM18563	0.00117129	-9.73769	calmodulin-like protein 5 isoform X2	mRNA
BgiM07860-RA	BgiM07860	13.5579	3.76106	calpain-B-like isoform X10	mRNA
BgiM01180-RA	BgiM01180	0.113318	-3.14155	cAMP-dependent protein kinase catalytic subunit	mRNA
BgiM18443-RA	BgiM18443	0.009662	-6.69346	cAMP-regulated D2 protein	mRNA
BgiM30376-RA	BgiM30376	20.4318	4.35275	carbohydrate sulfotransferase 10-like isoform X1	mRNA
BgiM32092-RA	BgiM32092	2.83526	1.50348	carbohydrate sulfotransferase 11	mRNA
BgiM13851-RA	BgiM13851	18.2742	4.19174	carbohydrate-binding module family 14 protein	mRNA
BgiM29200-RA	BgiM29200	0.178837	-2.48328	carboxypeptidase D	mRNA
BgiM32840-RA	BgiM32840	2.06556	1.04654	cartilage intermediate layer protein 1	mRNA
BgiM17204-RA	BgiM17204	0.02052	-5.60683	cartilage matrix protein	mRNA
BgiM28934-RA	BgiM28934	2.48099	1.31091	Caspase-7	mRNA
BgiM34833-RA	BgiM34833	0.0628508	-3.99193	cathepsin B	mRNA
BgiM20712-RA	BgiM20712	0.0254346	-5.29706	cathepsin L1	mRNA
BgiM35586-RA	BgiM35586	0.00912043	-6.77668	cathepsin L1	mRNA
BgiM24272-RA	BgiM24272	0.00764534	-7.0312	cathepsin L1	mRNA
BgiM35581-RA	BgiM35581	0.00653885	-7.25675	cathepsin L1	mRNA
BgiM24266-RA	BgiM24266	0.00516144	-7.59801	cathepsin-L-like cysteine peptidase	mRNA
BgiM02950-RA	BgiM02950	0.0518131	-4.27054	cation-dependent mannose-6-phosphate receptor	mRNA
BgiM03820-RA	BgiM03820	0.0151551	-6.04405	Cation-dependent mannose-6-phosphate receptor	mRNA
BgiM02948-RA	BgiM02948	0.0440819	-4.50367	cation-dependent mannose-6-phosphate receptor-like isoform X1	mRNA
BgiM02949-RA	BgiM02949	0.00560369	-7.47941	cation-dependent mannose-6-phosphate receptor-like isoform X1	mRNA
BgiM29442-RA	BgiM29442	0.0350019	-4.83642	cation-transporting ATPase 13A3	mRNA
BgiM29057-RA	BgiM29057	4.33573	2.11627	Cationic amino acid transporter 4	mRNA
BgiM08365-RA	BgiM08365	0.0696725	-3.84327	CD302 antigen	mRNA
BgiM31412-RA	BgiM31412	2.90581	1.53894	cell adhesion molecule 2	mRNA
BgiM17646-RA	BgiM17646	190.183	7.57125	cell wall protein DAN4	mRNA
BgiM33490-RA	BgiM33490	39.3222	5.29727	cell wall protein DAN4	mRNA
BgiM33494-RA	BgiM33494	36.7214	5.19855	cell wall protein DAN4	mRNA
BgiM33489-RA	BgiM33489	31.6657	4.98485	cell wall protein DAN4	mRNA
BgiM33491-RA	BgiM33491	27.4966	4.78118	cell wall protein DAN4	mRNA
BgiM33496-RA	BgiM33496	17.5818	4.13601	cell wall protein DAN4	mRNA
BgiM17645-RA	BgiM17645	15.9328	3.99393	cell wall protein DAN4	mRNA
BgiM03023-RA	BgiM03023	0.018172	-5.78214	cell wall protein DAN4	mRNA
BgiM18728-RA	BgiM18728	0.391787	-1.35186	centromere protein L	mRNA
BgiM23527-RA	BgiM23527	28.5515	4.83549	Chitin binding domain containng protein	mRNA
BgiM33826-RA	BgiM33826	0.0977835	-3.35427	chitin synthase 6	mRNA
BgiM15130-RA	BgiM15130	0.0795576	-3.65186	chlorophyllase-1	mRNA
BgiM24655-RA	BgiM24655	0.018579	-5.75019	cholinesterase	mRNA
BgiM35168-RA	BgiM35168	0.0131993	-6.24339	cholinesterase 1-like isoform X1	mRNA
BgiM18470-RA	BgiM18470	56.3883	5.81732	chymotrypsinogen A	mRNA
BgiM19135-RA	BgiM19135	0.0304808	-5.03595	clavaminate synthase-like protein	mRNA
BgiM18731-RA	BgiM18731	2.31923	1.21364	clumping factor B	mRNA
BgiM29411-RA	BgiM29411	0.475847	-1.07143	coiled-coil domain-containing protein 150-like isoform X1	mRNA
BgiM21794-RA	BgiM21794	0.032289	-4.95281	coiled-coil domain-containing protein 186	mRNA
BgiM35336-RA	BgiM35336	0.443262	-1.17377	coiled-coil domain-containing protein 43	mRNA
BgiM15962-RA	BgiM15962	0.479484	-1.06045	coiled-coil domain-containing protein 58	mRNA
BgiM24515-RA	BgiM24515	2.11102	1.07794	collagen alpha-1(XII) chain	mRNA
BgiM08824-RA	BgiM08824	0.0496737	-4.33138	collagen alpha-1(XII) chain	mRNA
BgiM08834-RA	BgiM08834	0.0402695	-4.63417	collagen alpha-1(XII) chain	mRNA
BgiM18649-RA	BgiM18649	0.0147844	-6.07978	collagen alpha-1(XII) chain	mRNA
BgiM08825-RA	BgiM08825	0.00780736	-7.00095	collagen alpha-1(XII) chain	mRNA
BgiM08833-RA	BgiM08833	0.00123003	-9.66709	collagen alpha-1(XIV) chain	mRNA
BgiM26361-RA	BgiM26361	5.91725	2.56493	Collagen alpha-4(VI) chain	mRNA
BgiM33015-RA	BgiM33015	0.0288289	-5.11634	complement C1q-like protein 3	mRNA
BgiM26326-RA	BgiM26326	0.025431	-5.29727	contactin	mRNA
BgiM35122-RA	BgiM35122	2.40117	1.26374	cornifelin	mRNA
BgiM00782-RA	BgiM00782	4.5879	2.19783	corticotropin-releasing factor receptor 2	mRNA
BgiM09126-RA	BgiM09126	0.0564413	-4.1471	cystatin-like protein precursor	mRNA
BgiM02927-RA	BgiM02927	0.0728817	-3.7783	cysteine and tyrosine-rich protein 1-like isoform X2	mRNA
BgiM07207-RA	BgiM07207	3.78002	1.91839	cysteine-rich motor neuron 1 protein	mRNA
BgiM24354-RA	BgiM24354	0.0373002	-4.74467	cysteine-rich motor neuron 1 protein	mRNA
BgiM25207-RA	BgiM25207	0.021453	-5.54267	cystine knot toxin	mRNA
BgiM27505-RA	BgiM27505	0.48399	-1.04695	cytochrome P450 2D20	mRNA
BgiM07025-RA	BgiM07025	14.7844	3.88601	cytochrome P450 2E1	mRNA
BgiM10867-RA	BgiM10867	0.0110625	-6.49817	cytochrome P450 2F3	mRNA
BgiM29046-RA	BgiM29046	2.80708	1.48907	cytochrome P450 2U1-like isoform X1	mRNA
BgiM10767-RA	BgiM10767	0.0357479	-4.806	cytochrome P450 3A11	mRNA
BgiM27716-RA	BgiM27716	5.81819	2.54057	D-arabinono-1 4-lactone oxidase	mRNA
BgiM27244-RA	BgiM27244	3.68206	1.88051	DBH-like monooxygenase protein 1	mRNA
BgiM27351-RA	BgiM27351	0.0963523	-3.37554	DBH-like monooxygenase protein 1	mRNA
BgiM00773-RA	BgiM00773	0.00704891	-7.14838	DEC-3	mRNA
BgiM00775-RA	BgiM00775	0.00342113	-8.19131	DEC-3	mRNA
BgiM00777-RA	BgiM00777	0.00115974	-9.75199	DEC-3	mRNA
BgiM27185-RA	BgiM27185	801.387	9.64635	deleted in malignant brain tumors 1 protein	mRNA
BgiM25790-RA	BgiM25790	0.00728929	-7.10001	Deleted in malignant brain tumors 1 protein	mRNA
BgiM16332-RA	BgiM16332	0.101747	-3.29694	deleted in malignant brain tumors 1 protein-like isoform X1	mRNA
BgiM11832-RA	BgiM11832	0.385332	-1.37583	delta-like protein C isoform X1	mRNA
BgiM34156-RA	BgiM34156	0.478457	-1.06354	deoxyuridine 5p-triphosphate nucleotidohydrolase	mRNA
BgiM35171-RA	BgiM35171	0.481774	-1.05357	diacylglycerol kinase theta	mRNA
BgiM22655-RA	BgiM22655	56.5508	5.82148	dipeptidase 1	mRNA
BgiM08498-RA	BgiM08498	2.78697	1.4787	disintegrin and metalloproteinase domain-containing protein 10	mRNA
BgiM25697-RA	BgiM25697	0.0649136	-3.94533	disrupted in renal carcinoma protein 2	mRNA
BgiM25699-RA	BgiM25699	0.062334	-4.00384	disrupted in renal carcinoma protein 2 isoform X2	mRNA
BgiM33016-RA	BgiM33016	0.0413646	-4.59546	DNA double-strand break repair Rad50 ATPase	mRNA
BgiM07116-RA	BgiM07116	0.497254	-1.00795	DNA-binding protein c1d	mRNA
BgiM23804-RA	BgiM23804	2.07018	1.04975	DNA-binding protein D-ETS-4-like isoform X1	mRNA
BgiM26444-RA	BgiM26444	0.114012	-3.13274	DSC-2	mRNA
BgiM26437-RA	BgiM26437	0.0301805	-5.05024	DSC-2	mRNA
BgiM34152-RA	BgiM34152	0.019434	-5.68527	DSC-2	mRNA
BgiM34039-RA	BgiM34039	0.0179054	-5.80346	DSC-2	mRNA
BgiM34154-RA	BgiM34154	0.00924145	-6.75767	DSC-2	mRNA
BgiM26434-RA	BgiM26434	0.00289068	-8.43437	DSC-2	mRNA
BgiM27674-RA	BgiM27674	0.246982	-2.01752	Dynein heavy chain 10 axonemal	mRNA
BgiM09577-RA	BgiM09577	0.272591	-1.87519	Dynein heavy chain 6 axonemal	mRNA
BgiM19693-RA	BgiM19693	0.0235539	-5.40789	E3 ubiquitin-protein ligase MIB2	mRNA
BgiM19692-RA	BgiM19692	0.0227447	-5.45832	E3 ubiquitin-protein ligase MIB2	mRNA
BgiM26528-RA	BgiM26528	0.118801	-3.07339	early nodulin-75	mRNA
BgiM21880-RA	BgiM21880	2.44154	1.28779	ecdysone-induced protein 74EF	mRNA
BgiM24652-RA	BgiM24652	0.0753031	-3.73115	ectoine dioxygenase	mRNA
BgiM12302-RA	BgiM12302	0.0259455	-5.26837	EF-hand domain-containing protein D1	mRNA
BgiM35803-RA	BgiM35803	0.00404512	-7.9496	EF-hand domain-containing protein d1	mRNA
BgiM25189-RA	BgiM25189	3.2658	1.70744	EGF-like domain-containing protein 1	mRNA
BgiM00555-RA	BgiM00555	54.2765	5.76226	electroneutral sodium bicarbonate exchanger 1	mRNA
BgiM00552-RA	BgiM00552	0.394056	-1.34353	EMILIN-1	mRNA
BgiM31801-RA	BgiM31801	0.00799929	-6.96591	endo-1 3(4)-beta-glucanase 1	mRNA
BgiM31800-RA	BgiM31800	0.00520504	-7.58588	Endo-1 3(4)-beta-glucanase 1	mRNA
BgiM03498-RA	BgiM03498	0.078243	-3.67589	endo-1 4-beta-xylanase A	mRNA
BgiM03494-RA	BgiM03494	0.0105443	-6.5674	endo-1 4-beta-xylanase A	mRNA
BgiM03497-RA	BgiM03497	0.00415769	-7.91	endo-1 4-beta-xylanase A	mRNA
BgiM25906-RA	BgiM25906	0.00477123	-7.71142	endoglucanase	mRNA
BgiM24227-RA	BgiM24227	0.00232745	-8.74704	endoglucanase	mRNA
BgiM25908-RA	BgiM25908	0.00939312	-6.73418	endoglucanase 4	mRNA
BgiM08591-RA	BgiM08591	0.00532134	-7.55399	endoglucanase 4-like isoform X1	mRNA
BgiM08592-RA	BgiM08592	0.0035866	-8.12317	endoglucanase 4-like isoform X1	mRNA
BgiM08724-RA	BgiM08724	0.00197872	-8.98122	endoglucanase 4-like isoform X1	mRNA
BgiM08723-RA	BgiM08723	0.025657	-5.28451	endoglucanase 4-like isoform X2	mRNA
BgiM08694-RA	BgiM08694	0.00597615	-7.38657	endoglucanase 4-like isoform X2	mRNA
BgiM25894-RA	BgiM25894	0.0185788	-5.7502	endoglucanase A	mRNA
BgiM25902-RA	BgiM25902	0.011091	-6.49446	endoglucanase A	mRNA
BgiM08693-RA	BgiM08693	0.00468939	-7.73638	endoglucanase A	mRNA
BgiM25891-RA	BgiM25891	0.0016565	-9.23765	endoglucanase A	mRNA
BgiM25892-RA	BgiM25892	0.00143598	-9.44375	endoglucanase A	mRNA
BgiM08692-RA	BgiM08692	0.000537359	-10.8618	endoglucanase A	mRNA
BgiM25897-RA	BgiM25897	0.00160941	-9.27926	endoglucanase A-like isoform X1	mRNA
BgiM08695-RA	BgiM08695	0.00125619	-9.63673	endoglucanase A-like isoform X1	mRNA
BgiM25896-RA	BgiM25896	0.00572304	-7.449	endoglucanase A-like isoform X2	mRNA
BgiM25901-RA	BgiM25901	0.0401987	-4.63671	endoglucanase E-4	mRNA
BgiM25899-RA	BgiM25899	0.0288263	-5.11647	endoglucanase E-4	mRNA
BgiM26379-RA	BgiM26379	0.0262945	-5.24909	endoglucanase E-4	mRNA
BgiM24908-RA	BgiM24908	0.00965638	-6.6943	endoglucanase E-4	mRNA
BgiM24229-RA	BgiM24229	0.0366172	-4.77134	endoglucanase-like isoform X2	mRNA
BgiM24230-RA	BgiM24230	0.00825871	-6.91987	endoglucanase-like isoform X2	mRNA
BgiM21190-RA	BgiM21190	2.21922	1.15005	endonuclease-reverse transcriptase	mRNA
BgiM20162-RA	BgiM20162	174.44	7.44659	endothelin-converting enzyme-like 1	mRNA
BgiM09046-RA	BgiM09046	0.143317	-2.80272	Enteropeptidase	mRNA
BgiM07953-RA	BgiM07953	0.0152802	-6.03219	epididymal secretory protein E1	mRNA
BgiM33062-RA	BgiM33062	0.00780065	-7.00219	epithelial membrane protein 2	mRNA
BgiM03347-RA	BgiM03347	0.467497	-1.09697	eukaryotic translation initiation factor 3 subunit J-like isoform X2	mRNA
BgiM15418-RA	BgiM15418	8.54385	3.09489	excitatory amino acid transporter-like isoform X1	mRNA
BgiM29192-RA	BgiM29192	0.0045355	-7.78452	expansin-YoaJ-like isoform X1	mRNA
BgiM27891-RA	BgiM27891	3.45222	1.78752	extensin-2-like isoform X2	mRNA
BgiM36490-RA	BgiM36490	0.00991663	-6.65593	Extracellular protease inhibitor 10	mRNA
BgiM36489-RA	BgiM36489	0.00597466	-7.38693	Extracellular protease inhibitor 10	mRNA
BgiM14063-RA	BgiM14063	2.22458	1.15354	eyes absent 1	mRNA
BgiM14062-RA	BgiM14062	2.60031	1.37868	eyes absent 4	mRNA
BgiM35276-RA	BgiM35276	0.375019	-1.41497	FAS-associated factor 2-like isoform X1	mRNA
BgiM17680-RA	BgiM17680	0.0178349	-5.80915	fatty acid-binding protein	mRNA
BgiM27435-RA	BgiM27435	0.0128582	-6.28116	fatty acid-binding protein 9	mRNA
BgiM03083-RA	BgiM03083	2.11191	1.07855	FERM domain-containing protein 3-like isoform X1	mRNA
BgiM12731-RA	BgiM12731	3.04207	1.60505	ferric-chelate reductase 1	mRNA
BgiM01170-RA	BgiM01170	0.0715847	-3.8042	ferric-chelate reductase 1	mRNA
BgiM03046-RA	BgiM03046	0.0193383	-5.69239	ferritin middle subunit	mRNA
BgiM15468-RA	BgiM15468	0.296337	-1.75469	fibrillin-1	mRNA
BgiM26426-RA	BgiM26426	0.0385789	-4.69604	fibrillin-1-like isoform X2	mRNA
BgiM28349-RA	BgiM28349	61.9872	5.9539	fibropellin-1	mRNA
BgiM26424-RA	BgiM26424	0.0149382	-6.06485	fibulin-1	mRNA
BgiM32287-RA	BgiM32287	2.51025	1.32783	filamin-C-like isoform X2	mRNA
BgiM18426-RA	BgiM18426	13.3298	3.73658	flavin-containing monooxygenase FMO GS-OX-like 2	mRNA
BgiM11917-RA	BgiM11917	3.96101	1.98587	flocculation protein FLO11	mRNA
BgiM32715-RA	BgiM32715	0.0991265	-3.33459	fMet-Leu-Phe receptor	mRNA
BgiM25890-RA	BgiM25890	0.00335512	-8.21942	FMRFamide	mRNA
BgiM25898-RA	BgiM25898	0.0030386	-8.36238	FMRFamide	mRNA
BgiM11541-RA	BgiM11541	2.78594	1.47817	FMRFamide receptor	mRNA
BgiM20739-RA	BgiM20739	0.0230411	-5.43965	FMRFamide receptor	mRNA
BgiM18650-RA	BgiM18650	0.00123208	-9.66469	FMRFamide receptor	mRNA
BgiM10490-RA	BgiM10490	2.56136	1.35691	forkhead box protein P1	mRNA
BgiM08329-RA	BgiM08329	2.60608	1.38188	galectin-4	mRNA
BgiM23064-RA	BgiM23064	0.0379797	-4.71863	ganglioside GM2 activator	mRNA
BgiM15369-RA	BgiM15369	0.0246277	-5.34358	ganglioside GM2 activator	mRNA
BgiM23065-RA	BgiM23065	0.00140961	-9.47049	ganglioside GM2 activator	mRNA
BgiM34003-RA	BgiM34003	2.73911	1.45371	GIMAP	mRNA
BgiM33348-RA	BgiM33348	0.0792314	-3.65778	GIMAP	mRNA
BgiM33156-RA	BgiM33156	0.0158529	-5.97911	GIMAP	mRNA
BgiM07786-RA	BgiM07786	17.2617	4.10951	Glutamate carboxypeptidase 2	mRNA
BgiM07787-RA	BgiM07787	12.7368	3.67094	glutamate carboxypeptidase 2	mRNA
BgiM35133-RA	BgiM35133	6.06116	2.59959	glutaminase kidney isoform mitochondrial	mRNA
BgiM06855-RA	BgiM06855	0.0102214	-6.61226	glutathione peroxidase-like isoform X1	mRNA
BgiM11277-RA	BgiM11277	2.878	1.52507	glycerate kinase	mRNA
BgiM29642-RA	BgiM29642	0.00414783	-7.91343	glycine glutamate and proline-rich protein	mRNA
BgiM03500-RA	BgiM03500	3.33656	1.73836	glycine N-acyltransferase-like protein Keg1	mRNA
BgiM21033-RA	BgiM21033	0.00941425	-6.73094	glycosyltransferase STELLO1 isoform X2	mRNA
BgiM07356-RA	BgiM07356	0.468137	-1.095	Golgi resident protein GCP60	mRNA
BgiM16175-RA	BgiM16175	2.26415	1.17897	golgin subfamily A member 6-like protein 2	mRNA
BgiM29412-RA	BgiM29412	0.388742	-1.36311	golgin subfamily A member 6-like protein 2	mRNA
BgiM29889-RA	BgiM29889	0.302684	-1.72412	golgin subfamily A member 6-like protein 22	mRNA
BgiM12363-RA	BgiM12363	0.488918	-1.03234	GPI mannosyltransferase 3	mRNA
BgiM17809-RA	BgiM17809	0.00259322	-8.59104	Gram-negative bacteria-binding protein (GNBP)	mRNA
BgiM31780-RA	BgiM31780	0.450123	-1.15161	GRIP and coiled-coil domain-containing protein 2	mRNA
BgiM33351-RA	BgiM33351	0.0768678	-3.70148	GTPase IMAP family member 6	mRNA
BgiM33926-RA	BgiM33926	0.02557	-5.28941	GTPase IMAP family member 7	mRNA
BgiM33350-RA	BgiM33350	0.0264804	-5.23893	GTPase IMAP family member 8	mRNA
BgiM14901-RA	BgiM14901	2.57625	1.36527	Guadeloupe Resistance Complex single-pass transmembrane protein 1	mRNA
BgiM29071-RA	BgiM29071	2.12885	1.09007	guanylate cyclase 32E	mRNA
BgiM34013-RA	BgiM34013	0.0723392	-3.78908	H-type lectin domain-containing protein	mRNA
BgiM06918-RA	BgiM06918	0.339635	-1.55794	heat shock protein 83	mRNA
BgiM18276-RA	BgiM18276	0.0137176	-6.18782	hemagglutinin/amebocyte aggregation factor	mRNA
BgiM18277-RA	BgiM18277	0.00726611	-7.1046	hemagglutinin/amebocyte aggregation factor	mRNA
BgiM02139-RA	BgiM02139	0.00411235	-7.92582	hemocytin	mRNA
BgiM21950-RA	BgiM21950	0.0175426	-5.83299	hemolymph lipopolysaccharide-binding protein	mRNA
BgiM03024-RA	BgiM03024	0.00387039	-8.0133	hepatitis A virus cellular receptor 1	mRNA
BgiM09804-RA	BgiM09804	0.0179045	-5.80353	histidine ammonia-lyase	mRNA
BgiM27856-RA	BgiM27856	0.0268701	-5.21785	histidine N-acetyltransferase	mRNA
BgiM30745-RA	BgiM30745	0.29909	-1.74135	histone-lysine N-methyltransferase	mRNA
BgiM17861-RA	BgiM17861	3.45237	1.78759	homeobox protein caupolican	mRNA
BgiM02438-RA	BgiM02438	9.0273	3.1743	homeobox protein engrailed-2a-like isoform X1	mRNA
BgiM08442-RA	BgiM08442	4.08212	2.02932	homeobox protein goosecoid	mRNA
BgiM08334-RA	BgiM08334	4.24905	2.08714	homeobox protein Meis2	mRNA
BgiM02027-RA	BgiM02027	4.18424	2.06497	Homeobox protein Nkx-6.2	mRNA
BgiM07672-RA	BgiM07672	6.78784	2.76295	homeobox protein six1	mRNA
BgiM08684-RA	BgiM08684	3.77966	1.91825	homeobox protein SIX4	mRNA
BgiM02976-RA	BgiM02976	5.94431	2.57151	homeobox protein slou	mRNA
BgiM02673-RA	BgiM02673	3.25182	1.70125	homeotic protein empty spiracles	mRNA
BgiM19655-RA	BgiM19655	2.7174	1.44223	hormone receptor 4-like isoform X1	mRNA
BgiM08414-RA	BgiM08414	2.15224	1.10584	hypoxia-inducible factor 1-alpha	mRNA
BgiM13837-RA	BgiM13837	0.0314804	-4.9894	Inactive pancreatic lipase- protein 1	mRNA
BgiM14284-RA	BgiM14284	0.0195782	-5.67461	inactive pancreatic lipase-related protein 1	mRNA
BgiM23325-RA	BgiM23325	2.52899	1.33856	inactive ubiquitin thioesterase FAM105A	mRNA
BgiM21436-RA	BgiM21436	0.446727	-1.16253	inhibitor of growth protein 1-like isoform X2	mRNA
BgiM14955-RA	BgiM14955	0.442004	-1.17787	inner centromere protein	mRNA
BgiM33175-RA	BgiM33175	0.074696	-3.74283	innexin unc-9	mRNA
BgiM33466-RA	BgiM33466	0.0734044	-3.76799	inositol oxygenase	mRNA
BgiM23639-RA	BgiM23639	2.43069	1.28136	Insulin-like peptide	mRNA
BgiM17647-RA	BgiM17647	62.9383	5.97587	integumentary mucin C.1	mRNA
BgiM35087-RA	BgiM35087	0.083701	-3.57861	integumentary mucin C.1	mRNA
BgiM08842-RA	BgiM08842	0.466264	-1.10078	kelch-like protein 28	mRNA
BgiM23447-RA	BgiM23447	0.110327	-3.18015	kelch-like protein 3	mRNA
BgiM32787-RA	BgiM32787	3.39143	1.76189	kelch-like protein 40	mRNA
BgiM28109-RA	BgiM28109	2.11546	1.08097	keratin-associated protein 5-4	mRNA
BgiM30867-RA	BgiM30867	0.0199201	-5.64963	kin of irre protein	mRNA
BgiM17069-RA	BgiM17069	0.393793	-1.34449	kinesin-like protein KIF13B	mRNA
BgiM13806-RA	BgiM13806	2.07394	1.05238	Krueppel-like factor 5	mRNA
BgiM11383-RA	BgiM11383	195.425	7.61047	kunitz-type serine protease inhibitor 2	mRNA
BgiM11385-RA	BgiM11385	174.825	7.44976	kunitz-type serine protease inhibitor 2	mRNA
BgiM11387-RA	BgiM11387	162.84	7.34731	kunitz-type serine protease inhibitor 2	mRNA
BgiM07803-RA	BgiM07803	2.01043	1.0075	kynurenine 3-monooxygenase	mRNA
BgiM13102-RA	BgiM13102	2.10827	1.07606	kynurenine formamidase	mRNA
BgiM30175-RA	BgiM30175	0.262851	-1.92768	la-related protein Larp4B	mRNA
BgiM11138-RA	BgiM11138	0.0479422	-4.38256	laccase	mRNA
BgiM17580-RA	BgiM17580	0.0505838	-4.30518	lactase-phlorizin hydrolase	mRNA
BgiM17581-RA	BgiM17581	0.0117979	-6.40533	lactase-phlorizin hydrolase	mRNA
BgiM15205-RA	BgiM15205	0.00244236	-8.67751	lactase-phlorizin hydrolase	mRNA
BgiM17448-RA	BgiM17448	0.00140309	-9.47718	lactase-phlorizin hydrolase	mRNA
BgiM17449-RA	BgiM17449	0.000814989	-10.2609	lactase-phlorizin hydrolase	mRNA
BgiM00795-RA	BgiM00795	2.53756	1.34344	laminin subunit alpha	mRNA
BgiM20853-RA	BgiM20853	2.50094	1.32247	laminin subunit alpha	mRNA
BgiM26425-RA	BgiM26425	0.0866396	-3.52883	laminin subunit alpha	mRNA
BgiM20307-RA	BgiM20307	2.85817	1.51509	laminin subunit alpha-1	mRNA
BgiM10942-RA	BgiM10942	2.68423	1.42451	lateral signaling target protein 2	mRNA
BgiM08368-RA	BgiM08368	0.00164895	-9.24424	lectin BRA-3	mRNA
BgiM16591-RA	BgiM16591	37.5702	5.23152	leucine-rich repeat extensin-like protein 2	mRNA
BgiM07042-RA	BgiM07042	0.0272853	-5.19573	leucine-rich repeat protein soc-2	mRNA
BgiM10059-RA	BgiM10059	2.06219	1.04417	leucine-rich repeat serine/threonine-protein kinase 2-like isoform X1	mRNA
BgiM22917-RA	BgiM22917	2.24137	1.16438	leucine-rich repeat-containing protein 24	mRNA
BgiM26845-RA	BgiM26845	0.0417541	-4.58194	leukocyte elastase inhibitor	mRNA
BgiM26844-RA	BgiM26844	0.0282589	-5.14515	leukocyte elastase inhibitor	mRNA
BgiM35267-RA	BgiM35267	2.34486	1.2295	leukocyte elastase inhibitor C	mRNA
BgiM13430-RA	BgiM13430	0.021801	-5.51946	Liver carboxylesterase 1	mRNA
BgiM13432-RA	BgiM13432	0.0176285	-5.82595	liver carboxylesterase 2	mRNA
lncRNA109	-	0.152544	-2.7127	lncRNA109	lncRNA
lncRNA1384	-	2.44414	1.28933	lncRNA1384	lncRNA
lncRNA1599	-	0.218752	-2.19263	lncRNA1599	lncRNA
lncRNA1790	-	5.07663	2.34387	lncRNA1790	lncRNA
lncRNA208	-	2.1736	1.12009	lncRNA208	lncRNA
lncRNA31	-	6.87924	2.78225	lncRNA31	lncRNA
lncRNA329	-	2.5907	1.37334	lncRNA329	lncRNA
lncRNA334	-	0.246437	-2.02071	lncRNA334	lncRNA
lncRNA391	-	0.107205	-3.22155	lncRNA391	lncRNA
lncRNA392	-	0.0191604	-5.70573	lncRNA392	lncRNA
lncRNA394	-	0.38584	-1.37392	lncRNA394	lncRNA
lncRNA478	-	0.129355	-2.95059	lncRNA478	lncRNA
lncRNA643	-	0.195416	-2.35538	lncRNA643	lncRNA
lncRNA678	-	0.00141706	-9.46288	lncRNA678	lncRNA
lncRNA840	-	38.0307	5.24909	lncRNA840	lncRNA
lncRNA873	-	0.0117041	-6.41684	lncRNA873	lncRNA
lncRNA908	-	0.0173768	-5.84669	lncRNA908	lncRNA
BgiM13764-RA	BgiM13764	19.3255	4.27244	low-density lipoprotein receptor	mRNA
BgiM21580-RA	BgiM21580	0.00177642	-9.13682	low-density lipoprotein receptor	mRNA
BgiM11661-RA	BgiM11661	0.00296169	-8.39937	low-density lipoprotein receptor-related protein 1	mRNA
BgiM21059-RA	BgiM21059	0.00588336	-7.40914	low-density lipoprotein receptor-related protein 4	mRNA
BgiM21057-RA	BgiM21057	0.120828	-3.04897	low-density lipoprotein receptor-related protein 6	mRNA
BgiM21060-RA	BgiM21060	0.0135038	-6.21049	low-density lipoprotein receptor-related protein 6	mRNA
BgiM04279-RA	BgiM04279	0.00263214	-8.56955	Lysosomal alpha-mannosidase	mRNA
BgiM21400-RA	BgiM21400	0.166957	-2.58245	lysosome membrane protein 2	mRNA
BgiM08364-RA	BgiM08364	0.0212697	-5.55506	macrophage mannose receptor 1	mRNA
BgiM25052-RA	BgiM25052	0.00859122	-6.86292	macrophage mannose receptor 1	mRNA
BgiM08374-RA	BgiM08374	0.00189161	-9.04617	macrophage mannose receptor 1	mRNA
BgiM08377-RA	BgiM08377	0.00955922	-6.70889	macrophage mannose receptor 1-like isoform X1	mRNA
BgiM08380-RA	BgiM08380	0.0049159	-7.66833	macrophage mannose receptor 1-like isoform X3	mRNA
BgiM10267-RA	BgiM10267	0.00695946	-7.16681	macrophage-expressed 1 protein	mRNA
BgiM10268-RA	BgiM10268	0.00324243	-8.26871	macrophage-expressed 1 protein	mRNA
BgiM32483-RA	BgiM32483	0.0725519	-3.78484	maltase 1	mRNA
BgiM32479-RA	BgiM32479	0.0431512	-4.53445	maltase 1	mRNA
BgiM32712-RA	BgiM32712	0.0292473	-5.09555	maltase 1	mRNA
BgiM32713-RA	BgiM32713	0.0101499	-6.62239	maltase 1	mRNA
BgiM32720-RA	BgiM32720	0.00967297	-6.69183	maltase 1	mRNA
BgiM32711-RA	BgiM32711	0.00878947	-6.83001	maltase 1	mRNA
BgiM32714-RA	BgiM32714	0.00352956	-8.1463	maltase 1	mRNA
BgiM21571-RA	BgiM21571	0.0340319	-4.87697	maltase 2	mRNA
BgiM21951-RA	BgiM21951	0.016417	-5.92867	MAM and LDL-receptor class A domain-containing protein 1	mRNA
BgiM21952-RA	BgiM21952	0.0148279	-6.07555	MAM and LDL-receptor class A domain-containing protein 1	mRNA
BgiM24348-RA	BgiM24348	0.0400056	-4.64366	MAM and LDL-receptor class a domain-containing protein 2	mRNA
BgiM24347-RA	BgiM24347	0.00194173	-9.00844	MAM and LDL-receptor class A domain-containing protein 2	mRNA
BgiM33422-RA	BgiM33422	0.0040394	-7.95164	mammalian ependymin-related protein 1	mRNA
BgiM22224-RA	BgiM22224	0.00185252	-9.07629	mannan endo-1 4-beta-mannosidase	mRNA
BgiM21594-RA	BgiM21594	0.00291014	-8.4247	mannan endo-1 4-beta-mannosidase-like precursor	mRNA
BgiM16183-RA	BgiM16183	0.491825	-1.02378	mannosyl-oligosaccharide 1 2-alpha-mannosidase IA-like isoform X2	mRNA
BgiM24318-RA	BgiM24318	0.222774	-2.16635	meiosis 1 arrest protein	mRNA
BgiM01133-RA	BgiM01133	3.57412	1.83759	melanopsin-like isoform X2	mRNA
BgiM10554-RA	BgiM10554	0.0760734	-3.71646	membrane frizzled-related protein	mRNA
BgiM06199-RA	BgiM06199	2.73994	1.45414	membrane metallo-endopeptidase-like 1	mRNA
BgiM10538-RA	BgiM10538	0.0058874	-7.40815	meprin A subunit alpha	mRNA
BgiM05349-RA	BgiM05349	0.00538362	-7.53721	meprin A subunit alpha	mRNA
BgiM10919-RA	BgiM10919	0.458342	-1.1255	mesencephalic astrocyte-derived neurotrophic factor	mRNA
BgiM31728-RA	BgiM31728	2.77701	1.47353	metabotropic glutamate receptor 4	mRNA
BgiM32355-RA	BgiM32355	2.3862	1.25471	metalloendopeptidase	mRNA
BgiM25131-RA	BgiM25131	0.0487722	-4.3578	metalloendopeptidase	mRNA
BgiM25130-RA	BgiM25130	0.0154415	-6.01705	metalloendopeptidase	mRNA
BgiM13403-RA	BgiM13403	2.91898	1.54547	methyltransferase-like protein 24	mRNA
BgiM22654-RA	BgiM22654	4.38534	2.13269	MetK 1 protein	mRNA
BgiM22648-RA	BgiM22648	0.0215153	-5.53849	MetK 1 protein	mRNA
BgiM34901-RA	BgiM34901	2.11657	1.08173	MFS-type transporter SLC18B1	mRNA
BgiM15737-RA	BgiM15737	0.492447	-1.02196	mitochondrial ribonuclease P protein 3	mRNA
BgiM04246-RA	BgiM04246	0.444394	-1.17009	mitotic spindle assembly checkpoint protein MAD2A	mRNA
BgiM15354-RA	BgiM15354	0.156978	-2.67136	monocarboxylate transporter 3	mRNA
BgiM34527-RA	BgiM34527	0.0240054	-5.3805	monocarboxylate transporter 5	mRNA
BgiM27243-RA	BgiM27243	4.26029	2.09095	MOXD1 1	mRNA
BgiM27359-RA	BgiM27359	0.0426257	-4.55213	MOXD1 1	mRNA
BgiM21635-RA	BgiM21635	0.292588	-1.77306	mucin-2	mRNA
BgiM25936-RA	BgiM25936	3.12792	1.64521	mucin-22	mRNA
BgiM26272-RA	BgiM26272	5.43157	2.44137	mucin-4	mRNA
BgiM26194-RA	BgiM26194	2.6206	1.3899	mucin-5AC	mRNA
BgiM14771-RA	BgiM14771	0.100642	-3.31269	mucin-5AC	mRNA
BgiM01699-RA	BgiM01699	0.00757884	-7.04381	mucin-5AC-like isoform X5	mRNA
BgiM26428-RA	BgiM26428	3.38371	1.75861	mucin-like protein	mRNA
BgiM25919-RA	BgiM25919	2.65539	1.40892	mucin-like protein	mRNA
BgiM26427-RA	BgiM26427	0.237577	-2.07354	mucin-like protein	mRNA
BgiM09125-RA	BgiM09125	0.0103807	-6.58995	multicystatin	mRNA
BgiM09123-RA	BgiM09123	5.11901	2.35586	multicystatin-like isoform X2	mRNA
BgiM09215-RA	BgiM09215	31.051	4.95657	Multidrug resistance-associated protein 1	mRNA
BgiM29959-RA	BgiM29959	2.46539	1.30182	Multidrug resistance-associated protein 1	mRNA
BgiM18757-RA	BgiM18757	0.0395138	-4.6615	multidrug resistance-associated protein 1	mRNA
BgiM25935-RA	BgiM25935	6.35329	2.6675	multiple epidermal growth factor-like domains 10	mRNA
BgiM26020-RA	BgiM26020	0.0533819	-4.22751	multiple epidermal growth factor-like domains 10	mRNA
BgiM26273-RA	BgiM26273	4.80955	2.2659	multiple epidermal growth factor-like domains protein 11	mRNA
BgiM14391-RA	BgiM14391	2.64274	1.40203	multiple epidermal growth factor-like domains protein 11	mRNA
BgiM26421-RA	BgiM26421	0.00461942	-7.75807	multiple epidermal growth factor-like domains protein 11	mRNA
BgiM36218-RA	BgiM36218	5.04646	2.33527	multiple epidermal growth factor-like domains protein 6	mRNA
BgiM28986-RA	BgiM28986	0.0539109	-4.21328	N-acetylneuraminate lyase	mRNA
BgiM26716-RA	BgiM26716	0.368785	-1.43915	N-lysine methyltransferase setd6	mRNA
BgiM27141-RA	BgiM27141	0.243339	-2.03896	N-lysine methyltransferase SETD8-A	mRNA
BgiM01680-RA	BgiM01680	0.292141	-1.77526	NA	mRNA
BgiM11425-RA	BgiM11425	160.166	7.32342	NA	mRNA
BgiM12126-RA	BgiM12126	146.526	7.19501	NA	mRNA
BgiM16596-RA	BgiM16596	129.057	7.01186	NA	mRNA
BgiM10678-RA	BgiM10678	110.888	6.79295	NA	mRNA
BgiM00162-RA	BgiM00162	69.5569	6.12012	NA	mRNA
BgiM11581-RA	BgiM11581	45.6841	5.51362	NA	mRNA
BgiM21563-RA	BgiM21563	44.5632	5.47778	NA	mRNA
BgiM19297-RA	BgiM19297	23.5147	4.55549	NA	mRNA
BgiM22866-RA	BgiM22866	19.1587	4.25993	NA	mRNA
BgiM12127-RA	BgiM12127	16.6406	4.05664	NA	mRNA
BgiM29050-RA	BgiM29050	15.8747	3.98866	NA	mRNA
BgiM32012-RA	BgiM32012	15.545	3.95837	NA	mRNA
BgiM35222-RA	BgiM35222	15.4935	3.9536	NA	mRNA
BgiM33807-RA	BgiM33807	15.2897	3.93449	NA	mRNA
BgiM16179-RA	BgiM16179	15.2154	3.92746	NA	mRNA
BgiM18802-RA	BgiM18802	15.1453	3.9208	NA	mRNA
BgiM26277-RA	BgiM26277	14.5473	3.86268	NA	mRNA
BgiM26289-RA	BgiM26289	13.3176	3.73526	NA	mRNA
BgiM29470-RA	BgiM29470	12.4611	3.63935	NA	mRNA
BgiM18322-RA	BgiM18322	8.32553	3.05754	NA	mRNA
BgiM05920-RA	BgiM05920	6.80629	2.76687	NA	mRNA
BgiM14201-RA	BgiM14201	6.14342	2.61904	NA	mRNA
BgiM14200-RA	BgiM14200	5.98952	2.58244	NA	mRNA
BgiM14198-RA	BgiM14198	5.9807	2.58031	NA	mRNA
BgiM13628-RA	BgiM13628	5.88079	2.55601	NA	mRNA
BgiM10665-RA	BgiM10665	5.61582	2.4895	NA	mRNA
BgiM27665-RA	BgiM27665	5.33642	2.41587	NA	mRNA
BgiM13091-RA	BgiM13091	5.04833	2.33581	NA	mRNA
BgiM20782-RA	BgiM20782	4.94893	2.30712	NA	mRNA
BgiM03059-RA	BgiM03059	4.94719	2.30661	NA	mRNA
BgiM23728-RA	BgiM23728	4.75473	2.24936	NA	mRNA
BgiM36009-RA	BgiM36009	4.1631	2.05766	NA	mRNA
BgiM29513-RA	BgiM29513	4.03793	2.01362	NA	mRNA
BgiM27373-RA	BgiM27373	4.01346	2.00485	NA	mRNA
BgiM36110-RA	BgiM36110	4.00912	2.00329	NA	mRNA
BgiM16636-RA	BgiM16636	3.64281	1.86505	NA	mRNA
BgiM00352-RA	BgiM00352	3.58853	1.84339	NA	mRNA
BgiM08748-RA	BgiM08748	3.57255	1.83695	NA	mRNA
BgiM05820-RA	BgiM05820	3.46566	1.79313	NA	mRNA
BgiM34083-RA	BgiM34083	3.28854	1.71745	NA	mRNA
BgiM25190-RA	BgiM25190	3.28771	1.71708	NA	mRNA
BgiM04656-RA	BgiM04656	3.28004	1.71372	NA	mRNA
BgiM31869-RA	BgiM31869	3.25881	1.70434	NA	mRNA
BgiM18179-RA	BgiM18179	3.25427	1.70233	NA	mRNA
BgiM13800-RA	BgiM13800	3.2283	1.69078	NA	mRNA
BgiM28636-RA	BgiM28636	3.17241	1.66558	NA	mRNA
BgiM35149-RA	BgiM35149	3.14964	1.65519	NA	mRNA
BgiM25191-RA	BgiM25191	3.0913	1.62821	NA	mRNA
BgiM13310-RA	BgiM13310	3.02296	1.59596	NA	mRNA
BgiM36012-RA	BgiM36012	2.88441	1.52828	NA	mRNA
BgiM31188-RA	BgiM31188	2.88086	1.5265	NA	mRNA
BgiM30264-RA	BgiM30264	2.79819	1.4845	NA	mRNA
BgiM01619-RA	BgiM01619	2.74673	1.45771	NA	mRNA
BgiM29772-RA	BgiM29772	2.72525	1.44639	NA	mRNA
BgiM13569-RA	BgiM13569	2.71664	1.44182	NA	mRNA
BgiM14025-RA	BgiM14025	2.70086	1.43342	NA	mRNA
BgiM31870-RA	BgiM31870	2.64981	1.40589	NA	mRNA
BgiM01099-RA	BgiM01099	2.63724	1.39903	NA	mRNA
BgiM20696-RA	BgiM20696	2.58602	1.37074	NA	mRNA
BgiM02422-RA	BgiM02422	2.563	1.35783	NA	mRNA
BgiM31211-RA	BgiM31211	2.56051	1.35643	NA	mRNA
BgiM35011-RA	BgiM35011	2.52974	1.33899	NA	mRNA
BgiM31210-RA	BgiM31210	2.52708	1.33747	NA	mRNA
BgiM08296-RA	BgiM08296	2.51737	1.33192	NA	mRNA
BgiM29974-RA	BgiM29974	2.50606	1.32542	NA	mRNA
BgiM28725-RA	BgiM28725	2.47943	1.31001	NA	mRNA
BgiM31399-RA	BgiM31399	2.46	1.29866	NA	mRNA
BgiM31139-RA	BgiM31139	2.45772	1.29732	NA	mRNA
BgiM31275-RA	BgiM31275	2.4166	1.27298	NA	mRNA
BgiM28915-RA	BgiM28915	2.41567	1.27242	NA	mRNA
BgiM13627-RA	BgiM13627	2.41061	1.2694	NA	mRNA
BgiM12359-RA	BgiM12359	2.3994	1.26267	NA	mRNA
BgiM19432-RA	BgiM19432	2.36217	1.24011	NA	mRNA
BgiM27364-RA	BgiM27364	2.34875	1.2319	NA	mRNA
BgiM15853-RA	BgiM15853	2.33961	1.22627	NA	mRNA
BgiM16042-RA	BgiM16042	2.31777	1.21274	NA	mRNA
BgiM06389-RA	BgiM06389	2.27256	1.18432	NA	mRNA
BgiM06464-RA	BgiM06464	2.24176	1.16463	NA	mRNA
BgiM02832-RA	BgiM02832	2.24124	1.1643	NA	mRNA
BgiM33943-RA	BgiM33943	2.22923	1.15654	NA	mRNA
BgiM14704-RA	BgiM14704	2.22672	1.15492	NA	mRNA
BgiM33170-RA	BgiM33170	2.22034	1.15078	NA	mRNA
BgiM12650-RA	BgiM12650	2.21344	1.14629	NA	mRNA
BgiM25192-RA	BgiM25192	2.20719	1.14221	NA	mRNA
BgiM18284-RA	BgiM18284	2.16325	1.1132	NA	mRNA
BgiM14809-RA	BgiM14809	2.15257	1.10606	NA	mRNA
BgiM26148-RA	BgiM26148	2.11253	1.07897	NA	mRNA
BgiM35207-RA	BgiM35207	2.08433	1.05958	NA	mRNA
BgiM21540-RA	BgiM21540	2.0629	1.04468	NA	mRNA
BgiM33393-RA	BgiM33393	2.05155	1.03672	NA	mRNA
BgiM28594-RA	BgiM28594	2.04635	1.03305	NA	mRNA
BgiM22098-RA	BgiM22098	2.03845	1.02747	NA	mRNA
BgiM36471-RA	BgiM36471	2.02609	1.0187	NA	mRNA
BgiM10391-RA	BgiM10391	0.479376	-1.06077	NA	mRNA
BgiM00488-RA	BgiM00488	0.468735	-1.09315	NA	mRNA
BgiM27524-RA	BgiM27524	0.44351	-1.17296	NA	mRNA
BgiM09810-RA	BgiM09810	0.414645	-1.27005	NA	mRNA
BgiM23420-RA	BgiM23420	0.401614	-1.31612	NA	mRNA
BgiM21291-RA	BgiM21291	0.399397	-1.32411	NA	mRNA
BgiM27595-RA	BgiM27595	0.377127	-1.40688	NA	mRNA
BgiM33207-RA	BgiM33207	0.377076	-1.40707	NA	mRNA
BgiM18866-RA	BgiM18866	0.316723	-1.6587	NA	mRNA
BgiM34717-RA	BgiM34717	0.293233	-1.76988	NA	mRNA
BgiM35361-RA	BgiM35361	0.286236	-1.80473	NA	mRNA
BgiM34131-RA	BgiM34131	0.263473	-1.92427	NA	mRNA
BgiM28352-RA	BgiM28352	0.259965	-1.94361	NA	mRNA
BgiM36381-RA	BgiM36381	0.258256	-1.95313	NA	mRNA
BgiM35675-RA	BgiM35675	0.255333	-1.96955	NA	mRNA
BgiM23940-RA	BgiM23940	0.252064	-1.98814	NA	mRNA
BgiM12365-RA	BgiM12365	0.238648	-2.06704	NA	mRNA
BgiM29631-RA	BgiM29631	0.230959	-2.11429	NA	mRNA
BgiM26061-RA	BgiM26061	0.228675	-2.12863	NA	mRNA
BgiM36453-RA	BgiM36453	0.215299	-2.21559	NA	mRNA
BgiM36432-RA	BgiM36432	0.20172	-2.30958	NA	mRNA
BgiM30217-RA	BgiM30217	0.197301	-2.34153	NA	mRNA
BgiM35684-RA	BgiM35684	0.195804	-2.35252	NA	mRNA
BgiM21461-RA	BgiM21461	0.1931	-2.37258	NA	mRNA
BgiM15604-RA	BgiM15604	0.18992	-2.39653	NA	mRNA
BgiM07208-RA	BgiM07208	0.187012	-2.4188	NA	mRNA
BgiM04573-RA	BgiM04573	0.17849	-2.48608	NA	mRNA
BgiM05887-RA	BgiM05887	0.17117	-2.5465	NA	mRNA
BgiM17993-RA	BgiM17993	0.147873	-2.75757	NA	mRNA
BgiM18795-RA	BgiM18795	0.146598	-2.77006	NA	mRNA
BgiM35681-RA	BgiM35681	0.140867	-2.82759	NA	mRNA
BgiM24632-RA	BgiM24632	0.139665	-2.83996	NA	mRNA
BgiM30934-RA	BgiM30934	0.136959	-2.86818	NA	mRNA
BgiM27556-RA	BgiM27556	0.135656	-2.88197	NA	mRNA
BgiM05094-RA	BgiM05094	0.130955	-2.93286	NA	mRNA
BgiM20539-RA	BgiM20539	0.121245	-3.04401	NA	mRNA
BgiM06849-RA	BgiM06849	0.11616	-3.10582	NA	mRNA
BgiM22600-RA	BgiM22600	0.105834	-3.24012	NA	mRNA
BgiM10250-RA	BgiM10250	0.101025	-3.30722	NA	mRNA
BgiM13798-RA	BgiM13798	0.0973224	-3.36108	NA	mRNA
BgiM10031-RA	BgiM10031	0.0967461	-3.36965	NA	mRNA
BgiM28632-RA	BgiM28632	0.094472	-3.40397	NA	mRNA
BgiM08172-RA	BgiM08172	0.0944061	-3.40498	NA	mRNA
BgiM20156-RA	BgiM20156	0.0934345	-3.4199	NA	mRNA
BgiM16158-RA	BgiM16158	0.0906722	-3.4632	NA	mRNA
BgiM01234-RA	BgiM01234	0.0790732	-3.66067	NA	mRNA
BgiM26701-RA	BgiM26701	0.0782947	-3.67494	NA	mRNA
BgiM25310-RA	BgiM25310	0.0781667	-3.6773	NA	mRNA
BgiM23624-RA	BgiM23624	0.0750654	-3.73571	NA	mRNA
BgiM12300-RA	BgiM12300	0.072082	-3.79422	NA	mRNA
BgiM26762-RA	BgiM26762	0.0703713	-3.82887	NA	mRNA
BgiM31446-RA	BgiM31446	0.0682984	-3.872	NA	mRNA
BgiM19282-RA	BgiM19282	0.0675051	-3.88886	NA	mRNA
BgiM32604-RA	BgiM32604	0.0657582	-3.92668	NA	mRNA
BgiM08815-RA	BgiM08815	0.0641245	-3.96298	NA	mRNA
BgiM11204-RA	BgiM11204	0.0627113	-3.99513	NA	mRNA
BgiM35802-RA	BgiM35802	0.0605351	-4.04608	NA	mRNA
BgiM20605-RA	BgiM20605	0.0577303	-4.11453	NA	mRNA
BgiM26143-RA	BgiM26143	0.0568905	-4.13567	NA	mRNA
BgiM26291-RA	BgiM26291	0.0543388	-4.20187	NA	mRNA
BgiM23659-RA	BgiM23659	0.0531523	-4.23372	NA	mRNA
BgiM20221-RA	BgiM20221	0.05095	-4.29477	NA	mRNA
BgiM31445-RA	BgiM31445	0.0501953	-4.3163	NA	mRNA
BgiM08814-RA	BgiM08814	0.0473644	-4.40005	NA	mRNA
BgiM32379-RA	BgiM32379	0.0464899	-4.42694	NA	mRNA
BgiM29537-RA	BgiM29537	0.0432632	-4.53072	NA	mRNA
BgiM04256-RA	BgiM04256	0.0429436	-4.54141	NA	mRNA
BgiM31871-RA	BgiM31871	0.0426548	-4.55115	NA	mRNA
BgiM10032-RA	BgiM10032	0.0420416	-4.57204	NA	mRNA
BgiM18616-RA	BgiM18616	0.0409019	-4.61169	NA	mRNA
BgiM22764-RA	BgiM22764	0.0399599	-4.6453	NA	mRNA
BgiM15198-RA	BgiM15198	0.0385656	-4.69654	NA	mRNA
BgiM34975-RA	BgiM34975	0.0356415	-4.8103	NA	mRNA
BgiM26560-RA	BgiM26560	0.0336804	-4.89195	NA	mRNA
BgiM20219-RA	BgiM20219	0.0333462	-4.90633	NA	mRNA
BgiM20659-RA	BgiM20659	0.0331441	-4.91511	NA	mRNA
BgiM11044-RA	BgiM11044	0.0329726	-4.92259	NA	mRNA
BgiM32016-RA	BgiM32016	0.0318173	-4.97404	NA	mRNA
BgiM26709-RA	BgiM26709	0.0296906	-5.07385	NA	mRNA
BgiM20929-RA	BgiM20929	0.029668	-5.07495	NA	mRNA
BgiM26474-RA	BgiM26474	0.0286828	-5.12367	NA	mRNA
BgiM25830-RA	BgiM25830	0.0269252	-5.2149	NA	mRNA
BgiM25905-RA	BgiM25905	0.0246483	-5.34237	NA	mRNA
BgiM25585-RA	BgiM25585	0.0232399	-5.42725	NA	mRNA
BgiM20930-RA	BgiM20930	0.0232399	-5.42725	NA	mRNA
BgiM18014-RA	BgiM18014	0.0228619	-5.45091	NA	mRNA
BgiM21095-RA	BgiM21095	0.021785	-5.52052	NA	mRNA
BgiM23626-RA	BgiM23626	0.0215394	-5.53688	NA	mRNA
BgiM05125-RA	BgiM05125	0.0213978	-5.5464	NA	mRNA
BgiM26471-RA	BgiM26471	0.0209584	-5.57633	NA	mRNA
BgiM26702-RA	BgiM26702	0.0194509	-5.68402	NA	mRNA
BgiM26700-RA	BgiM26700	0.0188731	-5.72752	NA	mRNA
BgiM30556-RA	BgiM30556	0.0185648	-5.75129	NA	mRNA
BgiM18353-RA	BgiM18353	0.0181463	-5.78418	NA	mRNA
BgiM11420-RA	BgiM11420	0.0178563	-5.80742	NA	mRNA
BgiM26383-RA	BgiM26383	0.0177251	-5.81806	NA	mRNA
BgiM23683-RA	BgiM23683	0.0177012	-5.82001	NA	mRNA
BgiM28603-RA	BgiM28603	0.0174928	-5.83709	NA	mRNA
BgiM20151-RA	BgiM20151	0.0164906	-5.92221	NA	mRNA
BgiM23660-RA	BgiM23660	0.0159369	-5.97149	NA	mRNA
BgiM18562-RA	BgiM18562	0.0153202	-6.02842	NA	mRNA
BgiM31710-RA	BgiM31710	0.0151666	-6.04296	NA	mRNA
BgiM32015-RA	BgiM32015	0.0146064	-6.09726	NA	mRNA
BgiM03356-RA	BgiM03356	0.0141582	-6.14222	NA	mRNA
BgiM03357-RA	BgiM03357	0.0139386	-6.16477	NA	mRNA
BgiM10311-RA	BgiM10311	0.0138892	-6.1699	NA	mRNA
BgiM04382-RA	BgiM04382	0.0128728	-6.27952	NA	mRNA
BgiM20153-RA	BgiM20153	0.0126586	-6.30374	NA	mRNA
BgiM11422-RA	BgiM11422	0.0121634	-6.36131	NA	mRNA
BgiM12301-RA	BgiM12301	0.0121532	-6.36251	NA	mRNA
BgiM23656-RA	BgiM23656	0.0115551	-6.43533	NA	mRNA
BgiM10164-RA	BgiM10164	0.0114836	-6.44428	NA	mRNA
BgiM16736-RA	BgiM16736	0.0111224	-6.49039	NA	mRNA
BgiM31711-RA	BgiM31711	0.010952	-6.51266	NA	mRNA
BgiM05348-RA	BgiM05348	0.0108353	-6.52811	NA	mRNA
BgiM13765-RA	BgiM13765	0.0108331	-6.52841	NA	mRNA
BgiM14631-RA	BgiM14631	0.0103693	-6.59154	NA	mRNA
BgiM19136-RA	BgiM19136	0.0103029	-6.60081	NA	mRNA
BgiM23657-RA	BgiM23657	0.0102706	-6.60534	NA	mRNA
BgiM19782-RA	BgiM19782	0.0102145	-6.61324	NA	mRNA
BgiM35983-RA	BgiM35983	0.00949708	-6.7183	NA	mRNA
BgiM22092-RA	BgiM22092	0.00933041	-6.74384	NA	mRNA
BgiM08726-RA	BgiM08726	0.00906326	-6.78575	NA	mRNA
BgiM34481-RA	BgiM34481	0.00854026	-6.87151	NA	mRNA
BgiM35801-RA	BgiM35801	0.00822611	-6.92557	NA	mRNA
BgiM13766-RA	BgiM13766	0.00804636	-6.95745	NA	mRNA
BgiM27384-RA	BgiM27384	0.00751871	-7.0553	NA	mRNA
BgiM32017-RA	BgiM32017	0.00709524	-7.13893	NA	mRNA
BgiM28900-RA	BgiM28900	0.00690147	-7.17888	NA	mRNA
BgiM19781-RA	BgiM19781	0.00620593	-7.33214	NA	mRNA
BgiM18031-RA	BgiM18031	0.00609696	-7.35769	NA	mRNA
BgiM13212-RA	BgiM13212	0.00600716	-7.3791	NA	mRNA
BgiM32008-RA	BgiM32008	0.00593667	-7.39613	NA	mRNA
BgiM19758-RA	BgiM19758	0.00583218	-7.42175	NA	mRNA
BgiM10552-RA	BgiM10552	0.00571715	-7.45049	NA	mRNA
BgiM12232-RA	BgiM12232	0.00568734	-7.45803	NA	mRNA
BgiM08521-RA	BgiM08521	0.00561469	-7.47658	NA	mRNA
BgiM32374-RA	BgiM32374	0.00549552	-7.50753	NA	mRNA
BgiM18032-RA	BgiM18032	0.00537951	-7.53831	NA	mRNA
BgiM11423-RA	BgiM11423	0.00535736	-7.54426	NA	mRNA
BgiM06218-RA	BgiM06218	0.00502874	-7.63559	NA	mRNA
BgiM34482-RA	BgiM34482	0.00497952	-7.64978	NA	mRNA
BgiM17436-RA	BgiM17436	0.00493506	-7.66272	NA	mRNA
BgiM32377-RA	BgiM32377	0.00485989	-7.68486	NA	mRNA
BgiM30442-RA	BgiM30442	0.00440514	-7.8266	NA	mRNA
BgiM35805-RA	BgiM35805	0.00398547	-7.97103	NA	mRNA
BgiM10667-RA	BgiM10667	0.00344054	-8.18315	NA	mRNA
BgiM32184-RA	BgiM32184	0.0034328	-8.1864	NA	mRNA
BgiM30443-RA	BgiM30443	0.00314978	-8.31053	NA	mRNA
BgiM35804-RA	BgiM35804	0.00283485	-8.46251	NA	mRNA
BgiM35661-RA	BgiM35661	0.00275365	-8.50444	NA	mRNA
BgiM20377-RA	BgiM20377	0.00265987	-8.55443	NA	mRNA
BgiM23234-RA	BgiM23234	0.00260437	-8.58485	NA	mRNA
BgiM11421-RA	BgiM11421	0.00239608	-8.70511	NA	mRNA
BgiM23658-RA	BgiM23658	0.00231055	-8.75755	NA	mRNA
BgiM08725-RA	BgiM08725	0.00226088	-8.7889	NA	mRNA
BgiM34478-RA	BgiM34478	0.00216601	-8.85074	NA	mRNA
BgiM18570-RA	BgiM18570	0.00196878	-8.98849	NA	mRNA
BgiM17055-RA	BgiM17055	0.00195126	-9.00138	NA	mRNA
BgiM19440-RA	BgiM19440	0.0017984	-9.11907	NA	mRNA
BgiM01489-RA	BgiM01489	0.00147048	-9.40949	NA	mRNA
BgiM23235-RA	BgiM23235	0.00135998	-9.5222	NA	mRNA
BgiM34476-RA	BgiM34476	0.00123887	-9.65676	NA	mRNA
BgiM32375-RA	BgiM32375	0.00118686	-9.71863	NA	mRNA
BgiM34475-RA	BgiM34475	0.000857868	-10.187	NA	mRNA
BgiM34480-RA	BgiM34480	0.000330458	-11.5632	NA	mRNA
BgiM02117-RA	BgiM02117	2.35688	1.23688	natural resistance-associated macrophage protein 2-like isoform X2	mRNA
BgiM20636-RA	BgiM20636	2.13888	1.09685	neural proliferation differentiation and control protein 1-like isoform X1	mRNA
BgiM26423-RA	BgiM26423	0.0215127	-5.53867	neurogenic locus notch protein 1	mRNA
BgiM26422-RA	BgiM26422	0.0146182	-6.09609	neurogenic locus notch protein 1	mRNA
BgiM08165-RA	BgiM08165	0.0286828	-5.12367	neuroglian	mRNA
BgiM13431-RA	BgiM13431	0.009043	-6.78898	neuroligin-4 X-linked	mRNA
BgiM27619-RA	BgiM27619	0.0604823	-4.04734	neuroligin-4 Y-linked	mRNA
BgiM20215-RA	BgiM20215	0.024613	-5.34444	neuronal acetylcholine receptor subunit alpha-3	mRNA
BgiM20220-RA	BgiM20220	0.00698807	-7.16089	neuronal acetylcholine receptor subunit alpha-3	mRNA
BgiM07769-RA	BgiM07769	2.30703	1.20604	Neuronal PAS domain-containing protein 4	mRNA
BgiM10551-RA	BgiM10551	0.0843837	-3.56689	neuropilin and tolloid-like protein 2	mRNA
BgiM20082-RA	BgiM20082	4.01703	2.00613	neurotensin receptor type 1	mRNA
BgiM03100-RA	BgiM03100	0.00420447	-7.89386	nidogen and egf-like domain-containing protein 1	mRNA
BgiM19783-RA	BgiM19783	0.0187462	-5.73726	non-lysosomal glucosylceramidase	mRNA
BgiM19473-RA	BgiM19473	0.0474615	-4.3971	nose resistant to fluoxetine protein 6	mRNA
BgiM26863-RA	BgiM26863	0.0244945	-5.3514	Nose resistant to fluoxetine protein 6	mRNA
BgiM12763-RA	BgiM12763	2.07323	1.05188	nuclear factor 1 X-type-like isoform X1	mRNA
BgiM32540-RA	BgiM32540	0.430363	-1.21637	nuclear fragile X mental retardation-interacting protein 1	mRNA
BgiM24233-RA	BgiM24233	0.0170633	-5.87296	nuclear hormone receptor family member nhr-41	mRNA
BgiM06226-RA	BgiM06226	0.494967	-1.0146	nucleolar complex protein 2	mRNA
BgiM35735-RA	BgiM35735	0.0294401	-5.08607	nucleolar pre-ribosomal-associated protein 1	mRNA
BgiM29544-RA	BgiM29544	0.0262284	-5.25272	nucleolar pre-ribosomal-associated protein 1	mRNA
BgiM35736-RA	BgiM35736	0.0248634	-5.32983	nucleolar pre-ribosomal-associated protein 1	mRNA
BgiM35734-RA	BgiM35734	0.018871	-5.72768	nucleolar pre-ribosomal-associated protein 1	mRNA
BgiM23561-RA	BgiM23561	0.0045097	-7.79275	nucleolar pre-ribosomal-associated protein 1	mRNA
BgiM33152-RA	BgiM33152	0.491877	-1.02363	nucleolar protein 58	mRNA
BgiM15709-RA	BgiM15709	16.4612	4.041	organic cation transporter protein	mRNA
BgiM20694-RA	BgiM20694	0.35577	-1.49098	organic cation transporter protein	mRNA
BgiM15704-RA	BgiM15704	17.0551	4.09214	organic cation transporter-like protein isoform X2	mRNA
BgiM34543-RA	BgiM34543	2.6357	1.39818	otopetrin-2	mRNA
BgiM10116-RA	BgiM10116	0.0724278	-3.78731	Ovipostatin 1	mRNA
BgiM00105-RA	BgiM00105	0.00053539	-10.8671	Ovipostatin 3	mRNA
BgiM00104-RA	BgiM00104	0.0018283	-9.09528	Ovipostatin 4	mRNA
BgiM11441-RA	BgiM11441	0.00488759	-7.67666	Ovipostatin 6	mRNA
BgiM35341-RA	BgiM35341	9.64434	3.26968	ovulation prohormone	mRNA
BgiM01526-RA	BgiM01526	2.17739	1.1226	pancreas transcription factor 1 subunit alpha	mRNA
BgiM17430-RA	BgiM17430	0.0244173	-5.35595	pancreatic triacylglycerol lipase	mRNA
BgiM14285-RA	BgiM14285	0.013904	-6.16835	pancreatic triacylglycerol lipase	mRNA
BgiM13678-RA	BgiM13678	0.0792472	-3.6575	pancreatic triacylglycerol lipase-like isoform X2	mRNA
BgiM23053-RA	BgiM23053	0.00864689	-6.8536	pantetheinase	mRNA
BgiM09106-RA	BgiM09106	2.13982	1.09749	papilin	mRNA
BgiM28919-RA	BgiM28919	2.09953	1.07007	patched domain-containing protein 2	mRNA
BgiM32564-RA	BgiM32564	0.162605	-2.62055	PAX-interacting protein 1	mRNA
BgiM34469-RA	BgiM34469	0.115627	-3.11245	PE-PGRS family protein	mRNA
BgiM34470-RA	BgiM34470	0.0628725	-3.99143	PE-PGRS family protein	mRNA
BgiM30244-RA	BgiM30244	0.088416	-3.49955	peptidoglycan-binding domain 1 protein	mRNA
BgiM30162-RA	BgiM30162	0.00245006	-8.67297	peptidoglycan-binding domain 1 protein	mRNA
BgiM06633-RA	BgiM06633	0.091744	-3.44624	peptidoglycan-recognition protein SB1	mRNA
BgiM11207-RA	BgiM11207	0.0128152	-6.286	peptidoglycan-recognition protein SC2	mRNA
BgiM11215-RA	BgiM11215	0.0053535	-7.5453	peptidoglycan-recognition protein SC2	mRNA
BgiM11206-RA	BgiM11206	0.00322231	-8.27769	peptidoglycan-recognition protein SC2	mRNA
BgiM10381-RA	BgiM10381	0.259758	-1.94476	peptidyl-prolyl cis-trans isomerase 1	mRNA
BgiM21611-RA	BgiM21611	0.00785218	-6.99269	periostin	mRNA
BgiM21610-RA	BgiM21610	0.00118033	-9.7266	periostin	mRNA
BgiM08831-RA	BgiM08831	0.00465474	-7.74708	peritrophin-1	mRNA
BgiM25263-RA	BgiM25263	4.86964	2.28382	perlucin-like isoform X1	mRNA
BgiM08379-RA	BgiM08379	0.00433523	-7.84968	perlucin-like protein	mRNA
BgiM19140-RA	BgiM19140	0.00756027	-7.04735	PHLOEM PROTEIN 2-LIKE A3	mRNA
BgiM17939-RA	BgiM17939	0.0681467	-3.87521	phosphatidylglycerol/phosphatidylinositol transfer protein	mRNA
BgiM17702-RA	BgiM17702	0.371581	-1.42825	phosphoethanolamine N-methyltransferase-like isoform X1	mRNA
BgiM19609-RA	BgiM19609	0.094484	-3.40379	Phospholipase A and acyltransferase 3	mRNA
BgiM06925-RA	BgiM06925	0.0670973	-3.8976	phospholipase B1 membrane-associated-like isoform X1	mRNA
BgiM09459-RA	BgiM09459	0.240953	-2.05318	piggyBac transposable element-derived protein 4	mRNA
BgiM23926-RA	BgiM23926	0.46927	-1.09151	PIN2/TERF1-interacting telomerase inhibitor 1-like isoform X1	mRNA
BgiM05685-RA	BgiM05685	0.0402925	-4.63334	Plasma kallikrein	mRNA
BgiM11690-RA	BgiM11690	2.06603	1.04686	plasma membrane calcium-transporting ATPase 3	mRNA
BgiM35662-RA	BgiM35662	0.000902844	-10.1132	polcalcin Bra n 2	mRNA
BgiM32139-RA	BgiM32139	2.58444	1.36985	Polycystic kidney disease protein 1-like 3	mRNA
BgiM14705-RA	BgiM14705	2.05267	1.0375	polyketide synthase	mRNA
BgiM33124-RA	BgiM33124	29.5637	4.88576	polypeptide N-acetylgalactosaminyltransferase 5	mRNA
BgiM09568-RA	BgiM09568	2.14057	1.098	polypeptide N-acetylgalactosaminyltransferase 9	mRNA
BgiM34234-RA	BgiM34234	8.478	3.08372	potassium channel sub T member 1	mRNA
BgiM02964-RA	BgiM02964	3.55378	1.82936	potassium/sodium hyperpolarization-activated cyclic nucleotide-gated channel 4	mRNA
BgiM24787-RA	BgiM24787	0.00449924	-7.7961	proline-rich transmembrane protein 1	mRNA
BgiM36344-RA	BgiM36344	0.185047	-2.43404	properdin	mRNA
BgiM29559-RA	BgiM29559	18.3508	4.19777	prostatic spermine-binding protein-like X1	mRNA
BgiM33349-RA	BgiM33349	0.0118026	-6.40475	protein AIG1	mRNA
BgiM31302-RA	BgiM31302	0.0283048	-5.14281	protein amalgam	mRNA
BgiM19652-RA	BgiM19652	0.464201	-1.10718	protein C10	mRNA
BgiM17205-RA	BgiM17205	0.0203346	-5.61992	protein CYR61	mRNA
BgiM02496-RA	BgiM02496	0.468298	-1.0945	protein FAM136A	mRNA
BgiM12251-RA	BgiM12251	0.254798	-1.97258	protein glp-1	mRNA
BgiM11815-RA	BgiM11815	0.236108	-2.08248	protein rolling stone	mRNA
BgiM30567-RA	BgiM30567	2.7683	1.469	protein sel-1 3	mRNA
BgiM25172-RA	BgiM25172	2.09719	1.06846	Protein tanc2	mRNA
BgiM10379-RA	BgiM10379	3.1288	1.64561	protein Wnt-7b	mRNA
BgiM20443-RA	BgiM20443	0.120625	-3.05141	protein yellow	mRNA
BgiM16307-RA	BgiM16307	0.0218109	-5.5188	protein yellow	mRNA
BgiM22825-RA	BgiM22825	4.10352	2.03686	protocadherin beta-14	mRNA
BgiM06842-RA	BgiM06842	0.280344	-1.83473	protocadherin fat	mRNA
BgiM08402-RA	BgiM08402	3.03707	1.60268	protocadherin Fat 4	mRNA
BgiM25311-RA	BgiM25311	0.0981853	-3.34835	proton-associated sugar transporter A	mRNA
BgiM06868-RA	BgiM06868	0.334902	-1.57819	PRS7 protein	mRNA
BgiM12869-RA	BgiM12869	0.439874	-1.18484	pyruvyl transferase Pvg1	mRNA
BgiM09262-RA	BgiM09262	0.324135	-1.62533	Rad2 nuclease	mRNA
BgiM24413-RA	BgiM24413	2.63384	1.39717	ras association domain-containing protein 9	mRNA
BgiM00386-RA	BgiM00386	2.87439	1.52325	ras-interacting protein RIP3	mRNA
BgiM06443-RA	BgiM06443	0.350237	-1.5136	retinol dehydrogenase 7	mRNA
BgiM00435-RA	BgiM00435	2.01268	1.00912	reversion-inducing cysteine-rich protein with Kazal motifs	mRNA
BgiM08912-RA	BgiM08912	2.02886	1.02067	Ribosomal protein S6 kinase alpha-5	mRNA
BgiM30455-RA	BgiM30455	0.40371	-1.30861	Ribosomal RNA processing protein 1 B	mRNA
BgiM29855-RA	BgiM29855	2.48734	1.3146	RING finger domain and kelch repeat-containing protein	mRNA
BgiM16427-RA	BgiM16427	0.0287308	-5.12126	RING finger protein B	mRNA
BgiM07157-RA	BgiM07157	0.465919	-1.10185	rRNA-processing protein FCF1	mRNA
BgiM07077-RA	BgiM07077	0.492553	-1.02165	RRP15-like protein	mRNA
BgiM08519-RA	BgiM08519	0.00429597	-7.8628	S-adenosyl-L-methionine-dependent tRNA 4-demethylwyosine synthase	mRNA
BgiM10207-RA	BgiM10207	0.138998	-2.84687	S-crystallin SL11	mRNA
BgiM08366-RA	BgiM08366	0.0427286	-4.54866	secretory phospholipase A2 receptor	mRNA
BgiM08367-RA	BgiM08367	0.00203405	-8.94143	secretory phospholipase A2 receptor	mRNA
BgiM25933-RA	BgiM25933	20.5359	4.36008	serine carboxypeptidase CPVL	mRNA
BgiM35620-RA	BgiM35620	0.0292473	-5.09555	serine carboxypeptidase CPVL	mRNA
BgiM35634-RA	BgiM35634	0.0184469	-5.76048	serine carboxypeptidase CPVL	mRNA
BgiM25550-RA	BgiM25550	60.7647	5.92516	serine protease 56	mRNA
BgiM26837-RA	BgiM26837	0.0120895	-6.37011	serine protease inhibitor A3A	mRNA
BgiM22689-RA	BgiM22689	3.13871	1.65017	serine-rich adhesin for platelets	mRNA
BgiM35143-RA	BgiM35143	0.0721008	-3.79384	serine-rich adhesin for platelets	mRNA
BgiM16244-RA	BgiM16244	0.408284	-1.29235	serine-rich adhesin for platelets-like isoform X2	mRNA
BgiM26965-RA	BgiM26965	2.62946	1.39477	serine/arginine repetitive matrix protein 2	mRNA
BgiM10337-RA	BgiM10337	2.4803	1.31051	serine/threonine-protein kinase PAK 3	mRNA
BgiM06158-RA	BgiM06158	2.24917	1.16939	serine/threonine-protein kinase/endoribonuclease ire-1	mRNA
BgiM26833-RA	BgiM26833	0.107553	-3.21689	serpin B3	mRNA
BgiM16128-RA	BgiM16128	2.24174	1.16462	SH3 and multiple ankyrin repeat domains protein 1-like isoform X3	mRNA
BgiM14630-RA	BgiM14630	0.0169652	-5.88128	sialate O-acetylesterase	mRNA
BgiM14628-RA	BgiM14628	0.0150757	-6.05163	sialate O-acetylesterase	mRNA
BgiM14627-RA	BgiM14627	0.00718114	-7.12157	sialate O-acetylesterase	mRNA
BgiM14629-RA	BgiM14629	0.00608086	-7.36151	sialate O-acetylesterase	mRNA
BgiM29136-RA	BgiM29136	18.6793	4.22337	sialin	mRNA
BgiM29583-RA	BgiM29583	0.0381909	-4.71063	sialin	mRNA
BgiM29137-RA	BgiM29137	176.13	7.46049	sialin-like isoform X1	mRNA
BgiM29135-RA	BgiM29135	36.3399	5.18348	sialin-like isoform X1	mRNA
BgiM03768-RA	BgiM03768	2.99921	1.58458	Sideroflexin-1	mRNA
BgiM15480-RA	BgiM15480	7.96022	2.99281	single-minded 1	mRNA
BgiM16312-RA	BgiM16312	2.82456	1.49803	sn1-specific diacylglycerol lipase alpha-like isoform X1	mRNA
BgiM32232-RA	BgiM32232	27.8367	4.79891	sodium-coupled monocarboxylate transporter 1	mRNA
BgiM01977-RA	BgiM01977	15.2219	3.92808	sodium-coupled monocarboxylate transporter 1	mRNA
BgiM30607-RA	BgiM30607	0.0573222	-4.12476	sodium-coupled monocarboxylate transporter 1	mRNA
BgiM05375-RA	BgiM05375	5.66391	2.5018	sodium-coupled monocarboxylate transporter 2	mRNA
BgiM18538-RA	BgiM18538	0.11467	-3.12444	sodium-dependent phosphate transport protein 2B	mRNA
BgiM29383-RA	BgiM29383	87.4309	6.45007	sodium-dependent phosphate transport protein 3	mRNA
BgiM28547-RA	BgiM28547	15.46	3.95046	sodium-dependent proline transporter-like isoform X1	mRNA
BgiM34803-RA	BgiM34803	0.0273108	-5.19439	sodium-dependent transporter	mRNA
BgiM00553-RA	BgiM00553	43.5089	5.44324	sodium-driven chloride bicarbonate exchanger	mRNA
BgiM04519-RA	BgiM04519	2.20401	1.14013	sodium-independent sulfate anion transporter	mRNA
BgiM00161-RA	BgiM00161	20.201	4.33636	sodium/nucleoside cotransporter 1	mRNA
BgiM33840-RA	BgiM33840	2.61354	1.38601	sodium/potassium-transporting ATPase subunit alpha-2	mRNA
BgiM12471-RA	BgiM12471	0.047417	-4.39845	solute carrier family 2 facilitated glucose transporter member 1	mRNA
BgiM32104-RA	BgiM32104	12.9796	3.69817	solute carrier family 22 member 13-like isoform X2	mRNA
BgiM22623-RA	BgiM22623	10.098	3.336	solute carrier family 22 member 5	mRNA
BgiM22569-RA	BgiM22569	43.1884	5.43257	solute carrier family 22 member 6-B-like isoform X1	mRNA
BgiM02423-RA	BgiM02423	9.90559	3.30824	solute carrier family 23 member 1	mRNA
BgiM03415-RA	BgiM03415	48.7533	5.60743	solute carrier family 23 member 2	mRNA
BgiM03416-RA	BgiM03416	19.3449	4.27388	solute carrier family 23 member 2	mRNA
BgiM00165-RA	BgiM00165	5.00814	2.32427	solute carrier family 28 member 3	mRNA
BgiM02525-RA	BgiM02525	0.0157707	-5.98661	solute carrier family 40 member 1	mRNA
BgiM09279-RA	BgiM09279	0.0304366	-5.03805	solute carrier organic anion transporter family member 1B3	mRNA
BgiM34770-RA	BgiM34770	0.276173	-1.85636	solute carrier organic anion transporter family member 1B7	mRNA
BgiM17140-RA	BgiM17140	0.059441	-4.0724	solute carrier organic anion transporter family member 2A1-like isoform X1	mRNA
BgiM11660-RA	BgiM11660	0.00323516	-8.27195	sortilin-related receptor	mRNA
BgiM11971-RA	BgiM11971	0.00219227	-8.83336	sortilin-related receptor	mRNA
BgiM04669-RA	BgiM04669	2.19245	1.13254	sorting nexin-16	mRNA
BgiM27219-RA	BgiM27219	0.0274114	-5.18908	sphingomyelin phosphodiesterase	mRNA
BgiM27218-RA	BgiM27218	0.0250405	-5.3196	Sphingomyelin phosphodiesterase	mRNA
BgiM13554-RA	BgiM13554	3.26511	1.70713	sphingosine kinase 1	mRNA
BgiM21858-RA	BgiM21858	0.0995321	-3.32869	spindle pole body protein pcp1	mRNA
BgiM20835-RA	BgiM20835	17.4341	4.12384	spore wall protein 2	mRNA
BgiM23853-RA	BgiM23853	0.443831	-1.17192	SPRY domain-containing protein 3	mRNA
BgiM19594-RA	BgiM19594	2.00047	1.00034	STE20-like serine/threonine-protein kinase isoform X2	mRNA
BgiM19590-RA	BgiM19590	0.0196226	-5.67134	STE20-like serine/threonine-protein kinase isoform X2	mRNA
BgiM19589-RA	BgiM19589	0.0129505	-6.27085	STE20-like serine/threonine-protein kinase isoform X2	mRNA
BgiM32200-RA	BgiM32200	2.10053	1.07075	stimulated by retinoic acid 6 protein isoform X2	mRNA
BgiM32123-RA	BgiM32123	0.246986	-2.0175	sulfotransferase 1A1	mRNA
BgiM28305-RA	BgiM28305	0.0643456	-3.95801	Sulfotransferase 1A2	mRNA
BgiM19073-RA	BgiM19073	0.468123	-1.09504	surfeit locus protein 6 isoform X1	mRNA
BgiM25088-RA	BgiM25088	0.304844	-1.71386	sushi von Willebrand factor type A EGF and pentraxin domain-containing protein 1	mRNA
BgiM16285-RA	BgiM16285	0.483921	-1.04716	T-complex protein 1 subunit beta	mRNA
BgiM25152-RA	BgiM25152	0.498549	-1.00419	T-complex protein 1 subunit epsilon	mRNA
BgiM04299-RA	BgiM04299	0.0444873	-4.49046	T9SS type A sorting domain-containing protein	mRNA
BgiM20066-RA	BgiM20066	2.26703	1.1808	TBC1 domain member 2B	mRNA
BgiM20691-RA	BgiM20691	17.6992	4.14561	temptin	mRNA
BgiM11520-RA	BgiM11520	0.0134346	-6.21791	temptin	mRNA
BgiM15637-RA	BgiM15637	0.0056588	-7.46529	temptin	mRNA
BgiM22178-RA	BgiM22178	3.18741	1.67239	TEP-2	mRNA
BgiM27717-RA	BgiM27717	0.424365	-1.23662	THO complex subunit 6	mRNA
BgiM02716-RA	BgiM02716	2.86544	1.51876	thrombospondin type-1 domain-containing protein 4-like isoform X1	mRNA
BgiM31040-RA	BgiM31040	0.163751	-2.61042	TLR cluster1 member 25	mRNA
BgiM19623-RA	BgiM19623	6.40574	2.67936	TLR cluster1 member 8	mRNA
BgiM15777-RA	BgiM15777	2.03126	1.02237	TLR cluster4 member 2	mRNA
BgiM25791-RA	BgiM25791	0.0185066	-5.75582	tolloid-like protein 1	mRNA
BgiM12854-RA	BgiM12854	0.00144456	-9.43515	TPRXL	mRNA
BgiM08320-RA	BgiM08320	11.4501	3.51729	trans-L-3-hydroxyproline dehydratase	mRNA
BgiM04854-RA	BgiM04854	2.46203	1.29985	transcription factor 7-like 2 isoform X4	mRNA
BgiM05350-RA	BgiM05350	5.73221	2.51909	transcription factor mef2A	mRNA
BgiM16682-RA	BgiM16682	0.332234	-1.58973	transcription factor mef2A	mRNA
BgiM21620-RA	BgiM21620	0.0390986	-4.67674	transforming growth factor-beta-induced protein ig-h3	mRNA
BgiM21617-RA	BgiM21617	0.0294397	-5.0861	transforming growth factor-beta-induced protein ig-h3	mRNA
BgiM21618-RA	BgiM21618	0.0046527	-7.74772	transforming growth factor-beta-induced protein ig-h3	mRNA
BgiM21609-RA	BgiM21609	0.00231286	-8.75611	transforming growth factor-beta-induced protein ig-h3	mRNA
BgiM21608-RA	BgiM21608	0.00190671	-9.0347	transforming growth factor-beta-induced protein ig-h3	mRNA
BgiM25576-RA	BgiM25576	35.2505	5.13957	transient receptor potential cation channel subfamily M member 3	mRNA
BgiM21018-RA	BgiM21018	0.416013	-1.2653	Transmembrane protein	mRNA
BgiM06523-RA	BgiM06523	2.50361	1.32401	transmembrane protein 178B	mRNA
BgiM15181-RA	BgiM15181	4.076	2.02715	transmembrane protein 181	mRNA
BgiM24914-RA	BgiM24914	3.48382	1.80067	transmembrane protein 233	mRNA
BgiM14001-RA	BgiM14001	0.358444	-1.48018	Transmembrane protein 65	mRNA
BgiM21533-RA	BgiM21533	2.62545	1.39256	tripartite motif-containing protein 60-like isoform X1	mRNA
BgiM17539-RA	BgiM17539	0.455017	-1.13601	tRNA N6-adenosine threonylcarbamoyltransferase	mRNA
BgiM00320-RA	BgiM00320	0.433752	-1.20506	tubulin-folding cofactor B	mRNA
BgiM34676-RA	BgiM34676	2.04537	1.03236	tumor necrosis factor receptor superfamily member 6	mRNA
BgiM27812-RA	BgiM27812	0.02073	-5.59214	turripeptide Ici9.2-like isoform X2	mRNA
BgiM36488-RA	BgiM36488	0.00260649	-8.58367	turripeptide OL11	mRNA
BgiM31483-RA	BgiM31483	0.190608	-2.39132	type-1 angiotensin II receptor B	mRNA
BgiM27353-RA	BgiM27353	0.0824097	-3.60104	tyramine beta-hydroxylase	mRNA
BgiM27352-RA	BgiM27352	0.0257829	-5.27744	Tyramine beta-hydroxylase	mRNA
BgiM00113-RA	BgiM00113	3.58494	1.84195	tyrosine-protein kinase receptor torso	mRNA
BgiM17876-RA	BgiM17876	0.0551375	-4.18082	tyrosyl-DNA phosphodiesterase 2	mRNA
BgiM22854-RA	BgiM22854	0.0376431	-4.73147	U3-aranetoxin-Ce1a	mRNA
BgiM22858-RA	BgiM22858	0.0237908	-5.39345	U3-aranetoxin-Ce1a	mRNA
BgiM22859-RA	BgiM22859	0.012401	-6.33339	U3-aranetoxin-Ce1a	mRNA
BgiM22857-RA	BgiM22857	0.00233808	-8.74046	U3-aranetoxin-Ce1a	mRNA
BgiM22853-RA	BgiM22853	0.0737353	-3.7615	U3-aranetoxin-ce1a-like isoform x1	mRNA
BgiM22006-RA	BgiM22006	0.468818	-1.0929	ubinuclein-1-like isoform X1	mRNA
BgiM36210-RA	BgiM36210	0.423408	-1.23988	unconventional myosin-Va	mRNA
BgiM11908-RA	BgiM11908	15.4439	3.94896	universal stress protein MT2085-like isoform X1	mRNA
BgiM26084-RA	BgiM26084	0.00329818	-8.24411	unnamed3	mRNA
BgiM30227-RA	BgiM30227	0.469726	-1.09011	UPF0722 protein isoform X1	mRNA
BgiM23682-RA	BgiM23682	0.0517106	-4.2734	UPF0748 protein YngK	mRNA
BgiM27792-RA	BgiM27792	3.2616	1.70558	UPF0764 protein	mRNA
BgiM27385-RA	BgiM27385	0.0223414	-5.48414	venom protein 164	mRNA
BgiM11972-RA	BgiM11972	0.00334297	-8.22465	very low-density lipoprotein receptor	mRNA
BgiM11659-RA	BgiM11659	0.00112737	-9.79282	very low-density lipoprotein receptor	mRNA
BgiM29385-RA	BgiM29385	33.3507	5.05965	vesicular glutamate transporter 3	mRNA
BgiM20723-RA	BgiM20723	0.118428	-3.07792	vignain	mRNA
BgiM01603-RA	BgiM01603	2.29649	1.19943	vitamin D3 hydroxylase-associated protein-like isoform X1	mRNA
BgiM06087-RA	BgiM06087	3.13147	1.64684	voltage-dependent calcium channel gamma-2 subunit	mRNA
BgiM27547-RA	BgiM27547	2.58952	1.37268	von Willebrand factor C domain-containing protein 2	mRNA
BgiM06212-RA	BgiM06212	2.8221	1.49677	WAP four-disulfide core domain protein 3-like isoform X1	mRNA
BgiM28451-RA	BgiM28451	0.134498	-2.89435	WD repeat-containing protein 62	mRNA
BgiM15357-RA	BgiM15357	0.0329152	-4.9251	Williams-Beuren syndrome chromosomal region 27 protein	mRNA
BgiM24389-RA	BgiM24389	0.348854	-1.51931	WSCD family member	mRNA
BgiM27872-RA	BgiM27872	0.0144899	-6.10881	xylan 1 4-beta-xylosidase	mRNA
BgiM00991-RA	BgiM00991	0.0189073	-5.72491	yolk ferritin	mRNA
BgiM30364-RA	BgiM30364	108.109	6.75635	zinc carboxypeptidase A 1	mRNA
BgiM30365-RA	BgiM30365	76.7771	6.2626	zinc carboxypeptidase A 1	mRNA
BgiM09337-RA	BgiM09337	2.02248	1.01612	zinc finger CCCH domain-containing protein 26	mRNA
BgiM32855-RA	BgiM32855	4.29901	2.10401	zinc finger protein	mRNA
BgiM33213-RA	BgiM33213	0.198404	-2.33349	zinc finger protein 62	mRNA
BgiM36021-RA	BgiM36021	0.455338	-1.13499	zinc finger protein 708	mRNA
BgiM31951-RA	BgiM31951	2.20631	1.14164	zinc finger protein ZIC 4	mRNA
BgiM13970-RA	BgiM13970	2.32689	1.2184	zinc finger SWIM domain-containing protein 5-like isoform X1	mRNA
BgiM17206-RA	BgiM17206	0.00105043	-9.89481	zonadhesin	mRNA
BgiM13422-RA	BgiM13422	0.098663	-3.34135	Zygote arrest protein 1	mRNA

## Sheet: f-8 dpi only
Table S10. Summary of the differentially expressed genes in the iM line infected with D. potomaca at different time point
Transcript ID	GeneID	FC(iM line vs. Dp_8dpi)	log2FC(iM line vs. Dp_8dpi)	Annotation	Transcript Type
BgiM24847-RA	BgiM24847	5.34537	2.41829	A disintegrin and metalloproteinase with thrombospondin motifs 18	mRNA
BgiM24604-RA	BgiM24604	2.87587	1.524	A disintegrin and metalloproteinase with thrombospondin motifs 2	mRNA
BgiM34414-RA	BgiM34414	2.85124	1.51159	Abelson tyrosine-protein kinase 2	mRNA
BgiM32405-RA	BgiM32405	0.428271	-1.2234	acetylcholine-binding protein-like isoform X2	mRNA
BgiM35322-RA	BgiM35322	6.59702	2.72181	ADAM family mig-17	mRNA
BgiM24709-RA	BgiM24709	4.42002	2.14405	ADAM family mig-17	mRNA
BgiM23245-RA	BgiM23245	2.06962	1.04937	ADAM family mig-17	mRNA
BgiM33785-RA	BgiM33785	2.39145	1.25789	ADAM family mig-17-like isoform X2	mRNA
BgiM24696-RA	BgiM24696	66.7675	6.06107	adenosine deaminase AGSA	mRNA
BgiM24694-RA	BgiM24694	23.8798	4.57772	adenosine deaminase AGSA	mRNA
BgiM13361-RA	BgiM13361	2.53364	1.34121	ADP-ribosylation factor GTPase-activating protein 1	mRNA
BgiM33364-RA	BgiM33364	2.82566	1.49859	alpha-(1 3)-fucosyltransferase 9	mRNA
BgiM19531-RA	BgiM19531	2.13005	1.09089	alpha-(1 3)-fucosyltransferase C	mRNA
BgiM12331-RA	BgiM12331	10.5938	3.40516	amiloride-sensitive sodium channel subunit alpha	mRNA
BgiM12327-RA	BgiM12327	4.48299	2.16446	amiloride-sensitive sodium channel subunit alpha	mRNA
BgiM24185-RA	BgiM24185	2.27608	1.18655	ammonium transporter 1	mRNA
BgiM09944-RA	BgiM09944	3.19799	1.67717	ankyrin repeat and KH domain-containing protein 1	mRNA
BgiM13689-RA	BgiM13689	2.21732	1.14882	ankyrin repeat domain-containing protein 17	mRNA
BgiM35580-RA	BgiM35580	4.32469	2.1126	ankyrin repeat domain-containing protein 50	mRNA
BgiM26552-RA	BgiM26552	3.45469	1.78856	ankyrin repeat domain-containing protein 50	mRNA
BgiM26438-RA	BgiM26438	2.11835	1.08294	ankyrin repeat protein	mRNA
BgiM35691-RA	BgiM35691	4.85062	2.27817	ankyrin-1	mRNA
BgiM14494-RA	BgiM14494	2.14617	1.10177	ankyrin-1	mRNA
BgiM31165-RA	BgiM31165	2.45836	1.29769	ankyrin-3	mRNA
BgiM25489-RA	BgiM25489	2.26774	1.18126	annexin A6	mRNA
BgiM16098-RA	BgiM16098	2.89565	1.53389	anoctamin-1-like isoform X3	mRNA
BgiM26175-RA	BgiM26175	2.72219	1.44477	antho-RFamide neuropeptides-like X2	mRNA
BgiM14405-RA	BgiM14405	3.43041	1.77838	antistasin	mRNA
BgiM01451-RA	BgiM01451	4.03442	2.01236	APGWamide (AKA: Cterminally located anterior lobe peptide (CALP))	mRNA
BgiM18825-RA	BgiM18825	2.57883	1.36672	aquaporin-2	mRNA
BgiM25132-RA	BgiM25132	2.0372	1.02659	Aquaporin-4	mRNA
BgiM14239-RA	BgiM14239	7.31738	2.87133	arachidonate 12-lipoxygenase 12R-type	mRNA
BgiM14238-RA	BgiM14238	48.8084	5.60906	arachidonate 12-lipoxygenase 12R-type	mRNA
BgiM14237-RA	BgiM14237	11.2751	3.49507	arachidonate 12-lipoxygenase 12R-type	mRNA
BgiM12326-RA	BgiM12326	5.90874	2.56285	aspartate glycine lysine and serine-rich protein	mRNA
BgiM03662-RA	BgiM03662	0.491244	-1.02549	ATP-binding cassette sub-family B member 6 mitochondrial	mRNA
BgiM16571-RA	BgiM16571	2.38803	1.25582	Baculoviral IAP repeat-containing protein 7-B	mRNA
BgiM16404-RA	BgiM16404	2.33038	1.22056	Baculoviral IAP repeat-containing protein 7-B	mRNA
BgiM36480-RA	BgiM36480	5.36514	2.42361	beta-1 3-galactosyltransferase 1	mRNA
BgiM11333-RA	BgiM11333	2.68887	1.427	beta-1 3-galactosyltransferase 1	mRNA
BgiM20499-RA	BgiM20499	4.57216	2.19288	beta-2 adrenergic receptor	mRNA
BgiM25580-RA	BgiM25580	2.95403	1.56268	BgMsFReDn6	mRNA
BgiM30211-RA	BgiM30211	0.353338	-1.50088	Biomphalysin 7	mRNA
BgiM20544-RA	BgiM20544	2.30344	1.20379	breast cancer anti-estrogen resistance protein 3	mRNA
BgiM27964-RA	BgiM27964	2.22829	1.15593	bromodomain-containing protein	mRNA
BgiM27118-RA	BgiM27118	126.682	6.98507	brorin-like isoform X3	mRNA
BgiM35401-RA	BgiM35401	3.0943	1.62961	cadherin EGF LAG seven-pass G-type receptor 2	mRNA
BgiM35183-RA	BgiM35183	3.17574	1.66709	cadherin egf lag seven-pass g-type receptor 2	mRNA
BgiM35018-RA	BgiM35018	2.79932	1.48508	cadherin-23	mRNA
BgiM05398-RA	BgiM05398	3.01452	1.59193	cadherin-23-like isoform X2	mRNA
BgiM07861-RA	BgiM07861	3.2257	1.68961	calpain-B-like isoform X4	mRNA
BgiM13464-RA	BgiM13464	4.08177	2.02919	cAMP-specific 3p 5p-cyclic phosphodiesterase 4D-like isoform X1	mRNA
BgiM26157-RA	BgiM26157	4.33161	2.1149	carbohydrate sulfotransferase 3	mRNA
BgiM33061-RA	BgiM33061	3.15947	1.65968	carbonic anhydrase 2	mRNA
BgiM33060-RA	BgiM33060	3.09021	1.6277	carbonic anhydrase 7	mRNA
BgiM30368-RA	BgiM30368	502.03	8.97163	carboxypeptidase B	mRNA
BgiM23533-RA	BgiM23533	9.32405	3.22096	cartilage matrix protein	mRNA
BgiM01712-RA	BgiM01712	2.70966	1.43811	cartilage matrix protein	mRNA
BgiM29063-RA	BgiM29063	2.53216	1.34037	cation-transporting ATPase 13A3	mRNA
BgiM11985-RA	BgiM11985	2.43952	1.2866	caveolin-1	mRNA
BgiM17185-RA	BgiM17185	0.212415	-2.23504	CCAAT/enhancer-binding protein alpha-like isoform X2	mRNA
BgiM14484-RA	BgiM14484	2.24581	1.16724	cell death abnormality protein 1-like isoform X5	mRNA
BgiM33381-RA	BgiM33381	2.63732	1.39907	cell wall protein DAN4	mRNA
BgiM02999-RA	BgiM02999	2.53369	1.34124	cell wall protein RBR3	mRNA
BgiM08211-RA	BgiM08211	3.10026	1.63239	centrosomal protein of 170 kDa protein B-like isoform X3	mRNA
BgiM06151-RA	BgiM06151	6.1046	2.6099	chitinase-3-like protein 2	mRNA
BgiM05588-RA	BgiM05588	2.13018	1.09097	choline O-acetyltransferase	mRNA
BgiM14042-RA	BgiM14042	5.50557	2.46089	choline transporter-like protein 1	mRNA
BgiM32087-RA	BgiM32087	2.66986	1.41677	chondroitin sulfate synthase sqv-5	mRNA
BgiM11361-RA	BgiM11361	2.42671	1.279	coiled-coil domain-containing protein 162	mRNA
BgiM08271-RA	BgiM08271	2.37222	1.24624	coiled-coil domain-containing protein 170	mRNA
BgiM35636-RA	BgiM35636	2.99827	1.58413	collagen alpha-1(XXI) chain	mRNA
BgiM26369-RA	BgiM26369	24.2493	4.59987	collagen alpha-3(VI) chain	mRNA
BgiM35635-RA	BgiM35635	2.55646	1.35415	collagen alpha-5(VI) chain-like isoform X1	mRNA
BgiM25379-RA	BgiM25379	24.0771	4.58959	Contactin-2	mRNA
BgiM10588-RA	BgiM10588	2.47642	1.30826	contactin-3	mRNA
BgiM16366-RA	BgiM16366	2.7005	1.43323	CUB and zona pellucida-like domain-containing protein 1	mRNA
BgiM33303-RA	BgiM33303	3.33661	1.73838	cys-loop ligand-gated ion channel-like isoform X2	mRNA
BgiM21639-RA	BgiM21639	3.05989	1.61348	cytochrome P450 12a5 mitochondrial	mRNA
BgiM22867-RA	BgiM22867	2.09968	1.07017	cytoplasmic FMR1-interacting protein 1 isoform X1	mRNA
BgiM08718-RA	BgiM08718	2.57004	1.36179	D site-binding protein-like isoform X2	mRNA
BgiM12328-RA	BgiM12328	4.1375	2.04876	degenerin unc-8	mRNA
BgiM30015-RA	BgiM30015	2.30963	1.20766	deoxyhypusine synthase	mRNA
BgiM19151-RA	BgiM19151	0.449666	-1.15308	DNA repair protein XRCC2	mRNA
BgiM27183-RA	BgiM27183	76.1545	6.25086	DNA-directed RNA polymerase II subunit RPB1-like isoform X4	mRNA
BgiM34253-RA	BgiM34253	2.28354	1.19128	doublecortin domain-containing protein 2	mRNA
BgiM14107-RA	BgiM14107	5.17187	2.37068	doublesex- and mab-3-related transcription factor A2	mRNA
BgiM26449-RA	BgiM26449	3.42145	1.77461	dual oxidase 1	mRNA
BgiM26459-RA	BgiM26459	2.20964	1.14381	Dual oxidase maturation factor 2	mRNA
BgiM12563-RA	BgiM12563	2.45275	1.2944	dual specificity protein phosphatase 23	mRNA
BgiM05990-RA	BgiM05990	2.62455	1.39207	dynein beta chain ciliary	mRNA
BgiM16140-RA	BgiM16140	2.35358	1.23486	dynein heavy chain 1 axonemal-like isoform X1	mRNA
BgiM18918-RA	BgiM18918	2.22138	1.15146	Dynein heavy chain 5 axonemal	mRNA
BgiM35478-RA	BgiM35478	0.303997	-1.71787	Dynein heavy chain 6 axonemal	mRNA
BgiM08786-RA	BgiM08786	2.24625	1.16752	dynein heavy chain 6 axonemal	mRNA
BgiM33828-RA	BgiM33828	2.32492	1.21718	dynein heavy chain 7 axonemal	mRNA
BgiM09431-RA	BgiM09431	2.44446	1.28952	E3 ubiquitin-protein ligase arih1	mRNA
BgiM04707-RA	BgiM04707	2.08151	1.05763	E3 ubiquitin-protein ligase arih1	mRNA
BgiM30079-RA	BgiM30079	2.01974	1.01417	E3 ubiquitin-protein ligase TRIM71	mRNA
BgiM09888-RA	BgiM09888	2.58305	1.36907	E3 ubiquitin-protein ligase XIAP	mRNA
BgiM14950-RA	BgiM14950	2.08896	1.06278	EF-hand calcium-binding domain-containing protein 6	mRNA
BgiM33211-RA	BgiM33211	2.9434	1.55749	electroneutral sodium bicarbonate exchanger 1	mRNA
BgiM21192-RA	BgiM21192	3.42917	1.77786	endonuclease-reverse transcriptase	mRNA
BgiM06570-RA	BgiM06570	2.19734	1.13576	endonuclease-reverse transcriptase	mRNA
BgiM00610-RA	BgiM00610	2.27809	1.18783	enteropeptidase	mRNA
BgiM00608-RA	BgiM00608	2.0976	1.06874	enteropeptidase	mRNA
BgiM33375-RA	BgiM33375	17.3701	4.11853	epithelial membrane protein 1	mRNA
BgiM06080-RA	BgiM06080	13.1731	3.71953	epithelial membrane protein 1	mRNA
BgiM06077-RA	BgiM06077	2.46689	1.3027	epithelial membrane protein 1	mRNA
BgiM34878-RA	BgiM34878	2.36826	1.24383	F-box only protein 10	mRNA
BgiM05671-RA	BgiM05671	3.09291	1.62896	FAD-dependent oxidoreductase domain-containing protein 2	mRNA
BgiM36003-RA	BgiM36003	3.00939	1.58947	fasciclin-1	mRNA
BgiM17842-RA	BgiM17842	2.12464	1.08722	feline leukemia virus subgroup C receptor-related protein 2	mRNA
BgiM13702-RA	BgiM13702	1477.88	10.5293	fibrinolytic enzyme isozyme C	mRNA
BgiM13700-RA	BgiM13700	476.92	8.8976	fibrinolytic enzyme isozyme C	mRNA
BgiM13699-RA	BgiM13699	345.807	8.43382	fibrinolytic enzyme isozyme C	mRNA
BgiM06666-RA	BgiM06666	115.525	6.85206	fibrinolytic enzyme isozyme C	mRNA
BgiM25932-RA	BgiM25932	6.72815	2.75021	fibropellin-1	mRNA
BgiM25929-RA	BgiM25929	13.4517	3.74971	fibropellin-1	mRNA
BgiM25928-RA	BgiM25928	30.968	4.95271	fibropellin-1	mRNA
BgiM25927-RA	BgiM25927	9.80195	3.29307	fibropellin-1	mRNA
BgiM06342-RA	BgiM06342	2.20917	1.14351	fibropellin-1	mRNA
BgiM32291-RA	BgiM32291	2.40717	1.26734	filamin-A-like isoform X1	mRNA
BgiM32290-RA	BgiM32290	2.14296	1.0996	filamin-A-like isoform X1	mRNA
BgiM12401-RA	BgiM12401	7.23169	2.85433	forkhead box protein D3	mRNA
BgiM09727-RA	BgiM09727	7.13354	2.83462	Fulicin-like precursor (LRNFVamide)	mRNA
BgiM03545-RA	BgiM03545	3.35453	1.74611	G-protein coupled receptor 64	mRNA
BgiM26371-RA	BgiM26371	4.64898	2.21691	G-protein coupled receptor GRL101	mRNA
BgiM32381-RA	BgiM32381	2.18855	1.12997	ganglioside GM2 activator	mRNA
BgiM24717-RA	BgiM24717	3.13785	1.64977	glucoside xylosyltransferase 1	mRNA
BgiM20173-RA	BgiM20173	4.4264	2.14613	glutamine synthetase	mRNA
BgiM06426-RA	BgiM06426	2.02386	1.01711	glutamine--fructose-6-phosphate aminotransferase [isomerizing] 2-like isoform X3	mRNA
BgiM23384-RA	BgiM23384	2.19443	1.13385	GPI-anchored adhesin-like protein PGA55	mRNA
BgiM24558-RA	BgiM24558	10.2796	3.36171	GPI-anchored protein PB15E9.01c	mRNA
BgiM01202-RA	BgiM01202	4.49026	2.1668	growth/differentiation factor 8	mRNA
BgiM00694-RA	BgiM00694	2.28458	1.19193	guanine nucleotide-binding protein subunit beta-5	mRNA
BgiM22981-RA	BgiM22981	0.25187	-1.98925	heat shock protein 70 B2	mRNA
BgiM13051-RA	BgiM13051	6.49637	2.69963	hemagglutinin/proteinase	mRNA
BgiM00172-RA	BgiM00172	2.45411	1.2952	hepatocyte growth factor receptor-like isoform X2	mRNA
BgiM32983-RA	BgiM32983	0.436326	-1.19652	hyaluronan-mediated motility receptor	mRNA
BgiM15633-RA	BgiM15633	2.33156	1.2213	insulin-like peptide 7	mRNA
BgiM03247-RA	BgiM03247	3.65341	1.86924	integrin beta-1	mRNA
BgiM33493-RA	BgiM33493	7.40642	2.88878	integumentary mucin C.1	mRNA
BgiM14323-RA	BgiM14323	2.53471	1.34182	interleukin-12 receptor subunit beta-2-like isoform X6	mRNA
BgiM32786-RA	BgiM32786	2.15979	1.11089	kelch-like protein 40	mRNA
BgiM15379-RA	BgiM15379	7.24611	2.85721	keratin-associated protein 9-1-like isoform X1	mRNA
BgiM23504-RA	BgiM23504	4.81395	2.26722	kin of irre-like protein 1	mRNA
BgiM26059-RA	BgiM26059	3.37599	1.75531	kinesin-like protein KIF28P	mRNA
BgiM26058-RA	BgiM26058	2.74394	1.45625	kinesin-like protein KIF28P	mRNA
BgiM18453-RA	BgiM18453	4.07386	2.0264	Kinesin-like protein kifc3	mRNA
BgiM35724-RA	BgiM35724	0.0632427	-3.98296	L-selectin	mRNA
BgiM13669-RA	BgiM13669	2.10344	1.07275	latrophilin-1	mRNA
BgiM10586-RA	BgiM10586	4.79123	2.2604	latrophilin-3	mRNA
BgiM22441-RA	BgiM22441	2.39183	1.25811	leucine-rich repeat serine/threonine-protein kinase 1	mRNA
BgiM26177-RA	BgiM26177	3.34086	1.74022	LFRFamide	mRNA
BgiM23709-RA	BgiM23709	3.68682	1.88238	lipoxygenasey domain-containing protein 1	mRNA
lncRNA1338	-	3.0648	1.61579	lncRNA1338	lncRNA
lncRNA1406	-	4.38956	2.13408	lncRNA1406	lncRNA
lncRNA1446	-	44.5004	5.47574	lncRNA1446	lncRNA
lncRNA375	-	2.72399	1.44572	lncRNA375	lncRNA
lncRNA511	-	3.69425	1.88528	lncRNA511	lncRNA
lncRNA606	-	2.25949	1.176	lncRNA606	lncRNA
lncRNA997	-	6.29938	2.65521	lncRNA997	lncRNA
BgiM36112-RA	BgiM36112	6.37581	2.67261	low-density lipoprotein receptor 1	mRNA
BgiM11285-RA	BgiM11285	3.62766	1.85904	LRR receptor-like serine/threonine-protein kinase isoform X4	mRNA
BgiM25294-RA	BgiM25294	2.13106	1.09157	macrophage mannose receptor 1	mRNA
BgiM25260-RA	BgiM25260	2.34431	1.22916	mannose-binding protein C	mRNA
BgiM25258-RA	BgiM25258	3.50032	1.80749	mannose-binding protein C	mRNA
BgiM07307-RA	BgiM07307	2.13078	1.09138	MAPK/MAK/MRK overlapping kinase	mRNA
BgiM01130-RA	BgiM01130	2.40805	1.26787	melanopsin-like isoform X2	mRNA
BgiM10358-RA	BgiM10358	2.59845	1.37765	metabotropic glutamate receptor	mRNA
BgiM09698-RA	BgiM09698	2.69578	1.4307	metabotropic glutamate receptor 5	mRNA
BgiM24711-RA	BgiM24711	3.11713	1.64022	Metalloprotease mig-17	mRNA
BgiM24710-RA	BgiM24710	3.45832	1.79007	Metalloprotease mig-17	mRNA
BgiM24603-RA	BgiM24603	4.5374	2.18186	Metalloprotease mig-17	mRNA
BgiM22541-RA	BgiM22541	2.07914	1.05599	monocarboxylate transporter	mRNA
BgiM25926-RA	BgiM25926	4.98936	2.31885	mucin-like protein	mRNA
BgiM30370-RA	BgiM30370	150.917	7.23761	Multifunctional pyrimidine synthesis protein CAD	mRNA
BgiM30363-RA	BgiM30363	169.693	7.40678	Multifunctional pyrimidine synthesis protein CAD	mRNA
BgiM30362-RA	BgiM30362	160.195	7.32368	Multifunctional pyrimidine synthesis protein CAD	mRNA
BgiM14475-RA	BgiM14475	2.01836	1.01318	multiple epidermal growth factor-like domains 10	mRNA
BgiM26889-RA	BgiM26889	3.35965	1.74831	multiple epidermal growth factor-like domains protein 11	mRNA
BgiM25109-RA	BgiM25109	2.16158	1.11209	multiple epidermal growth factor-like domains protein 6	mRNA
BgiM14431-RA	BgiM14431	2.11216	1.07872	multiple epidermal growth factor-like domains protein 6	mRNA
BgiM20140-RA	BgiM20140	2.19988	1.13743	myosin-13	mRNA
BgiM36457-RA	BgiM36457	0.1688	-2.56661	NA	mRNA
BgiM36448-RA	BgiM36448	0.179609	-2.47707	NA	mRNA
BgiM36447-RA	BgiM36447	0.203849	-2.29442	NA	mRNA
BgiM36423-RA	BgiM36423	0.221063	-2.17747	NA	mRNA
BgiM36324-RA	BgiM36324	0.14334	-2.80248	NA	mRNA
BgiM35548-RA	BgiM35548	3.56019	1.83196	NA	mRNA
BgiM35245-RA	BgiM35245	5.28928	2.40307	NA	mRNA
BgiM35206-RA	BgiM35206	2.74858	1.45869	NA	mRNA
BgiM35113-RA	BgiM35113	2.04831	1.03443	NA	mRNA
BgiM35032-RA	BgiM35032	2.36525	1.24199	NA	mRNA
BgiM34525-RA	BgiM34525	4.61706	2.20697	NA	mRNA
BgiM34472-RA	BgiM34472	3.30918	1.72647	NA	mRNA
BgiM34185-RA	BgiM34185	0.168536	-2.56887	NA	mRNA
BgiM34137-RA	BgiM34137	2.03244	1.02322	NA	mRNA
BgiM33544-RA	BgiM33544	3.1916	1.67428	NA	mRNA
BgiM33353-RA	BgiM33353	2.49453	1.31877	NA	mRNA
BgiM33342-RA	BgiM33342	0.121435	-3.04175	NA	mRNA
BgiM33012-RA	BgiM33012	0.139764	-2.83893	NA	mRNA
BgiM31190-RA	BgiM31190	3.24792	1.69951	NA	mRNA
BgiM31127-RA	BgiM31127	2.20103	1.13818	NA	mRNA
BgiM30961-RA	BgiM30961	2.29875	1.20085	NA	mRNA
BgiM30958-RA	BgiM30958	11.9439	3.5782	NA	mRNA
BgiM30947-RA	BgiM30947	4.77093	2.25427	NA	mRNA
BgiM30797-RA	BgiM30797	0.235858	-2.08401	NA	mRNA
BgiM30767-RA	BgiM30767	2.39446	1.2597	NA	mRNA
BgiM30263-RA	BgiM30263	2.53001	1.33914	NA	mRNA
BgiM29613-RA	BgiM29613	2.4241	1.27745	NA	mRNA
BgiM28952-RA	BgiM28952	2.16491	1.11431	NA	mRNA
BgiM28085-RA	BgiM28085	2.46296	1.3004	NA	mRNA
BgiM27722-RA	BgiM27722	2.0726	1.05144	NA	mRNA
BgiM27430-RA	BgiM27430	2.0584	1.04152	NA	mRNA
BgiM27298-RA	BgiM27298	4.63287	2.21191	NA	mRNA
BgiM26909-RA	BgiM26909	2.08483	1.05993	NA	mRNA
BgiM26282-RA	BgiM26282	2.05832	1.04147	NA	mRNA
BgiM26199-RA	BgiM26199	4.16923	2.05978	NA	mRNA
BgiM25610-RA	BgiM25610	4.55967	2.18893	NA	mRNA
BgiM25252-RA	BgiM25252	8.53703	3.09373	NA	mRNA
BgiM25135-RA	BgiM25135	3.84548	1.94316	NA	mRNA
BgiM24745-RA	BgiM24745	0.267813	-1.9007	NA	mRNA
BgiM24578-RA	BgiM24578	2.51835	1.33248	NA	mRNA
BgiM24374-RA	BgiM24374	4.24605	2.08612	NA	mRNA
BgiM24372-RA	BgiM24372	2.0341	1.02439	NA	mRNA
BgiM24248-RA	BgiM24248	3.46063	1.79103	NA	mRNA
BgiM23566-RA	BgiM23566	2.37601	1.24854	NA	mRNA
BgiM23555-RA	BgiM23555	5.04626	2.33521	NA	mRNA
BgiM23084-RA	BgiM23084	2.40975	1.26889	NA	mRNA
BgiM22114-RA	BgiM22114	2.10532	1.07404	NA	mRNA
BgiM21730-RA	BgiM21730	0.429771	-1.21836	NA	mRNA
BgiM21392-RA	BgiM21392	2.17502	1.12103	NA	mRNA
BgiM21188-RA	BgiM21188	2.17414	1.12045	NA	mRNA
BgiM20900-RA	BgiM20900	2.2264	1.15471	NA	mRNA
BgiM20898-RA	BgiM20898	2.32438	1.21685	NA	mRNA
BgiM20706-RA	BgiM20706	0.202446	-2.30439	NA	mRNA
BgiM20249-RA	BgiM20249	2.85414	1.51306	NA	mRNA
BgiM20068-RA	BgiM20068	2.14576	1.10149	NA	mRNA
BgiM19716-RA	BgiM19716	2.34677	1.23067	NA	mRNA
BgiM19504-RA	BgiM19504	25.446	4.66937	NA	mRNA
BgiM19435-RA	BgiM19435	16.814	4.07159	NA	mRNA
BgiM18324-RA	BgiM18324	0.40913	-1.28937	NA	mRNA
BgiM18244-RA	BgiM18244	2.38267	1.25258	NA	mRNA
BgiM17494-RA	BgiM17494	0.413762	-1.27313	NA	mRNA
BgiM17485-RA	BgiM17485	2.27097	1.18331	NA	mRNA
BgiM16740-RA	BgiM16740	4.16795	2.05934	NA	mRNA
BgiM16555-RA	BgiM16555	2.13805	1.0963	NA	mRNA
BgiM15653-RA	BgiM15653	2.42213	1.27628	NA	mRNA
BgiM15366-RA	BgiM15366	2.65523	1.40884	NA	mRNA
BgiM15296-RA	BgiM15296	3.53063	1.81993	NA	mRNA
BgiM15089-RA	BgiM15089	44.8475	5.48696	NA	mRNA
BgiM15047-RA	BgiM15047	2.34011	1.22658	NA	mRNA
BgiM15045-RA	BgiM15045	2.4626	1.30018	NA	mRNA
BgiM15032-RA	BgiM15032	2.10084	1.07096	NA	mRNA
BgiM14368-RA	BgiM14368	3.2085	1.6819	NA	mRNA
BgiM14236-RA	BgiM14236	27.3832	4.77522	NA	mRNA
BgiM13834-RA	BgiM13834	3.35528	1.74643	NA	mRNA
BgiM13065-RA	BgiM13065	2.22702	1.15511	NA	mRNA
BgiM12785-RA	BgiM12785	2.24852	1.16898	NA	mRNA
BgiM12344-RA	BgiM12344	2.0846	1.05977	NA	mRNA
BgiM12330-RA	BgiM12330	11.4237	3.51396	NA	mRNA
BgiM12290-RA	BgiM12290	2.09678	1.06818	NA	mRNA
BgiM12237-RA	BgiM12237	0.156071	-2.67972	NA	mRNA
BgiM11501-RA	BgiM11501	8.02118	3.00381	NA	mRNA
BgiM11283-RA	BgiM11283	2.29437	1.1981	NA	mRNA
BgiM10192-RA	BgiM10192	2.74739	1.45806	NA	mRNA
BgiM09296-RA	BgiM09296	4.06136	2.02196	NA	mRNA
BgiM09201-RA	BgiM09201	0.263853	-1.92219	NA	mRNA
BgiM08488-RA	BgiM08488	3.62702	1.85879	NA	mRNA
BgiM08298-RA	BgiM08298	2.40198	1.26423	NA	mRNA
BgiM06095-RA	BgiM06095	2.00413	1.00298	NA	mRNA
BgiM04900-RA	BgiM04900	5.8743	2.55442	NA	mRNA
BgiM04659-RA	BgiM04659	2.15869	1.11016	NA	mRNA
BgiM04409-RA	BgiM04409	2.38351	1.25309	NA	mRNA
BgiM03483-RA	BgiM03483	4.20867	2.07337	NA	mRNA
BgiM01618-RA	BgiM01618	3.21379	1.68428	NA	mRNA
BgiM01209-RA	BgiM01209	4.32129	2.11146	NA	mRNA
BgiM00237-RA	BgiM00237	2.04121	1.02943	NA	mRNA
BgiM02841-RA	BgiM02841	2.03107	1.02224	NACHT and WD repeat domain-containing protein 2	mRNA
BgiM05971-RA	BgiM05971	2.28621	1.19296	NACHT domain- and WD repeat-containing protein 1	mRNA
BgiM25930-RA	BgiM25930	16.1095	4.00984	nephronectin	mRNA
BgiM05138-RA	BgiM05138	3.41041	1.76995	netrin-1-like isoform X2	mRNA
BgiM30258-RA	BgiM30258	2.23917	1.16297	neural cell adhesion molecule 1	mRNA
BgiM03702-RA	BgiM03702	11.2991	3.49813	neuroblastoma suppressor of tumorigenicity 1	mRNA
BgiM08057-RA	BgiM08057	2.95008	1.56075	neuroendocrine convertase 2	mRNA
BgiM19321-RA	BgiM19321	2.6021	1.37967	neurogenic locus notch protein 1	mRNA
BgiM10591-RA	BgiM10591	4.59897	2.20131	neuroglian	mRNA
BgiM10592-RA	BgiM10592	4.20048	2.07055	neuroglian-like isoform X4	mRNA
BgiM07414-RA	BgiM07414	6.8228	2.77036	neuropeptide FF receptor 2	mRNA
BgiM18373-RA	BgiM18373	2.09911	1.06978	neuropilin and tolloid like protein 2	mRNA
BgiM17202-RA	BgiM17202	2.53784	1.3436	NFX1-type zinc finger-containing protein 1	mRNA
BgiM25357-RA	BgiM25357	2.10616	1.07462	NGFI-A-binding protein 1-like isoform X1	mRNA
BgiM10147-RA	BgiM10147	2.5317	1.34011	Nitrogen permease regulator 2	mRNA
BgiM00675-RA	BgiM00675	2.0585	1.04159	nuclear hormone receptor HR96	mRNA
BgiM14725-RA	BgiM14725	0.216475	-2.20773	organic cation transporter protein-like isoform X3	mRNA
BgiM34720-RA	BgiM34720	14.7903	3.88658	Oviduct-specific glycoprotein	mRNA
BgiM04278-RA	BgiM04278	2.33279	1.22206	paladin-like isoform X2	mRNA
BgiM28918-RA	BgiM28918	2.25769	1.17485	patched domain-containing protein 2	mRNA
BgiM00243-RA	BgiM00243	2.22422	1.1533	PDZ domain containing 7	mRNA
BgiM09534-RA	BgiM09534	3.04172	1.60489	periaxin	mRNA
BgiM19533-RA	BgiM19533	11.4426	3.51634	peritrophin-1	mRNA
BgiM03208-RA	BgiM03208	0.38961	-1.3599	peroxisome biogenesis factor 10-like isoform X2	mRNA
BgiM14367-RA	BgiM14367	2.24433	1.16628	platelet endothelial aggregation receptor 1	mRNA
BgiM34666-RA	BgiM34666	2.99957	1.58476	platelet-activating factor acetylhydrolase	mRNA
BgiM05196-RA	BgiM05196	2.38661	1.25496	polycystin-1	mRNA
BgiM01188-RA	BgiM01188	2.58996	1.37293	polypeptide N-acetylgalactosaminyltransferase 5	mRNA
BgiM13439-RA	BgiM13439	2.08412	1.05944	polypyrimidine tract-binding protein 2-like isoform X7	mRNA
BgiM34223-RA	BgiM34223	2.41933	1.27461	potassium channel subfamily T member 2	mRNA
BgiM13113-RA	BgiM13113	4.39893	2.13715	potassium voltage-gated channel protein Shaw	mRNA
BgiM20278-RA	BgiM20278	26.3646	4.72053	prephenate dehydrogenase (NADP(+))	mRNA
BgiM25861-RA	BgiM25861	2.65079	1.40642	pro-neuropeptide Y-like precursor	mRNA
BgiM11017-RA	BgiM11017	2.7513	1.46012	Protein atp6v1fnb	mRNA
BgiM07985-RA	BgiM07985	5.15753	2.36668	protein impact-b	mRNA
BgiM26522-RA	BgiM26522	2.37257	1.24645	protein kinase C-binding protein NELL2	mRNA
BgiM22813-RA	BgiM22813	2.47158	1.30543	proteolipid protein DM beta	mRNA
BgiM13839-RA	BgiM13839	2.6247	1.39215	proto-oncogene tyrosine-protein kinase LCK	mRNA
BgiM35021-RA	BgiM35021	2.47789	1.30911	protocadherin Fat 4	mRNA
BgiM24451-RA	BgiM24451	2.63576	1.39822	protocadherin fat 4	mRNA
BgiM04899-RA	BgiM04899	3.54904	1.82743	protocadherin-23	mRNA
BgiM22587-RA	BgiM22587	2.07407	1.05247	protocadherin-7	mRNA
BgiM09929-RA	BgiM09929	2.27505	1.1859	protocadherin-like wing polarity protein stan	mRNA
BgiM16873-RA	BgiM16873	0.0614232	-4.02507	PRS7 protein	mRNA
BgiM08189-RA	BgiM08189	2.23398	1.15962	retinoic acid receptor RXR-alpha	mRNA
BgiM19951-RA	BgiM19951	2.39224	1.25836	RNA polymerase II-associated protein 3	mRNA
BgiM35174-RA	BgiM35174	3.26072	1.70519	RNA polymerase-associated protein LEO1	mRNA
BgiM00198-RA	BgiM00198	2.38243	1.25244	semaphorin-1A	mRNA
BgiM00197-RA	BgiM00197	2.31526	1.21117	semaphorin-1A	mRNA
BgiM26082-RA	BgiM26082	2.45061	1.29314	serine carboxypeptidase CPVL	mRNA
BgiM35715-RA	BgiM35715	2.526	1.33686	serine-rich adhesin for platelets	mRNA
BgiM09011-RA	BgiM09011	2.13455	1.09393	serine-rich adhesin for platelets	mRNA
BgiM15520-RA	BgiM15520	2.00755	1.00544	serine/threonine-protein kinase MARK2-like isoform X1	mRNA
BgiM36314-RA	BgiM36314	9.42692	3.23679	Serine/threonine-protein kinase Nek1	mRNA
BgiM21705-RA	BgiM21705	2.27372	1.18506	SH3 domain-binding protein 2	mRNA
BgiM17393-RA	BgiM17393	3.40459	1.76748	Short transient receptor putative channel 6	mRNA
BgiM07172-RA	BgiM07172	3.76284	1.91182	silk gland factor 1	mRNA
BgiM01270-RA	BgiM01270	5.57069	2.47786	SKI family transcriptional corepressor 1-like isoform X2	mRNA
BgiM18584-RA	BgiM18584	2.15631	1.10856	sodium- and chloride-dependent glycine transporter 2	mRNA
BgiM16995-RA	BgiM16995	3.12324	1.64304	sodium-coupled monocarboxylate transporter	mRNA
BgiM16996-RA	BgiM16996	2.08406	1.0594	sodium-coupled monocarboxylate transporter 1	mRNA
BgiM04325-RA	BgiM04325	6.27692	2.65006	sodium-coupled monocarboxylate transporter 2	mRNA
BgiM16994-RA	BgiM16994	6.97271	2.80172	sodium-dependent multivitamin transporter isoform X2	mRNA
BgiM34495-RA	BgiM34495	2.9873	1.57884	solute carrier family 12 member 8	mRNA
BgiM00092-RA	BgiM00092	2.33353	1.22252	solute carrier family 28 member 3	mRNA
BgiM01247-RA	BgiM01247	2.18708	1.129	sphingolipid delta(4)-desaturase/C4-hydroxylase DES2-like isoform X2	mRNA
BgiM25390-RA	BgiM25390	2.16585	1.11494	spore coat protein SP96	mRNA
BgiM03243-RA	BgiM03243	2.01329	1.00956	stabilizer of axonemal microtubules 2	mRNA
BgiM19615-RA	BgiM19615	2.50705	1.32599	STE20-like serine/threonine-protein kinase isoform X2	mRNA
BgiM30038-RA	BgiM30038	59.7872	5.90177	strain EAF dermatopontin 3	mRNA
BgiM04771-RA	BgiM04771	2.03925	1.02804	stress-activated protein kinase JNK-like isoform X1	mRNA
BgiM07094-RA	BgiM07094	2.01494	1.01074	Synaptotagmin-16	mRNA
BgiM31676-RA	BgiM31676	0.157219	-2.66915	tetraspanin	mRNA
BgiM35040-RA	BgiM35040	7.76486	2.95696	TLR cluster1 member 37	mRNA
BgiM20232-RA	BgiM20232	2.79883	1.48483	TLR cluster3 member 9	mRNA
BgiM16281-RA	BgiM16281	2.19407	1.13361	TLR cluster4 member 3	mRNA
BgiM19617-RA	BgiM19617	6.88717	2.78391	toll-like receptor 4	mRNA
BgiM23575-RA	BgiM23575	2.89092	1.53153	Transcription factor etv7	mRNA
BgiM11897-RA	BgiM11897	4.71037	2.23584	transient receptor potential cation channel subfamily M member 1	mRNA
BgiM11895-RA	BgiM11895	3.70939	1.89118	transient receptor potential cation channel subfamily M member 2	mRNA
BgiM23548-RA	BgiM23548	2.1177	1.0825	transient receptor potential cation channel subfamily M member 5	mRNA
BgiM07040-RA	BgiM07040	0.357358	-1.48456	transmembrane protein 246	mRNA
BgiM06667-RA	BgiM06667	183.706	7.52126	trypsin	mRNA
BgiM17596-RA	BgiM17596	3.85001	1.94486	trypsin-1	mRNA
BgiM12524-RA	BgiM12524	67.0841	6.0679	tubulin alpha chain	mRNA
BgiM02631-RA	BgiM02631	4.66025	2.22041	tubulin alpha chain	mRNA
BgiM00665-RA	BgiM00665	0.336889	-1.56965	twist-related protein	mRNA
BgiM15624-RA	BgiM15624	2.93869	1.55517	tyrosine 3-monooxygenase	mRNA
BgiM24547-RA	BgiM24547	2.4191	1.27447	tyrosine-protein kinase JAK2	mRNA
BgiM13841-RA	BgiM13841	2.25828	1.17522	tyrosine-protein kinase SRK2	mRNA
BgiM14772-RA	BgiM14772	2.70899	1.43775	tyrosine-protein phosphatase 10D	mRNA
BgiM28293-RA	BgiM28293	0.375901	-1.41157	Ubiquitin carboxyl-terminal hydrolase 32	mRNA
BgiM11091-RA	BgiM11091	2.15801	1.1097	ubiquitin-like protein 4A	mRNA
BgiM32898-RA	BgiM32898	2.64836	1.4051	UDP-glucuronosyltransferase 1-8	mRNA
BgiM04491-RA	BgiM04491	2.76896	1.46934	unconventional myosin-XV-like isoform X1	mRNA
BgiM00963-RA	BgiM00963	2.18853	1.12996	vesicular glutamate transporter 1	mRNA
BgiM16110-RA	BgiM16110	2.06161	1.04377	von Willebrand factor a domain-containing protein 3b	mRNA
BgiM04845-RA	BgiM04845	2.95682	1.56405	WD repeat-containing protein on Y chromosome	mRNA
BgiM19068-RA	BgiM19068	2.17124	1.11852	Y+L amino acid transporter 2-like isoform X1	mRNA
BgiM30369-RA	BgiM30369	422.292	8.7221	zinc carboxypeptidase A 1	mRNA
BgiM21028-RA	BgiM21028	0.482176	-1.05237	zinc finger protein 235	mRNA
BgiM06958-RA	BgiM06958	0.409107	-1.28945	zinc finger protein 729	mRNA

## Sheet: g-40 dpi only
Table S10. Summary of the differentially expressed genes in the iM line infected with D. potomaca at different time point
Transcript ID	GeneID	FC(iM line vs. Dp_40dpi)	log2FC(iM line vs. Dp_40dpi)	Annotation	Transcript Type
BgiM20182-RA	BgiM20182	2.38375	1.25323	1-acyl-sn-glycerol-3-phosphate acyltransferase alpha	mRNA
BgiM34910-RA	BgiM34910	0.329632	-1.60107	16 kDa calcium-binding protein	mRNA
BgiM32499-RA	BgiM32499	0.357907	-1.48234	3-oxoacyl-[acyl-carrier-protein] reductase FabG	mRNA
BgiM10296-RA	BgiM10296	21.1142	4.40014	30S ribosomal protein 2 chloroplastic	mRNA
BgiM13313-RA	BgiM13313	2.31712	1.21233	3p 5p-cyclic phosphodiesterase pde-5 isoform X1	mRNA
BgiM07530-RA	BgiM07530	0.144225	-2.79361	4-coumarate--CoA ligase 5	mRNA
BgiM17290-RA	BgiM17290	2.70972	1.43814	5p-nucleotidase	mRNA
BgiM04380-RA	BgiM04380	6.34644	2.66595	5p(3p)-deoxyribonucleotidase cytosolic type	mRNA
BgiM04379-RA	BgiM04379	24.7114	4.6271	5p(3p)-deoxyribonucleotidase cytosolic type	mRNA
BgiM35258-RA	BgiM35258	19.7518	4.30391	60S ribosomal protein L28	mRNA
BgiM10595-RA	BgiM10595	3.64463	1.86577	7-dehydrocholesterol reductase	mRNA
BgiM35926-RA	BgiM35926	13.2436	3.72723	A disintegrin and metalloproteinase with thrombospondin motifs 1	mRNA
BgiM24287-RA	BgiM24287	0.497207	-1.00808	A disintegrin and metalloproteinase with thrombospondin motifs 16	mRNA
BgiM24856-RA	BgiM24856	14.7989	3.88742	A disintegrin and metalloproteinase with thrombospondin motifs 18	mRNA
BgiM16529-RA	BgiM16529	17.0942	4.09543	A disintegrin and metalloproteinase with thrombospondin motifs 6	mRNA
BgiM21242-RA	BgiM21242	4.7124	2.23646	A disintegrin and metalloproteinase with thrombospondin motifs 6-like isoform X2	mRNA
BgiM25049-RA	BgiM25049	28.4086	4.82826	A disintegrin and metalloproteinase with thrombospondin motifs 7	mRNA
BgiM16821-RA	BgiM16821	6.49583	2.69951	A disintegrin and metalloproteinase with thrombospondin motifs 7	mRNA
BgiM16533-RA	BgiM16533	12.5768	3.65269	A disintegrin and metalloproteinase with thrombospondin motifs 7	mRNA
BgiM16530-RA	BgiM16530	16.6412	4.05669	A disintegrin and metalloproteinase with thrombospondin motifs 7	mRNA
BgiM16363-RA	BgiM16363	36.3315	5.18315	A disintegrin and metalloproteinase with thrombospondin motifs 7	mRNA
BgiM16354-RA	BgiM16354	15.8831	3.98942	A disintegrin and metalloproteinase with thrombospondin motifs 7	mRNA
BgiM16353-RA	BgiM16353	15.9688	3.99718	A disintegrin and metalloproteinase with thrombospondin motifs 7	mRNA
BgiM16345-RA	BgiM16345	11.4814	3.52123	A disintegrin and metalloproteinase with thrombospondin motifs 7	mRNA
BgiM16335-RA	BgiM16335	8.20062	3.03573	A disintegrin and metalloproteinase with thrombospondin motifs 7	mRNA
BgiM07338-RA	BgiM07338	4.26777	2.09348	AB hydrolase superfamily protein C1039.03	mRNA
BgiM10178-RA	BgiM10178	37.8937	5.24389	ABC transporter A family member 2	mRNA
BgiM34415-RA	BgiM34415	0.323754	-1.62703	Abelson tyrosine-protein kinase 2	mRNA
BgiM30438-RA	BgiM30438	3.77156	1.91516	Abelson tyrosine-protein kinase 2	mRNA
BgiM18337-RA	BgiM18337	0.433021	-1.20749	acanthoscurrin-1	mRNA
BgiM18335-RA	BgiM18335	0.217297	-2.20226	acanthoscurrin-1	mRNA
BgiM22769-RA	BgiM22769	0.236679	-2.079	acetylcholine receptor subunit alpha	mRNA
BgiM22447-RA	BgiM22447	0.492363	-1.02221	acetylcholine receptor subunit alpha-like isoform X1	mRNA
BgiM34259-RA	BgiM34259	0.0166731	-5.90633	Achacin/aplysianin	mRNA
BgiM07021-RA	BgiM07021	0.389034	-1.36203	acid trehalase-like protein 1 isoform X1	mRNA
BgiM23240-RA	BgiM23240	0.209302	-2.25634	acid-sensing ion channel 1	mRNA
BgiM34431-RA	BgiM34431	6.46556	2.69277	acidic mammalian chitinase	mRNA
BgiM34907-RA	BgiM34907	0.0829078	-3.59235	acidic phospholipase A2 E	mRNA
BgiM19258-RA	BgiM19258	0.439402	-1.18639	actin cytoplasmic	mRNA
BgiM13601-RA	BgiM13601	22.9101	4.51791	actin cytoplasmic	mRNA
BgiM13964-RA	BgiM13964	19.2362	4.26575	acyl-CoA synthetase YngI	mRNA
BgiM08220-RA	BgiM08220	5.59733	2.48474	acylphosphatase-1-like isoform X1	mRNA
BgiM21281-RA	BgiM21281	23.648	4.56365	ADAM 17-like protease	mRNA
BgiM33120-RA	BgiM33120	23.1979	4.53592	ADAM 17-like protease isoform X1	mRNA
BgiM06611-RA	BgiM06611	4.1483	2.05252	ADAM 17-like protease isoform X1	mRNA
BgiM33119-RA	BgiM33119	18.5015	4.20957	ADAM 17-like protease isoform X2	mRNA
BgiM33117-RA	BgiM33117	17.8222	4.1556	ADAM 17-like protease isoform X2	mRNA
BgiM29911-RA	BgiM29911	44.5698	5.47799	ADAM family mig-17	mRNA
BgiM21245-RA	BgiM21245	11.4453	3.51668	ADAM family mig-17	mRNA
BgiM16544-RA	BgiM16544	9.30007	3.21724	ADAM family mig-17	mRNA
BgiM16542-RA	BgiM16542	12.1696	3.60521	ADAM family mig-17	mRNA
BgiM16541-RA	BgiM16541	18.6679	4.22249	ADAM family mig-17	mRNA
BgiM16540-RA	BgiM16540	11.211	3.48684	ADAM family mig-17	mRNA
BgiM16535-RA	BgiM16535	11.9577	3.57987	ADAM family mig-17	mRNA
BgiM16534-RA	BgiM16534	26.2238	4.71281	ADAM family mig-17	mRNA
BgiM16359-RA	BgiM16359	20.9507	4.38893	ADAM family mig-17	mRNA
BgiM16358-RA	BgiM16358	47.7791	5.57831	ADAM family mig-17	mRNA
BgiM16343-RA	BgiM16343	14.1782	3.8256	ADAM family mig-17	mRNA
BgiM16338-RA	BgiM16338	11.975	3.58195	ADAM family mig-17	mRNA
BgiM09652-RA	BgiM09652	14.3457	3.84255	ADAM family mig-17	mRNA
BgiM24778-RA	BgiM24778	6.0801	2.60409	ADAM family mig-17-like isoform X1	mRNA
BgiM07420-RA	BgiM07420	8.61968	3.10763	adenosine receptor A1	mRNA
BgiM07415-RA	BgiM07415	19.7822	4.30613	adenosine receptor A2b	mRNA
BgiM01671-RA	BgiM01671	10.6798	3.41681	adenosine receptor A2b	mRNA
BgiM08930-RA	BgiM08930	16.4528	4.04026	adenosine receptor A3	mRNA
BgiM08929-RA	BgiM08929	30.7907	4.94442	adenosine receptor A3	mRNA
BgiM01670-RA	BgiM01670	35.3375	5.14313	adenosine receptor A3	mRNA
BgiM01225-RA	BgiM01225	8.09427	3.0169	adenylate cyclase type 6	mRNA
BgiM36081-RA	BgiM36081	10.0639	3.33112	adhesion G protein-coupled receptor E2	mRNA
BgiM27567-RA	BgiM27567	11.8028	3.56105	adhesion G protein-coupled receptor E2	mRNA
BgiM27553-RA	BgiM27553	4.32228	2.11179	adhesion G protein-coupled receptor E2	mRNA
BgiM12885-RA	BgiM12885	2.85138	1.51166	adhesion G protein-coupled receptor E3	mRNA
BgiM03420-RA	BgiM03420	0.0882979	-3.50148	Adhesion G protein-coupled receptor E3	mRNA
BgiM03419-RA	BgiM03419	0.0568648	-4.13632	Adhesion G protein-coupled receptor E3	mRNA
BgiM13739-RA	BgiM13739	19.0495	4.25168	adhesion G protein-coupled receptor E4	mRNA
BgiM06287-RA	BgiM06287	13.7173	3.77793	adhesion G protein-coupled receptor E4P	mRNA
BgiM14468-RA	BgiM14468	12.1117	3.59833	Adhesion G protein-coupled receptor L4	mRNA
BgiM22275-RA	BgiM22275	24.5352	4.61678	adhesion G-protein coupled receptor D1	mRNA
BgiM12886-RA	BgiM12886	9.09825	3.18559	adhesion G-protein coupled receptor D1	mRNA
BgiM22155-RA	BgiM22155	13.0152	3.70212	adhesion G-protein coupled receptor F1	mRNA
BgiM16084-RA	BgiM16084	0.0153346	-6.02706	adhesive plaque matrix protein	mRNA
BgiM13995-RA	BgiM13995	0.411959	-1.27943	adipocyte plasma membrane-associated protein	mRNA
BgiM13994-RA	BgiM13994	0.291998	-1.77597	adipocyte plasma membrane-associated protein	mRNA
BgiM13993-RA	BgiM13993	0.403138	-1.31065	adipocyte plasma membrane-associated protein	mRNA
BgiM10631-RA	BgiM10631	2.63479	1.39769	ADP-ribosyl-[dinitrogen reductase] glycohydrolase	mRNA
BgiM34121-RA	BgiM34121	0.0991043	-3.33491	AIG	mRNA
BgiM34037-RA	BgiM34037	0.419791	-1.25226	AIG	mRNA
BgiM33995-RA	BgiM33995	0.276377	-1.85529	AIG	mRNA
BgiM33937-RA	BgiM33937	0.35386	-1.49875	AIG	mRNA
BgiM33932-RA	BgiM33932	0.450743	-1.14962	AIG	mRNA
BgiM33539-RA	BgiM33539	0.374508	-1.41693	AIG	mRNA
BgiM33362-RA	BgiM33362	0.180138	-2.47282	AIG	mRNA
BgiM33359-RA	BgiM33359	0.138712	-2.84983	AIG	mRNA
BgiM33126-RA	BgiM33126	0.273249	-1.87171	AIG	mRNA
BgiM20122-RA	BgiM20122	0.152748	-2.71077	AIG	mRNA
BgiM20101-RA	BgiM20101	0.146863	-2.76746	AIG	mRNA
BgiM00371-RA	BgiM00371	0.419638	-1.25278	aldose reductase A	mRNA
BgiM28699-RA	BgiM28699	2.98479	1.57763	alkaline phosphatase tissue-nonspecific isozyme	mRNA
BgiM25505-RA	BgiM25505	0.349743	-1.51563	alkylglycerol monooxygenase	mRNA
BgiM25504-RA	BgiM25504	0.237228	-2.07565	alkylglycerol monooxygenase	mRNA
BgiM35923-RA	BgiM35923	56.0949	5.8098	allatostatin-A receptor	mRNA
BgiM22248-RA	BgiM22248	16.4962	4.04406	allene oxide synthase-lipoxygenase protein	mRNA
BgiM30903-RA	BgiM30903	0.316314	-1.66057	alpha-(1 3)-fucosyltransferase C	mRNA
BgiM29195-RA	BgiM29195	24.207	4.59735	alpha-(1 6)-fucosyltransferase	mRNA
BgiM12555-RA	BgiM12555	13.2339	3.72616	alpha-(1 6)-fucosyltransferase	mRNA
BgiM14856-RA	BgiM14856	0.476655	-1.06898	alpha-adducin	mRNA
BgiM21724-RA	BgiM21724	4.99221	2.31968	alpha-amylase	mRNA
BgiM21508-RA	BgiM21508	0.0123826	-6.33555	alpha-amylase	mRNA
BgiM24963-RA	BgiM24963	25.5341	4.67435	alpha-amylase family glycosyl hydrolase	mRNA
BgiM33453-RA	BgiM33453	2.11238	1.07887	alpha-crystallin B chain	mRNA
BgiM33110-RA	BgiM33110	4.3065	2.10652	alpha-crystallin B chain	mRNA
BgiM21431-RA	BgiM21431	2.48519	1.31336	alpha-crystallin B chain	mRNA
BgiM35319-RA	BgiM35319	0.487922	-1.03528	alpha-tocopherol transfer protein	mRNA
BgiM20891-RA	BgiM20891	2.5562	1.354	alpha-tubulin N-acetyltransferase	mRNA
BgiM18261-RA	BgiM18261	0.382137	-1.38784	alpha/beta-gliadin A-III	mRNA
BgiM26117-RA	BgiM26117	2.3939	1.25937	alternative oxidase mitochondrial	mRNA
BgiM26116-RA	BgiM26116	4.31711	2.11007	alternative oxidase mitochondrial	mRNA
BgiM12329-RA	BgiM12329	0.166551	-2.58596	amiloride-sensitive sodium channel subunit alpha	mRNA
BgiM09849-RA	BgiM09849	0.412963	-1.27592	aminoacylase-1A	mRNA
BgiM20411-RA	BgiM20411	0.350336	-1.51319	aminopeptidase B	mRNA
BgiM24197-RA	BgiM24197	0.248787	-2.00702	ammonium transporter 2	mRNA
BgiM24198-RA	BgiM24198	0.25111	-1.99361	ammonium transporter Amt1	mRNA
BgiM10885-RA	BgiM10885	5.92464	2.56673	ammonium transporter Amt1	mRNA
BgiM31388-RA	BgiM31388	0.333816	-1.58288	ankyrin	mRNA
BgiM18763-RA	BgiM18763	40.5347	5.34109	ankyrin repeat and KH domain-containing protein 1	mRNA
BgiM18642-RA	BgiM18642	5.47992	2.45415	ankyrin repeat and KH domain-containing protein 1	mRNA
BgiM22898-RA	BgiM22898	3.37851	1.75639	ankyrin repeat and lem domain-containing protein 2	mRNA
BgiM33549-RA	BgiM33549	2.67951	1.42197	ankyrin repeat and SAM domain-containing protein 3	mRNA
BgiM31422-RA	BgiM31422	0.3799	-1.39631	ankyrin repeat domain-containing protein 29	mRNA
BgiM04487-RA	BgiM04487	3.82875	1.93687	ankyrin repeat domain-containing protein 54-like isoform X1	mRNA
BgiM35922-RA	BgiM35922	18.4723	4.2073	ankyrin repeat protein	mRNA
BgiM21648-RA	BgiM21648	6.13602	2.6173	ankyrin repeat protein	mRNA
BgiM10647-RA	BgiM10647	8.084	3.01507	ankyrin repeat protein	mRNA
BgiM03989-RA	BgiM03989	2.09088	1.06411	ankyrin repeat protein	mRNA
BgiM36119-RA	BgiM36119	0.12791	-2.9668	ankyrin repeat protein isoform X2	mRNA
BgiM06139-RA	BgiM06139	0.45999	-1.12033	annexin A7	mRNA
BgiM22983-RA	BgiM22983	9.36745	3.22766	anoctamin-6-like isoform X1	mRNA
BgiM26848-RA	BgiM26848	0.3418	-1.54878	antichymotrypsin-2	mRNA
BgiM26842-RA	BgiM26842	0.0101378	-6.62411	antitrypsin-like isoform X1	mRNA
BgiM26841-RA	BgiM26841	0.0228859	-5.4494	antitrypsin-like isoform X1	mRNA
BgiM03988-RA	BgiM03988	2.11919	1.08351	AP-4 complex accessory subunit tepsin	mRNA
BgiM25239-RA	BgiM25239	0.0493366	-4.3412	Apextrin-like protein 2	mRNA
BgiM25208-RA	BgiM25208	0.0122631	-6.34953	Apextrin-like protein 2	mRNA
BgiM15380-RA	BgiM15380	0.188339	-2.4086	Apextrin-like protein 2	mRNA
BgiM34266-RA	BgiM34266	0.425403	-1.2331	aplysianin-A	mRNA
BgiM07334-RA	BgiM07334	4.89378	2.29095	apoptosis-resistant E3 ubiquitin protein ligase 1	mRNA
BgiM07333-RA	BgiM07333	3.00804	1.58882	apoptosis-resistant E3 ubiquitin protein ligase 1	mRNA
BgiM03132-RA	BgiM03132	0.488578	-1.03334	aquaporin-12	mRNA
BgiM22259-RA	BgiM22259	49.9798	5.64327	arachidonate 12-lipoxygenase 12R-type	mRNA
BgiM35035-RA	BgiM35035	0.388887	-1.36258	Arginase	mRNA
BgiM35034-RA	BgiM35034	0.358876	-1.47844	Arginase	mRNA
BgiM07146-RA	BgiM07146	18.6277	4.21938	arginase-1-like isoform X1	mRNA
BgiM22295-RA	BgiM22295	4.60772	2.20405	arginine kinase	mRNA
BgiM22294-RA	BgiM22294	27.7525	4.79455	arginine kinase	mRNA
BgiM13835-RA	BgiM13835	2.20642	1.1417	armadillo repeat-containing protein 1-like isoform X1	mRNA
BgiM19194-RA	BgiM19194	15.8532	3.9867	aromatic-L-amino-acid decarboxylase-like isoform X1	mRNA
BgiM19721-RA	BgiM19721	0.481663	-1.0539	arrestin domain-containing protein 2	mRNA
BgiM00071-RA	BgiM00071	0.487376	-1.03689	arrestin domain-containing protein 3-like isoform X1	mRNA
BgiM20099-RA	BgiM20099	0.139486	-2.84181	asparagine--tRNA ligase cytoplasmic	mRNA
BgiM00629-RA	BgiM00629	3.25839	1.70416	asparagine-rich protein	mRNA
BgiM14948-RA	BgiM14948	0.47226	-1.08235	aspartate aminotransferase	mRNA
BgiM26039-RA	BgiM26039	0.416775	-1.26266	aspartate--tRNA ligase cytoplasmic	mRNA
BgiM24281-RA	BgiM24281	0.440928	-1.18139	aspartic proteinase	mRNA
BgiM11271-RA	BgiM11271	2.24921	1.16942	ataxin-7-like protein 1	mRNA
BgiM19216-RA	BgiM19216	34.1041	5.09187	ATP-binding cassette sub- A member 3	mRNA
BgiM13652-RA	BgiM13652	0.433506	-1.20587	ATP-binding cassette sub-family A member 1	mRNA
BgiM13651-RA	BgiM13651	0.474385	-1.07587	ATP-binding cassette sub-family A member 1	mRNA
BgiM04337-RA	BgiM04337	5.49564	2.45829	ATP-binding cassette sub-family A member 1	mRNA
BgiM19222-RA	BgiM19222	13.4818	3.75294	ATP-binding cassette sub-family A member 3	mRNA
BgiM19219-RA	BgiM19219	7.80109	2.96368	ATP-binding cassette sub-family A member 3	mRNA
BgiM19217-RA	BgiM19217	21.6645	4.43726	ATP-binding cassette sub-family A member 3	mRNA
BgiM10628-RA	BgiM10628	2.19771	1.136	ATP-binding cassette sub-family A member 3	mRNA
BgiM10072-RA	BgiM10072	20.2088	4.33691	ATP-binding cassette sub-family A member 3	mRNA
BgiM19144-RA	BgiM19144	14.3536	3.84334	ATP-binding cassette sub-family A member 3-like isoform X1	mRNA
BgiM19215-RA	BgiM19215	25.0659	4.64765	ATP-binding cassette sub-family A member 3-like isoform X2	mRNA
BgiM05955-RA	BgiM05955	12.9279	3.69242	ATP-binding cassette sub-family A member 5-like isoform X1	mRNA
BgiM19214-RA	BgiM19214	19.8787	4.31315	ATP-binding cassette sub-family A member 7	mRNA
BgiM11297-RA	BgiM11297	31.0307	4.95562	ATP-binding cassette sub-family A member 8-A	mRNA
BgiM09523-RA	BgiM09523	2.82887	1.50023	ATP-binding cassette sub-family B member 10 mitochondrial	mRNA
BgiM03661-RA	BgiM03661	11.4787	3.52089	ATP-binding cassette sub-family B member 6 mitochondrial	mRNA
BgiM11050-RA	BgiM11050	4.35803	2.12368	ATP-binding cassette sub-family D member 2-like X3	mRNA
BgiM19926-RA	BgiM19926	0.212907	-2.2317	ATP-binding cassette sub-family G member 2	mRNA
BgiM19921-RA	BgiM19921	0.280952	-1.83161	ATP-binding cassette sub-family G member 2-like isoform X2	mRNA
BgiM27392-RA	BgiM27392	16.8449	4.07424	ATP-dependent 6-phosphofructokinase	mRNA
BgiM27391-RA	BgiM27391	38.7115	5.27469	ATP-dependent 6-phosphofructokinase	mRNA
BgiM27394-RA	BgiM27394	12.744	3.67175	ATP-dependent 6-phosphofructokinase muscle type	mRNA
BgiM04557-RA	BgiM04557	18.0743	4.17587	ATP-dependent DNA helicase	mRNA
BgiM27036-RA	BgiM27036	14.5029	3.85827	ATP-dependent DNA helicase HFM1	mRNA
BgiM23260-RA	BgiM23260	20.6694	4.36943	ATP-dependent DNA helicase Q1	mRNA
BgiM23259-RA	BgiM23259	41.6341	5.37969	ATP-dependent DNA helicase Q1	mRNA
BgiM23258-RA	BgiM23258	14.1528	3.82302	ATP-dependent DNA helicase Q1	mRNA
BgiM18879-RA	BgiM18879	6.29147	2.6534	ATP-dependent DNA helicase Q4	mRNA
BgiM14519-RA	BgiM14519	2.65673	1.40965	ATP-dependent RNA helicase DDX4	mRNA
BgiM00973-RA	BgiM00973	0.461206	-1.11652	ATP-dependent RNA helicase DDX58	mRNA
BgiM07364-RA	BgiM07364	16.8232	4.07238	ATP-dependent RNA helicase DHX57	mRNA
BgiM03766-RA	BgiM03766	2.68994	1.42757	ATP-dependent RNA helicase SUPV3L1 mitochondrial	mRNA
BgiM10051-RA	BgiM10051	3.21344	1.68412	ATP-dependent RNA helicase tdrd9	mRNA
BgiM12910-RA	BgiM12910	9.22193	3.20507	ATPase family AAA domain-containing protein 2B-like isoform X1	mRNA
BgiM20352-RA	BgiM20352	19.0158	4.24912	ATPase inhibitor B mitochondrial	mRNA
BgiM28706-RA	BgiM28706	5.40218	2.43354	atrial natriuretic peptide receptor 2	mRNA
BgiM29028-RA	BgiM29028	0.0458194	-4.4479	atrial natriuretic peptide-converting enzyme	mRNA
BgiM05489-RA	BgiM05489	3.15613	1.65816	atrial natriuretic peptide-converting enzyme	mRNA
BgiM08145-RA	BgiM08145	2.35411	1.23518	B-cell cll/lymphoma 6 member b protein	mRNA
BgiM18498-RA	BgiM18498	0.35336	-1.50079	b(0 +)-type amino acid transporter 1	mRNA
BgiM17528-RA	BgiM17528	0.0386766	-4.69239	bactericidal permeability-increasing protein	mRNA
BgiM19453-RA	BgiM19453	38.5788	5.26974	baculoviral IAP repeat-containing protein 2	mRNA
BgiM16745-RA	BgiM16745	15.9989	3.9999	baculoviral IAP repeat-containing protein 2-like isoform X1	mRNA
BgiM19447-RA	BgiM19447	22.6086	4.4988	baculoviral IAP repeat-containing protein 3	mRNA
BgiM14943-RA	BgiM14943	0.49543	-1.01325	baculoviral IAP repeat-containing protein 3	mRNA
BgiM10622-RA	BgiM10622	0.337224	-1.56822	baculoviral IAP repeat-containing protein 3	mRNA
BgiM10617-RA	BgiM10617	0.242364	-2.04475	baculoviral IAP repeat-containing protein 3	mRNA
BgiM10614-RA	BgiM10614	0.34441	-1.5378	baculoviral IAP repeat-containing protein 3	mRNA
BgiM10624-RA	BgiM10624	0.272517	-1.87558	baculoviral IAP repeat-containing protein 3-like isoform X2	mRNA
BgiM10618-RA	BgiM10618	0.187795	-2.41277	baculoviral IAP repeat-containing protein 3-like isoform X2	mRNA
BgiM19448-RA	BgiM19448	20.4611	4.35482	baculoviral IAP repeat-containing protein 7	mRNA
BgiM16567-RA	BgiM16567	6.77231	2.75965	Baculoviral IAP repeat-containing protein 7-B	mRNA
BgiM19449-RA	BgiM19449	16.7709	4.06788	baculoviral IAP repeat-containing protein 8	mRNA
BgiM10620-RA	BgiM10620	0.363883	-1.45845	baculoviral IAP repeat-containing protein 8	mRNA
BgiM05999-RA	BgiM05999	5.54761	2.47187	BAI1-associated protein 3	mRNA
BgiM27372-RA	BgiM27372	2.38804	1.25583	balbiani ring protein 3-like isoform X5	mRNA
BgiM30274-RA	BgiM30274	0.347486	-1.52497	basement membrane-specific heparan sulfate proteoglycan core protein	mRNA
BgiM32827-RA	BgiM32827	2.37035	1.2451	basic immunoglobulin-like variable motif-containing protein	mRNA
BgiM18681-RA	BgiM18681	0.0811191	-3.62381	basic phospholipase A2 caudoxin	mRNA
BgiM20818-RA	BgiM20818	0.492149	-1.02283	bcl-2ous antagonist/killer	mRNA
BgiM28916-RA	BgiM28916	0.489136	-1.03169	Beta beta-carotene 9p 10p-oxygenase	mRNA
BgiM16680-RA	BgiM16680	9.44924	3.2402	Beta-1 3-galactosyl-O-glycosyl-glycoprotein beta-1 6-N-acetylglucosaminyltransferase	mRNA
BgiM15933-RA	BgiM15933	10.8275	3.43663	beta-1 3-galactosyl-O-glycosyl-glycoprotein beta-1 6-N-acetylglucosaminyltransferase	mRNA
BgiM00459-RA	BgiM00459	22.7952	4.51066	Beta-1 3-galactosyl-O-glycosyl-glycoprotein beta-1 6-N-acetylglucosaminyltransferase	mRNA
BgiM36384-RA	BgiM36384	17.3272	4.11497	beta-1 3-galactosyltransferase 1	mRNA
BgiM36288-RA	BgiM36288	0.148445	-2.752	beta-1 3-galactosyltransferase 1	mRNA
BgiM10408-RA	BgiM10408	24.4612	4.61242	beta-1 3-galactosyltransferase 1	mRNA
BgiM01153-RA	BgiM01153	19.4944	4.28499	beta-1 3-galactosyltransferase 1	mRNA
BgiM31167-RA	BgiM31167	16.7551	4.06653	beta-1 3-galactosyltransferase 5	mRNA
BgiM17817-RA	BgiM17817	14.546	3.86255	beta-1 3-galactosyltransferase 5	mRNA
BgiM17816-RA	BgiM17816	30.6174	4.93628	beta-1 3-galactosyltransferase 5	mRNA
BgiM03528-RA	BgiM03528	28.8901	4.8525	beta-1 3-galactosyltransferase 5	mRNA
BgiM17808-RA	BgiM17808	0.0120114	-6.37945	beta-1 3-glucan-binding protein	mRNA
BgiM27304-RA	BgiM27304	3.17147	1.66515	beta-1 3-glucosyltransferase	mRNA
BgiM31289-RA	BgiM31289	3.77811	1.91767	beta-1 4-galactosyltransferase 4	mRNA
BgiM35283-RA	BgiM35283	30.3855	4.92531	beta-4C adrenergic receptor	mRNA
BgiM19489-RA	BgiM19489	2.37505	1.24796	BgC3-2.p1	mRNA
BgiM29714-RA	BgiM29714	2.57241	1.36312	BgMFREP3.2	mRNA
BgiM01678-RA	BgiM01678	2.57139	1.36255	BgMsFReDn11	mRNA
BgiM05629-RA	BgiM05629	21.1452	4.40226	BgMsFReDn3	mRNA
BgiM25555-RA	BgiM25555	0.472596	-1.08132	BgMsFReDn5	mRNA
BgiM25582-RA	BgiM25582	0.41369	-1.27338	BgMsFReDn6	mRNA
BgiM22980-RA	BgiM22980	0.410168	-1.28571	BgTEP3.p1	mRNA
BgiM17242-RA	BgiM17242	2.3732	1.24683	bifunctional protein hldE	mRNA
BgiM07287-RA	BgiM07287	0.463748	-1.10859	bile acid-CoA:amino acid N-acyltransferase	mRNA
BgiM14738-RA	BgiM14738	2.97303	1.57193	biliverdin reductase A	mRNA
BgiM22743-RA	BgiM22743	0.0848575	-3.55881	Biomphalysin 16	mRNA
BgiM16094-RA	BgiM16094	6.63434	2.72995	Biomphalysin 3	mRNA
BgiM19446-RA	BgiM19446	13.1245	3.71419	BOI-related E3 ubiquitin-protein ligase 2 isoform X2	mRNA
BgiM22168-RA	BgiM22168	13.3326	3.73688	Bone morphogenetic protein 2 (BMP2-like)	mRNA
BgiM11269-RA	BgiM11269	10.3597	3.37291	brevican core protein	mRNA
BgiM30228-RA	BgiM30228	0.37815	-1.40297	bromodomain-containing protein	mRNA
BgiM27116-RA	BgiM27116	0.247686	-2.01341	brorin	mRNA
BgiM30956-RA	BgiM30956	0.443038	-1.1745	BTB/POZ domain-containing protein KCTD6	mRNA
BgiM18494-RA	BgiM18494	0.360623	-1.47144	C-type lectin 37Da	mRNA
BgiM25237-RA	BgiM25237	0.0207708	-5.5893	C-type lectin 37Db	mRNA
BgiM25184-RA	BgiM25184	0.0956464	-3.38614	C-type lectin 37Db	mRNA
BgiM30046-RA	BgiM30046	0.481476	-1.05446	C-type lectin domain family 3 member A-like isoform X2	mRNA
BgiM21720-RA	BgiM21720	0.0740982	-3.75442	C-type lectin domain family 4 member E	mRNA
BgiM29781-RA	BgiM29781	9.17669	3.19797	C-type lectin-related protein 1	mRNA
BgiM33029-RA	BgiM33029	0.0131268	-6.25134	C-type lectins contain IgSF-like and conserved C-type lectin	mRNA
BgiM25293-RA	BgiM25293	2.31754	1.21259	C-type mannose receptor 2	mRNA
BgiM19820-RA	BgiM19820	12.3466	3.62604	cadherin EGF LAG seven-pass G-type receptor 2	mRNA
BgiM05123-RA	BgiM05123	0.470252	-1.0885	cadherin-87A-like isoform X1	mRNA
BgiM05631-RA	BgiM05631	21.6747	4.43794	cadherin-99C	mRNA
BgiM05630-RA	BgiM05630	12.502	3.64409	Cadherin-99C	mRNA
BgiM19429-RA	BgiM19429	0.284579	-1.8131	caffeoyl-CoA O-methyltransferase 1	mRNA
BgiM35571-RA	BgiM35571	19.0114	4.24879	calcineurin subunit B	mRNA
BgiM35569-RA	BgiM35569	19.1584	4.25991	calcineurin subunit B	mRNA
BgiM00229-RA	BgiM00229	0.349284	-1.51753	calcitonin gene-related peptide type 1 receptor	mRNA
BgiM01318-RA	BgiM01318	31.5511	4.97962	calcitonin receptor-like protein 1	mRNA
BgiM04309-RA	BgiM04309	21.6432	4.43584	calcium-activated potassium channel slo-1	mRNA
BgiM04307-RA	BgiM04307	15.2749	3.93309	calcium-activated potassium channel slowpoke	mRNA
BgiM17885-RA	BgiM17885	7.55305	2.91706	calcium-transporting ATPase type 2C member 1	mRNA
BgiM07509-RA	BgiM07509	23.3167	4.54329	calmodulin A like	mRNA
BgiM00852-RA	BgiM00852	0.484115	-1.04658	calmodulin-2	mRNA
BgiM34376-RA	BgiM34376	2.5447	1.34749	calmodulin-like protein 1	mRNA
BgiM32279-RA	BgiM32279	0.395835	-1.33703	calmodulin2	mRNA
BgiM22536-RA	BgiM22536	2.67416	1.41909	calnexin-like isoform X2	mRNA
BgiM36506-RA	BgiM36506	5.68468	2.50708	calpain-5	mRNA
BgiM07866-RA	BgiM07866	0.321664	-1.63637	calpain-B-like isoform X4	mRNA
BgiM07862-RA	BgiM07862	0.243866	-2.03584	calpain-B-like isoform X9	mRNA
BgiM02494-RA	BgiM02494	11.5532	3.53022	caltractin	mRNA
BgiM24678-RA	BgiM24678	40.651	5.34522	cAMP-dependent protein kinase catalytic subunit	mRNA
BgiM14718-RA	BgiM14718	23.2842	4.54128	cAMP-dependent protein kinase type 2	mRNA
BgiM11173-RA	BgiM11173	3.14421	1.6527	cAMP-dependent protein kinase type II regulatory subunit-like isoform X1	mRNA
BgiM28369-RA	BgiM28369	7.29163	2.86624	CAP-Gly domain-containing linker protein 1	mRNA
BgiM25034-RA	BgiM25034	11.3797	3.50839	CAP-Gly domain-containing linker protein 1	mRNA
BgiM23125-RA	BgiM23125	14.1689	3.82466	CAP-Gly domain-containing linker protein 1	mRNA
BgiM16837-RA	BgiM16837	4.23598	2.0827	CAP-Gly domain-containing linker protein 1	mRNA
BgiM09588-RA	BgiM09588	9.73682	3.28345	CAP-Gly domain-containing linker protein 1	mRNA
BgiM03384-RA	BgiM03384	0.307121	-1.70312	Carbonic anhydrase 14	mRNA
BgiM26927-RA	BgiM26927	15.5221	3.95625	carbonic anhydrase 2	mRNA
BgiM32551-RA	BgiM32551	2.14146	1.09859	carbonic anhydrase1	mRNA
BgiM32550-RA	BgiM32550	15.16	3.92219	carbonic anhydrase1	mRNA
BgiM26926-RA	BgiM26926	0.0438002	-4.51292	carbonic anhydrase1	mRNA
BgiM21466-RA	BgiM21466	0.252123	-1.9878	carbonyl reductase [NADPH] 1	mRNA
BgiM21468-RA	BgiM21468	0.433791	-1.20493	Carbonyl reductase [NADPH] 3	mRNA
BgiM27607-RA	BgiM27607	0.327139	-1.61202	carboxylesterase NlhH	mRNA
BgiM27605-RA	BgiM27605	0.378327	-1.40229	carboxylesterase NlhH	mRNA
BgiM29197-RA	BgiM29197	0.458782	-1.12412	carboxypeptidase D	mRNA
BgiM24572-RA	BgiM24572	2.77926	1.4747	carcinoembryonic antigen-related cell adhesion molecule 1	mRNA
BgiM05642-RA	BgiM05642	0.210245	-2.24986	cardioexcitatory receptor	mRNA
BgiM28544-RA	BgiM28544	10.6027	3.40636	carnitine O-palmitoyltransferase 1 liver isoform	mRNA
BgiM28545-RA	BgiM28545	13.432	3.7476	carnitine O-palmitoyltransferase 1 muscle isoform	mRNA
BgiM28917-RA	BgiM28917	0.400118	-1.3215	carotenoid isomerooxygenase	mRNA
BgiM22911-RA	BgiM22911	2.49956	1.32167	caseinolytic peptidase B protein	mRNA
BgiM15263-RA	BgiM15263	25.8655	4.69296	catalase	mRNA
BgiM15261-RA	BgiM15261	14.9858	3.90552	catalase	mRNA
BgiM13108-RA	BgiM13108	10.4794	3.38948	catenin (cadherin-associated protein) alpha 3	mRNA
BgiM24639-RA	BgiM24639	0.409794	-1.28703	CD151 antigen	mRNA
BgiM31411-RA	BgiM31411	0.229351	-2.12437	CD166 antigen A-like isoform X1	mRNA
BgiM32894-RA	BgiM32894	0.390846	-1.35533	CD180 antigen	mRNA
BgiM24434-RA	BgiM24434	21.9586	4.45671	CD209 antigen	mRNA
BgiM11086-RA	BgiM11086	12.569	3.6518	CD209 antigen-like protein 2	mRNA
BgiM11084-RA	BgiM11084	14.7651	3.88412	CD209 antigen-like protein 2	mRNA
BgiM11083-RA	BgiM11083	15.5113	3.95525	CD209 antigen-like protein 2	mRNA
BgiM02418-RA	BgiM02418	3.19562	1.6761	CDK2-associated and cullin domain-containing protein 1	mRNA
BgiM36472-RA	BgiM36472	6.74841	2.75455	cell death abnormality protein 1	mRNA
BgiM36265-RA	BgiM36265	15.3061	3.93604	cell death abnormality protein 1	mRNA
BgiM36263-RA	BgiM36263	8.00312	3.00056	cell death abnormality protein 1	mRNA
BgiM36261-RA	BgiM36261	35.667	5.15652	cell death abnormality protein 1	mRNA
BgiM14512-RA	BgiM14512	2.33882	1.22578	cell death abnormality protein 1	mRNA
BgiM10776-RA	BgiM10776	19.3131	4.27151	cell death abnormality protein 1	mRNA
BgiM19015-RA	BgiM19015	2.03631	1.02596	Cell division control protein 7	mRNA
BgiM32459-RA	BgiM32459	9.56247	3.25738	cell division cycle protein 20	mRNA
BgiM12653-RA	BgiM12653	15.7887	3.98082	cell number regulator 10	mRNA
BgiM36316-RA	BgiM36316	16.5672	4.05025	cell wall integrity and stress response component 2	mRNA
BgiM27000-RA	BgiM27000	13.2478	3.72768	cell wall integrity and stress response component 2	mRNA
BgiM35025-RA	BgiM35025	0.184186	-2.44076	cell wall protein DAN4	mRNA
BgiM30950-RA	BgiM30950	0.26415	-1.92057	cell wall protein DAN4	mRNA
BgiM13734-RA	BgiM13734	0.443424	-1.17324	cell wall protein DAN4-like isoform X2	mRNA
BgiM12639-RA	BgiM12639	3.44101	1.78283	centromere protein C	mRNA
BgiM09457-RA	BgiM09457	3.28363	1.71529	centromere protein K	mRNA
BgiM05279-RA	BgiM05279	3.2559	1.70306	centromere protein X-like isoform X1	mRNA
BgiM07153-RA	BgiM07153	2.08667	1.0612	centromere-associated protein E	mRNA
BgiM18603-RA	BgiM18603	2.24733	1.16821	centrosomal protein of 89 kDa	mRNA
BgiM28608-RA	BgiM28608	3.67241	1.87673	ceramide-1-phosphate transfer protein	mRNA
BgiM21417-RA	BgiM21417	3.59458	1.84582	cGMP-dependent 3p 5p-cyclic phosphodiesterase	mRNA
BgiM21416-RA	BgiM21416	15.1685	3.92301	cGMP-dependent 3p 5p-cyclic phosphodiesterase	mRNA
BgiM06427-RA	BgiM06427	2.77217	1.47101	checkpoint serine/threonine-protein kinase BUB1-like isoform X1	mRNA
BgiM03421-RA	BgiM03421	5.92571	2.56699	chitin binding beak protein 1	mRNA
BgiM09022-RA	BgiM09022	0.392107	-1.35068	chitin deacetylase 7	mRNA
BgiM23557-RA	BgiM23557	0.323518	-1.62808	chitin-binding domain protein cbd-1	mRNA
BgiM16321-RA	BgiM16321	5.80924	2.53835	chitotriosidase-1	mRNA
BgiM36416-RA	BgiM36416	47.2745	5.56299	choice-of-anchor D domain-containing protein	mRNA
BgiM03353-RA	BgiM03353	2.09851	1.06936	cholecystokinin receptor	mRNA
BgiM20644-RA	BgiM20644	13.6742	3.77339	choline transporter-like protein 2	mRNA
BgiM24902-RA	BgiM24902	2.56236	1.35747	Choline/ethanolaminephosphotransferase 1	mRNA
BgiM32096-RA	BgiM32096	2.29602	1.19913	chromatin complexes subunit BAP18	mRNA
BgiM36303-RA	BgiM36303	5.45372	2.44724	chromatin target of PRMT1 protein-like isoform X2	mRNA
BgiM10604-RA	BgiM10604	4.081	2.02892	chymotrypsin-like elastase family member 2A	mRNA
BgiM10603-RA	BgiM10603	11.4318	3.51498	chymotrypsin-like elastase family member 2A	mRNA
BgiM32368-RA	BgiM32368	13.9994	3.8073	chymotrypsinogen B	mRNA
BgiM20953-RA	BgiM20953	15.9958	3.99963	cilia- and flagella-associated protein 157	mRNA
BgiM20951-RA	BgiM20951	9.28452	3.21483	cilia- and flagella-associated protein 157	mRNA
BgiM02490-RA	BgiM02490	23.6448	4.56345	cilia- and flagella-associated protein 299 isoform X1	mRNA
BgiM02488-RA	BgiM02488	12.1149	3.59871	cilia- and flagella-associated protein 299 isoform X1	mRNA
BgiM00663-RA	BgiM00663	23.3018	4.54237	cilia- and flagella-associated protein 44	mRNA
BgiM36176-RA	BgiM36176	25.2275	4.65693	cilia- and flagella-associated protein 52	mRNA
BgiM03293-RA	BgiM03293	12.5268	3.64695	cilia- and flagella-associated protein 58-like isoform X1	mRNA
BgiM20295-RA	BgiM20295	27.3574	4.77386	Cilia- and flagella-associated protein 77	mRNA
BgiM24278-RA	BgiM24278	15.8533	3.98671	cleavage and polyadenylation specificity factor subunit 6-like isoform X2	mRNA
BgiM24277-RA	BgiM24277	15.4329	3.94794	cleavage and polyadenylation specificity factor subunit 6-like isoform X2	mRNA
BgiM09025-RA	BgiM09025	0.479103	-1.06159	CLOCK-interacting pacemaker	mRNA
BgiM18374-RA	BgiM18374	0.448435	-1.15703	CLUMA_CG020700, isoform A	mRNA
BgiM36473-RA	BgiM36473	9.51249	3.24982	coadhesin	mRNA
BgiM35235-RA	BgiM35235	27.1448	4.7626	Coadhesin	mRNA
BgiM33902-RA	BgiM33902	10.9474	3.45252	coadhesin	mRNA
BgiM33901-RA	BgiM33901	8.90881	3.15523	coadhesin	mRNA
BgiM31203-RA	BgiM31203	0.13337	-2.90649	cobalamin binding intrinsic factor	mRNA
BgiM32391-RA	BgiM32391	9.41355	3.23474	cohesin subunit SA-2-like isoform X3	mRNA
BgiM19962-RA	BgiM19962	18.9854	4.24682	coiled-coil domain-containing protein 18	mRNA
BgiM19969-RA	BgiM19969	17.5045	4.12965	coiled-coil domain-containing protein 18-like isoform X1	mRNA
BgiM28221-RA	BgiM28221	2.15466	1.10746	coiled-coil domain-containing protein 92	mRNA
BgiM26925-RA	BgiM26925	37.0604	5.21181	coiled-coil-helix-coiled-coil-helix domain-containing protein 2	mRNA
BgiM02248-RA	BgiM02248	0.35458	-1.49582	collagen alpha-1(I) chain	mRNA
BgiM02246-RA	BgiM02246	0.374412	-1.4173	collagen alpha-1(I) chain	mRNA
BgiM02244-RA	BgiM02244	0.340327	-1.55501	collagen alpha-1(I) chain	mRNA
BgiM25885-RA	BgiM25885	0.0193	-5.69525	collagen alpha-1(XII) chain	mRNA
BgiM33424-RA	BgiM33424	0.0427366	-4.54838	collagen alpha-1(XIV) chain	mRNA
BgiM25879-RA	BgiM25879	0.0104828	-6.57584	collagen alpha-1(XXI) chain	mRNA
BgiM33423-RA	BgiM33423	0.0667109	-3.90593	collagen alpha-3(VI) chain-like isoform X4	mRNA
BgiM29955-RA	BgiM29955	3.77679	1.91716	collagen alpha-4(VI) chain	mRNA
BgiM16705-RA	BgiM16705	0.0142342	-6.13449	collagen alpha-4(vi) chain	mRNA
BgiM10721-RA	BgiM10721	4.8535	2.27903	collagen alpha-4(VI) chain	mRNA
BgiM01278-RA	BgiM01278	2.78711	1.47877	collagen alpha-4(VI) chain	mRNA
BgiM01275-RA	BgiM01275	11.2952	3.49764	collagen alpha-4(VI) chain	mRNA
BgiM34405-RA	BgiM34405	0.0198578	-5.65415	collagen alpha-6(VI) chain	mRNA
BgiM26319-RA	BgiM26319	0.0150726	-6.05193	collagen alpha-6(VI) chain	mRNA
BgiM10131-RA	BgiM10131	51.5239	5.68717	collagen alpha-6(VI) chain	mRNA
BgiM16586-RA	BgiM16586	0.0110779	-6.49617	collectin-10	mRNA
BgiM30276-RA	BgiM30276	0.358535	-1.47982	collectin-11	mRNA
BgiM19490-RA	BgiM19490	22.7249	4.5062	complement component c3	mRNA
BgiM24894-RA	BgiM24894	2.4492	1.29231	condensin-2 complex subunit H2	mRNA
BgiM26447-RA	BgiM26447	0.472195	-1.08255	contactin	mRNA
BgiM26312-RA	BgiM26312	0.269356	-1.89241	contactin	mRNA
BgiM30554-RA	BgiM30554	89.2454	6.47971	contactin-2	mRNA
BgiM01319-RA	BgiM01319	23.5682	4.55877	corticotropin-releasing factor receptor 2	mRNA
BgiM01311-RA	BgiM01311	3.43982	1.78233	corticotropin-releasing factor receptor 2	mRNA
BgiM21499-RA	BgiM21499	6.83139	2.77218	CRAL-TRIO domain-containing protein C3H8.02	mRNA
BgiM05983-RA	BgiM05983	0.217647	-2.19994	craniofacial development protein 2	mRNA
BgiM06521-RA	BgiM06521	5.08131	2.3452	crossover junction endonuclease EME1	mRNA
BgiM09500-RA	BgiM09500	0.425391	-1.23314	crystallin J1A	mRNA
BgiM00635-RA	BgiM00635	2.43968	1.28669	cst complex subunit ctc1	mRNA
BgiM18539-RA	BgiM18539	0.482315	-1.05195	ctenidin-1	mRNA
BgiM18543-RA	BgiM18543	0.332477	-1.58867	ctenidin-3	mRNA
BgiM18542-RA	BgiM18542	0.300731	-1.73346	ctenidin-3	mRNA
BgiM18541-RA	BgiM18541	0.286638	-1.8027	ctenidin-3	mRNA
BgiM22283-RA	BgiM22283	11.0178	3.46177	CUB domain-containing protein 2	mRNA
BgiM22277-RA	BgiM22277	18.0432	4.17338	cubilin	mRNA
BgiM15067-RA	BgiM15067	3.8389	1.94069	cubilin	mRNA
BgiM16210-RA	BgiM16210	2.74463	1.45661	cubilin-like isoform X4	mRNA
BgiM02249-RA	BgiM02249	0.381132	-1.39164	cuticle collagen 145	mRNA
BgiM32697-RA	BgiM32697	12.6858	3.66514	cx9C motif-containing protein 4 mitochondrial	mRNA
BgiM27278-RA	BgiM27278	17.9692	4.16745	cyclic nucleotide-binding domain-containing protein 2	mRNA
BgiM27421-RA	BgiM27421	3.08886	1.62708	cyclic nucleotide-binding domain-containing protein 2-like isoform X2	mRNA
BgiM27424-RA	BgiM27424	15.667	3.96966	cyclic nucleotide-binding domain-containing protein 2-like isoform X3	mRNA
BgiM28977-RA	BgiM28977	36.8027	5.20174	cyclin N-terminal domain-containing protein 1-like isoform X1	mRNA
BgiM11323-RA	BgiM11323	3.53857	1.82317	cyclin-dependent kinase 17-like isoform X3	mRNA
BgiM24786-RA	BgiM24786	4.50332	2.17099	cyclin-dependent kinase inhibitor far1	mRNA
BgiM24785-RA	BgiM24785	5.29401	2.40436	cyclin-dependent kinase inhibitor far1	mRNA
BgiM30337-RA	BgiM30337	3.67111	1.87622	cyclin-dependent kinases regulatory subunit 1	mRNA
BgiM01660-RA	BgiM01660	25.3264	4.66257	cylicin-1	mRNA
BgiM14232-RA	BgiM14232	5.01445	2.32609	cystatin-A	mRNA
BgiM23314-RA	BgiM23314	0.400346	-1.32068	cysteine and glycine-rich protein 2-like isoform X1	mRNA
BgiM03507-RA	BgiM03507	0.406154	-1.2999	cysteine dioxygenase 1	mRNA
BgiM03505-RA	BgiM03505	0.268324	-1.89795	cysteine dioxygenase 1	mRNA
BgiM35585-RA	BgiM35585	0.467126	-1.09812	cysteine dioxygenase type 1	mRNA
BgiM03509-RA	BgiM03509	0.152299	-2.71502	cysteine dioxygenase type 1	mRNA
BgiM03508-RA	BgiM03508	0.384564	-1.37871	cysteine dioxygenase type 1-like isoform X4	mRNA
BgiM26139-RA	BgiM26139	9.6078	3.26421	cysteine sulfinic acid decarboxylase	mRNA
BgiM23486-RA	BgiM23486	0.311534	-1.68254	cysteine--tRNA ligase cytoplasmic-like isoform X1	mRNA
BgiM23737-RA	BgiM23737	0.0354935	-4.8163	cysteine-rich motor neuron 1 protein	mRNA
BgiM18497-RA	BgiM18497	0.382538	-1.38633	cystine/glutamate transporter	mRNA
BgiM17629-RA	BgiM17629	6.58102	2.71831	cytochrome b-c1 complex subunit Rieske mitochondrial	mRNA
BgiM27125-RA	BgiM27125	15.4688	3.95129	cytochrome c oxidase subunit 6A2 mitochondrial-like isoform X2	mRNA
BgiM06053-RA	BgiM06053	15.7931	3.98123	cytochrome c oxidase subunit 6B	mRNA
BgiM02741-RA	BgiM02741	23.8142	4.57375	cytochrome c oxidase subunit 7C mitochondrial	mRNA
BgiM36125-RA	BgiM36125	11.4715	3.51998	cytochrome c oxidase subunit 7C mitochondrial-like isoform X4	mRNA
BgiM20235-RA	BgiM20235	0.463934	-1.10801	cytochrome P450 27C1-like isoform X1	mRNA
BgiM08708-RA	BgiM08708	0.20327	-2.29853	cytochrome P450 27C1-like isoform X1	mRNA
BgiM29728-RA	BgiM29728	0.106734	-3.2279	cytochrome P450 2B1	mRNA
BgiM29726-RA	BgiM29726	0.131621	-2.92554	cytochrome P450 2B1	mRNA
BgiM29727-RA	BgiM29727	0.113002	-3.14558	cytochrome P450 2J1	mRNA
BgiM29722-RA	BgiM29722	0.323969	-1.62607	cytochrome P450 2J6	mRNA
BgiM04776-RA	BgiM04776	3.71759	1.89437	cytochrome P450 3A14	mRNA
BgiM17929-RA	BgiM17929	0.348357	-1.52136	cytochrome P450 3A19	mRNA
BgiM32718-RA	BgiM32718	0.490787	-1.02683	cytochrome P450 3A24	mRNA
BgiM12337-RA	BgiM12337	0.436102	-1.19726	Cytochrome P450 3A8	mRNA
BgiM29721-RA	BgiM29721	0.438174	-1.19042	cytochrome P450 II f2-like protein II	mRNA
BgiM03964-RA	BgiM03964	2.05197	1.03701	Cytohesin-1	mRNA
BgiM24820-RA	BgiM24820	0.381222	-1.3913	cytosolic non-specific dipeptidase	mRNA
BgiM26692-RA	BgiM26692	2.52264	1.33493	cytospin-A	mRNA
BgiM16080-RA	BgiM16080	0.028011	-5.15786	D-galacturonic acid binding lectin	mRNA
BgiM02951-RA	BgiM02951	17.2837	4.11134	DC-STAMP domain-containing protein 2	mRNA
BgiM14770-RA	BgiM14770	2.3037	1.20395	DDB1- and CUL4-associated factor 6	mRNA
BgiM12182-RA	BgiM12182	18.1155	4.17915	death inducer-obliterator 1	mRNA
BgiM10615-RA	BgiM10615	0.435606	-1.19891	death-associated inhibitor of apoptosis 1	mRNA
BgiM06420-RA	BgiM06420	12.7114	3.66805	deferrochelatase/peroxidase YfeX	mRNA
BgiM00558-RA	BgiM00558	0.295181	-1.76033	deferrochelatase/peroxidase YfeX	mRNA
BgiM19032-RA	BgiM19032	7.52398	2.9115	degenerin mec-10	mRNA
BgiM12074-RA	BgiM12074	2.03876	1.02769	degenerin unc-8	mRNA
BgiM05034-RA	BgiM05034	19.1515	4.25939	dehydrogenase/reductase SDR family member 11-like isoform X1	mRNA
BgiM16324-RA	BgiM16324	4.09873	2.03518	deleted in malignant brain tumors 1 protein	mRNA
BgiM14418-RA	BgiM14418	14.9366	3.90078	delta-like protein A	mRNA
BgiM09005-RA	BgiM09005	0.272298	-1.87674	denticleless protein	mRNA
BgiM33109-RA	BgiM33109	3.45909	1.79039	dentin sialophosphoprotein	mRNA
BgiM22970-RA	BgiM22970	2.9082	1.54013	deoxycytidylate deaminase	mRNA
BgiM17508-RA	BgiM17508	0.394827	-1.34071	deoxynucleoside triphosphate triphosphohydrolase SAMHD1	mRNA
BgiM17506-RA	BgiM17506	0.397231	-1.33195	deoxynucleoside triphosphate triphosphohydrolase SAMHD1	mRNA
BgiM17505-RA	BgiM17505	0.46978	-1.08994	deoxynucleoside triphosphate triphosphohydrolase SAMHD1	mRNA
BgiM17502-RA	BgiM17502	0.482343	-1.05187	deoxynucleoside triphosphate triphosphohydrolase SAMHD1	mRNA
BgiM17504-RA	BgiM17504	0.262441	-1.92993	deoxynucleoside triphosphate triphosphohydrolase SAMHD1-like isoform X1	mRNA
BgiM17503-RA	BgiM17503	0.362243	-1.46497	deoxynucleoside triphosphate triphosphohydrolase SAMHD1-like isoform X2	mRNA
BgiM26158-RA	BgiM26158	0.33791	-1.56529	deoxynucleotidyltransferase terminal-interacting protein 2	mRNA
BgiM11073-RA	BgiM11073	0.250991	-1.99429	deoxyribonuclease-1	mRNA
BgiM12651-RA	BgiM12651	0.403582	-1.30907	DEP domain-containing mTOR-interacting protein-like isoform X2	mRNA
BgiM13856-RA	BgiM13856	2.81015	1.49065	dep domain-containing protein 1a	mRNA
BgiM01036-RA	BgiM01036	2.00924	1.00665	DET1- and DDB1-associated protein 1	mRNA
BgiM06901-RA	BgiM06901	0.479447	-1.06056	Dipeptidyl aminopeptidase BIII	mRNA
BgiM12285-RA	BgiM12285	4.05041	2.01807	diphthamide biosynthesis protein 2	mRNA
BgiM28930-RA	BgiM28930	2.96147	1.56631	DIS3-like exonuclease 2	mRNA
BgiM07144-RA	BgiM07144	7.05968	2.8196	disintegrin and metalloproteinase domain-containing protein 10	mRNA
BgiM33118-RA	BgiM33118	17.7521	4.14992	disintegrin and metalloproteinase domain-containing protein 17	mRNA
BgiM33115-RA	BgiM33115	4.43207	2.14798	disintegrin and metalloproteinase domain-containing protein 17	mRNA
BgiM33113-RA	BgiM33113	6.52369	2.70569	disintegrin and metalloproteinase domain-containing protein 17	mRNA
BgiM33032-RA	BgiM33032	8.41491	3.07295	disintegrin and metalloproteinase domain-containing protein 17-like isoform X1	mRNA
BgiM32570-RA	BgiM32570	5.05807	2.33859	disks large 1-like isoform X2	mRNA
BgiM07686-RA	BgiM07686	25.1329	4.65151	disulfide-isomerase C1F5.02	mRNA
BgiM01983-RA	BgiM01983	2.25862	1.17544	DNA fragmentation factor subunit alpha	mRNA
BgiM24682-RA	BgiM24682	3.96772	1.98831	DNA helicase MCM9	mRNA
BgiM07712-RA	BgiM07712	3.57891	1.83952	DNA polymerase eta	mRNA
BgiM00364-RA	BgiM00364	25.6122	4.67876	DNA polymerase I	mRNA
BgiM14922-RA	BgiM14922	8.66337	3.11493	DNA polymerase theta	mRNA
BgiM09433-RA	BgiM09433	2.78274	1.47651	DNA repair protein RAD51 1	mRNA
BgiM16997-RA	BgiM16997	2.42751	1.27948	DNA replication complex GINS protein PSF3	mRNA
BgiM28211-RA	BgiM28211	2.08224	1.05814	DNA replication initiation factor cdc45	mRNA
BgiM12876-RA	BgiM12876	2.63368	1.39708	DNA-binding protein RFX2-like isoform X1	mRNA
BgiM21834-RA	BgiM21834	20.1711	4.33422	DNA-directed RNA polymerase II subunit RPB1	mRNA
BgiM10972-RA	BgiM10972	24.0542	4.58821	DNA-directed RNA polymerase II subunit RPB1	mRNA
BgiM10971-RA	BgiM10971	24.9364	4.64018	DNA-directed RNA polymerase II subunit RPB1-like X1	mRNA
BgiM33251-RA	BgiM33251	2.06045	1.04296	DnaJ sub B member 11	mRNA
BgiM34311-RA	BgiM34311	0.0754035	-3.72922	dnaJ subfamily A member 1	mRNA
BgiM17658-RA	BgiM17658	0.139278	-2.84396	dnaJ subfamily B member 11	mRNA
BgiM34403-RA	BgiM34403	0.0182078	-5.7793	dnaJ subfamily C member 21	mRNA
BgiM12085-RA	BgiM12085	0.383889	-1.38124	DOMON domain-containing protein frrs1L	mRNA
BgiM12084-RA	BgiM12084	0.49269	-1.02125	DOMON domain-containing protein frrs1L	mRNA
BgiM12083-RA	BgiM12083	0.433238	-1.20677	DOMON domain-containing protein frrs1L	mRNA
BgiM20120-RA	BgiM20120	20.2067	4.33676	dopamine receptor	mRNA
BgiM05823-RA	BgiM05823	12.2782	3.61803	dopamine receptor	mRNA
BgiM22167-RA	BgiM22167	17.6547	4.14198	dorsal-ventral patterning tolloid-like protein 1	mRNA
BgiM35138-RA	BgiM35138	4.01944	2.00699	double-stranded RNA-binding protein Staufen	mRNA
BgiM34040-RA	BgiM34040	19.3446	4.27386	DSC-2	mRNA
BgiM01083-RA	BgiM01083	2.12541	1.08774	dual oxidase 2	mRNA
BgiM04933-RA	BgiM04933	2.00776	1.00559	dual oxidase maturation factor 1	mRNA
BgiM29584-RA	BgiM29584	23.4665	4.55253	dual specificity protein kinase shkc-like isoform x2	mRNA
BgiM30113-RA	BgiM30113	6.07595	2.60311	dual specificity tyrosine-phosphorylation-regulated kinase 1B-like isoform X1	mRNA
BgiM03010-RA	BgiM03010	21.836	4.44863	Dual specificity tyrosine-phosphorylation-regulated kinase 2	mRNA
BgiM13288-RA	BgiM13288	0.467369	-1.09736	dynactin subunit 1	mRNA
BgiM24294-RA	BgiM24294	4.34773	2.12026	dynamin-binding protein	mRNA
BgiM23428-RA	BgiM23428	2.05831	1.04146	dynein assembly factor 3 axonemal	mRNA
BgiM23427-RA	BgiM23427	2.37564	1.24832	Dynein assembly factor 3 axonemal	mRNA
BgiM05343-RA	BgiM05343	17.8105	4.15466	dynein beta chain ciliary	mRNA
BgiM05341-RA	BgiM05341	18.6226	4.21898	dynein beta chain ciliary	mRNA
BgiM15832-RA	BgiM15832	18.6986	4.22486	Dynein heavy chain 1 axonemal	mRNA
BgiM15831-RA	BgiM15831	12.0367	3.58937	Dynein heavy chain 1 axonemal	mRNA
BgiM15830-RA	BgiM15830	7.71736	2.94811	dynein heavy chain 1 axonemal	mRNA
BgiM27680-RA	BgiM27680	13.5821	3.76363	Dynein heavy chain 10 axonemal	mRNA
BgiM27678-RA	BgiM27678	15.511	3.95522	dynein heavy chain 10 axonemal	mRNA
BgiM27676-RA	BgiM27676	11.5445	3.52914	dynein heavy chain 10 axonemal	mRNA
BgiM11751-RA	BgiM11751	24.3001	4.60289	dynein heavy chain 12 axonemal	mRNA
BgiM28152-RA	BgiM28152	4.20925	2.07356	Dynein heavy chain 5 axonemal	mRNA
BgiM27404-RA	BgiM27404	79.8167	6.31862	dynein heavy chain 5 axonemal	mRNA
BgiM35028-RA	BgiM35028	24.0755	4.58949	dynein heavy chain 6 axonemal	mRNA
BgiM09578-RA	BgiM09578	5.35739	2.42153	dynein heavy chain 6 axonemal	mRNA
BgiM09576-RA	BgiM09576	9.77759	3.28948	dynein heavy chain 6 axonemal	mRNA
BgiM09575-RA	BgiM09575	14.0534	3.81285	Dynein heavy chain 6 axonemal	mRNA
BgiM13622-RA	BgiM13622	23.0238	4.52505	dynein heavy chain 7 axonemal	mRNA
BgiM28151-RA	BgiM28151	2.54949	1.35021	dynein heavy chain 8 axonemal	mRNA
BgiM27405-RA	BgiM27405	2.2907	1.19579	dynein heavy chain 8 axonemal	mRNA
BgiM27403-RA	BgiM27403	52.6128	5.71734	dynein heavy chain 8 axonemal	mRNA
BgiM27402-RA	BgiM27402	163.023	7.34893	Dynein heavy chain 8 axonemal	mRNA
BgiM27401-RA	BgiM27401	24.5468	4.61746	dynein heavy chain 8 axonemal	mRNA
BgiM27397-RA	BgiM27397	31.01	4.95466	dynein heavy chain 8 axonemal	mRNA
BgiM34974-RA	BgiM34974	24.8098	4.63284	dynein light chain 1 axonemal	mRNA
BgiM08546-RA	BgiM08546	12.2243	3.61168	Dynein regulatory complex protein 8	mRNA
BgiM03669-RA	BgiM03669	14.7055	3.87828	Dynein regulatory complex subunit 7	mRNA
BgiM20453-RA	BgiM20453	19.4522	4.28186	E3 SUMO-protein ligase RanBP2	mRNA
BgiM00050-RA	BgiM00050	3.95158	1.98243	E3 ubiquitin-protein ligase arih1	mRNA
BgiM32630-RA	BgiM32630	7.96611	2.99388	E3 ubiquitin-protein ligase dcst1	mRNA
BgiM10297-RA	BgiM10297	47.0395	5.5558	E3 ubiquitin-protein ligase HACE1	mRNA
BgiM02115-RA	BgiM02115	4.55061	2.18606	E3 ubiquitin-protein ligase HERC1	mRNA
BgiM05062-RA	BgiM05062	0.479556	-1.06023	E3 ubiquitin-protein ligase HERC4	mRNA
BgiM05061-RA	BgiM05061	0.443257	-1.17378	E3 ubiquitin-protein ligase HERC4	mRNA
BgiM05060-RA	BgiM05060	0.485615	-1.04212	E3 ubiquitin-protein ligase HERC4	mRNA
BgiM05064-RA	BgiM05064	0.408788	-1.29058	E3 ubiquitin-protein ligase HERC4 isoform X2	mRNA
BgiM28284-RA	BgiM28284	17.8241	4.15576	E3 ubiquitin-protein ligase makorin-1	mRNA
BgiM28277-RA	BgiM28277	7.19196	2.84638	E3 ubiquitin-protein ligase makorin-1	mRNA
BgiM13080-RA	BgiM13080	0.337705	-1.56617	E3 ubiquitin-protein ligase MARCH1	mRNA
BgiM19381-RA	BgiM19381	0.141731	-2.81878	E3 ubiquitin-protein ligase MIB2	mRNA
BgiM19379-RA	BgiM19379	0.198811	-2.33053	E3 ubiquitin-protein ligase mib2	mRNA
BgiM19377-RA	BgiM19377	0.130781	-2.93477	E3 ubiquitin-protein ligase MIB2	mRNA
BgiM19376-RA	BgiM19376	0.159954	-2.64427	E3 ubiquitin-protein ligase MIB2	mRNA
BgiM19375-RA	BgiM19375	0.165784	-2.59262	E3 ubiquitin-protein ligase MIB2	mRNA
BgiM19373-RA	BgiM19373	0.188902	-2.40429	E3 ubiquitin-protein ligase mib2	mRNA
BgiM19372-RA	BgiM19372	0.206316	-2.27707	E3 ubiquitin-protein ligase mib2	mRNA
BgiM19450-RA	BgiM19450	25.5469	4.67507	E3 ubiquitin-protein ligase MYLIP-A	mRNA
BgiM19152-RA	BgiM19152	2.15208	1.10573	E3 ubiquitin-protein ligase RFWD2	mRNA
BgiM24386-RA	BgiM24386	2.94208	1.55684	E3 ubiquitin-protein ligase RFWD3	mRNA
BgiM06450-RA	BgiM06450	2.1286	1.08991	E3 ubiquitin-protein ligase RING2	mRNA
BgiM16840-RA	BgiM16840	2.59732	1.37702	E3 ubiquitin-protein ligase RNF168	mRNA
BgiM06885-RA	BgiM06885	4.78188	2.25758	E3 ubiquitin-protein ligase RNF168	mRNA
BgiM14111-RA	BgiM14111	19.3825	4.27668	E3 ubiquitin-protein ligase RNF4	mRNA
BgiM24443-RA	BgiM24443	0.369412	-1.4367	E3 ubiquitin-protein ligase RNF6	mRNA
BgiM19307-RA	BgiM19307	3.13276	1.64743	E3 ubiquitin-protein ligase RNF6 isoform X2	mRNA
BgiM28975-RA	BgiM28975	4.52968	2.17941	E3 ubiquitin-protein ligase TRAIP	mRNA
BgiM23871-RA	BgiM23871	4.16954	2.05989	E3 ubiquitin-protein ligase UHRF1	mRNA
BgiM10627-RA	BgiM10627	0.472331	-1.08213	E3 ubiquitin-protein ligase XIAP	mRNA
BgiM10613-RA	BgiM10613	0.464745	-1.10549	E3 ubiquitin-protein ligase XIAP	mRNA
BgiM09890-RA	BgiM09890	0.390759	-1.35565	E3 ubiquitin-protein ligase XIAP	mRNA
BgiM27026-RA	BgiM27026	2.39805	1.26186	early endosome antigen 1 isoform X2	mRNA
BgiM29168-RA	BgiM29168	0.400728	-1.31931	echinoderm microtubule-associated protein-like	mRNA
BgiM35570-RA	BgiM35570	12.6553	3.66166	EF-hand calcium-binding domain-containing protein 1	mRNA
BgiM35568-RA	BgiM35568	11.5711	3.53245	EF-hand calcium-binding domain-containing protein 1	mRNA
BgiM35871-RA	BgiM35871	24.7496	4.62933	EF-hand calcium-binding domain-containing protein 1-like isoform X1	mRNA
BgiM15740-RA	BgiM15740	0.486107	-1.04065	EGF latrophilin and seven transmembrane domain-containing protein 1	mRNA
BgiM07462-RA	BgiM07462	4.30121	2.10474	egl nine 1	mRNA
BgiM06668-RA	BgiM06668	0.26265	-1.92878	elastase-1	mRNA
BgiM24273-RA	BgiM24273	4.51064	2.17333	elongation of very long chain fatty acids protein 4	mRNA
BgiM06440-RA	BgiM06440	4.89137	2.29024	elongator complex protein 6	mRNA
BgiM32843-RA	BgiM32843	6.54664	2.71075	emopamil-binding protein	mRNA
BgiM32842-RA	BgiM32842	6.94874	2.79675	emopamil-binding protein	mRNA
BgiM24228-RA	BgiM24228	0.0193064	-5.69478	endoglucanase	mRNA
BgiM19827-RA	BgiM19827	22.1636	4.47012	endonuclease G mitochondrial	mRNA
BgiM19826-RA	BgiM19826	23.7906	4.57232	endonuclease G mitochondrial	mRNA
BgiM19825-RA	BgiM19825	19.1711	4.26086	endonuclease G mitochondrial	mRNA
BgiM19823-RA	BgiM19823	2.72591	1.44674	endonuclease G mitochondrial	mRNA
BgiM13353-RA	BgiM13353	2.39584	1.26053	endoplasmic reticulum metallopeptidase 1	mRNA
BgiM27626-RA	BgiM27626	3.40655	1.76831	endoplasmic reticulum resident protein 29	mRNA
BgiM29553-RA	BgiM29553	10.4056	3.37929	endothelin-converting enzyme 2-like isoform X1	mRNA
BgiM33363-RA	BgiM33363	0.488698	-1.03299	epithelial membrane protein 1	mRNA
BgiM33337-RA	BgiM33337	0.425047	-1.23431	epithelial membrane protein 1	mRNA
BgiM06079-RA	BgiM06079	0.337898	-1.56534	epithelial membrane protein 1	mRNA
BgiM06075-RA	BgiM06075	23.3029	4.54244	epithelial membrane protein 1	mRNA
BgiM09254-RA	BgiM09254	0.479299	-1.061	epithelial membrane protein 2	mRNA
BgiM06692-RA	BgiM06692	2.60993	1.38401	Eukaryotic elongation factor 2 kinase	mRNA
BgiM27842-RA	BgiM27842	2.02983	1.02136	eukaryotic translation initiation factor 4E transporter-like isoform X3	mRNA
BgiM07014-RA	BgiM07014	13.8481	3.79161	exportin-5-like isoform X1	mRNA
BgiM18351-RA	BgiM18351	21.3879	4.41873	expressed conserved protein	mRNA
BgiM32822-RA	BgiM32822	2.10045	1.0707	extensin	mRNA
BgiM25872-RA	BgiM25872	0.0159528	-5.97004	extensin	mRNA
BgiM27181-RA	BgiM27181	0.197203	-2.34225	extensin-2-like isoform X2	mRNA
BgiM34724-RA	BgiM34724	0.491745	-1.02402	extension-2	mRNA
BgiM21740-RA	BgiM21740	2.98998	1.58014	extracellular matrix protein 3	mRNA
BgiM04864-RA	BgiM04864	0.479661	-1.05991	Extracellular serine/threonine protein kinase fam20c	mRNA
BgiM04862-RA	BgiM04862	0.392337	-1.34983	extracellular serine/threonine protein kinase FAM20C-like isoform X1	mRNA
BgiM00719-RA	BgiM00719	9.58199	3.26033	F-box only protein 33	mRNA
BgiM29643-RA	BgiM29643	5.71565	2.51492	F-box only protein 39	mRNA
BgiM26270-RA	BgiM26270	14.41	3.849	F-box only protein 39	mRNA
BgiM26268-RA	BgiM26268	12.9836	3.69862	F-box only protein 39	mRNA
BgiM26261-RA	BgiM26261	22.1744	4.47083	F-box only protein 39	mRNA
BgiM11191-RA	BgiM11191	26.0543	4.70345	F-box only protein 39	mRNA
BgiM05447-RA	BgiM05447	16.3681	4.03281	F-box only protein 39	mRNA
BgiM00340-RA	BgiM00340	21.1847	4.40495	F-box only protein 39	mRNA
BgiM26852-RA	BgiM26852	8.99243	3.16871	F-box only protein 39-like isoform X1	mRNA
BgiM23676-RA	BgiM23676	24.2111	4.5976	F-box only protein 39-like isoform X1	mRNA
BgiM23675-RA	BgiM23675	23.6233	4.56214	F-box only protein 39-like isoform X1	mRNA
BgiM23674-RA	BgiM23674	76.3729	6.25499	F-box only protein 39-like isoform X3	mRNA
BgiM23673-RA	BgiM23673	33.0928	5.04844	F-box only protein 39-like isoform X3	mRNA
BgiM09728-RA	BgiM09728	24.5208	4.61593	F-box only protein 39-like isoform X3	mRNA
BgiM24640-RA	BgiM24640	5.96748	2.57712	F-box only protein 47	mRNA
BgiM03501-RA	BgiM03501	2.59589	1.37623	F-box/LRR-repeat protein 2	mRNA
BgiM17450-RA	BgiM17450	2.13934	1.09717	Fanconi anemia group A protein	mRNA
BgiM24297-RA	BgiM24297	9.26163	3.21127	Fanconi anemia group E protein	mRNA
BgiM03292-RA	BgiM03292	2.38892	1.25636	Fanconi anemia group I protein	mRNA
BgiM23367-RA	BgiM23367	0.22684	-2.14025	farnesyl pyrophosphate synthase	mRNA
BgiM20002-RA	BgiM20002	0.441591	-1.17922	fatty acid-binding protein muscle	mRNA
BgiM01604-RA	BgiM01604	0.427604	-1.22565	fatty-acid amide hydrolase 1	mRNA
BgiM13843-RA	BgiM13843	15.2943	3.93492	fatty-acid amide hydrolase 1-like isoform X1	mRNA
BgiM12732-RA	BgiM12732	0.457361	-1.12859	ferric-chelate reductase 1	mRNA
BgiM25288-RA	BgiM25288	0.352223	-1.50544	fibrillin-3	mRNA
BgiM25278-RA	BgiM25278	0.308663	-1.6959	fibrillin-3	mRNA
BgiM33389-RA	BgiM33389	24.3229	4.60424	fibrinogen-related molecule	mRNA
BgiM30671-RA	BgiM30671	0.458364	-1.12543	fibroblast growth factor receptor 1	mRNA
BgiM02011-RA	BgiM02011	18.0018	4.17007	fibrocystin-L	mRNA
BgiM32869-RA	BgiM32869	73.1855	6.19349	fibroleukin	mRNA
BgiM28580-RA	BgiM28580	15.9293	3.99361	fibropellin-1	mRNA
BgiM15331-RA	BgiM15331	37.2305	5.21841	fibropellin-1	mRNA
BgiM15330-RA	BgiM15330	27.8442	4.7993	fibropellin-1	mRNA
BgiM09978-RA	BgiM09978	7.0463	2.81687	fibropellin-1	mRNA
BgiM10384-RA	BgiM10384	15.5532	3.95914	fibropellin-3	mRNA
BgiM13314-RA	BgiM13314	16.5687	4.05039	fibrous sheath CABYR-binding protein	mRNA
BgiM13316-RA	BgiM13316	15.5129	3.9554	fibrous sheath CABYR-binding protein-like X2	mRNA
BgiM19014-RA	BgiM19014	22.4237	4.48695	fibrous sheath-interacting protein 2	mRNA
BgiM18727-RA	BgiM18727	5.58672	2.482	FIT family protein	mRNA
BgiM07124-RA	BgiM07124	24.2535	4.60012	FK506-binding protein 5	mRNA
BgiM18280-RA	BgiM18280	21.9369	4.45529	flagellar radial spoke protein 2	mRNA
BgiM31819-RA	BgiM31819	12.0058	3.58566	flavin reductase (NADPH)	mRNA
BgiM26070-RA	BgiM26070	0.461347	-1.11608	flocculation protein FLO11	mRNA
BgiM18903-RA	BgiM18903	5.52225	2.46526	fMet-Leu-Phe receptor	mRNA
BgiM35309-RA	BgiM35309	0.111235	-3.16832	FMN-dependent NADPH-azoreductase	mRNA
BgiM06785-RA	BgiM06785	0.0608155	-4.03942	FMRFamide receptor	mRNA
BgiM22846-RA	BgiM22846	11.3025	3.49857	folate receptor beta	mRNA
BgiM03615-RA	BgiM03615	15.8035	3.98217	forkhead box protein B1-like isoform X1	mRNA
BgiM24147-RA	BgiM24147	5.02552	2.32927	forkhead box protein P1	mRNA
BgiM32220-RA	BgiM32220	3.25806	1.70401	formin-like protein 5	mRNA
BgiM31746-RA	BgiM31746	3.30191	1.7233	fragile X mental retardation syndrome-related protein 1-like isoform X2	mRNA
BgiM35534-RA	BgiM35534	2.09321	1.06571	frizzled-5	mRNA
BgiM08522-RA	BgiM08522	12.4339	3.63621	fructose-bisphosphate aldolase	mRNA
BgiM14127-RA	BgiM14127	16.2234	4.02001	fucolectin-related protein	mRNA
BgiM01382-RA	BgiM01382	2.19847	1.1365	furin	mRNA
BgiM04271-RA	BgiM04271	3.40151	1.76617	G protein-activated inward rectifier potassium channel 4-like isoform X2	mRNA
BgiM36145-RA	BgiM36145	0.142679	-2.80916	G-protein coupled receptor	mRNA
BgiM11247-RA	BgiM11247	0.340098	-1.55598	G-protein coupled receptor	mRNA
BgiM23630-RA	BgiM23630	15.2286	3.92871	G-protein coupled receptor 19	mRNA
BgiM06926-RA	BgiM06926	14.0713	3.81468	G-protein coupled receptor 64	mRNA
BgiM00729-RA	BgiM00729	2.51084	1.32817	G-protein coupled receptor 98	mRNA
BgiM26375-RA	BgiM26375	0.074972	-3.7375	G-protein coupled receptor GRL101	mRNA
BgiM06288-RA	BgiM06288	10.53	3.39644	G-protein coupled receptor mth	mRNA
BgiM28880-RA	BgiM28880	19.7266	4.30207	G-protein coupled receptor Mth-like 1	mRNA
BgiM11145-RA	BgiM11145	2.11437	1.08023	G/T mismatch-specific thymine DNA glycosylase	mRNA
BgiM22375-RA	BgiM22375	5.81085	2.53875	G2/mitotic-specific cyclin-A	mRNA
BgiM33147-RA	BgiM33147	7.72777	2.95005	galactose-3-O-sulfotransferase 4	mRNA
BgiM10777-RA	BgiM10777	0.449938	-1.1522	galaxin	mRNA
BgiM08332-RA	BgiM08332	16.5299	4.047	galectin-10	mRNA
BgiM13740-RA	BgiM13740	27.8758	4.80094	galectin-7	mRNA
BgiM21496-RA	BgiM21496	7.52743	2.91216	Gamma-aminobutyric acid receptor subunit alpha-1	mRNA
BgiM17564-RA	BgiM17564	0.386028	-1.37322	gamma-glutamylcyclotransferase	mRNA
BgiM16671-RA	BgiM16671	26.3462	4.71953	GAS2-like protein 3	mRNA
BgiM16670-RA	BgiM16670	22.8924	4.5168	GAS2-like protein 3	mRNA
BgiM03773-RA	BgiM03773	2.08526	1.06023	gastrula zinc finger protein XlCGF58.1	mRNA
BgiM03135-RA	BgiM03135	0.428014	-1.22427	GATA zinc finger domain-containing protein 14	mRNA
BgiM00177-RA	BgiM00177	8.27186	3.04821	GATA zinc finger domain-containing protein 14	mRNA
BgiM22839-RA	BgiM22839	24.5811	4.61948	GATA zinc finger domain-containing protein 15	mRNA
BgiM22838-RA	BgiM22838	13.2337	3.72614	GATA zinc finger domain-containing protein 15	mRNA
BgiM10094-RA	BgiM10094	0.419088	-1.25468	gelsolin-like protein 1	mRNA
BgiM22121-RA	BgiM22121	2.91629	1.54414	gem-associated protein 5	mRNA
BgiM10579-RA	BgiM10579	27.3521	4.77358	general transcriptional corepressor trfA	mRNA
BgiM34090-RA	BgiM34090	0.393201	-1.34666	GIMAP	mRNA
BgiM33938-RA	BgiM33938	0.46899	-1.09237	GIMAP	mRNA
BgiM33933-RA	BgiM33933	0.399331	-1.32434	GIMAP	mRNA
BgiM33867-RA	BgiM33867	0.479665	-1.0599	GIMAP	mRNA
BgiM33839-RA	BgiM33839	0.39557	-1.33799	GIMAP	mRNA
BgiM33542-RA	BgiM33542	0.339763	-1.5574	GIMAP	mRNA
BgiM33541-RA	BgiM33541	0.272817	-1.87399	GIMAP	mRNA
BgiM33540-RA	BgiM33540	0.369953	-1.43459	GIMAP	mRNA
BgiM33361-RA	BgiM33361	0.182097	-2.45722	GIMAP	mRNA
BgiM33360-RA	BgiM33360	0.154392	-2.69533	GIMAP	mRNA
BgiM33358-RA	BgiM33358	0.132459	-2.91638	GIMAP	mRNA
BgiM33357-RA	BgiM33357	0.216664	-2.20647	GIMAP	mRNA
BgiM28625-RA	BgiM28625	0.38438	-1.3794	GIMAP	mRNA
BgiM28624-RA	BgiM28624	0.406861	-1.29739	GIMAP	mRNA
BgiM20418-RA	BgiM20418	0.419447	-1.25344	GIMAP	mRNA
BgiM19162-RA	BgiM19162	0.156291	-2.6777	GIMAP	mRNA
BgiM19160-RA	BgiM19160	0.32732	-1.61123	GIMAP	mRNA
BgiM19159-RA	BgiM19159	0.201014	-2.31463	GIMAP	mRNA
BgiM19158-RA	BgiM19158	0.116777	-3.09817	GIMAP	mRNA
BgiM19157-RA	BgiM19157	0.0506279	-4.30392	GIMAP	mRNA
BgiM19156-RA	BgiM19156	0.149832	-2.73858	GIMAP	mRNA
BgiM19155-RA	BgiM19155	0.0468733	-4.41509	GIMAP	mRNA
BgiM17088-RA	BgiM17088	9.5515	3.25573	GLIPR1-like protein 1 isoform X1	mRNA
BgiM15754-RA	BgiM15754	0.389634	-1.35981	glucose dehydrogenase [FAD quinone]	mRNA
BgiM01672-RA	BgiM01672	25.5983	4.67798	glucose-dependent insulinotropic receptor	mRNA
BgiM05115-RA	BgiM05115	0.35921	-1.4771	glutamate dehydrogenase mitochondrial	mRNA
BgiM28098-RA	BgiM28098	11.2699	3.4944	glutamate dehydrogenase 1 mitochondrial	mRNA
BgiM28099-RA	BgiM28099	30.0493	4.90926	glutamate dehydrogenase 2 mitochondrial	mRNA
BgiM09373-RA	BgiM09373	3.05226	1.60988	glutamate receptor-like isoform X2	mRNA
BgiM35291-RA	BgiM35291	0.373566	-1.42056	glutamate--cysteine ligase catalytic subunit	mRNA
BgiM20599-RA	BgiM20599	0.353841	-1.49883	glutamine synthetase 2 cytoplasmic-like isoform X1	mRNA
BgiM04632-RA	BgiM04632	0.375729	-1.41223	glutamyl aminopeptidase-like isoform X2	mRNA
BgiM23059-RA	BgiM23059	35.178	5.1366	glutaredoxin domain-containing cysteine-rich protein	mRNA
BgiM23894-RA	BgiM23894	23.5483	4.55755	glutaredoxin-2	mRNA
BgiM27594-RA	BgiM27594	4.71457	2.23713	Glutathione peroxidase 2	mRNA
BgiM10516-RA	BgiM10516	14.8752	3.89483	Glutathione S-transferase 1	mRNA
BgiM11774-RA	BgiM11774	13.5714	3.7625	glutathione S-transferase 4	mRNA
BgiM10883-RA	BgiM10883	0.165716	-2.59321	glutathione S-transferase 6	mRNA
BgiM24657-RA	BgiM24657	0.155248	-2.68735	glutathione S-transferase 7	mRNA
BgiM17412-RA	BgiM17412	0.163506	-2.61258	glutathione S-transferase omega-1	mRNA
BgiM16462-RA	BgiM16462	2.69205	1.4287	glutathione S-transferase P 1	mRNA
BgiM04795-RA	BgiM04795	0.398914	-1.32585	glutathione-independent glyoxalase	mRNA
BgiM33965-RA	BgiM33965	17.9035	4.16217	glyceraldehyde-3-phosphate dehydrogenase	mRNA
BgiM33692-RA	BgiM33692	8.3894	3.06857	glycerol-3-phosphate dehydrogenase	mRNA
BgiM07754-RA	BgiM07754	22.8409	4.51355	glycerol-3-phosphate dehydrogenase	mRNA
BgiM33693-RA	BgiM33693	9.87713	3.30409	glycerol-3-phosphate dehydrogenase mitochondrial	mRNA
BgiM25829-RA	BgiM25829	4.34626	2.11978	glycerol-3-phosphate dehydrogenase [NAD(+)] cytoplasmic	mRNA
BgiM24169-RA	BgiM24169	35.0524	5.13144	glycerophosphocholine phosphodiesterase GPCPD1	mRNA
BgiM24168-RA	BgiM24168	45.2304	5.49922	glycerophosphocholine phosphodiesterase GPCPD1	mRNA
BgiM24172-RA	BgiM24172	13.6118	3.76679	glycerophosphocholine phosphodiesterase GPCPD1-like isoform X1	mRNA
BgiM24173-RA	BgiM24173	13.7447	3.7808	glycerophosphocholine phosphodiesterase GPCPD1-like isoform X2	mRNA
BgiM32150-RA	BgiM32150	12.7184	3.66885	glycerophosphodiester phosphodiesterase domain-containing protein 5-like isoform X1	mRNA
BgiM31630-RA	BgiM31630	0.413839	-1.27286	glycine-rich cell wall structural protein	mRNA
BgiM18544-RA	BgiM18544	0.0961485	-3.37859	glycine-rich cell wall structural protein	mRNA
BgiM31631-RA	BgiM31631	0.39434	-1.34249	glycine-rich cell wall structural protein 1-like X1	mRNA
BgiM07424-RA	BgiM07424	0.29937	-1.74	glycine-rich cell wall structural protein-like isoform X1	mRNA
BgiM07421-RA	BgiM07421	3.20402	1.67988	glycine-rich cell wall structural protein-like isoform X1	mRNA
BgiM07410-RA	BgiM07410	2.74632	1.4575	glycine-rich cell wall structural protein-like isoform X1	mRNA
BgiM18545-RA	BgiM18545	0.128391	-2.96139	glycine-rich protein DOT1	mRNA
BgiM04084-RA	BgiM04084	0.145145	-2.78444	glycine-rich RNA-binding protein 3 mitochondrial-like isoform X3	mRNA
BgiM04083-RA	BgiM04083	0.316057	-1.66174	glycine-rich RNA-binding protein 3 mitochondrial-like X1	mRNA
BgiM30377-RA	BgiM30377	3.2555	1.70288	glycogen synthase kinase-3 beta-like isoform X2	mRNA
BgiM17554-RA	BgiM17554	2.08431	1.05957	glycogen-binding subunit 76A	mRNA
BgiM00394-RA	BgiM00394	0.414878	-1.26924	glycoprotein-N-acetylgalactosamine 3-beta-galactosyltransferase 1	mRNA
BgiM00024-RA	BgiM00024	0.478674	-1.06288	glycoprotein-N-acetylgalactosamine 3-beta-galactosyltransferase 1	mRNA
BgiM30870-RA	BgiM30870	0.243977	-2.03518	glycoprotein-N-acetylgalactosamine 3-beta-galactosyltransferase 1-B	mRNA
BgiM30137-RA	BgiM30137	5.82226	2.54158	glycosyltransferase family 32 protein	mRNA
BgiM14219-RA	BgiM14219	16.3865	4.03444	glycosyltransferase STELLO1 isoform X2	mRNA
BgiM28668-RA	BgiM28668	20.1635	4.33368	glyoxylate reductase/hydroxypyruvate reductase	mRNA
BgiM20881-RA	BgiM20881	14.4277	3.85077	Golgi-associated plant pathogenesis-related protein 1	mRNA
BgiM19148-RA	BgiM19148	9.14724	3.19334	Golgi-associated plant pathogenesis-related protein 1-like isoform X1	mRNA
BgiM20896-RA	BgiM20896	3.85243	1.94577	Golgi-associated plant pathoproteinsis- protein 1	mRNA
BgiM17445-RA	BgiM17445	25.1848	4.65448	golgin subfamily A member 4	mRNA
BgiM11550-RA	BgiM11550	3.7851	1.92033	GPI-anchored adhesin-like protein PGA55	mRNA
BgiM21644-RA	BgiM21644	5.45692	2.44809	GPI-anchored protein PB15E9.01c	mRNA
BgiM14889-RA	BgiM14889	3.01166	1.59056	grctm6_R	mRNA
BgiM31781-RA	BgiM31781	2.21044	1.14434	GRIP and coiled-coil domain-containing protein 2	mRNA
BgiM15496-RA	BgiM15496	0.330931	-1.5954	GTP-binding protein Rit2	mRNA
BgiM20106-RA	BgiM20106	0.028028	-5.15699	GTPase IMAP family member 4	mRNA
BgiM19172-RA	BgiM19172	0.300853	-1.73287	GTPase IMAP family member 7-like isoform X2	mRNA
BgiM14897-RA	BgiM14897	3.65597	1.87025	Guadeloupe Resistance Complex single-pass transmembrane protein 2	mRNA
BgiM14891-RA	BgiM14891	2.63701	1.3989	Guadeloupe Resistance Complex single-pass transmembrane protein 4	mRNA
BgiM11536-RA	BgiM11536	2.82821	1.49989	guanine nucleotide-binding protein G(i) subunit alpha	mRNA
BgiM11535-RA	BgiM11535	2.30432	1.20434	guanine nucleotide-binding protein G(i) subunit alpha	mRNA
BgiM11449-RA	BgiM11449	0.328557	-1.60579	Guanylate cyclase soluble subunit beta-2	mRNA
BgiM15088-RA	BgiM15088	5.18738	2.37501	haemoglobin type 1	mRNA
BgiM11640-RA	BgiM11640	3.57948	1.83975	haemoglobin type 1	mRNA
BgiM11639-RA	BgiM11639	2.62503	1.39233	haemoglobin type 1	mRNA
BgiM11631-RA	BgiM11631	15.645	3.96763	haemoglobin type 1	mRNA
BgiM11633-RA	BgiM11633	18.6739	4.22295	haemoglobin type 2	mRNA
BgiM17659-RA	BgiM17659	2.12026	1.08424	HAUS augmin-like complex subunit 4	mRNA
BgiM21267-RA	BgiM21267	2.19928	1.13703	Heat shock 105kDa 110kDa protein 1	mRNA
BgiM16165-RA	BgiM16165	22.99	4.52293	heat shock 70 kDa protein	mRNA
BgiM16163-RA	BgiM16163	16.6179	4.05467	heat shock 70 kDa protein	mRNA
BgiM34510-RA	BgiM34510	29.3391	4.87475	heat shock protein 70 A1	mRNA
BgiM34509-RA	BgiM34509	19.8657	4.31221	heat shock protein 70 A1-like isoform X1	mRNA
BgiM21430-RA	BgiM21430	15.5214	3.95618	heat shock protein Hsp-12.2	mRNA
BgiM21429-RA	BgiM21429	7.50952	2.90872	heat shock protein Hsp-12.2	mRNA
BgiM35783-RA	BgiM35783	7.12615	2.83312	hemicentin-1	mRNA
BgiM30275-RA	BgiM30275	3.81001	1.92979	hemicentin-1	mRNA
BgiM16767-RA	BgiM16767	16.2472	4.02212	Hemicentin-1	mRNA
BgiM21597-RA	BgiM21597	0.0239727	-5.38246	Hemocyanin	mRNA
BgiM25812-RA	BgiM25812	0.076195	-3.71416	hemolymph trypsin inhibitor B	mRNA
BgiM14882-RA	BgiM14882	10.7762	3.42977	hemolysin	mRNA
BgiM32947-RA	BgiM32947	21.9453	4.45584	heparanase	mRNA
BgiM29191-RA	BgiM29191	20.908	4.38598	heparanase	mRNA
BgiM28357-RA	BgiM28357	18.4388	4.20467	heparanase	mRNA
BgiM28353-RA	BgiM28353	27.7371	4.79374	heparanase	mRNA
BgiM10917-RA	BgiM10917	3.56267	1.83296	hepatocyte growth factor receptor	mRNA
BgiM10915-RA	BgiM10915	3.67572	1.87803	hepatocyte growth factor receptor	mRNA
BgiM10902-RA	BgiM10902	3.80551	1.92809	hepatocyte growth factor receptor	mRNA
BgiM10887-RA	BgiM10887	4.65668	2.2193	hepatocyte growth factor receptor	mRNA
BgiM10886-RA	BgiM10886	5.29858	2.40561	hepatocyte growth factor receptor	mRNA
BgiM32144-RA	BgiM32144	0.435885	-1.19798	hephaestin-like protein	mRNA
BgiM05207-RA	BgiM05207	2.62382	1.39167	heterogeneous nuclear ribonucleoprotein H-like isoform X1	mRNA
BgiM07082-RA	BgiM07082	4.99598	2.32077	HHIP-like protein 1	mRNA
BgiM07081-RA	BgiM07081	7.67684	2.94051	HHIP-like protein 1	mRNA
BgiM06590-RA	BgiM06590	16.7445	4.06561	high-affinity choline transporter 1	mRNA
BgiM06589-RA	BgiM06589	17.0511	4.09179	high-affinity choline transporter 1	mRNA
BgiM06588-RA	BgiM06588	20.8319	4.38072	high-affinity choline transporter 1	mRNA
BgiM35284-RA	BgiM35284	15.1014	3.91661	histamine H1 receptor	mRNA
BgiM10969-RA	BgiM10969	2.46617	1.30227	histone deacetylase 11	mRNA
BgiM29077-RA	BgiM29077	24.9522	4.64109	histone H2B.2 sperm	mRNA
BgiM13814-RA	BgiM13814	3.1473	1.65412	histone-binding protein N1/N2-like isoform X1	mRNA
BgiM30744-RA	BgiM30744	9.97203	3.31789	histone-lysine N-methyltransferase H3 lysine-36 specific	mRNA
BgiM25181-RA	BgiM25181	0.395448	-1.33844	histone-lysine N-methyltransferase 2b	mRNA
BgiM30747-RA	BgiM30747	7.14752	2.83744	histone-lysine N-methyltransferase NSD2	mRNA
BgiM21135-RA	BgiM21135	3.83053	1.93754	histone-lysine N-methyltransferase PRDM9-like isoform X1	mRNA
BgiM19438-RA	BgiM19438	2.18083	1.12488	histone-lysine N-methyltransferase SETMAR	mRNA
BgiM23481-RA	BgiM23481	2.38792	1.25575	histone-lysine N-methyltransferase SUV420H1	mRNA
BgiM36338-RA	BgiM36338	27.1141	4.76097	HMCN	mRNA
BgiM35000-RA	BgiM35000	3.43661	1.78098	homeodomain transcription factor 2 isoform X4	mRNA
BgiM26601-RA	BgiM26601	15.7137	3.97395	homeotic protein antennapedia	mRNA
BgiM10708-RA	BgiM10708	15.157	3.92191	homeotic protein female sterile	mRNA
BgiM17394-RA	BgiM17394	2.77849	1.4743	homocysteine-responsive endoplasmic reticulum-resident ubiquitin-like domain member 2 protein	mRNA
BgiM23438-RA	BgiM23438	16.7938	4.06985	HORMA domain-containing protein 1	mRNA
BgiM31052-RA	BgiM31052	0.344221	-1.53859	HRAS-like suppressor 2	mRNA
BgiM20956-RA	BgiM20956	0.484452	-1.04557	HRAS-like suppressor 2	mRNA
BgiM29264-RA	BgiM29264	16.6821	4.06023	HRH3	mRNA
BgiM28370-RA	BgiM28370	47.8973	5.58187	hyaluronan-mediated motility receptor	mRNA
BgiM25032-RA	BgiM25032	50.9824	5.67193	hyaluronan-mediated motility receptor	mRNA
BgiM23226-RA	BgiM23226	3.09236	1.62871	hyaluronan-mediated motility receptor	mRNA
BgiM09590-RA	BgiM09590	14.5099	3.85897	hyaluronan-mediated motility receptor	mRNA
BgiM09589-RA	BgiM09589	8.03503	3.0063	hyaluronan-mediated motility receptor	mRNA
BgiM09936-RA	BgiM09936	16.2874	4.02568	hydrolase PNKD	mRNA
BgiM08637-RA	BgiM08637	4.6389	2.21378	hydrolethalus syndrome protein 1 isoform X1	mRNA
BgiM01497-RA	BgiM01497	0.207825	-2.26656	hydroxylysine kinase-like isoform X2	mRNA
BgiM10723-RA	BgiM10723	5.3348	2.41543	hyphal wall protein 2	mRNA
BgiM31401-RA	BgiM31401	2.88587	1.52901	hypoxia up-regulated protein 1	mRNA
BgiM36419-RA	BgiM36419	10.6143	3.40794	IgGFc-binding protein	mRNA
BgiM34036-RA	BgiM34036	0.331231	-1.59409	Immune-associated nucleotide-binding protein 10	mRNA
BgiM28863-RA	BgiM28863	0.189086	-2.40289	Immune-associated nucleotide-binding protein 9	mRNA
BgiM02800-RA	BgiM02800	2.14842	1.10328	immunoglobulin superfamily DCC subclass member 4	mRNA
BgiM32946-RA	BgiM32946	20.4405	4.35336	inactive heparanase-2	mRNA
BgiM04821-RA	BgiM04821	10.4408	3.38416	inactive rhomboid protein 1-like isoform X1	mRNA
BgiM04010-RA	BgiM04010	30.3395	4.92312	Inactive serine/threonine-protein kinase tex14	mRNA
BgiM14944-RA	BgiM14944	10.654	3.41333	inhibitor of apoptosis protein	mRNA
BgiM27023-RA	BgiM27023	2.06134	1.04358	inosine-uridine preferring nucleoside hydrolase-like isoform X2	mRNA
BgiM03821-RA	BgiM03821	4.20729	2.07289	insulin-like growth factor 2 mRNA-binding protein 3-A	mRNA
BgiM02079-RA	BgiM02079	3.07755	1.62178	integrin alpha-4	mRNA
BgiM02077-RA	BgiM02077	5.96686	2.57697	integrin alpha-9-like isoform X3	mRNA
BgiM06952-RA	BgiM06952	0.368835	-1.43895	interferon regulatory factor 2-binding protein	mRNA
BgiM00972-RA	BgiM00972	0.44714	-1.1612	interferon-induced helicase C domain-containing protein 1	mRNA
BgiM18248-RA	BgiM18248	31.3834	4.97193	interferon-induced helicase C domain-containing protein 1 isoform X1	mRNA
BgiM11954-RA	BgiM11954	27.7402	4.79391	interleukin-17 receptor A	mRNA
BgiM27295-RA	BgiM27295	4.92951	2.30145	interleukin-17d	mRNA
BgiM33652-RA	BgiM33652	0.49106	-1.02603	interphotoreceptor matrix proteoglycan 2	mRNA
BgiM01918-RA	BgiM01918	16.7358	4.06486	IQ and AAA domain-containing protein 1	mRNA
BgiM01917-RA	BgiM01917	16.8831	4.0775	IQ and AAA domain-containing protein 1	mRNA
BgiM32357-RA	BgiM32357	19.0128	4.2489	IQ and AAA domain-containing protein 1-like isoform X1	mRNA
BgiM27154-RA	BgiM27154	17.1468	4.09987	IQ domain-containing protein D	mRNA
BgiM09211-RA	BgiM09211	21.3492	4.41611	Iq domain-containing protein d	mRNA
BgiM24244-RA	BgiM24244	15.1428	3.92056	IQ domain-containing protein G-like isoform X2	mRNA
BgiM17871-RA	BgiM17871	0.278088	-1.84639	iroquois-class homeodomain protein irx-1	mRNA
BgiM05331-RA	BgiM05331	3.13739	1.64957	J domain-containing protein	mRNA
BgiM33656-RA	BgiM33656	2.49482	1.31893	JmjC domain-containing protein 4	mRNA
BgiM19728-RA	BgiM19728	0.458514	-1.12496	JmjC domain-containing protein 5	mRNA
BgiM19727-RA	BgiM19727	0.326167	-1.61632	Jmjc domain-containing protein 5	mRNA
BgiM03186-RA	BgiM03186	21.714	4.44055	junction-mediating and -regulatory protein	mRNA
BgiM18047-RA	BgiM18047	0.405298	-1.30294	KDEL motif-containing protein 1	mRNA
BgiM18046-RA	BgiM18046	0.373661	-1.4202	KDEL motif-containing protein 1	mRNA
BgiM01168-RA	BgiM01168	23.2367	4.53833	kelch 12-like protein	mRNA
BgiM35343-RA	BgiM35343	2.51118	1.32837	kelch domain-containing protein 9-like isoform X1	mRNA
BgiM32743-RA	BgiM32743	25.9539	4.69788	kelch repeat and BTB domain-containing protein 3	mRNA
BgiM19089-RA	BgiM19089	27.3397	4.77293	kelch repeat and BTB domain-containing protein 3	mRNA
BgiM32784-RA	BgiM32784	15.9796	3.99816	kelch repeat and BTB domain-containing protein 7	mRNA
BgiM11616-RA	BgiM11616	16.8317	4.07311	kelch-like 31	mRNA
BgiM12509-RA	BgiM12509	0.291975	-1.77608	kelch-like ECH-associated protein 1	mRNA
BgiM35227-RA	BgiM35227	16.0735	4.00662	kelch-like protein 10	mRNA
BgiM11775-RA	BgiM11775	18.3223	4.19553	kelch-like protein 10	mRNA
BgiM01448-RA	BgiM01448	9.14816	3.19348	kelch-like protein 10	mRNA
BgiM01447-RA	BgiM01447	12.7094	3.66782	kelch-like protein 10	mRNA
BgiM00274-RA	BgiM00274	15.4948	3.95371	kelch-like protein 10	mRNA
BgiM01207-RA	BgiM01207	21.8791	4.45148	kelch-like protein 10 isoform X1	mRNA
BgiM06745-RA	BgiM06745	6.01187	2.58781	kelch-like protein 2	mRNA
BgiM20177-RA	BgiM20177	19.3488	4.27417	kelch-like protein 21	mRNA
BgiM32844-RA	BgiM32844	14.1783	3.82561	kelch-like protein 28	mRNA
BgiM32777-RA	BgiM32777	28.3165	4.82357	kelch-like protein 28	mRNA
BgiM32776-RA	BgiM32776	38.9997	5.28539	kelch-like protein 28	mRNA
BgiM32774-RA	BgiM32774	16.7375	4.06501	kelch-like protein 28	mRNA
BgiM32772-RA	BgiM32772	16.7421	4.06541	kelch-like protein 28	mRNA
BgiM01445-RA	BgiM01445	18.9511	4.24421	kelch-like protein 31	mRNA
BgiM35110-RA	BgiM35110	15.8835	3.98946	kelch-like protein 40	mRNA
BgiM35108-RA	BgiM35108	12.43	3.63575	kelch-like protein 40	mRNA
BgiM32794-RA	BgiM32794	16.927	4.08126	kelch-like protein 40	mRNA
BgiM32793-RA	BgiM32793	19.8178	4.30873	kelch-like protein 40	mRNA
BgiM32790-RA	BgiM32790	11.51	3.52482	kelch-like protein 40	mRNA
BgiM32771-RA	BgiM32771	26.1094	4.7065	kelch-like protein 40	mRNA
BgiM32779-RA	BgiM32779	20.6957	4.37126	kelch-like protein 40a isoform X1	mRNA
BgiM31363-RA	BgiM31363	0.427743	-1.22518	kelch-like protein 40a isoform X2	mRNA
BgiM01446-RA	BgiM01446	8.24046	3.04272	kelch-like protein 40b	mRNA
BgiM32669-RA	BgiM32669	11.007	3.46035	kelch-like protein 8	mRNA
BgiM26956-RA	BgiM26956	19.9412	4.31768	kelch-like protein 8	mRNA
BgiM26955-RA	BgiM26955	23.7297	4.56862	kelch-like protein 8	mRNA
BgiM26953-RA	BgiM26953	16.6785	4.05992	kelch-like protein 8	mRNA
BgiM26952-RA	BgiM26952	16.9455	4.08283	kelch-like protein 8	mRNA
BgiM26951-RA	BgiM26951	30.7552	4.94276	kelch-like protein 8	mRNA
BgiM26950-RA	BgiM26950	17.9775	4.16812	kelch-like protein 8	mRNA
BgiM26943-RA	BgiM26943	20.7202	4.37297	kelch-like protein 8	mRNA
BgiM26942-RA	BgiM26942	35.165	5.13607	kelch-like protein 8	mRNA
BgiM26940-RA	BgiM26940	41.9835	5.39175	kelch-like protein 8	mRNA
BgiM26939-RA	BgiM26939	29.7547	4.89505	kelch-like protein 8	mRNA
BgiM26938-RA	BgiM26938	26.006	4.70077	kelch-like protein 8	mRNA
BgiM26884-RA	BgiM26884	20.8834	4.38428	kelch-like protein 8	mRNA
BgiM19106-RA	BgiM19106	15.2392	3.92971	kelch-like protein 8	mRNA
BgiM19105-RA	BgiM19105	15.8509	3.98649	kelch-like protein 8	mRNA
BgiM19104-RA	BgiM19104	19.7805	4.30601	kelch-like protein 8	mRNA
BgiM19103-RA	BgiM19103	24.7807	4.63115	kelch-like protein 8	mRNA
BgiM19102-RA	BgiM19102	17.1416	4.09943	kelch-like protein 8	mRNA
BgiM19101-RA	BgiM19101	21.5138	4.42719	kelch-like protein 8	mRNA
BgiM19100-RA	BgiM19100	23.1621	4.5337	kelch-like protein 8	mRNA
BgiM19097-RA	BgiM19097	29.0004	4.858	kelch-like protein 8	mRNA
BgiM19096-RA	BgiM19096	26.6778	4.73757	kelch-like protein 8	mRNA
BgiM19094-RA	BgiM19094	18.9257	4.24228	kelch-like protein 8	mRNA
BgiM19093-RA	BgiM19093	33.5111	5.06657	kelch-like protein 8	mRNA
BgiM19092-RA	BgiM19092	25.146	4.65225	kelch-like protein 8	mRNA
BgiM19091-RA	BgiM19091	22.98	4.52231	kelch-like protein 8	mRNA
BgiM19090-RA	BgiM19090	32.1773	5.00797	kelch-like protein 8	mRNA
BgiM19088-RA	BgiM19088	18.0265	4.17204	kelch-like protein 8	mRNA
BgiM19086-RA	BgiM19086	39.2609	5.29502	kelch-like protein 8	mRNA
BgiM19085-RA	BgiM19085	59.1281	5.88577	kelch-like protein 8	mRNA
BgiM19084-RA	BgiM19084	32.5332	5.02384	kelch-like protein 8	mRNA
BgiM16377-RA	BgiM16377	18.4374	4.20457	kelch-like protein 8	mRNA
BgiM09524-RA	BgiM09524	5.28868	2.40291	kelch-like protein 9	mRNA
BgiM15274-RA	BgiM15274	2.2334	1.15924	keratin type I cytoskeletal 9-like isoform X1	mRNA
BgiM24841-RA	BgiM24841	14.467	3.8547	keratin-associated protein 10-4	mRNA
BgiM33486-RA	BgiM33486	3.51821	1.81484	keratin-associated protein 4-7	mRNA
BgiM24933-RA	BgiM24933	0.416812	-1.26253	kielin/chordin-like protein isoform X2	mRNA
BgiM22811-RA	BgiM22811	2.25297	1.17183	kinase D-interacting substrate of 220 kDa	mRNA
BgiM24416-RA	BgiM24416	33.2822	5.05668	kinesin-like protein CIN8	mRNA
BgiM24415-RA	BgiM24415	19.3987	4.27789	kinesin-like protein CIN8	mRNA
BgiM24414-RA	BgiM24414	19.7292	4.30226	kinesin-like protein CIN8	mRNA
BgiM19112-RA	BgiM19112	2.46167	1.29964	kinesin-like protein KIF14	mRNA
BgiM35450-RA	BgiM35450	9.87504	3.30379	kinesin-like protein KIF15	mRNA
BgiM21233-RA	BgiM21233	3.41081	1.77011	kinesin-like protein KIF15	mRNA
BgiM14579-RA	BgiM14579	14.3546	3.84344	kinesin-like protein KIF15	mRNA
BgiM24889-RA	BgiM24889	5.30175	2.40647	Kinesin-like protein kif18a	mRNA
BgiM23018-RA	BgiM23018	4.34104	2.11804	kinetochore protein mis18-like isoform X1	mRNA
BgiM25227-RA	BgiM25227	0.435091	-1.20061	kremen protein 2	mRNA
BgiM25787-RA	BgiM25787	0.186843	-2.4201	Kunitz-type serine protease inhibitor 4 protein	mRNA
BgiM12295-RA	BgiM12295	0.0341386	-4.87245	kynurenine formamidase	mRNA
BgiM35173-RA	BgiM35173	0.0210067	-5.57301	L-amino-acid oxidase	mRNA
BgiM20098-RA	BgiM20098	0.0868586	-3.52519	L-asparaginase	mRNA
BgiM36182-RA	BgiM36182	0.446655	-1.16277	L-cysteine desulfhydrase chloroplastic	mRNA
BgiM35726-RA	BgiM35726	18.8786	4.23868	L-selectin	mRNA
BgiM35725-RA	BgiM35725	21.4365	4.422	L-selectin	mRNA
BgiM13287-RA	BgiM13287	0.294745	-1.76246	L-threonine dehydratase catabolic TdcB	mRNA
BgiM02336-RA	BgiM02336	7.3379	2.87537	la-related protein 6	mRNA
BgiM11132-RA	BgiM11132	0.335483	-1.57569	laccase	mRNA
BgiM31810-RA	BgiM31810	0.462655	-1.11199	laccase-4	mRNA
BgiM09196-RA	BgiM09196	15.4738	3.95176	lamin-B receptor-like isoform X1	mRNA
BgiM03527-RA	BgiM03527	14.8214	3.88961	lamin-like protein	mRNA
BgiM35689-RA	BgiM35689	22.6688	4.50263	laminin subunit alpha-like isoform X3	mRNA
BgiM35688-RA	BgiM35688	17.3638	4.11801	laminin subunit alpha-like isoform X3	mRNA
BgiM35665-RA	BgiM35665	13.2077	3.72331	laminin subunit alpha-like isoform X3	mRNA
BgiM30911-RA	BgiM30911	22.8304	4.51288	laminin subunit alpha-like isoform X3	mRNA
BgiM30910-RA	BgiM30910	11.4397	3.51598	laminin subunit alpha-like isoform X3	mRNA
BgiM30896-RA	BgiM30896	14.1974	3.82755	laminin subunit alpha-like isoform X3	mRNA
BgiM30893-RA	BgiM30893	34.4755	5.1075	laminin subunit alpha-like isoform X3	mRNA
BgiM30892-RA	BgiM30892	34.9886	5.12881	laminin subunit alpha-like isoform X3	mRNA
BgiM30890-RA	BgiM30890	17.4024	4.12122	laminin subunit alpha-like isoform X3	mRNA
BgiM24774-RA	BgiM24774	7.37088	2.88184	laminin subunit alpha-like isoform X3	mRNA
BgiM20913-RA	BgiM20913	9.14071	3.19231	laminin subunit alpha-like isoform X3	mRNA
BgiM17526-RA	BgiM17526	0.0159213	-5.97289	LBP/BPI1.2	mRNA
BgiM17525-RA	BgiM17525	0.00877033	-6.83315	LBP/BPI1.2	mRNA
BgiM17531-RA	BgiM17531	0.0155899	-6.00325	LBP/BPI2	mRNA
BgiM17533-RA	BgiM17533	5.40925	2.43543	LBP/BPI3.1	mRNA
BgiM30039-RA	BgiM30039	2.28972	1.19517	lectin BRA-3	mRNA
BgiM28988-RA	BgiM28988	2.18009	1.12439	leucine-rich repeat and fibronectin type-III domain-containing protein 5	mRNA
BgiM35091-RA	BgiM35091	21.5271	4.42808	leucine-rich repeat protein SHOC-2	mRNA
BgiM22710-RA	BgiM22710	2.91895	1.54545	leucine-rich repeat-containing protein isoform X2	mRNA
BgiM00366-RA	BgiM00366	2.79055	1.48055	leucine-rich repeat-containing protein 46	mRNA
BgiM29392-RA	BgiM29392	2.18978	1.13079	leucine-rich repeat-containing protein 70-like precursor	mRNA
BgiM18296-RA	BgiM18296	0.0572694	-4.12609	leucine-rich repeats and immunoglobulin-like domains protein 2	mRNA
BgiM35071-RA	BgiM35071	8.3969	3.06986	leucine-rich repeats and immunoglobulin-like domains protein 2 isoform X2	mRNA
BgiM26917-RA	BgiM26917	0.0170528	-5.87384	leukocyte elastase inhibitor-like isoform X1	mRNA
BgiM12428-RA	BgiM12428	16.4247	4.0378	lipid phosphate phosphohydrolase 2	mRNA
BgiM12429-RA	BgiM12429	7.29238	2.86639	lipid phosphate phosphohydrolase 3	mRNA
BgiM01104-RA	BgiM01104	5.52708	2.46652	lipopolysaccharide cholinephosphotransferase licd	mRNA
BgiM32415-RA	BgiM32415	2.16083	1.11159	lipoyltransferase 2 mitochondrial	mRNA
BgiM09034-RA	BgiM09034	0.441801	-1.17853	liver carboxylesterase 1	mRNA
lncRNA1002	-	7.44702	2.89666	lncRNA1002	lncRNA
lncRNA1004	-	0.451526	-1.14712	lncRNA1004	lncRNA
lncRNA1118	-	27.2373	4.76751	lncRNA1118	lncRNA
lncRNA1199	-	37.3204	5.22189	lncRNA1199	lncRNA
lncRNA1344	-	5.87759	2.55522	lncRNA1344	lncRNA
lncRNA1349	-	4.04744	2.01701	lncRNA1349	lncRNA
lncRNA1370	-	13.9581	3.80303	lncRNA1370	lncRNA
lncRNA1395	-	15.6943	3.97216	lncRNA1395	lncRNA
lncRNA1412	-	19.347	4.27404	lncRNA1412	lncRNA
lncRNA1484	-	8.75285	3.12975	lncRNA1484	lncRNA
lncRNA15	-	20.4782	4.35602	lncRNA15	lncRNA
lncRNA1545	-	22.155	4.46956	lncRNA1545	lncRNA
lncRNA1559	-	0.286709	-1.80234	lncRNA1559	lncRNA
lncRNA1589	-	24.1733	4.59534	lncRNA1589	lncRNA
lncRNA1694	-	2.87425	1.52319	lncRNA1694	lncRNA
lncRNA1734	-	0.350272	-1.51345	lncRNA1734	lncRNA
lncRNA1765	-	8.90044	3.15388	lncRNA1765	lncRNA
lncRNA1766	-	10.9751	3.45616	lncRNA1766	lncRNA
lncRNA1835	-	21.3854	4.41855	lncRNA1835	lncRNA
lncRNA1874	-	0.400808	-1.31902	lncRNA1874	lncRNA
lncRNA204	-	26.9484	4.75213	lncRNA204	lncRNA
lncRNA278	-	0.309031	-1.69418	lncRNA278	lncRNA
lncRNA326	-	21.4371	4.42204	lncRNA326	lncRNA
lncRNA354	-	0.423153	-1.24075	lncRNA354	lncRNA
lncRNA437	-	0.209822	-2.25276	lncRNA437	lncRNA
lncRNA449	-	2.38112	1.25164	lncRNA449	lncRNA
lncRNA452	-	7.5344	2.91349	lncRNA452	lncRNA
lncRNA486	-	22.0346	4.4617	lncRNA486	lncRNA
lncRNA494	-	12.9977	3.70018	lncRNA494	lncRNA
lncRNA495	-	0.417833	-1.259	lncRNA495	lncRNA
lncRNA507	-	24.1585	4.59446	lncRNA507	lncRNA
lncRNA508	-	27.0679	4.75851	lncRNA508	lncRNA
lncRNA528	-	47.6243	5.57363	lncRNA528	lncRNA
lncRNA529	-	20.8939	4.38501	lncRNA529	lncRNA
lncRNA557	-	0.380314	-1.39474	lncRNA557	lncRNA
lncRNA602	-	24.8748	4.63661	lncRNA602	lncRNA
lncRNA652	-	25.5836	4.67715	lncRNA652	lncRNA
lncRNA660	-	15.1934	3.92538	lncRNA660	lncRNA
lncRNA686	-	25.4744	4.67097	lncRNA686	lncRNA
lncRNA687	-	29.1672	4.86628	lncRNA687	lncRNA
lncRNA755	-	0.309714	-1.69099	lncRNA755	lncRNA
lncRNA802	-	0.124435	-3.00653	lncRNA802	lncRNA
lncRNA817	-	8.36482	3.06433	lncRNA817	lncRNA
lncRNA829	-	0.049062	-4.34925	lncRNA829	lncRNA
lncRNA866	-	0.238932	-2.06533	lncRNA866	lncRNA
lncRNA877	-	5.46339	2.4498	lncRNA877	lncRNA
lncRNA880	-	15.9136	3.99219	lncRNA880	lncRNA
lncRNA912	-	0.166834	-2.58351	lncRNA912	lncRNA
lncRNA931	-	0.0341207	-4.87321	lncRNA931	lncRNA
lncRNA991	-	29.6334	4.88915	lncRNA991	lncRNA
lncRNA992	-	5.34161	2.41727	lncRNA992	lncRNA
BgiM01059-RA	BgiM01059	12.3619	3.62783	long-chain-fatty-acid--CoA ligase ACSBG2	mRNA
BgiM32194-RA	BgiM32194	2.24439	1.16632	low-density lipoprotein receptor-related protein 4-like isoform X2	mRNA
BgiM18750-RA	BgiM18750	3.22752	1.69042	lymphoid-specific helicase	mRNA
BgiM35656-RA	BgiM35656	19.955	4.31868	lysophosphatidic acid phosphatase type 6	mRNA
BgiM04355-RA	BgiM04355	0.493626	-1.01851	lysosomal alpha-mannosidase	mRNA
BgiM04340-RA	BgiM04340	22.201	4.47256	lysosomal alpha-mannosidase	mRNA
BgiM22410-RA	BgiM22410	5.37968	2.42752	M protein serotype 24-like isoform X2	mRNA
BgiM25962-RA	BgiM25962	2.74867	1.45873	macrophage mannose receptor 1	mRNA
BgiM10271-RA	BgiM10271	8.45971	3.08061	macrophage-expressed 1 protein	mRNA
BgiM10265-RA	BgiM10265	2.53549	1.34227	macrophage-expressed 1 protein	mRNA
BgiM10259-RA	BgiM10259	0.382723	-1.38563	macrophage-expressed 1 protein	mRNA
BgiM10260-RA	BgiM10260	0.369605	-1.43594	macrophage-expressed 1 protein-like isoform X1	mRNA
BgiM18050-RA	BgiM18050	3.70089	1.88787	magnesium-dependent phosphatase 1-like isoform X1	mRNA
BgiM03361-RA	BgiM03361	9.41515	3.23498	major facilitator superfamily domain-containing protein 3 isoform X1	mRNA
BgiM15495-RA	BgiM15495	0.39855	-1.32717	major Facilitator-like protein 5	mRNA
BgiM23649-RA	BgiM23649	10.9764	3.45633	Malate dehydrogenase cytoplasmic	mRNA
BgiM24485-RA	BgiM24485	26.811	4.74475	MAM and LDL-receptor class A domain-containing protein 1	mRNA
BgiM24484-RA	BgiM24484	68.245	6.09265	MAM and LDL-receptor class A domain-containing protein 1-like isoform X2	mRNA
BgiM32868-RA	BgiM32868	72.3173	6.17627	Mannose-binding protein C	mRNA
BgiM25262-RA	BgiM25262	0.381557	-1.39003	mannose-binding protein C	mRNA
BgiM27965-RA	BgiM27965	9.09106	3.18445	marginal zone B- and B1-cell-specific protein	mRNA
BgiM04124-RA	BgiM04124	4.47547	2.16204	marginal zone B- and B1-cell-specific protein	mRNA
BgiM00953-RA	BgiM00953	22.6291	4.50011	marginal zone B- and B1-cell-specific protein	mRNA
BgiM17345-RA	BgiM17345	2.31249	1.20945	mdm2-binding protein	mRNA
BgiM27146-RA	BgiM27146	0.486671	-1.03898	Mediator of RNA polymerase II transcription subunit 24	mRNA
BgiM03134-RA	BgiM03134	0.3173	-1.65608	mediator of RNA polymerase II transcription subunit 29	mRNA
BgiM24319-RA	BgiM24319	6.6068	2.72395	meiosis 1 arrest protein	mRNA
BgiM34670-RA	BgiM34670	16.0171	4.00154	meiotic recombination protein REC114-like isoform X1	mRNA
BgiM02188-RA	BgiM02188	40.1825	5.3285	meiotic recombination protein REC8	mRNA
BgiM12503-RA	BgiM12503	14.6357	3.87142	meiotic recombination protein SPO11-like isoform X1	mRNA
BgiM12663-RA	BgiM12663	30.2395	4.91836	membrane progestin receptor beta	mRNA
BgiM18278-RA	BgiM18278	27.8679	4.80053	mesocentin	mRNA
BgiM12392-RA	BgiM12392	17.2228	4.10625	mesocentin	mRNA
BgiM09716-RA	BgiM09716	8.35064	3.06189	metabotropic glutamate receptor 1	mRNA
BgiM09708-RA	BgiM09708	16.306	4.02733	metabotropic glutamate receptor 3	mRNA
BgiM32816-RA	BgiM32816	7.11295	2.83045	metabotropic glutamate receptor 4	mRNA
BgiM09719-RA	BgiM09719	13.0576	3.70681	metabotropic glutamate receptor 5	mRNA
BgiM09714-RA	BgiM09714	8.89619	3.15319	metabotropic glutamate receptor 5	mRNA
BgiM09706-RA	BgiM09706	27.8499	4.7996	metabotropic glutamate receptor 7	mRNA
BgiM06890-RA	BgiM06890	7.8236	2.96783	metallo-beta-lactamase domain-containing protein 1-like isoform X1	mRNA
BgiM12005-RA	BgiM12005	7.20672	2.84934	metallo-beta-lactamase domain-containing protein 1-like isoform X2	mRNA
BgiM12716-RA	BgiM12716	18.913	4.2413	metalloendopeptidase OMA1 mitochondrial-like isoform X1	mRNA
BgiM33584-RA	BgiM33584	13.9644	3.80368	metalloendopeptidase PEX	mRNA
BgiM24286-RA	BgiM24286	0.29249	-1.77354	Metalloprotease mig-17	mRNA
BgiM34927-RA	BgiM34927	2.18778	1.12947	methenyltetrahydrofolate synthase domain-containing protein	mRNA
BgiM34926-RA	BgiM34926	6.24871	2.64356	methenyltetrahydrofolate synthase domain-containing protein-like X2	mRNA
BgiM25547-RA	BgiM25547	0.438251	-1.19017	methionine--tRNA ligase cytoplasmic	mRNA
BgiM11945-RA	BgiM11945	23.9405	4.58138	methyl-CpG-binding domain protein 4	mRNA
BgiM07533-RA	BgiM07533	0.251299	-1.99252	methylmalonate-semialdehyde dehydrogenase [acylating] mitochondrial	mRNA
BgiM23039-RA	BgiM23039	6.63952	2.73108	methyltransferase NSUN7 isoform X3	mRNA
BgiM32064-RA	BgiM32064	0.48551	-1.04243	methyltransferase-like protein 24	mRNA
BgiM31625-RA	BgiM31625	9.61968	3.26599	methyltransferase-like protein 24	mRNA
BgiM22794-RA	BgiM22794	0.496933	-1.00888	methyltransferase-like protein 7B	mRNA
BgiM13185-RA	BgiM13185	2.60263	1.37997	microcephalin	mRNA
BgiM15116-RA	BgiM15116	0.449279	-1.15432	microsomal glutathione S-transferase 3	mRNA
BgiM35582-RA	BgiM35582	0.00341917	-8.19214	millepora cytotoxin-1	mRNA
BgiM36123-RA	BgiM36123	5.07804	2.34427	mitochondrial coenzyme a transporter slc25a42	mRNA
BgiM26714-RA	BgiM26714	26.716	4.73963	mitochondrial fission process protein 1	mRNA
BgiM26713-RA	BgiM26713	14.5896	3.86687	Mitochondrial fission process protein 1	mRNA
BgiM26712-RA	BgiM26712	16.8272	4.07273	mitochondrial fission process protein 1	mRNA
BgiM15851-RA	BgiM15851	9.16344	3.19589	mitochondrial pyruvate carrier 2	mRNA
BgiM28025-RA	BgiM28025	4.29375	2.10224	Mitochondrial sodium/calcium exchanger protein	mRNA
BgiM04315-RA	BgiM04315	0.205686	-2.28148	mitochondrial sodium/hydrogen exchanger 9B2	mRNA
BgiM35955-RA	BgiM35955	0.460288	-1.11939	mitogen-activated protein kinase kinase kinase 2	mRNA
BgiM33748-RA	BgiM33748	0.462433	-1.11268	mitogen-activated protein kinase kinase kinase 3	mRNA
BgiM31695-RA	BgiM31695	33.9083	5.08356	mitogen-activated protein kinase-binding protein 1	mRNA
BgiM28454-RA	BgiM28454	11.3914	3.50988	mitogen-activated protein kinase-binding protein 1	mRNA
BgiM00806-RA	BgiM00806	22.1968	4.47228	mitogen-activated protein kinase-binding protein 1	mRNA
BgiM01002-RA	BgiM01002	0.473537	-1.07845	molybdopterin synthase sulfur carrier subunit	mRNA
BgiM28274-RA	BgiM28274	0.461056	-1.11699	monoacylglycerol lipase ABHD6	mRNA
BgiM05487-RA	BgiM05487	18.8363	4.23545	monocarboxylate transporter 12-like isoform X2	mRNA
BgiM31293-RA	BgiM31293	4.14665	2.05195	monocarboxylate transporter 14	mRNA
BgiM17297-RA	BgiM17297	16.0274	4.00247	mpv17-like protein 2	mRNA
BgiM12700-RA	BgiM12700	17.4036	4.12131	Mpv17-like protein 2	mRNA
BgiM09781-RA	BgiM09781	12.8094	3.67913	mucin-17	mRNA
BgiM36260-RA	BgiM36260	24.1493	4.59391	mucin-2	mRNA
BgiM28604-RA	BgiM28604	23.5318	4.55654	mucin-2	mRNA
BgiM26253-RA	BgiM26253	0.462209	-1.11338	mucin-2	mRNA
BgiM26255-RA	BgiM26255	0.351329	-1.5091	mucin-4	mRNA
BgiM26254-RA	BgiM26254	0.440781	-1.18187	mucin-4	mRNA
BgiM35870-RA	BgiM35870	0.471104	-1.08588	mucin-5AC	mRNA
BgiM28883-RA	BgiM28883	2.34425	1.22913	mucin-5AC	mRNA
BgiM25153-RA	BgiM25153	2.72256	1.44497	mucin-like protein	mRNA
BgiM31132-RA	BgiM31132	0.264024	-1.92126	multidrug resistance protein 1	mRNA
BgiM01762-RA	BgiM01762	0.313826	-1.67196	multidrug resistance protein 1	mRNA
BgiM01761-RA	BgiM01761	0.290089	-1.78543	multidrug resistance protein 1	mRNA
BgiM01759-RA	BgiM01759	0.3718	-1.4274	multidrug resistance protein 1	mRNA
BgiM31136-RA	BgiM31136	0.252421	-1.98609	multidrug resistance protein 1A	mRNA
BgiM31133-RA	BgiM31133	0.328923	-1.60418	multidrug resistance protein 1B	mRNA
BgiM03414-RA	BgiM03414	0.247165	-2.01645	Multidrug resistance protein 1B	mRNA
BgiM01764-RA	BgiM01764	0.341162	-1.55147	multidrug resistance protein 1B	mRNA
BgiM01760-RA	BgiM01760	0.295013	-1.76115	multidrug resistance protein 3	mRNA
BgiM30008-RA	BgiM30008	0.394118	-1.3433	Multidrug resistance-associated protein 1	mRNA
BgiM26549-RA	BgiM26549	5.90036	2.5608	Multidrug resistance-associated protein 1	mRNA
BgiM26548-RA	BgiM26548	4.04242	2.01522	Multidrug resistance-associated protein 1	mRNA
BgiM22327-RA	BgiM22327	10.8771	3.44322	multidrug resistance-associated protein 1	mRNA
BgiM18812-RA	BgiM18812	8.39758	3.06997	Multidrug resistance-associated protein 1	mRNA
BgiM04595-RA	BgiM04595	3.98585	1.99489	multidrug resistance-associated protein 1	mRNA
BgiM17835-RA	BgiM17835	2.14848	1.10332	multidrug resistance-associated protein 1-like isoform X2	mRNA
BgiM08804-RA	BgiM08804	0.37466	-1.41634	multiple coagulation factor deficiency protein 2	mRNA
BgiM36319-RA	BgiM36319	11.6619	3.54373	multiple epidermal growth factor-like domains 10	mRNA
BgiM33720-RA	BgiM33720	11.3499	3.50461	multiple epidermal growth factor-like domains 10	mRNA
BgiM33706-RA	BgiM33706	7.37717	2.88307	multiple epidermal growth factor-like domains 10	mRNA
BgiM26892-RA	BgiM26892	8.31605	3.0559	multiple epidermal growth factor-like domains 10	mRNA
BgiM26891-RA	BgiM26891	2.70103	1.43351	multiple epidermal growth factor-like domains 10	mRNA
BgiM19411-RA	BgiM19411	6.30602	2.65673	multiple epidermal growth factor-like domains 10	mRNA
BgiM14174-RA	BgiM14174	0.302975	-1.72273	multiple epidermal growth factor-like domains 10	mRNA
BgiM14171-RA	BgiM14171	4.2248	2.07888	multiple epidermal growth factor-like domains 10	mRNA
BgiM13373-RA	BgiM13373	18.826	4.23465	multiple epidermal growth factor-like domains 10	mRNA
BgiM12052-RA	BgiM12052	21.6068	4.43341	multiple epidermal growth factor-like domains 10	mRNA
BgiM01805-RA	BgiM01805	18.8079	4.23327	multiple epidermal growth factor-like domains 11	mRNA
BgiM12063-RA	BgiM12063	6.90983	2.78865	multiple epidermal growth factor-like domains 6	mRNA
BgiM36373-RA	BgiM36373	24.1662	4.59492	multiple epidermal growth factor-like domains protein 10	mRNA
BgiM36348-RA	BgiM36348	57.5831	5.84757	multiple epidermal growth factor-like domains protein 10	mRNA
BgiM36267-RA	BgiM36267	41.1641	5.36331	multiple epidermal growth factor-like domains protein 10	mRNA
BgiM36256-RA	BgiM36256	17.2658	4.10985	multiple epidermal growth factor-like domains protein 10	mRNA
BgiM33700-RA	BgiM33700	10.9177	3.4486	multiple epidermal growth factor-like domains protein 10	mRNA
BgiM24359-RA	BgiM24359	45.7726	5.51641	multiple epidermal growth factor-like domains protein 10	mRNA
BgiM12051-RA	BgiM12051	26.0841	4.7051	multiple epidermal growth factor-like domains protein 10	mRNA
BgiM05892-RA	BgiM05892	13.0521	3.70622	multiple epidermal growth factor-like domains protein 10	mRNA
BgiM33707-RA	BgiM33707	11.6	3.53605	multiple epidermal growth factor-like domains protein 10 isoform X7	mRNA
BgiM33704-RA	BgiM33704	23.009	4.52412	multiple epidermal growth factor-like domains protein 10 isoform X7	mRNA
BgiM36276-RA	BgiM36276	24.3351	4.60496	multiple epidermal growth factor-like domains protein 11	mRNA
BgiM35542-RA	BgiM35542	19.5292	4.28756	multiple epidermal growth factor-like domains protein 11	mRNA
BgiM14374-RA	BgiM14374	13.1397	3.71586	multiple epidermal growth factor-like domains protein 11	mRNA
BgiM12073-RA	BgiM12073	5.94905	2.57266	multiple epidermal growth factor-like domains protein 11	mRNA
BgiM12071-RA	BgiM12071	6.65388	2.7342	multiple epidermal growth factor-like domains protein 11	mRNA
BgiM36430-RA	BgiM36430	32.7856	5.03499	multiple epidermal growth factor-like domains protein 6	mRNA
BgiM33718-RA	BgiM33718	6.32585	2.66126	multiple epidermal growth factor-like domains protein 6	mRNA
BgiM33715-RA	BgiM33715	19.0794	4.25394	multiple epidermal growth factor-like domains protein 6	mRNA
BgiM33712-RA	BgiM33712	17.7396	4.1489	multiple epidermal growth factor-like domains protein 6	mRNA
BgiM33709-RA	BgiM33709	101.322	6.6628	multiple epidermal growth factor-like domains protein 6	mRNA
BgiM30894-RA	BgiM30894	19.2446	4.26639	multiple epidermal growth factor-like domains protein 6	mRNA
BgiM30891-RA	BgiM30891	38.3572	5.26143	multiple epidermal growth factor-like domains protein 6	mRNA
BgiM30817-RA	BgiM30817	25.7278	4.68526	multiple epidermal growth factor-like domains protein 6	mRNA
BgiM27273-RA	BgiM27273	10.0059	3.32278	multiple epidermal growth factor-like domains protein 6	mRNA
BgiM25111-RA	BgiM25111	0.423634	-1.23911	multiple epidermal growth factor-like domains protein 6	mRNA
BgiM00866-RA	BgiM00866	4.47832	2.16296	munc18-1-interacting protein 1	mRNA
BgiM26322-RA	BgiM26322	13.9464	3.80182	myc protein	mRNA
BgiM00278-RA	BgiM00278	11.3323	3.50237	myelin expression factor 2	mRNA
BgiM00279-RA	BgiM00279	6.41058	2.68045	myelin expression factor 2-like isoform X2	mRNA
BgiM11907-RA	BgiM11907	15.9278	3.99347	myoneurin	mRNA
BgiM14919-RA	BgiM14919	0.466578	-1.09981	myophilin-like isoform X2	mRNA
BgiM00201-RA	BgiM00201	3.07889	1.62241	myosin heavy chain muscle	mRNA
BgiM14905-RA	BgiM14905	20.5877	4.36371	myosin light chain kinase	mRNA
BgiM00746-RA	BgiM00746	6.51459	2.70368	myosin light chain kinase A-like isoform X1	mRNA
BgiM03413-RA	BgiM03413	0.470538	-1.08762	myosin regulatory light chain smooth muscle-like isoform X1	mRNA
BgiM00691-RA	BgiM00691	2.92421	1.54805	myosin-3	mRNA
BgiM03515-RA	BgiM03515	0.445583	-1.16623	myosin-9-like isoform X2	mRNA
BgiM22480-RA	BgiM22480	23.0556	4.52705	myotubularin-related protein	mRNA
BgiM07785-RA	BgiM07785	0.331399	-1.59336	N-acetylated-alpha-linked acidic dipeptidase	mRNA
BgiM05053-RA	BgiM05053	12.9389	3.69364	N-acetyllactosaminide beta-1 6-N-acetylglucosaminyl-transferase isoform C	mRNA
BgiM24309-RA	BgiM24309	2.06688	1.04746	N-acetyltransferase 10-like isoform X1	mRNA
BgiM10671-RA	BgiM10671	0.144473	-2.79113	N-acylglucosamine 2-epimerase	mRNA
BgiM25462-RA	BgiM25462	3.10328	1.63379	N-chimaerin	mRNA
BgiM27693-RA	BgiM27693	0.488981	-1.03215	N66 matrix protein	mRNA
BgiM16601-RA	BgiM16601	2.29153	1.19631	N66 matrix protein	mRNA
BgiM36502-RA	BgiM36502	0.368503	-1.44025	NA	mRNA
BgiM36479-RA	BgiM36479	2.56575	1.35938	NA	mRNA
BgiM36468-RA	BgiM36468	15.6199	3.96531	NA	mRNA
BgiM36465-RA	BgiM36465	11.6135	3.53773	NA	mRNA
BgiM36464-RA	BgiM36464	26.721	4.7399	NA	mRNA
BgiM36460-RA	BgiM36460	19.924	4.31643	NA	mRNA
BgiM36456-RA	BgiM36456	20.9505	4.38891	NA	mRNA
BgiM36442-RA	BgiM36442	7.20007	2.84801	NA	mRNA
BgiM36418-RA	BgiM36418	17.8668	4.15921	NA	mRNA
BgiM36402-RA	BgiM36402	13.7006	3.77616	NA	mRNA
BgiM36337-RA	BgiM36337	9.28222	3.21447	NA	mRNA
BgiM36335-RA	BgiM36335	13.9838	3.80569	NA	mRNA
BgiM36334-RA	BgiM36334	13.1468	3.71664	NA	mRNA
BgiM36333-RA	BgiM36333	6.58808	2.71986	NA	mRNA
BgiM36332-RA	BgiM36332	13.9412	3.80128	NA	mRNA
BgiM36331-RA	BgiM36331	16.6877	4.06071	NA	mRNA
BgiM36329-RA	BgiM36329	12.2599	3.61587	NA	mRNA
BgiM36327-RA	BgiM36327	23.3115	4.54297	NA	mRNA
BgiM36307-RA	BgiM36307	19.0447	4.25132	NA	mRNA
BgiM36306-RA	BgiM36306	27.6266	4.78799	NA	mRNA
BgiM36305-RA	BgiM36305	31.7939	4.99068	NA	mRNA
BgiM36304-RA	BgiM36304	12.7887	3.67679	NA	mRNA
BgiM36302-RA	BgiM36302	17.7151	4.14691	NA	mRNA
BgiM36284-RA	BgiM36284	57.0032	5.83297	NA	mRNA
BgiM36278-RA	BgiM36278	13.1929	3.72169	NA	mRNA
BgiM36275-RA	BgiM36275	8.58599	3.10198	NA	mRNA
BgiM36269-RA	BgiM36269	17.1128	4.09701	NA	mRNA
BgiM36268-RA	BgiM36268	29.9768	4.90577	NA	mRNA
BgiM36259-RA	BgiM36259	8.83632	3.14345	NA	mRNA
BgiM36258-RA	BgiM36258	14.6771	3.8755	NA	mRNA
BgiM36240-RA	BgiM36240	12.6021	3.65559	NA	mRNA
BgiM36239-RA	BgiM36239	28.4008	4.82786	NA	mRNA
BgiM36235-RA	BgiM36235	11.4133	3.51265	NA	mRNA
BgiM36234-RA	BgiM36234	8.31961	3.05652	NA	mRNA
BgiM36233-RA	BgiM36233	48.2035	5.59107	NA	mRNA
BgiM36232-RA	BgiM36232	14.3162	3.83958	NA	mRNA
BgiM36230-RA	BgiM36230	12.7116	3.66808	NA	mRNA
BgiM36229-RA	BgiM36229	12.375	3.62936	NA	mRNA
BgiM36228-RA	BgiM36228	22.8912	4.51672	NA	mRNA
BgiM36221-RA	BgiM36221	12.4213	3.63474	NA	mRNA
BgiM36137-RA	BgiM36137	0.288428	-1.79372	NA	mRNA
BgiM36128-RA	BgiM36128	24.4824	4.61367	NA	mRNA
BgiM36085-RA	BgiM36085	16.7894	4.06948	NA	mRNA
BgiM36069-RA	BgiM36069	11.585	3.53418	NA	mRNA
BgiM36010-RA	BgiM36010	0.265866	-1.91123	NA	mRNA
BgiM36007-RA	BgiM36007	0.383741	-1.3818	NA	mRNA
BgiM35967-RA	BgiM35967	34.0254	5.08854	NA	mRNA
BgiM35966-RA	BgiM35966	9.92488	3.31105	NA	mRNA
BgiM35945-RA	BgiM35945	7.69588	2.94409	NA	mRNA
BgiM35942-RA	BgiM35942	16.4714	4.04189	NA	mRNA
BgiM35924-RA	BgiM35924	16.7294	4.06431	NA	mRNA
BgiM35851-RA	BgiM35851	0.455993	-1.13291	NA	mRNA
BgiM35848-RA	BgiM35848	20.0923	4.32857	NA	mRNA
BgiM35757-RA	BgiM35757	29.8179	4.89811	NA	mRNA
BgiM35756-RA	BgiM35756	19.6063	4.29324	NA	mRNA
BgiM35755-RA	BgiM35755	19.8924	4.31414	NA	mRNA
BgiM35733-RA	BgiM35733	15.7811	3.98012	NA	mRNA
BgiM35732-RA	BgiM35732	9.0191	3.17298	NA	mRNA
BgiM35728-RA	BgiM35728	17.541	4.13266	NA	mRNA
BgiM35690-RA	BgiM35690	14.039	3.81137	NA	mRNA
BgiM35687-RA	BgiM35687	20.6853	4.37053	NA	mRNA
BgiM35683-RA	BgiM35683	12.0547	3.59152	NA	mRNA
BgiM35679-RA	BgiM35679	5.66293	2.50155	NA	mRNA
BgiM35672-RA	BgiM35672	5.22685	2.38594	NA	mRNA
BgiM35663-RA	BgiM35663	23.8494	4.57588	NA	mRNA
BgiM35632-RA	BgiM35632	21.2926	4.41228	NA	mRNA
BgiM35603-RA	BgiM35603	20.1042	4.32942	NA	mRNA
BgiM35567-RA	BgiM35567	12.413	3.63378	NA	mRNA
BgiM35535-RA	BgiM35535	2.0831	1.05873	NA	mRNA
BgiM35465-RA	BgiM35465	5.99871	2.58465	NA	mRNA
BgiM35378-RA	BgiM35378	0.446866	-1.16209	NA	mRNA
BgiM35360-RA	BgiM35360	0.345827	-1.53188	NA	mRNA
BgiM35293-RA	BgiM35293	2.77194	1.47089	NA	mRNA
BgiM35290-RA	BgiM35290	0.394247	-1.34283	NA	mRNA
BgiM35264-RA	BgiM35264	2.94577	1.55865	NA	mRNA
BgiM35255-RA	BgiM35255	3.99895	1.99962	NA	mRNA
BgiM35244-RA	BgiM35244	12.8478	3.68345	NA	mRNA
BgiM35195-RA	BgiM35195	26.9819	4.75392	NA	mRNA
BgiM35194-RA	BgiM35194	8.72485	3.12513	NA	mRNA
BgiM35167-RA	BgiM35167	2.27508	1.18592	NA	mRNA
BgiM35127-RA	BgiM35127	25.3572	4.66432	NA	mRNA
BgiM35117-RA	BgiM35117	0.493988	-1.01745	NA	mRNA
BgiM35042-RA	BgiM35042	22.7037	4.50485	NA	mRNA
BgiM35033-RA	BgiM35033	0.44526	-1.16728	NA	mRNA
BgiM35029-RA	BgiM35029	24.6696	4.62466	NA	mRNA
BgiM34989-RA	BgiM34989	20.8867	4.38451	NA	mRNA
BgiM34835-RA	BgiM34835	12.1806	3.60651	NA	mRNA
BgiM34834-RA	BgiM34834	24.4372	4.61101	NA	mRNA
BgiM34777-RA	BgiM34777	0.321939	-1.63514	NA	mRNA
BgiM34763-RA	BgiM34763	13.7226	3.77849	NA	mRNA
BgiM34731-RA	BgiM34731	0.026238	-5.2522	NA	mRNA
BgiM34674-RA	BgiM34674	5.15663	2.36643	NA	mRNA
BgiM34633-RA	BgiM34633	9.17102	3.19708	NA	mRNA
BgiM34631-RA	BgiM34631	42.9436	5.42437	NA	mRNA
BgiM34629-RA	BgiM34629	9.85268	3.30052	NA	mRNA
BgiM34558-RA	BgiM34558	0.443745	-1.1722	NA	mRNA
BgiM34549-RA	BgiM34549	28.4938	4.83257	NA	mRNA
BgiM34483-RA	BgiM34483	101.067	6.65917	NA	mRNA
BgiM34441-RA	BgiM34441	2.7857	1.47804	NA	mRNA
BgiM34440-RA	BgiM34440	3.21248	1.68369	NA	mRNA
BgiM34335-RA	BgiM34335	2.32111	1.21481	NA	mRNA
BgiM34283-RA	BgiM34283	22.0035	4.45966	NA	mRNA
BgiM34260-RA	BgiM34260	0.0199212	-5.64955	NA	mRNA
BgiM34134-RA	BgiM34134	20.83	4.38059	NA	mRNA
BgiM34132-RA	BgiM34132	13.1433	3.71626	NA	mRNA
BgiM34130-RA	BgiM34130	18.1358	4.18077	NA	mRNA
BgiM34129-RA	BgiM34129	14.7714	3.88473	NA	mRNA
BgiM34128-RA	BgiM34128	19.8696	4.31249	NA	mRNA
BgiM34125-RA	BgiM34125	29.3169	4.87366	NA	mRNA
BgiM34108-RA	BgiM34108	9.8825	3.30488	NA	mRNA
BgiM34107-RA	BgiM34107	13.8677	3.79365	NA	mRNA
BgiM34105-RA	BgiM34105	17.1974	4.10412	NA	mRNA
BgiM34104-RA	BgiM34104	15.5368	3.95761	NA	mRNA
BgiM33964-RA	BgiM33964	23.5347	4.55672	NA	mRNA
BgiM33872-RA	BgiM33872	16.3213	4.02868	NA	mRNA
BgiM33869-RA	BgiM33869	0.417721	-1.25939	NA	mRNA
BgiM33814-RA	BgiM33814	13.6538	3.77123	NA	mRNA
BgiM33795-RA	BgiM33795	0.012602	-6.3102	NA	mRNA
BgiM33794-RA	BgiM33794	0.230637	-2.11631	NA	mRNA
BgiM33793-RA	BgiM33793	0.0775025	-3.68961	NA	mRNA
BgiM33791-RA	BgiM33791	0.0801598	-3.64098	NA	mRNA
BgiM33702-RA	BgiM33702	9.92006	3.31035	NA	mRNA
BgiM33686-RA	BgiM33686	0.47738	-1.06679	NA	mRNA
BgiM33684-RA	BgiM33684	0.491524	-1.02467	NA	mRNA
BgiM33680-RA	BgiM33680	2.53207	1.34032	NA	mRNA
BgiM33679-RA	BgiM33679	20.5289	4.35959	NA	mRNA
BgiM33674-RA	BgiM33674	9.34514	3.22422	NA	mRNA
BgiM33588-RA	BgiM33588	0.387411	-1.36806	NA	mRNA
BgiM33571-RA	BgiM33571	18.4862	4.20837	NA	mRNA
BgiM33413-RA	BgiM33413	35.6608	5.15627	NA	mRNA
BgiM33412-RA	BgiM33412	12.38	3.62994	NA	mRNA
BgiM33387-RA	BgiM33387	25.6352	4.68005	NA	mRNA
BgiM33369-RA	BgiM33369	125.082	6.96673	NA	mRNA
BgiM33368-RA	BgiM33368	9.48471	3.2456	NA	mRNA
BgiM33367-RA	BgiM33367	87.2955	6.44783	NA	mRNA
BgiM33354-RA	BgiM33354	0.338716	-1.56185	NA	mRNA
BgiM33304-RA	BgiM33304	3.99645	1.99872	NA	mRNA
BgiM33291-RA	BgiM33291	0.34704	-1.52683	NA	mRNA
BgiM33283-RA	BgiM33283	0.495207	-1.0139	NA	mRNA
BgiM33268-RA	BgiM33268	5.23484	2.38815	NA	mRNA
BgiM33261-RA	BgiM33261	42.5521	5.41116	NA	mRNA
BgiM33246-RA	BgiM33246	0.403663	-1.30878	NA	mRNA
BgiM33112-RA	BgiM33112	4.10703	2.0381	NA	mRNA
BgiM33079-RA	BgiM33079	30.9218	4.95055	NA	mRNA
BgiM33028-RA	BgiM33028	12.2761	3.61778	NA	mRNA
BgiM32945-RA	BgiM32945	17.4161	4.12235	NA	mRNA
BgiM32919-RA	BgiM32919	8.56169	3.0979	NA	mRNA
BgiM32918-RA	BgiM32918	13.3723	3.74117	NA	mRNA
BgiM32906-RA	BgiM32906	0.440503	-1.18278	NA	mRNA
BgiM32871-RA	BgiM32871	0.471236	-1.08548	NA	mRNA
BgiM32826-RA	BgiM32826	3.6869	1.88241	NA	mRNA
BgiM32825-RA	BgiM32825	3.67548	1.87793	NA	mRNA
BgiM32791-RA	BgiM32791	13.1838	3.72069	NA	mRNA
BgiM32519-RA	BgiM32519	0.0261293	-5.25819	NA	mRNA
BgiM32487-RA	BgiM32487	19.0143	4.24902	NA	mRNA
BgiM32478-RA	BgiM32478	0.242919	-2.04146	NA	mRNA
BgiM32477-RA	BgiM32477	0.0777292	-3.6854	NA	mRNA
BgiM32476-RA	BgiM32476	0.464347	-1.10672	NA	mRNA
BgiM32452-RA	BgiM32452	15.5412	3.95802	NA	mRNA
BgiM32451-RA	BgiM32451	24.9069	4.63848	NA	mRNA
BgiM32450-RA	BgiM32450	18.5574	4.21392	NA	mRNA
BgiM32445-RA	BgiM32445	22.3118	4.47974	NA	mRNA
BgiM32416-RA	BgiM32416	21.1788	4.40455	NA	mRNA
BgiM32297-RA	BgiM32297	26.8477	4.74673	NA	mRNA
BgiM32223-RA	BgiM32223	21.8114	4.44701	NA	mRNA
BgiM32216-RA	BgiM32216	17.5007	4.12934	NA	mRNA
BgiM32212-RA	BgiM32212	0.474039	-1.07692	NA	mRNA
BgiM32207-RA	BgiM32207	15.4574	3.95023	NA	mRNA
BgiM32159-RA	BgiM32159	11.0389	3.46452	NA	mRNA
BgiM32041-RA	BgiM32041	6.49034	2.6983	NA	mRNA
BgiM31975-RA	BgiM31975	41.9895	5.39196	NA	mRNA
BgiM31974-RA	BgiM31974	20.8025	4.37869	NA	mRNA
BgiM31969-RA	BgiM31969	34.0576	5.08991	NA	mRNA
BgiM31891-RA	BgiM31891	3.19091	1.67397	NA	mRNA
BgiM31818-RA	BgiM31818	54.6565	5.77232	NA	mRNA
BgiM31775-RA	BgiM31775	30.6551	4.93806	NA	mRNA
BgiM31774-RA	BgiM31774	20.8425	4.38145	NA	mRNA
BgiM31768-RA	BgiM31768	9.66449	3.27269	NA	mRNA
BgiM31747-RA	BgiM31747	16.6123	4.05418	NA	mRNA
BgiM31733-RA	BgiM31733	27.0253	4.75624	NA	mRNA
BgiM31732-RA	BgiM31732	22.276	4.47742	NA	mRNA
BgiM31720-RA	BgiM31720	7.03201	2.81394	NA	mRNA
BgiM31718-RA	BgiM31718	14.1741	3.82519	NA	mRNA
BgiM31491-RA	BgiM31491	27.6538	4.78941	NA	mRNA
BgiM31489-RA	BgiM31489	12.8303	3.68148	NA	mRNA
BgiM31451-RA	BgiM31451	0.261172	-1.93693	NA	mRNA
BgiM31444-RA	BgiM31444	0.452759	-1.14319	NA	mRNA
BgiM31443-RA	BgiM31443	0.488577	-1.03334	NA	mRNA
BgiM31431-RA	BgiM31431	0.357063	-1.48575	NA	mRNA
BgiM31393-RA	BgiM31393	0.116032	-3.1074	NA	mRNA
BgiM31381-RA	BgiM31381	0.0936689	-3.41629	NA	mRNA
BgiM31380-RA	BgiM31380	0.311975	-1.6805	NA	mRNA
BgiM31378-RA	BgiM31378	0.121883	-3.03643	NA	mRNA
BgiM31377-RA	BgiM31377	0.456034	-1.13279	NA	mRNA
BgiM31373-RA	BgiM31373	0.201236	-2.31304	NA	mRNA
BgiM31372-RA	BgiM31372	0.478865	-1.06231	NA	mRNA
BgiM31371-RA	BgiM31371	0.457724	-1.12745	NA	mRNA
BgiM31370-RA	BgiM31370	0.492566	-1.02161	NA	mRNA
BgiM31369-RA	BgiM31369	0.422239	-1.24387	NA	mRNA
BgiM31323-RA	BgiM31323	11.6494	3.54219	NA	mRNA
BgiM31320-RA	BgiM31320	0.435084	-1.20063	NA	mRNA
BgiM31291-RA	BgiM31291	22.1238	4.46753	NA	mRNA
BgiM31283-RA	BgiM31283	0.486381	-1.03984	NA	mRNA
BgiM31277-RA	BgiM31277	23.0004	4.52359	NA	mRNA
BgiM31260-RA	BgiM31260	14.3387	3.84184	NA	mRNA
BgiM31255-RA	BgiM31255	0.336448	-1.57155	NA	mRNA
BgiM31254-RA	BgiM31254	0.287455	-1.79859	NA	mRNA
BgiM31213-RA	BgiM31213	0.41968	-1.25264	NA	mRNA
BgiM31208-RA	BgiM31208	0.44403	-1.17127	NA	mRNA
BgiM31205-RA	BgiM31205	0.301479	-1.72987	NA	mRNA
BgiM31204-RA	BgiM31204	0.219887	-2.18517	NA	mRNA
BgiM31121-RA	BgiM31121	0.389271	-1.36115	NA	mRNA
BgiM31117-RA	BgiM31117	0.320789	-1.6403	NA	mRNA
BgiM31115-RA	BgiM31115	0.334904	-1.57818	NA	mRNA
BgiM31114-RA	BgiM31114	0.294158	-1.76533	NA	mRNA
BgiM31113-RA	BgiM31113	0.313276	-1.67449	NA	mRNA
BgiM31109-RA	BgiM31109	0.370915	-1.43084	NA	mRNA
BgiM31104-RA	BgiM31104	22.899	4.51721	NA	mRNA
BgiM31080-RA	BgiM31080	0.290954	-1.78114	NA	mRNA
BgiM31076-RA	BgiM31076	0.3742	-1.41812	NA	mRNA
BgiM31061-RA	BgiM31061	0.494258	-1.01666	NA	mRNA
BgiM31045-RA	BgiM31045	3.485	1.80116	NA	mRNA
BgiM31002-RA	BgiM31002	25.1593	4.65302	NA	mRNA
BgiM31000-RA	BgiM31000	38.7603	5.27651	NA	mRNA
BgiM30989-RA	BgiM30989	21.5618	4.4304	NA	mRNA
BgiM30988-RA	BgiM30988	16.8413	4.07393	NA	mRNA
BgiM30987-RA	BgiM30987	16.8034	4.07068	NA	mRNA
BgiM30968-RA	BgiM30968	0.168447	-2.56964	NA	mRNA
BgiM30966-RA	BgiM30966	10.0705	3.33206	NA	mRNA
BgiM30964-RA	BgiM30964	12.4049	3.63283	NA	mRNA
BgiM30963-RA	BgiM30963	12.2814	3.61841	NA	mRNA
BgiM30944-RA	BgiM30944	3.0378	1.60303	NA	mRNA
BgiM30942-RA	BgiM30942	0.358357	-1.48053	NA	mRNA
BgiM30864-RA	BgiM30864	0.298146	-1.74591	NA	mRNA
BgiM30836-RA	BgiM30836	0.486685	-1.03894	NA	mRNA
BgiM30796-RA	BgiM30796	0.36163	-1.46741	NA	mRNA
BgiM30795-RA	BgiM30795	0.367217	-1.4453	NA	mRNA
BgiM30793-RA	BgiM30793	19.5692	4.29051	NA	mRNA
BgiM30792-RA	BgiM30792	15.298	3.93527	NA	mRNA
BgiM30791-RA	BgiM30791	29.024	4.85917	NA	mRNA
BgiM30790-RA	BgiM30790	22.6592	4.50203	NA	mRNA
BgiM30789-RA	BgiM30789	32.5471	5.02446	NA	mRNA
BgiM30788-RA	BgiM30788	38.16	5.25399	NA	mRNA
BgiM30786-RA	BgiM30786	29.5881	4.88695	NA	mRNA
BgiM30784-RA	BgiM30784	24.198	4.59681	NA	mRNA
BgiM30783-RA	BgiM30783	14.9712	3.90411	NA	mRNA
BgiM30743-RA	BgiM30743	9.25497	3.21023	NA	mRNA
BgiM30701-RA	BgiM30701	14.4186	3.84986	NA	mRNA
BgiM30700-RA	BgiM30700	16.5787	4.05126	NA	mRNA
BgiM30699-RA	BgiM30699	15.0847	3.91502	NA	mRNA
BgiM30673-RA	BgiM30673	18.129	4.18022	NA	mRNA
BgiM30624-RA	BgiM30624	0.383741	-1.3818	NA	mRNA
BgiM30608-RA	BgiM30608	0.217664	-2.19983	NA	mRNA
BgiM30566-RA	BgiM30566	23.7936	4.5725	NA	mRNA
BgiM30525-RA	BgiM30525	0.0883789	-3.50015	NA	mRNA
BgiM30521-RA	BgiM30521	0.0739066	-3.75815	NA	mRNA
BgiM30517-RA	BgiM30517	54.2616	5.76186	NA	mRNA
BgiM30485-RA	BgiM30485	14.425	3.8505	NA	mRNA
BgiM30451-RA	BgiM30451	27.7211	4.79291	NA	mRNA
BgiM30450-RA	BgiM30450	22.7267	4.50631	NA	mRNA
BgiM30433-RA	BgiM30433	12.0871	3.59539	NA	mRNA
BgiM30432-RA	BgiM30432	9.37456	3.22875	NA	mRNA
BgiM30428-RA	BgiM30428	9.64425	3.26967	NA	mRNA
BgiM30427-RA	BgiM30427	23.2771	4.54084	NA	mRNA
BgiM30425-RA	BgiM30425	0.496939	-1.00886	NA	mRNA
BgiM30393-RA	BgiM30393	5.56553	2.47652	NA	mRNA
BgiM30391-RA	BgiM30391	7.45949	2.89908	NA	mRNA
BgiM30348-RA	BgiM30348	34.2719	5.09896	NA	mRNA
BgiM30251-RA	BgiM30251	16.5984	4.05298	NA	mRNA
BgiM30237-RA	BgiM30237	0.463264	-1.11009	NA	mRNA
BgiM30219-RA	BgiM30219	17.832	4.1564	NA	mRNA
BgiM30218-RA	BgiM30218	11.209	3.48659	NA	mRNA
BgiM30216-RA	BgiM30216	31.9022	4.99559	NA	mRNA
BgiM30215-RA	BgiM30215	23.5885	4.56001	NA	mRNA
BgiM30194-RA	BgiM30194	16.628	4.05554	NA	mRNA
BgiM30192-RA	BgiM30192	11.9361	3.57726	NA	mRNA
BgiM30145-RA	BgiM30145	17.9144	4.16305	NA	mRNA
BgiM30120-RA	BgiM30120	2.1327	1.09268	NA	mRNA
BgiM30115-RA	BgiM30115	14.9112	3.89832	NA	mRNA
BgiM30114-RA	BgiM30114	23.2513	4.53924	NA	mRNA
BgiM30109-RA	BgiM30109	26.8352	4.74606	NA	mRNA
BgiM30108-RA	BgiM30108	32.5477	5.02449	NA	mRNA
BgiM30041-RA	BgiM30041	2.30758	1.20638	NA	mRNA
BgiM29867-RA	BgiM29867	23.8947	4.57862	NA	mRNA
BgiM29773-RA	BgiM29773	0.487529	-1.03644	NA	mRNA
BgiM29770-RA	BgiM29770	0.418045	-1.25827	NA	mRNA
BgiM29750-RA	BgiM29750	22.422	4.48685	NA	mRNA
BgiM29739-RA	BgiM29739	20.4164	4.35166	NA	mRNA
BgiM29679-RA	BgiM29679	25.8762	4.69356	NA	mRNA
BgiM29676-RA	BgiM29676	0.353398	-1.50063	NA	mRNA
BgiM29632-RA	BgiM29632	15.9045	3.99136	NA	mRNA
BgiM29629-RA	BgiM29629	17.1132	4.09704	NA	mRNA
BgiM29611-RA	BgiM29611	42.085	5.39523	NA	mRNA
BgiM29585-RA	BgiM29585	17.6522	4.14177	NA	mRNA
BgiM29564-RA	BgiM29564	31.4547	4.97521	NA	mRNA
BgiM29522-RA	BgiM29522	27.649	4.78916	NA	mRNA
BgiM29260-RA	BgiM29260	0.467427	-1.09719	NA	mRNA
BgiM29258-RA	BgiM29258	0.415303	-1.26777	NA	mRNA
BgiM29257-RA	BgiM29257	0.358892	-1.47838	NA	mRNA
BgiM29209-RA	BgiM29209	18.7456	4.22848	NA	mRNA
BgiM29146-RA	BgiM29146	0.40592	-1.30073	NA	mRNA
BgiM29110-RA	BgiM29110	15.208	3.92676	NA	mRNA
BgiM29096-RA	BgiM29096	2.36949	1.24458	NA	mRNA
BgiM29072-RA	BgiM29072	0.272871	-1.87371	NA	mRNA
BgiM28993-RA	BgiM28993	2.62244	1.39091	NA	mRNA
BgiM28989-RA	BgiM28989	37.0638	5.21194	NA	mRNA
BgiM28722-RA	BgiM28722	9.81076	3.29436	NA	mRNA
BgiM28717-RA	BgiM28717	16.7144	4.06302	NA	mRNA
BgiM28622-RA	BgiM28622	0.465946	-1.10177	NA	mRNA
BgiM28578-RA	BgiM28578	21.9695	4.45743	NA	mRNA
BgiM28537-RA	BgiM28537	8.78062	3.13432	NA	mRNA
BgiM28514-RA	BgiM28514	25.0205	4.64504	NA	mRNA
BgiM28479-RA	BgiM28479	0.417788	-1.25916	NA	mRNA
BgiM28476-RA	BgiM28476	0.396749	-1.3337	NA	mRNA
BgiM28464-RA	BgiM28464	45.9669	5.52252	NA	mRNA
BgiM28356-RA	BgiM28356	35.7116	5.15832	NA	mRNA
BgiM28350-RA	BgiM28350	9.71409	3.28008	NA	mRNA
BgiM28262-RA	BgiM28262	7.64029	2.93363	NA	mRNA
BgiM28167-RA	BgiM28167	7.63473	2.93258	NA	mRNA
BgiM28138-RA	BgiM28138	22.2131	4.47334	NA	mRNA
BgiM28137-RA	BgiM28137	21.5424	4.4291	NA	mRNA
BgiM28134-RA	BgiM28134	22.8954	4.51698	NA	mRNA
BgiM28100-RA	BgiM28100	21.5275	4.42811	NA	mRNA
BgiM28086-RA	BgiM28086	9.36548	3.22735	NA	mRNA
BgiM28060-RA	BgiM28060	24.4179	4.60987	NA	mRNA
BgiM27993-RA	BgiM27993	12.5535	3.65002	NA	mRNA
BgiM27984-RA	BgiM27984	9.21605	3.20415	NA	mRNA
BgiM27980-RA	BgiM27980	39.7424	5.31261	NA	mRNA
BgiM27977-RA	BgiM27977	27.9714	4.80588	NA	mRNA
BgiM27975-RA	BgiM27975	17.3527	4.11709	NA	mRNA
BgiM27961-RA	BgiM27961	0.345198	-1.5345	NA	mRNA
BgiM27950-RA	BgiM27950	0.419754	-1.25238	NA	mRNA
BgiM27949-RA	BgiM27949	0.480252	-1.05814	NA	mRNA
BgiM27947-RA	BgiM27947	0.319661	-1.64539	NA	mRNA
BgiM27946-RA	BgiM27946	38.8714	5.28064	NA	mRNA
BgiM27887-RA	BgiM27887	23.008	4.52406	NA	mRNA
BgiM27752-RA	BgiM27752	26.5667	4.73155	NA	mRNA
BgiM27691-RA	BgiM27691	31.157	4.96149	NA	mRNA
BgiM27681-RA	BgiM27681	0.450721	-1.14969	NA	mRNA
BgiM27670-RA	BgiM27670	14.3645	3.84443	NA	mRNA
BgiM27618-RA	BgiM27618	2.0161	1.01157	NA	mRNA
BgiM27596-RA	BgiM27596	34.1788	5.09503	NA	mRNA
BgiM27520-RA	BgiM27520	17.1232	4.09788	NA	mRNA
BgiM27519-RA	BgiM27519	19.8427	4.31053	NA	mRNA
BgiM27517-RA	BgiM27517	12.4163	3.63416	NA	mRNA
BgiM27439-RA	BgiM27439	17.0488	4.0916	NA	mRNA
BgiM27438-RA	BgiM27438	30.3123	4.92183	NA	mRNA
BgiM27437-RA	BgiM27437	18.8764	4.23851	NA	mRNA
BgiM27428-RA	BgiM27428	32.7279	5.03245	NA	mRNA
BgiM27393-RA	BgiM27393	9.34429	3.22409	NA	mRNA
BgiM27378-RA	BgiM27378	6.50959	2.70257	NA	mRNA
BgiM27349-RA	BgiM27349	7.77138	2.95817	NA	mRNA
BgiM27330-RA	BgiM27330	21.3076	4.4133	NA	mRNA
BgiM27328-RA	BgiM27328	29.9237	4.90322	NA	mRNA
BgiM27327-RA	BgiM27327	14.3722	3.84521	NA	mRNA
BgiM27312-RA	BgiM27312	0.43605	-1.19743	NA	mRNA
BgiM27311-RA	BgiM27311	13.774	3.78387	NA	mRNA
BgiM27309-RA	BgiM27309	18.1836	4.18457	NA	mRNA
BgiM27281-RA	BgiM27281	16.9785	4.08564	NA	mRNA
BgiM27279-RA	BgiM27279	11.2131	3.48712	NA	mRNA
BgiM27270-RA	BgiM27270	75.8908	6.24585	NA	mRNA
BgiM27130-RA	BgiM27130	0.450209	-1.15133	NA	mRNA
BgiM27114-RA	BgiM27114	0.401103	-1.31796	NA	mRNA
BgiM27108-RA	BgiM27108	53.2266	5.73408	NA	mRNA
BgiM27053-RA	BgiM27053	10.7515	3.42647	NA	mRNA
BgiM27052-RA	BgiM27052	24.1586	4.59446	NA	mRNA
BgiM26960-RA	BgiM26960	20.1541	4.333	NA	mRNA
BgiM26958-RA	BgiM26958	23.7026	4.56698	NA	mRNA
BgiM26957-RA	BgiM26957	22.9012	4.51735	NA	mRNA
BgiM26954-RA	BgiM26954	14.666	3.8744	NA	mRNA
BgiM26936-RA	BgiM26936	12.9124	3.69068	NA	mRNA
BgiM26911-RA	BgiM26911	0.403728	-1.30855	NA	mRNA
BgiM26910-RA	BgiM26910	0.437855	-1.19147	NA	mRNA
BgiM26908-RA	BgiM26908	0.479412	-1.06066	NA	mRNA
BgiM26878-RA	BgiM26878	16.1097	4.00986	NA	mRNA
BgiM26870-RA	BgiM26870	11.6461	3.54177	NA	mRNA
BgiM26860-RA	BgiM26860	3.30831	1.72609	NA	mRNA
BgiM26831-RA	BgiM26831	16.8208	4.07217	NA	mRNA
BgiM26771-RA	BgiM26771	9.51647	3.25043	NA	mRNA
BgiM26406-RA	BgiM26406	0.466656	-1.09957	NA	mRNA
BgiM26382-RA	BgiM26382	0.344037	-1.53937	NA	mRNA
BgiM26290-RA	BgiM26290	0.444634	-1.16931	NA	mRNA
BgiM26269-RA	BgiM26269	37.202	5.21731	NA	mRNA
BgiM26267-RA	BgiM26267	24.388	4.6081	NA	mRNA
BgiM26265-RA	BgiM26265	20.0713	4.32706	NA	mRNA
BgiM26264-RA	BgiM26264	73.9065	6.20763	NA	mRNA
BgiM26263-RA	BgiM26263	37.6736	5.23548	NA	mRNA
BgiM26260-RA	BgiM26260	17.4066	4.12156	NA	mRNA
BgiM26259-RA	BgiM26259	22.2381	4.47496	NA	mRNA
BgiM26257-RA	BgiM26257	15.5442	3.95831	NA	mRNA
BgiM26186-RA	BgiM26186	0.0137119	-6.18842	NA	mRNA
BgiM26076-RA	BgiM26076	24.8783	4.63682	NA	mRNA
BgiM26057-RA	BgiM26057	18.6284	4.21943	NA	mRNA
BgiM26036-RA	BgiM26036	16.7176	4.06329	NA	mRNA
BgiM25977-RA	BgiM25977	0.435878	-1.198	NA	mRNA
BgiM25974-RA	BgiM25974	9.1431	3.19268	NA	mRNA
BgiM25955-RA	BgiM25955	12.2892	3.61932	NA	mRNA
BgiM25954-RA	BgiM25954	7.5735	2.92096	NA	mRNA
BgiM25951-RA	BgiM25951	4.49444	2.16814	NA	mRNA
BgiM25950-RA	BgiM25950	6.73173	2.75098	NA	mRNA
BgiM25917-RA	BgiM25917	16.2564	4.02293	NA	mRNA
BgiM25870-RA	BgiM25870	0.0151755	-6.04212	NA	mRNA
BgiM25846-RA	BgiM25846	0.35548	-1.49216	NA	mRNA
BgiM25833-RA	BgiM25833	29.7805	4.8963	NA	mRNA
BgiM25832-RA	BgiM25832	17.8621	4.15883	NA	mRNA
BgiM25714-RA	BgiM25714	31.0129	4.95479	NA	mRNA
BgiM25713-RA	BgiM25713	26.5709	4.73178	NA	mRNA
BgiM25687-RA	BgiM25687	22.8156	4.51195	NA	mRNA
BgiM25682-RA	BgiM25682	13.6526	3.7711	NA	mRNA
BgiM25545-RA	BgiM25545	12.282	3.61847	NA	mRNA
BgiM25515-RA	BgiM25515	22.8051	4.51129	NA	mRNA
BgiM25303-RA	BgiM25303	20.3592	4.34761	NA	mRNA
BgiM25302-RA	BgiM25302	18.7204	4.22654	NA	mRNA
BgiM25168-RA	BgiM25168	9.75222	3.28573	NA	mRNA
BgiM25118-RA	BgiM25118	12.9048	3.68984	NA	mRNA
BgiM25087-RA	BgiM25087	26.8677	4.7478	NA	mRNA
BgiM24968-RA	BgiM24968	0.455817	-1.13347	NA	mRNA
BgiM24962-RA	BgiM24962	15.5132	3.95542	NA	mRNA
BgiM24940-RA	BgiM24940	6.42219	2.68306	NA	mRNA
BgiM24858-RA	BgiM24858	6.07505	2.6029	NA	mRNA
BgiM24857-RA	BgiM24857	22.786	4.51008	NA	mRNA
BgiM24832-RA	BgiM24832	4.8117	2.26655	NA	mRNA
BgiM24816-RA	BgiM24816	26.1102	4.70654	NA	mRNA
BgiM24799-RA	BgiM24799	10.2811	3.36192	NA	mRNA
BgiM24795-RA	BgiM24795	39.2855	5.29592	NA	mRNA
BgiM24794-RA	BgiM24794	22.0347	4.46171	NA	mRNA
BgiM24777-RA	BgiM24777	51.7177	5.69258	NA	mRNA
BgiM24776-RA	BgiM24776	41.0849	5.36054	NA	mRNA
BgiM24770-RA	BgiM24770	7.41898	2.89122	NA	mRNA
BgiM24766-RA	BgiM24766	3.63528	1.86206	NA	mRNA
BgiM24744-RA	BgiM24744	17.4869	4.1282	NA	mRNA
BgiM24742-RA	BgiM24742	13.7263	3.77888	NA	mRNA
BgiM24740-RA	BgiM24740	14.0365	3.81111	NA	mRNA
BgiM24726-RA	BgiM24726	0.478903	-1.06219	NA	mRNA
BgiM24669-RA	BgiM24669	2.00928	1.00668	NA	mRNA
BgiM24664-RA	BgiM24664	5.73123	2.51885	NA	mRNA
BgiM24612-RA	BgiM24612	0.380053	-1.39573	NA	mRNA
BgiM24587-RA	BgiM24587	9.75405	3.286	NA	mRNA
BgiM24585-RA	BgiM24585	0.281647	-1.82804	NA	mRNA
BgiM24584-RA	BgiM24584	0.20135	-2.31222	NA	mRNA
BgiM24535-RA	BgiM24535	0.458365	-1.12543	NA	mRNA
BgiM24534-RA	BgiM24534	0.412525	-1.27744	NA	mRNA
BgiM24532-RA	BgiM24532	0.425861	-1.23155	NA	mRNA
BgiM24437-RA	BgiM24437	25.1149	4.65047	NA	mRNA
BgiM24421-RA	BgiM24421	8.99225	3.16868	NA	mRNA
BgiM24420-RA	BgiM24420	16.4978	4.0442	NA	mRNA
BgiM24404-RA	BgiM24404	14.2485	3.83274	NA	mRNA
BgiM24401-RA	BgiM24401	16.4826	4.04287	NA	mRNA
BgiM24398-RA	BgiM24398	18.6965	4.2247	NA	mRNA
BgiM24253-RA	BgiM24253	15.0643	3.91306	NA	mRNA
BgiM24178-RA	BgiM24178	0.467042	-1.09838	NA	mRNA
BgiM24139-RA	BgiM24139	7.1603	2.84002	NA	mRNA
BgiM24002-RA	BgiM24002	19.575	4.29094	NA	mRNA
BgiM23819-RA	BgiM23819	14.1258	3.82026	NA	mRNA
BgiM23817-RA	BgiM23817	37.3639	5.22357	NA	mRNA
BgiM23816-RA	BgiM23816	26.837	4.74615	NA	mRNA
BgiM23815-RA	BgiM23815	32.733	5.03267	NA	mRNA
BgiM23757-RA	BgiM23757	15.9311	3.99377	NA	mRNA
BgiM23756-RA	BgiM23756	25.9646	4.69847	NA	mRNA
BgiM23726-RA	BgiM23726	0.28546	-1.80864	NA	mRNA
BgiM23669-RA	BgiM23669	7.37531	2.8827	NA	mRNA
BgiM23570-RA	BgiM23570	15.3312	3.9384	NA	mRNA
BgiM23525-RA	BgiM23525	0.258448	-1.95205	NA	mRNA
BgiM23472-RA	BgiM23472	17.775	4.15178	NA	mRNA
BgiM23453-RA	BgiM23453	6.92814	2.79247	NA	mRNA
BgiM23414-RA	BgiM23414	27.2405	4.76768	NA	mRNA
BgiM23392-RA	BgiM23392	15.5315	3.95713	NA	mRNA
BgiM23332-RA	BgiM23332	8.39939	3.07028	NA	mRNA
BgiM23312-RA	BgiM23312	0.338984	-1.56071	NA	mRNA
BgiM23272-RA	BgiM23272	31.0516	4.9566	NA	mRNA
BgiM23266-RA	BgiM23266	15.0747	3.91406	NA	mRNA
BgiM23241-RA	BgiM23241	0.238986	-2.065	NA	mRNA
BgiM22958-RA	BgiM22958	26.2475	4.71411	NA	mRNA
BgiM22956-RA	BgiM22956	11.6553	3.54292	NA	mRNA
BgiM22950-RA	BgiM22950	16.4676	4.04155	NA	mRNA
BgiM22949-RA	BgiM22949	18.0245	4.17189	NA	mRNA
BgiM22920-RA	BgiM22920	29.8527	4.89979	NA	mRNA
BgiM22883-RA	BgiM22883	20.2702	4.34129	NA	mRNA
BgiM22881-RA	BgiM22881	22.4453	4.48834	NA	mRNA
BgiM22824-RA	BgiM22824	10.521	3.3952	NA	mRNA
BgiM22746-RA	BgiM22746	20.5068	4.35803	NA	mRNA
BgiM22736-RA	BgiM22736	35.3429	5.14335	NA	mRNA
BgiM22711-RA	BgiM22711	13.3793	3.74193	NA	mRNA
BgiM22658-RA	BgiM22658	7.08897	2.82558	NA	mRNA
BgiM22607-RA	BgiM22607	0.167065	-2.58152	NA	mRNA
BgiM22581-RA	BgiM22581	0.348708	-1.51991	NA	mRNA
BgiM22515-RA	BgiM22515	18.4336	4.20426	NA	mRNA
BgiM22503-RA	BgiM22503	22.2205	4.47382	NA	mRNA
BgiM22352-RA	BgiM22352	21.041	4.39513	NA	mRNA
BgiM22339-RA	BgiM22339	17.4627	4.12621	NA	mRNA
BgiM22287-RA	BgiM22287	10.9129	3.44796	NA	mRNA
BgiM22286-RA	BgiM22286	8.37716	3.06646	NA	mRNA
BgiM22262-RA	BgiM22262	12.3465	3.62603	NA	mRNA
BgiM22244-RA	BgiM22244	0.0832764	-3.58595	NA	mRNA
BgiM22157-RA	BgiM22157	17.7696	4.15134	NA	mRNA
BgiM22111-RA	BgiM22111	21.205	4.40633	NA	mRNA
BgiM22110-RA	BgiM22110	28.6415	4.84003	NA	mRNA
BgiM22097-RA	BgiM22097	0.235762	-2.0846	NA	mRNA
BgiM22093-RA	BgiM22093	9.82209	3.29603	NA	mRNA
BgiM22087-RA	BgiM22087	5.34566	2.41837	NA	mRNA
BgiM21953-RA	BgiM21953	82.0444	6.35833	NA	mRNA
BgiM21923-RA	BgiM21923	0.437702	-1.19198	NA	mRNA
BgiM21922-RA	BgiM21922	0.135029	-2.88866	NA	mRNA
BgiM21915-RA	BgiM21915	4.3204	2.11117	NA	mRNA
BgiM21914-RA	BgiM21914	2.08411	1.05943	NA	mRNA
BgiM21911-RA	BgiM21911	0.42474	-1.23535	NA	mRNA
BgiM21889-RA	BgiM21889	8.06379	3.01146	NA	mRNA
BgiM21675-RA	BgiM21675	22.9597	4.52103	NA	mRNA
BgiM21657-RA	BgiM21657	21.7641	4.44388	NA	mRNA
BgiM21516-RA	BgiM21516	31.2336	4.96502	NA	mRNA
BgiM21512-RA	BgiM21512	21.979	4.45805	NA	mRNA
BgiM21433-RA	BgiM21433	11.3412	3.5035	NA	mRNA
BgiM21310-RA	BgiM21310	2.36494	1.2418	NA	mRNA
BgiM21308-RA	BgiM21308	0.406272	-1.29948	NA	mRNA
BgiM21249-RA	BgiM21249	3.63888	1.86349	NA	mRNA
BgiM21182-RA	BgiM21182	61.2145	5.9358	NA	mRNA
BgiM21156-RA	BgiM21156	0.336547	-1.57112	NA	mRNA
BgiM21144-RA	BgiM21144	23.9966	4.58476	NA	mRNA
BgiM21128-RA	BgiM21128	5.62221	2.49114	NA	mRNA
BgiM21051-RA	BgiM21051	9.27358	3.21313	NA	mRNA
BgiM20967-RA	BgiM20967	3.67353	1.87717	NA	mRNA
BgiM20952-RA	BgiM20952	8.83707	3.14357	NA	mRNA
BgiM20852-RA	BgiM20852	19.9528	4.31852	NA	mRNA
BgiM20756-RA	BgiM20756	18.8855	4.23921	NA	mRNA
BgiM20743-RA	BgiM20743	46.6597	5.54411	NA	mRNA
BgiM20702-RA	BgiM20702	8.7734	3.13314	NA	mRNA
BgiM20662-RA	BgiM20662	17.9163	4.1632	NA	mRNA
BgiM20639-RA	BgiM20639	28.0437	4.8096	NA	mRNA
BgiM20631-RA	BgiM20631	18.6076	4.21782	NA	mRNA
BgiM20630-RA	BgiM20630	11.9768	3.58217	NA	mRNA
BgiM20509-RA	BgiM20509	0.391477	-1.353	NA	mRNA
BgiM20507-RA	BgiM20507	0.466667	-1.09953	NA	mRNA
BgiM20487-RA	BgiM20487	2.76584	1.46772	NA	mRNA
BgiM20396-RA	BgiM20396	3.48583	1.8015	NA	mRNA
BgiM20348-RA	BgiM20348	19.6665	4.29767	NA	mRNA
BgiM20335-RA	BgiM20335	27.0224	4.75609	NA	mRNA
BgiM20284-RA	BgiM20284	8.83161	3.14268	NA	mRNA
BgiM20203-RA	BgiM20203	0.190758	-2.39018	NA	mRNA
BgiM20176-RA	BgiM20176	20.1189	4.33048	NA	mRNA
BgiM20172-RA	BgiM20172	19.317	4.2718	NA	mRNA
BgiM20167-RA	BgiM20167	16.5884	4.0521	NA	mRNA
BgiM20165-RA	BgiM20165	30.1527	4.91421	NA	mRNA
BgiM20010-RA	BgiM20010	13.3117	3.73462	NA	mRNA
BgiM19991-RA	BgiM19991	0.419746	-1.25241	NA	mRNA
BgiM19953-RA	BgiM19953	19.3007	4.27058	NA	mRNA
BgiM19952-RA	BgiM19952	78.4528	6.29375	NA	mRNA
BgiM19936-RA	BgiM19936	7.86066	2.97465	NA	mRNA
BgiM19932-RA	BgiM19932	20.6937	4.37112	NA	mRNA
BgiM19886-RA	BgiM19886	26.6862	4.73802	NA	mRNA
BgiM19881-RA	BgiM19881	14.3977	3.84777	NA	mRNA
BgiM19880-RA	BgiM19880	6.08528	2.60532	NA	mRNA
BgiM19866-RA	BgiM19866	10.0482	3.32887	NA	mRNA
BgiM19805-RA	BgiM19805	30.6311	4.93692	NA	mRNA
BgiM19800-RA	BgiM19800	25.3737	4.66526	NA	mRNA
BgiM19683-RA	BgiM19683	0.0138468	-6.1743	NA	mRNA
BgiM19682-RA	BgiM19682	0.0128452	-6.28263	NA	mRNA
BgiM19632-RA	BgiM19632	21.8504	4.44959	NA	mRNA
BgiM19631-RA	BgiM19631	24.1556	4.59429	NA	mRNA
BgiM19452-RA	BgiM19452	10.259	3.35882	NA	mRNA
BgiM19451-RA	BgiM19451	14.2668	3.83459	NA	mRNA
BgiM19443-RA	BgiM19443	29.5285	4.88403	NA	mRNA
BgiM19378-RA	BgiM19378	0.181118	-2.46499	NA	mRNA
BgiM19350-RA	BgiM19350	2.08454	1.05973	NA	mRNA
BgiM19287-RA	BgiM19287	0.259577	-1.94576	NA	mRNA
BgiM19169-RA	BgiM19169	37.8808	5.2434	NA	mRNA
BgiM19166-RA	BgiM19166	15.3336	3.93863	NA	mRNA
BgiM19161-RA	BgiM19161	0.178944	-2.48242	NA	mRNA
BgiM19071-RA	BgiM19071	18.1775	4.18408	NA	mRNA
BgiM18955-RA	BgiM18955	3.15707	1.65859	NA	mRNA
BgiM18916-RA	BgiM18916	22.6675	4.50256	NA	mRNA
BgiM18867-RA	BgiM18867	23.0325	4.5256	NA	mRNA
BgiM18861-RA	BgiM18861	7.76894	2.95772	NA	mRNA
BgiM18784-RA	BgiM18784	17.4729	4.12704	NA	mRNA
BgiM18783-RA	BgiM18783	14.4095	3.84895	NA	mRNA
BgiM18781-RA	BgiM18781	22.2021	4.47262	NA	mRNA
BgiM18742-RA	BgiM18742	29.269	4.8713	NA	mRNA
BgiM18714-RA	BgiM18714	2.37829	1.24992	NA	mRNA
BgiM18645-RA	BgiM18645	8.43194	3.07587	NA	mRNA
BgiM18639-RA	BgiM18639	3.07413	1.62018	NA	mRNA
BgiM18558-RA	BgiM18558	53.5174	5.74194	NA	mRNA
BgiM18549-RA	BgiM18549	17.8637	4.15896	NA	mRNA
BgiM18496-RA	BgiM18496	20.174	4.33443	NA	mRNA
BgiM18423-RA	BgiM18423	19.7939	4.30698	NA	mRNA
BgiM18362-RA	BgiM18362	20.1444	4.3323	NA	mRNA
BgiM18327-RA	BgiM18327	0.4203	-1.25051	NA	mRNA
BgiM18307-RA	BgiM18307	29.3051	4.87308	NA	mRNA
BgiM18306-RA	BgiM18306	14.3084	3.83879	NA	mRNA
BgiM18293-RA	BgiM18293	4.47843	2.16299	NA	mRNA
BgiM18279-RA	BgiM18279	8.92431	3.15774	NA	mRNA
BgiM18247-RA	BgiM18247	17.6121	4.13849	NA	mRNA
BgiM18246-RA	BgiM18246	22.359	4.48278	NA	mRNA
BgiM18084-RA	BgiM18084	9.73396	3.28303	NA	mRNA
BgiM18082-RA	BgiM18082	12.7708	3.67478	NA	mRNA
BgiM18069-RA	BgiM18069	5.90026	2.56078	NA	mRNA
BgiM17973-RA	BgiM17973	16.1489	4.01337	NA	mRNA
BgiM17916-RA	BgiM17916	26.2128	4.7122	NA	mRNA
BgiM17790-RA	BgiM17790	13.9851	3.80582	NA	mRNA
BgiM17784-RA	BgiM17784	22.5062	4.49225	NA	mRNA
BgiM17782-RA	BgiM17782	12.4617	3.63942	NA	mRNA
BgiM17723-RA	BgiM17723	16.4818	4.04281	NA	mRNA
BgiM17722-RA	BgiM17722	34.7317	5.11818	NA	mRNA
BgiM17719-RA	BgiM17719	18.624	4.21909	NA	mRNA
BgiM17662-RA	BgiM17662	20.3033	4.34364	NA	mRNA
BgiM17656-RA	BgiM17656	28.8055	4.84827	NA	mRNA
BgiM17655-RA	BgiM17655	8.85161	3.14594	NA	mRNA
BgiM17555-RA	BgiM17555	21.0832	4.39802	NA	mRNA
BgiM17500-RA	BgiM17500	0.195702	-2.35327	NA	mRNA
BgiM17426-RA	BgiM17426	0.39997	-1.32204	NA	mRNA
BgiM17343-RA	BgiM17343	2.61222	1.38527	NA	mRNA
BgiM17331-RA	BgiM17331	0.331535	-1.59277	NA	mRNA
BgiM17327-RA	BgiM17327	18.743	4.22828	NA	mRNA
BgiM17314-RA	BgiM17314	7.83824	2.97053	NA	mRNA
BgiM17283-RA	BgiM17283	2.24468	1.16651	NA	mRNA
BgiM17169-RA	BgiM17169	0.427006	-1.22767	NA	mRNA
BgiM17162-RA	BgiM17162	18.0861	4.17681	NA	mRNA
BgiM17109-RA	BgiM17109	3.01399	1.59168	NA	mRNA
BgiM17046-RA	BgiM17046	13.138	3.71567	NA	mRNA
BgiM17038-RA	BgiM17038	0.480068	-1.05869	NA	mRNA
BgiM17022-RA	BgiM17022	2.16796	1.11634	NA	mRNA
BgiM16986-RA	BgiM16986	15.5568	3.95947	NA	mRNA
BgiM16950-RA	BgiM16950	19.0112	4.24878	NA	mRNA
BgiM16818-RA	BgiM16818	0.359532	-1.47581	NA	mRNA
BgiM16817-RA	BgiM16817	0.334359	-1.58053	NA	mRNA
BgiM16804-RA	BgiM16804	21.9692	4.45741	NA	mRNA
BgiM16761-RA	BgiM16761	17.2454	4.10814	NA	mRNA
BgiM16747-RA	BgiM16747	5.14094	2.36203	NA	mRNA
BgiM16727-RA	BgiM16727	22.8718	4.5155	NA	mRNA
BgiM16673-RA	BgiM16673	5.42304	2.4391	NA	mRNA
BgiM16597-RA	BgiM16597	2.92886	1.55034	NA	mRNA
BgiM16579-RA	BgiM16579	0.0189242	-5.72362	NA	mRNA
BgiM16532-RA	BgiM16532	17.825	4.15583	NA	mRNA
BgiM16466-RA	BgiM16466	20.2961	4.34313	NA	mRNA
BgiM16448-RA	BgiM16448	2.37755	1.24947	NA	mRNA
BgiM16445-RA	BgiM16445	13.7902	3.78557	NA	mRNA
BgiM16399-RA	BgiM16399	0.43839	-1.18971	NA	mRNA
BgiM16382-RA	BgiM16382	11.5363	3.52811	NA	mRNA
BgiM16380-RA	BgiM16380	18.057	4.17449	NA	mRNA
BgiM16370-RA	BgiM16370	21.6983	4.43951	NA	mRNA
BgiM16243-RA	BgiM16243	19.0356	4.25063	NA	mRNA
BgiM16211-RA	BgiM16211	3.09324	1.62912	NA	mRNA
BgiM16114-RA	BgiM16114	19.825	4.30925	NA	mRNA
BgiM16101-RA	BgiM16101	14.8678	3.89412	NA	mRNA
BgiM16100-RA	BgiM16100	13.0667	3.70782	NA	mRNA
BgiM16085-RA	BgiM16085	0.0251216	-5.31493	NA	mRNA
BgiM16001-RA	BgiM16001	0.364189	-1.45724	NA	mRNA
BgiM15984-RA	BgiM15984	32.8532	5.03796	NA	mRNA
BgiM15957-RA	BgiM15957	0.402298	-1.31366	NA	mRNA
BgiM15927-RA	BgiM15927	16.2219	4.01987	NA	mRNA
BgiM15918-RA	BgiM15918	8.2378	3.04226	NA	mRNA
BgiM15816-RA	BgiM15816	18.0671	4.1753	NA	mRNA
BgiM15732-RA	BgiM15732	0.438784	-1.18842	NA	mRNA
BgiM15697-RA	BgiM15697	10.3028	3.36497	NA	mRNA
BgiM15683-RA	BgiM15683	21.4656	4.42395	NA	mRNA
BgiM15635-RA	BgiM15635	34.7931	5.12073	NA	mRNA
BgiM15601-RA	BgiM15601	0.312273	-1.67912	NA	mRNA
BgiM15557-RA	BgiM15557	20.4139	4.35148	NA	mRNA
BgiM15555-RA	BgiM15555	18.5375	4.21238	NA	mRNA
BgiM15385-RA	BgiM15385	8.66364	3.11497	NA	mRNA
BgiM15384-RA	BgiM15384	7.06037	2.81974	NA	mRNA
BgiM15375-RA	BgiM15375	38.3002	5.25928	NA	mRNA
BgiM15206-RA	BgiM15206	10.9485	3.45267	NA	mRNA
BgiM15180-RA	BgiM15180	8.96684	3.1646	NA	mRNA
BgiM15158-RA	BgiM15158	20.9418	4.38832	NA	mRNA
BgiM15109-RA	BgiM15109	6.47352	2.69455	NA	mRNA
BgiM15107-RA	BgiM15107	0.138137	-2.85582	NA	mRNA
BgiM15068-RA	BgiM15068	2.84771	1.5098	NA	mRNA
BgiM15059-RA	BgiM15059	5.46921	2.45133	NA	mRNA
BgiM15056-RA	BgiM15056	8.83524	3.14327	NA	mRNA
BgiM15053-RA	BgiM15053	0.230005	-2.12026	NA	mRNA
BgiM15051-RA	BgiM15051	2.22428	1.15334	NA	mRNA
BgiM15031-RA	BgiM15031	0.411659	-1.28048	NA	mRNA
BgiM14969-RA	BgiM14969	3.54795	1.82699	NA	mRNA
BgiM14965-RA	BgiM14965	2.42193	1.27616	NA	mRNA
BgiM14957-RA	BgiM14957	19.0153	4.24909	NA	mRNA
BgiM14954-RA	BgiM14954	69.0953	6.11052	NA	mRNA
BgiM14914-RA	BgiM14914	24.1005	4.59099	NA	mRNA
BgiM14903-RA	BgiM14903	28.3057	4.82302	NA	mRNA
BgiM14890-RA	BgiM14890	2.37546	1.2482	NA	mRNA
BgiM14888-RA	BgiM14888	2.73005	1.44893	NA	mRNA
BgiM14886-RA	BgiM14886	9.49916	3.2478	NA	mRNA
BgiM14883-RA	BgiM14883	12.7124	3.66817	NA	mRNA
BgiM14852-RA	BgiM14852	0.0150156	-6.0574	NA	mRNA
BgiM14824-RA	BgiM14824	2.62871	1.39435	NA	mRNA
BgiM14696-RA	BgiM14696	15.0508	3.91177	NA	mRNA
BgiM14683-RA	BgiM14683	0.432869	-1.208	NA	mRNA
BgiM14636-RA	BgiM14636	14.4527	3.85327	NA	mRNA
BgiM14618-RA	BgiM14618	25.9617	4.69831	NA	mRNA
BgiM14617-RA	BgiM14617	26.4919	4.72748	NA	mRNA
BgiM14592-RA	BgiM14592	4.81754	2.2683	NA	mRNA
BgiM14523-RA	BgiM14523	17.1554	4.10059	NA	mRNA
BgiM14491-RA	BgiM14491	2.77032	1.47005	NA	mRNA
BgiM14489-RA	BgiM14489	3.54387	1.82533	NA	mRNA
BgiM14444-RA	BgiM14444	0.386825	-1.37025	NA	mRNA
BgiM14420-RA	BgiM14420	6.81096	2.76786	NA	mRNA
BgiM14332-RA	BgiM14332	26.6458	4.73584	NA	mRNA
BgiM14292-RA	BgiM14292	9.97732	3.31865	NA	mRNA
BgiM14268-RA	BgiM14268	22.1402	4.4686	NA	mRNA
BgiM14263-RA	BgiM14263	6.31851	2.65959	NA	mRNA
BgiM14217-RA	BgiM14217	0.482145	-1.05246	NA	mRNA
BgiM14212-RA	BgiM14212	0.445053	-1.16795	NA	mRNA
BgiM14048-RA	BgiM14048	19.1103	4.25628	NA	mRNA
BgiM14047-RA	BgiM14047	19.5626	4.29003	NA	mRNA
BgiM14028-RA	BgiM14028	13.72	3.77821	NA	mRNA
BgiM13953-RA	BgiM13953	0.3182	-1.652	NA	mRNA
BgiM13952-RA	BgiM13952	0.400812	-1.319	NA	mRNA
BgiM13937-RA	BgiM13937	5.49187	2.4573	NA	mRNA
BgiM13890-RA	BgiM13890	19.5731	4.2908	NA	mRNA
BgiM13838-RA	BgiM13838	25.2996	4.66104	NA	mRNA
BgiM13802-RA	BgiM13802	0.104698	-3.25569	NA	mRNA
BgiM13795-RA	BgiM13795	28.8619	4.85109	NA	mRNA
BgiM13624-RA	BgiM13624	0.369498	-1.43636	NA	mRNA
BgiM13619-RA	BgiM13619	18.3866	4.20059	NA	mRNA
BgiM13565-RA	BgiM13565	6.33131	2.6625	NA	mRNA
BgiM13521-RA	BgiM13521	36.1273	5.17502	NA	mRNA
BgiM13490-RA	BgiM13490	4.4479	2.15312	NA	mRNA
BgiM13433-RA	BgiM13433	0.438448	-1.18952	NA	mRNA
BgiM13400-RA	BgiM13400	12.0353	3.5892	NA	mRNA
BgiM13382-RA	BgiM13382	10.5292	3.39633	NA	mRNA
BgiM13374-RA	BgiM13374	13.2721	3.73032	NA	mRNA
BgiM13294-RA	BgiM13294	14.6018	3.86808	NA	mRNA
BgiM13293-RA	BgiM13293	12.6768	3.66411	NA	mRNA
BgiM13283-RA	BgiM13283	23.7006	4.56685	NA	mRNA
BgiM13209-RA	BgiM13209	46.4341	5.53711	NA	mRNA
BgiM13208-RA	BgiM13208	12.9827	3.69852	NA	mRNA
BgiM13205-RA	BgiM13205	13.4568	3.75027	NA	mRNA
BgiM13204-RA	BgiM13204	12.8502	3.68371	NA	mRNA
BgiM13202-RA	BgiM13202	42.4852	5.40889	NA	mRNA
BgiM13199-RA	BgiM13199	21.8963	4.45261	NA	mRNA
BgiM13198-RA	BgiM13198	15.4523	3.94975	NA	mRNA
BgiM13196-RA	BgiM13196	17.2968	4.11243	NA	mRNA
BgiM13193-RA	BgiM13193	9.32659	3.22135	NA	mRNA
BgiM13187-RA	BgiM13187	4.53314	2.18051	NA	mRNA
BgiM13169-RA	BgiM13169	14.823	3.88976	NA	mRNA
BgiM13043-RA	BgiM13043	19.8849	4.3136	NA	mRNA
BgiM12904-RA	BgiM12904	22.0292	4.46135	NA	mRNA
BgiM12884-RA	BgiM12884	17.334	4.11553	NA	mRNA
BgiM12815-RA	BgiM12815	4.3317	2.11493	NA	mRNA
BgiM12758-RA	BgiM12758	5.70129	2.51129	NA	mRNA
BgiM12699-RA	BgiM12699	19.9342	4.31718	NA	mRNA
BgiM12479-RA	BgiM12479	2.80488	1.48794	NA	mRNA
BgiM12464-RA	BgiM12464	30.2092	4.91692	NA	mRNA
BgiM12408-RA	BgiM12408	3.86778	1.95151	NA	mRNA
BgiM12407-RA	BgiM12407	2.97082	1.57086	NA	mRNA
BgiM12406-RA	BgiM12406	4.26211	2.09157	NA	mRNA
BgiM12405-RA	BgiM12405	3.87932	1.9558	NA	mRNA
BgiM12358-RA	BgiM12358	4.95802	2.30976	NA	mRNA
BgiM12179-RA	BgiM12179	3.1845	1.67107	NA	mRNA
BgiM12117-RA	BgiM12117	10.0382	3.32743	NA	mRNA
BgiM12076-RA	BgiM12076	0.476763	-1.06866	NA	mRNA
BgiM12072-RA	BgiM12072	4.7799	2.25698	NA	mRNA
BgiM12070-RA	BgiM12070	6.82686	2.77122	NA	mRNA
BgiM12057-RA	BgiM12057	53.7262	5.74755	NA	mRNA
BgiM12020-RA	BgiM12020	4.6827	2.22734	NA	mRNA
BgiM11975-RA	BgiM11975	3.93353	1.97582	NA	mRNA
BgiM11959-RA	BgiM11959	30.7466	4.94236	NA	mRNA
BgiM11958-RA	BgiM11958	19.9797	4.32046	NA	mRNA
BgiM11950-RA	BgiM11950	3.30377	1.72411	NA	mRNA
BgiM11949-RA	BgiM11949	2.40961	1.2688	NA	mRNA
BgiM11885-RA	BgiM11885	8.53657	3.09366	NA	mRNA
BgiM11839-RA	BgiM11839	26.5315	4.72964	NA	mRNA
BgiM11836-RA	BgiM11836	0.44117	-1.18059	NA	mRNA
BgiM11768-RA	BgiM11768	4.31382	2.10897	NA	mRNA
BgiM11764-RA	BgiM11764	0.39369	-1.34487	NA	mRNA
BgiM11757-RA	BgiM11757	2.62125	1.39026	NA	mRNA
BgiM11663-RA	BgiM11663	0.324309	-1.62456	NA	mRNA
BgiM11635-RA	BgiM11635	18.727	4.22705	NA	mRNA
BgiM11632-RA	BgiM11632	13.7243	3.77866	NA	mRNA
BgiM11617-RA	BgiM11617	18.595	4.21684	NA	mRNA
BgiM11593-RA	BgiM11593	20.4381	4.35319	NA	mRNA
BgiM11563-RA	BgiM11563	22.4032	4.48563	NA	mRNA
BgiM11433-RA	BgiM11433	2.30359	1.20389	NA	mRNA
BgiM11332-RA	BgiM11332	3.072	1.61918	NA	mRNA
BgiM11319-RA	BgiM11319	22.5699	4.49633	NA	mRNA
BgiM11317-RA	BgiM11317	12.0902	3.59577	NA	mRNA
BgiM11201-RA	BgiM11201	16.7491	4.06602	NA	mRNA
BgiM11200-RA	BgiM11200	28.0721	4.81107	NA	mRNA
BgiM10992-RA	BgiM10992	0.0303508	-5.04212	NA	mRNA
BgiM10982-RA	BgiM10982	29.1283	4.86435	NA	mRNA
BgiM10914-RA	BgiM10914	2.19208	1.1323	NA	mRNA
BgiM10895-RA	BgiM10895	2.76588	1.46774	NA	mRNA
BgiM10888-RA	BgiM10888	7.20931	2.84986	NA	mRNA
BgiM10752-RA	BgiM10752	25.6404	4.68035	NA	mRNA
BgiM10663-RA	BgiM10663	28.4811	4.83193	NA	mRNA
BgiM10662-RA	BgiM10662	0.0256045	-5.28746	NA	mRNA
BgiM10572-RA	BgiM10572	4.67106	2.22375	NA	mRNA
BgiM10553-RA	BgiM10553	21.7759	4.44466	NA	mRNA
[truncated: 861 more rows]
