# Supplementary material for: Different metazoan parasites, different transcriptomic responses, with new insights on parasitic castration by digenetic trematodes in the schistosome vector snail Biomphalaria glabrata
Source: BMC Genomics. 2024 Jun 17;25:608. doi: 10.1186/s12864-024-10454-4 (PMC11184841; doi:10.1186/s12864-024-10454-4)
Supplement: Supplementary file 11 — Supplementary Material 11 [file 12864_2024_10454_MOESM11_ESM.xlsx]

## Sheet: 1-all up
Table S11. Summary of the differentially expressed genes at 2dpi in the parasite-infected groups
ID in iM line	log2FC(iM vs. Sm_2dpi)	log2FC(iM vs. Ep_2dpi)	log2FC(iM vs. Dp_2dpi)	Annotation	type	chr	start	stop	strand	iMline control_2dpi_R1	iMline control_2dpi_R2	iMline control_2dpi_R3	iMline vs Sm_2dpi_R1	iMline vs Sm_2dpi_R2	iMline vs Sm_2dpi_R3	iMline vs Ep_2dpi_R1	iMline vs Ep_2dpi_R2	iMline vs Ep_2dpi_R3	iMline vs Dp_2dpi_R1	iMline vs Dp_2dpi_R2	iMline vs Dp_2dpi_R3	Corresponding VBID in BB02
BgiM04123-RA	4.1216	3.89753	3.25171	4-aminobutyrate aminotransferase mitochondrial	mRNA	BgChr_2	5485477	5498215	-	0.535427	0	0.68879	19.2009	3.52685	5.19577	24.7782	0.561821	0.202194	0.54148	10.6573	4.39928	BGLB010853
BgiM19855-RA	7.59128	8.04693	6.74571	70 kDa neurofilament protein	mRNA	BgChr_8	19626418	19666241	+	0	0	0	54.5626	4.26382	10.1202	101.208	0	0.340085	7.85499	6.13967	23.153	BGLB032056
BgiM16554-RA	1.09552	1.09659	1.00706	baculoviral IAP repeat-containing protein 7-B	mRNA	BgChr_6	47711147	47723453	-	3.52296	6.09135	7.43434	13.9927	21.1834	13.0648	13.5772	12.6199	12.6843	12.3112	16.0447	12.0418	BGLB032708
BgiM32092-RA	1.81961	1.48507	1.50348	carbohydrate sulfotransferase 11	mRNA	BgChr_15	14868220	14869159	+	0.05096	0.374739	1.62791	3.8236	5.40045	2.45079	4.17145	1.81426	2.63472	1.90902	4.40482	2.33346	BGLB030276
BgiM32840-RA	1.1531	1.14644	1.04654	cartilage intermediate layer protein 1	mRNA	BgChr_15	31375190	31376238	-	5.30318	2.00285	6.20114	11.4783	15.2672	12.3313	14.0472	8.31883	11.5815	9.03799	14.4652	10.465
BgiM33494-RA	4.84604	4.13097	5.19855	cell wall protein DAN4	mRNA	BgChr_16	13206163	13209138	+	0.865228	0	0	4.84569	28.2572	16.9257	26.4129	2.13336	0	6.07873	33.1303	21.2906	BGLB018766
BgiM17646-RA	7.95308	5.90594	7.57125	cell wall protein DAN4	mRNA	BgChr_7	17471976	17479530	-	0	0.707911	0	192.331	132.416	48.5388	91.0001	0	0.656827	1.95191	228.781	57.6785	BGLB016318
BgiM18470-RA	5.7828	4.93164	5.81732	chymotrypsinogen A	mRNA	BgChr_7	37086619	37088585	+	0	0	1.40517	104.069	48.4145	35.2556	108.975	0	2.48316	7.81858	91.1771	93.4408
BgiM18471-RA	6.33487	5.35062	6.42223	chymotrypsinogen A	mRNA	BgChr_7	37092318	37101275	+	0.684316	0	0	116.535	67.4152	57.4114	128.202	0	1.56627	6.48191	94.2644	146.49	BGLB037368
BgiM18474-RA	6.79369	5.23526	6.63898	chymotrypsinogen A	mRNA	BgChr_7	37157946	37158104	+	1.59674	7.53948	0.759474	393.958	339.76	218.477	345.436	0.97759	15.372	16.5971	471.538	373.463
BgiM18472-RA	7.72139	6.4145	7.57633	chymotrypsinogen A	mRNA	BgChr_7	37138382	37138550	+	0	2.04315	0	416.984	278.887	152.489	336.768	0	10.7067	7.90867	509.926	222.355
BgiM18731-RA	1.6963	1.29809	1.21364	clumping factor B	mRNA	BgChr_7	43354653	43364844	+	0	0.543528	1.11002	2.15226	3.00776	2.62153	1.66408	1.32241	1.91316	0.990759	1.78145	1.89941	BGLB028885
BgiM26363-RA	5.57232	4.29523	5.42092	collagen alpha-6(VI) chain	mRNA	BgChr_11	37252998	37253257	+	1.40022	0.664024	0	87.6842	109.063	54.6636	89.7613	3.85208	0	7.80531	91.1111	108.128
BgiM07025-RA	5.68628	6.2331	3.88601	cytochrome P450 2E1	mRNA	BgChr_3	3345613	3346971	-	0	0	0	166.718	17.7562	5.33929	259.249	2.20898	4.10777	0	48.6022	0
BgiM27185-RA	9.23203	8.13309	9.64635	deleted in malignant brain tumors 1 protein	mRNA	BgChr_12	12666548	12666725	-	0	0	0	469.818	221.625	149.804	455.823	0	0	2.19668	823.47	377.798
BgiM16306-RA	5.8126	4.30244	5.61702	dermatopontin	mRNA	BgChr_6	42405083	42408841	+	3.64816	0.795271	0	150.394	128.758	93.5065	114.485	11.0237	0	23.1202	118.818	163.032	BGLB009400
BgiM22655-RA	6.1817	5.2875	5.82148	dipeptidase 1	mRNA	BgChr_9	35550256	35559465	+	0	0	0	39.0099	11.7341	10.5762	35.0666	0	0	0	41.4826	7.7787	BGLB004548
BgiM27187-RA	8.78462	7.86104	9.26346	DNA-directed RNA polymerase II subunit RPB1-like isoform X4	mRNA	BgChr_12	12688421	12692937	-	0.276391	0	0.745193	343.567	187.327	156.611	366.493	0	0	2.26264	611.827	329.08	BGLB028619
BgiM27184-RA	9.56164	8.46949	9.99308	DNA-directed RNA polymerase II subunit RPB1-like isoform X4	mRNA	BgChr_12	12663134	12664060	-	0	0.157705	0.990872	543.976	305.662	303.73	567.69	0.189823	0.10716	6.2853	962.596	543.326
BgiM00555-RA	6.27175	4.957	5.76226	electroneutral sodium bicarbonate exchanger 1	mRNA	BgChr_1	13384621	13389362	-	0.84026	0	0.748463	81.4271	61.8649	64.6614	83.531	0	0	2.33792	72.5178	66.544	BGLB011992
BgiM20162-RA	8.55148	8.06626	7.44659	endothelin-converting enzyme-like 1	mRNA	BgChr_8	26336025	26350582	-	0	0	0	34.3539	4.62921	4.41568	34.0897	0	0	0	19.3912	1.76468	BGLB035314
BgiM23703-RA	1.34272	1.34963	1.50889	ETS-related transcription factor Elf-3	mRNA	BgChr_10	14137755	14143354	-	1.66257	0.286224	2.03594	3.1114	3.24369	3.88582	3.90571	2.72073	2.99435	2.84308	4.7998	4.01799	BGLB008583
BgiM27891-RA	1.92215	1.48473	1.78752	extensin-2-like isoform X2	mRNA	BgChr_12	29537599	29543605	+	4.21262	2.50158	1.75176	20.1487	14.4853	10.1958	13.5419	6.82559	7.56583	12.9805	17.7638	8.46776	BGLB025513
BgiM27208-RA	9.26298	8.19901	9.63937	extensin-2-like isoform X2	mRNA	BgChr_12	12966255	12987795	-	0.287373	0.297428	0.104262	399.877	141.779	85.1056	266.624	0.133567	0.148674	4.31032	502.377	224.231	BGLB007885
BgiM18426-RA	4.38628	3.89056	3.73658	flavin-containing monooxygenase FMO GS-OX-like 2	mRNA	BgChr_7	36093709	36102132	+	0	0.249794	0.995049	26.588	3.53943	1.85263	20.8209	0	0	0	16.1328	3.70426	BGLB007270
BgiM23286-RA	7.59974	7.62664	7.11486	FMRFamide	mRNA	BgChr_10	2811390	2814560	+	0.654446	0	0	8.89026	133.483	0.418157	145.159	0	0	0.890012	0	96.7354	BGLB001405
BgiM16590-RA	6.98695	5.655	7.09701	formin-like protein 20	mRNA	BgChr_6	48317702	48320840	+	0	0.159922	0	31.2514	29.6977	16.7678	33.9639	0	0	3.63011	51.742	30.4004	BGLB005060
BgiM31100-RA	4.06125	5.56555	3.43261	gastric intrinsic factor	mRNA	BgChr_14	26686388	26693673	+	0.743309	0.926872	0	10.5305	2.10607	20.7155	94.5472	1.08434	1.83817	3.85637	9.03769	7.96777
BgiM07786-RA	4.87018	4.53825	4.10951	glutamate carboxypeptidase 2	mRNA	BgChr_3	18410922	18411223	+	0.38068	0.520963	0.334305	50.7973	12.9788	9.76991	52.3798	0.611803	0	1.85594	31.1157	9.07392
BgiM03500-RA	1.43231	1.0457	1.73836	glycine N-acyltransferase-like protein Keg1	mRNA	BgChr_1	82345726	82349464	+	9.61027	4.71359	10.6261	21.8094	28.9993	27.5182	24.3741	13.7886	15.5356	22.4368	42.6644	27.7451	BGLB020662
BgiM02027-RA	2.30417	2.24348	2.06497	homeobox protein Nkx-6.2	mRNA	BgChr_1	47705587	47706407	-	0	0	0.855455	4.40027	5.79592	3.08166	5.90072	3.90968	1.73386	2.62339	4.57251	3.74151	BGLB014180
BgiM11387-RA	6.75536	5.90889	7.34731	kunitz-type serine protease inhibitor 2	mRNA	BgChr_4	41138132	41140376	-	16.2794	5.27584	4.18297	1722.86	555.701	1099.13	1849.8	6.42737	11.9131	96.0437	3370.82	1416.1
BgiM11385-RA	6.8596	5.88551	7.44976	kunitz-type serine protease inhibitor 2	mRNA	BgChr_4	41118968	41120076	-	27.0742	14.1311	3.98577	3139.17	1405.14	2531.99	3515.42	14.7818	51.5804	314.188	7161.36	2722.75
BgiM11383-RA	7.38589	6.67841	7.61047	kunitz-type serine protease inhibitor 2	mRNA	BgChr_4	41065958	41068111	+	9.04819	1.42432	3.0263	1777.57	266.546	1108.3	1935.24	6.41613	7.04155	81.8743	2343.47	1144.39
lncRNA1384	1.41276	1.2458	1.28933	lncRNA1384	lncRNA	BgChr_4	43925549	43925803	-
lncRNA441	6.79195	5.16176	6.56085	lncRNA441	lncRNA	BgChr_11	37251462	37251870	+
BgiM13082-RA	1.61076	1.07996	1.28469	midnolin	mRNA	BgChr_5	22350470	22379315	-	3.02572	1.84589	3.84101	9.9238	13.0532	11.0068	8.6311	6.59374	5.42262	4.86697	9.86788	11.0654	BGLB019565
BgiM33808-RA	7.0161	4.67444	6.51727	mucin-2	mRNA	BgChr_16	22717216	22765605	+	0.224835	0.351775	0.261598	74.1352	54.1516	18.9543	28.8303	0.102232	0.080621	2.0609	71.564	25.9789	BGLB039265
BgiM09215-RA	6.18068	6.02384	4.95657	multidrug resistance-associated protein 1	mRNA	BgChr_3	47744804	47785443	-	0.092162	0	0.063417	27.5924	4.50384	3.35233	31.2176	0.069452	0.114928	0.118658	12.1907	2.72861	BGLB009799
BgiM16188-RA	1.59088	1.04916	1.1379	NA	mRNA	BgChr_6	39638623	39645941	-	4.40512	4.60346	4.48679	16.6371	18.9812	15.3167	14.2065	7.46705	7.97349	7.27193	15.7643	12.0527	BGLB021962
BgiM32024-RA	1.51201	1.14561	1.24462	NA	mRNA	BgChr_15	13221265	13227407	+	4.69808	5.86216	3.9232	19.6001	19.7849	12.0289	16.5932	9.39058	7.94922	8.98304	18.4159	11.1794	BGLB026767
BgiM31122-RA	1.51623	1.03052	1.28278	NA	mRNA	BgChr_14	27090688	27093922	-	9.10395	5.87849	8.1101	30.9535	34.0217	24.9568	22.4785	15.2901	17.109	15.8019	32.7598	21.0988	BGLB028054
BgiM25947-RA	1.40534	1.15791	1.52342	NA	mRNA	BgChr_11	26358938	26360087	+	137.709	74.3604	167.02	404.508	464.145	395.879	383.381	275.2	269.052	304.324	595.799	380.547	BGLB027438
BgiM31188-RA	1.58989	1.85389	1.5265	NA	mRNA	BgChr_14	28278653	28292216	+	0	1.40442	1.14904	4.74823	5.44689	2.7803	3.58456	5.11959	3.37602	2.70196	4.093	4.54446
BgiM13800-RA	1.93173	1.52312	1.69078	NA	mRNA	BgChr_5	37028808	37033361	-	0.300161	0.034178	0.582502	1.72107	1.92771	1.18469	1.56659	0.89565	0.906607	0.954654	1.94369	0.958192	BGLB024421
BgiM12168-RA	1.81763	1.25774	1.78959	NA	mRNA	BgChr_5	2885591	2959899	-	3.73354	1.92975	2.97003	12.7273	16.0431	10.4546	9.74989	5.4607	6.63278	5.35026	16.8305	12.089
BgiM18454-RA	2.59526	1.99275	1.87741	NA	mRNA	BgChr_7	36732351	36733055	-	1.62535	1.28252	0	17.6485	19.3744	16.3776	16.4472	12.7665	6.3399	4.80122	13.2659	14.9746
BgiM27665-RA	2.73564	1.81795	2.41587	NA	mRNA	BgChr_12	24600370	24600558	+	2.16278	2.81408	6.5987	19.6606	35.1286	24.4992	19.2432	7.02933	10.2253	8.25172	25.7799	19.7707
BgiM29470-RA	3.29801	3.82593	3.63935	NA	mRNA	BgChr_13	25065705	25078691	-	0	2.43881	0	6.80795	32.0314	17.1126	81.5424	2.25229	0	8.5511	31.473	30.0779
BgiM35222-RA	5.11599	4.64055	3.9536	NA	mRNA	BgChr_17	23222444	23246195	-	0.478872	1.45393	0	65.5869	11.842	10.222	57.6649	0.742168	1.20298	0.456377	31.0641	5.79201	BGLB035442
BgiM32012-RA	7.21811	4.22701	3.95837	NA	mRNA	BgChr_15	12968779	12968955	+	5.27736	3.02847	7.49344	1180.99	930.053	1148.85	412.44	1.14328	1.20808	37.3697	28.0446	250.946
BgiM22866-RA	4.44747	3.94574	4.25993	NA	mRNA	BgChr_9	40676654	40688942	-	0.935464	0	3.49931	106.192	26.4844	18.7613	107.903	0	0	1.24001	108.329	17.4624	BGLB038815
BgiM33587-RA	5.28161	5.72825	5.10027	NA	mRNA	BgChr_16	16087702	16090776	+	0	0	0	16.1129	4.03414	31.4309	80.2436	0	0	0	43.95	1.28543
BgiM00162-RA	6.84432	6.19468	6.12012	NA	mRNA	BgChr_1	4401314	4410822	-	0	0	0	30.7165	4.72266	2.8211	28.4595	0	0	0	22.6886	2.09525	BGLB031594
BgiM10678-RA	8.53886	5.57972	6.79295	NA	mRNA	BgChr_4	23763794	23764054	-	0	0	0	106.183	107.495	23.0572	40.0732	0	0	0	63.8286	14.2019
BgiM19856-RA	7.09346	6.79408	6.87322	NA	mRNA	BgChr_8	19669813	19687613	-	0	0	0	2.24534	0.343401	1.25642	3.23475	0	0	0.315492	0.471303	2.22418
BgiM12126-RA	6.71028	5.90961	7.19501	NA	mRNA	BgChr_5	2350832	2350995	+	3.91395	2.81009	0	635.963	120.139	352.23	651.361	3.88055	5.37215	77.16	738.571	692.335
BgiM11425-RA	7.2466	5.48627	7.32342	NA	mRNA	BgChr_4	42068207	42072390	+	0	0	0	31.9589	17.3029	8.42103	22.553	0	0	0	49.4935	20.8377	BGLB029949
BgiM16616-RA	8.43008	7.07255	8.57003	NA	mRNA	BgChr_6	48612369	48617037	-	1.23768	1.66488	13.653	3204.7	2374.12	1626.52	2738.18	2.39742	2.41312	123.089	4718.35	2736.92
BgiM17517-RA	9.1566	7.01063	8.85937	NA	mRNA	BgChr_7	14606695	14610104	-	0.341287	0.382619	1.60686	919.614	569.47	224.44	379.716	0.54663	0.518269	4.98225	975.877	336.936
BgiM28872-RA	9.72833	8.07301	9.31989	NA	mRNA	BgChr_13	11020705	11029537	-	0.482504	0	2.68882	2044.29	1197.14	891.278	1293.51	0	0.914882	24.3272	1975.94	1020.43	BGLB029809
BgiM19296-RA	10.1952	8.62718	10.3284	NA	mRNA	BgChr_8	6121891	6123005	+	1.75146	0	0	2086.46	1329.68	1120.39	1551.66	0	1.57367	16.0313	4118.68	738.98
BgiM19295-RA	10.4045	8.9389	10.5734	NA	mRNA	BgChr_8	6113609	6114861	+	1.89074	1.82326	0	3694.49	2086.89	1628.46	2658.21	0	2.04077	37.3852	6621.87	1421.69
BgiM21522-RA	10.4983	8.94873	10.6866	NA	mRNA	BgChr_9	7267267	7279137	-	1.42487	0	0.945814	3148.79	1807.81	1360.94	2135.27	1.76883	1.95202	20.6861	6119.1	1018.75	BGLB031523
BgiM15709-RA	3.9986	4.20105	4.041	organic cation transporter protein	mRNA	BgChr_6	29258670	29263871	+	0	0	0	6.86444	2.65139	1.34134	13.1525	0	0	0	10.1287	0.502772	BGLB011861
BgiM15704-RA	4.99946	4.42407	4.09214	organic cation transporter-like protein isoform X2	mRNA	BgChr_6	29206737	29216045	+	0	0	0.412222	11.9682	3.46523	4.59476	13.2263	0.375013	0	0	7.30694	1.83279	BGLB013043
BgiM33487-RA	9.79738	7.98203	9.80393	ponticulin-like protein H	mRNA	BgChr_16	13066949	13068629	+	0	0	0	560.479	522.039	303.583	413.711	0	0	21.7735	1051.62	376.809	BGLB019618
BgiM29559-RA	6.84916	3.91127	4.19777	prostatic spermine-binding protein-like X1	mRNA	BgChr_13	27694439	27696780	+	0	0	1.08779	141.634	109.318	126.052	52.276	0	0	7.17633	6.09575	40.7967
BgiM05827-RA	1.23333	1.1051	1.11517	protein Tob1	mRNA	BgChr_2	45763334	45764758	+	2.21415	2.50127	2.59225	9.00797	8.68793	5.3413	9.02649	4.32403	3.75045	4.02824	8.94517	5.89948	BGLB008901
BgiM22346-RA	1.7877	1.6089	1.9711	protocadherin-9	mRNA	BgChr_9	27426592	27441171	-	0.761788	0.255177	0.810664	3.1636	2.44008	1.61309	2.7821	1.83802	1.26886	1.28109	3.91714	3.17029	BGLB010757
BgiM24413-RA	1.3316	1.05741	1.39717	ras association domain-containing protein 9	mRNA	BgChr_10	31114558	31128340	+	0.603737	0.546258	1.52723	2.52475	3.52705	2.59068	2.42614	1.69712	2.29306	1.90919	3.9963	2.82126	BGLB022981
BgiM29855-RA	1.1744	1.44092	1.3146	RING finger domain and kelch repeat-containing protein	mRNA	BgChr_13	34327422	34334250	-	0.836738	0.647116	0.721992	3.66278	2.84083	1.61114	3.77195	2.50125	1.77388	1.50336	3.95639	2.61875	BGLB020081
BgiM01164-RA	3.71299	4.84604	4.29729	semaphorin-5A	mRNA	BgChr_1	27238477	27243390	+	1.11694	0.083224	0	4.46067	15.3839	5.05466	48.6102	2.30973	0.897133	3.61714	11.0545	19.2265	BGLB018758
BgiM25933-RA	9.29493	6.28699	4.36008	serine carboxypeptidase CPVL	mRNA	BgChr_11	25639364	25640713	-	0.178598	0	0	95.6873	39.9204	60.2282	26.3307	0.097759	0	0.251092	1.24071	4.891	BGLB030391
BgiM18469-RA	10.5401	8.93726	10.5244	serine protease 48	mRNA	BgChr_7	37042961	37053529	-	0	0	0	516.224	296.077	166.888	325.04	0	0.474809	15.4778	595.357	338.257	BGLB023891
BgiM18473-RA	5.88007	4.69498	5.75306	serine protease 55	mRNA	BgChr_7	37140967	37143199	+	1.22884	4.67961	4.43884	418.076	334.759	164.895	371.496	0	12.6881	8.93094	547.496	268.855
BgiM25550-RA	5.99337	4.00721	5.92516	serine protease 56	mRNA	BgChr_11	14945570	14959803	+	0	1.84626	0	87.9046	54.0915	25.0315	40.6021	0.604352	1.82612	0.727099	114.511	40.3632	BGLB004219
BgiM29136-RA	5.32716	4.67358	4.22337	sialin	mRNA	BgChr_13	17111428	17115715	-	0	0	0	32.1768	5.35374	3.28131	24.3725	0	0.614172	0	18.7832	0.619764
BgiM29135-RA	6.07431	5.52709	5.18348	sialin-like isoform X1	mRNA	BgChr_13	17102126	17102641	-	0	0	0	48.2089	13.7926	8.27439	50.3472	0	0	0	27.2398	7.56199
BgiM29137-RA	7.81538	7.06498	7.46049	sialin-like isoform X1	mRNA	BgChr_13	17134258	17146139	+	0	0	0	24.033	7.1969	4.97311	25.7996	0	0	0	28.4808	3.1849	BGLB032385
BgiM32232-RA	5.09976	4.95494	4.79891	sodium-coupled monocarboxylate transporter 1	mRNA	BgChr_15	18705598	18722409	-	0.957343	0	0.520151	55.8906	16.0014	15.2091	75.4828	0.737616	0	2.04047	53.4827	10.6613	BGLB029629
BgiM29383-RA	7.31903	5.90369	6.45007	sodium-dependent phosphate transport protein 3	mRNA	BgChr_13	23371473	23382725	+	0	0	0	17.411	4.03793	2.42451	10.473	0	0	0	11.703	1.89132	BGLB034215
BgiM00553-RA	5.64921	4.34725	5.44324	sodium-driven chloride bicarbonate exchanger	mRNA	BgChr_1	13347115	13359629	-	3.66055	0.179959	0.993371	107.857	88.5767	110.22	120.126	1.26394	0.401295	9.53669	124.729	120.19	BGLB040317
BgiM00161-RA	4.18927	3.9055	4.33636	sodium/nucleoside cotransporter 1	mRNA	BgChr_1	4389711	4392881	-	0	0	0	21.1029	10.1393	6.03855	30.088	0	0	0	28.1062	14.2067
BgiM32104-RA	3.9653	3.79424	3.69817	solute carrier family 22 member 13-like isoform X2	mRNA	BgChr_15	15249681	15262360	+	0.550632	0	0.337134	15.0373	4.32531	2.36577	18.6981	0.264838	0	0.6028	15.2718	2.18202	BGLB026414
BgiM22569-RA	6.1347	5.58446	5.43257	solute carrier family 22 member 6-B-like isoform X1	mRNA	BgChr_9	33464803	33482815	+	0	0	0	19.6526	3.99953	5.70271	21.3925	0	0	0.712602	13.7954	4.3949	BGLB034204
BgiM03416-RA	4.91986	4.25454	4.27388	solute carrier family 23 member 2	mRNA	BgChr_1	80640083	80650761	+	0	0	0.992123	37.6727	10.3057	7.11321	33.8344	0	0	0.796216	28.9528	6.75096	BGLB028564
BgiM03415-RA	6.88303	6.03704	5.60743	solute carrier family 23 member 2	mRNA	BgChr_1	80634335	80636062	+	0	0	0	46.9557	6.10971	3.13951	38.5797	0	0	0	22.1434	2.8021
BgiM20835-RA	7.36147	3.62728	4.12384	spore wall protein 2	mRNA	BgChr_8	40301237	40309284	+	0.179758	0	0	28.6351	29.0753	48.9615	7.99028	0	0.053612	1.83657	0.528296	5.41183	BGLB032088
BgiM16490-RA	1.92084	1.27316	1.67647	two pore calcium channel protein 2	mRNA	BgChr_6	46450247	46469026	-	1.89613	0.765543	1.58579	8.19314	7.80891	5.83795	6.2965	2.98069	3.31814	2.787	8.45696	6.42943	BGLB033805
BgiM29385-RA	5.3503	4.47902	5.05965	vesicular glutamate transporter 3	mRNA	BgChr_13	23410494	23419482	+	0	0	0.363005	28.7351	7.15325	5.19033	23.8177	0	0	0.903356	27.7187	5.76022
BgiM30365-RA	6.33595	4.81909	6.2626	zinc carboxypeptidase A 1	mRNA	BgChr_14	8974081	8976541	+	0.633363	0	0	29.7363	34.2157	24.6562	33.7227	0	0	1.53639	55.3379	29.0707

## Sheet: 2-Sm-Ep_up
Table S11. Summary of the differentially expressed genes at 2dpi in the parasite-infected groups
ID in iM line	log2FC(iM vs. Sm_2dpi)	log2FC(iM vs. Ep_2dpi)	Annotation	type	chr	start	stop	strand	iMline control_2dpi_R1	iMline control_2dpi_R2	iMline control_2dpi_R3	iMline vs Sm_2dpi_R1	iMline vs Sm_2dpi_R2	iMline vs Sm_2dpi_R3	iMline vs Ep_2dpi_R1	iMline vs Ep_2dpi_R2	iMline vs Ep_2dpi_R3	Corresponding VBID in BB02
BgiM30144-RA	1.97102	1.31305	23 kDa integral membrane protein	mRNA	BgChr_14	3739182	3749591	+	21.6266	21.5335	12.4218	111.274	111.802	64.1762	40.5802	53.8832	56.1321	BGLB024168
BgiM19858-RA	3.84275	4.00356	60 kDa neurofilament protein	mRNA	BgChr_8	19701178	19713130	+	0	0	0	9.4146	1.40297	5.32935	15.0064	0	0.720459	BGLB029784
BgiM24847-RA	2.892	2.51603	A disintegrin and metalloproteinase with thrombospondin motifs 18	mRNA	BgChr_10	41204388	41225077	-	0.258212	0	0	2.32923	2.15877	4.27513	2.556	1.76847	1.39761	BGLB038585
BgiM22405-RA	1.49742	1.18918	acyl-CoA synthetase family member 2 mitochondrial	mRNA	BgChr_9	29164364	29177897	-	3.44309	1.9627	2.95978	12.4574	10.8563	8.1825	10.5464	5.10469	6.63999	BGLB004141
BgiM33691-RA	1.09663	1.0024	ADAM 17-like protease isoform X2	mRNA	BgChr_16	19062291	19089670	+	5.24792	9.78045	8.58517	25.1537	19.5709	19.4086	24.779	14.9789	13.0886	BGLB040035
BgiM24709-RA	1.89956	1.31037	ADAM family mig-17	mRNA	BgChr_10	37723657	37726326	-	11.2475	0	13.9569	35.8395	61.9307	37.9285	34.8231	18.15	23.6624
BgiM28628-RA	1.75275	1.44076	AIG	mRNA	BgChr_13	5251985	5253187	-	4.90304	2.82512	3.80454	23.508	19.4243	8.61483	10.6465	12.7367	10.0787	BGLB025549
BgiM18821-RA	1.4749	1.00138	alpha-protein kinase vwka	mRNA	BgChr_7	45313471	45314571	+	18.1196	19.2596	20.5027	70.282	82.4181	42.7899	51.5029	34.149	33.8904	BGLB030706
BgiM26552-RA	1.69014	1.37716	ankyrin repeat domain-containing protein 50	mRNA	BgChr_11	41149007	41153730	+	1.37363	3.03769	4.81248	11.909	13.9062	9.18288	7.56956	9.07699	7.11932	BGLB011587
BgiM35691-RA	2.16521	1.31075	ankyrin-1	mRNA	BgChr_18	4191599	4195180	+	0.787226	1.18591	1.58667	5.36827	9.4903	5.01034	3.91691	1.88477	3.83261	BGLB002177
BgiM04339-RA	1.13016	1.03654	ATP-binding cassette sub- A member 12	mRNA	BgChr_2	10359747	10435140	-	4.06979	6.82667	7.15579	12.0204	21.2065	16.6632	17.5842	9.99152	12.749	BGLB000164
BgiM17307-RA	3.75677	4.03653	b(0 +)-type amino acid transporter 1	mRNA	BgChr_7	9522440	9549764	+	0	0	0	0.686772	0.204353	0.183073	1.43373	0	0	BGLB021093
BgiM17583-RA	1.44506	1.27391	b(0 +)-type amino acid transporter 1	mRNA	BgChr_7	16105647	16111041	-	4.53864	2.12705	4.61458	13.1199	13.4254	14.496	13.6138	7.33303	9.89273	BGLB003073
BgiM09766-RA	1.16131	1.04137	baculoviral IAP repeat-containing protein 2-like isoform X1	mRNA	BgChr_4	3116229	3123694	+	6.50781	10.5114	9.41139	26.5249	35.9128	17.3264	18.6118	19.3798	20.7645	BGLB000174
BgiM27118-RA	3.86029	3.52744	brorin-like isoform X3	mRNA	BgChr_12	10898797	10903511	+	0	0	0	7.31059	2.83258	6.83137	13.0062	0	0	BGLB031428
BgiM30375-RA	1.05173	1.00886	carbohydrate sulfotransferase 10	mRNA	BgChr_14	9219608	9228768	-	3.49898	4.06246	3.71362	10.9848	10.0008	7.32491	10.1114	5.88964	7.98458	BGLB027308
BgiM27966-RA	3.97306	4.22634	carbonic anhydrase 14	mRNA	BgChr_12	31488660	31509176	+	0	0	0	16.1854	0	0.729378	23.1696	0	0
BgiM03507-RA	1.24349	1.27688	cysteine dioxygenase 1	mRNA	BgChr_1	82510901	82532560	-	13.0741	12.1502	17.8763	48.2526	38.9577	33.3505	43.3128	43.3443	22.2716	BGLB025021
BgiM08200-RA	3.66137	4.00037	dehydrogenase/reductase SDR family member 7	mRNA	BgChr_3	25943494	25964359	-	0	1.45566	0	24.2507	2.63255	3.7611	38.5547	0	0	BGLB003308
BgiM17504-RA	1.3393	1.31813	deoxynucleoside triphosphate triphosphohydrolase SAMHD1-like isoform X1	mRNA	BgChr_7	14178390	14191615	-	2.13911	6.53719	4.973	16.9729	14.3643	10.7085	12.3418	15.3163	8.17865	BGLB004867
BgiM29203-RA	4.24697	4.3376	dimethylaniline monooxygenase [N-oxide-forming] 5	mRNA	BgChr_13	18434069	18451166	-	1.2965	0.428828	0.569229	46.0817	1.63965	0.843239	51.6348	0	0	BGLB031170
BgiM04707-RA	1.43231	1.07965	E3 ubiquitin-protein ligase arih1	mRNA	BgChr_2	19851075	19853777	-	1.56307	2.64194	2.03454	8.64354	6.95678	5.31118	6.22225	3.70909	4.34745	BGLB020388
BgiM05064-RA	1.13872	1.01302	E3 ubiquitin-protein ligase HERC4 isoform X2	mRNA	BgChr_2	27876698	27892976	-	12.2236	17.3382	21.8154	55.0035	57.8051	34.0421	40.9265	41.1981	34.2118	BGLB002480
BgiM13455-RA	1.96637	1.86535	echinoderm microtubule-associated protein-like 4 isoform X2	mRNA	BgChr_5	29411980	29437739	+	1.83972	1.38777	0.854246	5.32668	10.0281	8.10195	10.9927	5.67586	4.18951	BGLB025823
BgiM09539-RA	1.00501	1.0114	extended synaptotagmin-1	mRNA	BgChr_3	55210544	55232133	+	2.93521	4.17936	2.60617	7.01004	8.30808	9.69342	8.72722	4.91424	7.34042	BGLB013779
BgiM36003-RA	2.66638	1.72148	fasciclin-1	mRNA	BgChr_18	12502872	12503942	-	1.9856	3.92787	4.03034	23.195	28.9075	23.0995	18.2209	8.58972	7.26505
BgiM25932-RA	2.43441	1.49977	fibropellin-1	mRNA	BgChr_11	25560017	25606745	-	1.94098	2.25167	1.70726	10.144	16.064	15.0445	7.75237	5.50819	5.31136	BGLB016665
BgiM16791-RA	1.12905	1.00797	Frizzled-10-A	mRNA	BgChr_6	52139574	52141285	-	1.49974	1.56797	3.33944	6.21855	4.56677	7.21139	5.50713	4.70922	3.33042	BGLB012636
BgiM27610-RA	3.56556	4.69932	G protein-activated inward rectifier potassium channel 4-like isoform X1	mRNA	BgChr_12	23356987	23372569	+	0	0	0.59474	8.79952	0.429569	3.42478	30.8174	0	0	BGLB034924
BgiM24734-RA	1.71493	1.59996	glycosyltransferase STELLO1 isoform X2	mRNA	BgChr_10	38387560	38392018	-	0.224791	0.610795	1.05813	3.22196	2.76371	2.86797	3.43665	2.41867	1.3257	BGLB027227
BgiM28670-RA	1.37435	1.18461	glyoxylate reductase/hydroxypyruvate reductase	mRNA	BgChr_13	6282783	6284426	-	19.9079	11.2541	16.7075	64.5321	48.4271	37.0235	42.826	36.1279	35.8346	BGLB039615
BgiM28671-RA	1.1042	1.00661	glyoxylate reductase/hydroxypyruvate reductase	mRNA	BgChr_13	6297294	6297567	-	9.31237	11.0114	12.1739	39.611	26.7852	19.6028	25.1821	18.5546	27.9314
BgiM00694-RA	1.25386	1.01627	guanine nucleotide-binding protein subunit beta-5	mRNA	BgChr_1	16398709	16405080	+	3.39159	2.61187	2.25364	8.63062	8.19727	9.70303	8.31338	4.33262	5.37707	BGLB010529
BgiM12509-RA	1.19873	1.55665	kelch-like ECH-associated protein 1	mRNA	BgChr_5	10372360	10377539	-	1.5436	2.74811	2.21122	4.47595	6.56717	7.57665	6.5825	4.52708	8.22112	BGLB002495
BgiM18452-RA	1.23816	1.05247	Kinesin-like protein kifc3	mRNA	BgChr_7	36721049	36728892	-	4.11205	3.96499	9.47574	15.0623	20.3444	14.7977	18.2008	10.5816	11.8125	BGLB026076
BgiM32532-RA	3.35956	3.59999	laccase-15-like isoform X1	mRNA	BgChr_15	24797131	24814130	-	0	0	0.416174	5.20981	0.435221	0.700057	7.31269	0	0.157216	BGLB005363
BgiM23699-RA	1.01824	1.04924	lipase maturation factor 2	mRNA	BgChr_10	13982012	13984954	-	5.9602	6.50999	8.18893	18.3242	18.0362	11.127	21.128	11.3513	11.1662	BGLB035390
BgiM35713-RA	1.30704	1.2896	lysM and putative peptidoglycan-binding domain-containing protein 2-like isoform X2	mRNA	BgChr_18	4891643	4904185	+	1.66857	2.72681	2.93631	5.84817	7.99361	6.54538	8.99742	4.0778	5.40561	BGLB036929
BgiM15495-RA	1.75357	1.08157	major Facilitator-like protein 5	mRNA	BgChr_6	24628436	24630007	+	2.09343	1.61373	2.17606	6.98671	5.95937	11.7206	6.03511	3.5932	3.41093	BGLB027015
BgiM22910-RA	1.30556	1.0345	mitochondria-eating protein	mRNA	BgChr_9	41761649	41781291	-	16.1158	19.2291	32.2758	73.5008	86.5585	61.0635	64.5415	41.2293	48.6662	BGLB021241
BgiM09216-RA	4.61704	4.43811	multidrug resistance-associated protein 1	mRNA	BgChr_3	47788676	47793427	-	0	0.687198	0.419076	40.3396	1.94093	1.8057	36.995	0	0
BgiM32833-RA	9.33408	6.10405	NA	mRNA	BgChr_15	31235818	31235980	+	0	0	0	210.494	158.065	188.926	73.1719	0	0
BgiM32832-RA	8.90236	5.71506	NA	mRNA	BgChr_15	31222454	31224064	+	0	0	0	0	0	0	0	0	0
BgiM19270-RA	6.37146	5.37791	NA	mRNA	BgChr_8	5648837	5661520	+	0	0	0	31.0244	4.06854	17.2109	29.7558	0	0
BgiM19360-RA	6.15214	4.17731	NA	mRNA	BgChr_8	7658014	7658574	+	0	0	0	23.2368	19.3502	29.6777	18.5822	0	0
BgiM32631-RA	5.65304	3.85689	NA	mRNA	BgChr_15	26879661	26880884	-	3.90959	0.39941	3.70327	189.02	150.436	240.745	165.716	0	0.524937	BGLB032271
BgiM17795-RA	4.82961	4.40723	NA	mRNA	BgChr_7	20418976	20423134	+	0	0.130483	0	7.78064	1.14089	0	6.41659	0.195205	0	BGLB029531
BgiM26297-RA	4.04425	2.33404	NA	mRNA	BgChr_11	35943366	35948315	-	0.205722	0.588211	0	6.80079	14.7359	2.99061	4.09601	1.46858	1.54394	BGLB039696
BgiM16750-RA	3.56036	4.34511	NA	mRNA	BgChr_6	51188125	51200824	+	0	0	0	12.6105	0.221028	0	24.8531	0	0	BGLB005243
BgiM25819-RA	2.3586	1.81322	NA	mRNA	BgChr_11	22628761	22645664	+	0.956848	2.49086	0	8.90746	10.3964	4.77178	6.72459	4.13553	4.3456	BGLB010672
BgiM10619-RA	2.34727	2.25663	NA	mRNA	BgChr_4	22275826	22277988	+	0	0	0	6.5816	9.04777	3.09669	3.40603	5.76778	7.86949
BgiM20900-RA	1.76493	1.53669	NA	mRNA	BgChr_8	41719530	41727665	+	8.4182	3.26738	8.8366	28.3944	33.5931	22.971	32.8885	14.9954	15.205	BGLB026180
BgiM16555-RA	1.5782	1.02081	NA	mRNA	BgChr_6	47723508	47730693	-	1.02004	2.77136	5.09188	10.1014	12.8242	8.70205	8.65624	4.77192	5.46199	BGLB000196
BgiM24248-RA	1.5271	1.1803	NA	mRNA	BgChr_10	26720509	26721193	+	17.8198	14.7835	23.747	46.8631	75.8807	73.7867	61.3046	29.5831	40.171
BgiM36083-RA	1.48742	1.08404	NA	mRNA	BgChr_18	15433261	15433885	+	8.45879	13.8234	19.5747	34.2028	50.1176	36.8013	35.9974	22.1335	24.5087
BgiM30624-RA	1.47978	1.13439	NA	mRNA	BgChr_14	14842701	14851023	-	5.42772	6.21084	9.94976	25.2573	28.0933	22.0622	18.7062	15.1435	16.5962	BGLB038267
BgiM17012-RA	1.41269	1.28278	NA	mRNA	BgChr_7	3352950	3353738	-	2.59445	1.79994	5.39438	11.6884	13.3611	8.26504	11.6369	8.72024	6.85081	BGLB036998
BgiM33544-RA	1.39637	1.2363	NA	mRNA	BgChr_16	15058346	15061605	-	2.91055	1.61255	1.39097	5.8187	7.31455	5.33633	7.3308	3.81578	4.63153	BGLB010650
BgiM33353-RA	1.3886	1.52998	NA	mRNA	BgChr_16	9678470	9678835	-	0	7.26115	10.5496	26.8496	21.6481	18.4302	16.1321	17.3553	20.3859
BgiM31345-RA	1.38479	1.26368	NA	mRNA	BgChr_14	31830618	31846657	-	9.31379	14.4822	13.2874	38.8308	52.3474	25.4817	40.0624	24.7556	27.6787	BGLB031144
BgiM14761-RA	1.38443	1.04487	NA	mRNA	BgChr_6	5317375	5337689	+	3.60227	4.49174	2.23952	11.7717	13.9745	9.45918	6.17776	7.10517	7.51599	BGLB026708
BgiM32530-RA	1.34313	1.45291	NA	mRNA	BgChr_15	24776812	24780873	-	4.44904	3.22016	1.77657	12.5232	12.492	8.61128	13.3873	6.50473	11.3844	BGLB012359
BgiM11967-RA	1.30817	1.14672	NA	mRNA	BgChr_4	54374878	54379528	+	10.3767	9.56699	19.8651	45.4943	55.8355	28.4352	43.1605	29.5871	25.8479
BgiM22795-RA	1.30032	1.15474	NA	mRNA	BgChr_9	39157433	39167674	+	7.4741	12.3234	5.92198	32.2625	32.3814	27.6025	29.9584	19.2169	23.2354	BGLB018240
BgiM30936-RA	1.26055	1.03609	NA	mRNA	BgChr_14	23228085	23235905	+	15.4063	20.1723	13.489	57.0211	46.716	45.3569	53.0719	33.8329	28.4344
BgiM20962-RA	1.21078	1.37142	NA	mRNA	BgChr_8	42702471	42703351	+	5.16539	4.70872	4.9142	20.2412	20.7817	9.33248	11.2556	15.8864	17.5667
BgiM26384-RA	1.12023	1.07454	NA	mRNA	BgChr_11	37630979	37632083	-	1.48258	4.57887	1.81121	8.3325	6.51059	6.11765	7.38707	5.3241	5.91433
BgiM28476-RA	1.06251	1.06516	NA	mRNA	BgChr_13	1730553	1744794	-	2.66393	0.942341	2.69642	5.74102	5.96717	3.4261	5.5029	3.47243	3.20133	BGLB037285
BgiM09198-RA	1.03028	1.09401	NA	mRNA	BgChr_3	47340275	47340648	+	16.9232	11.2267	16.2133	35.5326	43.9604	37.9056	44.3426	29.1418	33.0618
BgiM31703-RA	6.58527	4.266	nose resistant to fluoxetine protein 6	mRNA	BgChr_15	4024788	4058494	-	0	0	0	10.5462	3.96116	4.23342	3.83206	0	0.201165
BgiM15708-RA	4.07998	4.08945	organic cation transporter protein	mRNA	BgChr_6	29251323	29254005	+	0	0	0	8.82428	2.04461	0	10.7445	1.26046	0	BGLB011861
BgiM18723-RA	1.27631	1.10341	phosphoenolpyruvate carboxykinase cytosolic	mRNA	BgChr_7	43153104	43159366	+	67.4334	41.0594	58.0566	187.25	180.552	130.307	156.173	117.048	108.274	BGLB011673
BgiM35180-RA	1.25979	1.04361	pre-mRNA-splicing factor 38B	mRNA	BgChr_17	22549510	22550853	+	4.85912	5.70909	5.45277	15.4246	17.711	14.8756	15.6429	10.46	10.3807	BGLB007573
BgiM11577-RA	8.55827	5.83772	protein jagged-1-like isoform X1	mRNA	BgChr_4	45943764	45971661	+	0	0	0	34.4814	13.2551	20.6367	12.7593	0	0	BGLB020579
BgiM04264-RA	1.49135	1.32118	protein sidekick-2	mRNA	BgChr_2	8265011	8288729	-	2.15748	1.77218	2.83955	6.41781	10.3111	7.05559	9.25625	4.51098	4.52921	BGLB019190
BgiM22813-RA	1.73645	1.36384	proteolipid protein DM beta	mRNA	BgChr_9	39457769	39461425	+	6.41759	2.95257	4.86169	17.0543	27.2253	20.8622	20.1471	7.94885	14.7848	BGLB021581
BgiM21973-RA	1.31384	1.13873	protocadherin beta-18-like isoform X1	mRNA	BgChr_9	17470592	17473360	+	2.74831	5.7598	6.24267	13.7363	16.7855	14.2211	16.6968	8.22531	10.0287	BGLB001195
BgiM35174-RA	1.48451	1.0263	RNA polymerase-associated protein LEO1	mRNA	BgChr_17	22464261	22481098	+	9.95796	10.814	17.8932	44.9127	51.4497	33.6262	35.8517	25.8798	20.735	BGLB038256
BgiM28845-RA	1.26708	1.01939	rootletin-like isoform X8	mRNA	BgChr_13	10531004	10545102	+	33.2537	34.1102	62.1938	122.071	154.931	117.558	123.289	79.769	85.2275	BGLB040362
BgiM32158-RA	1.29607	1.14728	sodium/potassium-transporting ATPase subunit beta-1	mRNA	BgChr_15	16574191	16581525	+	4.98692	13.0251	6.34152	26.3022	22.3274	23.1629	22.8993	16.5249	16.5022	BGLB006845
BgiM00373-RA	1.40854	1.10324	sphingosine-1-phosphate phosphatase 1	mRNA	BgChr_1	9588898	9592631	+	4.59333	6.17012	6.50079	21.5769	20.8022	17.2652	20.569	11.5781	9.89524	BGLB003513
BgiM06597-RA	1.26547	1.01414	tetraspanin-9	mRNA	BgChr_2	60855243	60858859	+	4.57138	5.54336	11.496	19.1452	26.6516	19.9766	18.0284	15.793	15.0786	BGLB023686
BgiM16078-RA	7.37658	5.17347	transmembrane protein 45B	mRNA	BgChr_6	37293915	37309327	+	0	0	0	33.9356	18.7718	22.1381	18.2638	0.441829	0	BGLB034701
BgiM15414-RA	3.43441	3.4786	Williams-Beuren syndrome chromosomal region 27 protein	mRNA	BgChr_6	22536624	22544909	+	0	0.73483	0	9.27205	0.883631	1.07975	9.44491	1.02202	2.11205	BGLB027135

## Sheet: 3-Sm-Dp_up
Table S11. Summary of the differentially expressed genes at 2dpi in the parasite-infected groups
ID in iM line	log2FC(iM vs. Sm_2dpi)	log2FC(iM vs. Dp_2dpi)	Annotation	type	chr	start	stop	strand	iMline control_2dpi_R1	iMline control_2dpi_R2	iMline control_2dpi_R3	iMline vs Sm_2dpi_R1	iMline vs Sm_2dpi_R2	iMline vs Sm_2dpi_R3	iMline vs Dp_2dpi_R1	iMline vs Dp_2dpi_R2	iMline vs Dp_2dpi_R3	Corresponding VBID in BB02
BgiM35790-RA	3.69058	3.4955	3-[(3aS 4S 7aS)-7a-methyl-1 5-dioxo-octahydro-1H-inden-4-yl]propanoyl:CoA ligase	mRNA	BgChr_18	7174725	7185447	+	0.779935	0.375898	2.00188	36.8975	5.86582	10.6014	0	36.4029	8.9195	BGLB018672
BgiM15825-RA	2.6161	2.66893	5p-nucleotidase	mRNA	BgChr_6	31526855	31531930	+	3.57931	1.77532	3.32633	28.4287	32.115	17.31	16.4175	24.5737	28.1662	BGLB039352
BgiM34491-RA	1.46537	1.71447	A disintegrin and metalloproteinase with thrombospondin motifs 17	mRNA	BgChr_17	6456311	6482538	+	1.35044	0.198382	0.812547	2.49377	3.41563	2.49443	2.31511	3.90432	3.56009	BGLB029253
BgiM17083-RA	3.15657	2.09171	Acid phosphatase type 7	mRNA	BgChr_7	4592283	4593488	-	0	0	0	14.7941	7.57112	8.94253	2.96358	6.02452	4.25281
BgiM13992-RA	1.24347	1.28617	adipocyte plasma membrane-associated protein	mRNA	BgChr_5	41136174	41136534	+	21.2104	6.28963	50.4456	64.1153	88.8793	91.5077	58.7146	76.5098	83.8878
BgiM28629-RA	1.33124	1.10273	AIG	mRNA	BgChr_13	5277011	5278120	+	27.8005	19.8586	22.0272	83.4622	76.7307	57.4632	39.1826	74.9389	62.3885	BGLB023578
BgiM34095-RA	2.08889	2.11736	AIG	mRNA	BgChr_16	29204227	29205426	+	3.14691	1.12661	7.36415	19.7125	29.9538	14.3036	11.4887	30.0814	19.1478	BGLB028483
BgiM15104-RA	1.06089	1.54657	alcohol dehydrogenase [acceptor]	mRNA	BgChr_6	13771725	13774759	-	9.64856	6.36007	4.76162	21.6649	21.0473	11.4768	20.604	21.3269	32.5742
BgiM23546-RA	2.38358	2.3764	alpha-(1 3)-fucosyltransferase 5	mRNA	BgChr_10	10215950	10249736	+	0.910307	0.737537	0.338872	4.35294	6.00124	2.0174	2.16548	4.25856	5.55338	BGLB011373
BgiM21507-RA	4.64447	4.7881	alpha-amylase	mRNA	BgChr_9	7005546	7006418	+	0	0	1.19847	32.1776	22.6268	17.8238	0	63.905	13.2009
BgiM35867-RA	1.43704	1.28887	alpha-protein kinase 1	mRNA	BgChr_18	9514998	9545614	+	25.6683	8.87597	30.4007	64.0987	70.0593	84.8087	44.3364	76.0832	65.7104	BGLB019201
BgiM26517-RA	1.43641	1.86145	amine oxidase	mRNA	BgChr_11	40295023	40306520	-	8.50316	2.13777	11.3715	17.8433	37.3995	28.4446	23.1808	41.4029	36.9152	BGLB029419
BgiM03315-RA	2.85274	2.6704	amine oxidase	mRNA	BgChr_1	78654874	78667597	+	1.05417	0.594591	0.974725	4.52806	10.6949	6.93945	4.25563	4.84288	9.46825	BGLB009806
BgiM30409-RA	1.08407	1.65389	ammonium transporter Rh type A-like X2	mRNA	BgChr_14	9839913	9869486	+	0.505219	0.290967	0.994564	1.69255	1.49276	1.66931	0.937389	2.31515	2.64927
BgiM30649-RA	1.42518	1.27562	amyloid beta A4 protein	mRNA	BgChr_14	15529242	15543172	+	50.4846	21.6586	36.5121	126.194	147.967	87.9847	67.1423	129.914	105.077	BGLB025841
BgiM01283-RA	1.17273	1.38233	angiotensin-converting enzyme	mRNA	BgChr_1	30513441	30539224	+	17.1275	6.4406	14.7073	39.0648	49.9126	25.835	27.6653	42.6722	51.0946	BGLB017634
BgiM24276-RA	1.10626	1.18288	ankyrin repeat domain-containing protein 17	mRNA	BgChr_10	27237957	27243241	-	1.4533	1.60205	2.78784	4.91222	6.0249	4.57579	4.40165	5.7575	5.19836	BGLB014188
BgiM29215-RA	1.47229	1.47151	anoctamin-7	mRNA	BgChr_13	18934476	18970716	+	2.46502	1.2399	1.54699	8.85532	6.45338	3.32531	3.80273	5.35649	7.89292	BGLB007983
BgiM14242-RA	2.97838	3.15046	arachidonate 12-lipoxygenase 12R-type	mRNA	BgChr_5	46990706	46996319	-	0	0	8.63763	49.5949	47.301	54.2299	34.1237	33.07	93.3202	BGLB023802
BgiM35763-RA	2.38783	1.84874	atrial natriuretic peptide receptor 1	mRNA	BgChr_18	6301113	6323450	-	0.735635	0	0.738466	3.24382	5.23885	3.28337	1.05509	3.72697	2.64953	BGLB007870
BgiM17534-RA	5.22964	4.3335	bactericidal permeability-increasing protein	mRNA	BgChr_7	14919333	14940462	-	0.56938	0.283565	0	36.6525	23.0387	8.98071	1.40815	13.2795	18.7848	BGLB032492
BgiM30191-RA	1.41491	2.03547	bestrophin-3	mRNA	BgChr_14	5022824	5041657	+	5.60978	2.72918	6.04241	13.0443	18.6312	15.2384	12.381	28.8996	27.8433	BGLB017308
BgiM30182-RA	4.87777	4.33645	bestrophin-3	mRNA	BgChr_14	4816353	4837550	+	1.20545	0	0.493709	31.2159	20.3458	22.9853	3.53788	24.848	18.6911	BGLB022070
BgiM36385-RA	1.70219	1.78035	beta-1 3-galactosyltransferase 1	mRNA	BgChr_18	21155387	21156502	-	2.87299	0.98809	0.998674	7.56983	4.97931	3.60709	3.85136	5.37193	6.68714	BGLB022975
BgiM05143-RA	1.37146	1.49838	beta-1 3-N-acetylglucosaminyltransferase lunatic fringe-like isoform X1	mRNA	BgChr_2	29774177	29779727	+	1.22775	2.34019	3.36682	7.97271	6.23311	8.80971	4.25008	10.6494	8.90178	BGLB023586
BgiM32662-RA	1.51619	1.20078	beta-arrestin-1-like isoform X1	mRNA	BgChr_15	27941261	27962052	-	5.27539	4.21166	3.22902	15.7847	17.3166	13.0785	8.1798	14.8727	13.4198	BGLB031185
BgiM19501-RA	1.86274	1.25399	beta-N-acetyl-D-glucosaminide beta-1 4-N-acetylglucosaminyl-transferase	mRNA	BgChr_8	10542034	10562657	+	6.86348	3.60042	5.28309	24.3857	30.3077	18.4457	8.97378	22.6973	14.6976	BGLB012995
BgiM29799-RA	1.35778	1.14372	BgMFREP12.3	mRNA	BgChr_13	33257339	33265400	-	5.7458	1.23486	5.41279	12.3708	12.0124	13.2805	7.35558	10.5455	12.4691	BGLB012370
BgiM29704-RA	1.7667	1.48767	BgMFREP17.2	mRNA	BgChr_13	30928228	30942045	-	17.5757	6.58321	4.82186	55.8305	38.6908	29.2335	19.5676	32.6733	41.7505
BgiM29808-RA	2.51131	2.90474	BgMFREP22.4	mRNA	BgChr_13	33405886	33409823	+	0.396565	0	0	1.5853	0.87365	0.213831	1.08637	0.696725	1.69336
BgiM32055-RA	2.7729	3.30551	BgMsFReDn4	mRNA	BgChr_15	13916977	13921285	-	0.642678	0.165752	0	1.563	6.4395	2.5961	2.37842	5.51147	5.70937	BGLB025643
BgiM23736-RA	2.30332	4.66117	BPTI/Kunitz domain-containing protein 4-like isoform X1	mRNA	BgChr_10	15087771	15089759	+	7.56142	2.14791	2.4377	25.2911	38.598	13.7744	21.7602	170.175	178.884
BgiM29800-RA	6.50301	5.04344	C-type lectin domain family 6 member A	mRNA	BgChr_13	33293166	33296184	+	0	0	0	35.5218	35.9614	21.7296	0	0.805492	33.3422	BGLB023874
BgiM29780-RA	2.32621	2.85165	C-type lectin-related protein 1	mRNA	BgChr_13	32960169	32960683	-	2.04011	0	1.06861	6.87513	7.43595	4.22161	7.7916	6.49593	13.0451
BgiM10849-RA	1.3853	1.26384	calcium-activated chloride channel regulator 4 30 kda form	mRNA	BgChr_4	27478463	27478637	-	47.6923	13.4139	41.3795	85.1134	116.633	109.373	63.6403	123.735	98.7056
BgiM10851-RA	1.91528	1.68972	calcium-activated chloride channel regulator 4 30 kda form	mRNA	BgChr_4	27512757	27512944	-	27.7221	8.17611	29.0203	72.176	106.106	111.299	54.566	105.002	73.2316
BgiM16194-RA	3.34596	3.54521	calpain-12	mRNA	BgChr_6	39787727	39817178	+	0.957558	0	0.617793	2.33064	12.1344	6.03572	2.84953	11.5786	7.96802	BGLB024618
BgiM07859-RA	3.16074	3.18885	calpain-A	mRNA	BgChr_3	19852482	19853125	+	0	0	3.37311	12.7572	21.5336	21.9086	20.615	9.11059	28.1878
BgiM07860-RA	3.65056	3.76106	calpain-B-like isoform X10	mRNA	BgChr_3	19866571	19866779	+	0	0	2.42479	15.6936	25.6385	32.2716	20.9706	9.45163	51.328
BgiM07856-RA	4.13747	4.14081	calpain-B-like isoform X9	mRNA	BgChr_3	19801933	19802259	+	0.517597	0.276759	0.962564	10.7992	16.3827	16.4994	14.9764	5.35016	25.443
BgiM30376-RA	4.57517	4.35275	carbohydrate sulfotransferase 10-like isoform X1	mRNA	BgChr_14	9230940	9241552	-	0	0	0	17.0202	5.85098	2.383	0	15.4933	5.34291	BGLB022863
BgiM23534-RA	3.47736	2.79384	cartilage matrix protein	mRNA	BgChr_10	9776551	9790062	-	2.43131	0	0	10.3491	37.361	9.04941	7.85942	13.9522	15.3545
BgiM28934-RA	1.32734	1.31091	caspase-7	mRNA	BgChr_13	12457149	12460640	-	2.61333	8.53485	5.29876	17.2934	21.4608	17.5883	9.6092	23.7408	16.5608
BgiM29057-RA	2.03214	2.11627	cationic amino acid transporter 4	mRNA	BgChr_13	14917091	14931002	+	0.508127	0	0.280095	1.5455	2.45683	1.56435	0.723898	2.02571	2.3417	BGLB002259
BgiM31412-RA	1.86453	1.53894	cell adhesion molecule 2	mRNA	BgChr_14	33178816	33181126	-	4.13161	5.94319	3.84529	24.5235	22.0241	15.7479	9.25549	24.7326	12.852
BgiM31413-RA	2.53086	1.96912	cell surface glycoprotein MUC18	mRNA	BgChr_14	33186462	33187553	-	2.29165	2.06293	4.52068	24.5651	21.4477	21.3965	10.4834	16.4998	13.4697
BgiM17645-RA	3.91986	3.99393	cell wall protein DAN4	mRNA	BgChr_7	17451231	17463049	-	2.0422	3.69272	1.49543	71.2004	54.1526	28.515	2.3674	126.013	28.5243	BGLB034003
BgiM33496-RA	2.98099	4.13601	cell wall protein DAN4	mRNA	BgChr_16	13215143	13215788	+	1.02572	1.38309	0	6.1543	14.9589	16.1107	14.4488	25.1992	32.0837
BgiM33491-RA	5.16078	4.78118	cell wall protein DAN4	mRNA	BgChr_16	13140965	13141129	+	13.5239	18.1183	20.3	1167.98	839.255	375.748	16.7595	1226.31	476.295
BgiM33489-RA	5.53926	4.98485	cell wall protein DAN4	mRNA	BgChr_16	13122384	13122695	+	3.76667	4.2037	4.52392	380.826	257.551	58.3493	2.88291	357.049	107.556
BgiM33490-RA	5.77474	5.29727	cell wall protein DAN4	mRNA	BgChr_16	13124006	13124234	+	7.8303	11.8133	8.50627	1015.85	655.031	210.555	11.1342	1069.26	294.84
BgiM23527-RA	3.96931	4.83549	chitin binding domain containng protein	mRNA	BgChr_10	9597313	9601148	+	88.9849	1.99822	7.74889	1019.07	576.907	196.149	16.1888	2340.4	752.947
BgiM29363-RA	1.9284	1.57674	chitin synthase class 2	mRNA	BgChr_13	22830362	22841001	+	3.54224	2.18623	2.19129	14.3343	11.9249	10.4586	5.68013	11.8473	9.18668	BGLB025003
BgiM20866-RA	1.59157	1.62253	choline transporter-like protein 2	mRNA	BgChr_8	40910603	40927417	-	0.733545	1.9645	1.20694	5.8599	3.58221	6.51267	4.51736	6.31811	4.24508	BGLB032411
BgiM26361-RA	2.26536	2.56493	Collagen alpha-4(VI) chain	mRNA	BgChr_11	37238842	37248294	+	5.33042	7.31268	19.1351	68.5635	86.491	37.6943	43.5984	96.5255	86.8927	BGLB008195
BgiM29046-RA	1.07194	1.48907	cytochrome P450 2U1-like isoform X1	mRNA	BgChr_13	14640314	14641813	+	9.42342	2.60106	9.56027	17.4324	19.2164	21.5668	16.4362	32.4714	23.635	BGLB016615
BgiM27716-RA	2.71455	2.54057	D-arabinono-1 4-lactone oxidase	mRNA	BgChr_12	25667432	25679433	+	25.0245	10.0798	5.52964	104.4	167.106	57.2615	55.7093	119.195	91.1448	BGLB037332
BgiM23804-RA	1.12588	1.04975	DNA-binding protein D-ETS-4-like isoform X1	mRNA	BgChr_10	16555853	16559976	+	22.8648	19.9919	38.9455	77.6261	91.8375	56.9786	60.8645	73.4863	62.6347	BGLB000499
BgiM21880-RA	1.4505	1.28779	ecdysone-induced protein 74EF	mRNA	BgChr_9	15448994	15450211	+	8.49828	4.00756	9.47586	24.5794	33.6482	22.9886	15.243	24.2428	30.8529	BGLB014246
BgiM21190-RA	1.09476	1.15005	endonuclease-reverse transcriptase	mRNA	BgChr_8	46876537	46893915	+	2.72372	2.78089	1.19484	7.00735	5.56423	5.09859	3.89137	6.63748	6.88398	BGLB020899
BgiM18028-RA	1.66712	1.37136	engulfment and cell motility protein 1-like isoform X2	mRNA	BgChr_7	26286725	26308471	+	1.14177	3.2281	3.95788	9.37436	14.047	6.09477	4.71133	10.5351	8.08086	BGLB023712
BgiM15418-RA	3.61287	3.09489	excitatory amino acid transporter-like isoform X1	mRNA	BgChr_6	22609733	22626344	-	0.438908	0	1.22744	13.7699	4.74655	4.85104	0.692149	10.5222	3.73732	BGLB027529
BgiM14063-RA	1.11157	1.15354	eyes absent 1	mRNA	BgChr_5	42753714	42754160	+	17.7143	5.62375	10.8508	26.8502	27.7812	27.439	17.4777	30.5103	32.0005
BgiM14062-RA	1.52029	1.37868	eyes absent 4	mRNA	BgChr_5	42682791	42751958	+	8.4507	5.37199	4.28703	24.7932	26.6426	16.8203	12.5908	22.7027	22.0104	BGLB017507
BgiM03083-RA	1.12791	1.07855	FERM domain-containing protein 3-like isoform X1	mRNA	BgChr_1	73594687	73625452	+	12.5334	12.9013	19.156	39.186	44.1299	37.2083	25.1175	43.2062	42.5098	BGLB034284
BgiM12731-RA	2.70859	1.60505	ferric-chelate reductase 1	mRNA	BgChr_5	14770711	14775935	-	13.2205	4.93987	7.47746	82.5131	53.8602	53.4129	18.0776	37.3321	26.406	BGLB024986
BgiM32180-RA	1.67612	1.50561	fibropellin-1	mRNA	BgChr_15	17106544	17119306	+	2.24137	0.975719	0.928885	5.82515	6.294	2.92542	3.69643	3.24103	4.69565	BGLB001702
BgiM28349-RA	6.35005	5.9539	fibropellin-1	mRNA	BgChr_12	39206447	39233647	-	2.79322	3.99776	2.25028	549.628	341.324	119.893	6.32755	589.094	147.891	BGLB008968
BgiM32287-RA	1.22945	1.32783	filamin-C-like isoform X2	mRNA	BgChr_15	19952708	19977054	-	19.2942	15.4974	27.3444	61.6784	73.2815	50.0318	37.918	84.0835	64.0877	BGLB001688
BgiM26348-RA	1.57707	1.43559	flocculation protein FLO11	mRNA	BgChr_11	37031225	37036014	-	0.757179	0.200705	0.686731	1.51323	2.75723	2.06629	1.85176	2.13414	1.63073	BGLB034606
BgiM11917-RA	1.93037	1.98587	flocculation protein FLO11	mRNA	BgChr_4	53419435	53434106	-	0.81507	0.36842	0.750518	2.99864	3.2505	3.53855	1.63421	4.76312	3.0311	BGLB017108
BgiM11541-RA	1.25853	1.47817	FMRFamide receptor	mRNA	BgChr_4	45079112	45080614	-	1.99194	0.384436	1.6095	4.50778	4.86388	2.24376	2.64208	4.45239	5.7239	BGLB031226
BgiM10490-RA	1.26219	1.35691	forkhead box protein P1	mRNA	BgChr_4	19206916	19234763	-	2.2659	1.27822	2.35326	5.65918	6.96265	5.38212	5.24263	6.37423	6.34364	BGLB010438
BgiM08329-RA	1.27802	1.38188	galectin-4	mRNA	BgChr_3	28652664	28655811	+	38.1382	20.0508	61.6455	113.684	123.315	119.534	70.035	126.296	149.225
BgiM02844-RA	1.35874	1.46955	gastric intrinsic factor-like isoform X1	mRNA	BgChr_1	68364461	68370252	-	27.5018	15.398	45.2056	77.4751	103.951	85.8215	58.5033	123.066	92.3706
BgiM34003-RA	1.34422	1.45371	GIMAP	mRNA	BgChr_16	27464773	27473404	-	4.00908	2.06876	7.66114	15.1107	16.7787	11.7896	11.9102	16.502	16.0702	BGLB018885
BgiM07787-RA	3.95703	3.67094	glutamate carboxypeptidase 2	mRNA	BgChr_3	18413102	18443912	+	1.46198	0.63647	0.638434	34.5206	13.3148	7.84556	0.752325	31.1249	11.0897	BGLB032857
BgiM22349-RA	2.26978	2.02119	glutamate receptor ionotropic kainate 1-like isoform X2	mRNA	BgChr_9	27544757	27572030	+	1.07338	0	0	3.90073	3.17119	2.16329	1.37082	3.45661	2.27064	BGLB035613
BgiM35133-RA	1.74237	2.59959	glutaminase kidney isoform mitochondrial	mRNA	BgChr_17	21614904	21639716	-	6.41422	2.91026	5.81571	20.685	24.0409	17.9611	22.465	31.9659	51.865	BGLB011601
BgiM11277-RA	1.23768	1.52507	glycerate kinase	mRNA	BgChr_4	37758423	37764029	-	6.02831	4.13851	9.85217	17.7604	20.9598	20.4809	14.7557	26.6322	28.4811	BGLB000818
BgiM04394-RA	1.63485	2.02905	guanylate cyclase 32E	mRNA	BgChr_2	11522223	11538284	-	1.06203	0.968983	0	2.83294	3.90542	1.91899	2.48189	4.60394	2.77944	BGLB017088
BgiM00334-RA	1.46165	1.29923	hematopoietically-expressed homeobox protein hhex-like isoform X2	mRNA	BgChr_1	8418664	8431962	+	3.1618	1.18788	0.634341	4.84176	5.404	3.7843	3.4292	4.11887	4.56316	BGLB006195
BgiM17861-RA	1.81833	1.78759	homeobox protein caupolican	mRNA	BgChr_7	22221245	22230681	-	1.275	0.273089	2.12707	4.8648	6.28272	3.53829	2.64519	5.61634	5.52896	BGLB003122
BgiM08442-RA	1.68248	2.02932	homeobox protein goosecoid	mRNA	BgChr_3	31237324	31237755	-	2.08094	0.212714	0.37576	4.24969	5.48862	5.99748	4.91789	6.6956	6.1734
BgiM08334-RA	2.57373	2.08714	homeobox protein Meis2	mRNA	BgChr_3	28824876	28883143	-	3.02891	0	3.292	11.2705	16.7991	15.7507	5.54934	8.77126	10.9803
BgiM07672-RA	3.17193	2.76295	homeobox protein six1	mRNA	BgChr_3	16110253	16121643	-	1.9443	0	0	15.8064	10.7803	5.87104	2.61388	11.9963	8.34837	BGLB010465
BgiM02976-RA	1.93215	2.57151	homeobox protein slou	mRNA	BgChr_1	70866287	70881817	-	0.320015	0	0.226271	1.20453	1.4808	0.52127	1.0421	1.40414	2.2818	BGLB004491
BgiM23325-RA	1.508	1.33856	inactive ubiquitin thioesterase FAM105A	mRNA	BgChr_10	3617352	3647351	-	2.20527	1.40203	1.5089	6.8227	5.48225	4.73574	2.98383	6.14198	5.32239	BGLB017889
BgiM17368-RA	1.56477	1.36365	inositol 1 4 5-trisphosphate receptor type 2	mRNA	BgChr_7	11070109	11122169	+	2.56915	1.43958	3.68649	9.54513	11.7627	7.69915	4.74579	10.1902	8.37236	BGLB031859
BgiM17647-RA	6.31306	5.97587	integumentary mucin C.1	mRNA	BgChr_7	17495496	17497626	-	0	0	0	13.0318	16.8565	4.71454	0	26.1364	3.39222
BgiM32787-RA	1.73447	1.76189	kelch-like protein 40	mRNA	BgChr_15	30286888	30288543	+	1.25444	0.986218	1.84453	6.20275	5.37167	7.36011	3.32718	8.08455	6.86613	BGLB036806
BgiM13806-RA	1.27633	1.05238	Krueppel-like factor 5	mRNA	BgChr_5	37171182	37174045	+	16.4565	13.3402	20.8718	51.0612	64.2642	37.9359	33.6677	50.8191	40.7187	BGLB007176
BgiM07803-RA	1.28552	1.0075	kynurenine 3-monooxygenase	mRNA	BgChr_3	18898708	18904527	+	6.03838	7.39243	4.27506	20.7006	14.8259	19.576	10.7618	16.7031	13.6807	BGLB003295
BgiM11131-RA	1.31011	1.21341	laccase-3-like isoform X1	mRNA	BgChr_4	34242327	34255532	-	6.80021	3.98072	3.6883	14.5951	16.3208	9.98635	8.16591	12.2387	15.8789	BGLB037566
BgiM00795-RA	1.2695	1.34344	laminin subunit alpha	mRNA	BgChr_1	18810424	18850712	-	2.37136	1.72197	1.95629	7.68422	6.46345	3.83386	3.47124	8.69794	6.3621	BGLB010367
BgiM10942-RA	1.48726	1.42451	lateral signaling target protein 2	mRNA	BgChr_4	30287372	30295763	-	3.1487	1.0468	4.46466	9.98428	11.1853	9.96235	6.63964	11.3758	9.30642	BGLB037327
BgiM10059-RA	1.15879	1.04417	leucine-rich repeat serine/threonine-protein kinase 2-like isoform X1	mRNA	BgChr_4	9567725	9609067	-	1.2633	1.56347	1.5437	4.78649	4.323	3.06145	2.53839	4.5344	3.17285	BGLB034647
BgiM22917-RA	1.41832	1.16438	leucine-rich repeat-containing protein 24	mRNA	BgChr_9	41926768	41929288	+	2.72364	3.77642	2.95594	9.50254	11.3037	9.81943	6.48035	10.6942	8.0414	BGLB017648
BgiM27038-RA	1.37609	1.27705	leucine-rich repeat-containing protein 74B-like isoform X3	mRNA	BgChr_12	9044230	9060772	+	2.76821	1.85457	4.40806	7.95167	12.7128	9.55608	6.00872	13.8675	8.35418	BGLB020025
BgiM35267-RA	1.54065	1.2295	leukocyte elastase inhibitor C	mRNA	BgChr_17	24156186	24175997	+	2.65173	0.653681	1.49207	7.56607	6.57981	3.16346	2.81195	4.34549	4.72666	BGLB002079
lncRNA31	1.82086	2.78225	lncRNA31	lncRNA	BgChr_1	9952932	9953422	+
lncRNA711	1.96508	1.53778	lncRNA711	lncRNA	BgChr_14	27160665	27160865	-
lncRNA840	5.67341	5.24909	lncRNA840	lncRNA	BgChr_16	13104784	13105022	+
BgiM13764-RA	6.47259	4.27244	low-density lipoprotein receptor	mRNA	BgChr_5	36260134	36263360	-	0	0	1.73885	88.0873	94.1754	92.2987	8.53862	4.81793	42.6802
BgiM01133-RA	1.6501	1.83759	melanopsin-like isoform X2	mRNA	BgChr_1	26475393	26502740	-	0.383154	0.820567	0	4.36175	2.34783	1.58835	1.85094	4.70147	2.80097	BGLB003533
BgiM31728-RA	1.43832	1.47353	metabotropic glutamate receptor 4	mRNA	BgChr_15	4565960	4575832	-	1.13443	1.18868	1.7621	5.08791	6.67517	3.155	2.71076	5.21958	6.58757	BGLB010578
BgiM13403-RA	1.48036	1.54547	methyltransferase-like protein 24	mRNA	BgChr_5	28271234	28286409	+	8.44072	2.64214	6.25473	26.5532	17.7726	16.4716	10.7324	26.1717	22.6561	BGLB026814
BgiM22654-RA	2.77904	2.13269	MetK 1 protein	mRNA	BgChr_9	35490268	35502900	+	1.60885	0.788925	1.70508	15.4109	11.014	12.7481	7.42879	9.81867	7.84356	BGLB032173
BgiM25936-RA	1.77341	1.64521	mucin-22	mRNA	BgChr_11	25787748	25809801	+	0.349432	0.451593	0.244438	2.02893	1.25684	1.14471	0.749827	1.7197	1.06225	BGLB024435
BgiM26272-RA	3.07788	2.44137	mucin-4	mRNA	BgChr_11	35587928	35627019	+	1.87049	1.16079	1.38583	15.7804	18.0267	14.484	3.63633	13.12	12.2002	BGLB016583
BgiM26194-RA	1.31758	1.3899	mucin-5AC	mRNA	BgChr_11	33324502	33326265	-	5.21475	3.05061	8.61647	15.267	17.7486	17.8435	9.35443	21.9136	17.4126	BGLB009787
BgiM26428-RA	1.71564	1.75861	mucin-like protein	mRNA	BgChr_11	38548094	38606894	+	8.35562	4.01435	9.4822	26.1092	41.7731	26.3005	18.1841	45.2607	27.7889	BGLB023325
BgiM09123-RA	4.47838	2.35586	multicystatin-like isoform X2	mRNA	BgChr_3	45870560	45883625	-	5.67854	6.36998	12.8303	456.944	94.253	171.354	19.652	80.0882	51.3507
BgiM29959-RA	1.65203	1.30182	multidrug resistance-associated protein 1	mRNA	BgChr_13	36723819	36766935	-	0.732713	0.896363	0.662279	4.68301	2.58528	2.09399	1.57571	2.15391	2.78145
BgiM22908-RA	1.4151	1.4781	multidrug resistance-associated protein 4	mRNA	BgChr_9	41676661	41684747	-	1.67661	1.59164	0	3.14243	6.253	4.43942	3.95979	5.84105	4.31001	BGLB037875
BgiM21304-RA	1.4583	1.14984	multidrug resistance-associated protein 5	mRNA	BgChr_9	2055127	2078603	-	2.45652	1.00759	1.4994	6.04794	5.67065	6.11503	3.04418	6.06731	4.33202	BGLB009308
BgiM25935-RA	2.81381	2.6675	multiple epidermal growth factor-like domains 10	mRNA	BgChr_11	25704771	25749895	-	2.16931	1.26491	1.40148	15.8479	18.8965	9.72063	5.22493	16.5511	15.7025	BGLB004334
BgiM26273-RA	2.64744	2.2659	multiple epidermal growth factor-like domains protein 11	mRNA	BgChr_11	35633290	35635015	+	15.7174	6.81865	8.61652	86.8776	91.7753	69.1583	31.186	77.2805	68.3405
BgiM26274-RA	2.17632	1.81696	multiple epidermal growth factor-like domains protein 6	mRNA	BgChr_11	35643056	35644023	+	20.0148	5.21198	28.1703	98.6471	95.2477	107.995	33.1358	91.0405	92.6228
BgiM36218-RA	1.91954	2.33527	multiple epidermal growth factor-like domains protein 6	mRNA	BgChr_18	18002065	18031801	-	0.853856	0.61745	1.36546	4.02813	5.02193	4.37378	3.18566	8.61869	5.34845	BGLB022885
BgiM36471-RA	1.72942	1.0187	NA	mRNA	BgChr_18	22868022	22868537	-	7.30493	7.30951	15.3558	37.5177	42.4671	26.9102	21.6268	25.2473	27.3855
BgiM28594-RA	1.2003	1.03305	NA	mRNA	BgChr_13	4317441	4326640	+	7.31537	6.0563	9.61642	20.8738	21.1634	19.0689	12.7368	20.8034	17.1595	BGLB039408
BgiM33393-RA	1.08946	1.03672	NA	mRNA	BgChr_16	10481871	10499429	-	2.40044	3.4049	4.20373	9.79059	8.87821	8.97524	5.78552	10.1159	9.52035	BGLB030510
BgiM21540-RA	1.25422	1.04468	NA	mRNA	BgChr_9	7541602	7569806	+	7.36274	7.23262	8.08593	26.1427	30.8827	17.6025	12.9501	27.5347	19.4795	BGLB000186
BgiM35207-RA	1.03338	1.05958	NA	mRNA	BgChr_17	23010267	23013307	-	56.4208	43.1271	85.6492	170.375	167.028	157.482	101.031	202.039	171.21	BGLB038896
BgiM26148-RA	1.14965	1.07897	NA	mRNA	BgChr_11	32041521	32069966	-	1.93652	1.60561	2.68614	4.9577	6.35577	6.45906	3.51508	6.83673	5.41922	BGLB001273
BgiM19671-RA	1.48424	1.0903	NA	mRNA	BgChr_8	15306093	15348726	+	20.9283	31.8045	29.0547	94.6959	117.048	76.3669	50.9288	66.9049	86.2664	BGLB016586
BgiM14809-RA	1.41145	1.10606	NA	mRNA	BgChr_6	6498774	6522570	-	3.52448	2.98088	4.26891	13.0537	15.4688	8.62923	6.59123	12.0767	9.63228	BGLB032795
BgiM12650-RA	1.22919	1.14629	NA	mRNA	BgChr_5	13057110	13077943	-	2.57792	1.96538	2.40709	6.28214	7.38589	6.2963	4.5817	8.23084	4.56862	BGLB025067
BgiM33943-RA	1.4321	1.15654	NA	mRNA	BgChr_16	26118406	26119861	-	7.09645	6.75356	13.2762	29.1826	34.9759	28.6827	15.3765	33.5082	23.2281	BGLB026182
BgiM02832-RA	1.01723	1.1643	NA	mRNA	BgChr_1	68049674	68052199	-	6.4873	2.13031	10.5525	17.3862	14.4194	15.7932	11.2276	16.1732	18.6423
BgiM06464-RA	1.25979	1.16463	NA	mRNA	BgChr_2	58212654	58216840	-	2.48142	1.76391	4.51654	9.49687	11.8715	7.13898	5.76441	11.2156	6.75906	BGLB034547
BgiM13911-RA	1.29214	1.16864	NA	mRNA	BgChr_5	39097214	39101227	+	4.86066	3.58861	5.48275	12.9937	15.8933	13.7233	7.65663	18.0268	12.5869	BGLB022685
BgiM36006-RA	1.90016	1.1821	NA	mRNA	BgChr_18	12546972	12547150	-	10.7423	4.34416	12.0767	39.6119	24.6034	39.4975	12.3174	20.1722	23.4993
BgiM31861-RA	1.3491	1.18808	NA	mRNA	BgChr_15	8284724	8285530	+	3.2469	3.9026	8.15884	15.1441	20.3518	10.948	9.66095	16.9766	12.4985	BGLB022576
BgiM29975-RA	1.24211	1.18931	NA	mRNA	BgChr_13	36962393	36962882	-	7.28169	11.027	4.35293	21.6724	24.8808	12.0802	14.9545	19.6954	20.1544
BgiM20903-RA	1.33656	1.20139	NA	mRNA	BgChr_8	41810198	41813543	+	6.25587	4.34632	7.47788	19.7195	23.2863	14.812	9.78503	20.2763	17.7509
BgiM16042-RA	1.27829	1.21274	NA	mRNA	BgChr_6	36443076	36446301	-	1.42359	1.14824	1.74719	5.2302	4.52857	3.64731	2.10372	4.91834	4.82461	BGLB034803
BgiM15853-RA	1.41315	1.22627	NA	mRNA	BgChr_6	32286583	32317868	-	2.82997	2.41427	3.11007	9.67193	10.246	7.81103	5.21583	9.91651	8.25481	BGLB032578
BgiM27364-RA	1.47483	1.2319	NA	mRNA	BgChr_12	17061945	17062930	-	8.83567	3.21264	3.92425	28.3536	21.1628	12.37	14.2684	15.6206	18.1539
BgiM12359-RA	1.35618	1.26267	NA	mRNA	BgChr_5	6731754	6755208	-	1.99637	2.79519	4.25204	9.97576	10.5364	9.21349	5.43683	12.1418	9.64096	BGLB021771
BgiM31275-RA	1.38587	1.27298	NA	mRNA	BgChr_14	30366586	30367224	-	63.1437	31.8412	97.368	180.941	270.139	153.089	122.077	184.952	220.773	BGLB025880
BgiM31139-RA	1.44527	1.29732	NA	mRNA	BgChr_14	27527746	27530406	+	2.49396	1.62152	5.86342	12.1451	15.2647	12.093	9.64652	10.6137	12.4081	BGLB022373
BgiM31399-RA	1.57178	1.29866	NA	mRNA	BgChr_14	32979213	32993820	+	0.728206	0.679139	2.45624	5.5981	7.25957	4.83095	2.8714	5.99608	3.86525	BGLB023551
BgiM31210-RA	1.47365	1.33747	NA	mRNA	BgChr_14	28725373	28725669	-	13.0373	6.01459	3.62595	24.1762	32.7031	13.0277	12.2642	25.9505	18.4988
BgiM35011-RA	1.50682	1.33899	NA	mRNA	BgChr_17	18660176	18664824	+	14.3236	9.9436	15.8077	44.2961	52.6173	46.0626	26.0574	53.1638	38.3754
BgiM31211-RA	1.66014	1.35643	NA	mRNA	BgChr_14	28727506	28734854	-	3.95035	3.32012	3.23076	13.8521	18.1409	10.4243	6.1509	15.9272	12.201
BgiM02422-RA	1.06728	1.35783	NA	mRNA	BgChr_1	57440092	57448001	-	1.29391	2.98466	3.40256	7.64508	6.29222	4.87771	5.82667	7.45403	8.84627	BGLB026238
BgiM20696-RA	1.74126	1.37074	NA	mRNA	BgChr_8	37016015	37022100	+	2.32071	1.26608	1.82102	6.70321	6.66803	7.46923	3.3191	6.64461	5.87092	BGLB016617
BgiM01099-RA	1.85395	1.39903	NA	mRNA	BgChr_1	25809345	25810449	+	14.8413	42.7985	86.838	197.168	228.228	149.027	96.6557	167.243	109.325
BgiM31870-RA	1.39883	1.40589	NA	mRNA	BgChr_15	8494060	8503364	+	26.3771	12.8308	27.8649	73.9531	88.0038	69.447	40.5184	91.6668	85.3998	BGLB027185
BgiM14681-RA	1.51392	1.42581	NA	mRNA	BgChr_6	3287637	3338361	+	83.9264	44.3413	117.43	221.832	309.088	336.606	204.63	316.532	255.769	BGLB030773
BgiM13569-RA	1.14663	1.44182	NA	mRNA	BgChr_5	32001135	32001953	+	3.97333	2.67072	5.07109	10.8178	15.4527	10.7333	7.46993	17.0381	16.8907	BGLB037569
BgiM01619-RA	2.093	1.45771	NA	mRNA	BgChr_1	38250990	38264919	-	0	1.41629	1.45734	9.24468	8.92184	4.49057	2.57986	4.69184	4.86154	BGLB037395
BgiM12261-RA	1.74756	1.4836	NA	mRNA	BgChr_5	4920966	4925745	-	4.0919	1.74971	3.70771	14.1836	13.5013	11.9116	6.14864	15.3524	10.2017	BGLB035462
BgiM30264-RA	1.79602	1.4845	NA	mRNA	BgChr_14	6589815	6590058	-	11.3146	10.0429	6.79071	48.9638	53.7837	40.3128	25.1098	49.6028	33.5021
BgiM36008-RA	1.99504	1.51932	NA	mRNA	BgChr_18	12566285	12567254	-	9.43728	3.35594	1.91135	32.2154	28.164	26.9931	10.2464	17.8815	25.3327
BgiM35149-RA	2.16762	1.65519	NA	mRNA	BgChr_17	21895326	21898512	-	0.969342	0.90163	1.47918	6.00335	6.81644	4.85377	1.53379	4.97469	4.52269	BGLB023410
BgiM28636-RA	1.89158	1.66558	NA	mRNA	BgChr_13	5485818	5493408	+	2.82442	2.39432	0.707004	12.4639	10.2746	5.72319	4.24077	10.8119	7.3005	BGLB008942
BgiM21191-RA	2.0743	1.67699	NA	mRNA	BgChr_8	46901969	46903391	-	2.74696	3.10855	2.9982	20.7358	14.6602	10.5492	5.75732	17.0351	12.1805
BgiM31869-RA	1.74378	1.70434	NA	mRNA	BgChr_15	8488199	8489799	+	9.3192	8.14096	21.0674	50.2299	64.4926	48.6763	27.6988	68.5902	49.886	BGLB027185
BgiM04656-RA	1.86983	1.71372	NA	mRNA	BgChr_2	18424014	18436144	-	5.91206	3.81547	6.22698	23.7269	32.2899	20.3485	11.3701	31.1308	22.8766	BGLB037343
BgiM23550-RA	1.72363	1.72622	NA	mRNA	BgChr_10	10326182	10326575	-	2.36972	4.47212	8.14928	18.0393	33.6566	14.5656	12.5137	31.2372	31.1565
BgiM05820-RA	1.32095	1.79313	NA	mRNA	BgChr_2	45603963	45604175	+	1.74667	4.58874	6.7567	7.05598	14.4297	13.7448	9.12277	15.8334	18.0143
BgiM34411-RA	2.22474	1.82524	NA	mRNA	BgChr_17	4981352	4981838	+	0.639352	0.340215	5.67055	9.02213	18.7994	10.1002	3.78245	13.871	8.86036
BgiM08748-RA	1.68415	1.83695	NA	mRNA	BgChr_3	38002443	38004547	-	7.70663	1.1041	5.37627	25.2117	19.9762	14.1631	10.4742	23.4327	24.8193
BgiM00352-RA	1.47092	1.84339	NA	mRNA	BgChr_1	9026714	9042884	+	2.38957	1.73616	2.3673	7.57199	9.97916	6.48112	6.02033	10.256	12.0419	BGLB020968
BgiM16636-RA	1.78394	1.86505	NA	mRNA	BgChr_6	48916186	48917112	+	2.09109	0.531691	3.36342	7.37796	9.52416	6.53021	6.47134	10.2429	7.49455	BGLB036743
BgiM09154-RA	1.80902	1.87037	NA	mRNA	BgChr_3	46506785	46510902	+	0.364492	0.344631	0.292913	2.04172	2.28599	0.988305	1.05494	1.2773	2.28118	BGLB021478
BgiM29513-RA	2.00613	2.01362	NA	mRNA	BgChr_13	26719913	26720895	-	0	0	1.07183	4.95449	5.07357	3.07256	2.05075	5.17712	5.69781
BgiM36009-RA	2.96847	2.05766	NA	mRNA	BgChr_18	12569552	12596810	-	4.28094	1.7206	3.50426	33.6455	24.3101	32.1622	8.61779	13.2202	22.6551	BGLB028808
BgiM10305-RA	1.8529	2.0909	NA	mRNA	BgChr_4	15474637	15481479	+	9.97729	0	0	16.929	25.9319	16.5337	16.667	22.2189	30.1252
BgiM24371-RA	2.24508	2.15028	NA	mRNA	BgChr_10	30183418	30183855	-	3.92623	2.84184	4.5061	14.1619	28.036	15.9995	10.4173	23.2747	15.246
BgiM30820-RA	2.38601	2.23222	NA	mRNA	BgChr_14	20214382	20219288	+	0.235436	0.357947	0	2.12996	3.64549	0.810287	0.901216	1.96567	2.1393	BGLB036146
BgiM23728-RA	2.43643	2.24936	NA	mRNA	BgChr_10	14910381	14913492	+	0.727098	1.20473	2.01933	9.99281	11.2147	4.39117	2.91013	11.4961	7.35204
BgiM08799-RA	2.12757	2.28849	NA	mRNA	BgChr_3	39245466	39245876	+	16.2316	2.96416	16.4293	69.3416	81.1862	46.0721	43.5165	105.912	56.6861
BgiM03059-RA	2.00868	2.30661	NA	mRNA	BgChr_1	73090617	73090934	+	0	0	0	0	0	5.5849	8.3862	11.1862	0
BgiM20782-RA	2.00067	2.30712	NA	mRNA	BgChr_8	38937295	38938214	-	5.04289	1.77186	2.81147	19.5661	23.1009	17.6188	11.4826	23.4524	35.1394	BGLB032012
BgiM33352-RA	2.10799	2.4298	NA	mRNA	BgChr_16	9547170	9551256	-	2.88361	0.772446	2.39542	11.5975	15.0107	4.66205	6.24221	16.4723	11.9074
BgiM22707-RA	2.52675	2.44399	NA	mRNA	BgChr_9	36875950	36889520	-	10.6813	5.87191	6.59665	86.4145	47.7419	34.0084	18.681	62.9751	78.7937
BgiM10665-RA	2.8706	2.4895	NA	mRNA	BgChr_4	23458039	23463332	-	0.943133	0	0.98873	8.80235	5.72309	8.85611	2.4359	9.28447	5.73277	BGLB034077
BgiM13628-RA	2.53633	2.55601	NA	mRNA	BgChr_5	33258805	33258994	-	1.70599	0.608219	1.03148	12.1326	10.7477	6.14607	4.7184	9.82614	12.8929
BgiM14200-RA	2.82397	2.58244	NA	mRNA	BgChr_5	46132690	46133733	-	9.33114	1.28828	5.53874	56.4062	58.9825	36.4833	14.4842	52.1068	53.6002	BGLB028340
BgiM14201-RA	2.56345	2.61904	NA	mRNA	BgChr_5	46133867	46136207	-	6.05295	0.60144	5.9624	35.685	42.0677	23.5659	11.9166	36.3361	47.008
BgiM20783-RA	2.37687	2.62221	NA	mRNA	BgChr_8	38948191	38948566	-	3.50348	1.83296	4.18035	17.1105	27.2002	13.1393	10.2924	19.2756	32.7785
BgiM10357-RA	2.73237	2.69452	NA	mRNA	BgChr_4	16588046	16588328	+	2.62252	0	4.25916	10.9441	14.6076	17.0425	9.38889	20.9871	15.5819
BgiM26289-RA	3.6047	3.73526	NA	mRNA	BgChr_11	35852062	35853606	-	1.55939	0	0.691706	16.1706	10.5198	16.1937	3.10386	17.0027	25.3314	BGLB018528
BgiM26277-RA	3.27311	3.86268	NA	mRNA	BgChr_11	35667080	35677247	-	4.22423	0.387198	1.78849	40.391	21.1427	17.0022	8.90107	59.8392	42.0161	BGLB024392
BgiM18802-RA	6.8567	3.9208	NA	mRNA	BgChr_7	44909729	44909920	+	9.79666	0	4.95934	567.582	781.365	1015.76	62.5663	0	218.27
BgiM33807-RA	4.07203	3.93449	NA	mRNA	BgChr_16	22703437	22712094	-	10.0155	5.81049	5.01187	240.076	173.469	74.5767	8.16519	324.779	91.4188	BGLB028867
BgiM29050-RA	3.97117	3.98866	NA	mRNA	BgChr_13	14682486	14684101	+	0.565217	0	0	24.4894	7.50814	7.27097	0.565745	27.7882	8.15161
BgiM12127-RA	3.11329	4.05664	NA	mRNA	BgChr_5	2358062	2358225	+	11.0214	1.08668	17.1928	207.817	33.9651	132.048	56.7146	334.419	365.155
BgiM29026-RA	3.74751	4.06897	NA	mRNA	BgChr_13	14293304	14294082	+	0	0	0	3.10138	2.23655	2.3384	0.719272	3.37002	5.89941
BgiM11894-RA	2.86535	4.12673	NA	mRNA	BgChr_4	53055291	53055842	+	1.74559	0	0	5.86407	10.9875	11.8345	23.208	7.29829	36.0281
BgiM19297-RA	4.91614	4.55549	NA	mRNA	BgChr_8	6124814	6126578	+	2.85385	3.57359	0	113.397	112.094	66.6561	4.48849	164.036	45.2785
BgiM21563-RA	5.498	5.47778	NA	mRNA	BgChr_9	8178922	8186731	-	0	0	0	5.6419	7.60912	0.831235	0	13.8906	0.778264	BGLB032229
BgiM26747-RA	5.16857	6.02946	NA	mRNA	BgChr_12	2356180	2359709	-	0.845333	0	0	34.7979	6.19124	1.28936	13.6254	50.9201	4.30236	BGLB034416
BgiM04847-RA	1.34558	1.30477	NACHT and WD repeat domain-containing protein 1	mRNA	BgChr_2	23159534	23169546	+	0.731228	1.189	1.36136	2.67552	4.25014	3.33771	1.9948	3.82266	3.34646	BGLB012869
BgiM02117-RA	1.29213	1.23688	natural resistance-associated macrophage protein 2-like isoform X2	mRNA	BgChr_1	50130214	50158259	-	8.69703	7.66648	13.3121	34.2245	22.1903	25.6638	13.8775	33.6402	28.5036	BGLB008747
BgiM20636-RA	1.14749	1.09685	neural proliferation differentiation and control protein 1-like isoform X1	mRNA	BgChr_8	35860815	35876027	+	42.6523	28.2453	47.7218	98.1009	130.445	103.078	69.1276	124.237	96.8468	BGLB030569
BgiM10589-RA	3.18091	2.91195	neuroglian	mRNA	BgChr_4	21610348	21613457	-	2.70256	0	7.56599	18.5744	24.3746	14.8231	9.38844	22.0151	12.4761	BGLB033104
BgiM07769-RA	1.44129	1.20604	neuronal PAS domain-containing protein 4	mRNA	BgChr_3	18017638	18045697	-	8.48191	11.6653	16.4109	40.8542	45.0017	38.2413	23.1756	39.2759	39.5443	BGLB022419
BgiM17188-RA	1.79901	1.64993	NFX1-type zinc finger-containing protein 1	mRNA	BgChr_7	7196146	7200606	+	0.604907	0.132645	0.915031	2.74738	2.72694	2.10127	1.17278	3.00248	2.17267
BgiM34543-RA	1.75633	1.39818	otopetrin-2	mRNA	BgChr_17	8248147	8256559	+	0.879481	1.44608	1.49094	7.4771	4.94201	3.89525	2.03348	4.385	5.79052	BGLB026450
BgiM35341-RA	5.12833	3.26968	ovulation prohormone	mRNA	BgChr_17	25500763	25501455	-	3.1474	0	0	62.8138	62.2272	30.0525	1.79994	9.64181	26.078
BgiM09106-RA	1.17635	1.09749	papilin	mRNA	BgChr_3	45591326	45628354	-	10.7824	5.91279	7.60296	28.7553	24.1153	17.3138	12.7055	23.269	25.9321	BGLB016747
BgiM28919-RA	1.06537	1.07007	patched domain-containing protein 2	mRNA	BgChr_13	12101544	12116239	-	4.27737	3.12197	5.93695	13.9425	14.9258	11.4319	5.97792	15.9416	11.2654	BGLB033751
BgiM28196-RA	1.39327	1.06913	phosphoenolpyruvate phosphomutase	mRNA	BgChr_12	36440088	36455413	-	6.60522	4.15289	6.53129	19.8606	21.133	14.0716	10.4007	20.1495	14.9977	BGLB012166
BgiM29648-RA	1.09909	1.19548	phospholipid scramblase 2	mRNA	BgChr_13	29698201	29702764	-	43.6661	36.1017	59.1632	127.257	151.805	114.518	73.3597	169.872	142.943
BgiM32139-RA	1.07295	1.36985	Polycystic kidney disease protein 1-like 3	mRNA	BgChr_15	16116187	16136847	+	2.88067	2.1541	5.0041	9.69825	9.26779	7.95401	6.11579	15.1589	10.4664	BGLB033576
BgiM33124-RA	4.75851	4.88576	polypeptide N-acetylgalactosaminyltransferase 5	mRNA	BgChr_16	3920402	3939326	-	0	0	0	6.79098	6.33087	4.87634	0.389494	12.066	6.73022	BGLB010525
BgiM34225-RA	1.17485	1.09398	potassium channel sub T member 1	mRNA	BgChr_17	543351	547518	-	10.5149	5.63314	11.326	30.4688	21.1646	23.0222	13.0344	29.9505	18.2886
BgiM33738-RA	1.0553	1.39486	prolyl 4-hydroxylase subunit alpha-2	mRNA	BgChr_16	20542556	20546733	-	9.15255	4.88901	3.8169	19.6045	18.6249	10.6139	18.035	17.3771	22.7188	BGLB035103
BgiM02853-RA	1.33645	1.35353	prominin-1	mRNA	BgChr_1	68528530	68559960	-	17.6506	7.90071	15.6225	45.4932	51.774	34.1363	29.7182	57.8808	36.9963	BGLB038949
BgiM11479-RA	1.37793	1.71568	prostaglandin reductase 1	mRNA	BgChr_4	43485613	43511299	+	2.07036	1.84629	2.85392	6.22483	7.58979	9.68874	4.31264	10.3288	11.4976	BGLB036378
BgiM32541-RA	1.79322	1.51863	protein FAM43A	mRNA	BgChr_15	25159457	25160638	+	5.49808	2.52547	6.30561	20.1507	20.9238	17.6573	9.82345	18.3749	18.3683	BGLB009350
BgiM25172-RA	1.16268	1.06846	Protein tanc2	mRNA	BgChr_11	4878266	4901686	-	4.02258	3.94161	4.96157	14.8621	12.3387	9.79734	8.59544	13.1458	10.947	BGLB016837
BgiM22825-RA	1.63072	2.03686	protocadherin beta-14	mRNA	BgChr_9	39804232	39828869	-	0.328103	0	0.152608	0.778536	0.861583	0.468398	0.53351	1.16991	1.05741	BGLB000127
BgiM00386-RA	1.076	1.52325	ras-interacting protein RIP3	mRNA	BgChr_1	9938746	9939523	+	7.74767	2.82936	10.0126	15.5797	18.9405	22.7056	14.8673	32.0511	27.5715	BGLB022260
BgiM24137-RA	1.52871	1.87022	receptor-type guanylate cyclase gcy-28	mRNA	BgChr_10	23041514	23055525	-	0.795053	1.2516	2.75885	3.98606	4.38485	7.78004	3.96277	7.85892	8.65563	BGLB038919
BgiM08912-RA	1.24373	1.02067	ribosomal protein S6 kinase alpha-5	mRNA	BgChr_3	41524591	41533683	+	3.71042	3.72965	5.32185	12.4391	13.7454	9.92293	7.54823	12.5304	9.62884	BGLB011850
BgiM02592-RA	1.92721	1.48126	SCO-spondin	mRNA	BgChr_1	62190400	62281841	-	27.1922	8.31495	11.6952	88.7949	88.9164	44.5981	31.6966	65.9145	45.7886	BGLB009133
BgiM26965-RA	1.55855	1.39477	serine/arginine repetitive matrix protein 2	mRNA	BgChr_12	7057734	7063468	+	0.701773	1.07987	1.03109	2.67655	4.71497	2.80285	1.89261	3.78115	3.04662	BGLB017694
BgiM10337-RA	1.8072	1.31051	serine/threonine-protein kinase PAK 3	mRNA	BgChr_4	16145269	16152328	-	8.59743	2.95091	9.45742	29.3963	38.4738	24.8058	18.1555	18.3053	23.5492	BGLB018276
BgiM16128-RA	1.74223	1.16462	SH3 and multiple ankyrin repeat domains protein 1-like isoform X3	mRNA	BgChr_6	38359869	38384171	-	4.00779	3.07451	2.64667	15.809	16.1164	9.92303	6.14247	11.5291	8.7496	BGLB040211
BgiM29134-RA	5.10916	4.04038	sialin-like isoform X2	mRNA	BgChr_13	17094898	17095708	-	0	0	0	32.4782	8.75624	2.59682	0	18.2324	3.2938
BgiM03768-RA	1.29136	1.58458	sideroflexin-1	mRNA	BgChr_1	87976900	87982290	-	25.8553	20.9927	27.2432	79.4604	80.9653	67.6859	61.8876	84.476	111.905	BGLB005935
BgiM15480-RA	2.84539	2.99281	single-minded 1	mRNA	BgChr_6	24232232	24255646	-	0	0.202147	0	2.29666	1.20088	1.00283	0.604492	2.5214	1.388	BGLB016877
BgiM16312-RA	1.61563	1.49803	sn1-specific diacylglycerol lipase alpha-like isoform X1	mRNA	BgChr_6	42509236	42528585	+	1.07288	1.20623	0.809928	4.20619	3.92497	2.48618	2.62293	2.8434	3.70686	BGLB037106
BgiM18893-RA	1.57028	2.009	sodium- and chloride-dependent glycine transporter 1	mRNA	BgChr_7	47122462	47154327	+	23.8135	4.59997	42.4063	74.0667	85.5474	100.188	61.8992	124.514	148.586	BGLB005584
BgiM01977-RA	3.8388	3.92808	sodium-coupled monocarboxylate transporter 1	mRNA	BgChr_1	46527128	46527906	+	0	0.273458	0	4.75459	3.6572	1.27068	0.515296	9.50818	0.84049	BGLB038821
BgiM05375-RA	3.08782	2.5018	sodium-coupled monocarboxylate transporter 2	mRNA	BgChr_2	35132348	35149800	-	1.71005	1.21031	0.763379	21.0169	9.46393	5.90254	3.59118	10.8019	8.19078	BGLB014067
BgiM28547-RA	4.5157	3.95046	sodium-dependent proline transporter-like isoform X1	mRNA	BgChr_13	3167321	3171542	-	0.974158	0	2.02955	23.0009	24.3928	33.2402	3.66225	25.3736	17.8967
BgiM22623-RA	4.10702	3.336	solute carrier family 22 member 5	mRNA	BgChr_9	34664283	34688038	-	0	0	0	6.47149	1.74506	3.53782	0.30091	5.31178	0.923908	BGLB028135
BgiM00165-RA	2.19645	2.32427	solute carrier family 28 member 3	mRNA	BgChr_1	4478963	4490455	+	0.576998	0	0	1.12178	1.99482	0.807185	0.935235	0.999215	2.14319	BGLB017678
BgiM04669-RA	1.05722	1.13254	sorting nexin-16	mRNA	BgChr_2	18864166	18878486	+	4.14478	1.86346	1.3899	5.88333	5.82315	5.45426	5.5931	6.72613	4.5972	BGLB033982
BgiM13554-RA	2.09566	1.70713	sphingosine kinase 1	mRNA	BgChr_5	31519468	31555940	+	5.97816	5.4951	5.34827	28.7866	35.2282	23.7851	10.9081	24.7925	25.4819	BGLB025222
BgiM19594-RA	1.19965	1.00034	STE20-like serine/threonine-protein kinase isoform X2	mRNA	BgChr_8	13409725	13410611	-	7.72387	5.44027	9.05257	19.033	15.1668	16.3479	9.11643	19.6727	17.2097
BgiM32200-RA	1.15891	1.07075	stimulated by retinoic acid 6 protein isoform X2	mRNA	BgChr_15	17751248	17795605	-	2.99859	2.24456	4.80946	10.1684	12.4762	8.13516	6.56585	9.3295	9.60502	BGLB010361
BgiM06841-RA	1.72625	1.6668	synaptotagmin-15	mRNA	BgChr_2	65835175	65850344	+	15.0733	8.3217	10.3305	52.9362	43.1872	38.3731	26.9116	49.2686	44.896	BGLB039322
BgiM20691-RA	4.81907	4.14561	temptin	mRNA	BgChr_8	36910162	36911433	+	0	0	2.21278	56.928	57.9452	17.6853	2.01549	56.8304	16.3459
BgiM22178-RA	1.87101	1.67239	TEP-2	mRNA	BgChr_9	23224384	23261414	-	9.9135	6.23224	7.51962	24.9947	49.722	33.4477	18.156	38.6191	29.6198	BGLB036709
BgiM02716-RA	1.21443	1.51876	thrombospondin type-1 domain-containing protein 4-like isoform X1	mRNA	BgChr_1	65637587	65669671	+	3.70483	1.62918	2.09391	7.41953	8.14859	5.72245	6.54892	7.07661	10.4371	BGLB031976
BgiM19623-RA	2.89799	2.67936	TLR cluster1 member 8	mRNA	BgChr_8	14006438	14026292	+	0.197865	0	0.69653	2.31175	4.15592	2.00608	1.27316	2.99972	2.95426	BGLB036147
BgiM08320-RA	3.84527	3.51729	trans-L-3-hydroxyproline dehydratase	mRNA	BgChr_3	28431749	28442071	-	0	0	0.885258	6.87085	7.17846	6.37605	3.2814	8.37242	2.78073	BGLB023130
BgiM04854-RA	1.69402	1.29985	transcription factor 7-like 2 isoform X4	mRNA	BgChr_2	23408997	23409404	+	4.28145	3.79814	2.04754	16.1208	16.3144	12.0527	6.09266	15.2973	11.931
BgiM05350-RA	2.44245	2.51909	transcription factor mef2A	mRNA	BgChr_2	34545360	34546655	-	0.057906	0.175113	0.313133	1.73021	2.88938	0.730444	0.253524	2.51161	2.05202
BgiM22634-RA	2.87768	2.75732	transient-receptor-potential-like protein	mRNA	BgChr_9	35048471	35063085	+	0.854667	0	0	4.6647	1.97227	1.42519	0.853566	4.34342	2.138	BGLB003188
BgiM06523-RA	1.2319	1.32401	transmembrane protein 178B	mRNA	BgChr_2	59458716	59483931	-	43.1756	24.2684	53.1206	105.846	153.486	89.2678	71.881	155.385	123.431	BGLB033784
BgiM15181-RA	2.56673	2.02715	transmembrane protein 181	mRNA	BgChr_6	15832416	15849107	-	0	0.304732	0	2.97093	3.64108	1.25725	0.398331	2.16512	1.67692	BGLB008591
BgiM24914-RA	1.45017	1.80067	transmembrane protein 233	mRNA	BgChr_10	42606536	42610528	+	0	1.13092	1.85825	3.04822	3.67687	5.05107	4.25226	7.62481	2.65784	BGLB004594
BgiM13944-RA	1.75855	1.89847	trichohyalin	mRNA	BgChr_5	39741009	39750491	+	3.84052	1.40968	2.5842	15.1389	9.84872	7.7343	7.9981	14.2291	12.7562	BGLB030605
BgiM00113-RA	2.11407	1.84195	tyrosine-protein kinase receptor torso	mRNA	BgChr_1	3070029	3071877	-	3.40846	1.33043	1.80882	15.2204	11.9165	13.7815	4.7342	14.3063	12.654	BGLB017248
BgiM11908-RA	3.66519	3.94896	universal stress protein MT2085-like isoform X1	mRNA	BgChr_4	53264164	53273909	-	0	0.572911	1.07979	35.6864	19.9223	15.7203	2.6652	63.4324	17.5634	BGLB035801
BgiM06087-RA	1.02423	1.64684	voltage-dependent calcium channel gamma-2 subunit	mRNA	BgChr_2	51313045	51317224	-	36.5793	14.2576	41.7672	72.4485	88.9918	77.6758	65.4574	164.756	120.595	BGLB021015
BgiM30364-RA	6.96077	6.75635	zinc carboxypeptidase A 1	mRNA	BgChr_14	8964027	8967170	+	0	0	0	27.2427	22.1098	6.15704	0	35.3318	15.7797
BgiM13970-RA	1.47614	1.2184	zinc finger SWIM domain-containing protein 5-like isoform X1	mRNA	BgChr_5	40623783	40633712	-	0.652953	0.61245	1.077	3.91103	2.91443	2.79511	2.23805	2.90596	2.53122	BGLB002803

## Sheet: 4-Ep-Dp_up
Table S11. Summary of the differentially expressed genes at 2dpi in the parasite-infected groups
ID in iM line	log2FC(iM vs. Ep_2dpi)	log2FC(iM vs. Dp_2dpi)	Annotation	type	chr	start	stop	strand	iMline control_2dpi_R1	iMline control_2dpi_R2	iMline control_2dpi_R3	iMline vs Ep_2dpi_R1	iMline vs Ep_2dpi_R2	iMline vs Ep_2dpi_R3	iMline vs Dp_2dpi_R1	iMline vs Dp_2dpi_R2	iMline vs Dp_2dpi_R3	Corresponding VBID in BB02
BgiM13851-RA	5.7732	4.19174	carbohydrate-binding module family 14 protein	mRNA	BgChr_5	38101937	38102122	+	0	0.28445	1.4581	209.46	5.52653	0	0	0	53.8166
BgiM25259-RA	1.81878	1.56218	mannose-binding protein C	mRNA	BgChr_11	6888099	6889336	+	3.13086	2.80054	4.32474	20.356	14.2613	4.83624	3.13086	17.2664	10.6249	BGLB031481
BgiM08296-RA	1.62183	1.33192	NA	mRNA	BgChr_3	27912866	27913606	+	1.40496	0.911295	3.29134	9.95566	5.17093	4.5751	1.40496	7.96401	5.87982	BGLB025161
BgiM34760-RA	1.34791	1.19191	tetraspanin-8	mRNA	BgChr_17	12476826	12497555	-	1.80373	2.68492	3.37023	7.43932	10.1832	5.85617	1.80373	6.72366	9.50472	BGLB036490

## Sheet: 5-Sm unique_up
Table S11. Summary of the differentially expressed genes at 2dpi in the parasite-infected groups
ID in iM line	log2FC(iM vs. Sm_2dpi)	Annotation	type	chr	start	stop	strand	iMline control_2dpi_R1	iMline control_2dpi_R2	iMline control_2dpi_R3	iMline vs Sm_2dpi_R1	iMline vs Sm_2dpi_R2	iMline vs Sm_2dpi_R3	Corresponding VBID in BB02
BgiM15978-RA	1.02331	2-oxoisovalerate dehydrogenase subunit beta mitochondrial	mRNA	BgChr_6	35222615	35229533	+	6.97605	7.46395	7.73906	17.5189	22.8829	14.6642	BGLB016491
BgiM35889-RA	3.07637	2-succinylbenzoate--CoA ligase	mRNA	BgChr_18	9991799	10006871	+	0.891485	0.928206	0.711785	17.2048	6.79188	4.81481	BGLB035078
BgiM35563-RA	4.04737	3-[(3aS 4S 7aS)-7a-methyl-1 5-dioxo-octahydro-1H-inden-4-yl]propanoyl:CoA ligase	mRNA	BgChr_18	1390366	1402763	+	0.519935	0	0	12.2871	1.40247	1.33173	BGLB039804
BgiM03411-RA	1.25561	3-hydroxy-3-methylglutaryl-coenzyme A reductase	mRNA	BgChr_1	80485939	80493976	-	12.2558	11.6372	12.4969	40.3538	40.257	28.2364	BGLB010425
BgiM09029-RA	1.30246	3-hydroxyanthranilate 3 4-dioxygenase	mRNA	BgChr_3	44080580	44086122	+	11.8933	13.3029	7.46253	44.5818	36.2945	28.4767	BGLB036270
BgiM09041-RA	4.19056	39S ribosomal protein L46 mitochondrial	mRNA	BgChr_3	44363788	44366463	+	0	0.120059	0.145438	1.65456	1.87836	3.29415	BGLB020074
BgiM27485-RA	1.154	4-hydroxyphenylpyruvate dioxygenase	mRNA	BgChr_12	20522485	20534471	-	9.28361	7.66514	12.939	36.5338	24.4458	24.7532	BGLB007216
BgiM02212-RA	1.42526	5-hydroxytryptamine receptor 1	mRNA	BgChr_1	52323888	52325330	+	1.83354	1.19741	2.15933	4.85644	8.54427	5.19278	BGLB016559
BgiM11914-RA	1.60262	60 kDa heat shock protein mitochondrial	mRNA	BgChr_4	53319389	53333839	-	1.74847	0.963907	1.6019	4.62143	3.56547	6.91494	BGLB032826
BgiM19917-RA	1.00695	60 kDa neurofilament protein	mRNA	BgChr_8	21130186	21131229	+	45.0198	31.547	91.3399	133.295	154.575	126.29	BGLB008746
BgiM34414-RA	1.56104	Abelson tyrosine-protein kinase 2	mRNA	BgChr_17	5019288	5019510	+	2.58486	3.10928	4.50073	13.1134	17.3776	11.0315
BgiM32512-RA	2.70274	acetylcholinesterase	mRNA	BgChr_15	24447623	24460910	+	0.166275	0	0	1.69327	1.07268	0.700835	BGLB003747
BgiM23240-RA	4.7612	acid-sensing ion channel 1	mRNA	BgChr_10	1586225	1609296	-	0	0	0	5.1205	8.52875	3.55508	BGLB030288
BgiM24692-RA	1.56873	actin gamma-enteric smooth muscle	mRNA	BgChr_10	37536612	37550637	-	0.917081	0.747546	1.04577	4.78773	2.74873	2.1525	BGLB037933
BgiM06418-RA	1.28756	acyl-coenzyme A synthetase ACSM3 mitochondrial	mRNA	BgChr_2	57322089	57323086	+	14.3029	9.39457	13.0494	51.3886	33.2614	27.5904	BGLB033446
BgiM33690-RA	1.26203	ADAM 17-like protease isoform X2	mRNA	BgChr_16	19009478	19049133	+	2.91233	3.39255	1.84714	11.9211	9.56504	6.09564	BGLB028533
BgiM24778-RA	3.01687	ADAM family mig-17-like isoform X1	mRNA	BgChr_10	39470449	39498123	+	0	0	0	0.794843	1.07829	0	BGLB010497
BgiM33752-RA	1.09415	ADAM family mig-17-like isoform X1	mRNA	BgChr_16	20880496	20895470	-	20.4237	7.66391	11.5775	32.3533	44.6087	30.92	BGLB017987
BgiM01950-RA	1.08806	ADAMTS-like protein 1 isoform X4	mRNA	BgChr_1	45919935	45958791	+	3.78281	3.76843	8.60764	15.4387	16.6524	14.399	BGLB021115
BgiM24213-RA	1.15188	adenosine deaminase AGSA	mRNA	BgChr_10	25787326	25805385	-	13.2054	19.0202	22.6476	52.2244	57.6456	48.6016	BGLB011059
BgiM06708-RA	1.05826	adenosine kinase 1 isoform X2	mRNA	BgChr_2	63450029	63466214	+	26.1032	16.7512	18.5024	53.3804	70.2832	35.9795
BgiM17269-RA	1.07732	adenylate cyclase type 2	mRNA	BgChr_7	8660993	8692743	+	2.7902	2.17251	1.99774	7.13465	6.90193	4.19168	BGLB040290
BgiM22695-RA	1.53435	adenylate cyclase type 9-like isoform X2	mRNA	BgChr_9	36656955	36681005	+	1.54575	2.14269	1.85798	6.81584	6.70266	7.31731	BGLB004321
BgiM03419-RA	3.29663	adhesion G protein-coupled receptor E3	mRNA	BgChr_1	80666672	80671067	-	0	0	0	0.321539	1.05096	0	BGLB033354
BgiM13993-RA	1.13727	adipocyte plasma membrane-associated protein	mRNA	BgChr_5	41137886	41138057	+	21.5606	9.23619	55.0838	78.6724	87.1644	92.9811
BgiM03623-RA	1.26694	ADP-ribosylation factor-like protein 15	mRNA	BgChr_1	85069206	85074629	+	3.72817	1.29651	3.71101	8.24353	8.69644	6.01532	BGLB009201
BgiM28812-RA	1.86204	agrin-like isoform X2	mRNA	BgChr_13	9638501	9668253	+	2.02956	2.62564	1.62564	9.50962	10.4322	7.03515	BGLB008578
BgiM28864-RA	1.51621	AIG	mRNA	BgChr_13	10901560	10903603	-	1.25067	0.66482	0.962687	4.34662	4.89528	2.37195	BGLB033631
BgiM32912-RA	1.47904	alkaline ceramidase 3	mRNA	BgChr_15	32791380	32803108	-	2.88565	0	4.52799	6.76875	13.4569	11.6013	BGLB022106
BgiM28698-RA	1.40386	alkaline phosphatase tissue-nonspecific isozyme	mRNA	BgChr_13	6752271	6764034	-	12.2805	6.95934	2.45969	35.8258	23.4848	18.858	BGLB027421
BgiM28338-RA	2.348	alpha-(1 3)-fucosyltransferase C	mRNA	BgChr_12	38915889	38928821	-	0	0.106162	0.318207	1.0037	1.37091	1.84677	BGLB023287
BgiM30685-RA	1.02521	alpha-(1 3)-fucosyltransferase C	mRNA	BgChr_14	16633307	16633983	-	2.23106	7.33346	13.4098	24.6016	23.3924	18.1844	BGLB010152
BgiM22993-RA	1.34753	alpha-1 3-mannosyl-glycoprotein 4-beta-N-acetylglucosaminyltransferase B	mRNA	BgChr_9	43681029	43691745	+	6.93371	12.4439	8.35356	32.8353	28.5266	21.8462	BGLB003611
BgiM02938-RA	1.13947	alpha-1 6-mannosyl-glycoprotein 2-beta-N-acetylglucosaminyltransferase	mRNA	BgChr_1	69967002	69975541	-	2.51524	4.77836	2.36299	11.3776	8.75424	5.81456	BGLB007691
BgiM32812-RA	1.39937	alpha-actinin A	mRNA	BgChr_15	30781860	30785043	+	3.62257	1.63721	5.79052	9.18417	16.106	15.5399
BgiM21508-RA	2.26357	alpha-amylase	mRNA	BgChr_9	7010363	7014053	+	3.46163	3.54277	3.07771	29.8981	18.5883	25.9632
BgiM17642-RA	2.72933	alpha-protein kinase vwkA	mRNA	BgChr_7	17436777	17436956	+	0.399185	0	1.80364	3.16452	14.5364	9.85481
BgiM33133-RA	1.04159	alsin	mRNA	BgChr_16	4197098	4236722	-	3.11928	3.0277	3.95709	8.07246	9.60783	7.90615	BGLB029069
BgiM19041-RA	2.48053	amiloride-sensitive sodium channel subunit alpha	mRNA	BgChr_8	1533351	1586770	+	0	0	0.391638	1.96056	0.988834	1.56854
BgiM12327-RA	2.06633	amiloride-sensitive sodium channel subunit alpha	mRNA	BgChr_5	6166575	6167757	+	6.18617	0	11.1901	24.5606	37.1645	46.5699
BgiM26512-RA	3.76862	amine oxidase	mRNA	BgChr_11	40265623	40265903	-	20.4053	4.08774	9.72898	197.223	175.312	180.278
BgiM26506-RA	3.50831	amine oxidase	mRNA	BgChr_11	40216644	40223142	-	20.5665	2.83103	6.16379	145.763	118.347	159.066	BGLB030257
BgiM26510-RA	2.67669	amine oxidase	mRNA	BgChr_11	40250931	40251751	-	43.2567	7.61774	32.4154	232.865	247.544	220.933
BgiM26515-RA	1.63424	amine oxidase	mRNA	BgChr_11	40291899	40292049	-	3.40497	14.0061	13.0313	23.7405	58.3225	40.8805
BgiM26508-RA	1.24585	amine oxidase	mRNA	BgChr_11	40240536	40240717	-	114.347	25.9872	130.049	245.049	267.414	278.648
BgiM26511-RA	3.06882	amine oxidase [copper-containing]	mRNA	BgChr_11	40259055	40261331	-	25.569	7.25199	15.3453	183.872	177.933	189.848
BgiM31583-RA	8.9083	aminopeptidase N	mRNA	BgChr_15	1356616	1382223	-	0.883152	0	0.724106	260.085	322.919	584.641	BGLB027031
BgiM14389-RA	6.12807	aminopeptidase N	mRNA	BgChr_5	50335558	50352346	-	0	0	0	3.28032	1.3799	7.47216	BGLB033902
BgiM14387-RA	5.71414	aminopeptidase N	mRNA	BgChr_5	50293780	50300261	-	0	0	0	11.3494	14.5933	25.2568
BgiM31600-RA	2.98819	aminopeptidase N	mRNA	BgChr_15	1769393	1775321	+	0	0	0	9.98186	1.61968	5.03848
BgiM31581-RA	2.77864	aminopeptidase N	mRNA	BgChr_15	1310112	1310261	-	95.3679	11.8996	85.9415	281.009	647.983	557.853
BgiM24199-RA	2.03302	ammonium transporter Amt1	mRNA	BgChr_10	25138136	25138325	-	55.3816	7.32794	47.1564	213.285	163.27	128.633
BgiM24198-RA	1.36562	ammonium transporter Amt1	mRNA	BgChr_10	25089410	25091327	-	55.8369	9.55483	69.9518	192.168	137.078	126.449
BgiM30410-RA	1.10628	ammonium transporter Rh type A-like isoform X1	mRNA	BgChr_14	9869729	9897291	+	18.1251	11.426	32.5833	46.082	58.5802	64.1983	BGLB001456
BgiM30651-RA	1.04103	amyloid beta A4 protein	mRNA	BgChr_14	15563211	15579229	+	131.326	66.4465	113.156	288.381	311.315	201.966	BGLB025841
BgiM31388-RA	1.11711	ankyrin	mRNA	BgChr_14	32713271	32719358	+	2.47322	2.77891	3.4188	11.0373	7.74449	5.86209	BGLB005488
BgiM20992-RA	1.36425	ankyrin repeat domain-containing protein 50	mRNA	BgChr_8	43123564	43126791	+	6.69216	5.9048	12.3861	24.5644	31.903	21.6617	BGLB012756
BgiM18712-RA	1.0094	ankyrin repeat domain-containing protein SOWAHC	mRNA	BgChr_7	42973583	42990461	-	4.52756	5.49667	5.11775	11.9542	17.3819	10.3841	BGLB027046
BgiM26438-RA	1.34042	ankyrin repeat protein	mRNA	BgChr_11	38769842	38773147	-	2.77425	3.26557	3.40414	8.57723	12.6676	8.03648	BGLB016919
BgiM23000-RA	1.19183	ankyrin repeat protein	mRNA	BgChr_9	43790440	43793448	+	3.18552	3.52172	3.25067	11.116	10.2765	6.89054	BGLB021190
BgiM28902-RA	1.04147	ankyrin repeat protein	mRNA	BgChr_13	11719147	11720893	-	2.10309	2.24586	1.94788	3.87742	6.01188	4.13279	BGLB024062
BgiM14494-RA	1.24384	ankyrin-1	mRNA	BgChr_5	52146505	52170065	-	4.33645	3.8733	7.49964	14.2742	19.0719	13.2638	BGLB040406
BgiM07435-RA	1.50107	ankyrin-3	mRNA	BgChr_3	11731095	11732606	+	0.016897	0.249548	1.49649	1.53963	2.645	1.97829	BGLB012704
BgiM21715-RA	1.46377	ankyrin-3	mRNA	BgChr_9	11682034	11683233	+	1.93338	1.51646	0.806691	6.50509	5.64591	4.08523	BGLB022570
BgiM05510-RA	1.19653	ankyrin-3-like isoform X6	mRNA	BgChr_2	38076433	38168921	-	20.9965	18.9374	21.6633	63.1651	67.9786	51.437	BGLB016595
BgiM25489-RA	1.35402	annexin A6	mRNA	BgChr_11	13358901	13367875	-	8.97168	7.30908	15.7991	29.4067	42.9968	32.4141	BGLB007120
BgiM16098-RA	1.78038	anoctamin-1-like isoform X3	mRNA	BgChr_6	37659063	37682611	+	1.09554	1.15929	2.16314	5.23055	7.52434	6.40302	BGLB016826
BgiM20819-RA	1.41526	apoptosis regulator Bcl-2	mRNA	BgChr_8	39861963	39869145	+	3.97699	4.03322	6.41448	16.1597	19.6667	13.5915	BGLB033877
BgiM10512-RA	1.14737	apoptotic chromatin condensation inducer in the nucleus-like isoform X1	mRNA	BgChr_4	19828496	19834885	+	7.84992	6.38079	10.9343	21.9111	23.8301	19.4973	BGLB020671
BgiM26562-RA	3.33829	aquaporin AQPAn.G	mRNA	BgChr_11	41371617	41377220	-	0.790138	0	0	4.00151	8.98966	3.2581	BGLB034333
BgiM26563-RA	2.24427	aquaporin AQPAn.G	mRNA	BgChr_11	41388862	41389086	-	1.33417	0	1.42532	5.0454	6.54573	1.83542
BgiM18825-RA	1.56685	aquaporin-2	mRNA	BgChr_7	45365386	45373865	+	3.51225	1.43053	2.50062	5.79739	10.3255	11.0186	BGLB012878
BgiM25132-RA	1.50458	aquaporin-4	mRNA	BgChr_11	3716957	3732564	-	4.94211	4.31605	8.46121	20.588	25.1019	19.5767	BGLB027896
BgiM14239-RA	2.94714	arachidonate 12-lipoxygenase 12R-type	mRNA	BgChr_5	46980431	46986174	-	0	0	9.01823	43.1092	32.3059	44.129
BgiM19717-RA	1.32506	aromatic-L-amino-acid decarboxylase	mRNA	BgChr_8	16335863	16352284	-	4.65212	2.04166	4.08953	15.2111	12.0719	8.0196	BGLB017839
BgiM11553-RA	1.5428	arrestin domain-containing protein 1	mRNA	BgChr_4	45338202	45344540	+	11.5444	3.30317	15.3847	32.1917	38.1597	32.8377	BGLB026676
BgiM31913-RA	1.06084	arylacetamide deacetylase-like isoform X2	mRNA	BgChr_15	10139848	10149467	+	4.27209	7.55737	10.2691	20.9293	18.9223	19.2367	BGLB004450
BgiM12326-RA	2.5118	aspartate glycine lysine and serine-rich protein	mRNA	BgChr_5	6158102	6162530	+	3.21417	0.483783	5.86189	17.7396	26.1348	36.3999	BGLB020867
BgiM04336-RA	1.37915	ATP-binding cassette sub-family A member 1	mRNA	BgChr_2	10262031	10297005	-	1.2223	0.973882	4.57931	6.20024	8.68624	8.32026	BGLB024117
BgiM10629-RA	1.27864	ATP-binding cassette sub-family A member 3	mRNA	BgChr_4	22501578	22523546	+	6.65921	10.5498	11.8727	31.7285	34.7031	26.0662	BGLB016951
BgiM34888-RA	1.38044	atrial natriuretic peptide-converting enzyme-like isoform X2	mRNA	BgChr_17	15867658	15891969	-	8.10985	7.27733	7.02046	22.7423	26.6421	22.6663	BGLB009415
BgiM00014-RA	1.27723	attractin	mRNA	BgChr_1	402401	440158	-	2.16909	3.88236	2.17054	9.41159	9.05939	7.77286	BGLB040266
BgiM17310-RA	2.17672	b(0 +)-type amino acid transporter 1	mRNA	BgChr_7	9624054	9624225	+	3.24918	0.161896	18.7948	66.2652	44.1117	51.1595
BgiM17306-RA	3.11763	b(0 +)-type amino acid transporter 1-like isoform X1	mRNA	BgChr_7	9510331	9519047	+	0	0	0	3.51306	2.20381	0.527476	BGLB037056
BgiM01197-RA	3.34813	B1-hordein	mRNA	BgChr_1	28277566	28278860	+	6.01523	0	0	20.8209	27.7816	34.3285
BgiM10607-RA	1.231	baculoviral IAP repeat-containing protein 3-like isoform X1	mRNA	BgChr_4	21999725	22014463	+	1.56989	2.54442	4.31086	8.64143	8.6128	6.21499	BGLB000106
BgiM10618-RA	1.71057	baculoviral IAP repeat-containing protein 3-like isoform X2	mRNA	BgChr_4	22272169	22273299	+	0.789193	0.818641	2.78301	6.98334	7.46225	3.17875
BgiM16571-RA	1.50754	baculoviral IAP repeat-containing protein 7-B	mRNA	BgChr_6	48016651	48027016	+	10.0768	10.3254	16.37	39.1889	54.0446	39.6924	BGLB000130
BgiM16404-RA	1.05061	baculoviral IAP repeat-containing protein 7-B	mRNA	BgChr_6	44629796	44636819	-	2.94756	2.92128	5.1165	10.5991	9.16089	7.77601
BgiM27376-RA	3.55813	balbiani ring protein 3	mRNA	BgChr_12	17421466	17421641	-	1.93242	0	0	9.91444	31.4473	0
BgiM27377-RA	3.55318	balbiani ring protein 3	mRNA	BgChr_12	17427340	17428898	-	3.00611	0	0	9.4599	31.2971	3.12699
BgiM20255-RA	2.10508	barH-like 2 homeobox protein	mRNA	BgChr_8	28289102	28305515	+	3.36167	1.80334	3.48318	19.562	17.9165	10.283	BGLB007215
BgiM36480-RA	1.82063	beta-1 3-galactosyltransferase 1	mRNA	BgChr_18	23050933	23051973	-	0.734714	1.05259	0.741641	2.19257	2.65523	4.67136	BGLB030825
BgiM36184-RA	1.35126	beta-1 3-galactosyltransferase 1	mRNA	BgChr_18	17455852	17456901	+	2.49852	1.82459	2.15495	5.89861	6.70489	9.48288
BgiM11333-RA	1.18003	beta-1 3-galactosyltransferase 1	mRNA	BgChr_4	39266251	39267246	+	3.22394	2.04513	0.902352	5.03836	7.4158	6.37252	BGLB002184
BgiM15976-RA	1.0101	beta-1 4-N-acetylgalactosaminyltransferase bre-4	mRNA	BgChr_6	35150193	35182627	+	3.83596	10.9041	13.2739	22.3705	28.9974	20.6091	BGLB004979
BgiM32393-RA	3.65593	beta-1 4-N-acetylgalactosaminyltransferase bre-4-like isoform X1	mRNA	BgChr_15	22174138	22188155	+	0	0	0	0	0.394716	3.45494	BGLB017827
BgiM32396-RA	2.05074	beta-1 4-N-acetylgalactosaminyltransferase bre-4-like isoform X1	mRNA	BgChr_15	22247310	22279797	-	1.74118	0.546917	0.91008	6.91508	6.21444	2.96098	BGLB001664
BgiM01586-RA	1.05347	beta-lactamase domain-containing protein 2	mRNA	BgChr_1	37414153	37423062	-	6.47859	7.50336	8.07407	18.6829	18.9527	17.1941	BGLB033237
BgiM19444-RA	3.74714	beta-N-acetyl-D-glucosaminide beta-1 4-N-acetylglucosaminyl-transferase-like isoform X1	mRNA	BgChr_8	9090136	9125585	+	0.323633	0	0	3.45989	2.69155	2.80967	BGLB010719
BgiM26696-RA	1.08271	beta-ureidopropionase	mRNA	BgChr_12	1237964	1258501	+	12.957	10.9369	5.95296	35.9653	20.7163	23.9628	BGLB009068
BgiM19634-RA	1.34729	BgC3-3.p1	mRNA	BgChr_8	14310780	14355574	+	27.8938	14.7804	9.22535	67.9078	51.5644	38.561	BGLB030610
BgiM18318-RA	1.27835	BgMCR1.p1	mRNA	BgChr_7	32803951	32858813	+	38.7801	25.5838	59.0739	116.101	142.317	118.626	BGLB036531
BgiM29702-RA	1.40529	BgMFREP16.1	mRNA	BgChr_13	30907516	30916759	+	30.5442	15.0719	21.1049	93.2865	68.0939	68.3475
BgiM29713-RA	1.44143	BgMFREP19.1	mRNA	BgChr_13	31069810	31083282	-	15.8104	5.76085	4.9103	42.135	37.6391	20.9312	BGLB023857
BgiM29711-RA	1.42857	BgMFREP20.1	mRNA	BgChr_13	31027004	31037088	-	2.69574	2.66427	1.12403	9.78388	6.81047	4.6365	BGLB000074
BgiM29848-RA	1.3764	BgMFREP21.3	mRNA	BgChr_13	34172974	34183405	-	39.5503	13.28	16.1526	96.2887	77.2796	47.2233	BGLB000133
BgiM29846-RA	1.34265	BgMFREP21.3	mRNA	BgChr_13	34120583	34127729	-	9.3743	4.47293	4.61802	25.0336	22.1381	11.1134	BGLB000133
BgiM14036-RA	7.12333	BgMsFReDn20	mRNA	BgChr_5	42041053	42055789	-	0	0	0	19.7905	12.7316	12.2507	BGLB038723
BgiM14035-RA	4.52108	BgMsFReDn21	mRNA	BgChr_5	42015000	42028711	+	0	0	0	21.7263	0.193838	3.42051	BGLB002494
BgiM24583-RA	4.69592	BgMsFReDn30	mRNA	BgChr_10	34767319	34792611	-	0	0	0	20.1046	2.44152	2.79004
BgiM14220-RA	3.74556	BgMsFReDn8	mRNA	BgChr_5	46605432	46629810	+	0	0.501393	0.873865	21.5137	0.86012	0.540622	BGLB016307
BgiM07287-RA	1.3449	bile acid-CoA:amino acid N-acyltransferase	mRNA	BgChr_3	8550165	8561134	-	2.50024	3.73692	1.13206	10.8972	6.73266	4.92782	BGLB012662
BgiM22841-RA	4.76019	Biomphalysin 20	mRNA	BgChr_9	40176774	40177913	+	4.17113	0.084271	13.437	171.69	158.668	400.921	BGLB000202
BgiM22842-RA	4.83127	Biomphalysin 21	mRNA	BgChr_9	40186943	40188700	-	16.8157	0.289866	10.666	248.164	313.309	562.129	BGLB000109
BgiM22317-RA	2.63438	Biomphalysin 9	mRNA	BgChr_9	26525075	26526748	-	0.433047	0	0	2.00169	0.960138	0.91923	BGLB000044
BgiM05103-RA	1.53207	bone morphogenetic protein	mRNA	BgChr_2	28792365	28793380	-	0	1.02159	1.68186	3.60914	7.13073	5.22218
BgiM04769-RA	3.05254	bone morphogenetic protein 10	mRNA	BgChr_2	21209908	21232952	-	0.95755	0.167851	0	6.43967	5.50249	3.04805	BGLB017942
BgiM34337-RA	1.27065	bone morphogenetic protein 7	mRNA	BgChr_17	3340293	3350373	-	5.55817	2.28736	6.71496	16.0566	12.8121	11.9645	BGLB034092
BgiM09109-RA	2.21359	boophilin-G2	mRNA	BgChr_3	45666014	45666700	-	0.462519	0	0.3746	3.24159	2.65124	1.06167	BGLB018584
BgiM22963-RA	1.09996	bromodomain-containing protein	mRNA	BgChr_9	42903770	42908466	-	2.36579	3.15549	2.84756	6.8454	9.85452	6.03503	BGLB010113
BgiM21259-RA	1.54268	C-type lectin domain family 4 member E	mRNA	BgChr_9	1023401	1033938	-	1.66686	1.04828	1.05056	6.47548	5.58672	2.7928	BGLB014023
BgiM18613-RA	6.0731	C-type lectin domain family 4 member M	mRNA	BgChr_7	40325029	40325214	-	0	0	0	52.7372	4.65406	25.6731
BgiM25292-RA	1.8494	C-type mannose receptor 2	mRNA	BgChr_11	7487128	7487468	-	8.32552	0.453215	4.32496	24.4407	20.9404	15.196
BgiM09927-RA	1.08366	Cadherin EGF LAG seven-pass G-type receptor 1	mRNA	BgChr_4	6594188	6618362	-	4.92632	3.9472	9.04324	15.9446	18.2546	13.8509	BGLB032665
BgiM19320-RA	2.26341	cadherin EGF LAG seven-pass G-type receptor 2	mRNA	BgChr_8	6646873	6649041	+	0	4.01527	4.81186	18.0336	32.2479	21.5206
BgiM35181-RA	1.96473	cadherin egf lag seven-pass g-type receptor 2	mRNA	BgChr_17	22570890	22576880	+	7.27909	4.333	6.69968	23.6399	37.4739	27.557	BGLB032616
BgiM35182-RA	1.80187	cadherin egf lag seven-pass g-type receptor 2	mRNA	BgChr_17	22582355	22582545	+	4.9407	3.16368	13.6085	27.7575	33.626	29.3187
BgiM35401-RA	1.55036	cadherin EGF LAG seven-pass G-type receptor 2	mRNA	BgChr_17	26525484	26554313	-	2.13564	2.46426	8.38906	11.4095	22.0047	15.5167	BGLB010715
BgiM35018-RA	1.21321	cadherin-23	mRNA	BgChr_17	18924522	18952629	+	3.4279	2.541	3.57125	7.87271	11.3055	9.0637	BGLB021957
BgiM06527-RA	1.38156	cadherin-23-like isoform X1	mRNA	BgChr_2	59580414	59679931	-	13.4059	11.8242	35.9023	50.043	85.0212	66.6545	BGLB010879
BgiM05398-RA	1.5925	cadherin-23-like isoform X2	mRNA	BgChr_2	35247058	35289918	-	1.6363	1.15877	2.77834	8.02916	8.12165	5.77128	BGLB026422
BgiM05123-RA	1.41381	cadherin-87A-like isoform X1	mRNA	BgChr_2	29160441	29187929	-	27.7109	16.7688	47.5845	74.319	124.594	101.651	BGLB034023
BgiM21402-RA	1.87608	cadherin-related tumor suppressor	mRNA	BgChr_9	4497921	4503146	+	1.09016	1.27961	1.71294	5.95691	7.46172	5.78175	BGLB016408
BgiM21403-RA	1.02333	cadherin-related tumor suppressor	mRNA	BgChr_9	4594293	4644773	+	3.92041	3.89398	5.38841	11.9529	12.4959	10.2262	BGLB016408
BgiM02228-RA	1.06136	calcium and integrin-binding family member 2-like isoform X1	mRNA	BgChr_1	52741004	52746414	-	22.4516	17.241	29.4721	58.409	69.5663	50.3618	BGLB008220
BgiM04747-RA	1.14982	calcium uniporter protein mitochondrial	mRNA	BgChr_2	20746123	20753596	-	4.29643	5.5129	3.22116	13.6713	13.4944	9.19956	BGLB002070
BgiM10854-RA	2.28076	calcium-activated chloride channel regulator 1	mRNA	BgChr_4	27780831	27780991	-	24.5561	9.03703	17.4107	91.5055	102.326	104.309
BgiM10853-RA	2.05469	calcium-activated chloride channel regulator 4A	mRNA	BgChr_4	27692432	27692594	-	21.3258	7.43134	21.2778	89.3164	90.5874	88.507
BgiM10850-RA	1.13477	calcium-activated chloride channel regulator 4A	mRNA	BgChr_4	27497857	27498084	-	45.9693	13.9475	41.4676	84.3207	112.287	106.592
BgiM04639-RA	1.2044	calcium-dependent protein kinase C isoform X1	mRNA	BgChr_2	18104606	18117186	+	4.49505	7.17886	2.67483	15.483	12.3459	10.0713	BGLB006402
BgiM09318-RA	2.52342	calmodulin	mRNA	BgChr_3	49971446	49971685	+	0.565512	0	1.76515	10.5465	5.91901	8.12704
BgiM32757-RA	1.19169	calpain-5	mRNA	BgChr_15	29879398	29889152	-	7.27963	5.28681	7.26714	19.1116	20.5668	15.212	BGLB033803
BgiM07857-RA	2.60197	calpain-a	mRNA	BgChr_3	19834805	19834973	+	0.547993	0	2.77614	5.66496	8.40569	13.3008
BgiM07861-RA	1.91205	calpain-B-like isoform X4	mRNA	BgChr_3	19885815	19886606	+	3.60745	1.68237	8.17302	22.8775	22.972	27.6804
BgiM07855-RA	1.09037	calpain-B-like isoform X5	mRNA	BgChr_3	19727875	19796933	+	18.5673	12.1621	23.8085	52.9714	52.0416	42.9219	BGLB017489
BgiM28987-RA	1.10571	calsyntenin-1	mRNA	BgChr_13	13577679	13587029	-	10.7474	13.4603	12.3529	30.6773	39.9674	27.3327	BGLB022603
BgiM05404-RA	1.11511	CaM kinase II alpha	mRNA	BgChr_2	35478969	35554578	+	3.48508	9.31442	5.90587	19.3569	17.8146	15.3429	BGLB017233
BgiM13464-RA	1.64395	cAMP-specific 3p 5p-cyclic phosphodiesterase 4D-like isoform X1	mRNA	BgChr_5	29565123	29605602	-	0.945131	0.712476	0.656506	3.74989	3.72134	1.36567	BGLB016895
BgiM25994-RA	1.08825	carbohydrate sulfotransferase 11	mRNA	BgChr_11	27565494	27595315	+	4.32168	5.96852	5.09795	13.2823	16.9736	10.8108	BGLB006969
BgiM32273-RA	1.80919	carbohydrate sulfotransferase 15	mRNA	BgChr_15	19566625	19572043	-	0.188147	0.47068	2.06569	4.23211	4.97418	4.27665	BGLB001683
BgiM34898-RA	1.45483	carbohydrate sulfotransferase 15	mRNA	BgChr_17	16055984	16068182	-	2.38269	1.23605	0.965258	5.37209	5.93888	4.41826	BGLB026546
BgiM17159-RA	1.61217	carbonic anhydrase 2	mRNA	BgChr_7	6588012	6590501	+	43.0888	56.5773	41.162	165.758	201.6	168.248
BgiM29197-RA	1.93208	carboxypeptidase D	mRNA	BgChr_13	18300170	18304968	-	31.7649	56.8864	18.4865	224.313	188.518	104.148	BGLB004823
BgiM23533-RA	4.27624	cartilage matrix protein	mRNA	BgChr_10	9771639	9772096	-	0.958044	0	0	13.4849	36.7479	6.15643
BgiM27652-RA	1.6465	cartilage matrix protein	mRNA	BgChr_12	24243925	24259058	-	31.1618	12.9875	8.75064	83.191	65.2873	45.1273	BGLB010738
BgiM00936-RA	1.03705	cartilage matrix protein	mRNA	BgChr_1	22179754	22185265	+	22.7582	27.231	27.4959	58.6584	76.7077	57.7327
BgiM06696-RA	1.31163	caskin-1	mRNA	BgChr_2	63024982	63099787	-	1.49182	1.57703	1.17616	4.78957	5.18768	4.05159	BGLB033034
BgiM14812-RA	1.25309	cation-independent mannose-6-phosphate receptor	mRNA	BgChr_6	6541826	6579362	-	1.01098	1.3501	0.74872	2.84262	2.9848	3.25396	BGLB028377
BgiM29063-RA	1.4494	cation-transporting ATPase 13A3	mRNA	BgChr_13	15066596	15093481	-	0.857759	1.40415	1.23857	3.9396	5.0447	3.55209	BGLB013956
BgiM29443-RA	1.14562	cation-transporting ATPase 13A3	mRNA	BgChr_13	24684273	24714789	-	7.59305	5.99696	17.567	25.7864	34.0261	26.5184	BGLB008685
BgiM24639-RA	1.41325	CD151 antigen	mRNA	BgChr_10	36358943	36365890	-	7.14798	5.48917	9.96944	27.1729	28.4065	21.4715	BGLB033716
BgiM09399-RA	4.11759	CD209 antigen	mRNA	BgChr_3	52302387	52308718	+	0	0	0	12.9731	1.25707	3.50156	BGLB020548
BgiM31421-RA	1.91125	cell adhesion molecule 2	mRNA	BgChr_14	33377908	33385135	+	1.05482	0.684903	0	3.38467	2.93972	1.75456
BgiM30638-RA	1.46395	cell adhesion molecule-related/down-regulated by oncogenes	mRNA	BgChr_14	15186122	15210126	+	2.21903	1.63832	2.57002	7.26871	10.8642	6.33906	BGLB004985
BgiM14484-RA	1.08978	cell death abnormality protein 1-like isoform X5	mRNA	BgChr_5	52007774	52020788	-	1.17917	2.30463	2.66324	4.25526	6.37031	3.82754
BgiM31414-RA	2.06743	cell surface A33 antigen	mRNA	BgChr_14	33191724	33192104	-	3.05937	2.36071	4.52557	23.0943	25.3405	20.2708
BgiM24577-RA	3.50465	cell wall integrity and stress response component 4	mRNA	BgChr_10	34628448	34633068	+	7.345	2.72123	8.88733	36.8067	144.868	100.882	BGLB028647
BgiM04508-RA	1.64733	cell wall integrity and stress response component 4-like isoform X2	mRNA	BgChr_2	14388762	14395199	-	0.485382	0.957395	1.548	5.55031	3.32575	3.61157	BGLB001434
BgiM33381-RA	2.131	cell wall protein DAN4	mRNA	BgChr_16	10249722	10259273	+	11.914	6.34342	11.3071	54.6935	67.3899	37.7985	BGLB038310
BgiM02999-RA	1.42597	cell wall protein RBR3	mRNA	BgChr_1	71498085	71516032	+	2.38671	0	2.26671	5.00912	5.59527	3.40779	BGLB019564
BgiM08801-RA	1.27013	centrosomal protein of 128 kDa	mRNA	BgChr_3	39291429	39303812	-	6.84233	5.40754	10.6583	22.0684	27.5271	20.6021	BGLB026979
BgiM08800-RA	1.01119	centrosomal protein of 128 kDa	mRNA	BgChr_3	39252591	39277229	-	6.23435	5.73151	15.9892	23.1799	25.6141	22.345
BgiM22172-RA	1.03817	centrosomal protein of 135 kDa	mRNA	BgChr_9	23044971	23048094	+	21.9838	27.6609	51.1433	73.9463	100.774	82.6793	BGLB037666
BgiM00375-RA	1.69478	ceramide glucosyltransferase	mRNA	BgChr_1	9637183	9641685	+	0.720639	0	1.57973	4.58928	4.75278	4.49304
BgiM05451-RA	1.32566	cGMP-dependent protein kinase 1	mRNA	BgChr_2	36674256	36703525	-	3.64425	8.04674	2.57431	13.654	15.1548	15.2089	BGLB006997
BgiM19319-RA	2.03975	chelonianin	mRNA	BgChr_8	6638280	6639138	+	4.54133	3.015	6.00529	20.1787	36.078	23.9722
BgiM01062-RA	2.99096	chitin synthase class 2	mRNA	BgChr_1	25044286	25093933	-	0	0.10014	0	0.723817	2.073	0.075359	BGLB010615
BgiM29370-RA	1.86932	chitin synthase class 2	mRNA	BgChr_13	22932125	22959793	+	0	0.640451	0.703465	2.64626	3.22264	2.19905	BGLB027461
BgiM13623-RA	3.78177	chitinase-3-like protein 1	mRNA	BgChr_5	33148818	33171751	+	0	0.299089	0	14.0073	1.04238	4.32972	BGLB034826
BgiM02134-RA	1.30758	chitinase-like protein 4	mRNA	BgChr_1	50664007	50679384	-	9.87919	11.5267	18.5627	38.3405	49.2843	33.7335	BGLB037695
BgiM14406-RA	4.10678	chitotriosidase-1 isoform X1	mRNA	BgChr_5	50748407	50764517	-	0	0	0	13.8829	0.814987	2.95023
BgiM20645-RA	1.2623	choline transporter-like protein 2	mRNA	BgChr_8	36001065	36013838	-	10.6002	10.6064	18.4657	42.281	41.6471	34.1138	BGLB010798
BgiM03295-RA	1.10034	chondroitin sulfate synthase 1	mRNA	BgChr_1	78310128	78339842	-	3.82046	4.19758	2.6509	10.1995	10.0241	8.98113	BGLB016414
BgiM02847-RA	1.02304	chondroitin sulfate synthase 2	mRNA	BgChr_1	68429113	68447528	-	1.91875	2.94357	3.01472	5.85575	7.75947	6.29933	BGLB003565
BgiM32087-RA	1.03956	chondroitin sulfate synthase sqv-5	mRNA	BgChr_15	14703008	14737726	+	2.32441	1.11896	3.33904	4.7246	6.80865	5.73609	BGLB036240
BgiM34879-RA	1.17766	cilia- and flagella-associated protein 58-like isoform X1	mRNA	BgChr_17	15605683	15616072	-	10.9225	10.9056	17.4029	39.1792	39.6603	32.1251	BGLB036379
BgiM18999-RA	1.02551	Cilia- and flagella-associated protein 77	mRNA	BgChr_8	503354	520293	-	6.82988	7.9433	14.3233	21.2303	28.7155	27.8327	BGLB028459
BgiM09371-RA	1.28836	circularly permutated Ras protein 1	mRNA	BgChr_3	51683024	51704747	-	33.423	32.9201	46.5931	105.987	150.292	86.0536	BGLB017740
BgiM13940-RA	1.74043	cis-aconitate decarboxylase	mRNA	BgChr_5	39617941	39625056	+	1.97609	4.32375	2.34194	12.3112	15.9022	6.5721	BGLB002700
BgiM18270-RA	1.13196	CKLF-like MARVEL transmembrane domain-containing protein 4	mRNA	BgChr_7	30302704	30306886	+	21.5424	14.576	19.3674	65.3124	46.008	45.3639	BGLB040388
BgiM25826-RA	1.97756	CLIP-associating protein 1-like isoform X20	mRNA	BgChr_11	22866908	22883446	-	0	4.73568	4.13504	16.3313	15.6465	11.5406
BgiM28214-RA	1.68683	cob(I)yrinic acid a c-diamide adenosyltransferase mitochondrial	mRNA	BgChr_12	36857556	36872193	-	34.7318	34.0182	36.642	184.897	125.358	103.818	BGLB038429
BgiM11361-RA	1.2383	coiled-coil domain-containing protein 162	mRNA	BgChr_4	40387784	40419577	+	2.67123	1.53078	1.90811	5.12788	6.77908	5.91743	BGLB031149
BgiM08271-RA	1.23699	coiled-coil domain-containing protein 170	mRNA	BgChr_3	27332014	27343462	+	12.7931	9.28428	22.0083	41.0029	48.046	39.2498	BGLB029676
BgiM33431-RA	2.02849	collagen alpha-1(XII) chain	mRNA	BgChr_16	11557775	11558335	+	3.44251	1.13294	2.38159	14.451	8.50746	8.20163	BGLB008580
BgiM12980-RA	1.02685	collagen alpha-2(IX) chain-like isoform X4	mRNA	BgChr_5	20252259	20334246	-	4.65584	3.02094	1.99455	8.11508	11.1957	7.76096	BGLB017649
BgiM26378-RA	3.77763	collagen alpha-6(VI) chain	mRNA	BgChr_11	37510867	37530495	+	12.0239	9.01428	5.47388	185.503	183.542	98.3191	BGLB027584
BgiM30057-RA	5.62922	collectin-11	mRNA	BgChr_14	1884168	1886058	+	0	0	0	1.99435	3.02565	5.08869
BgiM30056-RA	4.42139	collectin-11	mRNA	BgChr_14	1872250	1873802	+	0.723522	0.378534	1.2187	12.5954	26.6478	29.4427	BGLB021048
BgiM08749-RA	3.23446	connective tissue growth factor	mRNA	BgChr_3	38004579	38046021	-	1.78478	0.887114	1.15707	24.8946	11.7276	11.3166	BGLB038654
BgiM25423-RA	1.45094	contactin	mRNA	BgChr_11	11677335	11704910	-	23.4571	13.2757	50.3788	98.1856	114.553	91.8181	BGLB020916
BgiM10084-RA	1.27581	contactin	mRNA	BgChr_4	10198403	10230085	+	18.6347	11.3961	24.7176	56.2693	61.3893	50.4444	BGLB002968
BgiM26312-RA	1.25912	contactin	mRNA	BgChr_11	36289276	36327145	-	1.97583	0.539761	1.62513	4.64189	5.24265	3.00291	BGLB031803
BgiM26447-RA	1.0277	contactin	mRNA	BgChr_11	38842082	38868450	+	3.88956	1.99256	5.96296	11.0074	10.9109	10.7341	BGLB026186
BgiM25383-RA	2.93068	contactin-2	mRNA	BgChr_11	10441340	10467470	+	0	0	0	0.619176	0.926475	0.892227	BGLB025737
BgiM26333-RA	4.02296	contactin-3	mRNA	BgChr_11	36721141	36761517	+	0.51704	0.097609	0.626877	13.8799	8.00082	8.79406	BGLB031279
BgiM10588-RA	1.78084	contactin-3	mRNA	BgChr_4	21597523	21600793	-	3.08103	2.68003	5.02338	13.6631	17.7123	10.9141	BGLB039138
BgiM17832-RA	1.21929	copine-3	mRNA	BgChr_7	21478846	21492833	+	6.57236	5.74148	6.82284	19.4423	20.4397	15.2019	BGLB004517
BgiM01328-RA	2.50227	corticotropin-releasing factor receptor 2	mRNA	BgChr_1	31567174	31585712	+	1.62858	1.03402	0.29791	7.06289	3.80843	7.14314	BGLB026502
BgiM20995-RA	5.56895	crustapain	mRNA	BgChr_8	43230195	43238512	-	21.9519	1.10876	0	386.745	895.108	124.276	BGLB003758
BgiM16366-RA	1.05587	CUB and zona pellucida-like domain-containing protein 1	mRNA	BgChr_6	43936965	43965236	+	9.26585	9.50209	16.8189	27.2794	39.6243	28.1627	BGLB020003
BgiM34444-RA	1.30202	cubilin	mRNA	BgChr_17	5580185	5637384	-	2.75779	3.8906	3.89127	10.0318	11.8637	10.3404	BGLB034812
BgiM00620-RA	1.16681	cyclic nucleotide-binding domain-containing protein 2	mRNA	BgChr_1	14779306	14825333	+	2.52046	1.61825	3.67518	5.8529	8.30245	7.78474	BGLB031430
BgiM22705-RA	1.12867	cyclin-G2	mRNA	BgChr_9	36845139	36857259	+	18.4618	18.4974	22.7717	61.0502	56.7233	50.1523	BGLB016978
BgiM33303-RA	1.66268	cys-loop ligand-gated ion channel-like isoform X2	mRNA	BgChr_16	8527670	8545012	+	2.83248	0.36052	1.47084	6.9569	6.56995	3.97839	BGLB040320
BgiM06364-RA	1.07388	cysteine-rich and transmembrane domain-containing protein 1	mRNA	BgChr_2	56109343	56111021	-	11.7961	9.70659	12.7626	31.583	33.9945	19.2013
BgiM18497-RA	1.62848	cystine/glutamate transporter	mRNA	BgChr_7	37521353	37522288	+	7.57114	3.171	0	10.5754	18.373	15.9716
BgiM21639-RA	2.4611	cytochrome P450 12a5 mitochondrial	mRNA	BgChr_9	10002786	10044195	+	3.12874	1.11845	4.22376	13.837	21.5385	18.65	BGLB033889
BgiM29048-RA	1.01662	cytochrome P450 2 sub U member 1	mRNA	BgChr_13	14660220	14664543	+	7.15092	3.42518	7.82059	17.6952	13.8361	14.4147
BgiM29724-RA	1.31374	cytochrome P450 2J1	mRNA	BgChr_13	31279476	31288921	+	5.32994	6.05453	5.76257	15.3432	17.2539	11.5699	BGLB004802
BgiM29723-RA	2.51387	cytochrome P450 2J6	mRNA	BgChr_13	31259318	31263576	+	0.751183	0.480685	0.45948	3.95619	6.07524	2.65343	BGLB004802
BgiM32718-RA	1.10576	cytochrome P450 3A24	mRNA	BgChr_15	29176503	29182599	-	1.95745	1.37339	3.53892	5.4433	7.95734	5.33711	BGLB029217
BgiM17927-RA	1.47729	cytochrome P450 6a14	mRNA	BgChr_7	23667975	23672113	+	1.32199	0	2.59176	8.45287	6.08224	4.58838
BgiM20234-RA	1.05599	cytochrome P450 CYP44	mRNA	BgChr_8	27765343	27775977	+	11.3424	20.0424	9.01374	35.2918	34.5646	29.691	BGLB017972
BgiM22867-RA	1.05869	cytoplasmic FMR1-interacting protein 1 isoform X1	mRNA	BgChr_9	40694705	40718669	-	4.38902	6.29664	5.57551	13.1727	14.4837	11.9459	BGLB000492
BgiM08718-RA	1.74736	D site-binding protein-like isoform X2	mRNA	BgChr_3	37273610	37274887	+	2.18021	2.64953	3.00969	10.9627	14.0813	9.23578	BGLB003270
BgiM28691-RA	1.02723	D-glucuronyl C5-epimerase	mRNA	BgChr_13	6662306	6669186	+	1.64072	2.23599	2.54601	6.1715	6.52759	4.04988	BGLB009325
BgiM22321-RA	1.18776	dachshund 2	mRNA	BgChr_9	26587129	26639720	-	1.07638	0.841606	1.93019	5.11831	4.28244	2.62651	BGLB009955
BgiM09887-RA	1.13834	death-associated inhibitor of apoptosis 1	mRNA	BgChr_4	5673582	5678872	-	11.7238	8.69108	11.9002	29.0655	39.1519	19.1622	BGLB000165
BgiM09667-RA	1.10368	dedicator of cytokinesis protein 3	mRNA	BgChr_4	1196302	1254299	-	5.12188	5.80205	6.5608	15.264	19.5815	14.1786	BGLB024971
BgiM09665-RA	1.06412	dedicator of cytokinesis protein 3	mRNA	BgChr_4	1173761	1182029	-	8.65708	9.92338	10.2101	26.1497	24.5392	21.2734	BGLB024971
BgiM12328-RA	1.79381	degenerin unc-8	mRNA	BgChr_5	6174382	6178490	+	6.6437	0	17.9644	25.673	39.0656	55.7648	BGLB036979
BgiM12069-RA	1.18155	degenerin unc-8	mRNA	BgChr_5	1136891	1165231	-	3.87599	4.42662	10.7398	17.1292	21.6469	19.681
BgiM25126-RA	4.00786	deleted in malignant brain tumors 1 protein	mRNA	BgChr_11	3504423	3508340	-	2.3558	0	0	5.74101	16.0043	32.0846	BGLB027860
BgiM19676-RA	1.09018	delta-aminolevulinic acid dehydratase	mRNA	BgChr_8	15453193	15464355	+	12.9657	14.3753	11.6082	37.1221	25.4356	32.0601	BGLB003820
BgiM08852-RA	1.03425	dentin sialophosphoprotein	mRNA	BgChr_3	40127485	40142857	-	19.1019	16.6196	10.5891	46.1343	40.0524	30.4146	BGLB020639
BgiM30015-RA	1.11929	deoxyhypusine synthase	mRNA	BgChr_14	1004857	1012483	+	12.0247	8.44335	8.28383	30.1098	25.4491	21.472	BGLB001257
BgiM17507-RA	1.5534	deoxynucleoside triphosphate triphosphohydrolase SAMHD1	mRNA	BgChr_7	14252917	14253813	+	2.71826	2.09178	8.53118	12.9096	18.8202	17.8893
BgiM11073-RA	3.96906	deoxyribonuclease-1	mRNA	BgChr_4	33186081	33192740	+	2.36306	4.32118	2.45043	88.389	27.2903	26.1293	BGLB010162
BgiM30036-RA	2.2594	dermatopontin 2	mRNA	BgChr_14	1534096	1534273	+	2.13497	0.563181	1.21223	10.0585	16.7242	6.55327
BgiM34836-RA	1.72682	DG5 microsatellite sequence	mRNA	BgChr_17	14409490	14410846	+	3.69091	2.60711	5.36163	21.8283	15.0687	12.704
BgiM23700-RA	1.34352	di-N-acetylchitobiase	mRNA	BgChr_10	14007719	14014475	-	6.5299	6.75533	7.90259	23.9271	24.513	17.8339	BGLB023895
BgiM25647-RA	1.02172	diacylglycerol kinase beta	mRNA	BgChr_11	18004378	18061779	+	3.85011	3.8466	3.83633	10.2634	10.8973	9.86345	BGLB018119
BgiM33405-RA	1.78511	dipeptidyl peptidase 4	mRNA	BgChr_16	10864360	10893100	+	4.58474	3.02852	1.25646	16.5672	14.6374	8.95171	BGLB012094
BgiM15218-RA	1.30508	disintegrin and metalloproteinase domain-containing protein 10	mRNA	BgChr_6	17020144	17027514	+	9.85479	15.0499	13.9491	54.0477	42.4027	31.7811	BGLB027533
BgiM15216-RA	1.2753	disintegrin and metalloproteinase domain-containing protein 10	mRNA	BgChr_6	16950632	17003779	+	14.8919	13.3099	11.0308	44.2816	38.7963	35.8405	BGLB004783
BgiM23412-RA	1.49506	DNA damage-regulated autophagy modulator protein 1	mRNA	BgChr_10	6045920	6112677	+	1.30409	1.79523	0	6.27142	4.40259	3.42933	BGLB036822
BgiM35212-RA	1.07251	DNA endonuclease RBBP8	mRNA	BgChr_17	23078291	23100425	+	1.94907	2.25172	3.00176	6.24112	7.30404	5.32638	BGLB020410
BgiM10601-RA	1.57081	DNA ligase 1	mRNA	BgChr_4	21909421	21936949	+	6.09241	3.00371	2.99344	22.0833	14.5411	9.71419	BGLB038390
BgiM34253-RA	1.33285	doublecortin domain-containing protein 2	mRNA	BgChr_17	1104213	1106982	+	10.3746	10.8192	25.9933	55.6261	54.0849	41.9839
BgiM14107-RA	2.8741	doublesex- and mab-3-related transcription factor A2	mRNA	BgChr_5	43871910	43898409	-	0.229956	0	0	2.91382	1.05053	0.886639	BGLB026994
BgiM26449-RA	2.21794	dual oxidase 1	mRNA	BgChr_11	38901251	38926401	-	2.28273	2.21095	1.83641	11.2379	18.1416	8.95918	BGLB017866
BgiM26432-RA	3.32488	dual oxidase 2	mRNA	BgChr_11	38716933	38742425	-	0	0.075943	0	0.94686	1.48517	0.934465	BGLB016683
BgiM26459-RA	1.63898	dual oxidase maturation factor 2	mRNA	BgChr_11	39032214	39032967	+	2.80589	5.59066	5.33649	21.3116	23.435	9.18798	BGLB019167
BgiM03041-RA	1.11373	dual specificity protein phosphatase 1	mRNA	BgChr_1	72688581	72719738	+	0.567211	2.04781	2.98989	4.10733	4.90656	5.30686	BGLB017363
BgiM05990-RA	1.61904	dynein beta chain ciliary	mRNA	BgChr_2	49230259	49264671	-	13.9947	11.1366	32.4445	65.044	87.2052	74.0409	BGLB002368
BgiM16140-RA	1.46711	dynein heavy chain 1 axonemal-like isoform X1	mRNA	BgChr_6	38666476	38709931	+	3.49884	4.45636	10.6193	18.4858	25.7362	20.5164	BGLB003693
BgiM30414-RA	1.64651	dynein heavy chain 12 axonemal	mRNA	BgChr_14	9961267	9983155	+	5.22829	4.01579	7.76021	16.801	27.2263	20.5962	BGLB019905
BgiM16759-RA	1.76236	dynein heavy chain 5 axonemal	mRNA	BgChr_6	51442110	51468738	-	1.34781	1.72402	2.21361	6.58936	8.69997	7.30309	BGLB013258
BgiM18918-RA	1.29974	dynein heavy chain 5 axonemal	mRNA	BgChr_7	47560128	47619452	-	9.42073	10.9399	19.1309	40.9558	48.033	38.1652	BGLB000695
BgiM16151-RA	1.04046	dynein heavy chain 5 axonemal	mRNA	BgChr_6	38999605	39049965	+	16.9684	14.4037	37.6134	49.786	69.6581	60.591	BGLB003690
BgiM08786-RA	1.63878	dynein heavy chain 6 axonemal	mRNA	BgChr_3	38880517	38927795	-	1.11228	0.752962	2.21109	4.84105	6.92525	4.74596	BGLB040095
BgiM35972-RA	1.1019	dynein heavy chain 6 axonemal-like isoform X3	mRNA	BgChr_18	11610548	11647390	+	11.917	10.2916	23.6223	35.372	48.1703	40.2171	BGLB001990
BgiM33828-RA	1.46246	dynein heavy chain 7 axonemal	mRNA	BgChr_16	23311913	23372531	-	7.39943	6.56545	15.9671	29.04	41.0443	33.8045	BGLB018146
BgiM30415-RA	1.35916	dynein heavy chain 7 axonemal	mRNA	BgChr_14	10016552	10057176	+	6.80579	5.66454	17.249	29.4261	37.0543	31.6186
BgiM00203-RA	1.15451	dynein heavy chain domain-containing protein 1	mRNA	BgChr_1	5581115	5639048	-	2.14277	2.03959	4.26541	6.31137	9.80392	7.28419	BGLB025399
BgiM10780-RA	1.32504	dystroglycan	mRNA	BgChr_4	25499442	25501778	-	5.36893	4.14178	3.92364	15.5889	16.4987	9.92129	BGLB021025
BgiM10779-RA	1.12833	dystroglycan	mRNA	BgChr_4	25497218	25498140	+	5.47418	5.28677	3.70324	13.7392	15.777	13.2934
BgiM16653-RA	1.34617	dystrophin	mRNA	BgChr_6	49361108	49401385	+	4.71235	6.33762	3.24413	15.3868	14.7742	14.5461	BGLB021542
BgiM16656-RA	1.20967	dystrophin	mRNA	BgChr_6	49446712	49492442	+	7.07263	9.44592	10.9973	28.5263	26.0736	23.7468	BGLB023648
BgiM13080-RA	1.05196	E3 ubiquitin-protein ligase MARCH1	mRNA	BgChr_5	22302421	22303972	+	7.33561	13.3662	15.0256	37.3397	41.1002	18.1607
BgiM13329-RA	1.02837	E3 ubiquitin-protein ligase MIB1	mRNA	BgChr_5	26715187	26724335	-	1.64756	2.24665	1.92185	4.79283	6.63106	4.15358	BGLB017985
BgiM19814-RA	1.67173	E3 ubiquitin-protein ligase MIB2-like isoform X1	mRNA	BgChr_8	18838536	18851520	+	1.52322	2.67863	4.13057	10.6879	13.2458	7.14512	BGLB004148
BgiM19275-RA	1.64392	E3 ubiquitin-protein ligase mind-bomb	mRNA	BgChr_8	5739275	5766740	-	0.403571	1.18491	1.30161	4.75992	5.35179	2.06543	BGLB016949
BgiM20533-RA	1.33831	E3 ubiquitin-protein ligase RNF12	mRNA	BgChr_8	34059789	34061441	-	1.1949	1.82862	3.30773	6.43969	6.98881	5.19264
BgiM10612-RA	1.59807	E3 ubiquitin-protein ligase XIAP	mRNA	BgChr_4	22130226	22133427	+	3.55465	3.65104	5.70745	18.3203	22.4097	10.8455	BGLB031145
BgiM09888-RA	1.22266	E3 ubiquitin-protein ligase XIAP	mRNA	BgChr_4	5696972	5707639	-	0.863838	1.77189	1.21011	4.95119	4.87851	2.73148	BGLB031635
BgiM29168-RA	2.11488	echinoderm microtubule-associated protein-like	mRNA	BgChr_13	17708688	17737521	+	0.623538	0.862871	0	3.7813	3.13106	2.42827	BGLB032512
BgiM14950-RA	1.29067	EF-hand calcium-binding domain-containing protein 6	mRNA	BgChr_6	10389806	10406503	+	5.06649	3.3849	6.90662	16.2069	16.7318	13.8022	BGLB020179
BgiM04189-RA	1.00789	eisosome protein SEG2	mRNA	BgChr_2	6671293	6692078	-	5.60709	4.42732	6.88257	14.8511	16.397	10.3892	BGLB016498
BgiM33211-RA	2.22346	electroneutral sodium bicarbonate exchanger 1	mRNA	BgChr_16	6030480	6047936	-	4.71048	3.13617	7.33872	27.4038	33.7287	27.6437	BGLB016542
BgiM23579-RA	1.69398	Elevenin	mRNA	BgChr_10	11129572	11160995	-	12.5756	0	1.86986	30.6041	30.2783	12.7733	BGLB027315
BgiM14074-RA	4.90568	elongation of very long chain fatty acids protein 2	mRNA	BgChr_5	43159504	43170972	-	0	0	0	9.01567	4.06156	5.88879	BGLB005821
BgiM26083-RA	2.2858	endoglucanase A	mRNA	BgChr_11	30097868	30105723	+	3.97054	5.4032	9.00998	46.5927	53.3372	13.8743	BGLB018122
BgiM21192-RA	2.04518	endonuclease-reverse transcriptase	mRNA	BgChr_8	46912132	46938155	-	1.87061	2.33447	1.0326	9.2769	9.20131	7.64437	BGLB032899
BgiM06570-RA	1.89235	endonuclease-reverse transcriptase	mRNA	BgChr_2	60322451	60341769	+	3.00419	2.14235	3.46708	12.5628	16.7861	11.1534	BGLB021609
BgiM03774-RA	1.11358	endoplasmic reticulum-Golgi intermediate compartment protein 1	mRNA	BgChr_1	88130887	88137571	+	9.2463	5.99607	6.17091	23.5775	14.7059	21.034	BGLB006294
BgiM03704-RA	1.10691	endothelin-converting enzyme	mRNA	BgChr_1	86653642	86667030	-	7.33187	4.68984	5.07646	16.1392	16.8492	11.7811	BGLB032004
BgiM29497-RA	3.6756	endothelin-converting enzyme 1	mRNA	BgChr_13	26139301	26145967	-	4.69294	1.78719	3.31876	144.805	35.3572	19.7342
BgiM04290-RA	5.58608	endothelin-converting enzyme 2	mRNA	BgChr_2	9167073	9170674	+	0	0	0	13.4281	12.7526	34.7394
BgiM04283-RA	5.33503	endothelin-converting enzyme 2	mRNA	BgChr_2	9052536	9052721	+	0	0.374276	0	9.15851	12.956	44.3839
BgiM04293-RA	5.06718	endothelin-converting enzyme 2	mRNA	BgChr_2	9213447	9253508	+	2.4891	0.692444	3.43171	95.053	90.5048	187.465	BGLB029484
BgiM04286-RA	4.20036	endothelin-converting enzyme 2	mRNA	BgChr_2	9073056	9073208	+	5.94864	0	4.9555	20.4923	53.0601	120.283
BgiM24837-RA	1.37094	endothelin-converting enzyme 2	mRNA	BgChr_10	40985009	40987513	-	4.59326	14.7634	12.4881	48.7047	45.1806	31.697
BgiM04288-RA	8.11484	endothelin-converting enzyme-like 1	mRNA	BgChr_2	9105526	9117353	+	0	0	0	19.4748	27.6422	78.3615	BGLB038391
BgiM04292-RA	6.60675	endothelin-converting enzyme-like 1	mRNA	BgChr_2	9195078	9195343	+	0	0	0	18.9409	21.4665	58.0706
BgiM04284-RA	6.43146	endothelin-converting enzyme-like 1	mRNA	BgChr_2	9058822	9059008	+	0	0	0	16.1563	20.3774	82.3485
BgiM04285-RA	5.39523	endothelin-converting enzyme-like 1	mRNA	BgChr_2	9065044	9065309	+	0	1.32426	1.10144	24.6865	35.1318	96.1193
BgiM04291-RA	4.15795	endothelin-converting enzyme-like 1	mRNA	BgChr_2	9190017	9190194	+	0.502345	0	0	17.1647	17.6998	43.8455
BgiM17030-RA	1.00726	enhancer of filamentation 1	mRNA	BgChr_7	3792768	3795584	+	7.92758	5.82229	6.99997	20.2856	19.0913	15.6699	BGLB028821
BgiM34696-RA	1.98401	enoyl-CoA hydratase domain-containing protein 3 mitochondrial	mRNA	BgChr_17	11248580	11257947	+	10.3724	12.9383	19.4537	82.5836	66.354	70.567
BgiM00610-RA	1.77397	enteropeptidase	mRNA	BgChr_1	14588877	14594759	-	14.973	6.70868	14.9225	47.4738	55.7315	41.0449	BGLB009871
BgiM00608-RA	1.41302	enteropeptidase	mRNA	BgChr_1	14531364	14559558	-	15.428	6.41052	16.8168	42.6567	53.4376	34.0236	BGLB009871
BgiM23513-RA	2.41455	ephrin-B2	mRNA	BgChr_10	9048158	9053308	-	0.733968	0	0	4.59689	3.31682	3.67537	BGLB001127
BgiM33658-RA	1.44902	epidermal growth factor receptor-like isoform X1	mRNA	BgChr_16	17881458	17916084	-	2.5083	2.01872	2.46027	8.15346	9.022	7.37492	BGLB016818
BgiM09901-RA	2.60316	ETS domain-containing protein Elk-4-like X8	mRNA	BgChr_4	5951870	5978803	-	0	0	0	0	0	4.42626
BgiM16230-RA	1.25718	excitatory amino acid transporter	mRNA	BgChr_6	40661987	40673155	+	8.06889	4.02501	4.95259	18.6251	17.1341	12.1408	BGLB013535
BgiM13034-RA	2.40745	excitatory amino acid transporter 3	mRNA	BgChr_5	21385549	21398983	+	3.93939	1.92103	1.81852	27.3163	14.4945	11.2538	BGLB017736
BgiM34724-RA	1.21073	extension-2	mRNA	BgChr_17	11720666	11723105	+	40.88	10.0889	51.1452	93.947	92.441	102.372
BgiM04859-RA	1.76478	extracellular serine/threonine protein kinase FAM20C	mRNA	BgChr_2	23544221	23562386	-	2.99377	3.17825	3.73466	14.7923	16.0322	11.785	BGLB005172
BgiM34878-RA	1.29026	F-box only protein 10	mRNA	BgChr_17	15581733	15596136	-	1.03402	0.610431	2.16593	3.35136	4.3703	3.86518	BGLB004312
BgiM12255-RA	1.37369	F-box only protein 25	mRNA	BgChr_5	4822705	4827359	+	1.6925	3.6167	2.37719	9.34399	6.73956	8.95677	BGLB023241
BgiM09166-RA	3.04039	F-box/LRR-repeat protein 15	mRNA	BgChr_3	46711059	46711883	+	0	0.1367	0	1.88493	1.31199	0.423559	BGLB028178
BgiM17902-RA	1.0656	F-box/LRR-repeat protein 2	mRNA	BgChr_7	23120237	23123329	-	4.16602	9.05001	6.12627	17.0109	17.8043	17.3399	BGLB006247
BgiM17842-RA	1.23626	feline leukemia virus subgroup C receptor-related protein 2	mRNA	BgChr_7	21767825	21775544	-	1.43963	1.0882	2.62336	5.02003	4.50194	5.44006	BGLB009597
BgiM07515-RA	1.22609	fermitin family 2	mRNA	BgChr_3	13560527	13581677	+	8.58471	5.92188	9.55792	21.6957	25.4452	21.6681	BGLB006382
BgiM12861-RA	1.739	ferric-chelate reductase 1	mRNA	BgChr_5	17579511	17580975	+	9.66225	6.22512	17.7347	48.0225	49.0304	45.4388	BGLB031141
BgiM12862-RA	1.10651	ferric-chelate reductase 1	mRNA	BgChr_5	17584739	17591874	+	19.1633	13.3812	27.075	49.4467	62.0498	49.8816	BGLB031141
BgiM12728-RA	2.09076	ferric-chelate reductase 1 isoform X1	mRNA	BgChr_5	14735937	14754237	-	4.62103	2.65092	2.44611	18.5717	19.4837	17.1612	BGLB025218
BgiM25943-RA	2.04644	fibrillin-3	mRNA	BgChr_11	26198288	26256349	-	0.789894	0.738206	0.359357	3.92341	4.17352	2.69647	BGLB007815
BgiM25278-RA	1.5893	fibrillin-3	mRNA	BgChr_11	7200187	7246835	-	13.353	11.3286	12.0106	55.9826	50.5723	34.1754
BgiM25288-RA	1.51524	fibrillin-3	mRNA	BgChr_11	7380607	7440923	+	9.58648	21.3815	15.3434	47.7627	70.649	48.565	BGLB016329
BgiM29690-RA	1.68126	fibrinogen-related protein K3 precursor	mRNA	BgChr_13	30570575	30577167	-	25.6007	7.07687	6.44864	63.1836	47.4562	43.1782	BGLB020380
BgiM13692-RA	3.37477	fibrinolytic enzyme isozyme C	mRNA	BgChr_5	34765969	34766179	+	0.105945	0.105577	0	3.77055	6.00234	7.59395
BgiM03254-RA	1.85322	fibroblast growth factor 18	mRNA	BgChr_1	77423970	77467343	+	0	1.84912	0	8.03322	11.0309	4.89089	BGLB008486
BgiM25928-RA	4.06083	fibropellin-1	mRNA	BgChr_11	25510180	25510464	-	0.408989	0.986829	0	2.71177	19.8461	10.6068
BgiM06342-RA	1.10888	fibropellin-1	mRNA	BgChr_2	55649994	55700866	-	3.45434	2.80974	5.36837	8.58164	14.1406	10.4382	BGLB005227
BgiM23032-RA	1.43962	filaggrin	mRNA	BgChr_9	44338401	44345088	-	2.39649	2.85401	5.54713	12.4028	13.2059	10.616	BGLB039447
BgiM32289-RA	2.12868	filamin-a	mRNA	BgChr_15	19987770	19988475	-	0	2.47224	4.68254	18.604	26.0087	10.1288
BgiM32814-RA	1.1759	filamin-A	mRNA	BgChr_15	30825921	30846954	+	8.38687	6.8237	19.0843	26.6143	40.5661	30.371	BGLB023279
BgiM32291-RA	2.14608	filamin-A-like isoform X1	mRNA	BgChr_15	20002067	20034834	-	5.51018	4.08555	10.2425	30.2765	43.0889	32.4371	BGLB001688
BgiM32290-RA	1.40877	filamin-A-like isoform X1	mRNA	BgChr_15	19994208	20000176	-	2.09551	3.93943	6.46645	10.8078	19.4527	13.397	BGLB001688
BgiM32288-RA	2.26361	filamin-B	mRNA	BgChr_15	19979279	19981424	-	4.31256	3.89133	2.98634	23.8701	31.3713	14.3666
BgiM35048-RA	1.67348	flocculation protein FLO11	mRNA	BgChr_17	19648404	19656091	-	0.881533	0.542755	0.78201	3.36905	3.50008	1.90296	BGLB026091
BgiM26354-RA	1.73885	flocculation protein FLO11-like isoform X5	mRNA	BgChr_11	37095408	37095970	-	0.184348	1.62477	0.351618	3.48411	5.43369	2.0719
BgiM15843-RA	1.15154	forkhead box protein O	mRNA	BgChr_6	32024595	32029827	+	11.1998	12.4572	15.3377	37.8108	40.4258	28.1798	BGLB012045
BgiM01079-RA	1.23779	G-protein coupled receptor 126	mRNA	BgChr_1	25405054	25436241	+	45.4846	34.1263	31.6001	118.578	133.766	84.902	BGLB000124
BgiM34894-RA	1.00122	G-protein coupled receptor 126	mRNA	BgChr_17	15998512	16002109	-	2.36784	3.25036	7.7389	13.7508	10.5929	9.33028	BGLB036796
BgiM03543-RA	1.87809	G-protein coupled receptor 64	mRNA	BgChr_1	83186197	83199789	-	0.250517	0.054787	0	0.370093	0.706696	0.655501	BGLB016657
BgiM14693-RA	1.41519	G-protein coupled receptor 64	mRNA	BgChr_6	3600314	3660459	-	2.23706	3.18024	2.00081	6.33977	8.43549	8.82024	BGLB009699
BgiM33875-RA	1.20731	G-protein coupled receptor 64	mRNA	BgChr_16	24850354	24893047	+	6.80413	3.82138	6.55635	17.4568	18.1377	14.4637	BGLB010062
BgiM04102-RA	5.77897	G-protein coupled receptor GRL101	mRNA	BgChr_2	4791840	4795412	-	0	0	0	2.80856	0.816243	1.54655	BGLB014050
BgiM26375-RA	3.34181	G-protein coupled receptor GRL101	mRNA	BgChr_11	37466599	37470183	-	0	0	0.075099	0.525897	1.52928	0.127599	BGLB035144
BgiM16421-RA	2.73359	G-protein coupled receptor GRL101	mRNA	BgChr_6	45027126	45036656	+	0.559442	0	0.215882	3.88404	3.20282	2.42032	BGLB020461
BgiM15436-RA	1.14855	G1/S-specific cyclin-D2	mRNA	BgChr_6	22940342	22943276	+	21.058	22.5488	19.7384	58.5384	69.0443	43.1702	BGLB004573
BgiM34354-RA	6.54705	galactoside 2-alpha-L-fucosyltransferase 1	mRNA	BgChr_17	3837911	3858660	-	0	0	0	3.44604	1.59697	5.61054	BGLB038375
BgiM34348-RA	1.14199	galactoside 2-alpha-L-fucosyltransferase 2	mRNA	BgChr_17	3633730	3646439	+	2.66936	3.90362	6.56571	11.5147	14.2178	11.6047	BGLB027240
BgiM34351-RA	2.06251	galactoside 2-alpha-L-fucosyltransferase 2-like isoform X1	mRNA	BgChr_17	3774510	3787985	+	3.17163	4.58677	7.80026	17.2318	24.9197	39.0275	BGLB022438
BgiM14317-RA	1.90325	galanin receptor type 2	mRNA	BgChr_5	48730566	48740567	+	0	0.463172	0	0.796734	1.94672	1.35641	BGLB028969
BgiM08324-RA	1.19809	galectin-4	mRNA	BgChr_3	28507756	28516784	+	22.4165	30.8109	28.7522	88.9686	88.7124	67.4608	BGLB004846
BgiM16152-RA	1.78323	gamma-aminobutyric acid type B receptor subunit 2	mRNA	BgChr_6	39055575	39067070	-	0	0.451586	0.511254	1.31503	1.75688	1.56157	BGLB033455
BgiM22398-RA	1.7099	ganglioside GM2 activator	mRNA	BgChr_9	29045281	29047935	+	74.0425	58.3699	94.6421	306.753	388.32	273.914	BGLB008836
BgiM35747-RA	3.87989	gastric intrinsic factor	mRNA	BgChr_18	5873324	5876897	+	0	0	0	8.91725	0	0
BgiM10066-RA	1.12127	GDP-fucose transporter 1	mRNA	BgChr_4	9823007	9832463	-	9.39827	7.68842	4.19715	20.3503	20.806	21.7417	BGLB002979
BgiM15100-RA	1.22677	glucose dehydrogenase [FAD quinone]	mRNA	BgChr_6	13717451	13733773	-	2.9339	2.90656	6.33547	12.853	11.6988	12.6542	BGLB017829
BgiM24717-RA	2.03572	glucoside xylosyltransferase 1	mRNA	BgChr_10	37874631	37888607	-	2.831	1.16248	1.29066	7.10825	10.0564	8.80954	BGLB010928
BgiM25342-RA	1.13651	glutamate decarboxylase gad1	mRNA	BgChr_11	8988838	8990817	+	4.52263	3.18879	5.38592	12.2729	12.6633	9.34972	BGLB021507
BgiM03951-RA	1.35952	glutamine-rich protein 2	mRNA	BgChr_2	1698086	1717105	-	3.83774	2.73244	5.8198	12.5142	16.6869	11.7254	BGLB027235
BgiM04632-RA	2.12295	glutamyl aminopeptidase-like isoform X2	mRNA	BgChr_2	17913243	17931962	+	8.81014	2.58052	6.67325	49.2698	27.5013	18.1553	BGLB027193
BgiM11034-RA	2.05581	glycine-rich domain-containing protein 2	mRNA	BgChr_4	32412658	32418552	+	5.89982	6.50006	6.80251	41.336	40.6108	16.8427	BGLB034283
BgiM24302-RA	1.27681	glycoprotein 3-alpha-L-fucosyltransferase A	mRNA	BgChr_10	27960680	27963920	-	1.68266	3.27577	5.83822	11.5004	12.0984	10.5738	BGLB013722
BgiM12832-RA	1.43259	glycoprotein 3-alpha-L-fucosyltransferase A-like isoform X1	mRNA	BgChr_5	17066980	17069281	+	4.04923	4.91094	6.78657	16.7374	20.3794	15.1561	BGLB019678
BgiM00402-RA	3.93287	glycoprotein-N-acetylgalactosamine 3-beta-galactosyltransferase 1	mRNA	BgChr_1	10251195	10268380	+	1.00909	0	0	5.03072	3.6273	10.7226	BGLB006822
BgiM00394-RA	1.34591	glycoprotein-N-acetylgalactosamine 3-beta-galactosyltransferase 1	mRNA	BgChr_1	10104930	10115807	+	3.73179	4.02355	4.36529	16.7934	14.3648	12.597	BGLB014182
BgiM27050-RA	1.53898	glycosyltransferase 1 domain-containing protein 1-like isoform X1	mRNA	BgChr_12	9211752	9225351	-	2.04832	1.14342	4.86127	10.9533	10.1386	8.27147	BGLB032029
BgiM17379-RA	2.51127	glycosyltransferase family 92 protein F13G3.3	mRNA	BgChr_7	11289956	11307061	+	2.80052	2.67007	2.15511	19.9022	16.6486	19.5126	BGLB030469
BgiM33632-RA	1.04278	glycosyltransferase STELLO1	mRNA	BgChr_16	17350066	17367332	+	2.49558	1.04127	2.29524	6.54916	6.00206	4.85256	BGLB033041
BgiM19568-RA	2.97452	gonadotropin-releasing hormone receptor	mRNA	BgChr_8	12734701	12755266	+	0	0	0	1.01034	1.02737	0	BGLB029379
BgiM23384-RA	1.60311	GPI-anchored adhesin-like protein PGA55	mRNA	BgChr_10	5415318	5421334	+	0.84596	1.30671	1.3081	3.98563	5.36784	4.54129	BGLB027999
BgiM29255-RA	1.02485	GPI-anchored protein PB15E9.01c	mRNA	BgChr_13	20282608	20284616	+	4.38252	4.01742	10.5796	16.1416	17.9475	14.6519	BGLB033737
BgiM33921-RA	3.47715	GTPase IMAP family member 4	mRNA	BgChr_16	25836159	25838132	-	0	0	0	3.70174	0	0.565035
BgiM04073-RA	4.26074	guanine nucleotide-binding protein-like 3	mRNA	BgChr_2	4080296	4084930	+	2.52675	2.16789	12.2482	185.911	98.8499	135.388	BGLB029559
BgiM17312-RA	1.29435	guanylate cyclase	mRNA	BgChr_7	9661325	9677239	+	2.41295	3.37574	6.93826	11.806	14.7498	13.2822	BGLB003050
BgiM14831-RA	1.06878	headcase protein	mRNA	BgChr_6	7057072	7058685	-	2.76907	2.72682	4.37134	10.2305	8.38003	6.72577	BGLB000542
BgiM01966-RA	1.53793	Heat shock 70 kDa protein 12A	mRNA	BgChr_1	46277654	46316566	-	3.32639	1.73077	3.48358	11.8425	11.1567	8.5341	BGLB018226
BgiM13327-RA	1.58041	helicase-like transcription factor	mRNA	BgChr_5	26663668	26691826	-	1.27923	2.40727	1.73659	7.93419	8.00152	5.27947	BGLB033046
BgiM30260-RA	1.64211	hemicentin-1	mRNA	BgChr_14	6510465	6514477	+	1.81759	1.41727	5.40661	11.6047	16.3726	7.87429	BGLB020698
BgiM30261-RA	1.11271	hemicentin-1	mRNA	BgChr_14	6522907	6530033	+	5.38319	5.382	11.3052	20.0678	26.5712	16.259	BGLB020698
BgiM30374-RA	3.7742	heparan sulfate glucosamine 3-O-sulfotransferase 1	mRNA	BgChr_14	9186345	9210000	-	0	0	0	1.46028	2.52199	4.63463	BGLB033986
BgiM13117-RA	3.24414	heparan sulfate glucosamine 3-O-sulfotransferase 1	mRNA	BgChr_5	23172969	23174072	-	0.242982	0	0	0.656448	0.90474	2.87514	BGLB002625
BgiM18356-RA	2.5467	heparan sulfate glucosamine 3-O-sulfotransferase 1	mRNA	BgChr_7	33955612	33960088	-	0.41759	0	0	1.29771	1.40139	2.05729	BGLB007342
BgiM29090-RA	1.22391	heparanase-like isoform X1	mRNA	BgChr_13	15752882	15760799	-	1.75965	1.47895	1.54272	5.2256	3.70961	5.48451	BGLB039768
BgiM10902-RA	1.77196	hepatocyte growth factor receptor	mRNA	BgChr_4	28932877	28955877	-	2.0088	0	0.970156	7.20651	7.45654	2.70531	BGLB024401
BgiM00172-RA	1.48221	hepatocyte growth factor receptor-like isoform X2	mRNA	BgChr_1	4705632	4734443	+	4.02355	2.30004	3.6419	12.9322	13.9536	10.8455	BGLB032821
BgiM18746-RA	1.36889	hepatocyte nuclear factor 4-alpha	mRNA	BgChr_7	43702062	43740467	+	3.56995	4.34144	2.93454	14.2162	12.5202	8.25975	BGLB013485
BgiM14051-RA	1.28164	High affinity cAMP-specific 3p 5p-cyclic phosphodiesterase 7A	mRNA	BgChr_5	42439726	42452652	+	0	0.40095	0.714162	2.26662	1.64034	1.24588	BGLB010543
BgiM00093-RA	1.13659	high affinity cAMP-specific and IBMX-insensitive 3p 5p-cyclic phosphodiesterase 8B-like isoform X1	mRNA	BgChr_1	2381800	2404795	-	8.22419	6.64049	8.46622	20.5607	24.3373	19.9755	BGLB016797
BgiM19628-RA	1.69961	histidine N-acetyltransferase	mRNA	BgChr_8	14137268	14144100	+	11.7236	6.0404	4.5112	43.4827	27.222	20.7898	BGLB030618
BgiM22230-RA	1.50055	histidine-rich protein PFHRP-III	mRNA	BgChr_9	24298827	24309832	-	0	0.525893	2.19734	3.23734	5.43806	4.15591
BgiM25181-RA	1.29875	histone-lysine N-methyltransferase 2b	mRNA	BgChr_11	5153847	5172104	-	3.8271	2.03637	3.63377	12.8285	11.9664	8.54466	BGLB028168
BgiM25444-RA	2.25224	homeobox protein Hox-A3a	mRNA	BgChr_11	12246219	12246624	+	0.424749	0	0.999557	0.88263	3.9588	2.96074
BgiM25445-RA	1.34178	homeobox protein Hox-B3a	mRNA	BgChr_11	12284146	12286016	+	2.08774	0.442058	1.22076	3.64254	6.44236	3.8438	BGLB002983
BgiM08154-RA	1.79167	homeobox protein OTX2-B-like isoform X2	mRNA	BgChr_3	23972643	23980814	+	0.747814	1.01025	0.24288	5.12622	3.61383	2.42904	BGLB016536
BgiM00849-RA	1.09951	homer protein 2	mRNA	BgChr_1	20039103	20048443	-	9.02657	5.72711	7.04706	22.2451	17.8072	15.4614	BGLB013262
BgiM10723-RA	1.39046	hyphal wall protein 2	mRNA	BgChr_4	24311978	24324323	+	5.14984	2.18128	0.729423	9.75736	10.9052	4.998
BgiM09559-RA	1.69229	hypoxia-inducible factor 1-alpha	mRNA	BgChr_3	55662657	55695334	+	1.48405	0.996874	2.63106	5.74416	9.73919	5.61972	BGLB000949
BgiM07444-RA	1.15771	inactive tyrosine-protein kinase 7	mRNA	BgChr_3	12021303	12069379	+	1.07207	0.913341	3.84416	4.75844	6.06832	4.987	BGLB007305
BgiM00731-RA	1.19838	inositol 1 4 5-triphosphate receptor-interacting protein	mRNA	BgChr_1	17393796	17397049	+	1.15071	3.10831	1.99639	6.61341	6.06455	5.07194	BGLB033722
BgiM13725-RA	1.5557	inositol hexakisphosphate kinase 1-like isoform X1	mRNA	BgChr_5	35336487	35368721	+	3.42029	6.29439	8.34961	19.7086	26.0304	19.7677	BGLB038696
BgiM04224-RA	1.13893	inositol polyphosphate multikinase	mRNA	BgChr_2	7344038	7351909	+	4.85184	2.37181	3.41917	7.91012	11.168	10.0735	BGLB007086
BgiM15633-RA	3.78322	insulin-like peptide 7	mRNA	BgChr_6	27516080	27546585	-	14.8653	10.549	5.64581	186.803	162.07	182.541	BGLB038535
BgiM02078-RA	2.43827	integrin alpha-11	mRNA	BgChr_1	48979891	48981617	-	0	0	2.7139	7.41616	7.61473	11.3151
BgiM02079-RA	1.14745	integrin alpha-4	mRNA	BgChr_1	49051365	49076473	-	20.4935	10.6993	13.9745	52.6766	46.5813	25.9117	BGLB034515
BgiM02077-RA	1.87383	integrin alpha-9-like isoform X3	mRNA	BgChr_1	48944452	48968586	-	0	0.269668	0.225883	1.24648	2.61738	0.822329	BGLB039485
BgiM03247-RA	1.65148	integrin beta-1	mRNA	BgChr_1	77285620	77300658	-	6.84063	3.96107	2.22721	18.991	17.6507	13.7942	BGLB024160
BgiM00417-RA	1.20192	integrin beta-PS	mRNA	BgChr_1	10561908	10569732	-	9.48134	6.77618	4.13063	23.8942	20.5351	11.6352	BGLB006065
BgiM22843-RA	1.23745	integrin-linked protein kinase-like isoform X1	mRNA	BgChr_9	40235157	40247734	+	6.07006	5.92923	7.36025	20.2423	21.5549	12.7565	BGLB006741
BgiM04206-RA	1.04946	interferon regulatory factor 1-like isoform X1	mRNA	BgChr_2	6910118	6922441	-	13.8031	17.9599	19.9459	40.346	57.0862	37.5498	BGLB018571
BgiM00972-RA	1.03687	interferon-induced helicase C domain-containing protein 1	mRNA	BgChr_1	23009396	23025312	-	3.18805	3.22134	6.45789	10.3381	11.8768	12.1555	BGLB017903
BgiM14323-RA	1.14184	interleukin-12 receptor subunit beta-2-like isoform X6	mRNA	BgChr_5	48787935	48827273	-	4.85598	3.95491	10.1718	16.8865	22.0964	16.1805	BGLB030705
BgiM17082-RA	2.45095	iron/zinc purple acid phosphatase-like protein	mRNA	BgChr_7	4578752	4583861	-	2.04553	0.856806	1.75119	17.2771	13.6374	10.0952	BGLB023661
BgiM17871-RA	1.62608	iroquois-class homeodomain protein irx-1	mRNA	BgChr_7	22401386	22415061	+	1.9815	1.09875	3.60742	13.0611	9.58896	7.32936
BgiM32788-RA	1.52681	kelch-like protein 12	mRNA	BgChr_15	30308560	30310353	+	4.68556	2.02415	5.14056	14.3853	14.8318	13.2541	BGLB025139
BgiM11219-RA	1.16857	kelch-like protein 24	mRNA	BgChr_4	36438296	36440065	+	1.13125	1.91698	1.4931	5.27369	4.71072	2.72945	BGLB000727
BgiM33485-RA	3.43755	keratin-associated protein 4-7	mRNA	BgChr_16	13039374	13046442	+	2.58174	3.93583	0	29.8189	47.0519	34.3523	BGLB023402
BgiM11801-RA	1.44707	keratin-associated protein 9-1	mRNA	BgChr_4	51050466	51056322	+	20.3288	7.92094	6.54939	50.4426	36.7377	33.1224	BGLB038614
BgiM03741-RA	1.72557	kinase non-catalytic C-lobe domain-containing protein 1	mRNA	BgChr_1	87381407	87389462	-	0.63623	0.430056	0	1.25245	3.22938	2.45795	BGLB008860
BgiM05996-RA	1.02203	kinesin-like protein KIF19	mRNA	BgChr_2	49389231	49402248	+	7.76696	6.84524	9.01371	20.1272	23.822	15.5393	BGLB002371
BgiM11399-RA	1.25443	kinesin-like protein KIN-14E	mRNA	BgChr_4	41580166	41601055	-	0.756923	0.896567	1.23531	2.85935	4.63316	2.589	BGLB018970
BgiM11398-RA	1.19607	kinesin-like protein KIN-14E	mRNA	BgChr_4	41568258	41569973	-	9.68465	8.57779	9.83922	31.8369	30.7189	17.945	BGLB018195
BgiM13247-RA	1.3028	KN motif and ankyrin repeat domain-containing protein 1-like isoform X1	mRNA	BgChr_5	25141917	25182905	-	6.98642	5.48047	9.79188	22.248	26.3285	20.2212	BGLB016972
BgiM14096-RA	1.47113	kyphoscoliosis peptidase	mRNA	BgChr_5	43530452	43566678	-	1.25378	1.3054	3.03912	6.39412	9.78913	5.61311	BGLB005831
BgiM32140-RA	1.38179	laccase-1	mRNA	BgChr_15	16163676	16177884	+	1.76154	1.96451	0.89087	5.64811	7.62821	3.59346	BGLB016616
BgiM31810-RA	1.78281	laccase-4	mRNA	BgChr_15	7116111	7132845	-	14.6519	4.89878	9.5402	57.2608	39.3517	31.2161	BGLB016893
BgiM31285-RA	1.10916	lachesin	mRNA	BgChr_14	30549342	30557147	-	46.5553	25.5134	60.9444	118.027	133.319	112.71	BGLB039374
BgiM23998-RA	1.10194	lactadherin	mRNA	BgChr_10	21109181	21151102	+	13.8618	9.33087	28.7681	44.4566	63.0019	40.7734
BgiM15199-RA	4.23158	lactase-phlorizin hydrolase	mRNA	BgChr_6	16481628	16498363	+	1.2081	0	0	0.736107	6.51857	23.6148	BGLB017005
BgiM36186-RA	4.97275	lactosylceramide -n-acetyl-beta-d-glucosaminyltransferase	mRNA	BgChr_18	17473388	17474470	+	0.061923	0	0	3.55454	2.87897	4.85392	BGLB019686
BgiM27861-RA	2.72486	lactosylceramide -n-acetyl-beta-d-glucosaminyltransferase	mRNA	BgChr_12	28800914	28801609	-	0.263829	0.354078	0.654182	7.53859	4.0727	3.49802	BGLB039100
BgiM22610-RA	2.00644	lactosylceramide -n-acetyl-beta-d-glucosaminyltransferase	mRNA	BgChr_9	34379504	34380697	-	1.77861	0	0.300091	5.63517	2.78957	2.87978	BGLB037992
BgiM12944-RA	1.49505	laminin subunit alpha-1	mRNA	BgChr_5	19375362	19449293	+	3.08357	2.76111	4.05963	12.5847	13.5184	10.7796	BGLB017015
BgiM13669-RA	1.17237	latrophilin-1	mRNA	BgChr_5	34179900	34208502	-	4.91556	2.0383	3.12076	12.8256	11.0718	5.98119	BGLB029830
BgiM13677-RA	1.11536	latrophilin-1	mRNA	BgChr_5	34376692	34387825	+	1.46467	1.51547	0.744771	3.11048	4.44646	2.41363	BGLB029830
BgiM12045-RA	1.16146	latrophilin-3-like isoform X4	mRNA	BgChr_5	631587	656096	+	6.08314	7.0915	9.25581	22.6183	24.6058	16.9082	BGLB005088
BgiM17537-RA	1.36444	LBP/BPI3.2	mRNA	BgChr_7	14987355	14995240	-	37.1662	22.4595	47.8893	118.897	140.546	75.6061
BgiM01820-RA	1.33939	leucine-rich repeat and fibronectin type-III domain-containing protein 5	mRNA	BgChr_1	43808567	43810090	+	1.32538	0.866995	0.843023	4.51936	2.47511	4.0555	BGLB028460
BgiM22441-RA	1.71906	leucine-rich repeat serine/threonine-protein kinase 1	mRNA	BgChr_9	29970113	30050164	-	1.25503	1.66773	2.9989	7.50947	10.0202	7.72386	BGLB031074
BgiM01108-RA	1.02831	leucine-rich repeat serine/threonine-protein kinase 1	mRNA	BgChr_1	25932912	25971021	-	2.96442	2.48058	3.53978	7.4778	9.66802	7.73114	BGLB034144
BgiM19575-RA	2.49028	leucine-rich repeat-containing protein let-4	mRNA	BgChr_8	12891179	12897607	+	0	0	0.438567	2.70086	1.57759	0.829605	BGLB029845
BgiM09921-RA	2.9277	LIM and SH3 domain protein Lasp	mRNA	BgChr_4	6460471	6469077	-	2.12757	1.21742	2.35568	25.3341	23.2933	9.1006	BGLB003002
BgiM19316-RA	1.66245	LIM domain transcription factor LMO4	mRNA	BgChr_8	6515584	6535373	+	1.94802	0.944449	0.907321	5.38637	5.79932	3.21481	BGLB025700
BgiM23709-RA	2.58286	lipoxygenasey domain-containing protein 1	mRNA	BgChr_10	14363383	14373416	+	0.65435	2.22223	1.91621	8.27005	11.876	9.02347	BGLB001066
BgiM23711-RA	1.19073	lipoxygenasey domain-containing protein 1	mRNA	BgChr_10	14415279	14451682	+	3.89222	3.79659	6.70346	12.5441	17.2477	11.8684	BGLB016833
lncRNA1229	1.24698	lncRNA1229	lncRNA	BgChr_3	31571239	31571742	+
lncRNA1638	2.54519	lncRNA1638	lncRNA	BgChr_6	24229716	24230206	+
lncRNA1777	3.04776	lncRNA1777	lncRNA	BgChr_7	33752066	33752299	+
lncRNA278	2.31209	lncRNA278	lncRNA	BgChr_10	14691339	14691582	+
lncRNA345	5.67984	lncRNA345	lncRNA	BgChr_10	40244851	40245330	+
lncRNA511	4.12198	lncRNA511	lncRNA	BgChr_12	32771752	32773321	+
lncRNA606	1.26105	lncRNA606	lncRNA	BgChr_13	29704863	29705068	-
lncRNA718	1.76229	lncRNA718	lncRNA	BgChr_14	29122107	29122464	+
lncRNA788	1.79833	lncRNA788	lncRNA	BgChr_15	25405911	25406265	+
lncRNA826	2.0388	lncRNA826	lncRNA	BgChr_16	9316898	9317118	-
lncRNA912	1.26217	lncRNA912	lncRNA	BgChr_17	8633125	8633675	+
BgiM14745-RA	3.45923	low affinity immunoglobulin epsilon Fc receptor	mRNA	BgChr_6	4864431	4865330	-	0.660379	0	0	8.51382	0	0
BgiM17972-RA	1.26362	low-density lipoprotein receptor- protein 12	mRNA	BgChr_7	24630777	24649321	+	5.40012	5.08008	5.36507	13.0201	18.2194	15.1461	BGLB038114
BgiM23341-RA	1.1225	low-density lipoprotein receptor- protein 4	mRNA	BgChr_10	4000170	4032940	+	1.182	1.8164	1.74579	4.97323	5.08564	3.4842	BGLB005853
BgiM33294-RA	1.10819	low-density lipoprotein receptor-related protein 1-like isoform X1	mRNA	BgChr_16	8041683	8109382	-	3.54553	3.71882	4.77031	11.214	12.0518	9.37941	BGLB016545
BgiM33573-RA	1.52087	low-density lipoprotein receptor-related protein 2	mRNA	BgChr_16	15777355	15845182	+	6.09096	4.12523	3.72747	14.4427	18.7982	15.4583	BGLB016997
BgiM23929-RA	1.35654	low-density lipoprotein receptor-related protein 6	mRNA	BgChr_10	19819029	19837152	-	2.52785	1.96219	2.05678	7.28316	7.79101	6.02055	BGLB001061
BgiM11285-RA	1.17551	LRR receptor-like serine/threonine-protein kinase isoform X4	mRNA	BgChr_4	37983545	38018023	-	6.28445	7.27818	3.75997	16.3197	19.6006	10.5415	BGLB022455
BgiM04872-RA	1.03727	lysophospholipid acyltransferase 7-like isoform X1	mRNA	BgChr_2	23945431	23965974	+	6.92366	6.55375	5.76627	17.1159	18.0653	14.2016	BGLB008261
BgiM08688-RA	1.27087	lysosomal-trafficking regulator isoform X2	mRNA	BgChr_3	36631532	36635570	+	1.81863	1.72699	1.15617	7.52993	4.28111	4.40144
BgiM07571-RA	1.55183	lysosome-associated membrane glycoprotein 5	mRNA	BgChr_3	14588500	14598821	+	4.19079	2.61565	1.09231	7.84747	6.15648	12.8116	BGLB033936
BgiM10264-RA	1.56752	macrophage-expressed 1 protein	mRNA	BgChr_4	14564221	14585683	+	8.56672	6.29069	12.6469	32.33	46.6202	23.437	BGLB032860
BgiM10259-RA	1.19187	macrophage-expressed 1 protein	mRNA	BgChr_4	14466429	14479338	+	14.6652	21.3998	13.5643	58.9046	42.102	43.4026	BGLB032860
BgiM10258-RA	1.11177	macrophage-expressed 1 protein	mRNA	BgChr_4	14419956	14439679	+	17.6124	14.1963	31.2608	56.8183	66.7758	47.3974	BGLB028836
BgiM10371-RA	2.03402	Major facilitator super domain-containing protein 4A	mRNA	BgChr_4	16768080	16773540	+	2.21992	0.655342	0.696346	7.92529	7.05977	5.02524	BGLB012859
BgiM33052-RA	1.33986	malignant fibrous histiocytoma-amplified sequence 1	mRNA	BgChr_16	2481197	2496145	-	1.36328	1.13138	1.68621	4.81057	4.86813	2.96419	BGLB014088
BgiM12528-RA	1.68001	maltase-glucoamylase intestinal	mRNA	BgChr_5	10776823	10798849	+	2.81107	3.55319	1.49516	10.6771	12.8695	8.21871	BGLB019022
BgiM12529-RA	1.03637	maltase-glucoamylase intestinal	mRNA	BgChr_5	10808383	10832772	+	8.0173	8.99495	12.156	25.442	30.7578	19.7958	BGLB019022
BgiM07307-RA	1.09469	MAPK/MAK/MRK overlapping kinase	mRNA	BgChr_3	9007515	9049715	+	3.82236	2.1864	3.93037	7.60116	11.3538	6.8313	BGLB008564
BgiM27173-RA	1.64007	matrilin-2	mRNA	BgChr_12	12363918	12383273	-	6.17171	2.06969	4.55117	21.4201	21.2394	9.62196	BGLB012168
BgiM25921-RA	1.33373	matrilin-3	mRNA	BgChr_11	25389699	25391215	+	94.0286	17.8378	53.2764	187.312	196.423	121.301
BgiM19756-RA	1.05493	mechanosensory protein 2	mRNA	BgChr_8	17856987	17885901	+	42.3645	24.9615	56.4721	101.38	115.053	102.895	BGLB007531
BgiM01130-RA	1.19393	melanopsin-like isoform X2	mRNA	BgChr_1	26450323	26454741	-	0.438099	1.06174	2.18193	4.99738	3.78971	3.04383	BGLB003533
BgiM03738-RA	1.06173	melanotransferrin-like isoform X1	mRNA	BgChr_1	87330589	87340957	-	47.2811	35.9605	68.9219	128.355	149.829	118.763	BGLB000639
BgiM04282-RA	8.05772	membrane metallo-endopeptidase-like 1	mRNA	BgChr_2	9043187	9046502	+	0	0	0	24.8699	32.6658	124.331
BgiM29498-RA	3.86426	membrane metallo-endopeptidase-like 1	mRNA	BgChr_13	26166370	26166531	-	5.62801	2.91353	0	122.49	26.9515	13.0441
BgiM13483-RA	1.05014	mesocentin-like isoform X4	mRNA	BgChr_5	30011495	30045514	+	86.1041	70.45	99.5541	222.01	245.646	202.944	BGLB010001
BgiM10358-RA	2.35137	metabotropic glutamate receptor	mRNA	BgChr_4	16602269	16645450	+	3.28904	1.76513	6.32909	24.8995	29.9108	19.9499	BGLB020517
BgiM15450-RA	1.2653	metabotropic glutamate receptor 1-like isoform X2	mRNA	BgChr_6	23405974	23471191	+	0	0.545465	0.531727	1.15396	1.9044	1.04469	BGLB018682
BgiM09698-RA	1.9595	metabotropic glutamate receptor 5	mRNA	BgChr_4	1937075	1951427	+	2.75625	1.61813	2.91051	11.1999	11.3213	11.8987	BGLB002219
BgiM35014-RA	1.64929	metalloendopeptidase	mRNA	BgChr_17	18824244	18842327	+	0	0.329593	0.754861	2.29441	3.3005	2.25925	BGLB017417
BgiM24710-RA	1.80142	metalloprotease mig-17	mRNA	BgChr_10	37733280	37733500	-	14.0022	7.51595	10.8565	40.4403	71.7879	37.4189
BgiM24711-RA	1.695	metalloprotease mig-17	mRNA	BgChr_10	37739459	37739661	-	13.0256	14.6021	12.1215	47.9387	72.0623	43.9542
BgiM24614-RA	1.511	metalloprotease mig-17	mRNA	BgChr_10	35618854	35628324	+	3.19039	1.23611	5.18451	7.177	14.0113	11.5098	BGLB039644
BgiM26147-RA	1.63576	methyltransferase-like protein 24	mRNA	BgChr_11	31950196	31995860	-	4.06644	2.77934	1.69467	12.3616	9.47266	10.2745	BGLB019597
BgiM22646-RA	2.49967	MetK 2 protein	mRNA	BgChr_9	35317007	35327656	+	0	0	0	1.24798	5.23426	2.69666
BgiM34162-RA	1.03002	microtubule-actin cross-linking factor 1	mRNA	BgChr_16	30780777	30807144	-	5.13695	6.51253	4.5488	13.4155	14.765	10.2661	BGLB023979
BgiM34157-RA	1.00998	microtubule-actin cross-linking factor 1-like isoform X1	mRNA	BgChr_16	30727422	30750159	-	13.3695	16.268	14.5847	37.6639	40.9863	32.6235	BGLB022769
BgiM25668-RA	1.17868	microtubule-associated protein	mRNA	BgChr_11	18498496	18499338	+	8.82658	9.88985	19.782	32.6318	36.1017	36.2708
BgiM13635-RA	1.91859	microtubule-associated protein futsch	mRNA	BgChr_5	33340310	33371100	+	2.93183	1.64099	3.26565	12.1808	14.5409	10.6385	BGLB030232
BgiM19253-RA	1.33415	microtubule-associated protein futsch-like isoform X1	mRNA	BgChr_8	5265450	5284310	+	3.96698	5.03859	6.61007	16.1475	19.1924	14.3192	BGLB009540
BgiM36167-RA	1.05956	mitogen-activated protein kinase kinase kinase 1-like isoform X1	mRNA	BgChr_18	16967504	17018086	+	5.92661	5.36292	9.65908	18.2759	23.2173	18.3633	BGLB039363
BgiM23640-RA	1.17694	molluscan insulin-related peptide(s) receptor	mRNA	BgChr_10	12544099	12560138	-	2.09956	2.97026	1.99463	6.76532	7.35276	5.57101	BGLB024726
BgiM22541-RA	1.27798	monocarboxylate transporter	mRNA	BgChr_9	32721907	32729991	+	2.95613	3.04245	3.34295	10.8609	10.2963	6.9652	BGLB008452
BgiM15903-RA	1.04093	monocarboxylate transporter 2	mRNA	BgChr_6	33710079	33732497	+	4.11499	1.73826	4.6822	9.17178	10.0444	6.50053	BGLB022149
BgiM32336-RA	1.11559	monocarboxylate transporter 5	mRNA	BgChr_15	20950664	20964179	+	1.35616	2.12745	0.653711	3.82892	3.08137	3.25124	BGLB016462
BgiM35698-RA	1.64099	mucin-12	mRNA	BgChr_18	4262245	4265497	-	0.963228	0.791871	2.67664	4.52898	6.95095	7.20695	BGLB033035
BgiM10421-RA	1.90301	mucin-17	mRNA	BgChr_4	18033072	18043190	-	0	0.286452	0.497791	0.961868	1.54127	1.02223	BGLB032038
BgiM10199-RA	1.59493	mucin-22	mRNA	BgChr_4	13182674	13198590	-	7.80318	2.274	1.99653	16.9566	18.3024	9.67053	BGLB008822
BgiM25128-RA	1.64378	mucin-like protein	mRNA	BgChr_11	3546033	3607500	-	2.9062	1.73235	2.54591	10.1383	11.3887	5.91929	BGLB017486
BgiM09124-RA	1.71448	multicystatin-like isoform X2	mRNA	BgChr_3	45892899	45900226	+	251.489	148.584	250.409	1257.06	992.558	517.612
BgiM01762-RA	1.22078	multidrug resistance protein 1	mRNA	BgChr_1	42229123	42229591	+	16.9549	11.8598	32.3535	67.7984	67.2076	44.5783
BgiM29056-RA	1.83397	multidrug resistance-associated protein 1	mRNA	BgChr_13	14861496	14903549	+	0.777537	0.130383	1.13394	4.85227	3.68344	2.9002	BGLB018868
BgiM22909-RA	1.39698	multidrug resistance-associated protein 4	mRNA	BgChr_9	41701244	41728922	-	2.50733	0.408187	0	2.77	5.06185	4.17946	BGLB033282
BgiM32309-RA	1.22174	multidrug resistance-associated protein 5	mRNA	BgChr_15	20355463	20373399	+	3.35687	3.34311	2.23602	8.68589	11.2846	8.62957	BGLB016644
BgiM03001-RA	1.06918	multiple C2 and transmembrane domain-containing protein 1	mRNA	BgChr_1	71564472	71595366	+	4.27039	4.34069	7.61929	16.4137	18.3651	10.2365	BGLB030524
BgiM20264-RA	1.46873	multiple epidermal growth factor-like domains 10	mRNA	BgChr_8	28412980	28447435	+	4.97253	2.9513	7.80136	19.4742	20.4073	17.157	BGLB001150
BgiM14475-RA	1.06316	multiple epidermal growth factor-like domains 10	mRNA	BgChr_5	51858957	51890465	-	3.2596	3.16065	5.49615	9.26824	13.3129	9.98971	BGLB039829
BgiM25109-RA	2.63684	multiple epidermal growth factor-like domains protein 6	mRNA	BgChr_11	2883421	2934502	+	3.56865	2.91808	4.26635	32.4804	32.286	22.0891	BGLB034509
BgiM25111-RA	1.17629	multiple epidermal growth factor-like domains protein 6	mRNA	BgChr_11	3070311	3159689	+	4.36331	4.16372	10.034	14.7084	23.2968	15.1692	BGLB001284
BgiM09044-RA	3.91547	myeloblastin	mRNA	BgChr_3	44474590	44480688	-	0	0	0	13.6518	3.71819	12.393
BgiM09043-RA	3.85495	myeloblastin	mRNA	BgChr_3	44403569	44407694	-	0	0	0	6.14526	3.98406	9.06446
BgiM22027-RA	1.12946	myophilin	mRNA	BgChr_9	18917326	18917533	-	22.3851	25.5837	28.5806	69.9288	79.6266	70.5226
BgiM33672-RA	1.17674	myosin light chain kinase smooth muscle	mRNA	BgChr_16	18541652	18581754	-	2.55202	3.6195	3.54607	10.9311	10.8397	5.92391	BGLB022396
BgiM23909-RA	2.12985	myosin light chain kinase family member 4	mRNA	BgChr_10	19309124	19321522	-	0.768345	0.295378	0	3.32797	3.94217	1.62357	BGLB009727
BgiM20140-RA	1.391	myosin-13	mRNA	BgChr_8	25948093	25956713	+	13.4313	3.00456	6.25579	28.1522	31.3807	15.1055	BGLB004705
BgiM26095-RA	1.70564	myosin-7	mRNA	BgChr_11	30354792	30363903	-	13.344	6.18587	8.10358	41.9703	44.8969	24.882	BGLB017565
BgiM32109-RA	1.20173	myosin-VIIa-like isoform X2	mRNA	BgChr_15	15426466	15464571	-	4.26856	6.59269	5.45846	15.0475	19.2569	14.3866	BGLB016487
BgiM19266-RA	1.01476	N(G) N(G)-dimethylarginine dimethylaminohydrolase 1-like isoform X2	mRNA	BgChr_8	5610814	5615715	+	41.0516	28.7	44.2067	101.015	98.8164	92.0968	BGLB007243
BgiM18171-RA	8.0497	NA	mRNA	BgChr_7	29151903	29152572	+	0	0	0	45.709	13.7589	17.8181	BGLB038367
BgiM20336-RA	7.09554	NA	mRNA	BgChr_8	29840044	29848007	-	0	0	0	1.41997	3.31555	8.36924	BGLB010938
BgiM20887-RA	6.95882	NA	mRNA	BgChr_8	41443348	41450055	+	15.507	0	4.27499	902.29	1081.18	1876.11
BgiM26745-RA	6.88252	NA	mRNA	BgChr_12	2345942	2346164	-	0	0	0	36.9627	27.979	35.0149
BgiM15506-RA	6.78337	NA	mRNA	BgChr_6	24851850	24858577	+	0	0	0	4.10668	3.56709	7.37161	BGLB012905
BgiM26746-RA	6.72081	NA	mRNA	BgChr_12	2349240	2349589	-	0	0	0	31.8061	21.868	36.3083
BgiM18804-RA	6.65774	NA	mRNA	BgChr_7	44953202	44953393	+	0.864901	0	0.752664	61.6515	82.8348	130.843
BgiM20347-RA	6.56742	NA	mRNA	BgChr_8	30000835	30019312	-	0	0	0	6.93797	3.48635	4.13363	BGLB013729
BgiM18838-RA	6.0957	NA	mRNA	BgChr_7	45748336	45748524	-	1.2757	0	2.53474	167.161	264.497	353.474
BgiM33787-RA	5.94103	NA	mRNA	BgChr_16	22213857	22216640	-	0.712559	0.850539	0	19.9167	42.8844	49.5478	BGLB034549
BgiM19906-RA	5.92815	NA	mRNA	BgChr_8	20782220	20782404	-	0	0	0	27.429	7.47404	13.7645
BgiM23241-RA	5.91888	NA	mRNA	BgChr_10	1612676	1613226	-	0	0	0	6.76568	9.87897	8.47964
BgiM18837-RA	5.90345	NA	mRNA	BgChr_7	45721688	45722312	-	7.21216	0	0	174.572	248.724	399.933
BgiM18614-RA	5.79797	NA	mRNA	BgChr_7	40329550	40329711	-	0	0	0	56.0022	6.76205	21.6407
BgiM19394-RA	5.75123	NA	mRNA	BgChr_8	8182233	8182906	+	0.930584	0	0	15.7985	19.955	46.5011
BgiM14189-RA	5.68938	NA	mRNA	BgChr_5	45971158	45993304	-	1.58792	1.82564	1.74993	208.257	45.8082	90.307	BGLB004481
BgiM20882-RA	5.68188	NA	mRNA	BgChr_8	41379407	41403965	+	13.3462	6.48348	13.6142	410.598	766.812	912.123	BGLB022431
BgiM35369-RA	5.51717	NA	mRNA	BgChr_17	26008781	26008965	+	0.794054	0	0	19.8761	18.2511	22.57
BgiM20888-RA	5.47869	NA	mRNA	BgChr_8	41484299	41497248	+	27.8655	0.781397	26.649	966.25	1308.4	1906.58
BgiM09939-RA	5.37061	NA	mRNA	BgChr_4	6898254	6898620	+	0.10877	0	0	27.9119	2.93863	9.65299
BgiM31440-RA	5.26796	NA	mRNA	BgChr_14	33786336	33786857	-	0.691308	0	0	4.66967	12.9253	29.8999	BGLB032949
BgiM18811-RA	5.17685	NA	mRNA	BgChr_7	45099733	45099921	+	10.4168	0	3.84401	204.084	277.008	337.187
BgiM19395-RA	5.13252	NA	mRNA	BgChr_8	8205496	8219576	+	0	0	0	6.10578	7.76112	6.65045	BGLB025814
BgiM03481-RA	4.96238	NA	mRNA	BgChr_1	82005172	82017941	+	1.21895	0	1.51382	19.9834	43.0733	60.1055	BGLB037041
BgiM23530-RA	4.75192	NA	mRNA	BgChr_10	9655643	9655963	+	7.35694	0	3.28085	63.432	139.189	239.038
BgiM09865-RA	4.71691	NA	mRNA	BgChr_4	5280767	5285768	-	0.241285	0	2.69579	24.4212	32.7785	60.037
BgiM24670-RA	4.71508	NA	mRNA	BgChr_10	36993511	36993679	-	12.0747	0	5.27115	133.934	198.793	263.323
BgiM35368-RA	4.69752	NA	mRNA	BgChr_17	26003259	26004903	+	0	0	0	0	2.53981	0
BgiM34553-RA	4.42402	NA	mRNA	BgChr_17	8445818	8447332	-	2.78626	0	0.616469	24.9961	18.1864	42.4884
BgiM31406-RA	4.38954	NA	mRNA	BgChr_14	33084981	33086826	+	0	0	0	0	2.59889	18.7479	BGLB034759
BgiM11705-RA	4.23314	NA	mRNA	BgChr_4	48860798	48866222	+	0.479566	0	0	13.7439	1.00264	0.345497	BGLB019356
BgiM32078-RA	4.22744	NA	mRNA	BgChr_15	14538397	14542901	-	2.29328	0.843703	11.3379	290.812	47.0039	31.0813	BGLB019559
BgiM16713-RA	4.2242	NA	mRNA	BgChr_6	50492692	50494142	+	0.229993	0.292663	1.18695	28.6048	0.755863	4.29105
BgiM18839-RA	4.20337	NA	mRNA	BgChr_7	45765874	45766527	-	1.37734	0	0.612016	20.2133	25.8807	41.1532
BgiM18809-RA	4.14601	NA	mRNA	BgChr_7	45015600	45015788	+	9.04819	0	13.7106	150.118	193.323	327.331
BgiM34554-RA	4.11737	NA	mRNA	BgChr_17	8451800	8451981	-	0.772049	0.581403	0	19.4544	20.3741	45.123
BgiM18803-RA	4.0543	NA	mRNA	BgChr_7	44927694	44933062	+	51.7962	1.31041	50.5917	702.847	731.133	1083.47
BgiM19396-RA	3.88758	NA	mRNA	BgChr_8	8276789	8286380	+	21.9889	2.25353	4.26126	194.977	156.725	153.274	BGLB020525
BgiM29499-RA	3.87168	NA	mRNA	BgChr_13	26188693	26188844	-	1.56522	1.62131	2.22706	88.0212	17.8068	9.20405
BgiM03700-RA	3.81405	NA	mRNA	BgChr_1	86554890	86563084	-	16.8842	1.06051	0	25.5102	50.144	190.964	BGLB040414
BgiM33786-RA	3.74156	NA	mRNA	BgChr_16	22144807	22171945	+	156.073	6.97332	212.375	1429.97	2548.75	2855.95	BGLB018517
BgiM03479-RA	3.70022	NA	mRNA	BgChr_1	81968266	81984264	+	0.945097	0	0	4.79014	6.1772	22.8842	BGLB017637
BgiM09040-RA	3.6966	NA	mRNA	BgChr_3	44362374	44363723	+	0	0	0	1.38551	1.99456	4.32636
BgiM32579-RA	3.63303	NA	mRNA	BgChr_15	25850610	25864152	+	34.276	3.66126	3.89453	267.774	294.229	74.0647	BGLB030726
BgiM33432-RA	3.52013	NA	mRNA	BgChr_16	11572986	11573597	+	3.37385	0	13.0932	69.6566	79.3541	92.9043
BgiM28551-RA	3.46949	NA	mRNA	BgChr_13	3200365	3201258	+	6.37267	1.25837	0	30.2437	43.1439	39.1878
BgiM18808-RA	3.40806	NA	mRNA	BgChr_7	45001150	45001341	+	4.31619	0	11.1662	39.6261	61.7538	108.256
BgiM00993-RA	3.35193	NA	mRNA	BgChr_1	23533881	23535125	+	0.139795	0	0	1.02996	0.425782	1.54012	BGLB039571
BgiM20316-RA	3.3333	NA	mRNA	BgChr_8	29304192	29310140	+	2.72177	1.93779	0	24.0365	16.8416	9.52707	BGLB021873
BgiM04900-RA	3.2976	NA	mRNA	BgChr_2	24476173	24476357	-	2.42532	3.64258	2.67515	34.3098	60.1735	20.7155
BgiM19397-RA	3.26955	NA	mRNA	BgChr_8	8297316	8298841	+	26.7995	0.321841	8.51531	210.25	144.981	182.805
BgiM35236-RA	3.26711	NA	mRNA	BgChr_17	23566405	23567134	-	0	0	0	4.3478	4.64564	6.36568
BgiM06009-RA	3.26147	NA	mRNA	BgChr_2	49753013	49753915	-	0	0	0.377068	3.46792	0.387505	3.10563
BgiM19860-RA	3.23758	NA	mRNA	BgChr_8	19716465	19719865	+	1.37531	0.51193	0	15.7129	1.31729	6.8117
BgiM21462-RA	3.20683	NA	mRNA	BgChr_9	6004795	6018270	-	0	0	0.636512	2.04118	4.34066	2.57322	BGLB031286
BgiM06007-RA	3.19824	NA	mRNA	BgChr_2	49746628	49747551	-	0.248842	0	0	1.59326	0.638701	1.00802	BGLB026257
BgiM32915-RA	3.19619	NA	mRNA	BgChr_15	32855008	32855157	-	0	0.928206	0	16.9814	5.88419	5.98913
BgiM23651-RA	3.08364	NA	mRNA	BgChr_10	12773817	12779308	+	1.9507	1.52262	0	15.7337	8.04623	18.284	BGLB025641
BgiM32401-RA	2.9933	NA	mRNA	BgChr_15	22412702	22412865	-	4.98494	1.62153	19.3495	49.6936	82.7345	96.2306
BgiM11663-RA	2.98332	NA	mRNA	BgChr_4	47930875	47932008	-	1.53338	0.101906	0.399763	9.05327	4.32573	6.86995	BGLB028092
BgiM00737-RA	2.98311	NA	mRNA	BgChr_1	17472535	17472952	+	0	0	0	2.16555	1.31986	0
BgiM18675-RA	2.91334	NA	mRNA	BgChr_7	41998527	41999959	+	1.05167	0	0	5.19007	2.02928	2.697
BgiM32177-RA	2.8685	NA	mRNA	BgChr_15	17020537	17020721	+	1.02709	0	0.214012	3.31028	6.33776	7.21195
BgiM26355-RA	2.79388	NA	mRNA	BgChr_11	37147187	37147450	+	2.81849	1.64018	1.10978	12.2063	6.7855	20.326
BgiM19498-RA	2.7157	NA	mRNA	BgChr_8	10371060	10383651	+	77.0158	45.863	140.859	987.32	847.794	633.244	BGLB025164
BgiM10903-RA	2.70405	NA	mRNA	BgChr_4	28964965	28965867	-	0.728523	0.271369	0.256494	3.70188	4.29871	2.34857
BgiM23652-RA	2.69579	NA	mRNA	BgChr_10	12786460	12786633	+	3.67067	0.344076	4.08437	14.5469	21.5284	35.1773
BgiM34558-RA	2.57588	NA	mRNA	BgChr_17	8578411	8597675	+	5.43025	2.45005	4.34143	33.2484	40.7222	25.6782	BGLB028284
BgiM12388-RA	2.54841	NA	mRNA	BgChr_5	7309508	7312344	+	1.52639	0.768543	0.860367	6.43957	8.74339	9.70767
BgiM36114-RA	2.53985	NA	mRNA	BgChr_18	15974688	15978781	+	4.41425	0.602434	0	11.0746	16.9713	5.46801	BGLB039948
BgiM16043-RA	2.51111	NA	mRNA	BgChr_6	36470313	36477350	-	0	0	0	0.977099	1.14709	0.606773	BGLB034803
BgiM07231-RA	2.47506	NA	mRNA	BgChr_3	7559554	7561233	-	0	0	0.355859	2.07174	0.793501	0.835773	BGLB036536
BgiM01529-RA	2.47186	NA	mRNA	BgChr_1	36232697	36233701	-	0.71178	1.37707	1.15822	8.75847	4.13265	9.66221	BGLB008790
BgiM01391-RA	2.41456	NA	mRNA	BgChr_1	32892628	32892825	+	0	2.41193	2.44952	12.2434	9.34407	6.12877
BgiM26153-RA	2.34801	NA	mRNA	BgChr_11	32267517	32267674	+	35.9974	15.6591	24.5071	148.065	203.758	113.83
BgiM34386-RA	2.32967	NA	mRNA	BgChr_17	4361792	4368131	+	0	0	3.7108	7.35416	9.12172	7.52939
BgiM28843-RA	2.30529	NA	mRNA	BgChr_13	10471598	10473627	+	0.999896	0.378423	1.19905	3.93898	6.27388	5.4831
BgiM15741-RA	2.30144	NA	mRNA	BgChr_6	30083473	30083922	+	0.752241	0.78588	1.20243	7.72856	4.86577	3.01105
BgiM26509-RA	2.2767	NA	mRNA	BgChr_11	40244080	40244234	-	53.2847	8.9512	44.2922	196.768	216.125	193.487
BgiM35119-RA	2.25936	NA	mRNA	BgChr_17	21230742	21242561	-	2.70774	0.22304	0	4.05788	5.96316	7.35266	BGLB022565
BgiM30850-RA	2.2505	NA	mRNA	BgChr_14	20814505	20828846	-	2.25431	2.32321	0	10.7741	8.898	5.75868
BgiM25810-RA	2.2053	NA	mRNA	BgChr_11	22362156	22363091	-	2.38658	1.8341	1.23091	12.1327	15.5382	5.46283	BGLB036529
BgiM34081-RA	2.18613	NA	mRNA	BgChr_16	28990082	28990385	+	5.07297	0	3.37152	14.7327	24.5424	14.626
BgiM27130-RA	2.17688	NA	mRNA	BgChr_12	11243359	11248621	-	69.7676	22.1438	10.939	204.325	153.944	220.884	BGLB019459
BgiM21464-RA	2.15161	NA	mRNA	BgChr_9	6051776	6051943	+	3.85879	4.74877	4.81941	35.4974	33.6519	13.7505
BgiM30958-RA	2.15157	NA	mRNA	BgChr_14	23872579	23889192	+	0.461528	1.24951	1.03249	5.65627	6.70028	2.705	BGLB029392
BgiM24520-RA	2.11412	NA	mRNA	BgChr_10	33153618	33153811	-	2.60087	1.41384	7.67354	26.3564	17.0948	16.0931
BgiM12882-RA	2.11059	NA	mRNA	BgChr_5	18166994	18167258	-	74.6671	16.3504	5.34868	215.791	120.153	132.417
BgiM00119-RA	2.10087	NA	mRNA	BgChr_1	3133295	3146697	-	0	1.4345	2.50951	9.11223	10.42	11.1986	BGLB003792
BgiM21572-RA	2.0661	NA	mRNA	BgChr_9	8446272	8469794	+	1.60763	0.509458	0	4.74374	3.90215	1.65477
BgiM27722-RA	2.0655	NA	mRNA	BgChr_12	25779912	25785001	-	2.11221	2.74738	4.08023	18.5473	18.2581	13.0587	BGLB019775
BgiM17429-RA	2.05644	NA	mRNA	BgChr_7	12311622	12312506	+	0.010826	0.380721	0.496579	1.03495	2.03595	1.99001	BGLB020705
BgiM24176-RA	2.02715	NA	mRNA	BgChr_10	24107580	24108277	+	6.64617	0	0	0	22.0182	0
BgiM32841-RA	1.98645	NA	mRNA	BgChr_15	31378243	31378456	-	5.81989	3.23354	1.42458	13.5836	26.0828	12.0774
BgiM20536-RA	1.98424	NA	mRNA	BgChr_8	34108277	34113905	+	7.11027	2.54265	6.07983	27.6452	29.4518	22.5717	BGLB034841
BgiM26295-RA	1.98204	NA	mRNA	BgChr_11	35922592	35925372	-	0.496319	0.327193	0	2.2731	2.67226	1.00913
BgiM32558-RA	1.94436	NA	mRNA	BgChr_15	25425492	25425791	+	4.52942	7.33283	4.36834	33.0001	16.4688	28.226
BgiM16418-RA	1.93985	NA	mRNA	BgChr_6	44925432	44969147	-	0.469398	1.44625	0.565515	4.49531	4.99059	3.21147	BGLB020950
BgiM08760-RA	1.93897	NA	mRNA	BgChr_3	38323589	38325519	+	1.45557	3.27367	3.12197	15.8537	10.4079	9.64166	BGLB027089
BgiM26356-RA	1.8838	NA	mRNA	BgChr_11	37154642	37154894	+	7.02281	1.49137	3.45845	25.2309	16.5659	21.0842
BgiM13532-RA	1.8651	NA	mRNA	BgChr_5	30964935	30967821	-	4.25078	0	4.09298	10.9319	21.1435	11.7566
BgiM30947-RA	1.85678	NA	mRNA	BgChr_14	23563817	23572241	-	2.28854	0.943431	7.86022	10.3793	28.6803	16.3018	BGLB036980
BgiM13834-RA	1.85313	NA	mRNA	BgChr_5	37724561	37724803	+	6.00584	6.03907	1.63746	14.2021	18.8918	23.3219
BgiM01458-RA	1.85057	NA	mRNA	BgChr_1	34680321	34681803	+	2.0091	2.65755	0	7.8929	2.97894	6.82712	BGLB036576
BgiM27666-RA	1.84984	NA	mRNA	BgChr_12	24607739	24609184	+	3.18133	3.44803	8.32915	21.6085	25.9182	19.9706	BGLB028220
BgiM00934-RA	1.84793	NA	mRNA	BgChr_1	22137693	22145989	-	1.14237	0.616775	1.86974	7.97685	4.45322	3.50045	BGLB035785
BgiM04526-RA	1.83816	NA	mRNA	BgChr_2	14698458	14702521	-	1.56249	0.710463	0	3.43421	5.22149	3.01942	BGLB036131
BgiM21392-RA	1.83333	NA	mRNA	BgChr_9	4098632	4136395	-	1.47846	0.507449	1.03815	7.50883	3.72356	3.61048	BGLB017939
BgiM24177-RA	1.82027	NA	mRNA	BgChr_10	24161604	24195307	+	15.2687	4.48476	8.20995	36.254	44.0031	40.3786	BGLB023758
BgiM04659-RA	1.81711	NA	mRNA	BgChr_2	18541043	18562167	-	17.008	10.6609	19.7099	76.1665	75.8732	53.925
BgiM23566-RA	1.81118	NA	mRNA	BgChr_10	10808671	10809589	+	19.2545	8.86952	26.1871	56.3117	111.433	63.0672
BgiM32660-RA	1.8038	NA	mRNA	BgChr_15	27898856	27899318	-	1.6799	8.52789	7.60913	20.1752	26.8953	14.8841
BgiM01182-RA	1.79334	NA	mRNA	BgChr_1	27729387	27732238	+	70.5545	16.6125	11.2326	114.148	156.342	147.18	BGLB008280
BgiM11951-RA	1.7845	NA	mRNA	BgChr_4	54059838	54081110	-	15.0146	9.00294	12.0419	59.386	63.2066	39.0526	BGLB030456
BgiM12258-RA	1.78065	NA	mRNA	BgChr_5	4892357	4894829	+	1.31049	0	0	5.4983	6.01629	2.6339
BgiM26154-RA	1.77374	NA	mRNA	BgChr_11	32281124	32281276	+	14.0471	9.10916	17.8941	66.0695	94.4089	49.2574
BgiM24782-RA	1.77374	NA	mRNA	BgChr_10	39595587	39604487	-	5.25896	9.92196	6.05098	36.6109	26.9261	26.1202	BGLB028304
BgiM03811-RA	1.77267	NA	mRNA	BgChr_1	88776769	88799172	-	13.3224	13.9744	14.4261	58.229	67.3643	52.5956	BGLB039778
BgiM22624-RA	1.77202	NA	mRNA	BgChr_9	34716571	34717863	+	1.10771	0.809757	2.1419	4.74455	7.62798	5.16133	BGLB024539
BgiM25115-RA	1.76771	NA	mRNA	BgChr_11	3339424	3348117	-	4.76525	0.802993	3.83731	17.7289	11.1192	9.94557	BGLB036936
BgiM31269-RA	1.75999	NA	mRNA	BgChr_14	30271868	30274344	-	7.20828	8.67191	8.91773	40.1905	41.6603	26.009	BGLB032593
BgiM09794-RA	1.75679	NA	mRNA	BgChr_4	3510205	3525846	-	1.28169	0.196307	0.586915	2.17898	3.61207	3.11434	BGLB019855
BgiM35116-RA	1.75481	NA	mRNA	BgChr_17	21162068	21163515	+	1.31757	3.797	2.3516	13.1899	11.7488	6.26203
BgiM31090-RA	1.74304	NA	mRNA	BgChr_14	26508686	26512361	-	1.0407	0.918558	1.2995	4.67923	3.83194	2.60212	BGLB020217
BgiM14700-RA	1.73051	NA	mRNA	BgChr_6	3854332	3875076	-	1.45108	3.26878	4.30952	14.093	13.9119	11.2762	BGLB031216
BgiM21922-RA	1.68735	NA	mRNA	BgChr_9	16382975	16399447	+	1.27801	1.73705	3.25249	10.3364	10.2849	5.02661	BGLB027815
BgiM25174-RA	1.68631	NA	mRNA	BgChr_11	4939830	4945709	-	0.894771	0.588179	1.70691	4.61875	5.02925	3.21127	BGLB016837
BgiM33355-RA	1.68602	NA	mRNA	BgChr_16	9693825	9694134	-	2.06031	10.2716	7.73325	25.3708	21.7203	23.0976
BgiM06920-RA	1.68426	NA	mRNA	BgChr_3	780666	814624	-	2.44141	3.04114	1.13651	13.5353	9.17674	5.93951	BGLB037345
BgiM36002-RA	1.67429	NA	mRNA	BgChr_18	12496006	12496689	-	0	5.03075	14.5884	29.7445	31.8979	17.0103
BgiM20700-RA	1.67113	NA	mRNA	BgChr_8	37087481	37098256	+	4.64288	2.4224	2.13839	10.2499	11.0182	13.3831	BGLB012947
BgiM28165-RA	1.6669	NA	mRNA	BgChr_12	35672746	35675822	-	8.91513	2.12963	2.05411	20.3372	21.8348	13.7418
BgiM31209-RA	1.65667	NA	mRNA	BgChr_14	28693098	28701320	-	0.715719	0	0	3.84643	3.82209	0.99919	BGLB026947
BgiM12391-RA	1.65581	NA	mRNA	BgChr_5	7327538	7329329	+	4.72161	1.16593	3.12868	6.9109	15.3864	13.7109	BGLB012626
BgiM19691-RA	1.64696	NA	mRNA	BgChr_8	15720613	15727810	+	1.38419	0	1.75037	3.61485	4.42569	1.32018	BGLB020152
BgiM31127-RA	1.6422	NA	mRNA	BgChr_14	27257231	27257506	+	7.87378	14.5638	23.1457	52.4335	64.4553	38.8938
BgiM35269-RA	1.6398	NA	mRNA	BgChr_17	24213614	24221128	-	71.9034	17.286	12.4995	95.0429	138.848	142.62	BGLB023377
BgiM08867-RA	1.63906	NA	mRNA	BgChr_3	40525150	40525320	+	18.6193	6.57072	18.3606	64.2365	49.1036	50.463
BgiM16712-RA	1.62985	NA	mRNA	BgChr_6	50471848	50472290	-	89.4282	33.5254	51.2152	236.486	273.246	129.202
BgiM28595-RA	1.61791	NA	mRNA	BgChr_13	4345283	4347781	-	5.38354	1.58822	1.77678	9.28312	12.3967	9.67416
BgiM25182-RA	1.61453	NA	mRNA	BgChr_11	5178643	5184191	-	20.4637	19.535	30.9656	92.2016	100.017	88.1056	BGLB038183
BgiM28952-RA	1.61213	NA	mRNA	BgChr_13	12954074	12967646	-	0.887682	1.34981	0.810294	4.01592	4.62971	2.86155	BGLB010012
BgiM34412-RA	1.58916	NA	mRNA	BgChr_17	4984295	5002372	+	2.38674	1.752	6.17189	10.3898	19.2551	10.6191	BGLB028279
BgiM31001-RA	1.57299	NA	mRNA	BgChr_14	24996851	25002628	+	0.766855	2.48234	1.03756	5.56254	3.51899	7.58505	BGLB033088
BgiM09089-RA	1.57282	NA	mRNA	BgChr_3	45309577	45320041	+	2.89409	0.735603	2.53555	11.1137	7.55	4.81057	BGLB021713
BgiM18820-RA	1.55422	NA	mRNA	BgChr_7	45311967	45312315	+	0	0	0	0	0	0
BgiM30263-RA	1.53841	NA	mRNA	BgChr_14	6555089	6557297	-	13.9668	9.18762	5.49572	42.5352	39.3065	28.5939
BgiM24598-RA	1.51761	NA	mRNA	BgChr_10	35192420	35214155	+	47.011	31.286	40.6102	182.998	150.425	92.22	BGLB033020
BgiM21750-RA	1.51609	NA	mRNA	BgChr_9	12666775	12694702	+	0	0.63961	1.0086	2.18939	3.10336	1.36048	BGLB024963
BgiM30796-RA	1.51059	NA	mRNA	BgChr_14	19690028	19695056	+	4.02925	4.19072	2.71974	17.8644	15.7962	6.635
BgiM16551-RA	1.4909	NA	mRNA	BgChr_6	47649979	47651850	-	0.242923	0.473623	2.18265	3.77594	3.26304	2.18079	BGLB028177
BgiM34442-RA	1.48862	NA	mRNA	BgChr_17	5536490	5542353	-	2.14579	2.33106	2.59782	8.47631	8.73492	8.2717	BGLB027243
BgiM24178-RA	1.48605	NA	mRNA	BgChr_10	24202652	24208649	+	11.0052	7.70644	8.02506	33.0679	30.7581	32.3783	BGLB038022
BgiM29145-RA	1.48323	NA	mRNA	BgChr_13	17296536	17305708	+	0	0	0.726917	1.12131	0.956751	1.66424
BgiM36001-RA	1.48046	NA	mRNA	BgChr_18	12483625	12491495	-	6.89462	5.38427	9.6945	28.0739	29.3079	22.243	BGLB021300
BgiM31196-RA	1.47133	NA	mRNA	BgChr_14	28460822	28463318	-	1.28268	0.752366	2.20503	4.43077	7.79614	3.48713	BGLB022458
BgiM36007-RA	1.46661	NA	mRNA	BgChr_18	12561704	12561904	-	15.3637	4.26698	4.45166	29.8258	34.0739	18.3806
BgiM15937-RA	1.46557	NA	mRNA	BgChr_6	34431674	34442707	-	8.45459	4.77745	16.145	36.6803	35.2749	27.3519	BGLB023831
BgiM00900-RA	1.46465	NA	mRNA	BgChr_1	21311650	21313110	-	1.50507	1.10998	1.5449	2.8269	5.87018	5.19417	BGLB032163
BgiM30179-RA	1.45613	NA	mRNA	BgChr_14	4696379	4711030	+	1.99873	1.58596	1.68488	6.03171	6.96854	4.71544	BGLB013717
BgiM31105-RA	1.45214	NA	mRNA	BgChr_14	26777884	26791931	-	0.500939	2.6557	4.02176	9.9949	9.9532	5.11593	BGLB016905
BgiM22099-RA	1.44841	NA	mRNA	BgChr_9	21697533	21738820	-	0.90162	0.688547	0.763237	1.86117	4.31495	2.36082	BGLB003032
BgiM27171-RA	1.43151	NA	mRNA	BgChr_12	12336922	12341747	-	11.5905	3.4519	7.24033	34.4372	29.0776	18.3868
BgiM28084-RA	1.42565	NA	mRNA	BgChr_12	33992117	33993427	+	0.831052	1.69605	2.68025	5.82122	6.03733	4.34932	BGLB019765
BgiM06421-RA	1.41917	NA	mRNA	BgChr_2	57363863	57372143	+	3.24731	4.68191	7.1224	16.8961	18.7255	13.8313
BgiM10060-RA	1.41767	NA	mRNA	BgChr_4	9625177	9634426	-	5.50314	6.27887	11.0483	22.2226	33.176	21.314	BGLB024385
BgiM02443-RA	1.40951	NA	mRNA	BgChr_1	58084223	58084828	+	4.88507	4.08273	4.90983	19.3221	16.5147	10.5261
BgiM06526-RA	1.39616	NA	mRNA	BgChr_2	59523339	59539969	-	3.34662	0.663317	1.9267	8.74384	3.61931	7.22448	BGLB021574
BgiM30801-RA	1.39474	NA	mRNA	BgChr_14	19749153	19752368	-	126.51	104.665	143.577	448.113	493.309	283.4
BgiM09275-RA	1.39092	NA	mRNA	BgChr_3	48965584	48965838	+	6.83154	1.77451	2.70159	18.0642	9.53391	11.4809
BgiM31208-RA	1.38854	NA	mRNA	BgChr_14	28682023	28684710	+	1.24756	3.68622	9.8182	15.7928	21.7444	11.8704	BGLB031589
BgiM15153-RA	1.38755	NA	mRNA	BgChr_6	15166739	15211210	+	0.710025	0.529249	1.80721	3.24142	4.65878	3.03088	BGLB018928
BgiM14936-RA	1.38401	NA	mRNA	BgChr_6	10099517	10106364	-	1.73422	1.40655	3.93728	6.04839	8.56529	7.47241	BGLB003661
BgiM06839-RA	1.37971	NA	mRNA	BgChr_2	65791829	65791979	+	6.41868	8.68579	7.90533	44.1515	33.169	25.5398
BgiM34522-RA	1.37633	NA	mRNA	BgChr_17	7574051	7606573	+	3.28822	2.47432	3.93768	9.20974	13.0662	8.63532	BGLB027575
BgiM09699-RA	1.37502	NA	mRNA	BgChr_4	1954272	1956619	+	3.2017	5.80577	3.78725	13.052	16.8745	13.0625	BGLB019613
BgiM13065-RA	1.36734	NA	mRNA	BgChr_5	21850392	21868410	-	1.74306	1.81004	2.11067	5.1489	6.13678	5.94997	BGLB011350
BgiM19350-RA	1.36289	NA	mRNA	BgChr_8	7427420	7430212	+	2.10295	2.38357	4.37881	11.6417	5.3149	5.78481	BGLB000859
BgiM14236-RA	1.35976	NA	mRNA	BgChr_5	46879026	46886528	-	1.79633	1.62436	3.49401	6.61317	8.95468	10.3264
BgiM17169-RA	1.3544	NA	mRNA	BgChr_7	6844500	6850033	+	2.48151	0	2.15529	6.26594	2.6735	9.21241
BgiM09813-RA	1.35112	NA	mRNA	BgChr_4	3899429	3899758	+	12.1884	16.0664	8.89625	49.6963	39.5656	25.7794
BgiM28199-RA	1.35093	NA	mRNA	BgChr_12	36578165	36583782	+	3.35934	1.55104	1.43653	5.61949	8.05892	6.69923
BgiM36175-RA	1.33479	NA	mRNA	BgChr_18	17118761	17120920	+	4.51626	2.51464	1.99368	10.9142	10.9371	6.84747	BGLB038583
BgiM07704-RA	1.32891	NA	mRNA	BgChr_3	16803194	16805325	+	6.20954	5.23987	9.20271	24.0298	24.7702	15.5874	BGLB036366
BgiM13641-RA	1.31901	NA	mRNA	BgChr_5	33587789	33588086	+	0.825161	0.130821	3.28828	5.07477	5.44611	6.07196
BgiM34052-RA	1.31513	NA	mRNA	BgChr_16	28311423	28322365	-	0	2.03248	2.73984	7.46443	5.04446	3.73362
BgiM33959-RA	1.31049	NA	mRNA	BgChr_16	26377694	26381058	-	2.00554	0.724811	3.25364	6.72923	4.74286	7.84924	BGLB034981
BgiM15514-RA	1.30673	NA	mRNA	BgChr_6	25050211	25056992	+	6.94905	5.1955	7.13215	21.3488	28.2385	13.5513	BGLB024319
BgiM20633-RA	1.30487	NA	mRNA	BgChr_8	35806137	35815844	-	1.46083	1.64671	2.60366	6.04328	7.14588	5.05518	BGLB037036
BgiM27430-RA	1.30182	NA	mRNA	BgChr_12	19377355	19408713	+	1.09933	3.1076	3.4814	8.62518	8.65593	7.14611	BGLB025206
BgiM11283-RA	1.30073	NA	mRNA	BgChr_4	37907074	37937136	-	3.30696	3.49987	4.79517	13.4493	12.6363	8.39883	BGLB030591
BgiM10026-RA	1.29298	NA	mRNA	BgChr_4	8886624	8898179	+	1.63286	3.04152	2.36378	7.50139	8.42335	5.58308	BGLB019292
BgiM20898-RA	1.29195	NA	mRNA	BgChr_8	41697478	41698491	+	6.27201	5.45046	8.62126	18.3379	26.9075	21.6635	BGLB027553
BgiM12881-RA	1.29033	NA	mRNA	BgChr_5	18142298	18162838	-	92.1828	33.2513	57.2641	265.583	155.967	175.088	BGLB038567
BgiM30208-RA	1.29007	NA	mRNA	BgChr_14	5485631	5486147	-	10.3155	3.12663	15.3889	26.5355	31.1389	26.9054	BGLB039046
BgiM31004-RA	1.2894	NA	mRNA	BgChr_14	25038480	25043676	-	3.59778	1.44586	8.71156	14.7983	18.7689	14.232
BgiM14502-RA	1.28325	NA	mRNA	BgChr_5	52377294	52384770	+	10.6949	6.47209	16.3089	31.5254	40.0015	26.5813	BGLB026231
BgiM32020-RA	1.27902	NA	mRNA	BgChr_15	13098926	13117291	-	7.01441	5.21513	10.4513	19.9245	28.3973	20.6377	BGLB038544
BgiM06011-RA	1.27299	NA	mRNA	BgChr_2	49827652	49838709	-	0.405648	0.569829	1.36616	2.14716	4.11383	2.06636	BGLB037832
BgiM35113-RA	1.27271	NA	mRNA	BgChr_17	21102289	21105919	+	22.4465	13.8528	25.6378	56.8787	71.1144	57.395	BGLB013130
BgiM12290-RA	1.26979	NA	mRNA	BgChr_5	5474214	5482040	-	1.21636	1.59451	1.30719	5.70012	3.87402	3.43068	BGLB035200
BgiM26910-RA	1.26769	NA	mRNA	BgChr_12	5971788	5974600	+	1.63081	4.1939	2.01381	8.06485	10.57	7.48202	BGLB021839
BgiM31322-RA	1.26336	NA	mRNA	BgChr_14	31332041	31334717	-	18.0425	15.3399	13.4212	45.0527	51.9878	32.5478	BGLB023619
BgiM31263-RA	1.2616	NA	mRNA	BgChr_14	29980704	29987371	-	0.967669	1.55867	3.16013	6.55175	5.83403	3.39075	BGLB026774
BgiM11770-RA	1.26049	NA	mRNA	BgChr_4	50509480	50512286	-	4.5179	5.42083	10.3636	19.9437	22.5741	19.0996	BGLB030266
BgiM11485-RA	1.25203	NA	mRNA	BgChr_4	43630175	43658100	+	1.1685	0	3.40048	3.63909	6.71174	5.13464	BGLB029143
BgiM34378-RA	1.25139	NA	mRNA	BgChr_17	4261423	4265551	-	7.99168	11.743	13.5092	31.7432	38.1558	23.8824	BGLB033672
BgiM10184-RA	1.24473	NA	mRNA	BgChr_4	12834952	12848073	+	6.23658	4.28818	13.2166	25.5656	25.997	21.6541	BGLB021428
BgiM06463-RA	1.24377	NA	mRNA	BgChr_2	58194488	58199854	-	3.79871	5.09737	5.52834	18.274	17.1163	12.66	BGLB030322
BgiM22025-RA	1.23943	NA	mRNA	BgChr_9	18893075	18893278	-	20.7263	29.7026	32.4404	99.8449	82.1352	74.509
BgiM00810-RA	1.23698	NA	mRNA	BgChr_1	19263673	19272278	-	1.05156	1.00368	0.416273	2.93583	2.254	2.88475	BGLB031817
BgiM25998-RA	1.23394	NA	mRNA	BgChr_11	27672827	27678598	+	4.8333	5.26094	6.97263	15.7504	20.6025	13.928	BGLB008274
BgiM36150-RA	1.2292	NA	mRNA	BgChr_18	16823871	16828205	+	0.755194	3.2008	2.30857	6.34113	7.53485	4.58293
BgiM23589-RA	1.22524	NA	mRNA	BgChr_10	11454181	11477619	-	11.2396	10.8906	15.9154	36.6192	40.6255	34.8151	BGLB023595
BgiM02923-RA	1.22267	NA	mRNA	BgChr_1	69755817	69761516	+	4.72191	1.47421	6.87747	17.5923	13.5756	10.1835	BGLB032403
BgiM06477-RA	1.22098	NA	mRNA	BgChr_2	58409721	58418360	+	18.7413	12.992	14.3572	45.5052	48.2021	44.7154	BGLB037507
BgiM28481-RA	1.22087	NA	mRNA	BgChr_13	1834760	1847195	+	7.73038	3.74922	6.69986	18.8826	19.3421	13.4172	BGLB021247
BgiM33685-RA	1.21679	NA	mRNA	BgChr_16	18984743	18984898	-	27.3186	22.3394	24.4406	76.2673	79.545	75.9881
BgiM00756-RA	1.21538	NA	mRNA	BgChr_1	18035254	18039739	+	11.7032	6.15619	2.69382	21.858	16.0545	17.9166	BGLB031844
BgiM19716-RA	1.21281	NA	mRNA	BgChr_8	16298118	16328178	+	2.91359	2.63058	2.31737	8.83729	8.07692	7.02524	BGLB010054
BgiM32476-RA	1.21111	NA	mRNA	BgChr_15	23792448	23794868	-	43.1575	19.12	47.2672	99.5452	126.531	97.7357	BGLB023214
BgiM20897-RA	1.20882	NA	mRNA	BgChr_8	41686975	41688000	+	28.1631	15.1777	43.8061	75.746	99.1442	77.107	BGLB027553
BgiM34895-RA	1.20601	NA	mRNA	BgChr_17	16016851	16024380	-	19.6872	11.6308	18.6076	51.4016	55.6386	39.611	BGLB020673
BgiM02963-RA	1.20293	NA	mRNA	BgChr_1	70416074	70435265	+	6.54691	6.75282	11.3532	20.618	26.5787	22.0005	BGLB039878
BgiM30622-RA	1.19846	NA	mRNA	BgChr_14	14813727	14821769	+	1.34892	2.01111	6.49047	8.11627	13.0286	9.49796	BGLB032793
BgiM20537-RA	1.19467	NA	mRNA	BgChr_8	34118176	34120499	+	16.43	8.68943	12.2025	39.5633	43.4786	34.4451
BgiM28040-RA	1.19381	NA	mRNA	BgChr_12	33033157	33036388	+	0.636839	0.852114	2.63334	4.15077	5.73075	3.72092	BGLB030396
BgiM30421-RA	1.19097	NA	mRNA	BgChr_14	10193834	10214057	-	18.8321	17.0048	34.3771	70.2739	76.3781	56.298	BGLB022480
BgiM34498-RA	1.18916	NA	mRNA	BgChr_17	6774227	6780366	-	16.7124	24.525	20.0714	52.0519	73.1068	54.6978
BgiM04213-RA	1.17815	NA	mRNA	BgChr_2	7107937	7116480	-	10.5198	8.16719	6.01169	23.7082	21.4786	21.2925	BGLB026426
BgiM28815-RA	1.17772	NA	mRNA	BgChr_13	9824471	9826256	-	3.34606	7.20907	7.19698	14.9104	18.3286	17.4365
BgiM32142-RA	1.17471	NA	mRNA	BgChr_15	16194537	16197919	-	8.16948	0	7.95579	17.7274	14.8796	13.0944
BgiM04058-RA	1.16997	NA	mRNA	BgChr_2	3850791	3857769	-	1.35057	1.56745	2.37117	3.86015	5.7353	4.9783
BgiM35384-RA	1.16921	NA	mRNA	BgChr_17	26287381	26303873	-	6.16533	7.34804	11.9209	24.7141	27.7778	23.729	BGLB020322
BgiM20258-RA	1.16674	NA	mRNA	BgChr_8	28337521	28341031	-	7.65994	8.68346	16.5283	32.257	34.3298	28.4554	BGLB020364
BgiM18682-RA	1.1577	NA	mRNA	BgChr_7	42222226	42228314	-	5.93137	22.5686	17.6178	47.0005	50.397	33.5908
BgiM24179-RA	1.15646	NA	mRNA	BgChr_10	24220642	24231491	+	16.9173	10.5697	17.0314	37.521	63.2716	48.3891
BgiM19387-RA	1.15263	NA	mRNA	BgChr_8	8028745	8036103	-	5.04134	5.65049	10.8301	23.6965	26.6918	14.0139	BGLB027221
BgiM30968-RA	1.15163	NA	mRNA	BgChr_14	24091098	24113546	+	0.88425	0.455782	0.657241	2.25029	2.11672	1.13568	BGLB026098
BgiM22114-RA	1.1498	NA	mRNA	BgChr_9	21894891	21896647	-	5.37826	5.65194	7.44533	14.5327	19.2784	17.9546	BGLB028227
BgiM22368-RA	1.14832	NA	mRNA	BgChr_9	28138356	28140894	+	2.58574	5.39808	7.42705	14.1267	11.859	16.9994
BgiM34323-RA	1.14655	NA	mRNA	BgChr_17	3035730	3069267	-	14.6919	12.7115	19.2373	41.4124	50.1292	37.4916	BGLB039666
BgiM24372-RA	1.14429	NA	mRNA	BgChr_10	30186152	30198960	-	6.571	4.01419	17.5401	23.4365	32.4265	23.7602	BGLB008777
BgiM19251-RA	1.14391	NA	mRNA	BgChr_8	5160015	5182649	+	2.04121	1.76787	2.25997	4.29542	6.06998	6.07042	BGLB023909
BgiM20068-RA	1.14052	NA	mRNA	BgChr_8	24132807	24149454	+	2.96617	2.08456	2.65429	6.67185	8.38304	6.92576	BGLB012383
BgiM21056-RA	1.14019	NA	mRNA	BgChr_8	44495784	44496897	+	2.03769	0	1.15958	3.53681	3.0381	2.28228
BgiM11764-RA	1.1376	NA	mRNA	BgChr_4	50358805	50360769	-	7.79379	3.77027	8.43257	17.6757	21.592	17.0585	BGLB019589
BgiM24968-RA	1.13699	NA	mRNA	BgChr_10	43970218	43975927	-	3.30582	3.89858	4.92907	10.1274	13.2891	9.64537	BGLB036904
BgiM30795-RA	1.13364	NA	mRNA	BgChr_14	19673267	19683910	+	6.11838	10.1096	5.73986	22.886	23.8561	11.8323	BGLB038293
BgiM15081-RA	1.13344	NA	mRNA	BgChr_6	13259948	13284012	-	44.8876	31.2465	62.7718	124.513	139.428	117.593	BGLB026823
BgiM16566-RA	1.1324	NA	mRNA	BgChr_6	47921803	47924604	-	31.2251	29.4646	39.9678	90.9745	102.558	72.7588	BGLB035013
BgiM19672-RA	1.13039	NA	mRNA	BgChr_8	15371632	15399897	+	12.7299	15.9289	9.10134	39.6568	39.1392	24.747	BGLB025020
BgiM14762-RA	1.12849	NA	mRNA	BgChr_6	5355060	5356291	+	4.9276	3.94751	3.10118	9.68761	14.5107	9.12887
BgiM31072-RA	1.12814	NA	mRNA	BgChr_14	26128989	26129513	-	9.81094	9.42092	16.0499	32.4734	44.9786	32.4456
BgiM08967-RA	1.12293	NA	mRNA	BgChr_3	42913714	42915065	+	1.85066	3.5405	5.6987	9.69313	10.2657	8.56015	BGLB023961
BgiM17426-RA	1.12008	NA	mRNA	BgChr_7	12253351	12254892	-	4.46093	6.78457	19.1183	24.6942	35.9303	27.6846
BgiM35346-RA	1.11156	NA	mRNA	BgChr_17	25635032	25650377	-	1.52309	1.48831	3.7446	5.36756	8.24188	5.12047	BGLB016519
BgiM16304-RA	1.11145	NA	mRNA	BgChr_6	42366479	42386330	+	0.636417	0.733765	1.19765	2.6279	2.13884	2.63267	BGLB027817
BgiM13531-RA	1.10665	NA	mRNA	BgChr_5	30959095	30964904	-	7.37908	4.00798	9.25875	21.142	20.869	16.3388	BGLB025035
BgiM30766-RA	1.1	NA	mRNA	BgChr_14	19079273	19079472	+	36.7569	36.0399	34.7917	88.8984	106.203	78.1181
BgiM34236-RA	1.0914	NA	mRNA	BgChr_17	667243	669725	+	100.595	90.6709	83.0421	247.698	272.769	193.869	BGLB028915
BgiM21932-RA	1.08899	NA	mRNA	BgChr_9	16761411	16762351	+	2.14431	2.05517	3.1577	5.44274	8.98841	6.06036
BgiM14368-RA	1.0858	NA	mRNA	BgChr_5	49770973	49782592	-	2.78621	3.99937	4.81278	8.13099	14.2288	8.47676	BGLB028762
BgiM16390-RA	1.08199	NA	mRNA	BgChr_6	44356104	44357071	-	4.79022	10.1091	3.6913	15.3752	22.0588	15.729
BgiM27021-RA	1.07814	NA	mRNA	BgChr_12	8588649	8590991	-	10.0054	10.2103	10.5762	25.8457	30.4827	20.3091	BGLB032630
BgiM31319-RA	1.07474	NA	mRNA	BgChr_14	31184771	31222010	-	6.93934	9.58538	10.4647	23.3939	28.9197	17.308	BGLB029441
BgiM00270-RA	1.07153	NA	mRNA	BgChr_1	6962689	6972873	-	14.5543	11.043	12.3317	33.8993	37.7915	29.3563
BgiM32212-RA	1.0664	NA	mRNA	BgChr_15	18090469	18104976	-	6.83589	15.01	12.6218	27.5239	40.7257	21.8109	BGLB034099
BgiM09672-RA	1.05776	NA	mRNA	BgChr_4	1304514	1310279	-	7.75636	7.30765	9.92042	21.0275	24.0904	19.1133	BGLB037397
BgiM05032-RA	1.05661	NA	mRNA	BgChr_2	27121363	27139530	+	9.44117	9.74977	11.6606	25.6582	30.3522	22.4552	BGLB033114
BgiM23250-RA	1.05405	NA	mRNA	BgChr_10	1818887	1820011	+	2.71517	2.42819	4.99742	10.1859	9.80582	4.79808	BGLB014074
BgiM13296-RA	1.05051	NA	mRNA	BgChr_5	26100379	26112442	+	61.0869	35.9191	81.677	147.276	174.814	148.791	BGLB002583
BgiM13768-RA	1.04947	NA	mRNA	BgChr_5	36302016	36306118	+	4.85586	4.36824	6.71968	11.6835	16.8155	11.7966	BGLB035373
BgiM08114-RA	1.04867	NA	mRNA	BgChr_3	22901244	22927113	-	3.16323	3.75203	2.27153	8.86963	9.92151	7.12666	BGLB034821
BgiM06167-RA	1.04635	NA	mRNA	BgChr_2	52871117	52873188	-	33.6747	26.297	58.6693	108.633	114.538	91.3223
BgiM05571-RA	1.04582	NA	mRNA	BgChr_2	39405200	39407892	+	22.4257	26.3022	25.681	58.3264	68.6057	58.5065	BGLB027264
BgiM06862-RA	1.0411	NA	mRNA	BgChr_2	66193758	66194309	+	4.43153	4.87308	4.59399	13.4657	10.4382	9.35513
BgiM10839-RA	1.04091	NA	mRNA	BgChr_4	27106277	27133226	+	4.24295	2.75655	5.57165	10.1763	11.6735	10.4641	BGLB023652
BgiM26744-RA	1.03915	NA	mRNA	BgChr_12	2323383	2335877	-	3.62961	2.14185	2.70309	7.07774	7.96209	5.51389	BGLB020751
BgiM13588-RA	1.03159	NA	mRNA	BgChr_5	32402878	32431399	+	2.43412	2.4208	2.99688	6.72893	6.72565	7.23739	BGLB025733
BgiM15366-RA	1.02825	NA	mRNA	BgChr_6	21364066	21365208	+	2.6305	2.58972	0.938714	5.15897	5.37344	3.80647	BGLB009473
BgiM16400-RA	1.02097	NA	mRNA	BgChr_6	44584188	44584476	-	10.4589	10.3532	18.433	32.7988	35.9329	29.9049
BgiM24708-RA	1.02042	NA	mRNA	BgChr_10	37713520	37713678	-	15.6762	11.5588	13.9444	25.7585	44.7046	25.014
BgiM30207-RA	1.01619	NA	mRNA	BgChr_14	5479915	5480827	-	10.8342	2.35833	14.4683	27.5876	25.3879	23.3711
BgiM12344-RA	1.01609	NA	mRNA	BgChr_5	6373351	6395720	+	7.45507	8.21057	9.03317	23.2893	17.9015	19.1601	BGLB035106
BgiM32360-RA	1.01482	NA	mRNA	BgChr_15	21431929	21446883	-	5.2567	3.59813	4.8656	11.395	13.8558	8.75356	BGLB019879
BgiM25661-RA	1.01174	NA	mRNA	BgChr_11	18237017	18251831	-	32.1892	32.2128	43.9872	86.3606	109.054	70.6571	BGLB030547
BgiM19393-RA	1.01108	NA	mRNA	BgChr_8	8123678	8135320	+	10.1164	8.05519	15.7086	21.0653	33.9271	26.6195	BGLB034861
BgiM03201-RA	1.00961	NA	mRNA	BgChr_1	76072061	76087129	-	34.461	37.3334	50.5104	102.452	115.563	90.2002	BGLB022600
BgiM34237-RA	1.00883	NA	mRNA	BgChr_17	706316	708147	+	113.368	82.3268	97.3013	266.8	266.816	195.862	BGLB035664
BgiM09897-RA	1.00816	NA	mRNA	BgChr_4	5850067	5863766	-	3.11804	1.3327	5.25883	7.49893	9.95054	9.05608	BGLB020559
BgiM11916-RA	1.00579	NA	mRNA	BgChr_4	53388806	53392664	+	4.6328	3.78299	4.9604	9.87648	12.6584	10.8687	BGLB003046
BgiM08298-RA	1.00551	NA	mRNA	BgChr_3	27951674	27952357	+	4.59179	5.21912	8.74907	15.5704	14.368	16.3702	BGLB020746
BgiM32659-RA	1.00265	NA	mRNA	BgChr_15	27882882	27897814	-	9.82581	10.2237	8.74328	22.7152	27.9682	19.2728	BGLB037324
BgiM23581-RA	1.15527	Na(+)/H(+) exchange regulatory cofactor NHE-RF1	mRNA	BgChr_10	11215613	11223356	-	27.8873	33.8105	24.1596	83.0532	74.5996	75.7245	BGLB010762
BgiM13436-RA	1.05772	NACHT and WD repeat domain-containing protein 2-like isoform X1	mRNA	BgChr_5	28948785	28982015	+	4.49373	4.07616	9.76977	13.9617	18.9723	16.6132	BGLB002753
BgiM05971-RA	1.42764	NACHT domain- and WD repeat-containing protein 1	mRNA	BgChr_2	48873926	48909601	-	2.12022	2.80056	3.80784	9.06054	11.3214	9.02709	BGLB002363
BgiM23539-RA	1.25131	NACHT domain- and WD repeat-containing protein 1-like isoform x3	mRNA	BgChr_10	9933419	9993478	-	1.48568	1.57821	3.34023	6.1197	8.06294	6.18314	BGLB007923
BgiM21523-RA	1.36248	NADP dehydrogenase [ubiquinone] iron-sulfur protein 2 mitochondrial	mRNA	BgChr_9	7290400	7318075	+	0.590396	0.871787	0.983243	3.70146	3.33528	1.67972	BGLB016587
BgiM24093-RA	1.00562	nck-associated protein 1	mRNA	BgChr_10	22535866	22580103	-	10.5923	10.0886	21.6837	35.8849	39.2417	31.6189	BGLB025840
BgiM25930-RA	3.24223	nephronectin	mRNA	BgChr_11	25517818	25520015	-	1.20375	0	0	4.28857	14.1307	8.16784	BGLB019695
BgiM04281-RA	5.95705	neprilysin	mRNA	BgChr_2	9003413	9031044	+	0	0	0	6.35839	6.9711	14.3713	BGLB032002
BgiM24838-RA	2.56238	neprilysin-11	mRNA	BgChr_10	40992949	41031683	-	4.18213	2.97533	5.34634	30.0305	27.531	28.0719	BGLB033650
BgiM05138-RA	2.0354	netrin-1-like isoform X2	mRNA	BgChr_2	29653842	29675992	+	0.584862	0.337771	0.479303	2.01654	3.1619	2.49342	BGLB016427
BgiM09809-RA	1.06011	neuferricin	mRNA	BgChr_4	3820823	3821641	-	8.78694	10.5537	10.7175	27.6877	31.1972	22.0996	BGLB009620
BgiM30258-RA	1.79399	neural cell adhesion molecule 1	mRNA	BgChr_14	6470505	6488166	+	0.832188	0.660346	1.84484	4.96059	7.4567	5.20574	BGLB036632
BgiM34312-RA	1.23921	neural cell adhesion moleculeL1	mRNA	BgChr_17	2694992	2705225	+	45.116	38.9091	51.5618	125.204	143.839	119.421	BGLB025114
BgiM34314-RA	1.03751	neural cell adhesion moleculeL1	mRNA	BgChr_17	2709439	2743919	+	62.4603	56.6256	85.8519	159.864	191.085	172.335	BGLB025114
BgiM03810-RA	1.17886	neural-cadherin	mRNA	BgChr_1	88743228	88773100	-	39.3718	31.663	43.6666	109.806	121.378	96.2242	BGLB017638
BgiM18510-RA	1.09571	neural-cadherin 2	mRNA	BgChr_7	37846918	37884284	+	2.59123	3.60202	2.69172	8.19978	9.08707	6.5987	BGLB016071
BgiM33678-RA	1.04091	neurexin-1b	mRNA	BgChr_16	18740107	18810820	-	8.65832	5.19458	9.81623	20.8184	23.0175	18.472	BGLB030594
BgiM25148-RA	1.4047	neurexin-4	mRNA	BgChr_11	4310040	4329527	+	29.2625	21.3716	39.5826	97.1933	116.123	94.7849	BGLB027740
BgiM12564-RA	1.24194	neurocalcin	mRNA	BgChr_5	11504252	11517364	-	3.10568	4.11951	3.9116	12.5028	17.2047	7.19832	BGLB004611
BgiM19321-RA	2.35928	neurogenic locus notch protein 1	mRNA	BgChr_8	6652625	6669248	+	5.18378	4.38372	7.24041	30.6913	49.367	29.4879	BGLB033289
BgiM20328-RA	1.63856	neurogenic locus notch protein 1	mRNA	BgChr_8	29679706	29686581	+	4.11649	4.16048	3.24756	15.2748	15.9936	12.6076	BGLB036315
BgiM19322-RA	1.12854	neurogenic locus notch protein 2-like isoform X3	mRNA	BgChr_8	6681484	6716203	+	13.9346	13.08	22.1016	44.1879	59.2213	36.5834	BGLB005855
BgiM10591-RA	3.21332	neuroglian	mRNA	BgChr_4	21624183	21629693	-	0	0	0.989805	9.39289	10.1782	8.59825	BGLB031900
BgiM10583-RA	1.21004	neuroglian-like isoform X3	mRNA	BgChr_4	21455189	21482978	-	50.9634	34.0669	79.7778	156.231	178.556	147.927	BGLB024318
BgiM10592-RA	2.59964	neuroglian-like isoform X4	mRNA	BgChr_4	21634460	21652987	-	0.742228	0.465375	1.80063	7.32058	11.1393	6.1828	BGLB028357
BgiM34336-RA	1.32152	neuroligin-4 X-linked	mRNA	BgChr_17	3320020	3335394	-	14.9508	12.8662	22.8264	50.8376	57.7562	48.6801	BGLB007653
BgiM27620-RA	1.12901	neuroligin-4 Y-linked	mRNA	BgChr_12	23577141	23585264	+	12.4416	8.21613	17.5391	30.884	41.3447	32.6095	BGLB040370
BgiM02429-RA	1.8306	neuromedin-U receptor 2	mRNA	BgChr_1	57563830	57564903	-	1.20276	0.484845	0.46449	5.61366	3.02102	2.12726	BGLB012293
BgiM15001-RA	1.62875	neuron navigator 2	mRNA	BgChr_6	11600263	11614692	-	1.15214	0.613256	0.808845	4.43043	4.16148	1.61324	BGLB005670
BgiM23071-RA	1.15565	neuronal acetylcholine receptor subunit alpha-7	mRNA	BgChr_9	44981324	45002055	-	0.689997	0.984121	2.30875	3.27031	4.68885	2.11473
BgiM19510-RA	1.53828	neuronal calcium sensor 1	mRNA	BgChr_8	10833467	10839439	+	2.93064	0	4.10586	12.6311	6.93667	6.83447	BGLB018239
BgiM04316-RA	4.71481	neuropeptide FF receptor 2	mRNA	BgChr_2	9671182	9685326	-	0	0	0	1.73191	1.47399	2.7578	BGLB007799
BgiM18373-RA	1.7315	neuropilin and tolloid like protein 2	mRNA	BgChr_7	34560341	34579875	-	5.1913	4.09488	6.00835	15.5428	26.2979	21.42	BGLB027966
BgiM36225-RA	1.34003	neuroplastin	mRNA	BgChr_18	18253459	18271342	+	13.8934	15.8986	12.411	52.0846	46.6816	37.5431	BGLB035734
BgiM00054-RA	3.46006	neurotrophin receptor LTRK 1	mRNA	BgChr_1	1465067	1494394	-	0	0	0	1.69027	0.644782	0.6374	BGLB006904
BgiM14926-RA	3.22938	neurotrophin-3-like isoform X4	mRNA	BgChr_6	9863591	9875574	-	0	0	0	3.69615	1.4723	1.64845
BgiM13698-RA	2.85069	neurotrypsin	mRNA	BgChr_5	34865195	34870947	-	1.67957	0	0	0.712836	6.76755	16.3617	BGLB034313
BgiM25516-RA	1.99272	neutral and basic amino acid transport protein rBAT	mRNA	BgChr_11	14083939	14095906	+	9.52765	10.1502	5.3335	64.7503	38.7988	23.7596	BGLB038624
BgiM22548-RA	1.02973	NFX1-type zinc finger-containing protein 1	mRNA	BgChr_9	32845017	32855720	+	9.25851	8.4821	16.9554	26.7311	35.3098	26.9885	BGLB008454
BgiM17199-RA	1.02799	NFX1-type zinc finger-containing protein 1	mRNA	BgChr_7	7368398	7374436	+	3.73392	3.19385	4.66433	9.22876	10.848	9.82792	BGLB040222
BgiM25054-RA	2.26289	nidogen-1	mRNA	BgChr_11	1788927	1790515	-	39.0051	16.8627	7.1923	187.903	181.419	53.4961
BgiM10147-RA	1.11491	nitrogen permease regulator 2	mRNA	BgChr_4	11844318	11886185	-	2.54605	1.25468	1.68704	5.73602	5.9184	3.79069	BGLB018256
BgiM04028-RA	3.28886	noggin	mRNA	BgChr_2	3317135	3317845	-	57.7611	25.556	42.0117	611.425	396.642	454.01	BGLB005373
BgiM27136-RA	5.15424	nose resistant to fluoxetine protein 6	mRNA	BgChr_12	11342829	11364687	-	0.686486	0.282921	0	24.5386	10.3473	14.0277	BGLB024884
BgiM19465-RA	1.09798	nose resistant to fluoxetine protein 6	mRNA	BgChr_8	9422031	9435943	-	1.93869	1.20517	1.60001	3.83464	5.40868	3.55129	BGLB031601
BgiM00675-RA	1.25615	nuclear hormone receptor HR96	mRNA	BgChr_1	15960166	15961760	-	6.99454	6.83121	11.8325	20.7894	25.7546	15.2269
BgiM00990-RA	1.13286	nuclear hormone receptor HR96-like isoform X1	mRNA	BgChr_1	23478323	23488927	+	3.11454	1.53519	3.17479	5.96446	8.58022	6.94827	BGLB005044
BgiM23470-RA	1.06371	nuclear receptor ROR-beta-like isoform X3	mRNA	BgChr_10	7830914	7859517	-	2.35895	2.22698	2.63847	5.96771	8.90775	5.88521	BGLB033266
BgiM10182-RA	1.05073	nuclear receptor subfamily 1 group D member 1	mRNA	BgChr_4	12790501	12807998	+	2.45449	2.68479	5.29803	8.33965	11.0657	7.90757	BGLB006818
BgiM23786-RA	1.41096	nuclear receptor subfamily 1 group D member 2	mRNA	BgChr_10	16123182	16146934	+	0.989209	0.825157	0.543742	2.64638	2.27561	4.05934	BGLB033071
BgiM09455-RA	1.06383	nuclear receptor subfamily 1 group D member 2	mRNA	BgChr_3	53652021	53671620	+	1.22449	0.858869	2.24753	4.5054	4.50742	3.49079	BGLB000955
BgiM20111-RA	2.29177	nucleomorphin	mRNA	BgChr_8	25155486	25162559	+	0.12357	0.047856	0	0.378064	0.372845	0.350624
BgiM04021-RA	3.46966	NXPE family member 4	mRNA	BgChr_2	3073890	3074315	+	0	0.428152	0	5.85382	2.56535	3.23635
BgiM34899-RA	1.15714	origin recognition complex subunit 1	mRNA	BgChr_17	16082207	16087702	+	4.44491	3.63811	5.61694	11.8884	17.4449	9.43814
BgiM34563-RA	1.07386	otopetrin-1	mRNA	BgChr_17	8667426	8671434	+	12.5399	4.37343	13.757	21.3391	32.3211	23.9222	BGLB033346
BgiM34542-RA	1.13127	otopetrin-3	mRNA	BgChr_17	8231757	8247161	+	1.36593	0.327307	0.890009	2.42181	3.73968	2.48645	BGLB040020
BgiM17660-RA	1.28135	p22phox	mRNA	BgChr_7	17744333	17753767	+	5.74249	2.23385	6.18926	15.9971	12.8456	11.2907	BGLB000212
BgiM34273-RA	1.05845	palmitoyltransferase ZDHHC24	mRNA	BgChr_17	1443795	1444838	+	2.86771	3.89153	5.45151	11.751	12.7265	9.67248	BGLB006220
BgiM03007-RA	2.87952	pancreas transcription factor 1 subunit alpha	mRNA	BgChr_1	71832651	71840268	-	0	0	0	2.06474	1.58556	0	BGLB003958
BgiM00101-RA	1.16892	Parathyroid hormone/parathyroid hormone- peptide receptor	mRNA	BgChr_1	2658175	2669633	-	0.874127	0.916913	0.545878	3.38889	2.52979	1.87768	BGLB029269
BgiM28918-RA	1.21779	patched domain-containing protein 2	mRNA	BgChr_13	12095376	12097599	-	10.3728	6.24754	8.57831	22.5778	30.5029	18.3913	BGLB024475
BgiM00243-RA	1.12408	PDZ domain containing 7	mRNA	BgChr_1	6363181	6390348	+	6.14704	4.36319	7.84	17.7993	17.6974	12.7447	BGLB025766
BgiM05476-RA	5.294	peptidase inhibitor 16	mRNA	BgChr_2	37252671	37252907	-	1.32388	0.384794	1.26127	27.3856	38.2223	48.0391
BgiM05475-RA	2.47538	peptidase inhibitor 16	mRNA	BgChr_2	37230375	37248219	-	9.54283	1.84506	3.36749	24.8869	49.7832	56.4162	BGLB026773
BgiM02634-RA	1.74715	peptidyl-alpha-hydroxyglycine alpha-amidating lyase 2	mRNA	BgChr_1	63270154	63281446	+	4.93565	4.84979	14.6944	56.0534	33.7859	20.7536	BGLB032742
BgiM09534-RA	2.00742	periaxin	mRNA	BgChr_3	55114386	55142865	+	0.693244	0.876283	1.84472	5.42359	7.59022	4.64804	BGLB008425
BgiM29303-RA	1.18565	period 2-like protein	mRNA	BgChr_13	21452596	21470900	+	1.13846	1.20407	1.08749	3.18812	4.31474	2.80368	BGLB024088
BgiM32457-RA	1.16849	phospholipid-transporting ATPase IF isoform X1	mRNA	BgChr_15	23428160	23460021	+	2.57272	6.39845	3.78125	10.9047	13.6377	11.0655	BGLB026065
BgiM17071-RA	1.1159	phospholipid-transporting ATPase IIB isoform X2	mRNA	BgChr_7	4347147	4368737	-	9.89306	6.84923	9.80659	26.3306	25.8501	18.7184	BGLB004501
BgiM01116-RA	1.22501	plasma kallikrein-like isoform X2	mRNA	BgChr_1	26161303	26166917	-	6.27353	4.17084	7.99633	15.9972	20.9919	12.8991	BGLB037367
BgiM14366-RA	1.13687	platelet endothelial aggregation receptor 1	mRNA	BgChr_5	49732469	49756078	-	4.01343	4.39016	4.4562	12.1337	14.39	9.40149
BgiM34666-RA	1.97151	platelet-activating factor acetylhydrolase	mRNA	BgChr_17	10690882	10719886	+	3.78592	2.72231	3.75466	16.5187	22.0008	13.5732	BGLB027503
BgiM23394-RA	1.07285	pleckstrin-like protein domain-containing family a member 7	mRNA	BgChr_10	5615078	5674652	+	3.33268	4.05818	5.68371	12.3849	12.1243	11.2426	BGLB027549
BgiM11129-RA	1.40858	plexin-A4-like isoform X1	mRNA	BgChr_4	34141770	34190713	+	3.35208	4.20558	4.5531	16.6623	14.4952	10.0227	BGLB040402
BgiM35208-RA	1.55174	PMP-22/EMP/MP20/Claudin tight junction	mRNA	BgChr_17	23013722	23017682	+	10.2688	5.88895	19.5028	43.4594	51.4045	41.185	BGLB037543
BgiM22429-RA	1.19824	poly [ADP-ribose] polymerase	mRNA	BgChr_9	29744476	29749425	+	3.22832	6.34893	5.6197	13.0098	18.6924	11.3853
BgiM21633-RA	1.50062	poly [ADP-ribose] polymerase 4	mRNA	BgChr_9	9906470	9926829	-	0.642956	0.43014	0	2.08762	0.972893	1.7489	BGLB014443
BgiM05196-RA	1.56195	polycystin-1	mRNA	BgChr_2	31290377	31329902	-	0.654176	0.955955	1.82765	3.50043	5.02248	4.12385	BGLB014135
BgiM22213-RA	2.4949	polyketide synthase 16	mRNA	BgChr_9	23855086	23859128	-	1.44382	0	0	3.33116	2.18098	1.25645	BGLB003019
BgiM22212-RA	2.00441	polyketide synthase 16	mRNA	BgChr_9	23840191	23846616	-	1.00939	0.265633	0.502502	4.75058	2.57146	2.21927	BGLB003019
BgiM31245-RA	1.86742	polymorphic transmembrane cluster 2 transmembrane protein 1	mRNA	BgChr_14	29624653	29624946	+	6.12083	1.72381	2.41055	21.021	17.249	9.43068
BgiM31232-RA	1.18203	polymorphic transmembrane cluster 2 transmembrane protein 11	mRNA	BgChr_14	29305356	29340989	+	4.846	6.14918	4.78611	15.9032	13.9695	8.75219
BgiM31354-RA	1.26142	polymorphic transmembrane cluster 2 transmembrane protein 2	mRNA	BgChr_14	31971484	31983059	+	2.20685	1.80772	1.59855	8.79488	6.91034	4.27187	BGLB032363
BgiM30763-RA	1.04003	polymorphic transmembrane cluster 2 transmembrane protein 2	mRNA	BgChr_14	19026920	19027412	-	9.22389	14.8211	17.136	37.2634	43.6865	35.4365
BgiM13439-RA	1.23825	polypyrimidine tract-binding protein 2-like isoform X7	mRNA	BgChr_5	29026412	29046567	-	14.8208	10.6142	16.0597	39.9745	46.406	36.9352	BGLB016815
BgiM34229-RA	1.55933	potassium channel sub T member 1	mRNA	BgChr_17	563772	578302	-	6.31973	4.01978	3.07534	20.9148	17.6373	16.0338	BGLB026869
BgiM34220-RA	1.27025	potassium channel sub T member 2	mRNA	BgChr_17	489712	491987	-	7.82289	10.8659	11.1027	39.1862	26.5726	21.7061	BGLB033566
BgiM09471-RA	2.11933	potassium channel subfamily K member 1	mRNA	BgChr_3	53878700	53878934	+	1.96365	0	3.94237	6.45232	9.28966	6.82922
BgiM07096-RA	1.34032	potassium channel subfamily K member 4	mRNA	BgChr_3	4634566	4668243	-	1.66308	0.464102	2.32917	4.3308	6.23612	3.75084	BGLB018354
BgiM13113-RA	2.10219	potassium voltage-gated channel protein Shaw	mRNA	BgChr_5	23079416	23115801	+	0.29175	0.363032	0	2.17109	2.30571	0.695265	BGLB040171
BgiM15583-RA	1.10212	potassium voltage-gated channel protein Shaw-like isoform X3	mRNA	BgChr_6	26315764	26356005	+	1.50327	0.677936	1.6524	3.73049	5.60123	3.69302	BGLB008324
BgiM15377-RA	1.13086	potassium voltage-gated channel subfamily C member 3	mRNA	BgChr_6	21680592	21695756	-	3.11143	1.01901	2.13871	6.83975	5.35339	5.39327	BGLB010726
BgiM15391-RA	2.51527	PR domain zinc finger protein 1-like isoform X1	mRNA	BgChr_6	22072214	22072364	-	0	0	0.58995	4.95886	14.639	4.95648
BgiM15390-RA	1.13842	PR domain zinc finger protein 1-like isoform X1	mRNA	BgChr_6	21991757	22048480	-	2.83169	3.33625	6.17727	11.528	13.2119	10.1445	BGLB000576
BgiM06358-RA	2.08373	pro-neuregulin-2 membrane-bound isoform-like isoform X2	mRNA	BgChr_2	55990658	55991105	-	1.78564	1.43893	3.82666	11.464	10.9204	6.43848
BgiM14099-RA	1.02464	profilin	mRNA	BgChr_5	43597836	43603356	-	8.47765	3.91983	2.97179	15.2951	13.567	13.3985
BgiM20883-RA	2.35733	proline-rich protein 2	mRNA	BgChr_8	41410913	41416002	+	6.98787	0.866998	9.11864	26.7137	67.2701	67.6642
BgiM03566-RA	1.26993	proline-rich protein 2 isoform X1	mRNA	BgChr_1	83516146	83519646	-	7.59641	5.3636	5.32993	19.4571	15.6803	17.2351
BgiM18666-RA	1.03201	proline-rich transmembrane protein 1	mRNA	BgChr_7	41776430	41788308	+	10.6853	7.72411	6.41439	18.0965	28.6743	15.8791	BGLB009713
BgiM04012-RA	1.28607	proline-rich transmembrane protein 1-like isoform X1	mRNA	BgChr_2	2953291	2960964	+	5.50061	9.41247	11.5941	26.282	30.1705	28.6217	BGLB033465
BgiM19905-RA	5.02533	prolyl 4-hydroxylase alpha polypeptide	mRNA	BgChr_8	20746500	20746661	-	0	1.15166	0	33.4239	10.6307	28.1588
BgiM19904-RA	3.80302	prolyl 4-hydroxylase subunit alpha-1	mRNA	BgChr_8	20728725	20737358	-	0.693322	1.61215	0	35.8207	13.1855	26.1785
BgiM19901-RA	2.45249	prolyl 4-hydroxylase subunit alpha-1	mRNA	BgChr_8	20511184	20522230	-	0.77818	3.77364	0	20.0906	8.82148	12.9405
BgiM19902-RA	4.49027	prolyl 4-hydroxylase subunit alpha-3	mRNA	BgChr_8	20530265	20532690	-	0	0	0	14.0007	6.83364	12.4956
BgiM05157-RA	1.47623	prominin-1-A-like isoform X2	mRNA	BgChr_2	30087736	30140803	+	8.4641	14.6516	7.73193	37.6918	41.493	29.9253	BGLB025019
BgiM30695-RA	1.03475	proprotein convertase subtilisin/kexin type 7	mRNA	BgChr_14	17236878	17248855	-	3.80725	3.65808	3.99059	7.46951	10.9288	9.35261	BGLB010480
BgiM11017-RA	1.72115	protein atp6v1fnb	mRNA	BgChr_4	31962662	31963192	-	15.5765	12.3367	22.6369	68.659	78.3693	68.1284	BGLB010035
BgiM12575-RA	1.06486	protein aveugle	mRNA	BgChr_5	11841084	11842839	+	4.52244	3.23863	5.26666	14.2654	12.0294	7.42149	BGLB034700
BgiM22222-RA	1.03475	protein dachsous	mRNA	BgChr_9	24060791	24062539	+	5.14626	3.83621	2.84435	8.75665	9.10381	11.0213	BGLB016869
BgiM23013-RA	1.49014	protein diaphanous 2-like isoform X3	mRNA	BgChr_9	43950107	43954369	-	4.33139	6.14936	8.79448	19.0251	35.0625	20.0725	BGLB006438
BgiM03244-RA	1.18977	protein FAM154A	mRNA	BgChr_1	77233025	77234881	-	6.89513	5.70419	18.7205	25.1417	35.6467	29.3597	BGLB039593
BgiM34334-RA	1.62922	protein FAM167B	mRNA	BgChr_17	3293285	3296730	+	2.28369	3.96174	4.27889	14.4762	15.905	12.4093	BGLB037382
BgiM22907-RA	1.04909	protein inturned	mRNA	BgChr_9	41656332	41670655	+	2.76653	1.28995	2.13727	5.13502	6.30012	4.44101	BGLB005384
BgiM28739-RA	1.42198	protein kinase C iota type	mRNA	BgChr_13	7740192	7767842	-	2.76768	4.79633	4.13963	15.6409	14.1919	9.74838	BGLB002204
BgiM25093-RA	1.11625	protein lifeguard 3-like isoform X2	mRNA	BgChr_11	2396874	2412016	+	10.2441	8.31153	4.14598	21.4675	17.2172	16.3403	BGLB025761
BgiM21844-RA	1.45115	protein mab-21-like 2	mRNA	BgChr_9	14819395	14819826	+	4.30972	1.91765	5.06817	14.0243	10.2519	12.3538
BgiM05826-RA	1.64644	protein Tob1-like X1	mRNA	BgChr_2	45759002	45763090	+	2.72444	2.64539	0	10.1872	10.0454	4.25677
BgiM18025-RA	1.26984	protein unc-93 A-like isoform X1	mRNA	BgChr_7	26167133	26173614	-	3.47374	4.77228	8.23394	15.1916	18.0905	17.446	BGLB026288
BgiM03740-RA	1.23889	protein very KIND	mRNA	BgChr_1	87364142	87381217	-	0.963065	0.713583	1.80717	3.26796	4.66559	3.63351	BGLB008861
BgiM33968-RA	2.972	protein Wnt-9a	mRNA	BgChr_16	26683886	26684148	+	0.364275	0	0	2.41495	6.60775	2.74428
BgiM12818-RA	1.3331	protein wntless	mRNA	BgChr_5	16638604	16655496	+	9.57074	5.53627	10.9017	31.6216	29.4738	23.2514	BGLB002455
BgiM07603-RA	3.22358	protein-cysteine N-palmitoyltransferase HHAT-like isoform X1	mRNA	BgChr_3	15184176	15195998	+	1.96342	4.79514	3.11549	46.8902	18.3968	56.2008	BGLB035789
BgiM13839-RA	1.61645	proto-oncogene tyrosine-protein kinase LCK	mRNA	BgChr_5	37783647	37794264	-	5.27187	5.54258	7.23767	22.3277	30.7029	20.9494	BGLB006595
BgiM34608-RA	1.14574	protocadherin Fat 1	mRNA	BgChr_17	9455249	9473459	-	11.9731	11.5624	16.9803	36.705	45.5432	30.7728	BGLB020981
BgiM22968-RA	1.79173	protocadherin Fat 1-like isoform X3	mRNA	BgChr_9	43032288	43119067	+	1.82255	2.30187	1.62339	8.89117	9.48508	7.79435	BGLB040091
BgiM22964-RA	1.57866	protocadherin Fat 1-like isoform X3	mRNA	BgChr_9	42910348	42930790	+	1.22381	1.70189	1.30969	5.26897	5.89274	4.01316	BGLB040091
BgiM22967-RA	2.60551	protocadherin Fat 1-like isoform X4	mRNA	BgChr_9	42999914	43003481	+	0.639719	0	1.09767	7.28988	7.59963	2.44361
BgiM35021-RA	1.2116	protocadherin Fat 4	mRNA	BgChr_17	19018255	19035504	+	8.70811	7.95373	11.5614	24.8035	28.7267	27.8659	BGLB003205
BgiM24451-RA	1.19128	protocadherin fat 4	mRNA	BgChr_10	31880364	31885569	+	1.27226	1.6976	4.72651	4.97977	9.64716	8.3959	BGLB021072
BgiM15739-RA	1.01314	protocadherin Fat 4	mRNA	BgChr_6	29971608	30000573	-	1.92419	3.20768	4.80208	6.79287	11.225	7.33826	BGLB028020
BgiM34607-RA	1.00767	protocadherin Fat 4	mRNA	BgChr_17	9424410	9447719	-	10.783	7.55507	13.8325	25.5117	31.2699	25.4465	BGLB032581
BgiM22344-RA	1.49768	protocadherin-11 X-linked	mRNA	BgChr_9	27280259	27287780	+	4.27407	3.69352	3.43212	13.649	15.7088	11.3538	BGLB003039
BgiM04899-RA	2.43233	protocadherin-23	mRNA	BgChr_2	24448831	24469273	-	8.40819	6.34034	5.89895	47.1807	65.6333	28.5181	BGLB037003
BgiM11524-RA	1.30996	protocadherin-23	mRNA	BgChr_4	44670411	44704412	-	4.31055	3.39122	7.20777	12.5796	19.9304	15.6677	BGLB008041
BgiM09919-RA	1.27061	protocadherin-23	mRNA	BgChr_4	6401902	6419143	+	0.543832	0.647784	1.84337	3.1076	3.60751	2.59947	BGLB027116
BgiM22587-RA	1.09336	protocadherin-7	mRNA	BgChr_9	34031077	34039222	-	0.884892	1.24103	2.30835	4.79618	3.13162	3.51491	BGLB013713
BgiM09930-RA	2.01951	protocadherin-like wing polarity protein stan	mRNA	BgChr_4	6693123	6696939	-	1.09977	1.71585	2.69117	7.91202	10.6759	9.78591	BGLB002999
BgiM09929-RA	1.63373	protocadherin-like wing polarity protein stan	mRNA	BgChr_4	6673941	6677400	-	1.52304	2.84064	1.84607	7.14766	11.9827	9.6361	BGLB007371
BgiM06492-RA	1.16412	protocadherin-like wing polarity protein stan isoform X1	mRNA	BgChr_2	58634890	58663083	+	1.18713	1.01946	0	2.14775	1.86189	2.42294	BGLB027018
BgiM09976-RA	1.07432	proton myo-inositol cotransporter	mRNA	BgChr_4	7594579	7606105	+	0.731244	1.26347	1.10429	2.59832	4.22247	2.38703	BGLB002904
BgiM31241-RA	1.02062	PTC2-4	mRNA	BgChr_14	29521061	29532167	+	3.4492	5.60877	5.76378	15.2758	15.7342	10.1406	BGLB027019
BgiM30642-RA	1.31519	pyruvate kinase PKM	mRNA	BgChr_14	15394929	15409321	-	9.36658	5.58011	7.83878	27.468	28.7466	21.4657	BGLB025317
BgiM29307-RA	1.02662	rap1 GTPase-activating protein 1-like isoform X1	mRNA	BgChr_13	21539670	21603794	-	3.95702	1.62634	2.27088	7.95238	5.44297	4.69167	BGLB016852
BgiM09971-RA	1.19754	ras guanine nucleotide exchange factor P	mRNA	BgChr_4	7520391	7534696	+	5.65991	7.42832	14.2357	23.4452	34.2721	21.3696	BGLB036534
BgiM27885-RA	1.61967	ras- protein RABA2a	mRNA	BgChr_12	29438817	29439159	+	7.67645	0.909263	3.99385	15.3009	18.1346	8.69099
BgiM22796-RA	1.01381	ras-like GTP-binding protein rhoA	mRNA	BgChr_9	39177691	39181774	+	27.8677	21.2526	25.8799	57.6537	62.374	58.7539	BGLB016341
BgiM35810-RA	1.33755	ras-related protein Rab-11B	mRNA	BgChr_18	7659041	7665000	-	10.522	9.74408	11.8865	41.2169	35.1524	29.9283	BGLB011691
BgiM35107-RA	1.02427	ras-related protein Rab-20	mRNA	BgChr_17	21021273	21029829	+	4.56718	8.30744	3.81468	16.1728	14.8328	10.1331	BGLB001493
BgiM13395-RA	1.06351	ras-related protein Rab-23	mRNA	BgChr_5	28059413	28063974	-	2.09253	3.2964	4.4594	12.8614	8.11717	8.60657	BGLB002443
BgiM35823-RA	1.0771	ras-related protein Rab-8A	mRNA	BgChr_18	8089240	8096178	+	41.0259	24.03	28.0633	91.8673	74.3475	63.7607	BGLB013199
BgiM07165-RA	1.63236	ras-related protein Rac1	mRNA	BgChr_3	5991327	5992124	-	3.56718	2.26456	0	10.3903	10.933	7.20651
BgiM18596-RA	1.35821	ras-responsive element-binding protein 1	mRNA	BgChr_7	39873283	39894584	+	2.61222	3.03345	5.4705	12.8447	13.0432	9.88339	BGLB018044
BgiM20128-RA	1.03681	ras/Rap GTPase-activating protein SynGAP-like isoform X2	mRNA	BgChr_8	25576142	25658730	+	6.26044	4.67619	4.85419	14.4253	14.617	11.1887	BGLB031157
BgiM04107-RA	1.22956	receptor-type guanylate cyclase Gyc76C	mRNA	BgChr_2	5040947	5075319	-	2.78357	1.35445	5.94541	10.1176	13.1293	9.17616	BGLB014057
BgiM14348-RA	1.10967	receptor-type tyrosine-protein phosphatase epsilon	mRNA	BgChr_5	49268617	49275651	-	4.62449	6.19175	8.60992	20.0221	18.3549	12.7499
BgiM13854-RA	1.11451	receptor-type tyrosine-protein phosphatase T	mRNA	BgChr_5	38148127	38169905	+	5.2	3.57466	6.05504	12.8673	16.2209	10.6556	BGLB033151
BgiM12280-RA	1.09376	replicase polyprotein 1a	mRNA	BgChr_5	5301853	5305174	+	4.74111	7.30016	2.75843	13.3559	10.8385	11.8669
BgiM08189-RA	1.49933	retinoic acid receptor RXR-alpha	mRNA	BgChr_3	25228813	25255605	-	1.63528	1.47393	2.01852	8.10433	5.77553	3.71651	BGLB039665
BgiM03967-RA	1.04683	rho GTPase protein rac1	mRNA	BgChr_2	2033863	2042427	+	45.2285	54.1029	56.3078	137.155	141.627	109.546	BGLB010364
BgiM22559-RA	1.42215	rho GTPase-activating protein 26-like isoform X1	mRNA	BgChr_9	33171203	33217040	-	5.99134	5.84324	5.76184	22.6228	18.3468	17.5122	BGLB008460
BgiM26501-RA	1.57574	rhodopsin	mRNA	BgChr_11	40119731	40126325	+	1.84502	1.1823	0.501354	4.42719	5.58615	3.95282
BgiM26504-RA	1.44088	rhodopsin	mRNA	BgChr_11	40162526	40165283	-	0	0	1.4683	6.14422	4.60514	2.24863	BGLB036844
BgiM16919-RA	1.02635	rhophilin-2-A	mRNA	BgChr_7	1394989	1396360	-	10.3342	8.15278	7.7815	22.6029	25.5872	19.0239	BGLB029655
BgiM25105-RA	1.40701	riboflavin transporter 2	mRNA	BgChr_11	2714226	2724752	+	0.941667	1.07506	1.87694	6.00769	4.10112	4.36073	BGLB001347
BgiM14859-RA	1.06957	ribosomal protein S6 kinase 2 alpha	mRNA	BgChr_6	7793617	7804666	-	8.98084	5.99545	6.22253	19.8076	21.558	17.2397	BGLB000556
BgiM04415-RA	1.5557	RING finger protein unkempt isoform X1	mRNA	BgChr_2	12017272	12030038	-	2.65987	3.09046	4.18255	12.2219	12.4319	12.4493	BGLB002041
BgiM01417-RA	1.24821	RNA-binding motif single-stranded-interacting protein 1	mRNA	BgChr_1	33592086	33621118	+	15.83	19.312	16.4521	55.1263	59.2257	49.5069	BGLB021875
BgiM34806-RA	1.5704	RNA-binding protein 24-B	mRNA	BgChr_17	13582713	13584219	-	0.636875	0	5.4538	8.49128	10.3895	9.99527
BgiM30572-RA	1.09305	roundabout 1-like isoform X5	mRNA	BgChr_14	13701952	13750486	-	0.648102	0.565428	1.0136	2.19204	2.87899	1.3842	BGLB031650
BgiM33591-RA	1.1678	S14 domain and spectrin repeat-containing protein 1	mRNA	BgChr_16	16181535	16191972	+	1.55145	0.447378	1.84552	3.73363	4.51166	2.68636
BgiM04736-RA	1.01019	SCP domain-containing protein 2	mRNA	BgChr_2	20485216	20487159	-	35.0154	7.12882	12.8045	49.197	45.1561	40.4731
BgiM00197-RA	2.23648	semaphorin-1A	mRNA	BgChr_1	5488097	5496276	+	23.1817	7.47262	21.5963	81.1483	122.977	83.9261
BgiM00198-RA	2.08901	semaphorin-1A	mRNA	BgChr_1	5498542	5513871	+	18.7363	8.59454	21.0544	68.7716	105.362	70.5636	BGLB035947
BgiM21729-RA	1.02637	sequestosome-1	mRNA	BgChr_9	12139091	12143331	-	131.534	100.431	187.133	421.199	271.387	353.857	BGLB021105
BgiM25934-RA	3.20377	serine carboxypeptidase CPVL	mRNA	BgChr_11	25695453	25700118	+	8.42615	0	0.431866	4.76689	27.2464	61.014	BGLB004050
BgiM26011-RA	2.56027	serine carboxypeptidase CPVL	mRNA	BgChr_11	28044259	28045605	-	3.46612	0.502348	0.493066	12.8118	8.40054	8.0797	BGLB004435
BgiM29361-RA	1.31673	serine--pyruvate aminotransferase	mRNA	BgChr_13	22785207	22799670	-	28.9692	31.274	27.6694	107.332	79.5014	91.6309	BGLB009926
BgiM16017-RA	2.75111	serine-rich adhesin for platelets	mRNA	BgChr_6	35950071	35951301	+	0	0	0	1.70475	2.85594	4.16448
BgiM35715-RA	1.59618	serine-rich adhesin for platelets	mRNA	BgChr_18	4954830	4992937	-	1.26086	1.30264	2.48633	5.86893	8.5943	5.93509	BGLB032931
BgiM26200-RA	1.57869	serine-rich adhesin for platelets	mRNA	BgChr_11	33441982	33443733	-	1.67694	0.344899	2.35248	6.42306	5.56696	4.08691	BGLB035470
BgiM27223-RA	1.45376	serine-rich adhesin for platelets	mRNA	BgChr_12	13275849	13319408	-	2.76863	1.80084	3.38882	8.56483	9.26841	8.47829	BGLB021177
BgiM08076-RA	1.37947	serine-rich adhesin for platelets	mRNA	BgChr_3	22331496	22353812	-	0.184261	1.20007	1.58503	3.04755	3.85381	2.79205	BGLB016916
BgiM22714-RA	1.19145	serine-rich adhesin for platelets	mRNA	BgChr_9	37042263	37047871	+	20.2142	14.4631	36.0647	72.7564	75.822	57.3388
BgiM20661-RA	1.10388	serine-rich adhesin for platelets	mRNA	BgChr_8	36425056	36429505	+	4.0292	2.89454	7.28857	12.253	14.5424	12.6777	BGLB010624
BgiM09560-RA	1.04709	serine-rich adhesin for platelets	mRNA	BgChr_3	55735322	55745266	+	2.86805	1.86092	3.37929	7.71896	8.83263	7.1576	BGLB036214
BgiM03457-RA	1.07202	serine/arginine repetitive matrix protein 2	mRNA	BgChr_1	81469738	81476518	+	5.95841	4.11972	9.26836	18.3183	19.6897	14.9846	BGLB031152
BgiM12821-RA	1.01618	serine/threonine-protein kinase cdc7	mRNA	BgChr_5	16742386	16779376	-	2.86558	1.93334	5.02588	6.07673	9.95974	7.65909	BGLB002457
BgiM15520-RA	1.03751	serine/threonine-protein kinase MARK2-like isoform X1	mRNA	BgChr_6	25179823	25205800	-	1.98465	1.81466	2.50527	4.92195	5.62043	5.5869	BGLB020384
BgiM23637-RA	1.00414	serine/threonine-protein kinase Nek6	mRNA	BgChr_10	12480108	12495190	-	4.40153	6.95585	5.74151	12.3981	15.7088	12.383	BGLB001076
BgiM13608-RA	1.17795	serine/threonine-protein kinase PLK1	mRNA	BgChr_5	32784800	32797020	+	10.9941	10.5854	12.3971	32.5574	37.9889	27.4427	BGLB008293
BgiM21265-RA	1.18002	serine/threonine-protein kinase PLK4	mRNA	BgChr_9	1157707	1166218	+	3.73093	3.23794	4.68524	11.5007	12.2639	9.10031	BGLB025372
BgiM29118-RA	1.35926	serine/threonine-protein kinase roco8	mRNA	BgChr_13	16717464	16742180	+	3.07892	0.843525	0.927558	4.18269	4.4509	6.14817	BGLB031135
BgiM13452-RA	1.09501	serine/threonine-protein kinase Sgk2-like isoform X3	mRNA	BgChr_5	29333174	29349718	+	10.5811	9.90086	9.53439	35.2455	34.9595	24.2671	BGLB000134
BgiM35408-RA	1.60025	serine/threonine-protein phosphatase 6 regulatory ankyrin repeat subunit C-like isoform X1	mRNA	BgChr_17	26708151	26733307	-	1.11322	2.9415	4.66324	9.14327	12.8896	9.78362	BGLB010115
BgiM16130-RA	2.43086	SH3 and multiple ankyrin repeat domains protein 1-like isoform X2	mRNA	BgChr_6	38397722	38405934	-	2.46189	0	0	10.5091	7.74435	5.5256	BGLB040211
BgiM28468-RA	2.11187	short transient receptor putative channel 6	mRNA	BgChr_13	1530699	1564668	-	1.80296	0.238902	0	4.72844	3.69536	6.55579	BGLB034980
BgiM29384-RA	3.82566	sialin	mRNA	BgChr_13	23399774	23403920	+	0	0.31858	0.51168	23.2542	3.32133	2.74416	BGLB020433
BgiM29049-RA	3.79152	sialin	mRNA	BgChr_13	14674382	14674620	+	0.888561	0	0.704047	19.3071	4.98775	2.37122
BgiM32914-RA	3.3885	sialin	mRNA	BgChr_15	32840918	32850760	-	0	0.452896	1.37223	20.3854	4.26195	7.86773
BgiM29132-RA	3.1671	sialin	mRNA	BgChr_13	17081314	17084504	-	1.12727	0	2.51089	26.6487	9.66414	7.66099
BgiM01488-RA	1.1834	sialin	mRNA	BgChr_1	35332252	35350283	+	5.53987	3.45796	3.6058	12.1028	11.0303	11.2545	BGLB012305
BgiM25478-RA	1.02303	sialin	mRNA	BgChr_11	13108833	13130095	-	27.4005	21.9306	37.0925	77.1334	83.1572	61.2169	BGLB035517
BgiM29051-RA	3.71945	sialin-like isoform X1	mRNA	BgChr_13	14693266	14707830	+	0	1.44804	0.397407	26.9193	5.29614	2.69234	BGLB028680
BgiM29138-RA	1.83058	sialin-like isoform X1	mRNA	BgChr_13	17146745	17161622	-	0.404132	0.447755	0	3.46273	1.73577	1.68761	BGLB019592
BgiM13735-RA	2.04707	signaling mucin MSB2	mRNA	BgChr_5	35618069	35636677	+	0.548145	0.126422	0	1.00643	1.77728	1.24386	BGLB017787
BgiM24643-RA	1.61353	snake venom metalloproteinase atrolysin-C	mRNA	BgChr_10	36501719	36523841	+	3.26585	2.74241	4.92267	14.4318	15.3691	10.5232	BGLB019696
BgiM23095-RA	3.6149	sodium- and chloride-dependent glycine transporter 2	mRNA	BgChr_9	45432546	45448006	+	0	0	0	5.564	0.88038	1.09318	BGLB007937
BgiM28884-RA	2.6908	sodium- and chloride-dependent neutral and basic amino acid transporter B(0+)	mRNA	BgChr_13	11287542	11315647	-	3.52039	0.840549	1.31974	13.7717	15.8828	14.8662	BGLB018508
BgiM16996-RA	1.04332	sodium-coupled monocarboxylate transporter 1	mRNA	BgChr_7	3066094	3073482	+	8.12924	5.4129	5.56226	13.4489	20.4698	13.6115	BGLB027915
BgiM05376-RA	2.17325	sodium-coupled monocarboxylate transporter 2-like X5	mRNA	BgChr_2	35149864	35177102	-	3.59772	0	0	19.1428	9.81727	5.54916
BgiM17138-RA	3.25722	sodium-dependent phosphate transport protein 2B	mRNA	BgChr_7	6034976	6047693	-	14.9566	1.13372	20.5676	159.433	95.6835	126.68	BGLB025913
BgiM08487-RA	2.67731	sodium-dependent phosphate transport protein 2B	mRNA	BgChr_3	32307870	32309199	+	0.515124	0.707672	0.514916	7.79167	5.31506	1.54046	BGLB017242
BgiM08486-RA	2.41107	sodium-dependent phosphate transport protein 2B	mRNA	BgChr_3	32278927	32300464	+	0	1.09575	0	7.6149	5.92249	3.11951	BGLB017242
BgiM32916-RA	3.6566	sodium-dependent phosphate transport protein 3	mRNA	BgChr_15	32861203	32872890	-	0	0	0.793933	13.6905	3.65747	3.00403	BGLB037948
BgiM04521-RA	2.3649	sodium-independent sulfate anion transporter	mRNA	BgChr_2	14642247	14665477	+	25.7001	5.68478	21.7839	126.212	117.908	116.319	BGLB019573
BgiM27522-RA	1.77117	sodium/glucose cotransporter 4	mRNA	BgChr_12	21399628	21417567	+	10.24	7.82228	12.6715	56.1244	45.9908	31.0283	BGLB009807
BgiM18316-RA	1.11791	sodium/hydrogen exchanger 2	mRNA	BgChr_7	32413528	32497646	-	8.60271	4.8284	7.7774	24.2497	23.4172	16.7578	BGLB008940
BgiM32157-RA	1.06825	sodium/potassium-transporting ATPase subunit beta-1	mRNA	BgChr_15	16560303	16573552	-	23.5023	16.2451	32.4619	64.1888	71.1491	62.1809	BGLB006844
BgiM01393-RA	1.37073	sodium/potassium/calcium exchanger	mRNA	BgChr_1	32922159	32929568	+	3.33291	6.23728	3.57073	14.7924	17.5124	9.78959	BGLB006289
BgiM34495-RA	1.58342	solute carrier family 12 member 8	mRNA	BgChr_17	6556296	6573600	-	2.15724	0.504745	0	4.43592	4.50403	2.5311	BGLB013276
BgiM27742-RA	2.10254	solute carrier family 13 member 2	mRNA	BgChr_12	26412270	26425475	+	0.601621	0.650537	2.35889	11.4179	8.08879	4.95736	BGLB011100
BgiM27182-RA	2.52281	solute carrier family 13 member 3	mRNA	BgChr_12	12624013	12648591	+	0.908198	0.580497	0.608546	6.80835	3.15777	5.51501	BGLB021197
BgiM27743-RA	3.60203	solute carrier family 13 member 5	mRNA	BgChr_12	26431656	26453939	+	0.285372	0.118291	0	2.0131	3.26591	0.665732	BGLB011101
BgiM04397-RA	2.13263	solute carrier family 15 member 4	mRNA	BgChr_2	11635706	11655505	-	0.332093	0	0	1.14245	1.30346	0.727122	BGLB025296
BgiM00023-RA	1.26035	solute carrier family 23 member 1	mRNA	BgChr_1	667040	680146	+	7.2042	7.6885	10.8071	30.0215	26.9543	23.824	BGLB022348
BgiM00092-RA	1.19078	solute carrier family 28 member 3	mRNA	BgChr_1	2328892	2349923	+	16.4432	12.0126	16.1331	32.6371	54.723	40.9853	BGLB006916
BgiM28678-RA	1.71746	solute carrier family 35 member F6	mRNA	BgChr_13	6456356	6474344	-	6.91695	4.9138	10.2929	24.2755	41.2154	24.7428	BGLB028330
BgiM34198-RA	1.39393	solute carrier organic anion transporter family member 2B1	mRNA	BgChr_17	74602	97617	+	18.0543	6.56527	8.26037	37.0247	37.4757	37.3375	BGLB009771
BgiM34199-RA	1.02203	solute carrier organic anion transporter family member 5A1	mRNA	BgChr_17	109106	113634	+	22.8496	15.4264	23.9993	54.0178	49.0805	57.1256	BGLB039203
BgiM26013-RA	1.30428	sonic hedgehog protein A	mRNA	BgChr_11	28116049	28179491	-	1.04111	0.208749	0.287141	2.90455	1.74726	2.13197	BGLB016478
BgiM04468-RA	1.20318	sorbin and sh3 domain-containing protein 2	mRNA	BgChr_2	13199420	13237825	+	4.17018	1.59331	2.73952	8.45566	9.00018	7.54277	BGLB026154
BgiM30625-RA	1.30288	sortilin- receptor	mRNA	BgChr_14	14875422	14916963	-	12.0766	7.16088	9.65481	25.1877	35.3566	27.4512	BGLB018937
BgiM07768-RA	1.31999	spectrin alpha chain non-erythrocytic 1	mRNA	BgChr_3	17914662	17949308	-	5.09436	9.13275	8.0758	22.1211	26.1128	23.4384	BGLB017833
BgiM07766-RA	1.22224	spectrin alpha chain non-erythrocytic 1	mRNA	BgChr_3	17854820	17895553	-	15.683	18.6484	25.6389	54.9816	65.313	52.916	BGLB017833
BgiM16652-RA	1.34839	spectrin beta chain	mRNA	BgChr_6	49321884	49333601	+	2.98058	0	3.57063	8.07472	8.66816	4.36501	BGLB030001
BgiM07056-RA	1.04009	spectrin beta chain	mRNA	BgChr_3	3913675	3949149	-	41.9611	40.0758	51.1617	116.158	126.64	99.3555	BGLB003609
BgiM06743-RA	1.50301	spectrin beta chain erythrocyte	mRNA	BgChr_2	64139090	64139646	-	0	2.22329	4.95294	12.9008	13.2682	15.3636
BgiM01247-RA	1.09213	sphingolipid delta(4)-desaturase/C4-hydroxylase DES2-like isoform X2	mRNA	BgChr_1	29427700	29428929	+	17.8432	13.5609	22.2392	43.1075	57.9747	39.7329	BGLB008516
BgiM34464-RA	1.49002	squidulin	mRNA	BgChr_17	5979214	5992211	+	2.03135	0	0	6.021	5.2072	2.26065	BGLB026361
BgiM03245-RA	1.35592	stabilizer of axonemal microtubules 2	mRNA	BgChr_1	77243563	77252537	-	4.09696	2.48822	15.5929	24.8041	29.8785	21.4894
BgiM21669-RA	1.16191	StAR- lipid transfer protein 13	mRNA	BgChr_9	10714901	10746773	-	4.5494	3.79557	5.87684	14.3824	14.2618	10.5982	BGLB027012
BgiM03238-RA	1.00865	STE20-like serine/threonine-protein kinase	mRNA	BgChr_1	77124417	77139545	-	7.63669	7.5602	7.57464	18.1313	19.8777	16.8558
BgiM32719-RA	1.43385	sterile alpha motif domain-containing protein 9	mRNA	BgChr_15	29209343	29221311	-	1.01355	2.23746	2.56533	6.08196	7.85132	6.07311	BGLB036752
BgiM32204-RA	1.97078	stimulated by retinoic acid 6 protein	mRNA	BgChr_15	17875321	17881404	-	0.426989	0	0.689417	4.39054	2.51389	1.97398	BGLB001746
BgiM04771-RA	1.34775	stress-activated protein kinase JNK-like isoform X1	mRNA	BgChr_2	21283859	21301638	+	6.37536	3.51617	1.14718	12.0147	13.6299	8.8568	BGLB016380
BgiM32560-RA	1.35804	sucrase-isomaltase intestinal	mRNA	BgChr_15	25447552	25464570	-	8.5174	7.0704	3.81837	24.2365	19.7641	15.1826	BGLB011026
BgiM11528-RA	1.72393	sulfate transporter	mRNA	BgChr_4	44769883	44789388	+	3.90598	5.31604	6.20863	29.724	19.064	20.9664	BGLB031687
BgiM22014-RA	2.58628	sulfate transporter-like isoform X1	mRNA	BgChr_9	18591955	18639383	-	4.11134	2.47912	5.23039	39.4052	20.862	30.9581	BGLB000889
BgiM04015-RA	1.33876	synapse differentiation-inducing protein 1	mRNA	BgChr_2	2983923	2988009	+	41.3323	26.5112	25.7051	98.1784	116.636	77.6368	BGLB037901
BgiM18066-RA	2.31152	T-box protein 1	mRNA	BgChr_7	27007059	27020848	-	0.703614	0	0	1.76004	1.37243	1.15997	BGLB003111
BgiM27894-RA	1.46767	T-box protein VegT-like isoform X1	mRNA	BgChr_12	29648404	29705457	+	0.092138	0	0.957601	2.41486	1.65593	0.8986	BGLB008878
BgiM35975-RA	1.09449	talin-1	mRNA	BgChr_18	11713797	11724154	+	7.09533	9.48925	6.55967	23.3934	21.8383	18.6432	BGLB017780
BgiM34150-RA	1.35029	tensin-1	mRNA	BgChr_16	30567809	30594463	+	4.74399	3.88962	5.85585	18.2138	19.1869	11.9512	BGLB009445
BgiM06693-RA	1.09259	testican-1-like isoform X2	mRNA	BgChr_2	62981312	62995006	+	108.762	60.7846	91.0117	228.239	248.016	208.351	BGLB039501
BgiM05318-RA	1.25504	tetraspanin-15-like isoform X2	mRNA	BgChr_2	33758697	33766553	+	5.70079	3.92304	4.71451	17.2451	12.4652	11.5431	BGLB019810
BgiM00507-RA	1.21969	tetraspanin-33	mRNA	BgChr_1	12480134	12486700	-	11.5154	6.08274	7.90886	24.1113	23.2977	20.4395	BGLB034059
BgiM27787-RA	1.00973	tetratricopeptide repeat protein 28	mRNA	BgChr_12	27328762	27365111	+	2.18011	2.22797	1.92514	5.36102	5.1063	5.24437	BGLB016514
BgiM10825-RA	1.03833	tetratricopeptide repeat protein GNN	mRNA	BgChr_4	26641267	26692251	+	4.39176	5.73952	10.3309	17.8345	22.8022	14.5829	BGLB008000
BgiM01135-RA	1.19617	thrombospondin type-1 domain-containing protein 4	mRNA	BgChr_1	26564916	26622409	-	5.82285	3.48332	6.06894	14.3403	16.7529	12.1391	BGLB018288
BgiM31582-RA	10.9824	thyrotropin-releasing hormone-degrading ectoenzyme	mRNA	BgChr_15	1343369	1343556	-	0	0	0	364.767	470.185	801.838
BgiM14501-RA	7.448	thyrotropin-releasing hormone-degrading ectoenzyme	mRNA	BgChr_5	52288616	52296622	-	0	0	0	1.99257	27.2517	20.9637	BGLB024146
BgiM14388-RA	5.95834	thyrotropin-releasing hormone-degrading ectoenzyme	mRNA	BgChr_5	50318667	50327102	-	0	0	0	4.52821	5.32686	10.2907	BGLB033614
BgiM28041-RA	1.50847	titin	mRNA	BgChr_12	33055123	33127883	+	1.87422	1.63235	3.35392	8.01389	9.92858	6.54096	BGLB013243
BgiM26818-RA	2.68205	TLC domain-containing protein 2	mRNA	BgChr_12	3950069	3952361	-	0	0	2.40128	8.9087	8.95282	8.17779	BGLB026226
BgiM19626-RA	1.75914	TLR cluster1 member 10	mRNA	BgChr_8	14081277	14096744	+	1.06533	1.01729	1.72077	5.36923	6.46132	3.26242	BGLB022797
BgiM19627-RA	4.24065	TLR cluster1 member 11	mRNA	BgChr_8	14111478	14128766	+	0	0	0	0.352894	3.13273	0.316936	BGLB025157
BgiM06205-RA	1.66602	TLR cluster3 member 1	mRNA	BgChr_2	53579180	53589942	+	0.619002	0.787612	1.83643	3.55187	4.38072	4.61386	BGLB031133
BgiM20232-RA	1.27167	TLR cluster3 member 9	mRNA	BgChr_8	27726165	27729008	-	1.07684	1.00996	1.89817	4.40582	5.05049	2.7366	BGLB010216
BgiM16281-RA	1.59303	TLR cluster4 member 3	mRNA	BgChr_6	41685662	41696822	-	1.34316	1.06728	0.683754	4.11941	4.16318	2.97811	BGLB011379
BgiM30822-RA	4.18104	tolloid-like protein 1	mRNA	BgChr_14	20280718	20283723	+	0.023106	0.020843	0.140271	2.77321	2.04971	3.93441	BGLB017373
BgiM30821-RA	3.64297	tolloid-like protein 1	mRNA	BgChr_14	20238700	20239692	+	1.17223	0	0.426624	6.63847	5.50141	10.2972	BGLB022168
BgiM12612-RA	1.22826	TPRXL	mRNA	BgChr_5	12408147	12410924	+	16.997	5.41098	19.6165	36.8636	47.7987	41.506	BGLB027118
BgiM15290-RA	1.19673	trans-2-enoyl-CoA reductase mitochondrial	mRNA	BgChr_6	19564842	19565951	+	2.27715	3.12956	1.90292	10.0657	6.18602	6.22746	BGLB007536
BgiM23575-RA	1.37145	transcription factor etv7	mRNA	BgChr_10	11005456	11052308	+	6.13987	7.05165	6.2259	19.3287	27.6404	15.6457	BGLB010765
BgiM12942-RA	2.15338	transcription factor SOX-7	mRNA	BgChr_5	19328943	19340397	-	0.334533	0.36512	0.189199	2.10011	2.22467	0.866866	BGLB002734
BgiM33596-RA	1.15823	transcription initiation factor TFIID subunit 1	mRNA	BgChr_16	16555362	16559740	+	2.20637	2.23164	1.06	6.18458	5.89246	3.40725	BGLB028218
BgiM32079-RA	1.08702	transcriptional coactivator YAP1	mRNA	BgChr_15	14568479	14576513	-	16.6126	9.58116	9.92933	37.8702	32.38	25.2665	BGLB008553
BgiM08448-RA	1.00969	transcriptional-regulating factor 1	mRNA	BgChr_3	31434765	31457465	+	1.1033	1.99012	1.88105	3.87923	5.24106	3.24961	BGLB007615
BgiM31734-RA	1.08903	transferrin receptor protein 1	mRNA	BgChr_15	4654347	4689259	-	2.1448	2.26463	2.01007	3.74252	6.93803	5.5411	BGLB032805
BgiM22088-RA	2.88101	transforming growth factor-beta-induced protein ig-h3	mRNA	BgChr_9	21398379	21405225	-	0	0	0	3.8851	2.53706	1.42536
BgiM25283-RA	3.02926	transient receptor potential cation channel subfamily M member 1	mRNA	BgChr_11	7326475	7326959	+	0	1.02415	0	6.2099	12.9562	5.55311
BgiM25281-RA	3.76311	transient receptor potential cation channel subfamily M member 2	mRNA	BgChr_11	7316738	7317050	+	0	0	0	9.1491	12.2264	4.89625
BgiM26005-RA	1.31235	transient receptor potential cation channel subfamily M member 2	mRNA	BgChr_11	27820834	27841526	+	2.75707	3.17003	5.97618	13.1712	17.403	9.81436	BGLB026871
BgiM11896-RA	1.69334	transient receptor potential cation channel subfamily M member 5	mRNA	BgChr_4	53078403	53078669	+	0.974789	0	4.91566	4.65238	7.06623	9.02324
BgiM23549-RA	1.27101	transient receptor potential cation channel subfamily M member 5	mRNA	BgChr_10	10321202	10322510	-	5.72781	6.0449	16.3018	30.4445	45.4566	26.5418
BgiM23548-RA	1.21834	transient receptor potential cation channel subfamily M member 5	mRNA	BgChr_10	10295584	10316425	-	8.96202	10.4497	12.8679	31.1676	41.0583	27.558	BGLB039974
BgiM02340-RA	1.16821	transient receptor potential cation channel trpm	mRNA	BgChr_1	55293210	55302241	-	2.41548	1.78952	0.936132	4.8308	3.7176	3.90374	BGLB036695
BgiM22365-RA	2.19501	transient receptor potential-gamma protein	mRNA	BgChr_9	28080751	28106095	+	0.237426	0.327407	0	2.14511	1.09539	0.576483	BGLB010945
BgiM21788-RA	1.15507	transmembrane and coiled-coil domain-containing protein 5B	mRNA	BgChr_9	13569335	13572577	-	1.92013	6.73243	6.83592	11.2657	18.5222	12.0167
BgiM31725-RA	1.75641	transmembrane channel-like protein 3 X2	mRNA	BgChr_15	4520199	4520513	+	0	0	2.24984	3.83732	3.00095	1.85559
BgiM00251-RA	1.07484	transmembrane protein 106B	mRNA	BgChr_1	6507002	6516117	+	3.85192	3.74426	1.90511	7.48644	11.8338	7.02152	BGLB032598
BgiM19147-RA	1.0614	transmembrane protein 272	mRNA	BgChr_8	3450053	3483081	-	5.87661	8.61264	4.66526	13.6793	20.8584	14.1413	BGLB016411
BgiM16075-RA	1.56323	transmembrane protein 45B	mRNA	BgChr_6	37252926	37262959	+	2.67946	2.74965	4.11063	13.7146	13.8242	8.84833	BGLB003715
BgiM10049-RA	1.346	transmembrane protein 91	mRNA	BgChr_4	9394247	9395383	+	9.30722	2.70108	7.25417	15.4333	22.6866	21.305
BgiM27822-RA	1.16851	transmembrane protein 97	mRNA	BgChr_12	28005712	28007714	+	10.4847	5.02602	5.38394	21.9992	24.5158	14.0954	BGLB020262
BgiM02112-RA	1.11006	tripartite motif-containing protein 2-like isoform X1	mRNA	BgChr_1	49925369	49935386	+	8.58195	4.81918	9.50447	18.7008	24.8256	18.0329	BGLB028239
BgiM26227-RA	1.20629	trithorax group protein osa	mRNA	BgChr_11	34300310	34318738	-	0.915169	0.851153	0.894705	2.83217	2.78528	1.71735	BGLB027321
BgiM09042-RA	3.66996	trypsin-2	mRNA	BgChr_3	44372720	44383840	-	3.14037	0	0	14.2458	17.0388	21.3339
BgiM22174-RA	1.30299	tryptophan 2 3-dioxygenase	mRNA	BgChr_9	23130660	23137678	-	4.91462	7.28749	7.27238	22.8865	16.6238	23.113	BGLB003037
BgiM34012-RA	1.24084	tumor necrosis factor receptor superfamily member 11B	mRNA	BgChr_16	27690336	27692835	+	1.2588	1.48439	7.08051	10.4493	12.6853	6.14329	BGLB025769
BgiM26895-RA	1.33018	TWiK family of potassium channels protein 18	mRNA	BgChr_12	5597484	5660724	-	0.704472	0	0.984377	2.06475	2.08461	1.55253	BGLB016859
BgiM13801-RA	2.93251	type iv pilus biogenesis/stability protein pilw	mRNA	BgChr_5	37040060	37044689	-	0.134019	0.396992	1.32164	8.80479	6.70804	5.87833	BGLB033482
BgiM20692-RA	3.83464	tyramine beta-hydroxylase	mRNA	BgChr_8	36919859	36924479	+	3.51393	2.36307	5.89773	86.5704	85.792	35.3152	BGLB034749
BgiM27354-RA	2.21733	tyramine beta-hydroxylase	mRNA	BgChr_12	16840582	16858400	-	1.652	0.750506	1.89959	9.20918	11.7083	5.4732	BGLB008036
BgiM20075-RA	1.19619	tyramine receptor Ser-2	mRNA	BgChr_8	24276457	24289465	-	2.31605	1.02627	2.25019	6.32102	5.92056	3.41107	BGLB037728
BgiM12889-RA	2.99078	tyrosinase-like protein tyr-1	mRNA	BgChr_5	18311069	18320261	-	0	0	0	1.20775	0.496078	0.652389	BGLB014431
BgiM18319-RA	1.35545	tyrosine aminotransferase	mRNA	BgChr_7	32905268	32928518	+	6.22895	3.88142	8.27673	19.7695	20.9467	19.2165	BGLB039088
BgiM22132-RA	1.10119	tyrosine-protein kinase ITK/TSK	mRNA	BgChr_9	22480234	22500003	+	9.31893	7.00473	8.3051	20.1317	25.6262	19.2686	BGLB007444
BgiM24551-RA	1.44464	tyrosine-protein kinase JAK2	mRNA	BgChr_10	34062704	34077641	-	2.18559	2.71058	2.84087	8.17885	10.6094	6.91944	BGLB023757
BgiM24549-RA	1.27733	tyrosine-protein kinase JAK2	mRNA	BgChr_10	34029598	34040635	-	1.95225	1.6627	0.800291	5.40919	6.23726	3.1541	BGLB028750
BgiM00112-RA	1.63982	tyrosine-protein kinase receptor torso	mRNA	BgChr_1	3069114	3069470	-	5.92628	0.335402	1.71899	8.55083	9.64801	11.1834
BgiM13841-RA	1.18926	tyrosine-protein kinase SRK2	mRNA	BgChr_5	37853579	37859786	+	14.5629	15.5438	16.0073	44.887	47.5638	38.0932	BGLB017620
BgiM12805-RA	1.52241	tyrosine-protein kinase transmembrane receptor ROR1-like isoform X1	mRNA	BgChr_5	16315182	16351771	+	1.52472	1.22182	1.51001	7.194	4.83964	4.85494	BGLB040198
BgiM14772-RA	1.68071	tyrosine-protein phosphatase 10D	mRNA	BgChr_6	5601347	5672751	-	3.68773	4.17048	5.53774	16.1547	22.3976	15.5926	BGLB024274
BgiM10055-RA	1.13753	tyrosine-protein phosphatase 99A	mRNA	BgChr_4	9482279	9518899	+	3.01421	2.52714	2.80343	7.03381	9.43483	6.56615	BGLB011128
BgiM12414-RA	1.24361	tyrosine-protein phosphatase Lar	mRNA	BgChr_5	7860419	7893993	-	3.41347	4.28479	2.28776	11.5724	10.8645	6.0139	BGLB008275
BgiM31034-RA	1.75661	ubiquitin-like protein ISG15 isoform X2	mRNA	BgChr_14	25510858	25516779	+	4.15782	3.97313	3.75529	18.574	16.7239	12.3134
BgiM12978-RA	1.04174	UDP-glucose 4-epimerase	mRNA	BgChr_5	20149978	20158020	-	3.1708	3.38057	4.41663	9.15345	9.63298	11.2255	BGLB034106
BgiM21388-RA	1.31548	UDP-glucose 6-dehydrogenase	mRNA	BgChr_9	4015284	4025649	-	6.00299	4.5484	7.27229	20.4798	20.9766	18.4143	BGLB032636
BgiM31692-RA	1.07348	UDP-glucuronic acid decarboxylase 1-like isoform X1	mRNA	BgChr_15	3736501	3750427	+	2.72485	1.71109	1.65856	4.19745	5.63077	5.30412	BGLB018504
BgiM05063-RA	1.29964	ultraviolet-B receptor UVR8	mRNA	BgChr_2	27859363	27868364	-	7.86476	22.7851	12.2279	45.2554	48.4348	35.6334	BGLB022200
BgiM01267-RA	1.32772	unconventional myosin-Ie-like isoform X1	mRNA	BgChr_1	29975773	30000709	+	6.39915	4.40796	5.92691	17.0926	21.0411	12.9551	BGLB013814
BgiM04491-RA	2.03873	unconventional myosin-XV-like isoform X1	mRNA	BgChr_2	13882497	13920302	-	1.15948	2.11242	5.79382	14.6659	20.1569	16.972	BGLB017525
BgiM04490-RA	1.52747	unconventional myosin-XV-like isoform X2	mRNA	BgChr_2	13872633	13878853	-	0.265265	0.716905	0.661123	2.32238	1.97114	2.16814	BGLB017525
BgiM04489-RA	1.35641	unconventional myosin-XV-like isoform X2	mRNA	BgChr_2	13833841	13856171	-	11.6944	11.3409	19.3692	42.6265	49.6503	42.2762	BGLB017525
BgiM11046-RA	1.77396	universal stress protein A-like protein	mRNA	BgChr_4	32639198	32650191	+	5.93133	3.92638	1.8015	24.3792	15.9298	14.7141
BgiM26089-RA	3.34997	unnamed7	mRNA	BgChr_11	30163632	30197865	-	0	1.10244	0.155395	6.54984	9.26386	5.00898	BGLB040276
BgiM26881-RA	1.92313	UPF0454 protein	mRNA	BgChr_12	5312172	5318974	+	0	0.670629	3.17068	8.16089	5.42286	3.93486	BGLB025358
BgiM16764-RA	1.19831	USP6 N-terminal-like protein	mRNA	BgChr_6	51580037	51597824	+	1.73838	2.01072	0.38541	4.1094	3.97421	3.31886	BGLB023773
BgiM11576-RA	6.45821	variant surface antigen E	mRNA	BgChr_4	45931093	45934847	+	0	0.094002	0	10.3381	10.5757	15.7167	BGLB019723
BgiM14909-RA	1.17386	vascular cell adhesion protein 1	mRNA	BgChr_6	9423486	9454585	+	3.80187	1.9057	2.26769	5.5056	7.10091	7.99015	BGLB024645
BgiM30754-RA	1.08518	vascular cell adhesion protein 1	mRNA	BgChr_14	18705017	18718957	-	9.125	13.974	21.0649	35.854	50.211	32.8749
BgiM22893-RA	1.19142	vascular endothelial growth factor receptor 1	mRNA	BgChr_9	41371910	41394414	-	0.711317	0.589653	0.293002	1.95981	1.80029	1.4282	BGLB021769
BgiM03423-RA	1.08476	very long-chain acyl-CoA synthetase	mRNA	BgChr_1	80744971	80752532	-	5.31915	3.27908	5.28102	16.6453	13.8281	8.04235	BGLB022906
BgiM33122-RA	1.31235	villin-1	mRNA	BgChr_16	3870692	3892613	-	6.49061	5.57157	6.45007	17.588	20.6922	16.6539	BGLB023890
BgiM24188-RA	1.09807	vinculin	mRNA	BgChr_10	24630507	24643493	+	25.7726	18.2583	22.2807	60.921	55.3878	50.1405	BGLB035133
BgiM24187-RA	1.03829	vinculin	mRNA	BgChr_10	24609188	24614439	+	32.8376	25.5944	27.7374	73.5262	84.1659	59.5435	BGLB023544
BgiM28031-RA	5.59809	vitellogenin-A2	mRNA	BgChr_12	32777374	32777910	+	0	0	0	21.3639	7.63311	1.41322
BgiM10743-RA	1.28298	voltage-dependent calcium channel subunit alpha-2/delta-2	mRNA	BgChr_4	24761502	24815794	+	1.0802	1.09425	0.307507	2.80819	3.488	1.7128	BGLB027664
BgiM16110-RA	1.18134	von Willebrand factor a domain-containing protein 3b	mRNA	BgChr_6	38007029	38013602	+	10.0363	10.1464	21.6318	33.2371	51.6532	37.0889	BGLB003705
BgiM04845-RA	1.19715	WD repeat-containing protein on Y chromosome	mRNA	BgChr_2	23101875	23119598	-	1.08059	1.43855	1.35262	2.80153	5.62109	3.58593	BGLB012763
BgiM04891-RA	1.2494	WW domain binding protein 1	mRNA	BgChr_2	24306093	24314318	-	41.8963	51.1859	39.1354	126.255	142.996	109.778	BGLB019119
BgiM17309-RA	3.48062	Y+L amino acid transporter 2	mRNA	BgChr_7	9601701	9615894	+	3.34009	2.06749	4.45057	70.805	32.8505	26.7854	BGLB022937
BgiM17172-RA	2.32089	Y+L amino acid transporter 2	mRNA	BgChr_7	6927986	6928786	-	1.58045	0	0	2.49232	4.50321	3.87686
BgiM17074-RA	1.71163	Y+L amino acid transporter 2	mRNA	BgChr_7	4400035	4409421	-	1.48346	0.755735	0	5.0142	3.66997	1.90745	BGLB028158
BgiM19068-RA	1.28957	Y+L amino acid transporter 2-like isoform X1	mRNA	BgChr_8	2116144	2116659	-	6.75829	5.97128	6.72914	24.2107	20.0151	15.0684	BGLB016769
BgiM18947-RA	1.34614	zinc finger CCCH domain-containing protein 13-like isoform X3	mRNA	BgChr_7	48407002	48422778	-	15.99	9.99458	21.0158	48.2759	59.5513	42.9475	BGLB019764
BgiM17467-RA	1.26169	zinc finger homeobox protein 4-like isoform X3	mRNA	BgChr_7	12961707	13058120	-	0.169764	0.169133	0.260764	0.447039	0.735899	0.787798	BGLB040207
BgiM04465-RA	1.34037	zinc finger MIZ domain-containing protein 1-like isoform X4	mRNA	BgChr_2	13072191	13089656	+	1.97557	1.55556	0.740608	4.06013	3.86528	4.76928	BGLB011494
BgiM35333-RA	1.41537	zinc finger protein 704	mRNA	BgChr_17	25397777	25401286	+	0.321395	2.44368	2.29178	6.61532	4.55978	6.35013	BGLB002138
BgiM26046-RA	1.04792	zinc finger protein GLI4-like isoform X1	mRNA	BgChr_11	29301844	29316770	-	1.37064	0.717909	1.33314	3.77815	3.15731	2.23312	BGLB001304
BgiM17800-RA	1.69311	zinc finger protein Xfin	mRNA	BgChr_7	20509596	20516636	+	0.786238	1.34109	1.47128	5.6981	5.39993	3.95551	BGLB003102
BgiM22329-RA	1.31346	zinc metalloproteinase nas-13	mRNA	BgChr_9	26884146	26887896	-	2.41612	0.265637	1.98685	5.03864	6.11314	3.15997	BGLB009842
BgiM25194-RA	1.72915	zinc transporter ZIP4	mRNA	BgChr_11	5490934	5506737	-	2.76299	1.6637	3.22001	11.8453	10.1625	9.22878	BGLB013740

## Sheet: 6-Ep unique_up
Table S11. Summary of the differentially expressed genes at 2dpi in the parasite-infected groups
ID in iM line	log2FC(iM vs. Ep_2dpi)	Annotation	type	chr	start	stop	strand	iMline control_2dpi_R1	iMline control_2dpi_R2	iMline control_2dpi_R3	iMline vs Ep_2dpi_R1	iMline vs Ep_2dpi_R2	iMline vs Ep_2dpi_R3	Corresponding VBID in BB02
BgiM34005-RA	1.42582	AIG	mRNA	BgChr_16	27498998	27506623	-	0.526637	0.645097	1.56578	4.56806	2.33514	1.80209	BGLB037886
BgiM33937-RA	1.12854	AIG	mRNA	BgChr_16	26048472	26053529	-	21.7186	38.4592	18.1656	87.4559	59.4317	44.2757	BGLB023582
BgiM23073-RA	2.02708	ATP-binding cassette sub-family E member 1	mRNA	BgChr_9	45012217	45019310	+	0	1.87078	0	3.35349	4.8486	3.41062	BGLB035408
BgiM09284-RA	1.01015	battenin	mRNA	BgChr_3	49190071	49191360	-	3.39029	4.1208	4.61295	10.5946	5.84394	9.74938	BGLB017964
BgiM21720-RA	2.59421	C-type lectin domain family 4 member E	mRNA	BgChr_9	11851892	11870657	-	13.6513	10.7938	2.84577	39.132	46.7178	73.8947	BGLB008798
BgiM04374-RA	1.55661	chitin binding domain containng protein	mRNA	BgChr_2	11194064	11219656	+	52.9599	76.8489	1.15495	161.577	133.613	100.228	BGLB010754
BgiM29742-RA	1.43931	copine family protein 2	mRNA	BgChr_13	32019710	32026789	-	0	3.57288	1.83952	8.07296	4.718	5.70351	BGLB002275
BgiM30180-RA	1.89753	cytochrome P450 3A56	mRNA	BgChr_14	4721074	4732361	+	0.629522	2.87647	0.601133	4.18504	6.8172	5.38009	BGLB008143
BgiM17502-RA	1.14229	deoxynucleoside triphosphate triphosphohydrolase SAMHD1	mRNA	BgChr_7	14086659	14109027	-	1.84391	2.94022	3.78465	5.67123	6.01724	7.46824	BGLB033935
BgiM15804-RA	1.45811	E3 ubiquitin-protein ligase ari2	mRNA	BgChr_6	31142019	31146483	+	4.7016	7.16089	6.78139	17.0563	20.3316	19.3182	BGLB036049
BgiM09765-RA	1.39802	E3 ubiquitin-protein ligase XIAP	mRNA	BgChr_4	3049287	3067089	-	5.29959	8.83266	8.79329	19.7117	20.2452	25.1687	BGLB000175
BgiM10625-RA	1.827	E3 ubiquitin-protein ligase XIAP-like isoform X1	mRNA	BgChr_4	22370374	22378343	+	0.530695	0.404567	0	1.31321	2.40122	2.11749	BGLB000038
BgiM17163-RA	1.11798	epithelial membrane protein 1	mRNA	BgChr_7	6641260	6645395	-	16.0601	9.69402	27.874	64.2594	39.3768	34.1759	BGLB021215
BgiM32446-RA	1.06124	excitatory amino acid transporter 3	mRNA	BgChr_15	23176911	23203235	+	1.91529	4.03282	2.90071	9.05323	4.83476	6.10871	BGLB035017
BgiM14225-RA	1.56532	fibrinolytic enzyme isozyme C	mRNA	BgChr_5	46718377	46720548	-	0.820981	4.6289	0	5.51998	5.46619	6.97021
BgiM04091-RA	1.70771	FMRFamide receptor	mRNA	BgChr_2	4520126	4533648	+	0.41249	0.531233	0.299297	2.03718	1.04393	1.55072	BGLB025063
BgiM20625-RA	2.36691	G-protein coupled receptor	mRNA	BgChr_8	35683214	35684218	-	1.32347	2.18059	0.886392	8.28351	10.5784	7.91273	BGLB025907
BgiM34004-RA	1.52397	GIMAP	mRNA	BgChr_16	27483112	27486916	-	0.392796	0.562781	0.345323	2.41633	1.03391	1.13739	BGLB012387
BgiM28624-RA	1.24863	GIMAP	mRNA	BgChr_13	5190947	5200773	-	5.37947	17.2048	5.92204	34.4088	21.8475	20.042	BGLB025388
BgiM35291-RA	1.1827	glutamate--cysteine ligase catalytic subunit	mRNA	BgChr_17	24514616	24524602	-	30.2877	16.088	37.6086	63.5516	67.0707	71.115
BgiM33838-RA	1.38614	Immune-associated nucleotide-binding protein 12	mRNA	BgChr_16	23632652	23633654	+	1.48398	3.15433	4.59113	8.4789	11.0849	8.27304
BgiM12859-RA	1.20637	lipid phosphate phosphohydrolase 1	mRNA	BgChr_5	17528273	17540542	+	0.735006	4.1051	3.19985	8.44947	6.20691	6.71664	BGLB002473
BgiM03732-RA	1.64387	major facilitator superfamily domain-containing protein 10-like isoform X2	mRNA	BgChr_1	87250900	87256731	+	0.910333	0.877184	0.259483	3.145	2.68475	1.67858	BGLB009678
BgiM09777-RA	1.06694	mucin-17	mRNA	BgChr_4	3246729	3247970	-	2.69894	2.98285	2.20515	7.11732	6.68668	4.29379
BgiM22210-RA	2.38537	mycocerosic acid synthase	mRNA	BgChr_9	23797631	23811846	-	0.511444	2.08271	0.290619	8.20996	5.36463	3.7601	BGLB003017
BgiM22244-RA	4.29281	NA	mRNA	BgChr_9	24602974	24621807	+	0	0.202996	0	10.6946	0	0	BGLB027130
BgiM19504-RA	4.06655	NA	mRNA	BgChr_8	10655676	10657358	-	0.677164	0	0	16.0315	0	0	BGLB034034
BgiM10600-RA	3.92573	NA	mRNA	BgChr_4	21880201	21884804	+	0	0	0	9.22788	0	0	BGLB025938
BgiM01232-RA	3.45835	NA	mRNA	BgChr_1	29171348	29173648	+	0	1.37943	0	0	5.215	4.15704
BgiM25708-RA	1.85574	NA	mRNA	BgChr_11	19907753	19908310	+	2.32643	2.71974	0.79823	11.6014	8.0546	4.24439
BgiM20249-RA	1.65343	NA	mRNA	BgChr_8	28129863	28131263	+	0.485519	0.300126	1.52745	4.28771	1.41196	2.16189	BGLB008358
BgiM21425-RA	1.58668	NA	mRNA	BgChr_9	5217091	5219524	+	0.823224	1.75175	0.305133	5.96995	3.99275	2.48885
BgiM13037-RA	1.50823	NA	mRNA	BgChr_5	21420787	21427862	-	1.62645	2.67669	0.865504	4.77824	4.70607	6.54225	BGLB002530
BgiM26909-RA	1.30538	NA	mRNA	BgChr_12	5958338	5959949	+	3.25696	2.12466	4.28815	12.2277	7.67124	5.68794	BGLB026696
BgiM17316-RA	1.29941	NA	mRNA	BgChr_7	9766890	9769127	-	2.20675	1.68471	1.04995	6.11821	4.34084	2.91533	BGLB020112
BgiM35290-RA	1.23093	NA	mRNA	BgChr_17	24506614	24513837	-	28.1909	17.3192	43.182	64.7374	70.3446	83.1913	BGLB012381
BgiM32213-RA	1.21137	NA	mRNA	BgChr_15	18119295	18120026	-	6.45061	5.92541	6.85958	17.708	21.7327	22.2247
BgiM28085-RA	1.20556	NA	mRNA	BgChr_12	34003184	34004494	+	1.50336	2.29715	2.1593	4.28859	4.97463	5.51612	BGLB027632
BgiM15726-RA	1.17803	NA	mRNA	BgChr_6	29751479	29767316	+	4.10678	4.11639	5.37651	9.7829	11.4945	13.697
BgiM26282-RA	1.15966	NA	mRNA	BgChr_11	35738669	35749255	+	8.55001	10.0989	7.74424	28.7293	16.49	18.8964	BGLB016419
BgiM31190-RA	1.1129	NA	mRNA	BgChr_14	28337458	28353088	+	3.35363	5.41916	4.15481	13.4639	9.74662	5.70718	BGLB039935
BgiM33939-RA	1.1033	NA	mRNA	BgChr_16	26074635	26083681	-	1.43184	2.36685	2.99724	5.41534	6.4536	5.65178	BGLB031972
BgiM36501-RA	1.05363	NA	mRNA	BgChr_18	23590681	23591742	-	9.11472	14.7684	12.3608	31.232	26.5753	34.5185
BgiM16434-RA	1.00528	NA	mRNA	BgChr_6	45283238	45298565	-	8.65005	17.1449	17.2048	43.4997	29.1322	27.3106	BGLB000522
BgiM26321-RA	1.67564	ovipostatin 2	mRNA	BgChr_11	36506069	36509109	-	0	0	3.94525	7.92519	6.68795	2.89765	BGLB037412
BgiM21444-RA	1.07644	pirin	mRNA	BgChr_9	5452698	5459708	-	38.3327	28.3103	50.4222	87.4368	85.979	88.013	BGLB001011
BgiM21975-RA	1.05733	protocadherin beta-18-like isoform X1	mRNA	BgChr_9	17501126	17508900	+	3.37512	6.61531	9.3115	19.2201	10.1677	13.9649	BGLB001195
BgiM14446-RA	1.33917	receptor-type tyrosine-protein phosphatase alpha	mRNA	BgChr_5	51572459	51583918	+	1.10408	4.90888	2.15776	9.6591	4.73444	7.3639	BGLB010688
BgiM13449-RA	1.8675	serine/threonine-protein kinase Sgk1-like isoform X1	mRNA	BgChr_5	29294016	29309091	+	0	0.35772	0.297207	1.74669	0.879307	0.624671
BgiM04436-RA	1.16136	solute carrier family 43 member 3	mRNA	BgChr_2	12491287	12501132	-	2.07918	1.33984	0.97244	5.34572	2.82986	2.80871	BGLB029271
BgiM28068-RA	1.16955	TLR cluster2 member 3	mRNA	BgChr_12	33724464	33727427	+	1.031	1.96093	2.03705	5.4828	2.78064	3.69935	BGLB030204
BgiM23567-RA	1.00901	transcription initiation factor TFIID subunit 12	mRNA	BgChr_10	10809600	10811936	-	19.1401	15.1022	29.2927	59.5255	33.7034	38.2039	BGLB027669
BgiM16774-RA	1.15636	transmembrane and TPR repeat-containing protein 2	mRNA	BgChr_6	51787526	51824761	-	3.03207	3.69774	4.66515	10.1406	8.66155	8.61059	BGLB016921
BgiM33218-RA	1.0375	tryparedoxin-like isoform X1	mRNA	BgChr_16	6208223	6217518	+	116.403	213.498	204.043	538.776	361.386	295.295
BgiM19485-RA	1.1093	tumor necrosis factor receptor superfamily member 26	mRNA	BgChr_8	9840476	9842107	-	8.22471	6.83457	9.79845	16.5843	19.6648	20.8961	BGLB019721
BgiM27241-RA	1.07816	tyramine beta-hydroxylase	mRNA	BgChr_12	13736319	13759324	+	109.325	74.3745	135.347	241.563	216.129	240.538	BGLB019574
BgiM24547-RA	1.69806	tyrosine-protein kinase JAK2	mRNA	BgChr_10	33897189	33919977	-	3.49365	9.56359	3.17932	28.7245	18.0763	12.4216	BGLB007765
BgiM23510-RA	1.27384	zinc-binding alcohol dehydrogenase domain-containing protein 2	mRNA	BgChr_10	8970306	8980059	+	18.4125	21.7733	33.1887	59.5933	65.1001	72.4089	BGLB029955

## Sheet: 7-Dp unique_up
Table S11. Summary of the differentially expressed genes at 2dpi in the parasite-infected groups
ID in iM line	log2FC(iM vs. Dp_2dpi)	Annotation	type	chr	start	stop	strand	iMline control_2dpi_R1	iMline control_2dpi_R2	iMline control_2dpi_R3	iMline vs Dp_2dpi_R1	iMline vs Dp_2dpi_R2	iMline vs Dp_2dpi_R3	Corresponding VBID in BB02
BgiM03465-RA	2.20274	5p-AMP-activated protein kinase subunit gamma-2	mRNA	BgChr_1	81676426	81676593	-	0.589273	1.26799	2.79266	3.8761	17.0492	10.7821
BgiM09194-RA	1.32335	actophorin	mRNA	BgChr_3	47270585	47289610	+	11.1217	1.94343	5.10025	13.6971	17.2946	22.7757
BgiM18390-RA	1.92284	adenosine deaminase AGSA	mRNA	BgChr_7	35139712	35143181	+	15.7567	3.77513	6.39708	25.0541	37.5783	55.0276	BGLB033953
BgiM18391-RA	1.54927	adenosine deaminase CECR1	mRNA	BgChr_7	35153492	35155593	+	22.473	5.24492	7.43745	38.016	32.5746	40.062
BgiM33799-RA	1.18967	allatotropin-like peptide precursor	mRNA	BgChr_16	22497684	22497833	-	26.3356	14.9998	9.21179	30.8941	36.4809	50.7811
BgiM30686-RA	1.00178	alpha-(1 3)-fucosyltransferase C	mRNA	BgChr_14	16655172	16667720	-	4.81408	5.42168	5.57303	9.45969	15.3288	13.6676	BGLB024456
BgiM17701-RA	1.06374	alpha-protein kinase vwkA	mRNA	BgChr_7	18575225	18576115	+	7.20235	5.18483	15.9302	16.9196	27.819	26.925	BGLB020534
BgiM26513-RA	1.23836	amine oxidase	mRNA	BgChr_11	40276329	40280962	-	20.761	16.8349	31.8308	56.3331	61.0574	73.8532	BGLB034675
BgiM24186-RA	1.21058	ammonium transporter Amt1	mRNA	BgChr_10	24531548	24531750	+	15.3067	15.2057	33.7802	28.6799	67.7998	64.8829
BgiM09896-RA	1.97013	antistasin	mRNA	BgChr_4	5841121	5843555	+	11.9162	14.1618	1.10858	38.1253	30.4798	62.479	BGLB039589
BgiM12463-RA	1.53882	antistasin	mRNA	BgChr_5	9483177	9489454	-	10.7971	1.82605	3.04157	18.3546	16.7373	20.0105	BGLB027766
BgiM15827-RA	2.00156	apyrase	mRNA	BgChr_6	31546601	31556937	+	11.8099	7.19587	7.87389	38.5007	37.0063	53.2792	BGLB004824
BgiM30452-RA	1.86561	arginase-1-like isoform X3	mRNA	BgChr_14	10892183	10902470	+	2.64316	1.28631	0.966385	6.86004	7.69461	9.34796	BGLB040100
BgiM22706-RA	1.87824	balbiani ring protein 3	mRNA	BgChr_9	36861280	36866794	-	22.5842	6.05206	4.88103	27.8165	60.5415	58.5809	BGLB037389
BgiM18910-RA	2.02057	basic phospholipase A2 CM-III	mRNA	BgChr_7	47413941	47419279	-	0	1.91889	3.06248	4.44111	11.6178	10.8112	BGLB011449
BgiM01971-RA	1.19818	beta-1 3-glucosyltransferase beta3glc-t beta-3-glycosyltransferase	mRNA	BgChr_1	46359540	46361506	-	3.65156	5.3524	9.45453	12.4381	20.3392	20.2634
BgiM32187-RA	1.4499	beta-hexosaminidase	mRNA	BgChr_15	17329796	17368224	-	0.47772	1.56574	3.55708	5.58236	5.60612	6.58826	BGLB022515
BgiM29687-RA	1.47667	BgMFREP27.1	mRNA	BgChr_13	30517307	30530445	-	100.932	21.0226	26.6923	109.842	176.464	184.557
BgiM10171-RA	1.0031	bone morphogenetic protein 1	mRNA	BgChr_4	12564219	12567437	-	3.1156	2.8136	2.38734	4.45371	7.69311	7.839	BGLB012068
BgiM24515-RA	1.07794	collagen alpha-1(XII) chain	mRNA	BgChr_10	33004229	33027103	-	34.1607	19.0022	7.45797	47.1042	48.1463	51.05	BGLB038651
BgiM35122-RA	1.26374	cornifelin	mRNA	BgChr_17	21269408	21270948	+	15.023	6.16662	9.05545	21.4724	31.5838	27.0609	BGLB022648
BgiM00782-RA	2.19783	corticotropin-releasing factor receptor 2	mRNA	BgChr_1	18540812	18589766	-	1.45158	0	0	4.59033	3.01184	2.37351	BGLB039956
BgiM15466-RA	2.27608	cysteine-rich motor neuron 1 protein	mRNA	BgChr_6	23773482	23786623	+	23.2181	0.842989	0.762392	34.4397	53.2214	44.349	BGLB026314
BgiM07207-RA	1.91839	cysteine-rich motor neuron 1 protein	mRNA	BgChr_3	6831196	6837910	+	0	0.579937	0.229045	0.955108	2.72995	1.43388	BGLB013463
BgiM27244-RA	1.88051	DBH-like monooxygenase protein 1	mRNA	BgChr_12	13782350	13782535	+	57.0348	36.1851	23.617	147.877	117.283	183.38
BgiM33297-RA	1.76944	deoxyribonuclease-1	mRNA	BgChr_16	8290726	8291586	-	1.93982	1.06081	0.597791	2.64537	7.65947	5.06034	BGLB008762
BgiM08498-RA	1.4787	disintegrin and metalloproteinase domain-containing protein 10	mRNA	BgChr_3	32510658	32524693	-	10.4863	4.33367	13.805	25.7175	25.552	40.7669	BGLB039167
BgiM25189-RA	1.70744	EGF-like domain-containing protein 1	mRNA	BgChr_11	5402516	5404612	+	37.1354	13.6927	10.8182	55.3334	98.2892	74.8947
BgiM02110-RA	1.50323	epsilon-sarcoglycan	mRNA	BgChr_1	49862083	49865804	-	5.64813	1.71867	1.09074	9.83004	8.67108	14.433	BGLB024231
BgiM12864-RA	1.12256	ferric-chelate reductase 1 isoform X2	mRNA	BgChr_5	17605066	17624818	+	38.619	23.8885	25.2407	71.5705	63.2799	79.6959	BGLB024325
BgiM00025-RA	1.39376	glycoprotein-N-acetylgalactosamine 3-beta-galactosyltransferase 1	mRNA	BgChr_1	754278	762515	-	5.00473	3.26982	3.02541	9.56009	17.2382	9.57526	BGLB030667
BgiM16175-RA	1.17897	golgin subfamily A member 6-like protein 2	mRNA	BgChr_6	39427452	39434713	-	13.3519	0	10.9978	16.1941	20.1113	20.3313
BgiM14901-RA	1.36527	Guadeloupe Resistance Complex single-pass transmembrane protein 1	mRNA	BgChr_6	9241064	9252765	+	1.69713	2.7735	2.88446	4.70648	11.2414	7.86812	BGLB020404
BgiM29071-RA	1.09007	guanylate cyclase 32E	mRNA	BgChr_13	15254395	15279551	+	43.1379	30.4026	79.0932	95.1212	156.071	130.212	BGLB024000
BgiM20205-RA	2.84569	heat shock protein 30C	mRNA	BgChr_8	27198900	27200215	-	4.359	0	0	16.1108	8.59456	26.0277	BGLB030902
BgiM02438-RA	3.1743	homeobox protein engrailed-2a-like isoform X1	mRNA	BgChr_1	57889605	57896045	+	0	0	0	0.188102	1.44821	0.879759	BGLB024409
BgiM08684-RA	1.91825	homeobox protein SIX4	mRNA	BgChr_3	36459712	36460566	+	0.283865	0.571579	0.470013	1.99447	3.13469	1.4124	BGLB013708
BgiM02673-RA	1.70125	homeotic protein empty spiracles	mRNA	BgChr_1	64654287	64682527	-	0.956195	2.15123	1.19366	4.24374	7.0868	4.63111	BGLB001192
BgiM19655-RA	1.44223	hormone receptor 4-like isoform X1	mRNA	BgChr_8	14849065	14857459	+	1.33112	1.70098	2.34607	3.06271	6.87023	7.22661	BGLB004934
BgiM08414-RA	1.10584	hypoxia-inducible factor 1-alpha	mRNA	BgChr_3	30466345	30482693	-	5.3357	4.55367	8.14223	11.1603	18.9988	18.309	BGLB019563
BgiM23639-RA	1.28136	Insulin-like peptide	mRNA	BgChr_10	12520229	12536834	-	2.83554	3.57478	2.37521	7.18408	10.1236	6.67665	BGLB001074
BgiM28109-RA	1.08097	keratin-associated protein 5-4	mRNA	BgChr_12	34474342	34475019	+	13.2411	16.5779	18.3448	32.6745	32.5613	45.3429
BgiM13102-RA	1.07606	kynurenine formamidase	mRNA	BgChr_5	22890610	22901914	+	12.4381	5.89006	6.79578	12.554	19.1323	24.7012	BGLB008510
BgiM21139-RA	4.12033	ladderlectin	mRNA	BgChr_8	45892770	45895482	-	3.43481	0.91091	0	3.10581	3.97993	99.1134	BGLB035490
BgiM20853-RA	1.32247	laminin subunit alpha	mRNA	BgChr_8	40631982	40674054	-	2.3899	0.640553	1.50891	2.97769	4.65261	5.78013	BGLB007527
BgiM20307-RA	1.51509	laminin subunit alpha-1	mRNA	BgChr_8	29122463	29155123	+	3.85317	1.49866	1.90235	5.93096	10.6436	7.02101	BGLB006963
BgiM16591-RA	5.23152	leucine-rich repeat extensin-like protein 2	mRNA	BgChr_6	48345172	48345842	+	0	0	0	0	12.5964	0.422014
lncRNA1026	1.30669	lncRNA1026	lncRNA	BgChr_2	9639275	9639483	+
lncRNA1790	2.34387	lncRNA1790	lncRNA	BgChr_7	42012835	42013069	+
lncRNA208	1.12009	lncRNA208	lncRNA	BgChr_1	77106882	77107239	+
lncRNA329	1.37334	lncRNA329	lncRNA	BgChr_10	33476920	33477156	-
BgiM06199-RA	1.45414	membrane metallo-endopeptidase-like 1	mRNA	BgChr_2	53442355	53469356	-	9.87212	3.19604	9.40952	16.4404	22.3773	31.9675	BGLB030453
BgiM19524-RA	1.46373	merozoite surface antigen 2	mRNA	BgChr_8	11288313	11324643	-	5.86815	2.35296	11.5317	17.4688	23.575	20.5897	BGLB009722
BgiM32141-RA	1.82929	metalloendopeptidase	mRNA	BgChr_15	16184685	16189625	+	1.6092	0.833522	0	2.91378	2.9514	3.6279
BgiM32355-RA	1.25471	metalloendopeptidase	mRNA	BgChr_15	21299100	21327515	-	10.2767	3.57372	17.0832	20.3942	33.146	36.2612	BGLB006267
BgiM34901-RA	1.08173	MFS-type transporter SLC18B1	mRNA	BgChr_17	16165084	16179790	+	4.56552	2.75097	4.50794	7.50072	12.2685	10.7445	BGLB030936
BgiM04688-RA	1.02026	monocarboxylate transporter 5	mRNA	BgChr_2	19308346	19314894	-	2.96419	2.13262	3.35073	4.92917	7.22738	7.1457	BGLB024738
BgiM27243-RA	2.09095	MOXD1 1	mRNA	BgChr_12	13778363	13779022	+	43.2279	16.9213	15.594	104.278	109.131	156.973
BgiM25919-RA	1.40892	mucin-like protein	mRNA	BgChr_11	25324622	25370184	+	5.95633	2.02512	3.29884	8.40784	15.6815	11.2636	BGLB004340
BgiM14391-RA	1.40203	multiple epidermal growth factor-like domains protein 11	mRNA	BgChr_5	50423012	50430798	+	0	1.1885	2.29544	2.33768	4.70538	3.08524
BgiM16596-RA	7.01186	NA	mRNA	BgChr_6	48407977	48408839	+	0	0	0	0.416903	19.2961	2.80208
BgiM11581-RA	5.51362	NA	mRNA	BgChr_4	46008568	46015605	-	0	0	0	1.17871	7.25901	2.75722	BGLB030430
BgiM31405-RA	4.09951	NA	mRNA	BgChr_14	33072316	33074999	+	0.74614	0	0	4.42127	13.471	12.4258	BGLB019954
BgiM16179-RA	3.92746	NA	mRNA	BgChr_6	39451688	39452248	+	1.87496	5.41122	1.61292	12.3477	56.0694	56.2013
BgiM33601-RA	3.87361	NA	mRNA	BgChr_16	16675865	16679219	+	0	0	0	15.5299	1.66727	1.94346	BGLB031971
BgiM18322-RA	3.05754	NA	mRNA	BgChr_7	32995262	32995857	+	0	0	0	1.34735	3.90991	4.5156
BgiM05920-RA	2.76687	NA	mRNA	BgChr_2	47510864	47519524	+	4.28583	0.694853	7.33011	18.3353	37.5755	65.0218	BGLB035863
BgiM14198-RA	2.58031	NA	mRNA	BgChr_5	46106045	46106743	-	0.477423	0	0.574909	1.69729	2.88904	3.1337
BgiM13091-RA	2.33581	NA	mRNA	BgChr_5	22548536	22563190	-	0.125234	0.184134	0	0.530309	1.27363	1.37763	BGLB028238
BgiM14327-RA	2.33401	NA	mRNA	BgChr_5	48928703	48930998	+	3.18935	5.6196	7.28415	27.7906	33.7723	34.0613
BgiM27373-RA	2.00485	NA	mRNA	BgChr_12	17308056	17321782	-	7.9317	1.1571	0.234827	11.7101	11.9558	19.4518	BGLB011532
BgiM36110-RA	2.00329	NA	mRNA	BgChr_18	15924797	15931670	+	8.25664	5.0651	1.49509	17.5369	16.9811	32.6195	BGLB029646
BgiM36113-RA	1.90005	NA	mRNA	BgChr_18	15958121	15965390	+	16.8829	7.20495	1.68374	22.6295	48.4115	42.3789	BGLB030124
BgiM02646-RA	1.89089	NA	mRNA	BgChr_1	63561792	63562115	-	309.421	287.589	217.587	1053.03	787.734	1609.94
BgiM34083-RA	1.71745	NA	mRNA	BgChr_16	29003041	29003206	+	3.19348	2.91881	3.98307	11.7684	20.8538	9.07983
BgiM25190-RA	1.71708	NA	mRNA	BgChr_11	5405858	5406021	+	33.6581	20.0017	12.8192	65.1031	100.145	69.45
BgiM18179-RA	1.70233	NA	mRNA	BgChr_7	29299101	29319986	+	0	0	0.5557	0.769391	1.74544	1.33377	BGLB022756
BgiM26514-RA	1.6554	NA	mRNA	BgChr_11	40281868	40282025	-	15.0781	6.08034	13.9199	39.3888	37.3859	66.9382
BgiM25191-RA	1.62821	NA	mRNA	BgChr_11	5414354	5414513	+	31.0266	9.9115	14.0181	36.0624	85.6575	68.9388
BgiM13310-RA	1.59596	NA	mRNA	BgChr_5	26245524	26246093	+	1.68358	0.15633	1.17387	2.62655	5.20335	4.09262	BGLB010246
BgiM20017-RA	1.58909	NA	mRNA	BgChr_8	23110102	23117567	-	2.66073	1.20302	1.34868	6.02158	4.6704	7.74909	BGLB038276
BgiM36012-RA	1.52828	NA	mRNA	BgChr_18	12652408	12652567	-	7.16203	1.43582	7.13279	21.8239	20.4076	18.2835
BgiM29772-RA	1.44639	NA	mRNA	BgChr_13	32752311	32760762	+	1.44558	0.756611	2.18178	4.83033	6.74213	3.73421	BGLB027502
BgiM14025-RA	1.43342	NA	mRNA	BgChr_5	41695260	41702366	-	3.79411	2.28184	2.28549	7.96362	6.68514	8.5179	BGLB037419
BgiM25952-RA	1.37071	NA	mRNA	BgChr_11	26441041	26448159	-	1.68258	1.94873	2.4479	3.45038	8.89384	7.6202	BGLB036016
BgiM29974-RA	1.32542	NA	mRNA	BgChr_13	36961886	36962339	-	4.24662	8.61296	18.6119	24.3985	32.9955	28.8653
BgiM28725-RA	1.31001	NA	mRNA	BgChr_13	7524309	7531785	-	1.68408	5.14321	2.48043	10.5634	9.31933	7.36582
BgiM28915-RA	1.27242	NA	mRNA	BgChr_13	12042771	12045442	+	2.94476	2.49678	2.87044	5.89544	10.7058	8.3946	BGLB037511
BgiM13627-RA	1.2694	NA	mRNA	BgChr_5	33248863	33249926	-	4.18544	3.8053	4.27179	6.94457	14.774	12.0819
BgiM19432-RA	1.24011	NA	mRNA	BgChr_8	8845255	8861224	+	2.715	2.01473	1.66398	3.80227	5.53524	7.17111	BGLB034337
BgiM06389-RA	1.18432	NA	mRNA	BgChr_2	56678450	56679131	+	1.33686	1.62096	3.61961	4.27488	8.22902	6.29402	BGLB017885
BgiM14704-RA	1.15492	NA	mRNA	BgChr_6	3973338	3973500	+	26.8115	14.2135	22.8688	41.5462	74.8722	54.0845
BgiM33170-RA	1.15078	NA	mRNA	BgChr_16	5080085	5084181	-	3.1087	3.55265	8.1783	12.6328	12.8403	11.8778	BGLB030932
BgiM25192-RA	1.14221	NA	mRNA	BgChr_11	5417692	5423091	+	35.3982	14.6065	18.4455	42.5458	73.0755	60.2723	BGLB036190
BgiM31014-RA	1.14088	NA	mRNA	BgChr_14	25150118	25202621	+	0.329367	1.10697	2.3939	3.25829	4.2622	3.02153
BgiM18284-RA	1.1132	NA	mRNA	BgChr_7	30976519	31000721	+	3.0711	2.07355	2.76801	7.59583	7.61881	6.20265	BGLB021024
BgiM19226-RA	1.08596	NA	mRNA	BgChr_8	4712470	4718521	+	43.186	45.0079	51.3537	93.8932	125.564	125.548	BGLB021000
BgiM17041-RA	1.06318	NA	mRNA	BgChr_7	3917564	3937850	-	25.4559	10.5909	40.7626	53.9071	66.5476	70.5487	BGLB038007
BgiM22098-RA	1.02747	NA	mRNA	BgChr_9	21620389	21639385	-	8.09446	7.38938	16.1556	17.815	28.0687	28.3052	BGLB022410
BgiM20082-RA	2.00613	neurotensin receptor type 1	mRNA	BgChr_8	24414751	24423389	-	1.07288	0.22369	0.634606	2.86072	1.32447	3.69729
BgiM12763-RA	1.05188	nuclear factor 1 X-type-like isoform X1	mRNA	BgChr_5	15304425	15324967	+	0.85249	1.38189	1.40581	1.83703	3.95119	3.78663	BGLB040094
BgiM01526-RA	1.1226	pancreas transcription factor 1 subunit alpha	mRNA	BgChr_1	36171342	36172124	-	12.3722	4.81173	8.14093	15.1198	21.4565	22.8318	BGLB008793
BgiM25263-RA	2.28382	perlucin-like isoform X1	mRNA	BgChr_11	6936253	6937499	-	1.78427	1.26848	2.20421	7.45651	4.47462	13.7594	BGLB020796
BgiM11690-RA	1.04686	plasma membrane calcium-transporting ATPase 3	mRNA	BgChr_4	48519597	48519821	+	12.043	8.66326	10.5227	18.0324	29.26	29.2461
BgiM04589-RA	1.09905	polycystic kidney disease protein 1-like 2	mRNA	BgChr_2	16773663	16839195	-	1.51627	0.97666	1.26669	2.94829	3.47813	4.06345	BGLB017582
BgiM14705-RA	1.0375	polyketide synthase	mRNA	BgChr_6	3974677	3980457	+	25.3693	15.4892	19.1512	37.8766	68.3101	41.9344	BGLB036784
BgiM33879-RA	1.06713	polypeptide N-acetylgalactosaminyltransferase 1	mRNA	BgChr_16	24944621	24959305	+	6.69135	2.01566	4.76896	8.78512	10.109	12.6238	BGLB022256
BgiM09568-RA	1.098	polypeptide N-acetylgalactosaminyltransferase 9	mRNA	BgChr_3	55920014	55938407	-	2.84065	0.930824	2.87309	4.45458	6.96462	6.21142	BGLB022815
BgiM34234-RA	3.08372	potassium channel sub T member 1	mRNA	BgChr_17	595032	595367	-	0	0.643187	0	4.71874	15.8797	14.7465
BgiM02964-RA	1.82936	potassium/sodium hyperpolarization-activated cyclic nucleotide-gated channel 4	mRNA	BgChr_1	70445091	70478640	-	0.458389	0	0	0.524502	1.0631	0.999392	BGLB016481
BgiM30567-RA	1.469	protein sel-1 3	mRNA	BgChr_14	13658297	13672376	+	3.04693	0.891823	0.700246	4.39621	7.16968	6.11337	BGLB008724
BgiM11708-RA	3.23009	protein Wnt-16	mRNA	BgChr_4	48971058	48971522	+	0.570018	0	0.519383	1.637	6.63334	4.13714	BGLB017110
BgiM10379-RA	1.64561	protein Wnt-7b	mRNA	BgChr_4	17020521	17052623	-	1.28072	1.13125	1.63593	2.97861	6.03741	3.94855	BGLB000810
BgiM08402-RA	1.60268	protocadherin Fat 4	mRNA	BgChr_3	30157607	30215011	+	1.52293	1.07028	1.17254	3.77572	6.19833	3.59354	BGLB008575
BgiM14326-RA	2.25504	receptor-type tyrosine-protein phosphatase epsilon-like isoform X4	mRNA	BgChr_5	48915718	48923390	+	3.35586	3.15957	4.94903	10.1579	25.9569	18.7353	BGLB037747
BgiM00435-RA	1.00912	reversion-inducing cysteine-rich protein with Kazal motifs	mRNA	BgChr_1	10982372	11013479	+	2.27068	1.65914	0.960281	2.85759	5.07911	4.31491	BGLB031969
BgiM25297-RA	1.80279	secretory phospholipase A2 receptor	mRNA	BgChr_11	7654508	7702040	-	2.78169	7.01912	5.3741	14.9981	17.2772	30.4383	BGLB037059
BgiM22689-RA	1.65017	serine-rich adhesin for platelets	mRNA	BgChr_9	36441555	36456488	-	0.55282	0	0	1.03696	2.0659	1.79456	BGLB036215
BgiM32151-RA	1.314	serine-rich adhesin for platelets	mRNA	BgChr_15	16390665	16417899	-	3.25542	1.32365	3.7308	9.52491	8.02378	8.962	BGLB027868
BgiM06158-RA	1.16939	serine/threonine-protein kinase/endoribonuclease ire-1	mRNA	BgChr_2	52644076	52657992	-	1.82386	1.82063	1.6954	3.16294	6.619	4.28292	BGLB011955
BgiM04519-RA	1.14013	sodium-independent sulfate anion transporter	mRNA	BgChr_2	14611790	14638316	+	23.3284	13.3147	33.2322	45.0117	70.799	67.8068	BGLB037136
BgiM33840-RA	1.38601	sodium/potassium-transporting ATPase subunit alpha-2	mRNA	BgChr_16	23697774	23716796	+	8.51387	5.5534	7.40457	12.5956	23.7575	28.5093	BGLB004657
BgiM21748-RA	1.288	sodium/potassium-transporting ATPase subunit beta-2	mRNA	BgChr_9	12604846	12605062	+	29.227	36.5722	75.3712	89.3542	119.018	172.107
BgiM02423-RA	3.30824	solute carrier family 23 member 1	mRNA	BgChr_1	57454508	57476625	+	0.994845	0	0.84216	1.47552	17.3138	4.99824	BGLB024702
BgiM29421-RA	1.179	sulfatase-modifying factor 2	mRNA	BgChr_13	24394553	24401043	-	42.346	11.5645	31.1575	76.149	64.0798	78.752	BGLB026650
BgiM20066-RA	1.1808	TBC1 domain member 2B	mRNA	BgChr_8	24059832	24106480	+	2.92341	1.04044	2.58661	4.55208	8.43226	5.94563	BGLB012383
BgiM15777-RA	1.02237	TLR cluster4 member 2	mRNA	BgChr_6	30656564	30660197	+	1.49085	1.06511	1.09113	2.01653	2.76641	3.9147
BgiM02348-RA	1.78571	transient receptor potential cation channel subfamily M member 1	mRNA	BgChr_1	55471159	55500533	-	0.925181	0.61498	0.690051	1.35889	3.31609	1.83992	BGLB008164
BgiM25576-RA	5.13957	transient receptor potential cation channel subfamily M member 3	mRNA	BgChr_11	15573798	15667395	-	0.257599	0	0.237399	1.53435	21.6542	4.04355	BGLB030942
BgiM09529-RA	1.14534	transmembrane emp24 domain-containing protein 7	mRNA	BgChr_3	54999397	55006136	-	7.09823	2.15386	4.68508	8.95189	13.3291	12.3289	BGLB039126
BgiM21533-RA	1.39256	tripartite motif-containing protein 60-like isoform X1	mRNA	BgChr_9	7445578	7451228	-	3.76667	4.64684	4.4255	9.26255	14.0901	15.5401	BGLB026067
BgiM34676-RA	1.03236	tumor necrosis factor receptor superfamily member 6	mRNA	BgChr_17	10863494	10864992	+	6.07467	3.40737	3.12428	7.11504	10.795	12.9009
BgiM00958-RA	1.21578	TWiK family of potassium channels protein 18	mRNA	BgChr_1	22727710	22745713	+	3.19922	0.407342	1.78603	3.72691	5.36507	5.29083	BGLB005322
BgiM20274-RA	1.10343	TYRosinase family member (tyr-3)	mRNA	BgChr_8	28689342	28701864	+	12.7517	10.1153	16.1535	26.1899	45.1862	29.6696	BGLB017816
BgiM27792-RA	1.70558	UPF0764 protein	mRNA	BgChr_12	27472868	27488011	+	6.63919	1.88548	1.8818	8.94001	19.2983	11.6212	BGLB036637
BgiM01603-RA	1.19943	vitamin D3 hydroxylase-associated protein-like isoform X1	mRNA	BgChr_1	37941561	37954578	+	2.09737	2.78002	3.61949	6.69272	12.2962	9.6324	BGLB029988
BgiM27547-RA	1.37268	von Willebrand factor C domain-containing protein 2	mRNA	BgChr_12	22036094	22043478	-	95.8477	31.6669	39.3288	129.506	215.63	148.324
BgiM06212-RA	1.49677	WAP four-disulfide core domain protein 3-like isoform X1	mRNA	BgChr_2	53691629	53693296	+	4.42464	4.91761	20.376	37.028	26.7871	39.3534
BgiM09337-RA	1.01612	zinc finger CCCH domain-containing protein 26	mRNA	BgChr_3	50428561	50431516	+	24.8941	22.4117	25.3289	40.6962	58.7935	72.9911	BGLB004305
BgiM32855-RA	2.10401	zinc finger protein	mRNA	BgChr_15	31859974	31862053	+	0.221088	0.155295	0.285521	0.763377	1.19134	1.83753
BgiM31951-RA	1.14164	zinc finger protein ZIC 4	mRNA	BgChr_15	11445228	11465382	-	1.12723	1.73024	3.03465	4.10215	7.00354	6.41082	BGLB007421

## Sheet: 1-all down
Table S11. Summary of the differentially expressed genes at 2dpi in the parasite-infected groups
ID in iM line	log2FC(iM vs. Sm_2dpi)	log2FC(iM vs. Ep_2dpi)	log2FC(iM vs. Dp_2dpi)	Annotation	type	chr	start	stop	strand	iMline control_2dpi_R1	iMline control_2dpi_R2	iMline control_2dpi_R3	iMline vs Sm_2dpi_R1	iMline vs Sm_2dpi_R2	iMline vs Sm_2dpi_R3	iMline vs Ep_2dpi_R1	iMline vs Ep_2dpi_R2	iMline vs Ep_2dpi_R3	iMline vs Dp_2dpi_R1	iMline vs Dp_2dpi_R2	iMline vs Dp_2dpi_R3	Corresponding VBID in BB02
BgiM16355-RA	-4.97685	-1.71692	-2.08724	A disintegrin and metalloproteinase with thrombospondin motifs 7	mRNA	BgChr_6	43606792	43607015	-	9.92259	12.8385	8.34265	0	0	0.402759	0	4.23549	2.71879	6.53761	0	0
BgiM16357-RA	-2.86798	-2.78462	-2.15464	A disintegrin and metalloproteinase with thrombospondin motifs 7	mRNA	BgChr_6	43664823	43665005	-	17.1569	7.77563	11.3584	0	0	3.7912	0	2.07137	3.06168	10.862	0	0
BgiM00106-RA	-3.66599	-3.01282	-2.72458	ADAM 17-like protease	mRNA	BgChr_1	2862073	2880371	+	2.77469	2.3557	0.594732	0	0	0.401745	0	0.351038	0.374963	0.754352	0	0	BGLB030433
BgiM16537-RA	-3.98305	-2.09994	-1.96795	ADAM family mig-17	mRNA	BgChr_6	47429393	47429598	-	22.831	22.0119	8.29803	0	0	1.69218	0	3.82731	6.99013	17.025	0	0
BgiM22994-RA	-1.65113	-1.99189	-1.82712	alpha-1 3-mannosyl-glycoprotein 4-beta-N-acetylglucosaminyltransferase A	mRNA	BgChr_9	43700342	43718431	-	9.72406	5.6481	2.9939	2.14409	2.75017	1.80592	0.482639	0.780926	2.66706	3.57163	1.0765	0.717918	BGLB036313
BgiM35928-RA	-6.16126	-4.37044	-3.40735	ankyrin-2	mRNA	BgChr_18	10529677	10532706	-	3.45907	0.88731	0	0	0	0	0	0	0.144715	0.31599	0	0	BGLB006990
BgiM21593-RA	-3.56567	-1.60794	-1.87587	ATP-binding cassette sub- A member 3	mRNA	BgChr_9	9002109	9035646	-	4.42611	3.20136	2.52375	0.357023	0.235913	0.352532	0.243136	1.8138	1.36538	2.44966	0.225309	0.205403	BGLB010662
BgiM19196-RA	-3.69183	-1.83569	-1.95455	ATP-binding cassette sub-family A member 2	mRNA	BgChr_8	4140846	4179584	-	3.12691	2.12223	1.20826	0	0.056923	0.427598	0	0.635299	1.24936	1.72087	0	0	BGLB009629
BgiM07417-RA	-4.0408	-2.87877	-2.38242	beta-2 adrenergic receptor-like isoform X1	mRNA	BgChr_3	11485876	11487774	+	6.09939	2.93419	0.69844	0	0	0.639921	0	0.632422	0.620019	1.79754	0	0.134126	BGLB029284
BgiM07419-RA	-3.54718	-1.92743	-2.0673	beta-2 adrenergic receptor-like isoform X1	mRNA	BgChr_3	11492430	11494319	+	6.07099	4.47086	2.21737	0	0	1.00199	0.131929	1.11104	2.07801	3.31957	0	0	BGLB029284
BgiM19110-RA	-2.54828	-1.92019	-2.23679	beta-N-acetyl-D-glucosaminide beta-1 4-N-acetylglucosaminyl-transferase-like isoform X1	mRNA	BgChr_8	2553648	2563186	-	12.3617	12.078	6.09663	0	0	5.6582	0	3.52649	3.45325	7.02558	0.262923	0	BGLB012842
BgiM17527-RA	-5.7231	-4.44763	-4.18933	BgLBP/BPI1	mRNA	BgChr_7	14835663	14845674	-	24.3581	0	0.872789	0	0.2163	0	0.709652	0	0.32509	0.494828	0.337642	0.446772	BGLB040188
BgiM00483-RA	-1.31217	-1.18046	-1.48561	breast cancer type 1 susceptibility protein	mRNA	BgChr_1	12083059	12089853	-	4.03187	2.4287	1.72244	1.61303	0.638652	1.5786	0.534851	1.39963	1.6513	1.06381	1.11458	0.581662	BGLB024478
BgiM31475-RA	-4.27314	-2.22936	-2.11746	C-C chemokine receptor type 1	mRNA	BgChr_14	34764414	34778624	-	33.1266	21.6109	9.44757	0	0	3.88025	0	4.74342	8.99307	14.025	0.21177	1.01085	BGLB034008
BgiM02495-RA	-2.82068	-1.72882	-1.96235	caltractin	mRNA	BgChr_1	59382469	59384807	-	51.2025	46.1617	18.3877	0	0	19.812	1.38756	20.5697	18.4513	32.4424	0	0
BgiM33577-RA	-2.24076	-1.46377	-1.69114	CAS1 domain-containing protein 1	mRNA	BgChr_16	15919519	15938159	+	17.6407	12.6919	8.54499	1.69391	2.71354	4.65541	2.07969	4.53493	6.10604	8.44918	2.59068	1.87535	BGLB028219
BgiM36238-RA	-2.35018	-2.36462	-1.90358	cell death abnormality protein 1	mRNA	BgChr_18	18443126	18443355	-	9.67763	14.0684	8.2369	0	0	6.87823	0	3.90823	1.48869	6.64501	0	0
BgiM10440-RA	-5.75612	-2.93359	-2.73377	chitinase-like protein PB1E7.04c	mRNA	BgChr_4	18372618	18395751	+	0.961411	0.762111	0.091799	0	0	0	0	0.071999	0.169323	0.207098	0	0	BGLB006443
BgiM26588-RA	-3.82764	-2.10554	-2.50599	chymotrypsinogen A	mRNA	BgChr_11	42183344	42184300	-	2.51107	1.35448	1.26182	0	0	0.200494	0	0.435165	0.534553	0.901046	0	0	BGLB020166
BgiM36455-RA	-2.90895	-1.93296	-1.83351	coadhesin	mRNA	BgChr_18	22525837	22546416	+	5.71938	4.70126	3.00732	0	0	1.60727	0	1.81582	1.84214	4.20474	0	0	BGLB037945
BgiM00571-RA	-6.03373	-3.29734	-3.783	cytochrome P450 26A1	mRNA	BgChr_1	13701163	13712852	-	10.0092	1.70961	0	0	0	0	0	0.376438	0.374898	0.851922	0	0	BGLB011982
BgiM27505-RA	-1.44489	-1.1144	-1.04695	cytochrome P450 2D20	mRNA	BgChr_12	21000061	21014239	+	15.8321	13.3154	19.8709	4.827	6.99258	10.7036	5.80984	9.31033	8.96148	12.7984	8.31216	6.73742	BGLB035535
BgiM27399-RA	-4.8884	-2.45265	-2.31415	dynein heavy chain 5 axonemal	mRNA	BgChr_12	18802741	18805913	+	19.446	16.3895	6.93924	0	0	0.925779	0	2.30955	4.57481	8.66017	0	0	BGLB031478
BgiM09577-RA	-2.65449	-2.13217	-1.87519	dynein heavy chain 6 axonemal	mRNA	BgChr_3	56162972	56164453	+	24.8826	23.8909	8.94982	2.97972	4.70936	3.55503	3.53966	5.65374	6.12094	18.2988	1.82906	2.67387	BGLB001990
BgiM24633-RA	-4.08659	-1.59314	-2.0458	ELKS/Rab6-interacting/CAST family member 1 isoform X2	mRNA	BgChr_10	36189858	36195615	-	12.0197	14.3317	3.75578	0	0	1.90978	0	5.02512	3.6027	8.04477	0	0
BgiM05154-RA	-2.81041	-1.77857	-2.08718	endonuclease 4 isoform X3	mRNA	BgChr_2	30058522	30069800	+	58.7286	48.1104	18.9293	0.948538	0.696613	19.3315	0.592567	17.7832	16.8001	30.4511	0.688774	0.690407	BGLB001871
BgiM15468-RA	-1.77966	-1.87407	-1.75469	fibrillin-1	mRNA	BgChr_6	23811886	23815592	-	0.95968	0.449205	0.331626	0.148248	0.186675	0.249199	0	0.285207	0.163555	0.258281	0.153863	0.09781	BGLB000574
BgiM20873-RA	-3.06545	-2.03518	-2.12888	formin-like protein 14	mRNA	BgChr_8	41028160	41037589	-	1.47579	2.07631	1.0964	0.012482	0.015545	0.61511	0	0.727158	0.523147	1.28348	0	0	BGLB039684
BgiM20910-RA	-3.9943	-2.07033	-1.98438	fucolectin-related protein	mRNA	BgChr_8	41900876	41908288	+	11.6835	8.936	4.48114	0	0	1.41088	0	2.6211	2.79158	6.3406	0	0	BGLB022636
BgiM34991-RA	-2.61709	-1.71798	-1.41796	girdin-like isoform X1	mRNA	BgChr_17	18275653	18284446	-	5.39431	4.81583	2.07281	0.469471	0.545075	1.02346	0.625801	1.35909	1.85692	3.87156	0.791826	0.849837	BGLB016989
BgiM01312-RA	-3.12995	-2.40142	-2.36303	glucagon-like peptide 1 receptor	mRNA	BgChr_1	31171393	31188767	+	17.5124	11.1872	1.91894	0	0	2.80728	0	2.06475	2.52183	3.99671	1.02263	0.850153	BGLB026066
BgiM29412-RA	-1.60015	-1.08205	-1.36311	golgin subfamily A member 6-like protein 2	mRNA	BgChr_13	24206756	24208816	+	67.3361	58.5192	64.4359	14.5694	18.4319	40.8996	12.657	41.0302	35.7789	49.5125	14.9688	20.7973	BGLB025449
BgiM31780-RA	-1.69155	-1.01566	-1.15161	GRIP and coiled-coil domain-containing protein 2	mRNA	BgChr_15	6157298	6166573	+	15.961	14.8977	9.33663	4.84958	3.2259	6.40736	4.42315	8.9954	6.54702	11.3922	3.89171	4.41504	BGLB023289
BgiM33454-RA	-2.4583	-1.85035	-1.95058	heat shock protein Hsp-12.2	mRNA	BgChr_16	12217551	12220576	+	147.341	108.757	45.5689	14.4644	12.6273	40.915	8.42685	46.6303	33.971	55.9347	10.2922	18.9139
BgiM30745-RA	-3.29636	-1.83546	-1.74135	histone-lysine N-methyltransferase	mRNA	BgChr_14	18536492	18537397	+	16.2034	8.05893	7.55275	0	0	1.67441	0	3.78515	5.14007	10.0592	1.17952	0
BgiM14573-RA	-2.14987	-1.63339	-1.32603	hyaluronan-mediated motility receptor	mRNA	BgChr_6	274360	277606	-	4.63098	4.12644	2.93345	1.07873	0.87833	1.31854	0.695395	1.38988	2.27777	3.31807	0.940346	1.59722	BGLB017185
BgiM23274-RA	-4.67607	-2.25152	-2.24823	Hypp8772	mRNA	BgChr_10	2349415	2358592	-	10.9608	6.88758	3.49335	0.394341	0.263123	0.726066	0.263538	1.99953	2.22666	4.5448	0.221498	0.176037	BGLB019421
BgiM13286-RA	-3.3044	-2.07438	-1.83833	Ig-like V-type domain-containing protein FAM187A isoform X3	mRNA	BgChr_5	25871920	25891822	-	4.02417	4.51796	2.32157	0	0	0.55217	0	1.70583	0.892189	2.89921	0	0	BGLB038292
BgiM11220-RA	-4.59094	-4.22899	-3.18532	kelch-like protein 24	mRNA	BgChr_4	36454374	36458080	+	7.46666	2.54888	0.248237	0	0	0.227915	0	0.239742	0.199065	1.22557	0	0	BGLB037996
BgiM30897-RA	-2.66587	-1.96699	-2.4043	laminin subunit alpha-like isoform X3	mRNA	BgChr_14	22089218	22100415	+	18.851	10.4561	7.16306	0	0	6.81108	0	5.60265	5.27318	6.86632	0	0	BGLB031915
lncRNA334	-4.06718	-2.07452	-2.02071	lncRNA334	lncRNA	BgChr_10	36198651	36198875	-
lncRNA653	-4.43622	-1.75898	-2.2686	lncRNA653	lncRNA	BgChr_14	5938018	5938232	+
lncRNA979	-3.00662	-1.84922	-2.11615	lncRNA979	lncRNA	BgChr_18	11484349	11484560	+
BgiM25500-RA	-4.33907	-2.00662	-1.94353	macrophage mannose receptor 1	mRNA	BgChr_11	13574561	13598821	+	2.91518	2.93174	0.972276	0	0	0	0	0.5592	0.907162	1.54816	0.138346	0	BGLB023219
BgiM09705-RA	-3.89302	-2.07964	-2.19377	metabotropic glutamate receptor 2	mRNA	BgChr_4	2015129	2022619	-	15.5729	9.30574	4.64475	0	0.106822	1.9387	0.297542	3.37642	3.44998	6.22931	0	0.224527	BGLB002218
BgiM09718-RA	-3.68414	-1.82711	-2.08137	metabotropic glutamate receptor 3	mRNA	BgChr_4	2169815	2180721	-	5.18535	3.56772	1.37924	0	0	0.703287	0	1.72337	1.00894	2.60032	0	0	BGLB030607
BgiM33010-RA	-3.44263	-2.01699	-2.75642	multiple epidermal growth factor-like domains 10	mRNA	BgChr_16	1089647	1107625	+	5.21881	4.98213	1.9662	0	0	0.798343	0	1.10506	1.26053	1.7876	0	0	BGLB036916
BgiM13368-RA	-4.58239	-1.95294	-1.84706	multiple epidermal growth factor-like domains protein 10	mRNA	BgChr_5	27472431	27510302	-	11.3137	8.01848	5.61475	0	0	1.07237	0	3.36702	3.04281	7.1985	0	0	BGLB037775
BgiM36424-RA	-2.65651	-1.90152	-2.18816	multiple epidermal growth factor-like domains protein 10	mRNA	BgChr_18	21886011	21891364	+	7.74581	7.11869	7.2839	0	0	4.30539	0	4.74009	1.48472	5.23542	0	0
BgiM33714-RA	-3.95566	-1.73114	-1.73848	multiple epidermal growth factor-like domains protein 6	mRNA	BgChr_16	19664223	19712553	+	2.04172	1.80541	0.879731	0	0.072314	0	0	0.661968	0	1.18481	0.09532	0	BGLB018390
BgiM33716-RA	-3.64288	-1.94794	-2.21517	multiple epidermal growth factor-like domains protein 6	mRNA	BgChr_16	19767327	19784518	+	6.56391	3.94852	4.13369	0	0	1.10325	0	0	1.89304	3.52351	0	0	BGLB019007
BgiM24360-RA	-2.85983	-1.77909	-2.50145	multiple epidermal growth factor-like domains protein 6	mRNA	BgChr_10	29793740	29845740	+	3.95904	3.10162	2.14886	0	0	1.21366	0	0.348413	2.05528	1.62156	0	0	BGLB024632
BgiM27141-RA	-1.54437	-1.19702	-2.03896	N-lysine methyltransferase SETD8-A	mRNA	BgChr_12	11503360	11507893	-	13.176	13.8976	14.4029	3.6232	5.14613	9.48121	4.25372	6.69138	8.28866	4.79101	3.54553	2.63294	BGLB008909
BgiM05888-RA	-5.57596	-1.53608	-2.43598	NA	mRNA	BgChr_2	46784262	46796143	+	8.94136	9.06339	3.93067	0	0	0	0	2.93277	3.44519	3.88478	0	0
BgiM36453-RA	-5.35558	-2.26993	-2.21559	NA	mRNA	BgChr_18	22509576	22512745	+	6.10599	3.5465	4.18862	0	0	0	0	0.994372	1.36787	2.13437	0	0	BGLB030841
BgiM20744-RA	-5.33908	-3.36177	-2.02062	NA	mRNA	BgChr_8	37817436	37822939	-	23.3845	12.4645	10.2021	0	0	1.46977	0	1.78849	3.19524	9.94347	0	0
BgiM26820-RA	-5.20739	-3.38794	-3.29866	NA	mRNA	BgChr_12	3991363	3996726	-	10.1278	2.74679	0	0	0	0.269793	0	0.409568	0.589232	1.07289	0	0	BGLB035216
BgiM17976-RA	-4.76598	-3.75379	-2.96976	NA	mRNA	BgChr_7	24734540	24735997	-	19.0385	6.2201	0	0	0	0.859576	0	0.428675	1.2448	3.23846	0.268771	0	BGLB005712
BgiM26135-RA	-4.59433	-1.79472	-2.07077	NA	mRNA	BgChr_11	31525223	31595222	+	5.64128	4.05717	2.22153	0	0	0.538625	0	1.46014	1.79866	3.12823	0	0	BGLB001342
BgiM20741-RA	-4.07582	-2.08667	-2.20626	NA	mRNA	BgChr_8	37790223	37792635	-	9.24173	5.81394	3.11939	0	0	1.2664	0	2.12008	2.62468	3.68327	0	0	BGLB030316
BgiM01656-RA	-4.04087	-2.20813	-2.52003	NA	mRNA	BgChr_1	39027193	39032169	-	12.2043	13.113	5.14017	0	0	1.56295	0	2.61532	3.3093	6.48819	0	0	BGLB035087
BgiM13203-RA	-3.87777	-1.65199	-2.14005	NA	mRNA	BgChr_5	24465668	24489160	+	12.9344	8.08254	5.19606	0	0	1.76589	0	3.86696	3.52582	5.8008	0	0	BGLB040080
BgiM36474-RA	-3.87324	-1.85463	-2.13876	NA	mRNA	BgChr_18	22951962	22952126	-	23.5156	16.7077	12.3696	0	0	4.01226	0	7.71407	5.79071	11.3081	0	0
BgiM24356-RA	-3.82995	-1.56186	-2.09474	NA	mRNA	BgChr_10	29542899	29551390	-	1.14842	0.878502	0.87578	0	0	0.257588	0	0.497787	0.215777	0.603026	0	0.060377
BgiM36347-RA	-3.7039	-1.80518	-1.9989	NA	mRNA	BgChr_18	20532033	20569611	-	3.39159	5.08257	1.71841	0	0	0.83447	0	1.16428	1.6566	2.4703	0	0	BGLB023563
BgiM34632-RA	-3.70321	-1.99787	-1.92573	NA	mRNA	BgChr_17	9939914	9956245	+	16.7068	12.6264	6.76745	0	0	2.52357	0	4.33385	4.09449	10.1309	0	0	BGLB024362
BgiM19254-RA	-3.63937	-1.61186	-1.94678	NA	mRNA	BgChr_8	5295940	5305728	+	43.7028	31.3369	16.0989	0	0	7.79633	0	16.3384	13.4774	24.7882	0	0	BGLB025668
BgiM21050-RA	-3.59901	-2.00274	-2.08673	NA	mRNA	BgChr_8	44338437	44342837	-	21.7389	11.6751	6.50801	0	0	3.42461	0	3.36828	6.10184	10.629	0	0	BGLB040205
BgiM15556-RA	-3.56657	-2.13547	-2.13947	NA	mRNA	BgChr_6	25735333	25735525	+	45.7925	32.5425	16.9805	0	0	7.37388	0	10.7965	10.7006	27.4004	0	0
BgiM26127-RA	-3.5314	-1.88445	-2.22205	NA	mRNA	BgChr_11	31230530	31266981	-	1.90311	1.99057	0.802671	0	0	0.387557	0	0.579679	0.594207	0.810265	0	0	BGLB023384
BgiM18080-RA	-3.52497	-2.10724	-2.0866	NA	mRNA	BgChr_7	27318028	27320523	+	25.9054	11.8665	5.90584	0	0	3.68232	0	4.45719	4.41249	10.7772	0	0
BgiM10344-RA	-3.43541	-1.90626	-1.86899	NA	mRNA	BgChr_4	16294571	16294811	-	29.8279	19.9256	9.00271	0	0	7.81388	0	10.7332	7.29462	23.5316	0	0
BgiM30787-RA	-3.3566	-1.69787	-1.98484	NA	mRNA	BgChr_14	19576321	19576573	+	60.8812	42.4434	19.5222	0	0	12.3401	0.498077	17.4691	13.3517	31.5444	0	0
BgiM34634-RA	-3.2761	-2.13165	-2.45986	NA	mRNA	BgChr_17	9963756	9965164	+	8.27239	7.51178	3.19905	0	0	1.21578	0	1.6095	3.12245	4.11526	0	0
BgiM04308-RA	-3.27444	-1.64093	-1.74521	NA	mRNA	BgChr_2	9537928	9538108	-	63.3314	63.7039	22.596	0.50973	0.981051	14.3004	0	24.2804	24.0014	38.2318	0.08736	2.4502
BgiM13477-RA	-3.22553	-1.7814	-1.99917	NA	mRNA	BgChr_5	29883569	29885240	-	65.6332	41.1889	19.2456	0	0.311608	15.777	0	13.3985	21.045	32.2842	0.798629	0.443273	BGLB030006
BgiM30217-RA	-3.22521	-1.97525	-2.34153	NA	mRNA	BgChr_14	5740371	5740623	+	10.9878	9.3059	4.04529	0	0	2.20485	0	3.83694	1.31591	4.21924	0	0
BgiM21461-RA	-3.15802	-1.85014	-2.37258	NA	mRNA	BgChr_9	5990618	5990971	-	10.8299	6.25359	2.00198	1.25402	0.328259	0.538423	0	1.98003	3.30692	2.86426	0	0
BgiM10394-RA	-3.13844	-1.5031	-2.13995	NA	mRNA	BgChr_4	17440177	17445177	-	34.2946	30.1657	14.0719	0	0	10.1823	0	10.8843	13.7311	19.732	0	0
BgiM24808-RA	-3.12122	-1.50097	-1.86824	NA	mRNA	BgChr_10	40176142	40192539	+	6.11102	4.84115	2.84821	0	0	1.87207	0	2.1916	2.61712	4.00291	0	0	BGLB023828
BgiM10342-RA	-3.02133	-1.51008	-2.10802	NA	mRNA	BgChr_4	16287365	16287584	-	28.6542	23.9857	14.4782	0	0	10.7488	0	8.71165	15.5882	21.7535	0	0
BgiM05986-RA	-2.97921	-1.55372	-1.97558	NA	mRNA	BgChr_2	49156056	49167685	+	105.806	84.8135	41.0491	1.60755	0.963355	29.4493	0	41.2235	32.2017	60.811	1.00465	0
BgiM22308-RA	-2.96318	-1.58233	-2.01333	NA	mRNA	BgChr_9	26285649	26286295	+	17.2754	11.3773	6.39166	1.95918	0	3.55279	0.805997	4.19064	6.67682	9.68554	0.108231	0	BGLB039836
BgiM29933-RA	-2.94213	-1.62472	-1.75301	NA	mRNA	BgChr_13	35941819	35952749	-	27.8243	24.0718	16.6788	0	0	9.74074	0.160014	11.3583	9.65356	22.9719	0	0.374897	BGLB028326
BgiM30813-RA	-2.87817	-1.77095	-2.05993	NA	mRNA	BgChr_14	19999808	20018681	+	13.4079	8.27596	4.38732	0	0	3.93017	0	3.63718	3.69166	6.67158	0	0	BGLB013155
BgiM28259-RA	-2.87182	-1.89024	-2.20888	NA	mRNA	BgChr_12	37710695	37710853	-	34.1441	31.3751	18.6507	0	0	12.523	0	11.2792	9.57561	18.6074	0	0.508845
BgiM04000-RA	-2.8484	-1.52426	-1.84535	NA	mRNA	BgChr_2	2673257	2674327	-	13.655	11.6	4.53037	0.049939	0.264546	4.26881	0	4.52101	4.81634	7.94725	0	0.562373	BGLB029722
BgiM36403-RA	-2.81148	-2.31984	-2.86342	NA	mRNA	BgChr_18	21500516	21508413	+	4.27698	4.81687	2.40227	0	0	0	0	0.910797	0	1.53059	0	0	BGLB017209
BgiM20539-RA	-2.79113	-2.59753	-3.04401	NA	mRNA	BgChr_8	34146063	34151534	+	8.87476	5.33979	7.3253	0	0	3.17431	0	0.735938	2.286	2.06582	0	0
BgiM25541-RA	-2.78798	-1.64651	-1.99084	NA	mRNA	BgChr_11	14698628	14712470	+	11.0525	9.49577	3.84235	0	0	3.8859	0.282482	4.32723	3.27337	7.0265	0	0
BgiM14964-RA	-2.76285	-1.9879	-3.28511	NA	mRNA	BgChr_6	10720748	10724616	+	2.45387	3.6679	0.954964	0	0	0.987062	0	0.674536	0.810929	0.604205	0	0	BGLB030307
BgiM30540-RA	-2.73418	-1.56887	-1.90175	NA	mRNA	BgChr_14	12951735	12969302	+	5.46244	4.10975	1.72665	0	0	1.91477	0.41795	1.02554	2.17498	3.35814	0	0	BGLB035530
BgiM31477-RA	-2.72882	-1.98192	-2.43199	NA	mRNA	BgChr_14	34827599	34827909	+	16.2087	14.6394	9.29971	0	0	5.59343	0	5.43175	4.32115	8.71001	0	0
BgiM19887-RA	-2.62661	-1.4524	-2.067	NA	mRNA	BgChr_8	20273491	20273677	+	28.6047	29.6778	14.4078	0	0.265323	11.4769	1.8854	9.12765	13.7072	20.7108	0	1.11368
BgiM00090-RA	-2.56757	-1.42844	-1.79764	NA	mRNA	BgChr_1	2293317	2293915	-	29.5574	25.1466	19.3562	0	0.674593	12.1138	0.659113	11.8859	11.9997	21.2065	0	0
BgiM34717-RA	-2.52008	-1.55664	-1.76988	NA	mRNA	BgChr_17	11612704	11616156	+	3.22585	3.6225	1.07207	0.342703	0.879517	0.45631	0.462773	0.729582	1.47407	1.90351	0.436992	0.30807	BGLB012897
BgiM35190-RA	-2.49716	-1.88513	-1.9736	NA	mRNA	BgChr_17	22721519	22731315	-	11.4595	13.1409	5.51751	0	0	5.95966	0	2.96375	6.02549	7.03111	0	0	BGLB012797
BgiM06088-RA	-2.48616	-1.62455	-2.63	NA	mRNA	BgChr_2	51346274	51346423	-	14.9668	17.6359	11.3762	0	0	7.28522	0	4.04722	8.00282	4.62867	0	0
BgiM05524-RA	-2.43396	-2.26332	-2.33349	NA	mRNA	BgChr_2	38445852	38446174	+	4.76171	8.15495	3.13438	0	0	3.11619	0	1.0736	2.87587	3.33628	0	0
BgiM35196-RA	-2.37185	-1.90283	-2.13454	NA	mRNA	BgChr_17	22824981	22840650	-	8.31466	4.25934	3.29935	0	0	2.92487	0	2.06716	1.68472	3.1861	0	0	BGLB032849
BgiM36321-RA	-2.33022	-2.01742	-1.84929	NA	mRNA	BgChr_18	20111228	20122351	+	6.06038	3.81567	2.91001	0	0	2.803	0	0.685125	2.29058	4.23504	0	0	BGLB036778
BgiM03944-RA	-2.26473	-1.6791	-2.02064	NA	mRNA	BgChr_2	1558209	1558465	+	32.9289	26.1396	19.5881	1.46719	0.314985	16.855	0.897189	12.6326	11.1691	20.1142	1.08549	0
BgiM15061-RA	-1.87081	-1.2199	-1.67868	NA	mRNA	BgChr_6	12842248	12842741	+	42.9839	28.0919	16.7896	13.6501	3.47711	8.29678	4.66689	17.33	10.3998	15.8929	5.2365	2.00303
BgiM27595-RA	-1.68378	-1.20855	-1.40688	NA	mRNA	BgChr_12	23094055	23096795	-	4.12957	3.99402	2.78774	1.97326	0.956204	1.05929	1.22865	1.79045	1.69148	3.06654	1.10379	0.479186	BGLB026785
BgiM23420-RA	-1.07456	-1.16556	-1.31612	NA	mRNA	BgChr_10	6623266	6627937	-	24.9039	21.9369	17.1737	12.0008	12.9828	11.161	8.36314	9.8391	10.3614	13.6169	8.66878	6.75366	BGLB027841
BgiM33583-RA	-2.42709	-1.70094	-1.9907	neprilysin-1	mRNA	BgChr_16	15999725	16014805	-	27.0985	21.9597	13.4967	0	0.986134	11.6684	0	9.96976	9.12704	17.9411	0.378069	0	BGLB027670
BgiM26419-RA	-2.57101	-1.72654	-1.73487	neurogenic locus notch protein 2	mRNA	BgChr_11	38215058	38258754	+	1.72107	1.5595	1.11156	0.41327	0	0.523843	0.253051	0.485476	0.575054	1.36281	0.099713	0	BGLB005635
BgiM28260-RA	-2.74719	-2.24043	-2.09098	nitric oxide synthase	mRNA	BgChr_12	37723627	37724249	-	35.6438	20.28	16.3686	0	0	12.8992	0	8.06092	6.28342	19.9476	0	0
BgiM10343-RA	-3.31401	-2.60346	-2.2185	nuclear protein localization protein 4	mRNA	BgChr_4	16289332	16289576	-	37.5592	21.8166	10.1243	0	0	8.59911	0	5.89546	10.3186	15.8018	0	0
BgiM21631-RA	-2.08803	-1.67563	-1.74422	nuclear valosin-containing protein	mRNA	BgChr_9	9855266	9857188	-	8.80203	10.3284	4.67353	0.7967	0.663712	3.59919	1.34727	2.8289	2.16085	4.36602	1.00426	0.945154	BGLB026594
BgiM21133-RA	-2.6756	-1.43559	-2.02588	organic cation transporter protein-like isoform X1	mRNA	BgChr_8	45736560	45747443	+	8.91199	7.54441	3.68366	0	0	3.67157	0	4.26257	3.28988	5.4706	0	0	BGLB007605
BgiM20477-RA	-3.50883	-2.47448	-2.03051	paired box protein Pax-6	mRNA	BgChr_8	32902903	32906782	+	8.10491	3.68262	3.14116	0	0.532102	0.588921	0	1.75933	0.662772	2.32343	0	0.379697	BGLB039914
BgiM32564-RA	-3.39244	-2.80631	-2.62055	PAX-interacting protein 1	mRNA	BgChr_15	25498299	25505907	-	1.93208	1.26231	0.536756	0.188463	0.099035	0.062408	0.08454	0.199012	0.339495	0.383238	0.011521	0	BGLB030161
BgiM10381-RA	-2.30944	-1.84839	-1.94476	peptidyl-prolyl cis-trans isomerase 1	mRNA	BgChr_4	17094387	17094887	+	10.2657	6.07225	3.2796	0	0.177216	4.25842	0.32377	1.30248	3.06868	5.13677	0	0	BGLB009563
BgiM36449-RA	-3.79909	-1.96455	-2.09023	platelet endothelial aggregation receptor 1	mRNA	BgChr_18	22397562	22413847	+	9.35679	9.18739	4.85922	0	0.399481	1.56647	0.348015	2.8745	2.63949	5.78789	0	0	BGLB020674
BgiM36328-RA	-4.10914	-1.55599	-1.73475	platelet endothelial aggregation receptor 1-like isoform X2	mRNA	BgChr_18	20224096	20244681	-	5.52167	6.46759	3.92835	0	0	0.941243	0	3.11714	2.00892	4.70796	0	0	BGLB038368
BgiM04577-RA	-3.34881	-1.28869	-1.13549	polycystic kidney disease protein 1-like 2	mRNA	BgChr_2	16381535	16407466	+	1.33979	1.01388	1.13848	0.156817	0.081652	0.111398	0.355709	0.407948	0.550517	0.777829	0.284616	0.519172	BGLB022180
BgiM26137-RA	-4.61985	-1.95546	-1.92904	polycystic kidney disease protein 1-like 2 isoform X2	mRNA	BgChr_11	31633680	31688894	+	5.082	4.15411	2.15872	0	0	0.434523	0	1.75332	1.1181	3.21141	0	0	BGLB001277
BgiM18536-RA	-3.04563	-1.32757	-1.76945	PR domain zinc finger protein 1	mRNA	BgChr_7	38349564	38357986	+	9.10871	7.09037	4.41605	0.232543	0	1.97897	0.467779	4.45964	2.46304	6.36043	0	0	BGLB024671
BgiM09008-RA	-3.66734	-2.079	-2.46911	pre-B-cell leukemia transcription factor 4	mRNA	BgChr_3	43705619	43709061	-	5.65787	3.3464	1.12547	0.146943	0.225552	0.561139	0	0.870554	1.1931	1.79962	0	0	BGLB038096
BgiM36408-RA	-3.41598	-2.46891	-2.03477	properdin	mRNA	BgChr_18	21624179	21661730	-	0.888614	1.70879	1.84159	0	0	0.320814	0	0.473066	0.282507	0.937176	0	0
BgiM12251-RA	-2.44135	-1.9804	-1.97258	protein glp-1	mRNA	BgChr_5	4696047	4702271	+	5.27188	5.56061	1.5297	0	0	2.68838	0	2.7934	0.589994	3.26219	0	0
BgiM25972-RA	-2.35802	-1.29763	-1.65205	separin	mRNA	BgChr_11	27062824	27096450	-	9.33644	9.59644	4.21898	1.22518	1.08051	2.99146	1.34001	3.72632	4.32643	5.74664	1.273	0.932266	BGLB019889
BgiM16244-RA	-1.3591	-1.37119	-1.29235	serine-rich adhesin for platelets-like isoform X2	mRNA	BgChr_6	40862937	40866354	+	14.6358	12.4701	7.70906	6.06075	4.20407	5.94449	6.97825	4.18013	3.05979	8.71735	4.39975	2.58162	BGLB032021
BgiM04901-RA	-5.44756	-3.86827	-5.18632	serine/threonine-protein kinase stk11	mRNA	BgChr_2	24498118	24503390	-	10.1721	4.56508	0.42506	0	0	0.228832	0	0	0.44643	0.257441	0	0
BgiM16951-RA	-3.66147	-1.77091	-2.01534	solute carrier family 12 member 4	mRNA	BgChr_7	2016039	2027006	-	33.5344	26.5476	15.2337	0	0	6.23634	0	8.52749	12.7058	21.7787	0	0	BGLB012171
BgiM04767-RA	-2.36272	-1.42248	-1.75402	sphingomyelin synthase-related 1	mRNA	BgChr_2	21193666	21194364	-	17.7572	11.9492	7.77401	2.03916	2.10326	3.7684	3.87978	5.64736	5.47149	10.2327	1.59964	0.432974	BGLB013644
BgiM33698-RA	-3.87813	-1.56028	-1.86959	stabilin-2-like isoform X2	mRNA	BgChr_16	19237972	19269402	-	3.479	5.99939	4.10975	0	0	1.16995	0	2.85087	1.75172	4.49136	0	0	BGLB019766
BgiM32002-RA	-3.79003	-2.13591	-2.04573	stimulated by retinoic acid 6 protein	mRNA	BgChr_15	12724991	12762404	+	6.10736	4.04865	2.45791	0	0	0.874512	0	1.66948	0.947925	3.04783	0	0	BGLB009482
BgiM05367-RA	-3.69636	-1.73553	-2.12963	substance-K receptor	mRNA	BgChr_2	34996759	35003308	+	11.9239	10.9676	4.52717	0	0	2.13676	0	4.12679	3.49897	7.2635	0	0	BGLB038194
BgiM12817-RA	-2.93602	-1.53162	-1.81453	synaptonemal complex central element protein 2	mRNA	BgChr_5	16631550	16637005	-	28.945	28.5165	11.8899	0.222854	1.20358	6.19913	0	12.8625	9.7408	16.9811	1.67557	0
BgiM24901-RA	-3.25137	-1.82374	-1.88225	telomere repeats-binding bouquet formation protein 1	mRNA	BgChr_10	42346791	42363893	+	4.2159	5.15013	1.99417	0	0	1.12975	0	1.64159	1.58969	2.88509	0	0	BGLB029121
BgiM11884-RA	-2.92013	-2.5966	-2.00525	transient receptor potential cation channel subfamily M member 1	mRNA	BgChr_4	52862009	52874184	+	1.67936	1.67216	0.439258	0	0.255936	0	0	0	0.201993	0.94825	0	0	BGLB026230
BgiM21018-RA	-1.67266	-2.26232	-1.2653	Transmembrane protein	mRNA	BgChr_8	43695816	43696721	+	1.97037	2.54796	3.89367	0.71136	1.22496	1.73912	0.152405	0.602091	0.770783	1.60159	0.835237	1.26013
BgiM31830-RA	-4.30249	-2.29604	-2.22005	transmembrane protein 256	mRNA	BgChr_15	7628981	7637176	+	1.74206	0.967852	0.41007	0	0	0.197945	0	0.143282	0.442427	0.697707	0	0
BgiM14002-RA	-3.0508	-1.29318	-1.85096	transmembrane protein 65	mRNA	BgChr_5	41223604	41228143	+	14.1009	18.6435	15.9044	0	1.80419	3.63298	2.34599	6.42209	11.5896	11.6716	2.19984	1.63447
BgiM17444-RA	-4.00775	-1.98891	-2.05242	tropomyosin	mRNA	BgChr_7	12486856	12496101	-	47.7003	32.6586	15.3326	0	0	6.69753	0	12.1595	11.7508	23.3089	0	0	BGLB039146
BgiM12520-RA	-5.92466	-4.48907	-4.07202	vitellogenin-4	mRNA	BgChr_5	10621159	10658136	+	110.774	35.0482	1.38469	0.311254	0.431513	1.8729	0.330144	4.57992	1.5373	8.44441	0.433425	0.641352	BGLB034198
BgiM28451-RA	-4.66251	-3.02073	-2.89435	WD repeat-containing protein 62	mRNA	BgChr_13	1194744	1198761	-	9.10006	6.42664	2.0579	0	0	0	0	1.28826	0	2.0369	0	0
BgiM28876-RA	-1.48512	-1.39652	-1.31981	zinc finger protein 664-like isoform X2	mRNA	BgChr_13	11142302	11145547	-	7.66779	5.46795	2.39057	0.652091	2.1751	3.50292	1.71828	3.23079	1.40128	3.05471	2.02673	1.2376	BGLB016778
BgiM33215-RA	-3.10891	-1.47845	-1.99674	zinc finger protein 729	mRNA	BgChr_16	6188506	6189295	-	4.37801	5.37174	2.6114	0.413464	0	1.35719	0	1.8699	2.52626	2.68876	0	0	BGLB026935

## Sheet: 2-Sm-Ep_down
Table S11. Summary of the differentially expressed genes at 2dpi in the parasite-infected groups
ID in iM line	log2FC(iM vs. Sm_2dpi)	log2FC(iM vs. Ep_2dpi)	Annotation	type	chr	start	stop	strand	iMline control_2dpi_R1	iMline control_2dpi_R2	iMline control_2dpi_R3	iMline vs Sm_2dpi_R1	iMline vs Sm_2dpi_R2	iMline vs Sm_2dpi_R3	iMline vs Ep_2dpi_R1	iMline vs Ep_2dpi_R2	iMline vs Ep_2dpi_R3	Corresponding VBID in BB02
BgiM33233-RA	-1.49247	-1.05817	2p 5p-phosphodiesterase 12	mRNA	BgChr_16	6519257	6530291	+	34.2606	29.3233	19.4343	8.89185	11.5056	14.9246	8.47639	17.0336	14.3222	BGLB004946
BgiM04379-RA	-2.34811	-1.71737	5p(3p)-deoxyribonucleotidase cytosolic type	mRNA	BgChr_2	11286179	11291321	+	35.9684	27.0449	11.7268	0	0	16.0763	0	10.3173	10.8106	BGLB027280
BgiM35926-RA	-3.33376	-1.57984	A disintegrin and metalloproteinase with thrombospondin motifs 1	mRNA	BgChr_18	10468545	10498134	+	3.18117	2.95934	1.43457	0	0	0.676688	0.078902	0.743565	1.52798	BGLB033077
BgiM16529-RA	-4.2529	-1.92991	A disintegrin and metalloproteinase with thrombospondin motifs 6	mRNA	BgChr_6	47251868	47266281	+	7.5674	4.53246	3.33529	0	0	0.474235	0	1.93641	2.06386	BGLB036273
BgiM25048-RA	-3.94314	-2.7096	A disintegrin and metalloproteinase with thrombospondin motifs 7	mRNA	BgChr_11	1542375	1543680	+	7.23754	5.17037	0.85534	0	0	0.352633	0	0.919943	1.1661
BgiM16335-RA	-3.60851	-3.268	A disintegrin and metalloproteinase with thrombospondin motifs 7	mRNA	BgChr_6	43149789	43149962	+	13.2786	7.26561	2.99217	0	0	0.628036	0	2.86535	1.07335
BgiM25049-RA	-3.36985	-1.96541	A disintegrin and metalloproteinase with thrombospondin motifs 7	mRNA	BgChr_11	1549727	1575330	+	7.31168	5.62155	2.79718	0	0	1.32798	0	1.52732	1.73507	BGLB027865
BgiM16363-RA	-3.21735	-1.36791	A disintegrin and metalloproteinase with thrombospondin motifs 7	mRNA	BgChr_6	43901064	43912652	-	8.72556	6.59954	4.22114	0	0	2.41233	0	3.16288	4.07463	BGLB012914
BgiM07338-RA	-2.04715	-1.45295	AB hydrolase superfamily protein C1039.03	mRNA	BgChr_3	9637932	9647242	+	34.9504	25.2777	11.3169	6.71121	3.14768	9.32193	3.54737	11.8072	10.7422	BGLB030420
BgiM00035-RA	-3.22345	-2.19871	acetylcholine receptor subunit alpha-L1	mRNA	BgChr_1	961346	961630	-	2.49315	2.88721	1.57674	0.731897	0.247389	0.864953	0.809044	0.833523	0.64581
BgiM16359-RA	-5.27665	-1.70716	ADAM family mig-17	mRNA	BgChr_6	43760833	43819344	-	11.2491	7.27686	5.11893	0	0	0.561462	0.21081	3.00544	4.27213	BGLB036923
BgiM16358-RA	-4.65394	-2.16684	ADAM family mig-17	mRNA	BgChr_6	43688435	43725573	-	13.7105	10.4542	3.50579	0	0	1.09581	0	3.96417	1.82061	BGLB012914
BgiM16333-RA	-4.09395	-2.23138	ADAM family mig-17	mRNA	BgChr_6	43117251	43119558	+	5.14505	11.0486	4.43816	0	0	0.79702	0	1.40857	2.05671
BgiM16542-RA	-2.78217	-1.59577	ADAM family mig-17	mRNA	BgChr_6	47495210	47525398	-	16.0927	12.564	6.12177	1.35636	0.539686	3.64194	0	5.07168	5.21096	BGLB029762
BgiM07420-RA	-3.34732	-2.1273	adenosine receptor A1	mRNA	BgChr_3	11499986	11501113	+	22.3855	12.3086	6.59344	0	0	3.87759	0	4.81385	3.87769	BGLB020536
BgiM01670-RA	-3.66942	-2.43263	adenosine receptor A3	mRNA	BgChr_1	39342451	39343608	-	17.7213	10.3065	5.10972	0	0	2.77837	0	3.59125	1.81148	BGLB035334
BgiM01225-RA	-2.98375	-1.86824	adenylate cyclase type 6	mRNA	BgChr_1	29024132	29024899	+	8.42654	8.24145	2.72454	1.4085	0.972448	0.643611	1.33708	1.54276	2.49172	BGLB035847
BgiM15105-RA	-3.84958	-3.26107	alcohol dehydrogenase [acceptor]	mRNA	BgChr_6	13799052	13821631	-	11.1506	3.70201	0.367814	0	0	1.22628	0	0.69212	1.1323	BGLB002852
BgiM22983-RA	-2.85615	-1.5107	anoctamin-6-like isoform X1	mRNA	BgChr_9	43471804	43494033	-	20.0052	12.6759	8.17833	0.854869	0.644229	4.4759	0.442276	7.18234	6.55342	BGLB040123
BgiM07333-RA	-1.62245	-1.23851	apoptosis-resistant E3 ubiquitin protein ligase 1	mRNA	BgChr_3	9547973	9557151	+	11.8517	8.8244	7.32845	2.08229	4.16029	5.06506	4.59268	4.45092	3.64653	BGLB005657
BgiM07101-RA	-1.45837	-1.00464	Arf GTPase arf1	mRNA	BgChr_3	4744363	4748871	-	19.496	13.2625	11.5984	6.89784	6.94742	3.90168	7.94647	6.55088	7.63558	BGLB028282
BgiM19194-RA	-3.6004	-1.63821	aromatic-L-amino-acid decarboxylase-like isoform X1	mRNA	BgChr_8	4093473	4112986	-	48.6319	38.2271	21.7621	0	0	9.19719	0	16.7539	18.3336	BGLB021462
BgiM10072-RA	-3.47613	-1.92601	ATP-binding cassette sub-family A member 3	mRNA	BgChr_4	9957313	9984379	-	14.3585	8.86904	5.35932	0	0	2.60534	0.159592	3.32541	3.17948	BGLB025669
BgiM19215-RA	-4.30543	-2.1003	ATP-binding cassette sub-family A member 3-like isoform X2	mRNA	BgChr_8	4489379	4502247	-	41.9348	27.6029	11.3096	0	0	4.38239	0	9.02326	8.50267	BGLB012057
BgiM05955-RA	-3.48972	-1.60307	ATP-binding cassette sub-family A member 5-like isoform X1	mRNA	BgChr_2	48471038	48505659	-	6.99985	7.37825	3.01005	0.031254	0.199299	1.57453	0.047138	2.27349	3.51005	BGLB027156
BgiM19214-RA	-3.00192	-1.62787	ATP-binding cassette sub-family A member 7	mRNA	BgChr_8	4460378	4481812	-	39.8988	30.6553	15.7209	0	0	12.0003	0.344762	11.3677	14.2257	BGLB026197
BgiM27391-RA	-3.27775	-1.87904	ATP-dependent 6-phosphofructokinase	mRNA	BgChr_12	18353007	18366464	+	45.8065	26.4022	14.3135	0	0	6.49733	0	15.2767	8.54304
BgiM07364-RA	-4.33433	-2.08895	ATP-dependent RNA helicase DHX57	mRNA	BgChr_3	10382437	10411348	-	15.2171	9.87783	3.81958	0	0	1.46993	0.124693	2.74592	3.80525	BGLB020182
BgiM16745-RA	-4.2382	-3.11489	baculoviral IAP repeat-containing protein 2-like isoform X1	mRNA	BgChr_6	51107193	51116953	-	8.40044	5.31201	1.10688	0	0	0.570128	0	0.789812	0.769942	BGLB030154
BgiM19448-RA	-3.88146	-1.58948	baculoviral IAP repeat-containing protein 7	mRNA	BgChr_8	9199546	9200115	+	66.6737	48.5256	28.621	0	0	10.7718	0.176391	22.163	23.5198	BGLB040269
BgiM05999-RA	-2.25654	-1.3376	BAI1-associated protein 3	mRNA	BgChr_2	49474830	49502414	-	6.31697	4.08539	2.32838	0.759552	0.85689	1.55684	1.46001	2.34334	1.50945	BGLB017551
BgiM08569-RA	-1.49929	-1.29547	beclin 1-associated autophagy-related key regulator	mRNA	BgChr_3	33790524	33800211	+	47.0084	28.8769	19.4495	12.0073	14.1118	14.6309	12.8882	13.4314	14.7627	BGLB025866
BgiM01153-RA	-3.02455	-1.76761	beta-1 3-galactosyltransferase 1	mRNA	BgChr_1	27073571	27074425	-	32.8461	23.3859	11.0094	0	0.186305	8.00155	0.272818	9.64898	9.39591	BGLB037110
BgiM17816-RA	-3.69035	-2.14547	beta-1 3-galactosyltransferase 5	mRNA	BgChr_7	20947792	20951401	-	17.8346	10.9952	3.5734	0	0	2.53094	0	2.46	4.31766	BGLB029400
BgiM29700-RA	-3.53508	-2.95281	BgMFREP17.3	mRNA	BgChr_13	30847489	30852943	-	2.33622	1.36994	0.524654	0.309399	0.300113	0.406584	0.093176	0	0	BGLB017687
BgiM01678-RA	-1.71416	-1.43338	BgMsFReDn11	mRNA	BgChr_1	39454080	39465922	-	11.7374	9.41793	7.3085	2.45725	2.64712	5.8936	2.92808	3.53733	3.76921
BgiM14738-RA	-1.16402	-1.01401	biliverdin reductase A	mRNA	BgChr_6	4718746	4721764	-	58.4712	58.5258	35.7024	33.3796	8.49902	42.1817	14.7181	34.5765	29.5761
BgiM14739-RA	-1.02369	-1.2529	biliverdin reductase A	mRNA	BgChr_6	4724120	4727151	-	52.4368	44.5125	30.6419	40.976	9.2876	37.2042	10.8271	27.8945	22.5891
BgiM35569-RA	-2.21757	-1.26729	calcineurin subunit B	mRNA	BgChr_18	1602851	1603003	-	63.2747	70.0886	43.1245	0	0	47.1064	0.455617	41.1067	29.7207
BgiM02494-RA	-1.85056	-1.24349	caltractin	mRNA	BgChr_1	59375784	59378537	-	28.576	32.7845	13.4928	0.590387	0.724609	15.9186	1.14288	15.2221	12.3412	BGLB013297
BgiM25102-RA	-3.26252	-1.80096	carbohydrate sulfotransferase 5	mRNA	BgChr_11	2661071	2676287	-	4.381	3.17758	1.02432	0.316658	0.220258	0.375123	0	0.817037	1.45324	BGLB019512
BgiM26927-RA	-3.161	-1.71761	carbonic anhydrase 2	mRNA	BgChr_12	6338292	6350000	-	17.4619	22.0173	8.696	0	0	6.56775	0	7.72385	7.21994
BgiM32550-RA	-2.91726	-1.6479	carbonic anhydrase1	mRNA	BgChr_15	25276333	25279960	+	64.5319	65.8642	26.6702	1.89342	0	20.842	0.72404	26.5474	21.791	BGLB016632
BgiM00280-RA	-2.47973	-1.52367	catenin alpha-2-like isoform X4	mRNA	BgChr_1	7102079	7102624	+	25.0426	33.8795	12.3194	3.44478	1.98063	10.9372	0	12.9986	6.85087
BgiM36265-RA	-3.50553	-1.84823	cell death abnormality protein 1	mRNA	BgChr_18	18738994	18771837	+	11.9242	9.3748	3.83513	0	0	2.62368	0	3.85134	3.70193	BGLB023419
BgiM36261-RA	-3.07514	-1.48915	cell death abnormality protein 1	mRNA	BgChr_18	18649632	18661076	+	18.6157	14.0561	6.76216	0	0	4.95262	0.256105	5.3582	7.93146	BGLB028016
BgiM15883-RA	-1.40528	-1.23902	centrosomal protein of 85 kDa	mRNA	BgChr_6	33330341	33340913	+	27.4504	19.3926	15.3356	6.95062	8.10514	12.2404	7.51074	9.17098	9.59411
BgiM05292-RA	-1.5862	-1.026	centrosomal protein of 95 kDa	mRNA	BgChr_2	33137728	33165423	-	94.9574	87.7197	57.1574	25.1677	27.5818	43.0688	23.0781	51.3605	43.8087	BGLB039898
BgiM02488-RA	-2.30219	-1.52115	cilia- and flagella-associated protein 299 isoform X1	mRNA	BgChr_1	59287620	59292168	+	25.9027	24.6718	13.4117	0	0.621213	14.2996	0	8.28653	12.0279	BGLB008983
BgiM36176-RA	-3.39728	-1.66836	cilia- and flagella-associated protein 52	mRNA	BgChr_18	17129355	17145952	+	85.7301	66.4357	34.2383	0	0.280514	19.7856	0.501217	25.1004	30.9285	BGLB020601
BgiM28213-RA	-1.39963	-1.2624	clumping factor A	mRNA	BgChr_12	36839870	36849730	-	37.8526	23.9831	24.3896	10.3974	13.9724	14.1687	12.3125	13.4181	11.653	BGLB019698
BgiM33902-RA	-4.29689	-1.78212	coadhesin	mRNA	BgChr_16	25290614	25331882	-	2.85981	1.96392	1.52593	0	0	0	0	0.886046	0.7247	BGLB022669
BgiM01311-RA	-3.03586	-2.16911	corticotropin-releasing factor receptor 2	mRNA	BgChr_1	31168832	31168988	+	11.2179	5.80424	2.00483	1.14975	0	0.267085	0	3.38576	1.65505
BgiM00635-RA	-2.05218	-1.34687	cst complex subunit ctc1	mRNA	BgChr_1	15083243	15101634	+	8.76872	5.91807	3.17804	1.73593	1.67401	2.05861	1.92185	2.46212	2.76304	BGLB020889
BgiM27424-RA	-3.12099	-1.72662	cyclic nucleotide-binding domain-containing protein 2-like isoform X3	mRNA	BgChr_12	19305149	19340514	-	42.0874	40.0422	14.95	0.444401	0	11.7623	0.378815	14.2495	15.1638
BgiM03627-RA	-1.58524	-1.1273	cytosolic carboxypeptidase 1-like isoform X1	mRNA	BgChr_1	85188289	85213281	+	35.2834	25.6786	14.9089	9.58689	9.57077	11.1754	10.8292	12.0661	13.1989	BGLB021479
BgiM02951-RA	-3.53508	-1.62324	DC-STAMP domain-containing protein 2	mRNA	BgChr_1	70200643	70212296	+	7.54892	7.68478	3.50549	0	0	1.83111	0	2.40975	3.46316	BGLB026683
BgiM04297-RA	-1.91953	-1.50603	delphilin-like isoform X2	mRNA	BgChr_2	9310487	9328647	+	12.1718	8.29519	4.03785	1.91812	2.48518	3.41644	2.1267	3.29444	3.19596	BGLB021135
BgiM12285-RA	-1.99597	-1.34121	diphthamide biosynthesis protein 2	mRNA	BgChr_5	5384066	5389218	-	68.7467	54.4889	28.3322	13.0673	14.5421	23.3443	14.1581	21.9594	26.0418	BGLB006520
BgiM20120-RA	-3.63411	-1.99465	dopamine receptor	mRNA	BgChr_8	25348201	25363677	+	56.6296	34.7866	16.5831	0.181759	0.126571	9.65825	0.138667	12.4041	13.517	BGLB020183
BgiM05343-RA	-3.71416	-1.88661	dynein beta chain ciliary	mRNA	BgChr_2	34380511	34430536	+	34.9923	22.2959	11.3581	0.236605	0.190957	5.21772	0.285987	8.19295	9.4634	BGLB001765
BgiM15831-RA	-3.01097	-2.10881	dynein heavy chain 1 axonemal	mRNA	BgChr_6	31660138	31682797	-	15.5735	8.81419	3.4651	0.683196	0.498279	2.91186	0.381204	2.87651	2.95257	BGLB007133
BgiM15830-RA	-2.54374	-1.77991	dynein heavy chain 1 axonemal	mRNA	BgChr_6	31656021	31659951	-	24.3056	15.5918	9.3692	0.765908	0	9.29537	0.533968	8.02099	6.33845	BGLB007133
BgiM27678-RA	-4.97067	-1.90009	dynein heavy chain 10 axonemal	mRNA	BgChr_12	24777802	24849343	+	10.2218	6.143	3.03398	0	0	0.60763	0	2.25419	2.49255	BGLB017416
BgiM27673-RA	-4.47302	-2.69379	dynein heavy chain 10 axonemal	mRNA	BgChr_12	24718793	24731268	+	7.1586	5.25271	2.25847	0	0	0.561792	0	0.896805	1.52229	BGLB026178
BgiM27680-RA	-3.71436	-1.74823	dynein heavy chain 10 axonemal	mRNA	BgChr_12	24856485	24912083	+	17.7358	13.9846	6.48322	0	0	3.03931	0.126378	5.05718	5.81933	BGLB010693
BgiM11751-RA	-4.63573	-1.97648	dynein heavy chain 12 axonemal	mRNA	BgChr_4	50081052	50132304	+	13.4594	9.27776	3.75759	0	0	1.13132	0.031031	2.37835	3.89186	BGLB000829
BgiM35478-RA	-1.70178	-1.85306	dynein heavy chain 6 axonemal	mRNA	BgChr_17	28185776	28188368	+	9.91247	9.95267	4.82247	2.72872	2.20682	3.61722	0	2.06754	3.4859
BgiM27403-RA	-4.67897	-1.93752	dynein heavy chain 8 axonemal	mRNA	BgChr_12	18886548	18906857	+	14.9173	13.2645	6.5201	0	0	1.45488	0	4.79384	4.5018	BGLB016327
BgiM27402-RA	-3.99823	-2.05184	dynein heavy chain 8 axonemal	mRNA	BgChr_12	18878690	18885987	+	24.8526	22.388	8.08893	0	0.403985	2.81089	0	4.09044	9.76702	BGLB016327
BgiM19450-RA	-3.4352	-1.57056	E3 ubiquitin-protein ligase MYLIP-A	mRNA	BgChr_8	9245380	9256269	+	81.0564	60.2533	36.3658	0	0	18.712	0.602231	29.3264	28.7973	BGLB016137
BgiM08548-RA	-2.43192	-1.62884	E3 ubiquitin-protein ligase RNF216	mRNA	BgChr_3	33267641	33285370	-	23.0598	13.1906	7.85994	2.56631	2.38407	4.60558	1.71883	6.12499	5.85721	BGLB027598
BgiM28975-RA	-1.4328	-1.13605	E3 ubiquitin-protein ligase TRAIP	mRNA	BgChr_13	13364194	13368600	+	4.25093	5.19023	2.99998	1.39694	0.591539	3.38367	0.819376	2.36821	1.85052	BGLB005286
BgiM35570-RA	-2.8126	-1.64857	EF-hand calcium-binding domain-containing protein 1	mRNA	BgChr_18	1610970	1615636	-	57.6819	48.1297	28.8863	0	0	18.578	0	18.2643	23.3128	BGLB030811
BgiM02332-RA	-1.93777	-1.12496	ELMO domain-containing protein 3	mRNA	BgChr_1	55121768	55128952	-	21.2568	19.5158	12.2486	5.68159	4.55745	5.47863	5.75691	7.15698	11.5192	BGLB020365
BgiM06075-RA	-4.22275	-3.13702	epithelial membrane protein 1	mRNA	BgChr_2	51119525	51125976	-	24.9813	8.7881	0	0	0	1.62488	0	2.38109	0.593575	BGLB019552
BgiM18351-RA	-3.94582	-1.81617	expressed conserved protein	mRNA	BgChr_7	33877655	33877918	+	30.0235	26.4328	10.8429	0	0	3.9083	0	7.01531	9.57599
BgiM11191-RA	-3.08597	-1.57892	F-box only protein 39	mRNA	BgChr_4	35855773	35867905	+	39.5269	34.8498	17.9775	0	0	11.7242	0	15.0189	14.8652	BGLB000845
BgiM27671-RA	-3.09028	-1.86382	F-box only protein 39-like isoform X3	mRNA	BgChr_12	24660759	24675424	-	21.6432	16.3371	9.45889	0.4883	0	5.41447	0.33171	4.4492	7.32796	BGLB030519
BgiM03622-RA	-2.09292	-1.17695	F-box/WD repeat-containing protein 2	mRNA	BgChr_1	85058807	85066559	-	39.8525	41.6372	24.5332	7.53897	7.30145	15.1853	6.35225	18.5886	22.1304	BGLB036128
BgiM13843-RA	-3.57969	-1.67905	fatty-acid amide hydrolase 1-like isoform X1	mRNA	BgChr_5	37872978	37886947	+	33.6123	39.0515	19.0221	0	0	8.56332	0.523807	15.9227	12.0422	BGLB026470
BgiM19014-RA	-5.16157	-1.60444	fibrous sheath-interacting protein 2	mRNA	BgChr_8	990490	1041016	-	7.86667	5.74207	3.84718	0	0	0.51856	0	2.29467	3.31873	BGLB027547
BgiM22040-RA	-1.60867	-1.10911	flocculation protein FLO11	mRNA	BgChr_9	19374782	19394292	-	7.06887	4.18758	3.07214	1.52896	1.72902	2.25999	1.99835	1.93905	2.91446	BGLB023301
BgiM03615-RA	-5.03298	-3.63007	forkhead box protein B1-like isoform X1	mRNA	BgChr_1	84868544	84871790	+	5.72427	3.42441	0	0	0	0.193706	0	0.329429	0.347469	BGLB006516
BgiM22839-RA	-2.96582	-1.62232	GATA zinc finger domain-containing protein 15	mRNA	BgChr_9	40121690	40139369	+	32.9687	32.004	13.641	0	0	11.5355	0.193456	13.7506	11.0531	BGLB022110
BgiM28098-RA	-3.91995	-1.75352	glutamate dehydrogenase 1 mitochondrial	mRNA	BgChr_12	34300714	34310674	-	40.0316	39.1997	12.61	0	0	6.56129	0	12.4061	11.9538	BGLB014102
BgiM28099-RA	-3.94225	-1.70252	glutamate dehydrogenase 2 mitochondrial	mRNA	BgChr_12	34317185	34320301	-	32.3955	27.6279	10.2788	0	0	4.48002	0	13.0893	8.43215
BgiM33965-RA	-3.25982	-1.6295	glyceraldehyde-3-phosphate dehydrogenase	mRNA	BgChr_16	26633800	26644104	-	111.082	97.8114	50.0812	0	0.930204	29.438	0.716303	40.3825	39.5381	BGLB011995
BgiM07754-RA	-2.58696	-1.59735	glycerol-3-phosphate dehydrogenase	mRNA	BgChr_3	17576735	17589583	-	39.9762	29.5851	15.7678	0.519415	0.240665	15.8501	0.793255	11.3736	14.6957	BGLB010592
BgiM24169-RA	-3.97627	-2.03925	glycerophosphocholine phosphodiesterase GPCPD1	mRNA	BgChr_10	23855691	23883460	+	32.289	16.8833	7.71882	0	0	3.51091	0	6.65664	7.78576	BGLB023403
BgiM24172-RA	-3.48301	-1.98315	glycerophosphocholine phosphodiesterase GPCPD1-like isoform X1	mRNA	BgChr_10	23917694	23947932	+	28.2109	21.3457	10.6253	0	0	6.02779	0	4.80814	8.22445
BgiM21644-RA	-4.75876	-2.14499	GPI-anchored protein PB15E9.01c	mRNA	BgChr_9	10174177	10180035	+	2.55791	2.52271	0.552622	0	0	0	0	0.364113	0.654782	BGLB033317
BgiM14882-RA	-4.79883	-1.74223	hemolysin	mRNA	BgChr_6	8525709	8531604	-	4.48829	5.61462	2.27385	1.00701	0.543876	1.68689	1.03843	1.7562	2.27311	BGLB000568
BgiM29191-RA	-3.10668	-1.70094	heparanase	mRNA	BgChr_13	18172163	18184397	+	70.956	54.1456	27.9022	0	0	19.779	0	22.6958	22.6053	BGLB020114
BgiM10915-RA	-2.22485	-1.6164	hepatocyte growth factor receptor	mRNA	BgChr_4	29496998	29497215	+	39.4717	18.5535	26.5795	5.30555	10.044	7.90385	2.11539	9.17499	17.3825
BgiM06590-RA	-3.67663	-1.66408	high-affinity choline transporter 1	mRNA	BgChr_2	60751651	60754454	-	16.0611	13.027	9.24233	0	0	3.31655	0	3.57527	7.32711	BGLB002051
BgiM06588-RA	-3.04354	-1.80518	high-affinity choline transporter 1	mRNA	BgChr_2	60710337	60726516	-	20.2508	11.5767	6.91053	0	0	5.64795	0	4.47961	5.83099	BGLB039446
BgiM06589-RA	-2.92504	-1.50902	high-affinity choline transporter 1	mRNA	BgChr_2	60735045	60746789	-	19.2808	18.1191	9.44485	0	0	6.89796	0	8.52973	7.7446	BGLB002051
BgiM36419-RA	-3.46566	-2.41798	IgGFc-binding protein	mRNA	BgChr_18	21814185	21823673	+	10.0345	5.53186	2.81	0	0	1.91353	0	1.69655	1.78805	BGLB024739
BgiM18249-RA	-2.03613	-1.49066	interferon-induced helicase C domain-containing protein 1 isoform X1	mRNA	BgChr_7	29857624	29858184	-	90.0208	53.8136	31.6455	18.3562	19.1148	17.1655	15.1477	25.3075	21.9274
BgiM01168-RA	-3.8048	-1.71139	kelch 12-like protein	mRNA	BgChr_1	27286348	27299021	-	25.7074	22.4409	11.8743	0	0	4.84779	0.081195	7.83469	9.80679	BGLB035264
BgiM19089-RA	-3.27335	-1.65384	kelch repeat and BTB domain-containing protein 3	mRNA	BgChr_8	2360363	2362237	-	24.7082	15.4394	8.73879	0	0	5.98879	0.054337	9.03214	6.74294	BGLB023288
BgiM11775-RA	-4.18344	-1.8206	kelch-like protein 10	mRNA	BgChr_4	50620310	50640983	+	19.6278	10.3562	10.6014	0	0.064501	2.16345	0	5.016	6.30687	BGLB010281
BgiM32776-RA	-2.93445	-1.36023	kelch-like protein 28	mRNA	BgChr_15	30159745	30161076	-	16.9893	17.3302	11.8687	0	0.257799	6.54227	0.488119	9.05591	7.89456
BgiM01445-RA	-3.86279	-1.82127	kelch-like protein 31	mRNA	BgChr_1	34364316	34379362	+	27.9079	16.2791	8.46733	0	0	3.6022	0	5.47988	8.06907	BGLB028999
BgiM32793-RA	-4.9407	-2.45193	kelch-like protein 40	mRNA	BgChr_15	30355026	30356467	+	15.528	11.8105	4.13111	0	0	0.95932	0	2.35226	2.39899
BgiM32794-RA	-3.14008	-1.83866	kelch-like protein 40	mRNA	BgChr_15	30359504	30362385	-	15.085	12.7063	4.72111	0	0.093057	4.37213	0	4.27534	4.80128	BGLB028719
BgiM01446-RA	-3.56236	-2.60795	kelch-like protein 40b	mRNA	BgChr_1	34381787	34384163	+	27.3521	11.6183	7.49344	0	0	5.96213	0	5.38088	0
BgiM26939-RA	-3.5399	-1.89502	kelch-like protein 8	mRNA	BgChr_12	6642096	6647749	-	76.4041	42.2143	25.9793	0	0	14.56	0	20.3059	18.0348	BGLB016886
BgiM19092-RA	-3.25227	-1.50189	kelch-like protein 8	mRNA	BgChr_8	2379800	2381641	+	39.7728	36.2076	19.7639	0	0.127589	10.8318	0.08515	15.3735	17.8269
BgiM19102-RA	-3.04505	-1.4748	kelch-like protein 8	mRNA	BgChr_8	2464320	2465957	-	57.4183	43.5806	25.5476	0.208976	0	17.1045	0.332277	21.3261	21.191	BGLB036100
BgiM24841-RA	-3.66054	-1.88161	keratin-associated protein 10-4	mRNA	BgChr_10	41062105	41063652	+	27.7996	21.6177	9.64868	0.237538	0	4.40387	0.192252	6.33823	8.83438
BgiM24415-RA	-3.96181	-2.21731	kinesin-like protein CIN8	mRNA	BgChr_10	31146413	31150490	-	32.7209	28.9697	7.17533	0.800216	0	3.20797	0.525915	6.99803	6.15984	BGLB014259
BgiM35725-RA	-3.67246	-1.89644	L-selectin	mRNA	BgChr_18	5203228	5223321	+	31.5512	24.8382	13.5565	0	0	6.38087	0	8.10068	10.703	BGLB021452
BgiM35726-RA	-2.93721	-1.43177	L-selectin	mRNA	BgChr_18	5232334	5249716	+	11.8712	12.1668	6.02221	0	0	4.31587	0	5.45128	6.00605	BGLB034583
BgiM30910-RA	-4.16478	-1.65196	laminin subunit alpha-like isoform X3	mRNA	BgChr_14	22351770	22417050	-	7.78146	6.28085	2.03823	0	0	0.958552	0	2.84708	2.13273	BGLB026527
BgiM30890-RA	-3.24168	-1.8779	laminin subunit alpha-like isoform X3	mRNA	BgChr_14	21721149	21747606	+	14.8904	12.2019	5.72522	0	0	3.75476	0	4.17776	4.57748	BGLB022317
BgiM30892-RA	-2.60996	-2.04847	laminin subunit alpha-like isoform X3	mRNA	BgChr_14	21837457	21878979	+	3.98768	2.78916	1.13886	0	0	1.5109	0	0.990813	0.901647	BGLB023415
BgiM30915-RA	-2.47837	-3.19958	laminin subunit alpha-like isoform X3	mRNA	BgChr_14	22579391	22582667	+	3.68685	4.87569	0	0	0	0	0	0	0	BGLB026527
BgiM06131-RA	-2.89804	-1.97868	latrophilin-3	mRNA	BgChr_2	52054916	52060675	+	17.8871	10.8924	7.02032	1.94375	2.0165	1.86758	3.62321	2.73734	3.87458	BGLB033235
lncRNA1279	-1.27817	-1.02392	lncRNA1279	lncRNA	BgChr_3	50136407	50136617	+
lncRNA1412	-3.29276	-1.69538	lncRNA1412	lncRNA	BgChr_4	54271945	54272311	+
lncRNA529	-6.02973	-2.56721	lncRNA529	lncRNA	BgChr_12	39312144	39312348	-
lncRNA533	-1.79003	-2.60045	lncRNA533	lncRNA	BgChr_13	1637766	1638027	-
lncRNA687	-5.86904	-1.94457	lncRNA687	lncRNA	BgChr_14	19563436	19563654	+
lncRNA877	-2.20394	-1.59499	lncRNA877	lncRNA	BgChr_16	28572039	28572332	-
BgiM35656-RA	-4.02556	-1.70655	lysophosphatidic acid phosphatase type 6	mRNA	BgChr_18	3492350	3510943	-	24.0906	19.5531	11.3862	0	0	3.76043	0	6.69031	9.50873	BGLB017668
BgiM04340-RA	-3.50905	-1.85659	lysosomal alpha-mannosidase	mRNA	BgChr_2	10482054	10526509	-	27.4332	19.6637	10.6505	0	0	5.71044	0.101005	7.81997	8.26715	BGLB038997
BgiM22410-RA	-2.41108	-1.46511	M protein serotype 24-like isoform X2	mRNA	BgChr_9	29351694	29362193	+	47.2561	38.816	17.6949	5.00329	4.70443	13.1767	6.23669	16.3626	14.0393	BGLB024246
BgiM27965-RA	-3.189	-1.42292	marginal zone B- and B1-cell-specific protein	mRNA	BgChr_12	31480743	31485578	-	54.7617	35.9897	25.3295	3.60106	3.85191	7.07581	7.6571	16.0777	19.9377	BGLB000187
BgiM04124-RA	-2.57248	-1.34627	marginal zone B- and B1-cell-specific protein	mRNA	BgChr_2	5539103	5542732	+	164.965	126.076	76.3205	14.0047	19.543	38.7696	16.5847	62.5508	64.8075	BGLB019510
BgiM12392-RA	-3.90031	-1.79659	mesocentin	mRNA	BgChr_5	7347931	7363886	-	42.188	45.5799	18.7373	0	0	7.76708	0	13.888	16.4609	BGLB021150
BgiM09716-RA	-3.25906	-1.59194	metabotropic glutamate receptor 1	mRNA	BgChr_4	2153163	2156009	-	3.78799	5.0043	1.86289	0	0	1.20697	0.161815	1.46162	1.92322	BGLB026279
BgiM09708-RA	-2.81824	-2.06434	metabotropic glutamate receptor 3	mRNA	BgChr_4	2065798	2067333	-	3.62697	2.30601	1.39965	0	0	1.00016	0	1.39192	0.374463	BGLB027818
BgiM33584-RA	-3.42939	-2.07344	metalloendopeptidase PEX	mRNA	BgChr_16	16020137	16042145	-	29.3192	17.8759	7.86808	0	0.442	5.03521	0	5.19858	6.82579	BGLB019876
BgiM07827-RA	-1.88782	-1.14567	mis18-binding protein 1-like isoform X1	mRNA	BgChr_3	19366438	19387528	-	34.6152	27.4646	16.146	6.689	7.37598	11.8019	6.93723	15.4048	12.9993	BGLB035936
BgiM28447-RA	-1.61231	-1.11363	mitogen-activated protein kinase binding protein 1	mRNA	BgChr_13	1158502	1162411	-	22.1497	16.2186	11.0075	5.49354	5.83182	8.04334	6.58453	7.31379	8.57656	BGLB039655
BgiM06837-RA	-2.5569	-1.66958	monocyte to macrophage differentiation factor 2	mRNA	BgChr_2	65748946	65753788	+	45.025	35.308	12.2455	6.45179	5.28865	6.63113	5.27619	10.6072	12.61	BGLB038000
BgiM13373-RA	-2.67061	-2.034	multiple epidermal growth factor-like domains 10	mRNA	BgChr_5	27591964	27631542	+	12.0331	8.28433	3.8089	0	0	4.00942	0	2.8504	2.22383	BGLB023499
BgiM01805-RA	-3.76573	-1.903	multiple epidermal growth factor-like domains 11	mRNA	BgChr_1	43551617	43554661	+	30.9563	21.6775	8.87412	0	0	5.11943	0	6.79737	9.54858	BGLB025867
BgiM36267-RA	-3.61425	-1.76275	multiple epidermal growth factor-like domains protein 10	mRNA	BgChr_18	18819304	18840066	+	3.49628	3.12956	1.56407	0	0	0.510561	0	0.97759	1.17961	BGLB036499
BgiM05892-RA	-3.44481	-1.7672	multiple epidermal growth factor-like domains protein 10	mRNA	BgChr_2	46850458	46893551	+	14.2044	8.26753	6.12914	0	0	2.80445	0	4.56097	2.75751	BGLB036249
BgiM24359-RA	-2.83287	-1.73639	multiple epidermal growth factor-like domains protein 10	mRNA	BgChr_10	29627815	29709595	+	0	1.69937	1.83422	0	0	0.51038	0	0.774567	0.590759
BgiM33707-RA	-4.60354	-2.26954	multiple epidermal growth factor-like domains protein 10 isoform X7	mRNA	BgChr_16	19572282	19572437	+	41.7916	30.8628	8.47679	0	0	2.93233	0	8.32831	12.2756
BgiM12058-RA	-2.31488	-1.18534	multiple epidermal growth factor-like domains protein 11	mRNA	BgChr_5	930523	955548	-	7.11876	5.1779	5.05335	1.18777	1.02426	2.00896	0.6622	3.40336	3.58954
BgiM33712-RA	-3.87975	-1.91282	multiple epidermal growth factor-like domains protein 6	mRNA	BgChr_16	19620948	19629731	+	37.6936	24.2459	17.1479	0	0	5.02157	0	8.91451	11.2801	BGLB017120
BgiM30894-RA	-3.51735	-1.77433	multiple epidermal growth factor-like domains protein 6	mRNA	BgChr_14	22059860	22066174	+	16.5934	8.193	4.96402	0	0	2.95288	0	5.77666	2.55035	BGLB037594
BgiM33718-RA	-2.32931	-1.68666	multiple epidermal growth factor-like domains protein 6	mRNA	BgChr_16	19801334	19823014	+	7.66869	4.87939	3.89413	0	0	2.58602	0	2.80641	1.48992	BGLB019007
BgiM00691-RA	-1.42206	-1.01168	myosin-3	mRNA	BgChr_1	16372308	16379278	-	60.3325	47.2043	34.7146	14.9179	14.3087	30.9483	17.2465	29.2073	27.3886	BGLB031821
BgiM22480-RA	-4.17712	-1.85996	myotubularin-related protein	mRNA	BgChr_9	31212859	31219668	+	36.715	24.9173	9.47791	0	0	3.66767	0.394974	9.41158	8.56954	BGLB022699
BgiM22881-RA	-5.97145	-1.92004	NA	mRNA	BgChr_9	41039478	41045247	-	36.5707	21.9429	10.4846	0	0	1.08652	0	8.47716	9.1226	BGLB037685
BgiM34108-RA	-5.53579	-1.79443	NA	mRNA	BgChr_16	29516145	29516530	-	0	0	0	0	0	0	0	0	0
BgiM31974-RA	-5.35957	-1.87321	NA	mRNA	BgChr_15	11908052	11908804	+	33.0438	28.155	12.088	0	0	2.01317	0	8.74183	11.233
BgiM17722-RA	-5.34593	-2.08517	NA	mRNA	BgChr_7	19095321	19100269	+	37.9702	25.5251	9.93937	0	0	2.02055	0	6.7021	9.61885	BGLB038601
BgiM21182-RA	-5.28197	-2.71952	NA	mRNA	BgChr_8	46708748	46715101	+	28.9238	26.8647	8.94688	0	0.036885	5.95962	0.044622	7.67406	11.7379	BGLB038474
BgiM36239-RA	-4.98196	-1.52847	NA	mRNA	BgChr_18	18456447	18456648	-	11.0033	12.648	8.36925	0	0	0.163553	0	3.95633	5.48041
BgiM08811-RA	-4.62539	-2.32161	NA	mRNA	BgChr_3	39472347	39477980	-	10.0027	6.54563	2.17848	0	0	0.806296	0	1.37034	2.12347
BgiM27309-RA	-4.44659	-1.88006	NA	mRNA	BgChr_12	15808079	15834813	-	18.7022	12.8488	6.12142	0	0	1.88591	0	4.42924	5.46349	BGLB019994
BgiM36240-RA	-4.4317	-2.01377	NA	mRNA	BgChr_18	18462621	18464978	-	11.0936	9.5129	6.91309	0	0	1.49687	0	6.11889	3.01139
BgiM26957-RA	-4.34249	-1.88945	NA	mRNA	BgChr_12	6920031	6922923	+	24.0246	14.9255	10.8577	0	0	3.02125	0	5.40212	7.26269
BgiM36305-RA	-4.31756	-2.16675	NA	mRNA	BgChr_18	19733459	19733739	+	74.666	72.6974	23.0368	0	0	10.6176	0	17.5288	17.7525
BgiM07942-RA	-4.30126	-1.64187	NA	mRNA	BgChr_3	20520933	20543942	-	10.2962	9.87963	3.75921	0	0	1.16959	0	4.08242	2.17376	BGLB026564
BgiM17916-RA	-4.26855	-2.01924	NA	mRNA	BgChr_7	23310117	23316572	-	22.5411	12.7382	6.61035	0	0	2.38587	0.100501	4.27763	5.50355
BgiM36456-RA	-4.26651	-1.79539	NA	mRNA	BgChr_18	22557022	22584406	+	3.4636	3.67133	1.10257	0	0	0.385358	0	0.81324	1.33693	BGLB017375
BgiM36306-RA	-4.21162	-1.87785	NA	mRNA	BgChr_18	19739112	19744872	+	57.2509	47.7171	18.1633	0	0	6.14244	0	14.4453	16.9231	BGLB021887
BgiM34107-RA	-4.19425	-2.48229	NA	mRNA	BgChr_16	29508413	29516094	-	2.22993	2.43574	0.795257	0	0	0.270931	0	0.503964	0.574008
BgiM20631-RA	-4.15432	-1.95524	NA	mRNA	BgChr_8	35760106	35780856	-	16.399	10.8858	5.87686	0.056985	0.076909	2.00305	0	3.10409	5.24368	BGLB025498
BgiM19451-RA	-4.12585	-1.40957	NA	mRNA	BgChr_8	9266974	9271844	+	13.0497	15.3702	6.40074	0	0	0	0	5.64335	7.10715
BgiM33261-RA	-4.11447	-1.76786	NA	mRNA	BgChr_16	7262186	7263776	-	15.8377	16.9573	9.87033	0	0	2.54847	0	4.60453	7.72207
BgiM34454-RA	-4.11052	-2.05215	NA	mRNA	BgChr_17	5768533	5769099	-	58.7104	43.1763	10.4148	0.525887	0.246396	7.54787	1.72359	12.0724	11.2039
BgiM14954-RA	-4.10798	-2.19513	NA	mRNA	BgChr_6	10503176	10513369	-	21.1516	18.2025	7.75562	0	0	2.57986	0	3.32634	7.38778
BgiM08475-RA	-4.08356	-2.15542	NA	mRNA	BgChr_3	32052883	32055726	-	28.1945	16.624	8.21288	0	0	3.53859	0	5.26124	6.21143	BGLB021088
BgiM23570-RA	-4.03228	-1.73569	NA	mRNA	BgChr_10	10843219	10884644	+	14.4403	12.2507	4.89456	0	0	2.18732	0	4.36344	4.85101	BGLB010767
BgiM36423-RA	-4.00662	-1.83852	NA	mRNA	BgChr_18	21844374	21846221	+	9.7124	6.64319	1.64695	0	0	0	0	3.2519	1.83802
BgiM00720-RA	-4.00039	-1.76922	NA	mRNA	BgChr_1	17132830	17137811	+	12.4544	9.00069	4.50345	0	0	1.72045	0	3.51232	3.75124
BgiM13890-RA	-3.98848	-1.92001	NA	mRNA	BgChr_5	38772937	38779417	-	98.3817	73.3905	40.506	0	0.08719	15.453	0.111246	22.4325	31.205	BGLB034130
BgiM05076-RA	-3.98253	-1.47108	NA	mRNA	BgChr_2	28141909	28147385	+	13.6005	14.7997	5.67722	0	0	1.40759	0	6.59585	4.75952	BGLB022397
BgiM00594-RA	-3.98065	-1.51378	NA	mRNA	BgChr_1	14155430	14156638	+	25.9903	24.3637	13.592	0	0	4.63182	0.442421	8.87593	11.9552	BGLB021482
BgiM29867-RA	-3.96507	-1.90729	NA	mRNA	BgChr_13	34511908	34513659	+	27.8764	33.9065	11.8562	0	0	5.39458	0.35427	9.13393	9.5538
BgiM27519-RA	-3.95835	-1.60912	NA	mRNA	BgChr_12	21357682	21365889	+	22.3761	24.4222	11.3541	0	0	4.0746	0	8.24716	10.1851
BgiM18247-RA	-3.90167	-2.27319	NA	mRNA	BgChr_7	29813133	29813331	-	27.305	30.9876	7.61006	0	0	5.06675	0	4.6718	7.73927
BgiM29564-RA	-3.88617	-2.20285	NA	mRNA	BgChr_13	27946850	27971466	-	48.52	28.0699	9.68595	0	0	6.39121	0.406957	10.6226	8.0691	BGLB032223
BgiM01992-RA	-3.8835	-1.80692	NA	mRNA	BgChr_1	46916562	46934172	+	11.1362	7.28258	3.85255	0	0	1.64408	0	3.70271	2.31919	BGLB022129
BgiM14268-RA	-3.86203	-2.07245	NA	mRNA	BgChr_5	47451823	47456293	-	32.3131	19.1331	6.82131	0.406775	0.502077	3.69721	0.215353	6.63112	6.65398	BGLB017916
BgiM30701-RA	-3.83888	-1.87716	NA	mRNA	BgChr_14	17482245	17482423	-	40.195	21.1413	13.9457	0	0	4.35864	0	9.60932	8.64936
BgiM24404-RA	-3.82807	-1.90332	NA	mRNA	BgChr_10	30964818	30968723	-	30.3324	21.2431	7.8137	0	0.69313	4.46866	0	8.73365	7.52817	BGLB027455
BgiM20942-RA	-3.80679	-1.72083	NA	mRNA	BgChr_8	42331107	42332988	-	3.68126	3.33179	1.4851	0	0	0.586311	0	1.08841	1.28337	BGLB037491
BgiM16370-RA	-3.8	-1.6034	NA	mRNA	BgChr_6	44079225	44088460	+	36.7364	25.9698	12.5132	0	0	5.4465	0	10.2707	13.0049	BGLB033535
BgiM26954-RA	-3.76442	-1.79577	NA	mRNA	BgChr_12	6895313	6898076	+	4.3887	4.37397	1.97035	0	0	0.537251	0	1.06849	2.34898	BGLB021497
BgiM30673-RA	-3.76139	-2.03974	NA	mRNA	BgChr_14	16128707	16130599	-	26.1616	17.2092	6.15136	0	0	3.5942	0	6.33782	5.85398	BGLB022621
BgiM26033-RA	-3.75069	-1.7738	NA	mRNA	BgChr_11	28900742	28902742	+	10.0598	7.49082	2.32952	0	0	1.2153	0	2.57771	3.11631
BgiM34105-RA	-3.7496	-1.61752	NA	mRNA	BgChr_16	29476412	29479957	-	25.0754	35.5105	15.8052	0	0	6.4823	0	11.0876	12.8119	BGLB026893
BgiM30230-RA	-3.73466	-2.22035	NA	mRNA	BgChr_14	5930754	5930914	+	29.981	21.1095	4.5863	0	0	3.39373	0	4.58586	8.16214
BgiM26257-RA	-3.71922	-1.9872	NA	mRNA	BgChr_11	35351601	35355784	+	44.5301	29.301	16.444	0	0	6.99453	0	9.26589	11.8516	BGLB036331
BgiM29585-RA	-3.71532	-1.9525	NA	mRNA	BgChr_13	28398298	28405834	-	51.1252	35.4757	15.3221	0	0.045488	8.59823	0.099248	11.267	14.1632	BGLB031883
BgiM36378-RA	-3.71029	-3.36995	NA	mRNA	BgChr_18	21048821	21048985	+	8.97077	8.3201	2.74746	0	0	0.777808	0	3.36824	0
BgiM32945-RA	-3.70863	-1.75858	NA	mRNA	BgChr_15	33688902	33689083	+	57.7546	58.2169	26.877	0	2.40328	8.60849	0.500871	21.3512	19.0139
BgiM36334-RA	-3.70861	-1.55121	NA	mRNA	BgChr_18	20294241	20297393	-	24.7843	17.0972	8.83755	0	0	3.64563	0	7.71597	9.63458	BGLB037585
BgiM36302-RA	-3.66736	-2.14377	NA	mRNA	BgChr_18	19663836	19672716	+	42.3686	32.633	14.3709	0.483588	0.675143	6.72647	0.567699	8.52638	10.4198	BGLB032682
BgiM11839-RA	-3.64507	-1.89825	NA	mRNA	BgChr_4	51941669	51951806	+	28.2593	20.5198	8.41231	0	0	4.73907	0.40751	8.44784	5.64039	BGLB013650
BgiM09674-RA	-3.64073	-1.70822	NA	mRNA	BgChr_4	1324623	1338642	+	16.602	17.0656	6.66046	0	0	3.40756	0	6.75079	5.4869	BGLB024187
BgiM21051-RA	-3.64048	-2.33199	NA	mRNA	BgChr_8	44349972	44350261	-	16.562	12.6604	3.67252	0	0.459233	2.49316	0	3.10975	5.01674
BgiM35733-RA	-3.63471	-1.86572	NA	mRNA	BgChr_18	5400798	5417530	+	10.7661	6.23257	3.00602	0	0	1.69362	0	2.17671	2.67923	BGLB028254
BgiM31436-RA	-3.62841	-6.46612	NA	mRNA	BgChr_14	33698001	33719133	+	1603.8	12.2267	106.089	40.8308	47.8315	54.7395	18.4167	0	0
BgiM36418-RA	-3.58874	-2.40697	NA	mRNA	BgChr_18	21808553	21808711	+	20.7074	12.0579	5.91393	0	0	2.62127	0	4.79572	0.434095
BgiM23816-RA	-3.58498	-1.55848	NA	mRNA	BgChr_10	16815736	16815961	+	31.3342	36.1384	14.1989	0	0	7.43852	0	12.9509	15.9947
BgiM25833-RA	-3.58011	-1.70606	NA	mRNA	BgChr_11	23122722	23133705	-	9.73517	7.5443	4.20208	0	0	1.82742	0	3.75969	3.02202	BGLB038376
BgiM31747-RA	-3.56253	-1.64965	NA	mRNA	BgChr_15	5058252	5103230	+	14.1676	11.0034	5.7359	0.011189	0.05611	2.92659	0.114022	4.19681	5.34236	BGLB038204
BgiM06154-RA	-3.54268	-1.64363	NA	mRNA	BgChr_2	52562714	52575451	+	63.0303	49.7732	25.1277	0	0	13.3697	0.346222	20.8953	20.7205	BGLB030029
BgiM01657-RA	-3.51266	-1.66572	NA	mRNA	BgChr_1	39033361	39035007	-	34.1108	29.8611	12.7687	0	0.04598	7.62174	0	10.0491	13.3626
BgiM30786-RA	-3.50926	-2.05549	NA	mRNA	BgChr_14	19569398	19569614	+	32.6154	20.1436	9.35982	0	0	4.12238	0	10.7715	8.85604
BgiM26264-RA	-3.48839	-1.80264	NA	mRNA	BgChr_11	35426539	35430333	+	61.752	42.1136	15.5815	0	0	10.6664	0	16.3089	20.0189
BgiM31000-RA	-3.47366	-2.31265	NA	mRNA	BgChr_14	24973993	24980546	+	36.0818	25.3981	9.90274	0	0	7.27779	0	6.20086	8.08484
BgiM01085-RA	-3.46641	-1.77055	NA	mRNA	BgChr_1	25515474	25515684	-	26.9932	39.341	19.9837	0	0	9.03927	1.06102	18.8545	11.8851
BgiM16243-RA	-3.46156	-1.76146	NA	mRNA	BgChr_6	40840721	40848136	-	33.7765	24.7246	12.3045	0.336624	0.283281	6.81344	0.471621	8.74828	11.1889	BGLB019894
BgiM06576-RA	-3.44429	-1.73354	NA	mRNA	BgChr_2	60426020	60433438	-	30.2255	28.5751	10.8315	0	0	7.80507	0	9.56492	11.2683	BGLB029190
BgiM35728-RA	-3.44336	-1.88476	NA	mRNA	BgChr_18	5316385	5317486	-	16.1083	13.133	5.03465	0	0	1.7895	0	2.12093	5.44619
BgiM28989-RA	-3.44192	-1.79657	NA	mRNA	BgChr_13	13611719	13612445	-	87.2391	73.0876	25.3561	0	0.660892	18.6013	0	25.2996	25.4923
BgiM11959-RA	-3.42525	-1.90616	NA	mRNA	BgChr_4	54264869	54267999	+	113.407	89.1331	27.5046	0	0	24.1121	0	29.852	30.2413
BgiM36442-RA	-3.39794	-1.92035	NA	mRNA	BgChr_18	22289763	22300057	+	6.64391	5.28813	2.80954	0	0	1.45479	0	2.3598	0.691142	BGLB017806
BgiM13204-RA	-3.39546	-2.22831	NA	mRNA	BgChr_5	24494158	24498068	+	24.1368	17.1754	6.94398	0	0	4.8184	0	3.84026	5.76311	BGLB023923
BgiM01063-RA	-3.39031	-1.75929	NA	mRNA	BgChr_1	25105443	25114718	+	39.4245	30.0315	16.4451	0.073455	0	9.36089	0	11.1907	13.6091	BGLB010617
BgiM33702-RA	-3.37753	-2.00353	NA	mRNA	BgChr_16	19362502	19364904	-	13.7174	17.0811	9.41215	0	0	2.92833	0	2.28623	6.17621
BgiM25687-RA	-3.35853	-1.60526	NA	mRNA	BgChr_11	19093974	19095944	+	8.1279	5.91537	3.50324	0	0.092741	1.88958	0	1.5512	3.78403
BgiM09105-RA	-3.31414	-1.7584	NA	mRNA	BgChr_3	45582915	45583132	+	10.811	20.1438	10.8969	0	0	2.80948	0	4.17045	2.91157
BgiM06196-RA	-3.31246	-1.70313	NA	mRNA	BgChr_2	53371922	53375764	-	114.712	131.585	62.7361	0	0	34.098	0	38.9019	55.6673
BgiM12117-RA	-3.29497	-2.89079	NA	mRNA	BgChr_5	2154324	2161696	-	1.98527	0.512402	0.1478	0	0.070828	0.152372	0.099514	0.05024	0.160355	BGLB025250
BgiM20010-RA	-3.29183	-1.63141	NA	mRNA	BgChr_8	22934528	22951635	+	33.7267	20.5048	17.379	0	0	8.83827	0.433616	9.03908	11.7123
BgiM34129-RA	-3.29164	-1.66202	NA	mRNA	BgChr_16	29980944	29992512	+	14.2861	16.2743	6.67925	0	0	4.22563	0	3.90461	7.14424	BGLB025563
BgiM02517-RA	-3.28988	-1.46075	NA	mRNA	BgChr_1	59908289	59912117	-	52.7932	47.8417	30.1752	0	0.608164	15.7932	0.519763	24.3716	22.303	BGLB020642
BgiM36280-RA	-3.27994	-2.17345	NA	mRNA	BgChr_18	19104940	19105157	+	13.0156	7.06373	4.13176	0	0	2.68708	0	0.289241	5.96593
BgiM09104-RA	-3.27862	-1.81805	NA	mRNA	BgChr_3	45564042	45564199	+	7.71084	14.3989	8.59502	0	0	2.22771	0	5.26228	2.13281
BgiM31491-RA	-3.25757	-1.84369	NA	mRNA	BgChr_14	34969471	34989188	+	29.0894	22.3262	9.4748	0	0	8.13961	0	8.78719	7.97316
BgiM19452-RA	-3.23723	-1.54777	NA	mRNA	BgChr_8	9276368	9281239	+	10.0025	11.9026	6.06547	0	0	3.57458	0	4.54974	4.83242
BgiM08110-RA	-3.20966	-1.47204	NA	mRNA	BgChr_3	22868191	22868351	+	101.904	89.938	41.7194	0	0	29.5018	0.574528	35.1295	32.1358
BgiM30784-RA	-3.1952	-1.72054	NA	mRNA	BgChr_14	19506964	19507216	+	44.6267	49.4847	14.3267	0	0	14.1457	0	13.4177	19.8162
BgiM35127-RA	-3.18098	-1.65076	NA	mRNA	BgChr_17	21511217	21511434	+	120.817	125.333	59.0069	0	1.02417	37.928	0	40.2583	53.3519
BgiM30700-RA	-3.17784	-1.72131	NA	mRNA	BgChr_14	17472364	17472541	-	27.5931	17.9905	17.0491	0	0	7.10295	1.18241	8.4523	8.99447
BgiM25832-RA	-3.1643	-1.26329	NA	mRNA	BgChr_11	23096227	23105280	-	18.9858	22.638	15.1488	0	0	7.74638	0	12.6368	9.8896
BgiM23819-RA	-3.15112	-1.97894	NA	mRNA	BgChr_10	16843248	16844633	+	24.9412	22.3969	12.1009	0	0	7.74226	0	5.11196	10.0769
BgiM09119-RA	-3.13103	-2.07317	NA	mRNA	BgChr_3	45779280	45802584	+	26.5958	16.434	7.40196	0	0.254764	6.17213	0	5.10254	6.05858	BGLB030425
BgiM00089-RA	-3.12109	-1.61057	NA	mRNA	BgChr_1	2287035	2293166	+	125.58	102.98	55.0628	0	0	36.5287	0.393706	43.0634	40.4177	BGLB024270
BgiM25302-RA	-3.10907	-1.67216	NA	mRNA	BgChr_11	7731853	7734693	+	36.5012	30.1129	13.3035	0	0	10.3363	0.207198	10.5397	14.1722	BGLB038268
BgiM20348-RA	-3.09556	-2.05051	NA	mRNA	BgChr_8	30027922	30048297	-	19.2234	14.0705	4.02736	0	0.499423	4.5526	0.171388	3.73996	5.64002	BGLB004963
BgiM22286-RA	-3.09079	-2.38186	NA	mRNA	BgChr_9	25722889	25723039	+	18.0083	10.9264	8.80992	0	0	6.58059	0	4.13695	2.87699
BgiM17655-RA	-3.08026	-2.12907	NA	mRNA	BgChr_7	17636085	17638317	+	15.3508	11.6856	4.25697	0	0	3.69151	0.079926	4.02361	5.02097
BgiM30218-RA	-3.06734	-1.85371	NA	mRNA	BgChr_14	5742644	5758113	+	15.2302	12.2454	3.77406	0	0	4.03835	0	3.34277	3.95906	BGLB039626
BgiM26960-RA	-3.06459	-1.51561	NA	mRNA	BgChr_12	6940970	6948316	-	28.9174	35.1734	16.4444	0	0	11.3469	0	14.3899	14.0819	BGLB022015
BgiM36402-RA	-3.05713	-1.46965	NA	mRNA	BgChr_18	21462864	21497878	-	8.55283	5.13658	3.64676	0.019439	0	2.09108	0	3.47866	2.21975	BGLB029354
BgiM07123-RA	-3.0292	-1.67316	NA	mRNA	BgChr_3	5099818	5101572	-	116.218	102.526	43.8779	0	0	38.3643	1.60868	43.2407	39.9708
BgiM36417-RA	-3.02255	-2.40438	NA	mRNA	BgChr_18	21779876	21780056	+	11.5036	4.29231	7.28409	0	0	0.926682	0	1.93627	1.00193
BgiM26260-RA	-3.01875	-1.45902	NA	mRNA	BgChr_11	35374517	35380278	+	120.923	115.766	71.1552	0	0	43.3379	0.798824	48.9205	56.3468	BGLB026313
BgiM22287-RA	-3.01506	-1.31978	NA	mRNA	BgChr_9	25728911	25736594	+	15.8036	14.82	13.2462	0	0.489925	5.77559	0	9.74833	7.09947	BGLB038838
BgiM08712-RA	-3.00995	-1.94816	NA	mRNA	BgChr_3	37145131	37147985	-	12.3403	8.80165	2.37806	0	0	2.90943	0.035691	2.81721	3.84387
BgiM13205-RA	-3.00792	-1.58992	NA	mRNA	BgChr_5	24512024	24524306	+	6.55493	5.60894	2.66332	0	0	2.28529	0	3.21155	2.00001	BGLB036142
BgiM30566-RA	-2.99027	-1.73235	NA	mRNA	BgChr_14	13607440	13613263	-	38.9447	31.8741	14.6328	0	0	11.6123	0.715521	10.418	13.8699	BGLB022128
BgiM18084-RA	-2.98657	-2.37281	NA	mRNA	BgChr_7	27366505	27366700	+	40.9083	20.8207	7.80734	0	0	11.1833	0	5.66353	6.63212
BgiM24398-RA	-2.9411	-1.66887	NA	mRNA	BgChr_10	30873285	30879926	-	22.0673	24.6439	8.24638	0.380876	0	8.39931	0.444147	9.34634	5.17008	BGLB040312
BgiM15816-RA	-2.93342	-1.31522	NA	mRNA	BgChr_6	31355853	31361565	-	10.5875	12.5641	8.83493	0	0	4.90969	0.534475	5.72816	6.50877	BGLB030520
BgiM23817-RA	-2.92649	-1.68748	NA	mRNA	BgChr_10	16821215	16821453	+	38.8428	28.4986	14.3542	0	0	11.9146	0	9.46707	14.785
BgiM17681-RA	-2.89208	-1.57503	NA	mRNA	BgChr_7	18141397	18163396	-	20.1866	12.0924	7.81586	0.782171	1.33248	3.97873	1.08366	5.49791	6.59996	BGLB027084
BgiM18861-RA	-2.88952	-1.69782	NA	mRNA	BgChr_7	46349425	46351078	-	45.7466	31.6902	12.3683	1.94755	2.28207	8.68481	3.89347	11.8203	10.9651
BgiM00188-RA	-2.84684	-1.59793	NA	mRNA	BgChr_1	5136088	5138771	+	30.0359	18.2297	13.5187	0	0	9.77238	0.200987	9.2284	10.2664	BGLB037793
BgiM13196-RA	-2.80229	-1.65673	NA	mRNA	BgChr_5	24340118	24355397	+	81.2178	58.2989	28.4367	0	0	26.1594	0	30.7341	21.1401
BgiM36327-RA	-2.78016	-2.16847	NA	mRNA	BgChr_18	20181151	20183459	+	16.4353	9.40183	3.84215	0	0	5.28083	0	2.35725	2.69943
BgiM34185-RA	-2.7698	-2.06447	NA	mRNA	BgChr_16	31401284	31402260	+	5.08426	3.61378	0.68976	0.64318	0.783764	1.09986	1.06979	0.833453	0.84998
BgiM06444-RA	-2.76699	-1.41001	NA	mRNA	BgChr_2	57894932	57912680	-	18.5441	19.8409	8.17333	0	0.993724	6.03526	0.941657	7.03822	9.12884	BGLB032097
BgiM35663-RA	-2.76255	-2.06101	NA	mRNA	BgChr_18	3585002	3607951	-	8.91808	6.22698	3.70976	0	0	3.14611	0	1.83833	2.80149	BGLB039765
BgiM24253-RA	-2.74466	-1.4696	NA	mRNA	BgChr_10	26779203	26800876	-	13.4271	15.2563	7.07933	0	0	5.43805	0	6.35668	5.14719	BGLB025082
BgiM29632-RA	-2.7404	-2.14324	NA	mRNA	BgChr_13	29321102	29321306	+	10.7644	15.4852	5.61051	0	0	3.9422	0	5.40058	4.09307
BgiM36221-RA	-2.70538	-2.07495	NA	mRNA	BgChr_18	18181923	18182118	-	25.5234	27.7467	10.7061	0	0	11.5269	0.73184	7.11495	7.83011
BgiM34128-RA	-2.70277	-1.71833	NA	mRNA	BgChr_16	29966714	29974481	+	20.871	17.5886	8.13229	0	0	7.2711	0	0	8.16188
BgiM28537-RA	-2.69737	-1.63767	NA	mRNA	BgChr_13	2969433	2979487	-	28.1316	30.1899	11.4808	1.0872	1.3187	10.2225	0.902633	10.281	11.0516	BGLB031573
BgiM36228-RA	-2.6794	-1.6185	NA	mRNA	BgChr_18	18343666	18363308	-	32.572	29.8084	15.0379	0	0	13.3302	0.383779	9.43839	14.3986	BGLB033382
BgiM27520-RA	-2.67709	-1.60102	NA	mRNA	BgChr_12	21365995	21367785	+	15.0533	14.4838	9.07424	0	0	6.49019	0.584243	5.56497	7.08058
BgiM36233-RA	-2.64459	-1.63466	NA	mRNA	BgChr_18	18396269	18402125	+	10.2683	14.453	5.37029	0	0	5.69606	0	4.52346	3.88679	BGLB025183
BgiM31818-RA	-2.63852	-2.28308	NA	mRNA	BgChr_15	7295050	7295521	+	18.8806	16.5088	3.45018	0	0	5.1242	0	3.67494	2.29794
BgiM32452-RA	-2.6192	-1.88031	NA	mRNA	BgChr_15	23314742	23323622	+	28.6066	30.107	14.2187	0	0	12.2199	0	8.76382	9.33869	BGLB028139
BgiM27984-RA	-2.60075	-1.78612	NA	mRNA	BgChr_12	31812453	31819005	+	46.4879	33.3332	16.8022	1.54597	1.92989	15.0037	3.12033	10.206	12.1235	BGLB019943
BgiM36443-RA	-2.59969	-2.12106	NA	mRNA	BgChr_18	22303892	22304612	+	9.55031	4.22947	3.39895	0	0	2.67721	0	2.41169	0.923514
BgiM13209-RA	-2.57359	-1.88927	NA	mRNA	BgChr_5	24541101	24548164	-	5.6568	4.22568	1.5665	0	0	1.80279	0	1.12135	2.04898	BGLB036925
BgiM32159-RA	-2.56217	-1.40315	NA	mRNA	BgChr_15	16599772	16607021	-	54.8982	46.5592	24.0557	0.969024	1.49621	17.9391	2.83453	19.9178	17.9123	BGLB021857
BgiM27439-RA	-2.56215	-1.78983	NA	mRNA	BgChr_12	19642120	19642458	+	2.74601	4.19541	1.05112	0	0	0	0	0	0.71061
BgiM20912-RA	-2.55608	-1.87625	NA	mRNA	BgChr_8	41931498	41931750	+	11.0166	7.77826	0	0	0	0	0	0	0
BgiM33387-RA	-2.55212	-1.51253	NA	mRNA	BgChr_16	10361582	10368375	+	94.7559	117.762	61.4276	0	0.568934	54.2666	0.376867	49.1121	44.5791	BGLB033705
BgiM36333-RA	-2.55106	-2.79291	NA	mRNA	BgChr_18	20286649	20286826	-	33.0471	21.3383	4.88786	0	0	8.75911	0	9.0784	9.78519
BgiM27670-RA	-2.5321	-2.31744	NA	mRNA	BgChr_12	24649264	24649445	-	23.644	17.8476	5.1992	1.36651	0	6.29753	0	5.3096	5.16802
BgiM30420-RA	-2.50699	-2.91556	NA	mRNA	BgChr_14	10177912	10178092	-	11.8565	7.61539	0.864029	0	0	2.91343	0	0.980289	1.3384
BgiM36460-RA	-2.48698	-1.3511	NA	mRNA	BgChr_18	22668865	22682916	+	10.7691	10.2892	6.31129	0	0	5.67381	0	6.136	4.34276	BGLB030622
BgiM06701-RA	-2.42838	-1.62003	NA	mRNA	BgChr_2	63281431	63281952	+	20.9442	19.6177	9.26852	0	0	9.33656	0.780713	8.14756	7.04765
BgiM07681-RA	-2.42162	-2.17093	NA	mRNA	BgChr_3	16341408	16350330	-	18.864	16.8148	4.19398	0	0	9.53415	0	6.66453	2.81948
BgiM01084-RA	-2.41903	-1.47228	NA	mRNA	BgChr_1	25511202	25512699	-	34.7816	37.6173	18.7775	2.10968	1.7632	14.8159	2.34886	14.0836	15.5335	BGLB021552
BgiM19800-RA	-2.3166	-1.67983	NA	mRNA	BgChr_8	18689811	18701374	-	8.05475	6.6283	4.12901	0	0.165119	3.55214	0	3.71873	1.97245
BgiM11635-RA	-2.30866	-1.68573	NA	mRNA	BgChr_4	47179933	47180170	-	31.388	35.1412	13.8074	0	0	18.3234	0	16.6847	11.8674
BgiM02180-RA	-2.24709	-1.35391	NA	mRNA	BgChr_1	51610427	51613169	+	36.7035	28.8156	22.9518	0	0	21.5503	0	15.4404	18.3066
BgiM36447-RA	-2.19635	-2.13576	NA	mRNA	BgChr_18	22387182	22387337	+	8.53641	7.34532	3.78156	0	0.770007	4.90351	0	1.82358	2.29896
BgiM00281-RA	-2.18349	-1.24077	NA	mRNA	BgChr_1	7105256	7105443	+	21.7258	26.5094	10.4035	2.20483	4.47259	10.9393	3.44412	14.2972	10.5749
BgiM20911-RA	-2.08115	-1.62351	NA	mRNA	BgChr_8	41926235	41926846	+	9.82308	8.64733	5.78357	0	0	4.37263	0	4.48541	1.7912
BgiM33862-RA	-2.06343	-1.57144	NA	mRNA	BgChr_16	24385965	24391375	+	10.3379	6.83134	4.21422	1.90498	1.57568	2.57752	2.04095	2.48751	2.57915	BGLB036471
BgiM23332-RA	-2.03624	-1.2902	NA	mRNA	BgChr_10	3826200	3849443	+	3.12455	4.70735	1.97412	0.322221	0.891378	2.13229	1.09006	1.53421	2.21699	BGLB022017
BgiM12237-RA	-1.99644	-1.86754	NA	mRNA	BgChr_5	4380738	4380905	+	14.4847	11.1053	6.11558	4.44911	2.55692	1.0589	0.327163	5.42038	1.3453
BgiM29095-RA	-1.85697	-1.21765	NA	mRNA	BgChr_13	15862479	15868432	+	26.5658	22.7966	10.9872	4.84363	6.2269	8.66583	6.10703	12.4603	7.2135	BGLB026677
BgiM18293-RA	-1.81188	-1.05404	NA	mRNA	BgChr_7	31286861	31291534	+	9.04436	7.52247	5.03527	1.57654	3.11961	2.454	3.25444	3.93497	2.499	BGLB027789
BgiM29111-RA	-1.68752	-1.46568	NA	mRNA	BgChr_13	16512482	16513009	+	12.9856	11.3705	4.81405	4.09746	4.37694	3.08524	1.20093	4.28251	4.41634
BgiM20394-RA	-1.64801	-1.38358	NA	mRNA	BgChr_8	31228520	31230724	-	15.1863	9.14644	9.24247	3.52224	1.56567	5.67954	1.741	2.43763	4.933	BGLB019873
BgiM19407-RA	-1.60726	-1.25926	NA	mRNA	BgChr_8	8565205	8571309	-	24.7474	17.3015	10.8262	6.2294	5.0129	8.66468	7.13777	8.31219	6.54227	BGLB027404
BgiM29096-RA	-1.51098	-1.17731	NA	mRNA	BgChr_13	15874190	15881213	+	31.8268	21.2831	16.6602	10.8862	6.18343	12.3292	8.72844	10.1333	10.7204	BGLB026677
BgiM33863-RA	-1.32589	-1.07971	NA	mRNA	BgChr_16	24418019	24424340	+	9.42759	6.11899	4.96274	4.35064	3.29901	2.91419	4.26039	3.02575	3.60179	BGLB037607
BgiM28449-RA	-1.30563	-1.9221	NA	mRNA	BgChr_13	1166407	1166699	-	17.9232	19.7724	10.5423	3.98763	10.6462	8.32331	8.98735	7.3406	3.67567
BgiM09383-RA	-1.21114	-1.03229	NA	mRNA	BgChr_3	51928392	51931774	-	10.4252	15.5886	12.9019	5.23675	5.03225	10.1901	5.45557	7.62466	6.00798	BGLB024001
BgiM35791-RA	-1.12597	-1.41912	NA	mRNA	BgChr_18	7197292	7198263	-	7.08841	5.01632	4.77999	4.41305	2.30909	3.02636	2.40944	3.11682	1.89915
BgiM12709-RA	-1.10964	-1.20268	NA	mRNA	BgChr_5	14230027	14230718	+	11.1684	9.89493	15.1806	3.02226	9.11461	11.7668	2.43506	7.23951	7.87169
BgiM12727-RA	-3.6991	-1.76989	nardilysin	mRNA	BgChr_5	14709923	14729517	+	32.9728	27.9884	9.83698	0	0	5.79047	0	10.1328	10.4531	BGLB002448
BgiM24439-RA	-3.05049	-1.88513	NEP1-interacting protein 1	mRNA	BgChr_10	31558417	31561237	-	31.56	23.1698	9.54412	0	0	8.31112	0	9.73208	7.93993	BGLB011356
BgiM33585-RA	-4.45552	-1.69618	neprilysin-11	mRNA	BgChr_16	16044651	16049226	-	19.6358	12.3664	8.02384	0	0	2.10897	0	5.65848	7.05654
BgiM34783-RA	-2.73819	-1.62885	neurofascin	mRNA	BgChr_17	12944860	12954391	-	22.4268	13.6802	8.99108	1.02228	0.926003	4.25722	0.996393	7.25704	4.73194	BGLB022596
BgiM36071-RA	-3.64467	-2.01725	neurogenic locus notch protein 1	mRNA	BgChr_18	15158932	15187057	-	4.02769	3.19154	1.13067	0	0	0.713619	0	0.658263	1.79154	BGLB021278
BgiM28261-RA	-4.50335	-2.13822	nitric oxide synthase	mRNA	BgChr_12	37731060	37777474	-	27.9253	13.9467	6.91079	0	0	2.29582	0.112495	4.70301	6.03803
BgiM31970-RA	-1.13615	-1.14678	oxidoreductase YteT	mRNA	BgChr_15	11845812	11862768	-	4.029	3.96452	4.33068	1.38506	2.87525	2.64506	2.81867	0.665521	2.79084	BGLB007428
BgiM14898-RA	-2.43865	-1.53933	palmitoyltransferase	mRNA	BgChr_6	9037424	9040922	+	14.9277	12.2193	6.69516	0.855876	0.383168	4.87304	1.84681	5.98895	3.32868	BGLB017394
BgiM03448-RA	-4.53419	-2.2291	PC-esterase domain-containing protein 1A	mRNA	BgChr_1	81325185	81325417	-	45.7092	25.187	13.0926	0	0	5.80258	0	6.43824	13.1734
BgiM21662-RA	-1.29157	-1.36729	perivitellin-2 67 kDa subunit	mRNA	BgChr_9	10553183	10554385	-	5.14195	8.86541	7.43959	2.08182	3.87792	4.93378	1.2386	3.93412	3.17807	BGLB030106
BgiM22466-RA	-3.4634	-2.07761	peroxisomal-coenzyme A synthetase	mRNA	BgChr_9	30760165	30764535	-	28.7915	18.0197	10.5413	0	0	6.5998	0.318981	5.52276	7.17958	BGLB033758
BgiM34279-RA	-4.90578	-2.26987	phosphoglycerate kinase	mRNA	BgChr_17	1603786	1616922	-	93.4853	67.2839	21.0006	0	0	5.37517	1.21644	20.6139	20.2036
BgiM30733-RA	-1.50569	-1.08122	PIH1 domain-containing protein 2	mRNA	BgChr_14	18328669	18334175	-	61.1158	46.5504	35.5565	16.1283	17.2987	29.5239	9.91121	33.1084	24.3095	BGLB033610
BgiM17446-RA	-3.60178	-1.92904	polyamine-modulated factor 1-binding protein 1	mRNA	BgChr_7	12525583	12529197	-	75.6948	60.472	18.9863	0	0	14.456	0	20.1485	18.5983
BgiM31674-RA	-3.79188	-2.21332	polyprotein	mRNA	BgChr_15	3335102	3345016	+	7.76457	4.58565	2.10717	0	0	1.6907	0	0.946675	1.98642	BGLB020958
BgiM28816-RA	-2.85177	-1.4009	potassium channel subfamily K member 18	mRNA	BgChr_13	9843715	9853092	+	5.06264	6.09101	4.80326	0	0	2.38722	0	3.38348	2.46424	BGLB029814
BgiM13194-RA	-2.85548	-1.91971	PQ-loop repeat-containing protein 3	mRNA	BgChr_5	24314401	24332446	+	19.2139	13.6512	7.54469	0	0	5.78092	0	4.1853	5.26715	BGLB028443
BgiM03565-RA	-1.86763	-1.53387	protein FAM117B	mRNA	BgChr_1	83499746	83505677	-	13.1884	10.5298	4.92198	4.37983	3.02107	2.07316	3.43357	2.53784	4.14669	BGLB023914
BgiM02019-RA	-1.53867	-1.2165	protein FAM219A	mRNA	BgChr_1	47561509	47573318	+	15.4602	16.2491	9.63799	2.01617	4.95896	8.82498	3.45919	7.69133	4.88003	BGLB030684
BgiM14288-RA	-3.08697	-1.59493	protein kinase C alpha type	mRNA	BgChr_5	47827878	47836173	+	4.6012	3.82289	1.9349	0	0	1.22515	0	2.002	1.14044	BGLB036896
BgiM27170-RA	-5.09864	-2.42869	protein kinase C-like 1	mRNA	BgChr_12	12290150	12292406	+	11.0752	9.2517	0	0	0	0	0	0	0
BgiM18266-RA	-1.17738	-1.13507	protein NipSnap 3A-like isoform X1	mRNA	BgChr_7	30245633	30254388	-	56.2414	44.4126	26.2201	26.1751	18.0453	23.9646	26.5287	19.1789	16.5255	BGLB026166
BgiM12562-RA	-1.27957	-1.1423	protein phosphatase 1 regulatory subunit 42-like isoform X1	mRNA	BgChr_5	11477746	11485715	+	38.9379	27.9748	20.4883	12.9588	17.0399	13.2362	12.7409	12.0963	15.8945	BGLB004613
BgiM34665-RA	-1.76101	-1.6468	protein pinocchio	mRNA	BgChr_17	10680755	10685364	-	14.7768	11.0741	9.15427	3.96241	2.74215	4.5196	2.54424	6.45039	2.25037	BGLB037358
BgiM29741-RA	-2.4797	-1.52741	protein polyglycylase TTLL10	mRNA	BgChr_13	31955123	32007005	+	48.5268	40.9371	19.0646	4.18423	7.75277	11.1363	6.46941	13.2915	18.0095	BGLB002277
BgiM11816-RA	-2.81604	-2.09107	protein rolling stone	mRNA	BgChr_4	51398340	51398582	+	18.2212	12.0266	4.85534	0.209098	1.60656	1.78313	0.650975	2.15432	5.00128
BgiM12790-RA	-1.21324	-1.03052	protein SREK1IP1	mRNA	BgChr_5	15850919	15853878	+	45.9133	43.6934	62.5219	26.6432	27.7459	26.7683	17.8251	36.1509	24.7273	BGLB002775
BgiM09845-RA	-4.20246	-1.98036	proteoglycan 4	mRNA	BgChr_4	4784807	4785744	-	19.1873	10.9	8.16453	0	0	1.86038	0	2.72213	6.65834
BgiM09847-RA	-3.09623	-1.81075	proteoglycan 4	mRNA	BgChr_4	4788487	4803383	-	17.9726	10.6533	5.20919	0	0	4.15753	0	4.4154	4.80828
BgiM06152-RA	-3.72826	-1.96017	protocadherin beta-9-like isoform X2	mRNA	BgChr_2	52512459	52538207	+	19.3137	13.4437	6.66838	0	0	3.36164	0	5.08837	4.45779	BGLB034964
BgiM11063-RA	-2.35374	-1.91127	proton myo-inositol cotransporter	mRNA	BgChr_4	33039797	33053669	+	5.58216	6.33601	2.72236	0	0	1.64513	0	1.36249	2.22944	BGLB030432
BgiM16127-RA	-1.40661	-1.02964	rab-like protein 2A	mRNA	BgChr_6	38345518	38354327	+	229.71	188.952	121.892	64.8198	72.5565	106.939	57.8105	119.693	94.1819	BGLB029336
BgiM30970-RA	-3.71153	-1.89158	receptor-type tyrosine-protein phosphatase kappa	mRNA	BgChr_14	24136132	24173300	-	36.3354	28.5173	13.749	0	0.060507	6.89434	0.216736	8.77995	11.5332	BGLB029355
BgiM33733-RA	-3.91814	-1.55495	receptor-type tyrosine-protein phosphatase zeta	mRNA	BgChr_16	20441482	20467432	+	17.1546	17.5452	9.52178	0	0	2.8275	0	8.04384	7.48166	BGLB022675
BgiM01423-RA	-1.51006	-1.28341	regulator of G-protein signaling loco-like isoform X1	mRNA	BgChr_1	33750290	33792065	-	22.1941	15.9931	12.8495	6.94914	6.68864	7.71479	6.19217	6.86608	7.97219	BGLB013614
BgiM16246-RA	-3.02552	-3.44719	reticulocyte-binding protein PFD0110w-like isoform X1	mRNA	BgChr_6	40911540	40915391	-	3.20789	1.7835	0	0	0.727283	0	0.069184	0.426765	0	BGLB038779
BgiM01010-RA	-1.56433	-1.19262	S phase cyclin A-associated protein in the endoplasmic reticulum-like isoform X1	mRNA	BgChr_1	23963411	23992891	+	50.0324	36.0178	22.5329	13.4004	13.7394	17.2297	11.5001	17.9817	18.4724	BGLB004859
BgiM35618-RA	-3.17821	-1.48407	scavenger receptor class F member 1	mRNA	BgChr_18	2487844	2526969	-	4.38794	5.96372	3.05612	0	0	1.84987	0	2.25954	2.31486	BGLB035516
BgiM36285-RA	-2.65191	-1.3987	scavenger receptor class F member 1	mRNA	BgChr_18	19171737	19211766	+	8.98375	8.02981	4.78544	0	0.275883	2.97466	0.403151	3.56281	3.85337	BGLB031524
BgiM07950-RA	-2.38444	-1.66932	schlafen-like protein 1	mRNA	BgChr_3	20669452	20674613	-	82.989	55.7074	33.9662	1.09111	0	36.0603	0	23.9922	27.401	BGLB025397
BgiM33815-RA	-2.97766	-1.49934	SEC14-like protein 3	mRNA	BgChr_16	22911254	22930366	+	11.29	7.86799	5.17144	0	0	3.17197	0	3.03096	4.631	BGLB038615
BgiM18862-RA	-2.69818	-1.7161	secretory immunoglobulin A-binding protein EsiB	mRNA	BgChr_7	46353330	46353479	-	35.4583	25.405	11.5345	4.66209	1.767	9.259	5.2014	8.97427	11.6839
BgiM23100-RA	-4.27186	-1.89246	serine/threonine-protein kinase DCLK1	mRNA	BgChr_9	45521914	45549697	+	115.683	92.6207	34.0837	0.755612	1.02005	12.8863	0.947241	30.391	33.8541	BGLB039821
BgiM20889-RA	-1.22117	-1.06064	snRNA-activating protein complex subunit 4	mRNA	BgChr_8	41511730	41531138	+	11.6291	12.6671	11.5776	5.96736	6.2658	7.37212	5.31673	7.46984	5.37893	BGLB022965
BgiM21655-RA	-4.2349	-2.32081	sodium- and chloride-dependent taurine transporter	mRNA	BgChr_9	10393145	10418051	-	7.93243	5.47746	1.24266	0	0	0.734285	0	1.56254	1.17864	BGLB034133
BgiM21654-RA	-3.70541	-1.80438	sodium- and chloride-dependent taurine transporter	mRNA	BgChr_9	10382380	10388640	-	5.51896	3.50775	1.33892	0	0	0	0	0.971906	1.72579	BGLB030446
BgiM24405-RA	-4.2005	-1.60792	sodium/hydrogen exchanger 10	mRNA	BgChr_10	30972318	31009007	-	17.1629	13.5794	7.22702	0	0	2.20828	0	5.88592	6.86704	BGLB017900
BgiM32183-RA	-1.27651	-1.00502	sodium/hydrogen exchanger 9-like isoform X1	mRNA	BgChr_15	17209097	17244638	+	13.077	12.8115	7.10772	5.65863	5.50921	5.21436	5.50027	5.56625	5.98696	BGLB018775
BgiM07833-RA	-4.42968	-2.17032	solute carrier family 25 member 45	mRNA	BgChr_3	19504786	19524832	-	12.472	6.36886	3.21775	0	0	0.655736	0	2.12722	2.58601	BGLB018654
BgiM35638-RA	-5.43702	-1.83895	somatostatin receptor type 2	mRNA	BgChr_18	3084901	3113735	-	2.73549	2.37005	0	0	0	0	0	0.556531	0.684279	BGLB037530
BgiM35667-RA	-3.11499	-1.98181	somatostatin receptor type 2	mRNA	BgChr_18	3692601	3723270	+	2.00404	2.52216	0.949578	0	0	0.581997	0	0.880222	0.369458	BGLB024425
BgiM34064-RA	-2.32924	-1.37252	spermatogenesis-associated serine-rich protein 2-like isoform X1	mRNA	BgChr_16	28575412	28585814	-	36.1942	30.0602	15.6732	3.45276	4.14666	11.1668	4.69199	13.7694	14.043	BGLB035398
BgiM24845-RA	-3.76158	-1.90196	sulfate transporter	mRNA	BgChr_10	41161401	41172489	+	4.1758	3.52047	1.26926	0	0	0.713982	0	1.41268	1.1761	BGLB020683
BgiM14695-RA	-3.98317	-1.87183	tetra-peptide repeat homeobox protein 1	mRNA	BgChr_6	3716308	3768525	+	13.9225	10.775	3.65534	0.204665	0	1.7588	0.167047	3.4195	3.84575	BGLB016566
BgiM31678-RA	-3.31274	-1.48385	tetraspanin	mRNA	BgChr_15	3397787	3413774	-	18.6256	18.2189	10.3246	0	0	5.33224	0	7.24205	8.00162	BGLB031889
BgiM30490-RA	-2.88946	-1.6131	tetraspanin-18	mRNA	BgChr_14	11741109	11767299	-	22.0495	22.8553	9.28108	0	0	9.5491	0	8.29589	8.83101	BGLB038617
BgiM08601-RA	-1.16858	-1.0315	tetratricopeptide repeat	mRNA	BgChr_3	34525688	34534385	-	35.3323	33.7614	37.0567	17.2543	15.023	23.4896	10.2587	22.9526	19.342	BGLB022212
BgiM11654-RA	-3.02152	-1.51234	tetratricopeptide repeat protein 25-like isoform X1	mRNA	BgChr_4	47713315	47730581	-	85.743	93.2404	46.1615	0	0	32.0086	0.462292	34.9559	42.6925	BGLB026175
BgiM00446-RA	-3.46169	-1.68303	TLR cluster4 member 1	mRNA	BgChr_1	11215382	11218024	+	106.442	80.1747	42.8459	0	0	23.7061	0.497577	31.75	36.2333	BGLB035750
BgiM33042-RA	-1.74687	-1.33972	trafficking kinesin-binding protein 1-like isoform X4	mRNA	BgChr_16	2253897	2254103	+	28.7953	20.7501	13.7999	3.48814	7.14015	10.3005	7.70664	10.8668	10.1796
BgiM12947-RA	-3.93391	-1.7656	transient receptor potential cation channel subfamily A member 1	mRNA	BgChr_5	19602065	19627993	+	5.98082	4.88471	2.07969	0	0	0.789955	0	1.48774	2.16281	BGLB031630
BgiM13808-RA	-2.13275	-1.14133	transient receptor potential cation channel subfamily A member 1-like isoform X1	mRNA	BgChr_5	37222306	37251367	+	5.57768	3.96706	3.2675	0	0.824067	2.75082	1.03452	2.22584	2.59167	BGLB006608
BgiM04880-RA	-1.73587	-1.41013	transmembrane channel-like protein 5 isoform X1	mRNA	BgChr_2	24052544	24076592	+	7.39097	6.3779	4.09836	1.89369	2.40745	1.59583	3.35198	1.74781	2.51618	BGLB038198
BgiM31652-RA	-2.55469	-1.41178	transmembrane protease serine 9	mRNA	BgChr_15	2814130	2816325	-	19.4567	12.3815	8.74958	1.88787	2.20729	4.60857	1.08583	5.76124	8.30976	BGLB008610
BgiM22417-RA	-3.49393	-1.64998	tRNA 2-thiocytidine biosynthesis protein ttcA	mRNA	BgChr_9	29458912	29484456	-	20.9636	21.362	12.0279	0.064535	0.119232	5.05227	0.133592	7.24943	8.68143	BGLB034961
BgiM08754-RA	-2.10063	-1.35681	tubulin polyglutamylase TTLL5-like isoform X3	mRNA	BgChr_3	38129391	38167704	+	50.9377	39.4732	19.5224	7.05383	9.47049	13.6318	8.12024	15.5037	18.9415	BGLB003309
BgiM22856-RA	-2.69079	-2.02573	U3-aranetoxin-Ce1a-like isoform X1	mRNA	BgChr_9	40446641	40449905	+	8.8592	12.1003	22.4452	2.15102	6.27286	0	5.02551	3.49594	3.91295
BgiM13922-RA	-3.29986	-2.10906	UPF0691 protein	mRNA	BgChr_5	39302346	39305053	-	84.3892	62.8533	18.179	0	0	18.1265	0	18.1198	17.727
BgiM32798-RA	-1.95249	-1.09786	Zinc finger b-box domain containing protein 1	mRNA	BgChr_15	30422764	30445444	+	27.2469	23.1866	14.8887	3.562	6.82478	9.05228	5.21803	11.6338	14.0151	BGLB031246
BgiM35270-RA	-2.82773	-1.48759	zinc finger CCHC-type and RNA-binding motif-containing protein 1	mRNA	BgChr_17	24228339	24245909	+	28.2485	35.1937	18.5923	0.12602	0.791552	12.4338	0.766593	13.8194	14.3569	BGLB027637
BgiM29916-RA	-1.01575	-1.19071	zinc finger protein 239	mRNA	BgChr_13	35547122	35549029	-	21.3761	15.4195	9.10238	7.20228	7.30689	10.2124	4.90952	7.94904	6.8721
BgiM25637-RA	-1.97519	-1.83484	zinc transporter ZIP10	mRNA	BgChr_11	17781518	17802763	+	3.99873	2.9791	1.34578	0.741025	0.727738	1.06264	0.642014	0.651061	0.906531	BGLB006740

## Sheet: 3-Sm-Dp_down
Table S11. Summary of the differentially expressed genes at 2dpi in the parasite-infected groups
ID in iM line	log2FC(iM vs. Sm_2dpi)	log2FC(iM vs. Dp_2dpi)	Annotation	type	chr	start	stop	strand	iMline control_2dpi_R1	iMline control_2dpi_R2	iMline control_2dpi_R3	iMline vs Sm_2dpi_R1	iMline vs Sm_2dpi_R2	iMline vs Sm_2dpi_R3	iMline vs Dp_2dpi_R1	iMline vs Dp_2dpi_R2	iMline vs Dp_2dpi_R3	Corresponding VBID in BB02
BgiM27121-RA	-1.53	-2.63	3 beta-hydroxysteroid dehydrogenase/Delta 5-->4-isomerase type 3	mRNA	BgChr_12	10973457	10982894	+	3	5	1	1	1	2	0	1	0	BGLB031316
BgiM14527-RA	-1.74	-1.67	A disintegrin and metalloproteinase with thrombospondin motifs 7	mRNA	BgChr_5	53057773	53063931	-	2	3	0	0	1	1	1	0	0	BGLB032240
BgiM23054-RA	-2.08	-1.38	acidic repeat-containing protein	mRNA	BgChr_9	44680838	44691493	+	12	13	7	3	2	4	7	4	3	BGLB025104
BgiM08047-RA	-1.3	-1.14	activator of 90 kDa heat shock protein ATPase 1	mRNA	BgChr_3	21790171	21792692	-	147	92	94	42	42	73	84	38	47
BgiM13428-RA	-3.24	-8.5	Acylcarnitine hydrolase	mRNA	BgChr_5	28832324	28834530	-	6	95	0	0	0	12	0	0	0	BGLB017165
BgiM21280-RA	-3.63	-2.26	ADAM 17-like protease	mRNA	BgChr_9	1429134	1430246	-	6	6	2	0	0	1	3	0	0
BgiM24855-RA	-3.14	-1.84	ADAM family mig-17	mRNA	BgChr_10	41404045	41415165	+	14	9	7	0	0	4	8	0	0
BgiM18396-RA	-3.4	-3.17	adenosine deaminase CECR1	mRNA	BgChr_7	35275267	35275441	-	2	19	0	0	0	2	0	0	1
BgiM07276-RA	-2.72	-2.51	adenosine receptor A3	mRNA	BgChr_3	8189094	8190140	-	6	4	1	0	0	2	2	0	0	BGLB012667
BgiM34120-RA	-3.15	-4.02	AIG	mRNA	BgChr_16	29810299	29811240	+	1	17	1	0	0	2	1	0	0	BGLB024637
BgiM07088-RA	-3.09	-3.34	aldose 1-epimerase	mRNA	BgChr_3	4428092	4442575	+	0	5	0	0	0	0	0	0	0	BGLB034124
BgiM30885-RA	-2.98	-2.06	alpha-(1 3)-fucosyltransferase C	mRNA	BgChr_14	21644270	21644761	+	6	9	3	0	0	2	6	0	0
BgiM21625-RA	-3.36	-5.66	alpha-amylase	mRNA	BgChr_9	9753631	9760585	-	0	32	0	0	0	4	0	0	0	BGLB040327
BgiM21592-RA	-2.31	-2.09	alpha-amylase	mRNA	BgChr_9	8988512	8999361	+	7	12	8	0	0	5	5	1	1	BGLB010663
BgiM21622-RA	-2.74	-7.64	alpha-amylase A type-1/2	mRNA	BgChr_9	9733949	9735031	-	2	34	0	0	0	6	0	0	0
BgiM09805-RA	-2.59	-3.49	alpha-glucosidase YihQ	mRNA	BgChr_4	3776016	3782583	+	1	10	0	0	0	1	0	0	0	BGLB022235
BgiM08378-RA	-2.73	-6.08	alpha-N-acetylgalactosamine-specific lectin-like isoform X1	mRNA	BgChr_3	29638564	29643469	+	1	16	0	0	0	3	0	0	0	BGLB029897
BgiM22847-RA	-2.87	-6.7	alpha-N-acetylgalactosaminidase	mRNA	BgChr_9	40326187	40339728	+	1	47	0	0	0	8	0	0	0	BGLB002300
BgiM00689-RA	-2.94	-3.73	amine oxidase	mRNA	BgChr_1	16341498	16356638	+	1	6	0	0	0	1	0	0	0	BGLB027660
BgiM30019-RA	-1.81	-2.05	AMP deaminase 2	mRNA	BgChr_14	1056223	1075197	-	10	10	5	2	1	5	4	0	2	BGLB001258
BgiM18770-RA	-1.28	-1.08	ankyrin repeat and KH domain-containing protein 1	mRNA	BgChr_7	44135292	44137574	+	6	3	3	2	2	3	3	2	2	BGLB020710
BgiM31392-RA	-2.99	-5.25	ankyrin repeat protein	mRNA	BgChr_14	32822654	32825978	+	0	5	0	0	0	1	0	0	0	BGLB010511
BgiM13109-RA	-4.11	-2.06	ankyrin repeat-containing protein C6C3.08	mRNA	BgChr_5	23035296	23039847	-	27	20	5	0	0	4	12	0	0
BgiM03496-RA	-3.09	-8.54	Anti-sigma-I factor RsgI6	mRNA	BgChr_1	82262678	82284162	+	2	61	0	0	0	9	0	0	0	BGLB037934
BgiM03492-RA	-2.84	-7.26	Anti-sigma-I factor RsgI6	mRNA	BgChr_1	82214385	82214572	+	7	120	0	0	0	17	0	0	0
BgiM35344-RA	-1.97	-1.37	arf-GAP with SH3 domain ANK repeat and PH domain-containing protein 2	mRNA	BgChr_17	25572813	25615236	-	3	4	5	1	1	2	2	1	2	BGLB020876
BgiM10041-RA	-3	-4.92	arrestin domain-containing protein 3	mRNA	BgChr_4	9135726	9142140	-	0	13	0	0	0	1	0	0	0	BGLB017745
BgiM07354-RA	-2.85	-4.21	ATP-binding cassette sub- G member 8	mRNA	BgChr_3	10093241	10103703	+	0	11	0	0	0	1	0	0	0	BGLB007597
BgiM18865-RA	-2.1	-1.2	ATP-dependent DNA helicase Q4	mRNA	BgChr_7	46402188	46421247	+	4	3	2	1	1	1	3	1	1	BGLB032585
BgiM18868-RA	-2.09	-1.61	ATP-dependent DNA helicase Q4	mRNA	BgChr_7	46463958	46509886	+	5	3	2	1	1	2	2	1	1	BGLB006098
BgiM10747-RA	-1.43	-1.09	ATP-dependent RNA helicase DDX49	mRNA	BgChr_4	24898197	24899594	-	132	105	84	46	37	62	94	35	40	BGLB012107
BgiM29246-RA	-1.33	-1.33	ATPase family AAA domain-containing protein 3	mRNA	BgChr_13	19956730	19970203	+	55	48	27	18	19	26	34	11	12	BGLB017558
BgiM31788-RA	-1.49	-1.4	autophagy-related protein 16-1	mRNA	BgChr_15	6251112	6271826	+	22	18	10	5	5	11	12	4	4	BGLB013216
BgiM18887-RA	-3.34	-5.92	basic phospholipase A2	mRNA	BgChr_7	46956510	46964362	-	5	113	0	0	2	10	0	1	0
BgiM17813-RA	-2.8	-7.3	beta-1 3-glucan-binding protein	mRNA	BgChr_7	20917649	20922227	-	8	73	0	0	0	13	0	0	0	BGLB029836
BgiM07411-RA	-3.44	-1.7	beta-2 adrenergic receptor-like isoform X1	mRNA	BgChr_3	11432753	11433886	+	3	3	3	0	0	1	2	0	0
BgiM27642-RA	-2.88	-7.02	beta-glucan recognition protein	mRNA	BgChr_12	23948774	23960751	-	5	82	0	0	0	13	0	0	0	BGLB024713
BgiM20497-RA	-2.84	-4.9	beta-hexosaminidase subunit beta	mRNA	BgChr_8	33403416	33410451	+	1	20	0	0	0	3	0	1	0	BGLB020219
BgiM34011-RA	-2.57	-1.89	BgMsFReDn15	mRNA	BgChr_16	27620427	27638894	-	45	34	17	0	0	18	27	0	0	BGLB000122
BgiM15415-RA	-3.19	-4.38	bone morphogenetic protein 1	mRNA	BgChr_6	22550461	22569360	+	2	0	0	0	0	0	0	0	0	BGLB021623
BgiM00482-RA	-1.33	-1.05	breast cancer type 1 susceptibility protein	mRNA	BgChr_1	12075306	12082819	-	5	6	4	3	2	3	4	3	2	BGLB026518
BgiM29157-RA	-3.54	-2.65	C-factor	mRNA	BgChr_13	17498385	17503124	-	4	4	1	0	0	0	1	0	1	BGLB002292
BgiM29156-RA	-3.13	-1.95	C-factor	mRNA	BgChr_13	17489116	17489343	-	5	8	3	0	0	1	4	0	0
BgiM29542-RA	-2.77	-4.03	C-type lectin domain family 3 member A-like isoform X2	mRNA	BgChr_13	27377293	27379739	-	0	7	0	0	0	1	0	0	0	BGLB021427
BgiM06130-RA	-2.47	-2.19	cadherin EGF LAG seven-pass G-type receptor 1	mRNA	BgChr_2	52046505	52046704	+	19	8	2	1	2	1	4	1	1
BgiM06844-RA	-1.98	-1.8	cadherin EGF LAG seven-pass G-type receptor 1	mRNA	BgChr_2	65885192	65890617	-	3	5	2	0	0	3	2	1	0	BGLB039164
BgiM19431-RA	-2.31	-2.12	caffeoyl-CoA O-methyltransferase 1	mRNA	BgChr_8	8820898	8821218	+	58	52	14	7	4	18	27	1	0
BgiM23236-RA	-4.11	-6.81	calcium binding protein 2	mRNA	BgChr_10	1496045	1497378	-	10	147	0	0	0	10	0	0	1
BgiM23232-RA	-3.45	-9.81	calcium binding protein 2	mRNA	BgChr_10	1438482	1440822	-	80	1214	0	0	1	135	1	0	0
BgiM23242-RA	-3.31	-6.62	calcium binding protein 2	mRNA	BgChr_10	1626917	1631686	+	5	91	0	0	0	11	0	0	0
BgiM23233-RA	-2.99	-7.59	calcium binding protein 2	mRNA	BgChr_10	1454403	1454617	-	44	483	0	0	0	73	1	1	1
BgiM18561-RA	-2.96	-8.01	calmodulin-like protein 5 isoform X1	mRNA	BgChr_7	38879054	38880402	-	11	152	0	0	0	23	0	0	0
BgiM01180-RA	-2.99	-3.14	cAMP-dependent protein kinase catalytic subunit	mRNA	BgChr_1	27689914	27691208	+	40	139	1	0	3	22	2	11	9	BGLB032466
BgiM35464-RA	-3.43	-1.98	CAP-Gly domain-containing linker protein 1	mRNA	BgChr_17	27831890	27840765	+	9	6	3	0	1	2	4	1	0	BGLB036802
BgiM09587-RA	-3.25	-1.83	CAP-Gly domain-containing linker protein 1	mRNA	BgChr_3	56390881	56391321	+	9	7	3	0	0	2	4	0	0
BgiM22798-RA	-1.33	-1.15	CAP-Gly domain-containing linker protein 1	mRNA	BgChr_9	39191911	39202140	+	18	15	9	7	4	9	11	5	4	BGLB036802
BgiM29200-RA	-2.45	-2.48	carboxypeptidase D	mRNA	BgChr_13	18364755	18364949	-	19	7	8	3	4	1	1	3	1
BgiM33271-RA	-2.11	-1.66	cell adhesion molecule 3	mRNA	BgChr_16	7439301	7453042	+	6	3	2	0	1	2	2	1	0	BGLB021233
BgiM18728-RA	-1.7	-1.35	centromere protein L	mRNA	BgChr_7	43294264	43304701	+	16	14	7	5	3	8	11	2	3	BGLB020167
BgiM15130-RA	-2.58	-3.65	chlorophyllase-1	mRNA	BgChr_6	14609648	14620708	-	0	7	1	0	0	1	0	0	0	BGLB029603
BgiM35168-RA	-2.92	-6.24	cholinesterase 1-like isoform X1	mRNA	BgChr_17	22314852	22318861	+	0	17	0	0	0	3	0	0	0	BGLB007568
BgiM29411-RA	-1.1	-1.07	coiled-coil domain-containing protein 150-like isoform X1	mRNA	BgChr_13	24191789	24204447	+	36	26	19	13	15	18	21	10	12	BGLB024762
BgiM21794-RA	-3.29	-4.95	coiled-coil domain-containing protein 186	mRNA	BgChr_9	13707052	13722160	-	0	10	1	0	0	1	0	0	0	BGLB031542
BgiM35336-RA	-1.35	-1.17	coiled-coil domain-containing protein 43	mRNA	BgChr_17	25423737	25428372	+	39	42	36	17	16	24	37	12	10	BGLB019728
BgiM15962-RA	-1.06	-1.06	coiled-coil domain-containing protein 58	mRNA	BgChr_6	34890965	34907617	-	12	12	12	8	5	7	10	5	4
BgiM18649-RA	-3	-6.08	collagen alpha-1(XII) chain	mRNA	BgChr_7	41421092	41434820	-	4	42	0	0	0	7	0	0	0	BGLB029516
BgiM33015-RA	-3.19	-5.12	complement C1q-like protein 3	mRNA	BgChr_16	1231880	1241762	+	2	17	0	0	0	3	0	0	0
BgiM25482-RA	-1.93	-1.53	cyclin-dependent kinase 2	mRNA	BgChr_11	13194895	13205126	+	22	15	11	7	3	6	9	5	3	BGLB007118
BgiM25207-RA	-3.37	-5.54	cystine knot toxin	mRNA	BgChr_11	5658233	5658416	+	6	59	0	0	0	5	1	0	0
BgiM10867-RA	-2.9	-6.5	cytochrome P450 2F3	mRNA	BgChr_4	28516406	28526545	+	5	80	0	0	0	12	0	0	0	BGLB024264
BgiM25429-RA	-3.99	-2.97	cytoplasmic polyadenylation element-binding protein 1	mRNA	BgChr_11	11934496	11940920	-	6	3	1	0	0	0	2	0	0	BGLB007340
BgiM02007-RA	-1.64	-1.19	cytoplasmic polyadenylation element-binding protein 2	mRNA	BgChr_1	47190940	47218744	+	76	66	53	18	15	40	55	15	22	BGLB006851
BgiM35717-RA	-3.07	-1.82	DE3 microsatellite sequence	mRNA	BgChr_18	5094941	5116183	-	1	3	1	0	0	1	1	0	0	BGLB031257
BgiM00773-RA	-2.87	-7.15	DEC-3	mRNA	BgChr_1	18301837	18304801	+	3	13	0	0	0	2	0	0	0
BgiM34156-RA	-1.16	-1.06	deoxyuridine 5p-triphosphate nucleotidohydrolase	mRNA	BgChr_16	30719892	30721212	+	87	98	69	48	31	57	53	44	41
BgiM33016-RA	-2.7	-4.6	DNA double-strand break repair Rad50 ATPase	mRNA	BgChr_16	1245182	1252736	-	0	6	0	0	0	1	0	0	0	BGLB023838
BgiM18920-RA	-1.77	-1.67	DNA helicase MCM8	mRNA	BgChr_7	47778792	47794838	+	4	5	2	1	1	2	1	1	1	BGLB025791
BgiM07116-RA	-1.03	-1.01	DNA-binding protein c1d	mRNA	BgChr_3	5016926	5021302	+	52	63	45	30	31	40	33	29	31
BgiM34152-RA	-2.88	-5.69	DSC-2	mRNA	BgChr_16	30675542	30678068	+	2	32	1	0	0	5	0	0	0	BGLB038316
BgiM12302-RA	-3	-5.27	EF-hand domain-containing protein D1	mRNA	BgChr_5	5778843	5789240	-	3	45	1	0	0	7	1	0	0
BgiM03497-RA	-3.39	-7.91	endo-1 4-beta-xylanase A	mRNA	BgChr_1	82290310	82303363	+	20	331	1	0	1	37	1	1	0	BGLB023192
BgiM03494-RA	-3.2	-6.57	endo-1 4-beta-xylanase A	mRNA	BgChr_1	82229592	82230739	+	10	150	0	0	0	22	0	0	0
BgiM25906-RA	-3.07	-7.71	endoglucanase	mRNA	BgChr_11	25020976	25027232	+	10	155	0	0	0	24	1	0	0	BGLB009933
BgiM08724-RA	-3.35	-8.98	endoglucanase 4-like isoform X1	mRNA	BgChr_3	37480502	37497280	+	40	362	0	0	0	46	0	0	0	BGLB003304
BgiM08723-RA	-3.42	-5.28	endoglucanase 4-like isoform X2	mRNA	BgChr_3	37460182	37477950	-	7	55	0	1	1	6	1	1	0	BGLB003302
BgiM25892-RA	-3.43	-9.44	endoglucanase A	mRNA	BgChr_11	24836592	24842841	+	20	271	0	0	0	32	0	1	0	BGLB001403
BgiM25894-RA	-3.2	-5.75	endoglucanase A	mRNA	BgChr_11	24857029	24865174	-	4	22	0	0	0	4	0	0	0	BGLB001401
BgiM25902-RA	-2.84	-6.49	endoglucanase A	mRNA	BgChr_11	24988453	24991597	+	7	90	0	0	0	16	1	0	0	BGLB001397
BgiM25896-RA	-3.14	-7.45	endoglucanase A-like isoform X2	mRNA	BgChr_11	24906859	24921183	+	6	58	0	0	0	8	0	0	0	BGLB016474
BgiM24908-RA	-3.13	-6.69	endoglucanase E-4	mRNA	BgChr_10	42464152	42489079	+	3	26	0	0	0	3	0	0	0	BGLB011781
BgiM25901-RA	-3.02	-4.64	endoglucanase E-4	mRNA	BgChr_11	24971856	24980682	+	1	7	0	0	0	1	0	0	0	BGLB018849
BgiM24229-RA	-3.38	-4.77	endoglucanase-like isoform X2	mRNA	BgChr_10	26275608	26279220	+	8	80	0	0	0	11	0	1	0
BgiM09046-RA	-2.49	-2.8	enteropeptidase	mRNA	BgChr_3	44553065	44556548	-	4	14	0	0	0	3	2	0	0
BgiM30914-RA	-2.96	-2.22	epidermal growth factor-related protein 3	mRNA	BgChr_14	22516960	22557975	+	6	5	1	0	0	1	3	0	0
BgiM07953-RA	-2.79	-6.03	epididymal secretory protein E1	mRNA	BgChr_3	20710220	20714907	+	13	157	0	3	0	27	1	0	1
BgiM03347-RA	-1.16	-1.1	eukaryotic translation initiation factor 3 subunit J-like isoform X2	mRNA	BgChr_1	79192483	79197874	-	332	335	297	167	147	228	224	156	140	BGLB033976
BgiM29192-RA	-2.99	-7.78	expansin-YoaJ-like isoform X1	mRNA	BgChr_13	18201144	18212823	+	5	61	0	0	0	10	0	0	0
BgiM36489-RA	-3.5	-7.39	extracellular protease inhibitor 10	mRNA	BgChr_18	23207050	23207207	+	11	206	0	0	0	22	0	0	1
BgiM36490-RA	-3.03	-6.66	extracellular protease inhibitor 10	mRNA	BgChr_18	23220657	23220844	+	7	145	0	0	0	20	1	0	0
BgiM34530-RA	-2.58	-1.53	F-box only protein 5	mRNA	BgChr_17	7979576	7982879	+	30	27	14	3	5	7	20	4	4	BGLB026042
BgiM35276-RA	-1.59	-1.41	FAS-associated factor 2-like isoform X1	mRNA	BgChr_17	24350773	24366533	+	51	41	35	11	13	27	30	13	9	BGLB000150
BgiM25898-RA	-3.6	-8.36	FMRFamide	mRNA	BgChr_11	24952094	24958165	+	16	175	0	0	0	18	0	0	0	BGLB018061
BgiM20739-RA	-2.78	-5.44	FMRFamide receptor	mRNA	BgChr_8	37737829	37767429	-	1	13	0	0	0	2	0	0	0	BGLB021918
BgiM35666-RA	-3.08	-2.1	fucolectin-related protein	mRNA	BgChr_18	3653713	3668259	+	14	9	5	0	0	4	7	0	0	BGLB033703
BgiM33653-RA	-2.37	-1.96	G-protein coupled receptor 139	mRNA	BgChr_16	17777907	17795506	+	17	11	6	0	0	6	10	0	0	BGLB029857
BgiM09095-RA	-3.74	-3.22	G2/mitotic-specific cyclin-B	mRNA	BgChr_3	45405280	45415490	-	6	2	0	0	0	1	1	0	0	BGLB009284
BgiM15369-RA	-3.06	-5.34	ganglioside GM2 activator	mRNA	BgChr_6	21415550	21416720	+	20	216	1	1	0	32	2	2	2
BgiM33156-RA	-3.33	-5.98	GIMAP	mRNA	BgChr_16	4851498	4852592	+	0	12	0	0	0	1	0	0	0	BGLB037141
BgiM34998-RA	-5.76	-2.62	girdin-like isoform X1	mRNA	BgChr_17	18361337	18367940	-	13	6	3	0	0	0	3	0	0	BGLB016989
BgiM29642-RA	-3.2	-7.91	glycine glutamate and proline-rich protein	mRNA	BgChr_13	29532458	29539289	+	5	93	0	0	0	14	0	0	0	BGLB034312
BgiM07356-RA	-1.51	-1.09	golgi resident protein GCP60	mRNA	BgChr_3	10154625	10179401	+	45	41	67	19	18	35	44	22	28
BgiM33926-RA	-3.79	-5.29	GTPase IMAP family member 7	mRNA	BgChr_16	25899661	25901323	-	0	6	0	0	0	0	0	0	0
BgiM06918-RA	-1.32	-1.56	heat shock protein 83	mRNA	BgChr_3	750045	753575	+	1154	1194	872	432	443	696	617	321	297	BGLB001827
BgiM21428-RA	-2.07	-2.06	heat shock protein Hsp-12.2	mRNA	BgChr_9	5270584	5272021	-	93	97	32	1	2	60	59	2	0
BgiM18276-RA	-3.68	-6.19	hemagglutinin/amebocyte aggregation factor	mRNA	BgChr_7	30532723	30540055	-	12	206	1	1	0	19	2	0	0	BGLB016808
BgiM04311-RA	-3.27	-2.19	hemicentin-1	mRNA	BgChr_2	9586466	9598622	-	3	3	1	0	0	0	1	0	0	BGLB024171
BgiM34487-RA	-7.01	-6.81	hemocyanin-like 1 (Hcl-1)	mRNA	BgChr_17	6400466	6400955	-	6	54	0	0	0	0	0	0	0
BgiM21950-RA	-2.94	-5.83	hemolymph lipopolysaccharide-binding protein	mRNA	BgChr_9	17129296	17130374	-	0	29	0	0	1	4	0	0	0
BgiM01669-RA	-2.88	-2.06	histamine H2 receptor	mRNA	BgChr_1	39329054	39330523	+	9	4	4	0	0	3	4	0	0	BGLB020061
BgiM09804-RA	-2.78	-5.8	histidine ammonia-lyase	mRNA	BgChr_4	3735278	3759893	-	1	7	0	0	0	1	0	0	0	BGLB009618
BgiM09301-RA	-2.12	-1.77	homologous-pairing protein 2	mRNA	BgChr_3	49550389	49551006	+	35	35	22	7	4	15	20	8	2	BGLB001506
BgiM14284-RA	-3.13	-5.67	inactive pancreatic lipase-related protein 1	mRNA	BgChr_5	47729250	47740183	-	26	261	0	0	1	36	2	2	4	BGLB028827
BgiM21436-RA	-1.34	-1.16	inhibitor of growth protein 1-like isoform X2	mRNA	BgChr_9	5327761	5332506	+	18	19	16	6	8	11	14	5	8	BGLB001015
BgiM14955-RA	-1.55	-1.18	inner centromere protein	mRNA	BgChr_6	10529505	10539906	+	43	41	31	15	9	23	30	12	14	BGLB024916
BgiM08876-RA	-2.68	-1.57	kelch-like protein 12	mRNA	BgChr_3	40739421	40742259	+	5	2	3	0	1	1	3	0	1	BGLB026576
BgiM23447-RA	-4.42	-3.18	kelch-like protein 3	mRNA	BgChr_10	7345912	7350435	+	7	5	0	0	0	1	1	0	0	BGLB029951
BgiM30175-RA	-2.57	-1.93	la-related protein Larp4B	mRNA	BgChr_14	4569287	4570852	-	15	10	5	1	1	4	7	1	1	BGLB010200
BgiM11138-RA	-3.34	-4.38	laccase	mRNA	BgChr_4	34336226	34342710	-	0	7	0	0	1	0	0	0	0	BGLB009147
BgiM33806-RA	-3.53	-2.03	laminin subunit alpha-like isoform X3	mRNA	BgChr_16	22682382	22701284	+	18	12	7	0	0	3	9	0	0	BGLB009585
BgiM08368-RA	-3.34	-9.24	lectin BRA-3	mRNA	BgChr_3	29582012	29583594	+	22	423	0	0	0	51	0	0	0	BGLB009423
BgiM26845-RA	-2.8	-4.58	leukocyte elastase inhibitor	mRNA	BgChr_12	4500658	4524150	+	4	39	0	0	0	7	1	0	1	BGLB007145
BgiM13432-RA	-2.55	-5.83	liver carboxylesterase 2	mRNA	BgChr_5	28863695	28867380	+	1	7	0	0	0	1	0	0	0	BGLB007155
lncRNA109	-4.04	-2.71	lncRNA109	lncRNA	BgChr_1	31322358	31322601	+
lncRNA1599	-3.26	-2.19	lncRNA1599	lncRNA	BgChr_6	6768888	6769200	+
lncRNA392	-3.3	-5.71	lncRNA392	lncRNA	BgChr_11	16299036	16299688	-
lncRNA394	-1.28	-1.37	lncRNA394	lncRNA	BgChr_11	16690668	16690889	-
lncRNA478	-2.41	-2.95	lncRNA478	lncRNA	BgChr_12	12143424	12143673	+
lncRNA604	-3.29	-2.09	lncRNA604	lncRNA	BgChr_13	29329627	29329878	+
lncRNA643	-2.93	-2.36	lncRNA643	lncRNA	BgChr_14	3770911	3771121	+
lncRNA678	-3.79	-9.46	lncRNA678	lncRNA	BgChr_14	15674013	15677274	+
lncRNA873	-3.07	-6.42	lncRNA873	lncRNA	BgChr_16	27022025	27024390	+
BgiM21400-RA	-2.63	-2.58	lysosome membrane protein 2	mRNA	BgChr_9	4375089	4395194	-	10	5	1	0	1	1	2	0	0	BGLB031236
BgiM08364-RA	-3.3	-5.56	macrophage mannose receptor 1	mRNA	BgChr_3	29532169	29532824	+	3	37	0	0	0	5	1	0	0	BGLB024942
BgiM08374-RA	-2.95	-9.05	macrophage mannose receptor 1	mRNA	BgChr_3	29614887	29621292	+	11	135	1	0	0	21	0	0	0	BGLB023908
BgiM08377-RA	-3.23	-6.71	macrophage mannose receptor 1-like isoform X1	mRNA	BgChr_3	29632728	29637375	+	1	17	0	0	0	2	0	0	0	BGLB040078
BgiM08380-RA	-3.31	-7.67	macrophage mannose receptor 1-like isoform X3	mRNA	BgChr_3	29662425	29664517	-	2	48	0	0	0	5	0	0	0	BGLB013397
BgiM32713-RA	-3.14	-6.62	maltase 1	mRNA	BgChr_15	29096808	29096965	+	4	149	0	0	0	19	0	0	0
BgiM32714-RA	-3.08	-8.15	maltase 1	mRNA	BgChr_15	29109651	29119785	+	4	124	0	0	0	17	0	0	0	BGLB024561
BgiM32712-RA	-2.99	-5.1	maltase 1	mRNA	BgChr_15	29094956	29095135	+	0	116	0	0	0	17	0	0	0
BgiM32711-RA	-2.87	-6.83	maltase 1	mRNA	BgChr_15	29092278	29092449	+	5	139	0	0	0	20	0	0	0
BgiM22224-RA	-3.02	-9.08	mannan endo-1 4-beta-mannosidase	mRNA	BgChr_9	24160912	24173770	-	4	70	0	0	0	10	0	0	0	BGLB003025
BgiM16183-RA	-1.24	-1.02	mannosyl-oligosaccharide 1 2-alpha-mannosidase IA-like isoform X2	mRNA	BgChr_6	39558145	39574993	-	32	29	30	14	13	21	22	15	15	BGLB013789
BgiM24318-RA	-2.51	-2.17	meiosis 1 arrest protein	mRNA	BgChr_10	28366745	28366930	+	12	7	7	0	0	2	4	1	1
BgiM04788-RA	-2.73	-2.14	meiosis-specific with OB domain-containing protein	mRNA	BgChr_2	21665941	21674308	-	28	29	10	0	0	11	16	0	0	BGLB038344
BgiM27341-RA	-1.29	-1.24	meiotic nuclear division protein 1	mRNA	BgChr_12	16566546	16571688	-	28	27	20	12	6	19	20	8	8	BGLB009942
BgiM06092-RA	-2.3	-1.75	meiotic recombination protein DMC1/LIM15 isoform X1	mRNA	BgChr_2	51402194	51416344	-	17	25	16	3	1	10	14	1	2	BGLB012407
BgiM10538-RA	-2.72	-7.41	meprin A subunit alpha	mRNA	BgChr_4	20466525	20467307	+	1	37	0	0	0	7	0	0	0	BGLB040285
BgiM09715-RA	-2.85	-2.33	metabotropic glutamate receptor	mRNA	BgChr_4	2148119	2150443	+	29	16	12	0	0	8	12	0	0	BGLB039091
BgiM09713-RA	-3.96	-2.46	metabotropic glutamate receptor 6	mRNA	BgChr_4	2100555	2109751	-	1	1	0	0	0	0	0	0	0	BGLB030746
BgiM35454-RA	-2.3	-2.04	metallo-beta-lactamase domain-containing protein 1-like isoform X1	mRNA	BgChr_17	27658820	27682640	+	1	3	2	0	0	1	1	0	0
BgiM25131-RA	-2.75	-4.36	metalloendopeptidase	mRNA	BgChr_11	3690587	3708126	+	1	19	0	0	0	3	1	0	0	BGLB001298
BgiM25130-RA	-2.66	-6.02	metalloendopeptidase	mRNA	BgChr_11	3643111	3678869	+	0	7	0	0	0	1	0	0	0	BGLB036757
BgiM22648-RA	-2.91	-5.54	MetK 1 protein	mRNA	BgChr_9	35350182	35373477	+	3	5	0	1	0	1	0	0	0	BGLB026407
BgiM15737-RA	-1.33	-1.02	mitochondrial ribonuclease P protein 3	mRNA	BgChr_6	29914390	29923098	+	50	48	29	14	13	32	38	19	16	BGLB039718
BgiM04246-RA	-1.13	-1.17	mitotic spindle assembly checkpoint protein MAD2A	mRNA	BgChr_2	7872303	7877076	-	44	32	21	25	14	16	21	14	17	BGLB007097
BgiM31984-RA	-3.23	-6.82	monocarboxylate transporter 2	mRNA	BgChr_15	12204582	12219422	+	1	11	0	0	0	1	0	0	0	BGLB021899
BgiM15354-RA	-3.75	-2.67	monocarboxylate transporter 3	mRNA	BgChr_6	21095684	21116972	-	5	5	1	0	0	1	2	0	0	BGLB031415
BgiM04916-RA	-3.47	-2.3	monocarboxylate transporter 9	mRNA	BgChr_2	24902095	24905138	-	9	5	3	0	0	2	3	0	0	BGLB001900
BgiM14771-RA	-2.65	-3.31	mucin-5AC	mRNA	BgChr_6	5572824	5587932	-	0	6	0	0	0	1	0	0	0	BGLB002849
BgiM09125-RA	-3.37	-6.59	multicystatin	mRNA	BgChr_3	45907423	45916324	+	14	306	0	0	0	35	2	1	1	BGLB033280
BgiM34923-RA	-1.75	-1.36	multiple epidermal growth factor-like domains 10	mRNA	BgChr_17	16765405	16771550	-	34	25	17	3	3	17	20	5	5	BGLB024306
BgiM10047-RA	-3.11	-2.01	mutS protein 4-like isoform X2	mRNA	BgChr_4	9360174	9375651	-	8	10	3	0	0	2	5	0	0	BGLB001411
BgiM13966-RA	-1.87	-1.48	N-acetyltransferase ESCO1	mRNA	BgChr_5	40564547	40569551	+	14	13	7	3	3	5	9	3	1	BGLB021477
BgiM26716-RA	-1.01	-1.44	N-lysine methyltransferase setd6	mRNA	BgChr_12	1701450	1712560	-	9	11	7	6	5	6	6	2	3
BgiM34484-RA	-4.73	-9.34	NA	mRNA	BgChr_17	6341722	6342309	+	13	232	0	0	0	13	0	0	0	BGLB025974
BgiM05889-RA	-4.7	-1.81	NA	mRNA	BgChr_2	46801467	46804831	+	6	5	4	0	0	0	4	0	0	BGLB024805
BgiM34550-RA	-4.67	-2.87	NA	mRNA	BgChr_17	8369522	8374948	-	3	1	0	0	0	0	0	0	0	BGLB021829
BgiM13186-RA	-4.66	-2.61	NA	mRNA	BgChr_5	24140769	24150792	+	4	2	1	0	0	0	1	0	0	BGLB025203
BgiM20293-RA	-4.52	-2.67	NA	mRNA	BgChr_8	28935451	28935654	-	48	36	10	0	0	7	19	0	0
BgiM18070-RA	-4.51	-2.24	NA	mRNA	BgChr_7	27100224	27102592	-	6	4	2	0	0	1	3	0	0
BgiM26700-RA	-4.35	-5.73	NA	mRNA	BgChr_12	1329273	1331581	-	1	21	0	0	0	1	0	0	0
BgiM05369-RA	-4.33	-2.23	NA	mRNA	BgChr_2	35029954	35030125	+	11	10	4	0	0	0	5	0	0
BgiM20618-RA	-4.25	-3.07	NA	mRNA	BgChr_8	35610649	35615707	-	32	16	2	0	0	3	6	0	0	BGLB026246
BgiM34478-RA	-4.23	-8.85	NA	mRNA	BgChr_17	6190892	6191679	-	41	699	0	0	0	43	1	0	0
BgiM35681-RA	-4.15	-2.83	NA	mRNA	BgChr_18	3935485	3961146	+	2	2	0	0	0	0	1	0	0	BGLB002180
BgiM36429-RA	-4.12	-1.88	NA	mRNA	BgChr_18	22050090	22073099	-	5	3	2	0	0	1	3	0	0	BGLB021531
BgiM20742-RA	-4.05	-1.89	NA	mRNA	BgChr_8	37796463	37796912	-	13	7	7	0	0	2	6	0	0
BgiM09375-RA	-4	-2.13	NA	mRNA	BgChr_3	51750983	51759232	+	7	7	3	0	0	1	5	0	0	BGLB026659
BgiM35664-RA	-3.93	-3.17	NA	mRNA	BgChr_18	3617374	3626157	-	14	7	3	0	0	1	2	0	0
BgiM14631-RA	-3.84	-6.59	NA	mRNA	BgChr_6	1963766	1982008	-	2	102	1	0	0	8	1	0	0	BGLB039419
BgiM23122-RA	-3.79	-2.47	NA	mRNA	BgChr_9	46118301	46118879	-	5	4	0	0	0	0	1	0	0
BgiM30232-RA	-3.79	-2.07	NA	mRNA	BgChr_14	5945561	5946042	+	22	15	4	0	0	2	8	1	0
BgiM27384-RA	-3.78	-7.06	NA	mRNA	BgChr_12	17740946	17741096	+	8	195	0	0	0	15	0	0	0
BgiM26872-RA	-3.73	-2.17	NA	mRNA	BgChr_12	5145754	5149644	+	0	0	1	0	0	0	0	0	0	BGLB020011
BgiM17241-RA	-3.68	-2.01	NA	mRNA	BgChr_7	8014643	8033550	+	8	10	3	0	0	2	5	0	0	BGLB038341
BgiM23940-RA	-3.59	-1.99	NA	mRNA	BgChr_10	20158914	20161010	-	2	4	6	0	1	1	1	0	0
BgiM26702-RA	-3.57	-5.68	NA	mRNA	BgChr_12	1445925	1452351	-	1	30	0	0	0	3	0	0	0	BGLB039937
BgiM32334-RA	-3.53	-1.97	NA	mRNA	BgChr_15	20889136	20894672	-	24	13	6	0	1	3	12	1	0	BGLB034465
BgiM26709-RA	-3.5	-5.07	NA	mRNA	BgChr_12	1589237	1594399	-	1	16	0	0	0	2	0	0	0	BGLB027228
BgiM09192-RA	-3.48	-2.27	NA	mRNA	BgChr_3	47261984	47263330	-	42	29	9	1	0	7	18	0	0
BgiM17436-RA	-3.45	-7.66	NA	mRNA	BgChr_7	12387594	12388403	+	2	51	0	0	0	5	0	0	0
BgiM30874-RA	-3.43	-3.09	NA	mRNA	BgChr_14	21319220	21333161	-	13	18	5	0	0	3	4	0	0	BGLB029475
BgiM28707-RA	-3.42	-1.97	NA	mRNA	BgChr_13	7035483	7042621	+	26	25	11	0	0	7	17	0	0	BGLB021730
BgiM33217-RA	-3.4	-2.52	NA	mRNA	BgChr_16	6197197	6197778	-	2	2	1	0	0	0	1	0	0
BgiM11423-RA	-3.38	-7.54	NA	mRNA	BgChr_4	42044439	42048477	+	16	168	0	0	0	21	0	0	0
BgiM32015-RA	-3.34	-6.1	NA	mRNA	BgChr_15	13041613	13041914	+	3	32	0	0	0	4	0	0	0
BgiM10166-RA	-3.31	-2.03	NA	mRNA	BgChr_4	12488158	12500015	-	21	27	9	0	0	7	14	0	0	BGLB039599
BgiM32374-RA	-3.27	-7.51	NA	mRNA	BgChr_15	21711036	21712077	-	35	667	0	0	0	95	1	0	0
BgiM20219-RA	-3.26	-4.91	NA	mRNA	BgChr_8	27465286	27465469	-	3	48	0	0	0	6	0	1	0
BgiM18795-RA	-3.25	-2.77	NA	mRNA	BgChr_7	44778561	44782153	-	1	6	1	0	0	1	1	0	0	BGLB005906
BgiM13766-RA	-3.24	-6.96	NA	mRNA	BgChr_5	36276985	36279144	-	3	77	0	0	0	9	0	0	0
BgiM11420-RA	-3.22	-5.81	NA	mRNA	BgChr_4	42025452	42029004	-	3	57	0	1	1	6	0	0	0
BgiM30443-RA	-3.22	-8.31	NA	mRNA	BgChr_14	10640151	10647187	+	13	151	0	0	0	20	0	0	0	BGLB036137
BgiM35950-RA	-3.2	-1.98	NA	mRNA	BgChr_18	10995295	11029254	-	5	4	2	0	0	1	3	0	0	BGLB021978
BgiM20221-RA	-3.18	-4.29	NA	mRNA	BgChr_8	27510503	27534578	-	3	29	0	0	0	4	1	0	0
BgiM20659-RA	-3.17	-4.92	NA	mRNA	BgChr_8	36381548	36385209	+	1	7	1	1	0	1	0	0	0	BGLB035892
BgiM35661-RA	-3.16	-8.5	NA	mRNA	BgChr_18	3553770	3557293	-	28	240	0	0	0	35	0	0	0
BgiM25905-RA	-3.08	-5.34	NA	mRNA	BgChr_11	24999382	25001592	+	0	0	0	0	0	0	0	0	0
BgiM32375-RA	-3.07	-9.72	NA	mRNA	BgChr_15	21718609	21721428	-	58	951	0	0	0	144	0	0	0
BgiM17055-RA	-3.07	-9	NA	mRNA	BgChr_7	4118723	4122587	-	62	600	0	0	0	94	1	0	0
BgiM20294-RA	-3.06	-2.55	NA	mRNA	BgChr_8	28948127	28949107	-	15	9	5	0	0	5	7	0	0
BgiM18032-RA	-3.05	-7.54	NA	mRNA	BgChr_7	26351962	26352137	-	13	218	1	0	0	36	0	0	0
BgiM32379-RA	-3.05	-4.43	NA	mRNA	BgChr_15	21785089	21788360	-	10	131	6	0	0	20	3	3	1
BgiM19782-RA	-3.01	-6.61	NA	mRNA	BgChr_8	18342945	18344090	+	8	121	0	0	0	19	0	0	0
BgiM11422-RA	-3	-6.36	NA	mRNA	BgChr_4	42035851	42039116	+	3	49	0	0	0	7	0	0	0
BgiM35675-RA	-3	-1.97	NA	mRNA	BgChr_18	3831184	3844667	+	2	4	1	0	0	1	2	0	0	BGLB038522
BgiM29524-RA	-2.99	-2.06	NA	mRNA	BgChr_13	27100469	27100849	+	11	15	9	0	0	4	9	0	0
BgiM34481-RA	-2.99	-6.87	NA	mRNA	BgChr_17	6282681	6283800	+	10	115	0	0	0	17	0	0	0
BgiM28603-RA	-2.98	-5.84	NA	mRNA	BgChr_13	4427960	4430100	-	2	24	0	0	0	4	0	0	0
BgiM27754-RA	-2.98	-2.78	NA	mRNA	BgChr_12	26704109	26710577	+	18	12	3	0	0	5	6	0	0
BgiM33766-RA	-2.97	-2.23	NA	mRNA	BgChr_16	21427942	21428362	-	5	5	1	1	1	0	1	0	1
BgiM35802-RA	-2.97	-4.05	NA	mRNA	BgChr_18	7507611	7508324	+	2	13	1	0	0	2	0	0	0
BgiM34131-RA	-2.96	-1.92	NA	mRNA	BgChr_16	30073917	30074066	+	5	11	5	0	0	2	5	0	0
BgiM23683-RA	-2.96	-5.82	NA	mRNA	BgChr_10	13379556	13393972	+	0	8	0	0	0	1	0	0	0	BGLB026344
BgiM03357-RA	-2.96	-6.16	NA	mRNA	BgChr_1	79305852	79306355	+	0	29	0	0	0	4	0	0	0
BgiM32184-RA	-2.96	-8.19	NA	mRNA	BgChr_15	17254247	17267299	+	24	280	0	0	0	45	0	1	0	BGLB038785
BgiM35684-RA	-2.95	-2.35	NA	mRNA	BgChr_18	4049610	4059480	+	3	3	1	0	0	1	1	0	0
BgiM08521-RA	-2.93	-7.48	NA	mRNA	BgChr_3	32779677	32781549	-	4	63	0	0	0	9	0	0	0	BGLB011035
BgiM30934-RA	-2.91	-2.87	NA	mRNA	BgChr_14	23209725	23209915	-	5	7	15	1	1	2	3	1	0
BgiM25830-RA	-2.87	-5.21	NA	mRNA	BgChr_11	23020419	23020742	+	1	26	0	0	0	4	0	1	0
BgiM04382-RA	-2.86	-6.28	NA	mRNA	BgChr_2	11316308	11319854	-	1	6	0	0	0	1	0	0	0	BGLB029813
BgiM26474-RA	-2.86	-5.12	NA	mRNA	BgChr_11	39386951	39404418	-	0	6	0	0	0	1	0	0	0	BGLB027484
BgiM34482-RA	-2.85	-7.65	NA	mRNA	BgChr_17	6303516	6304062	-	13	206	0	0	0	28	0	1	0	BGLB025974
BgiM34630-RA	-2.85	-2.9	NA	mRNA	BgChr_17	9908696	9916226	+	4	4	7	0	0	2	2	0	0
BgiM11204-RA	-2.83	-4	NA	mRNA	BgChr_4	36068802	36069540	-	0	0	0	0	0	0	0	0	0
BgiM22764-RA	-2.74	-4.65	NA	mRNA	BgChr_9	38432187	38489619	-	0	8	0	0	0	2	0	0	0	BGLB016560
BgiM33747-RA	-2.74	-2.21	NA	mRNA	BgChr_16	20739337	20740209	-	50	20	18	0	0	15	20	0	0
BgiM36381-RA	-2.71	-1.95	NA	mRNA	BgChr_18	21067464	21067629	+	12	7	6	0	0	4	6	0	0
BgiM10032-RA	-2.7	-4.57	NA	mRNA	BgChr_4	8953780	8954365	-	5	25	0	0	0	5	0	0	0
BgiM18562-RA	-2.68	-6.03	NA	mRNA	BgChr_7	38880507	38880912	-	2	31	0	0	0	4	0	0	0
BgiM32008-RA	-2.68	-7.4	NA	mRNA	BgChr_15	12879087	12879407	+	5	92	0	0	0	18	0	0	0
BgiM02305-RA	-2.68	-2.06	NA	mRNA	BgChr_1	54731436	54732104	-	3	4	6	1	1	0	2	1	1
BgiM10386-RA	-2.66	-1.91	NA	mRNA	BgChr_4	17199646	17199949	+	54	45	18	0	0	21	34	0	0
BgiM12301-RA	-2.65	-6.36	NA	mRNA	BgChr_5	5775344	5775768	-	7	55	3	0	0	15	0	0	0
BgiM23659-RA	-2.64	-4.23	NA	mRNA	BgChr_10	12945585	12963298	-	0	9	0	0	0	2	0	0	0	BGLB038666
BgiM21514-RA	-2.64	-2.26	NA	mRNA	BgChr_9	7112466	7128666	+	4	3	1	0	0	1	2	0	0	BGLB031096
BgiM01310-RA	-2.63	-3.2	NA	mRNA	BgChr_1	31155908	31156082	+	12	2	0	1	0	1	1	0	0
BgiM20929-RA	-2.63	-5.07	NA	mRNA	BgChr_8	42119538	42119702	-	2	46	0	0	0	8	0	0	0
BgiM00892-RA	-2.63	-2.06	NA	mRNA	BgChr_1	21115472	21116032	+	52	43	18	0	1	20	28	0	0	BGLB029702
BgiM24632-RA	-2.62	-2.84	NA	mRNA	BgChr_10	36188115	36188271	-	4	6	1	0	0	2	4	0	0
BgiM04573-RA	-2.62	-2.49	NA	mRNA	BgChr_2	16252981	16256107	-	8	7	2	0	0	0	0	0	0
BgiM32332-RA	-2.61	-2.02	NA	mRNA	BgChr_15	20876398	20881051	-	34	21	9	1	1	11	16	1	0	BGLB034465
BgiM27336-RA	-2.6	-1.9	NA	mRNA	BgChr_12	16450059	16451456	-	15	11	7	0	0	8	9	0	0
BgiM04820-RA	-2.56	-1.98	NA	mRNA	BgChr_2	22432456	22436284	-	79	59	30	0	0	32	45	0	0	BGLB027106
BgiM15604-RA	-2.55	-2.4	NA	mRNA	BgChr_6	26895864	26896343	+	2	3	6	0	1	1	3	0	2
BgiM10031-RA	-2.54	-3.37	NA	mRNA	BgChr_4	8945098	8945812	+	2	4	0	0	0	1	0	0	0
BgiM24910-RA	-2.45	-2.3	NA	mRNA	BgChr_10	42555562	42555768	+	6	10	6	0	0	4	5	0	0
BgiM10167-RA	-2.45	-2.16	NA	mRNA	BgChr_4	12509233	12509800	-	11	11	4	0	0	5	5	0	0	BGLB036894
BgiM31677-RA	-2.45	-2.42	NA	mRNA	BgChr_15	3394050	3395222	+	2	2	1	0	0	1	2	0	0
BgiM25662-RA	-2.42	-1.6	NA	mRNA	BgChr_11	18263738	18271666	+	26	20	9	4	2	6	14	4	3	BGLB033136
BgiM17993-RA	-2.39	-2.76	NA	mRNA	BgChr_7	25260540	25263737	-	1	2	2	1	1	1	1	0	1	BGLB028407
BgiM35644-RA	-2.33	-2.44	NA	mRNA	BgChr_18	3191354	3222892	+	3	2	1	0	0	2	1	0	0	BGLB025077
BgiM36091-RA	-2.32	-1.95	NA	mRNA	BgChr_18	15540660	15569663	+	3	2	1	0	0	1	1	0	0	BGLB035630
BgiM15815-RA	-2.28	-1.88	NA	mRNA	BgChr_6	31347197	31349023	-	20	31	14	0	0	16	18	0	0
BgiM10168-RA	-2.21	-2.09	NA	mRNA	BgChr_4	12513426	12513688	-	9	10	3	0	0	3	6	0	0
BgiM33451-RA	-2.19	-2.58	NA	mRNA	BgChr_16	12099805	12100572	+	11	7	7	0	0	6	4	0	1
BgiM05925-RA	-2.15	-2.62	NA	mRNA	BgChr_2	47752693	47754100	-	7	7	6	0	0	2	2	0	0
BgiM20395-RA	-2.06	-1.44	NA	mRNA	BgChr_8	31241791	31246061	-	20	15	7	3	0	5	9	3	4
BgiM22260-RA	-1.92	-1.65	NA	mRNA	BgChr_9	25066067	25074336	+	7	8	3	2	1	3	4	2	1	BGLB036863
BgiM13924-RA	-1.91	-1.76	NA	mRNA	BgChr_5	39329288	39329543	+	79	37	28	9	9	19	28	12	5
BgiM33207-RA	-1.88	-1.41	NA	mRNA	BgChr_16	5933804	5945413	+	61	49	34	7	11	24	38	9	12	BGLB024297
BgiM27524-RA	-1.78	-1.17	NA	mRNA	BgChr_12	21463973	21477818	+	9	11	15	3	4	6	9	4	5	BGLB032044
BgiM00332-RA	-1.77	-1.45	NA	mRNA	BgChr_1	8341580	8354164	-	19	17	10	3	6	7	11	2	4	BGLB027919
BgiM15060-RA	-1.71	-1.73	NA	mRNA	BgChr_6	12838316	12838469	+	33	24	7	8	3	11	16	5	7
BgiM12365-RA	-1.64	-2.07	NA	mRNA	BgChr_5	6928362	6931501	+	1	1	0	0	0	1	0	0	0	BGLB030992
BgiM21291-RA	-1.6	-1.32	NA	mRNA	BgChr_9	1759803	1760383	+	10	9	3	2	3	3	4	4	3	BGLB039142
BgiM35361-RA	-1.46	-1.8	NA	mRNA	BgChr_17	25904687	25904983	-	45	77	70	32	39	17	33	19	17
BgiM36413-RA	-1.33	-1.27	NA	mRNA	BgChr_18	21736142	21744318	-	10	6	4	3	3	4	4	4	1	BGLB025623
BgiM19889-RA	-1.27	-1.56	NA	mRNA	BgChr_8	20317374	20321561	-	34	36	23	15	10	23	19	6	8
BgiM09810-RA	-1.18	-1.27	NA	mRNA	BgChr_4	3822011	3831962	+	24	20	16	10	12	10	14	9	6	BGLB018025
BgiM18987-RA	-1.13	-1.37	NA	mRNA	BgChr_8	187899	195986	-	11	19	11	3	8	11	9	4	5
BgiM18866-RA	-1.11	-1.66	NA	mRNA	BgChr_7	46423542	46425004	-	11	21	14	7	7	9	5	5	6
BgiM08165-RA	-2.86	-5.12	neuroglian	mRNA	BgChr_3	24214340	24218244	-	0	20	0	0	0	3	0	0	0
BgiM13431-RA	-3.37	-6.79	neuroligin-4 X-linked	mRNA	BgChr_5	28860446	28861798	+	0	17	0	0	0	2	0	0	0	BGLB007156
BgiM20215-RA	-4.9	-5.34	neuronal acetylcholine receptor subunit alpha-3	mRNA	BgChr_8	27365658	27391609	-	1	12	0	0	0	1	0	0	0	BGLB037315
BgiM20220-RA	-3.39	-7.16	neuronal acetylcholine receptor subunit alpha-3	mRNA	BgChr_8	27491648	27496110	-	0	52	0	0	0	6	0	0	0	BGLB021787
BgiM10551-RA	-2.55	-3.57	neuropilin and tolloid-like protein 2	mRNA	BgChr_4	20693683	20709807	-	1	16	0	1	0	3	0	0	1	BGLB024414
BgiM16118-RA	-2.48	-1.96	neurotrophin-3-like isoform X4	mRNA	BgChr_6	38186286	38195661	-	30	23	7	2	2	7	13	2	2	BGLB032749
BgiM03100-RA	-3.58	-7.89	nidogen and egf-like domain-containing protein 1	mRNA	BgChr_1	73983764	73985639	-	5	102	0	0	0	11	0	0	0	BGLB018692
BgiM07784-RA	-2.06	-2.1	nucleoprotein TPR	mRNA	BgChr_3	18357847	18366933	+	5	5	2	0	0	2	2	0	0
BgiM14913-RA	-3.42	-2	organic cation transporter protein	mRNA	BgChr_6	9517511	9531090	-	9	6	4	0	0	2	5	0	0	BGLB003672
BgiM10116-RA	-2.93	-3.79	ovipostatin 1	mRNA	BgChr_4	11005909	11015178	-	1	30	0	0	0	5	2	0	0	BGLB020215
BgiM14285-RA	-3.62	-6.17	pancreatic triacylglycerol lipase	mRNA	BgChr_5	47745208	47757179	-	7	91	0	1	0	8	0	1	0	BGLB022824
BgiM34470-RA	-2.47	-3.99	PE-PGRS family protein	mRNA	BgChr_17	6041519	6043609	-	2	24	0	0	0	3	0	0	0
BgiM30162-RA	-3.23	-8.67	peptidoglycan-binding domain 1 protein	mRNA	BgChr_14	4126657	4128680	-	11	159	0	0	0	18	0	0	0
BgiM30244-RA	-3.13	-3.5	peptidoglycan-binding domain 1 protein	mRNA	BgChr_14	6215457	6221537	+	11	55	4	0	0	9	6	0	0
BgiM06633-RA	-3.12	-3.45	peptidoglycan-recognition protein SB1	mRNA	BgChr_2	61892179	61900746	+	4	32	2	0	1	3	2	2	0	BGLB025650
BgiM11206-RA	-3.42	-8.28	peptidoglycan-recognition protein SC2	mRNA	BgChr_4	36091931	36096083	+	15	193	0	0	0	21	0	0	0	BGLB018501
BgiM11215-RA	-2.94	-7.55	peptidoglycan-recognition protein SC2	mRNA	BgChr_4	36367447	36371809	-	6	64	0	0	0	11	0	0	0	BGLB010467
BgiM11207-RA	-2.75	-6.29	peptidoglycan-recognition protein SC2	mRNA	BgChr_4	36098766	36106479	+	4	26	0	0	0	5	0	0	0	BGLB018502
BgiM21611-RA	-2.94	-6.99	periostin	mRNA	BgChr_9	9472082	9473982	+	3	59	0	0	0	8	0	0	0
BgiM12954-RA	-3.25	-2.09	peripherin-2	mRNA	BgChr_5	19785751	19799051	+	6	6	4	0	0	2	5	0	0	BGLB035800
BgiM08831-RA	-3	-7.75	peritrophin-1	mRNA	BgChr_3	39796380	39796604	+	9	196	0	0	0	32	0	0	0
BgiM08379-RA	-3.17	-7.85	perlucin-like protein	mRNA	BgChr_3	29646703	29647953	-	15	223	0	0	0	29	0	0	0	BGLB009425
BgiM19140-RA	-2.84	-7.05	PHLOEM PROTEIN 2-LIKE A3	mRNA	BgChr_8	3201571	3202448	+	1	32	0	0	0	4	0	0	0
BgiM17702-RA	-1.17	-1.43	phosphoethanolamine N-methyltransferase-like isoform X1	mRNA	BgChr_7	18578197	18585915	-	19	26	12	10	7	15	12	7	5	BGLB027362
BgiM09459-RA	-2.09	-2.05	piggyBac transposable element-derived protein 4	mRNA	BgChr_3	53726212	53732514	+	12	8	3	3	1	2	3	1	1	BGLB023057
BgiM23926-RA	-1.14	-1.09	PIN2/TERF1-interacting telomerase inhibitor 1-like isoform X1	mRNA	BgChr_10	19781168	19787797	+	34	34	41	20	16	25	25	16	18	BGLB023739
BgiM06863-RA	-2.83	-2.08	polycystic kidney disease 2-like 1 protein	mRNA	BgChr_2	66229019	66242807	-	59	49	25	0	0	21	33	0	0	BGLB010523
BgiM26136-RA	-3.11	-2.13	polycystin-2	mRNA	BgChr_11	31613305	31630176	+	9	6	2	0	0	2	4	0	0	BGLB030704
BgiM07438-RA	-4.91	-2.2	potassium channel subfamily K member 4-like isoform X1	mRNA	BgChr_3	11790286	11802858	-	20	14	7	0	0	1	10	0	0	BGLB034100
BgiM24787-RA	-2.86	-7.8	proline-rich transmembrane protein 1	mRNA	BgChr_10	39752592	39753616	+	8	168	3	0	0	29	0	0	0
BgiM36344-RA	-2.51	-2.43	properdin	mRNA	BgChr_18	20504951	20521688	+	2	1	1	0	0	0	1	0	0
BgiM33356-RA	-7.78	-7.75	protein AIG1	mRNA	BgChr_16	9715393	9716064	-	17	113	0	1	0	0	0	0	0
BgiM33349-RA	-4.42	-6.4	protein AIG1	mRNA	BgChr_16	9452342	9475257	-	0	22	0	0	0	1	0	0	0
BgiM25033-RA	-3.23	-1.76	protein CASP	mRNA	BgChr_11	977693	978154	-	3	8	7	0	0	1	4	0	1	BGLB030192
BgiM02496-RA	-1.38	-1.09	protein FAM136A	mRNA	BgChr_1	59388579	59390196	-	155	177	140	52	55	106	115	78	54
BgiM30022-RA	-1.8	-1.64	protein maelstrom	mRNA	BgChr_14	1133622	1152283	+	46	45	25	8	8	22	27	6	8	BGLB029420
BgiM11815-RA	-2.67	-2.08	protein rolling stone	mRNA	BgChr_4	51378099	51397864	+	1	1	0	0	0	0	0	0	0
BgiM27874-RA	-1.32	-1.34	protein unc-119 B-A	mRNA	BgChr_12	29139399	29141924	+	26	26	13	9	9	13	16	10	3	BGLB008870
BgiM16307-RA	-3.69	-5.52	protein yellow	mRNA	BgChr_6	42415726	42426842	+	2	15	0	1	0	1	0	0	0	BGLB036768
BgiM20443-RA	-3.15	-3.05	protein yellow	mRNA	BgChr_8	32267569	32271158	-	1	9	1	0	1	1	0	1	0	BGLB038408
BgiM20441-RA	-2.53	-2.29	protein yellow	mRNA	BgChr_8	32254155	32263046	+	1	1	0	0	0	0	0	0	0	BGLB032438
BgiM10438-RA	-5.63	-4.29	proteoglycan 4	mRNA	BgChr_4	18361678	18367562	-	3	1	0	0	0	0	0	0	0	BGLB022254
BgiM06842-RA	-1.48	-1.83	protocadherin fat	mRNA	BgChr_2	65856684	65872669	-	4	7	2	1	2	3	3	0	1	BGLB027939
BgiM06868-RA	-1.75	-1.58	PRS7 protein	mRNA	BgChr_2	66397433	66397640	-	4	7	10	2	3	5	4	2	5
BgiM09262-RA	-1.74	-1.63	Rad2 nuclease	mRNA	BgChr_3	48602834	48615251	+	12	10	6	2	3	5	5	2	2	BGLB021571
BgiM13760-RA	-2.73	-2.37	Receptor-type tyrosine-protein phosphatase zeta	mRNA	BgChr_5	36114262	36122560	-	54	30	12	0	0	16	19	0	0	BGLB018448
BgiM19610-RA	-2.67	-4.18	reticulocyte-binding protein 2 a-like isoform X3	mRNA	BgChr_8	13772312	13773662	-	0	12	0	0	0	2	0	0	0
BgiM06443-RA	-2.32	-1.51	retinol dehydrogenase 7	mRNA	BgChr_2	57880657	57885240	-	12	8	4	2	1	2	3	2	3	BGLB002086
BgiM30455-RA	-1.45	-1.31	ribosomal RNA processing protein 1 B	mRNA	BgChr_14	11031707	11039401	+	60	48	38	17	15	32	39	14	13
BgiM16427-RA	-4.68	-5.12	RING finger protein B	mRNA	BgChr_6	45169854	45179406	-	0	6	0	0	0	0	0	0	0	BGLB024249
BgiM07157-RA	-1.32	-1.1	rRNA-processing protein FCF1	mRNA	BgChr_3	5852616	5864016	+	138	108	80	39	37	75	91	46	34	BGLB001555
BgiM07077-RA	-1.04	-1.02	RRP15-like protein	mRNA	BgChr_3	4271204	4275018	+	59	49	51	26	26	41	36	27	24	BGLB033985
BgiM08519-RA	-2.81	-7.86	S-adenosyl-L-methionine-dependent tRNA 4-demethylwyosine synthase	mRNA	BgChr_3	32760568	32772357	-	5	63	0	0	0	11	0	0	0	BGLB011035
BgiM10207-RA	-3.05	-2.85	S-crystallin SL11	mRNA	BgChr_4	13400627	13403556	-	43	118	52	6	8	16	9	20	4	BGLB000197
BgiM09959-RA	-3.6	-1.94	scavenger receptor class F member 2	mRNA	BgChr_4	7298264	7317881	+	7	6	3	0	0	1	4	0	0	BGLB038073
BgiM08367-RA	-3.1	-8.94	secretory phospholipase A2 receptor	mRNA	BgChr_3	29564792	29567744	+	9	122	1	0	0	16	0	0	0	BGLB005900
BgiM35634-RA	-3.23	-5.76	serine carboxypeptidase CPVL	mRNA	BgChr_18	2995590	2996888	+	1	8	0	0	0	1	0	0	0	BGLB003876
BgiM35620-RA	-2.7	-5.1	serine carboxypeptidase CPVL	mRNA	BgChr_18	2557682	2559040	+	0	5	0	0	0	1	0	0	0	BGLB007262
BgiM26837-RA	-3.02	-6.37	serine protease inhibitor A3A	mRNA	BgChr_12	4331504	4334004	+	0	44	0	0	0	7	0	0	0
BgiM30306-RA	-2.51	-2.44	serine-rich adhesin for platelets	mRNA	BgChr_14	7561910	7569972	-	2	3	1	0	0	1	1	0	0	BGLB037044
BgiM14629-RA	-3.22	-7.36	sialate O-acetylesterase	mRNA	BgChr_6	1918600	1933619	-	1	60	0	0	0	7	0	0	0	BGLB030537
BgiM14627-RA	-2.93	-7.12	sialate O-acetylesterase	mRNA	BgChr_6	1686393	1695977	-	5	104	0	0	0	17	0	0	0	BGLB030537
BgiM30607-RA	-2.6	-4.12	sodium-coupled monocarboxylate transporter 1	mRNA	BgChr_14	14411966	14431088	+	0	6	0	0	0	1	0	0	0	BGLB005668
BgiM17577-RA	-2.19	-1.98	solute carrier family 2 facilitated glucose transporter member 2	mRNA	BgChr_7	15985023	15986884	+	2	3	2	0	0	1	2	0	0
BgiM09279-RA	-2.73	-5.04	solute carrier organic anion transporter family member 1B3	mRNA	BgChr_3	49055180	49079189	+	2	20	0	1	0	3	0	0	0	BGLB023027
BgiM19341-RA	-3.05	-7.1	solute carrier organic anion transporter family member 2A1-like isoform X1	mRNA	BgChr_8	7160746	7188041	+	0	11	0	0	0	2	0	0	0	BGLB026608
BgiM17140-RA	-2.57	-4.07	solute carrier organic anion transporter family member 2A1-like isoform X1	mRNA	BgChr_7	6089302	6114919	-	0	3	0	0	0	0	0	0	0	BGLB037390
BgiM36310-RA	-3.86	-2.21	Somatostatin receptor type 2	mRNA	BgChr_18	19819876	19852882	+	10	7	3	0	0	1	4	0	0	BGLB024262
BgiM11971-RA	-3.08	-8.83	sortilin-related receptor	mRNA	BgChr_4	54428566	54436530	+	44	547	0	0	0	80	0	0	0	BGLB019776
BgiM27219-RA	-2.83	-5.19	sphingomyelin phosphodiesterase	mRNA	BgChr_12	13206066	13219964	+	1	37	0	0	1	5	0	0	0	BGLB033471
BgiM19589-RA	-3.9	-6.27	STE20-like serine/threonine-protein kinase isoform X2	mRNA	BgChr_8	13292223	13302543	-	3	55	0	0	0	4	0	0	0	BGLB024748
BgiM19590-RA	-2.72	-5.67	STE20-like serine/threonine-protein kinase isoform X2	mRNA	BgChr_8	13311558	13321055	-	0	6	0	0	0	1	0	0	0	BGLB036677
BgiM32123-RA	-3.13	-2.02	sulfotransferase 1A1	mRNA	BgChr_15	15830895	15841393	-	3	1	1	0	0	0	1	0	0	BGLB002817
BgiM19073-RA	-1.33	-1.1	surfeit locus protein 6 isoform X1	mRNA	BgChr_8	2197098	2205466	+	80	70	83	31	28	55	53	34	39	BGLB012846
BgiM25088-RA	-2.01	-1.71	sushi von Willebrand factor type A EGF and pentraxin domain-containing protein 1	mRNA	BgChr_11	2278595	2280515	+	7	10	9	0	0	5	7	0	0
BgiM27283-RA	-2.83	-2.1	T-box transcription factor tbx1	mRNA	BgChr_12	15152602	15202367	-	13	10	4	2	0	2	5	1	1	BGLB005342
BgiM16285-RA	-1.06	-1.05	T-complex protein 1 subunit beta	mRNA	BgChr_6	41760009	41769842	+	174	154	97	73	73	101	112	66	56	BGLB011376
BgiM25152-RA	-1.02	-1	T-complex protein 1 subunit epsilon	mRNA	BgChr_11	4404317	4413577	+	234	213	155	109	99	151	161	90	87	BGLB007375
BgiM04299-RA	-3.24	-4.49	T9SS type A sorting domain-containing protein	mRNA	BgChr_2	9342592	9342791	-	0	25	0	0	0	2	0	0	0
BgiM10964-RA	-1.86	-1.49	THUMP domain-containing protein 3	mRNA	BgChr_4	30786557	30797068	+	37	34	20	7	6	16	24	6	5	BGLB010440
BgiM31040-RA	-2.63	-2.61	TLR cluster1 member 25	mRNA	BgChr_14	25592099	25593787	+	0	1	1	0	0	0	0	0	0	BGLB022082
BgiM16463-RA	-2.49	-1.85	tolloid-like protein 2	mRNA	BgChr_6	45945367	45954858	-	20	16	10	0	0	7	13	0	0	BGLB018466
BgiM28640-RA	-2.14	-1.53	transcription factor HES-4-A	mRNA	BgChr_13	5610086	5615838	+	9	8	4	2	2	2	5	1	1	BGLB029169
BgiM21620-RA	-3.34	-4.68	transforming growth factor-beta-induced protein ig-h3	mRNA	BgChr_9	9719714	9722922	+	6	77	0	0	0	9	3	0	0	BGLB022784
BgiM21618-RA	-3.03	-7.75	transforming growth factor-beta-induced protein ig-h3	mRNA	BgChr_9	9708448	9712940	+	16	199	0	0	0	32	0	0	0	BGLB033006
BgiM00218-RA	-2.98	-1.93	transient receptor potential cation channel subfamily M member-like 2	mRNA	BgChr_1	5852593	5924166	-	2	3	1	0	0	1	1	0	0	BGLB016843
BgiM14001-RA	-1.39	-1.48	transmembrane protein 65	mRNA	BgChr_5	41206287	41206874	+	9	7	4	3	3	2	4	2	1
BgiM17539-RA	-1.51	-1.14	tRNA N6-adenosine threonylcarbamoyltransferase	mRNA	BgChr_7	15029126	15039661	+	50	42	29	17	14	22	23	21	16	BGLB012275
BgiM00320-RA	-1.4	-1.21	tubulin-folding cofactor B	mRNA	BgChr_1	8154581	8155165	-	174	146	137	54	56	98	113	52	54	BGLB006188
BgiM27812-RA	-3.19	-5.59	turripeptide Ici9.2-like isoform X2	mRNA	BgChr_12	27941031	27951108	+	15	107	0	0	0	15	3	0	0
BgiM36488-RA	-3.79	-8.58	turripeptide OL11	mRNA	BgChr_18	23195119	23197489	+	14	274	0	0	0	24	0	0	0
BgiM31483-RA	-2.85	-2.39	type-1 angiotensin II receptor B	mRNA	BgChr_14	34875788	34880093	+	20	13	4	1	0	5	9	0	0
BgiM27352-RA	-4.3	-5.28	tyramine beta-hydroxylase	mRNA	BgChr_12	16750575	16763480	-	0	7	0	0	0	0	0	0	0	BGLB018185
BgiM22859-RA	-3.68	-6.33	U3-aranetoxin-Ce1a	mRNA	BgChr_9	40478100	40481499	+	8	82	0	0	0	7	0	0	0
BgiM22858-RA	-3.29	-5.39	U3-aranetoxin-Ce1a	mRNA	BgChr_9	40470528	40475101	+	3	19	0	0	0	2	0	0	0
BgiM22857-RA	-3.02	-8.74	U3-aranetoxin-Ce1a	mRNA	BgChr_9	40464489	40467921	+	16	192	0	0	0	30	0	0	0
BgiM22853-RA	-2.88	-3.76	U3-aranetoxin-ce1a-like isoform x1	mRNA	BgChr_9	40413337	40416905	+	8	43	2	0	0	8	3	1	0
BgiM22006-RA	-1.42	-1.09	ubinuclein-1-like isoform X1	mRNA	BgChr_9	18324699	18346768	-	44	34	33	13	13	24	30	14	14	BGLB026265
BgiM19681-RA	-2.34	-2.3	unknown protein	mRNA	BgChr_8	15574095	15574475	-	7	13	4	0	0	6	3	0	0
BgiM26134-RA	-4.36	-2.16	unnamed6	mRNA	BgChr_11	31410796	31509658	-	2	3	1	0	0	0	2	0	0	BGLB024792
BgiM30227-RA	-1.37	-1.09	UPF0722 protein isoform X1	mRNA	BgChr_14	5881242	5885301	+	84	56	61	24	27	40	54	29	21	BGLB019910
BgiM23682-RA	-3.01	-4.27	UPF0748 protein YngK	mRNA	BgChr_10	13362567	13375288	-	1	10	0	0	0	1	1	0	0	BGLB013303
BgiM16808-RA	-1.99	-1.58	vacuolar protein sorting-associated protein 4A	mRNA	BgChr_6	52527954	52543417	-	4	6	2	0	1	2	3	2	0	BGLB013908
BgiM20723-RA	-2.51	-3.08	vignain	mRNA	BgChr_8	37374901	37383317	-	4	41	4	0	2	9	3	1	1
BgiM27983-RA	-2.69	-1.88	zinc finger MYND domain-containing protein 12	mRNA	BgChr_12	31806300	31807577	+	22	16	7	0	0	6	14	0	0
BgiM36021-RA	-1.49	-1.13	zinc finger protein 708	mRNA	BgChr_18	12777128	12779206	-	25	19	14	7	8	10	16	7	6	BGLB000612
BgiM18265-RA	-2.9	-1.85	zinc finger protein ush	mRNA	BgChr_7	30152128	30152933	-	6	3	3	1	0	1	2	2	0	BGLB032317
BgiM17206-RA	-3.14	-9.89	zonadhesin	mRNA	BgChr_7	7461759	7479485	+	7	166	1	0	0	23	0	0	0	BGLB018636

[truncated: 4 more sheets: 4-Ep-Dp_down, 5-Sm unique_down, 6-Ep unique_down, 7-Dp unique_down]
