# Supplementary material for: Different metazoan parasites, different transcriptomic responses, with new insights on parasitic castration by digenetic trematodes in the schistosome vector snail Biomphalaria glabrata
Source: BMC Genomics. 2024 Jun 17;25:608. doi: 10.1186/s12864-024-10454-4 (PMC11184841; doi:10.1186/s12864-024-10454-4)
Supplement: Supplementary file 12 — Supplementary Material 12 [file 12864_2024_10454_MOESM12_ESM.xlsx]

## Sheet: 1-all up
Table S12. Summary of the differentially expressed genes at 8dpi in the parasite-infected groups
ID in iM line	log2FC(iM vs. Sm_8dpi)	log2FC(iM vs. Ep_8dpi)	log2FC(iM vs. Dp_8dpi)	Annotation	type	chr	start	stop	strand	iMline control_2dpi_R1	iMline control_2dpi_R2	iMline control_2dpi_R3	iMline vs Sm_8dpi_R1	iMline vs Sm_8dpi_R2	iMline vs Sm_8dpi_R3	iMline vs Ep_8dpi_R1	iMline vs Ep_8dpi_R2	iMline vs Ep_8dpi_R3	iMline vs Dp_8dpi_R1	iMline vs Dp_8dpi_R2	iMline vs Dp_8dpi_R3	Corresponding VBID in BB02
BgiM15825-RA	2.92814	2.49406	2.58268	5p-nucleotidase	mRNA	BgChr_6	31526855	31531930	+	3.57931	1.77532	3.32633	45.3073	38.7153	16.6406	9.51484	24.5258	29.3589	33.9344	23.8917	14.203	BGLB039352
BgiM19855-RA	6.54786	6.79774	8.77759	70 kDa neurofilament protein	mRNA	BgChr_8	19626418	19666241	+	0	0	0	16.3483	16.9348	4.99717	7.27228	4.78357	28.5727	1.23469	143.096	3.74016	BGLB032056
BgiM35322-RA	3.46469	3.0275	2.72181	ADAM family mig-17	mRNA	BgChr_17	25274411	25279488	-	0	0	0	1.13807	5.33118	2.20377	1.46762	1.56132	3.27119	2.50452	1.07865	1.43257
BgiM18391-RA	1.98358	1.77623	1.76898	adenosine deaminase CECR1	mRNA	BgChr_7	35153492	35155593	+	22.473	5.24492	7.43745	56.8282	62.8117	50.2409	37.7029	50.506	39.9863	49.8104	53.5115	39.9446
BgiM23546-RA	2.44925	1.56406	2.0109	alpha-(1 3)-fucosyltransferase 5	mRNA	BgChr_10	10215950	10249736	+	0.910307	0.737537	0.338872	4.64212	6.3803	3.47711	1.02629	1.78791	3.2014	3.12634	3.78299	1.85122	BGLB011373
BgiM03315-RA	3.34853	1.39236	3.52264	amine oxidase	mRNA	BgChr_1	78654874	78667597	+	1.05417	0.594591	0.974725	19.064	9.49216	5.45321	1.90577	1.54263	3.97421	9.95441	13.229	9.69745	BGLB009806
BgiM26517-RA	2.63688	1.81962	1.2066	amine oxidase	mRNA	BgChr_11	40295023	40306520	-	8.50316	2.13777	11.3715	115.732	56.4783	30.5578	12.3694	46.8742	35.6776	27.9702	20.4945	19.9438	BGLB029419
BgiM14494-RA	1.62584	1.24682	1.10177	ankyrin-1	mRNA	BgChr_5	52146505	52170065	-	4.33645	3.8733	7.49964	31.0984	23.2755	12.4543	13.127	14.7676	12.6454	14.3579	14.3701	12.3865	BGLB040406
BgiM31165-RA	1.4134	1.01363	1.29769	ankyrin-3	mRNA	BgChr_14	27752310	27755183	+	3.04347	3.57379	2.41287	13.4298	13.5714	7.31516	4.8998	7.77958	8.71857	10.5078	9.82701	7.22449	BGLB003734
BgiM16098-RA	2.40336	1.88566	1.53389	anoctamin-1-like isoform X3	mRNA	BgChr_6	37659063	37682611	+	1.09554	1.15929	2.16314	12.5305	14.3845	5.69767	3.22075	5.13722	10.6619	5.37029	4.90702	5.32379	BGLB016826
BgiM15827-RA	2.17799	1.63119	1.88889	apyrase	mRNA	BgChr_6	31546601	31556937	+	11.8099	7.19587	7.87389	54.9959	65.0451	45.4326	27.5154	27.3419	35.0671	55.5822	39.5014	27.2801	BGLB004824
BgiM14242-RA	3.75054	1.54617	3.07639	arachidonate 12-lipoxygenase 12R-type	mRNA	BgChr_5	46990706	46996319	-	0	0	8.63763	174.503	53.0031	52.3245	8.66714	18.1927	16.5031	36.8797	51.1264	63.6107	BGLB023802
BgiM12326-RA	3.0819	1.29636	2.56285	aspartate glycine lysine and serine-rich protein	mRNA	BgChr_5	6158102	6162530	+	3.21417	0.483783	5.86189	43.2422	39.1377	42.3723	6.87	10.5417	13.6568	17.7246	29.1327	31.138	BGLB020867
BgiM04336-RA	1.72105	1.60605	1.21991	ATP-binding cassette sub-family A member 1	mRNA	BgChr_2	10262031	10297005	-	1.2223	0.973882	4.57931	11.9618	12.4495	6.69415	6.97502	7.33706	9.70716	7.60232	5.79867	6.70357	BGLB024117
BgiM16571-RA	1.6138	1.22065	1.25582	baculoviral IAP repeat-containing protein 7-B	mRNA	BgChr_6	48016651	48027016	+	10.0768	10.3254	16.37	67.5722	56.1073	30.8326	26.2722	33.1154	35.3846	38.876	38.5813	29.4736	BGLB000130
BgiM30191-RA	1.91587	1.46251	1.48626	bestrophin-3	mRNA	BgChr_14	5022824	5041657	+	5.60978	2.72918	6.04241	30.5259	25.62	16.6018	8.31153	19.7712	14.1797	16.4465	15.2023	16.4057	BGLB017308
BgiM11333-RA	1.62492	1.48918	1.427	beta-1 3-galactosyltransferase 1	mRNA	BgChr_4	39266251	39267246	+	3.22394	2.04513	0.902352	12.1569	8.9307	5.94731	4.34414	7.82322	9.52875	7.91716	8.03339	4.84627	BGLB002184
BgiM19501-RA	2.04357	1.11779	1.79686	beta-N-acetyl-D-glucosaminide beta-1 4-N-acetylglucosaminyl-transferase	mRNA	BgChr_8	10542034	10562657	+	6.86348	3.60042	5.28309	43.2289	34.159	18.5222	7.72904	14.8672	17.3918	27.5173	23.2787	17.7634	BGLB012995
BgiM20544-RA	1.43636	1.14693	1.20379	breast cancer anti-estrogen resistance protein 3	mRNA	BgChr_8	34250531	34260213	-	4.25929	3.18719	4.12745	14.1701	13.8647	13.6778	6.28697	10.2202	11.4942	12.822	12.2772	8.31538	BGLB010808
BgiM05398-RA	1.78466	1.71124	1.59193	cadherin-23-like isoform X2	mRNA	BgChr_2	35247058	35289918	-	1.6363	1.15877	2.77834	8.48247	11.0058	7.2996	4.43774	8.68169	7.76449	5.70629	8.0449	6.92895	BGLB026422
BgiM07861-RA	2.22992	1.27484	1.68961	calpain-B-like isoform X4	mRNA	BgChr_3	19885815	19886606	+	3.60745	1.68237	8.17302	43.6419	18.6544	37.7947	8.66068	14.8864	14.7514	12.5644	25.5287	23.4378
BgiM13464-RA	2.08999	2.15047	2.02919	cAMP-specific 3p 5p-cyclic phosphodiesterase 4D-like isoform X1	mRNA	BgChr_5	29565123	29605602	-	0.945131	0.712476	0.656506	3.79706	6.67561	1.94634	1.64075	3.91856	5.68248	2.86452	4.29283	3.89097	BGLB016895
BgiM01712-RA	2.00014	2.05277	1.43811	cartilage matrix protein	mRNA	BgChr_1	40175105	40230807	+	13.972	4.17975	5.17659	28.0973	58.6098	37.9127	20.1132	40.2894	48.1943	22.9894	25.7701	27.0546	BGLB008533
BgiM23533-RA	5.1318	4.14484	3.22096	cartilage matrix protein	mRNA	BgChr_10	9771639	9772096	-	0.958044	0	0	54.897	55.6334	13.7516	3.47199	21.6375	35.0563	12.1003	10.6323	3.30226
BgiM29063-RA	2.01126	1.43342	1.34037	cation-transporting ATPase 13A3	mRNA	BgChr_13	15066596	15093481	-	0.857759	1.40415	1.23857	9.53747	7.60812	3.55387	2.12008	3.33807	5.84175	3.63061	4.86055	3.03289	BGLB013956
BgiM31413-RA	2.57729	2.08698	1.55648	cell surface glycoprotein MUC18	mRNA	BgChr_14	33186462	33187553	-	2.29165	2.06293	4.52068	31.0535	30.5423	11.167	7.82633	16.9989	17.322	10.6261	9.21743	10.5846
BgiM33381-RA	1.87442	1.48091	1.39907	cell wall protein DAN4	mRNA	BgChr_16	10249722	10259273	+	11.914	6.34342	11.3071	58.7936	50.7429	33.759	18.6671	30.3501	42.589	37.7226	30.1965	22.4861	BGLB038310
BgiM08211-RA	2.05667	1.14327	1.63239	centrosomal protein of 170 kDa protein B-like isoform X3	mRNA	BgChr_3	26450800	26452071	+	1.0104	2.82798	4.03711	16.7529	20.7848	9.92887	5.59189	8.68875	8.50932	12.2991	10.2936	11.6028	BGLB033488
BgiM06151-RA	3.05528	2.18379	2.6099	chitinase-3-like protein 2	mRNA	BgChr_2	52472686	52507013	+	15.9124	0.480734	0.684454	51.0359	68.7482	64.4942	15.6815	33.058	32.4674	48.0298	45.5725	25.889	BGLB011951
BgiM14042-RA	2.55431	2.55404	2.46089	choline transporter-like protein 1	mRNA	BgChr_5	42143834	42190161	-	1.04191	0	0	1.85196	2.97152	2.56454	0.578301	2.54566	2.88635	1.79715	2.30928	1.54832	BGLB009164
BgiM18471-RA	6.55377	5.52899	3.04764	chymotrypsinogen A	mRNA	BgChr_7	37092318	37101275	+	0.684316	0	0	124.669	136.208	50.2739	1.88499	64.0558	62.8706	9.52467	3.68627	6.14088	BGLB037368
BgiM18472-RA	7.73615	6.05934	3.33209	chymotrypsinogen A	mRNA	BgChr_7	37138382	37138550	+	0	2.04315	0	503.466	342.895	72.4834	5.06729	91.1476	189.271	18.1321	8.61062	7.32993
BgiM18474-RA	6.91518	5.68506	3.66859	chymotrypsinogen A	mRNA	BgChr_7	37157946	37158104	+	1.59674	7.53948	0.759474	510.918	481.66	181.443	5.95081	206.207	250.679	46.7851	23.9043	27.2993
BgiM26363-RA	5.83315	4.49586	3.85775	collagen alpha-6(VI) chain	mRNA	BgChr_11	37252998	37253257	+	1.40022	0.664024	0	108.066	136.528	78.9362	1.42482	55.9057	47.0863	36.2113	15.3188	12.0186
BgiM10588-RA	1.77797	1.16215	1.30826	contactin-3	mRNA	BgChr_4	21597523	21600793	-	3.08103	2.68003	5.02338	21.6995	16.0599	8.41971	3.89253	9.02955	11.0716	12.1656	8.71919	8.51347	BGLB039138
BgiM33303-RA	1.91542	2.16443	1.73838	cys-loop ligand-gated ion channel-like isoform X2	mRNA	BgChr_16	8527670	8545012	+	2.83248	0.36052	1.47084	8.8699	8.7664	4.64238	4.50273	7.32977	11.6454	5.18384	8.37627	5.50496	BGLB040320
BgiM15466-RA	2.74726	2.4304	2.24904	cysteine-rich motor neuron 1 protein	mRNA	BgChr_6	23773482	23786623	+	23.2181	0.842989	0.762392	58.0989	71.413	79.2546	22.1663	63.3252	54.3767	50.8933	48.483	32.7933	BGLB026314
BgiM33297-RA	2.09396	1.89069	2.21259	deoxyribonuclease-1	mRNA	BgChr_16	8290726	8291586	-	1.93982	1.06081	0.597791	5.56744	7.23573	8.06363	2.80506	5.03713	8.05151	9.65214	5.36072	5.77978	BGLB008762
BgiM16306-RA	5.64197	4.73205	4.56515	dermatopontin	mRNA	BgChr_6	42405083	42408841	+	3.64816	0.795271	0	104.713	168.472	80.0742	9.78064	72.5214	76.3365	108.913	12.8157	20.8543	BGLB009400
BgiM27184-RA	9.46791	8.45308	4.69349	DNA-directed RNA polymerase II subunit RPB1-like isoform X4	mRNA	BgChr_12	12663134	12664060	-	0	0.157705	0.990872	500.218	566.798	136.302	0.247387	158.992	341.873	10.7607	11.5695	10.801
BgiM27187-RA	8.68141	7.29441	2.72648	DNA-directed RNA polymerase II subunit RPB1-like isoform X4	mRNA	BgChr_12	12688421	12692937	-	0.276391	0	0.745193	325.223	349.75	47.5544	0	68.3453	174.9	1.92477	3.89973	4.30201	BGLB028619
BgiM34253-RA	1.57106	1.00556	1.19128	doublecortin domain-containing protein 2	mRNA	BgChr_17	1104213	1106982	+	10.3746	10.8192	25.9933	88.771	67.62	41.7944	38.5961	33.6354	38.8278	49.2774	41.7414	40.6528
BgiM26449-RA	1.8087	1.36773	1.77461	dual oxidase 1	mRNA	BgChr_11	38901251	38926401	-	2.28273	2.21095	1.83641	13.9299	12.6423	5.17812	4.25809	6.93474	7.95845	11.0546	8.15549	9.87717	BGLB017866
BgiM05990-RA	1.90539	1.13425	1.39207	dynein beta chain ciliary	mRNA	BgChr_2	49230259	49264671	-	13.9947	11.1366	32.4445	137.236	108.468	54.4412	41.6868	45.1895	54.7463	73.5351	60.993	52.1399	BGLB002368
BgiM16140-RA	1.82942	1.06741	1.23486	dynein heavy chain 1 axonemal-like isoform X1	mRNA	BgChr_6	38666476	38709931	+	3.49884	4.45636	10.6193	41.1106	34.6917	15.7418	11.67	13.87	18.1838	19.0118	18.6987	16.5555	BGLB003693
BgiM33828-RA	1.61648	1.01489	1.21718	dynein heavy chain 7 axonemal	mRNA	BgChr_16	23311913	23372531	-	7.39943	6.56545	15.9671	57.0289	46.9058	21.9658	19.8882	20.7582	26.0822	29.5249	29.6087	25.6658	BGLB018146
BgiM04707-RA	1.82675	1.57922	1.05763	E3 ubiquitin-protein ligase arih1	mRNA	BgChr_2	19851075	19853777	-	1.56307	2.64194	2.03454	13.0928	10.9189	5.27796	6.70845	5.59724	7.53158	4.8747	6.15264	4.80232	BGLB020388
BgiM06570-RA	2.39357	1.87304	1.13576	endonuclease-reverse transcriptase	mRNA	BgChr_2	60322451	60341769	+	3.00419	2.14235	3.46708	31.3877	21.981	9.10038	7.74726	12.6539	15.4439	9.30743	7.25573	7.05801	BGLB021609
BgiM21192-RA	2.13632	1.98044	1.77786	endonuclease-reverse transcriptase	mRNA	BgChr_8	46912132	46938155	-	1.87061	2.33447	1.0326	12.6768	13.1177	5.73638	4.70632	6.89542	12.6228	8.1757	5.79481	7.20783	BGLB032899
BgiM18028-RA	1.77467	1.47017	1.09991	engulfment and cell motility protein 1-like isoform X2	mRNA	BgChr_7	26286725	26308471	+	1.14177	3.2281	3.95788	14.8091	14.8063	5.21421	3.97877	7.63432	10.8485	6.79505	6.70759	6.4368	BGLB023712
BgiM00610-RA	2.12117	1.57733	1.18783	enteropeptidase	mRNA	BgChr_1	14588877	14594759	-	14.973	6.70868	14.9225	80.6339	85.9491	35.1867	15.7547	42.9276	54.9234	34.6394	31.5248	25.7875	BGLB009871
BgiM23703-RA	2.09789	1.57737	1.91332	ETS-related transcription factor Elf-3	mRNA	BgChr_10	14137755	14143354	-	1.66257	0.286224	2.03594	4.00223	6.28729	8.51856	3.33963	3.60188	4.94073	4.61778	5.49872	5.83798	BGLB008583
BgiM27208-RA	8.78804	7.54839	3.81176	extensin-2-like isoform X2	mRNA	BgChr_12	12966255	12987795	-	0.287373	0.297428	0.104262	296.699	175.972	24.6289	0.771034	96.7699	111.477	3.81657	6.62969	4.70905	BGLB007885
BgiM34878-RA	1.76728	1.57219	1.24383	F-box only protein 10	mRNA	BgChr_17	15581733	15596136	-	1.03402	0.610431	2.16593	6.61613	7.55896	3.76984	1.90472	5.17022	5.85372	4.50742	3.44033	3.23257	BGLB004312
BgiM36003-RA	2.61116	2.2362	1.58947	fasciclin-1	mRNA	BgChr_18	12502872	12503942	-	1.9856	3.92787	4.03034	40.7556	26.6019	11.7731	7.22759	21.1069	20.5767	13.0274	11.8996	7.40198
BgiM17842-RA	1.31741	1.11199	1.08722	feline leukemia virus subgroup C receptor-related protein 2	mRNA	BgChr_7	21767825	21775544	-	1.43963	1.0882	2.62336	6.52023	8.6333	4.37936	1.54886	5.25247	5.83084	4.00619	5.27505	4.34404	BGLB009597
BgiM12861-RA	1.67188	1.5167	1.40827	ferric-chelate reductase 1	mRNA	BgChr_5	17579511	17580975	+	9.66225	6.22512	17.7347	67.194	50.7328	35.2067	39.0797	30.6519	34.7462	43.331	40.7763	22.8759	BGLB031141
BgiM12864-RA	1.29354	1.01414	1.21314	ferric-chelate reductase 1 isoform X2	mRNA	BgChr_5	17605066	17624818	+	38.619	23.8885	25.2407	83.2198	89.5661	103.749	48.6123	65.2681	63.1215	96.7119	74.5606	62.9959	BGLB024325
BgiM25927-RA	3.29495	2.84642	3.29307	fibropellin-1	mRNA	BgChr_11	25500625	25500894	-	1.73867	1.96986	0.989805	29.5899	30.5344	11.8493	2.40554	14.3093	24.857	33.1031	21.0955	15.3217
BgiM25928-RA	4.98568	4.12853	4.95271	fibropellin-1	mRNA	BgChr_11	25510180	25510464	-	0.408989	0.986829	0	26.5796	29.7511	11.332	3.13986	10.4282	21.502	30.3754	17.8952	13.0338
BgiM25929-RA	3.52319	2.75079	3.74971	fibropellin-1	mRNA	BgChr_11	25513574	25514678	-	2.32113	0.427369	1.05859	26.1645	21.2843	8.94079	1.68109	10.5819	16.7505	31.3474	16.081	11.3069
BgiM32290-RA	1.61642	1.34923	1.0996	filamin-A-like isoform X1	mRNA	BgChr_15	19994208	20000176	-	2.09551	3.93943	6.46645	21.98	23.5733	10.5457	8.31253	11.68	19.8979	13.1999	12.5945	9.1963	BGLB001688
BgiM32291-RA	2.27645	1.65433	1.26734	filamin-A-like isoform X1	mRNA	BgChr_15	20002067	20034834	-	5.51018	4.08555	10.2425	53.0747	55.6275	21.264	11.2258	22.7178	35.2416	24.7212	14.7022	17.1079	BGLB001688
BgiM26348-RA	1.93362	1.47829	1.59532	flocculation protein FLO11	mRNA	BgChr_11	37031225	37036014	-	0.757179	0.200705	0.686731	3.26715	2.23969	2.958	1.74298	1.62739	1.74041	2.68945	1.97325	1.94407	BGLB034606
BgiM23286-RA	7.30838	7.89494	6.33662	FMRFamide	mRNA	BgChr_10	2811390	2814560	+	0.654446	0	0	0.904568	124.678	0	0.171824	80.7415	90.3105	3.8165	0.393662	59.3538	BGLB001405
BgiM12401-RA	3.3617	3.08315	2.85433	forkhead box protein D3	mRNA	BgChr_5	7580803	7583025	-	0.215485	0	0.03473	0.969567	1.97916	2.41228	0.806535	1.0132	1.99604	1.01802	1.42653	0.869127	BGLB016057
BgiM16590-RA	6.82439	6.3825	4.43576	formin-like protein 20	mRNA	BgChr_6	48317702	48320840	+	0	0.159922	0	30.3639	33.8374	15.2371	0.9343	20.2699	29.4282	4.24401	5.31836	4.07081	BGLB005060
BgiM24717-RA	1.95708	1.69577	1.64977	glucoside xylosyltransferase 1	mRNA	BgChr_10	37874631	37888607	-	2.831	1.16248	1.29066	8.73177	12.5136	5.70614	4.01921	7.11239	7.51441	6.37338	5.20372	8.22324	BGLB010928
BgiM00172-RA	1.50949	1.23828	1.2952	hepatocyte growth factor receptor-like isoform X2	mRNA	BgChr_1	4705632	4734443	+	4.02355	2.30004	3.6419	16.049	16.9332	8.81739	6.27012	9.61425	10.7167	11.1317	10.9148	8.39357	BGLB032821
BgiM17368-RA	1.80001	1.46554	1.15384	inositol 1 4 5-trisphosphate receptor type 2	mRNA	BgChr_7	11070109	11122169	+	2.56915	1.43958	3.68649	13.1187	14.1058	8.95441	4.04619	9.42502	11.1806	8.06262	5.70834	6.72816	BGLB031859
BgiM14323-RA	1.40935	1.14664	1.34182	interleukin-12 receptor subunit beta-2-like isoform X6	mRNA	BgChr_5	48787935	48827273	-	4.85598	3.95491	10.1718	28.7589	27.5974	15.4065	17.8124	14.3109	14.4442	24.0022	21.858	15.148	BGLB030705
BgiM10586-RA	2.12725	1.69186	2.2604	latrophilin-3	mRNA	BgChr_4	21517085	21549011	-	0.73427	0.346391	0.400396	2.00403	2.92215	3.18153	1.62205	1.54239	1.67646	3.1685	3.35675	1.80472	BGLB038625
BgiM22441-RA	2.03297	1.25686	1.25811	leucine-rich repeat serine/threonine-protein kinase 1	mRNA	BgChr_9	29970113	30050164	-	1.25503	1.66773	2.9989	16.6206	13.1104	4.26299	3.84526	4.14383	8.23771	6.91933	5.60179	4.78608	BGLB031074
BgiM27038-RA	1.36614	1.37842	1.19194	leucine-rich repeat-containing protein 74B-like isoform X3	mRNA	BgChr_12	9044230	9060772	+	2.76821	1.85457	4.40806	16.663	11.8157	5.60021	7.93325	9.61089	8.68506	8.96705	9.14485	9.2963	BGLB020025
BgiM23709-RA	2.55159	1.50544	1.88238	lipoxygenasey domain-containing protein 1	mRNA	BgChr_10	14363383	14373416	+	0.65435	2.22223	1.91621	15.494	12.2753	3.51702	1.77245	3.77713	6.66859	7.09393	5.25177	5.70833	BGLB001066
lncRNA441	6.96167	5.3341	3.85206	lncRNA441	lncRNA	BgChr_11	37251462	37251870	+
lncRNA511	3.52275	2.97811	1.88528	lncRNA511	lncRNA	BgChr_12	32771752	32773321	+
lncRNA606	1.53539	1.34939	1.176	lncRNA606	lncRNA	BgChr_13	29704863	29705068	-
lncRNA711	1.89796	1.67081	1.6366	lncRNA711	lncRNA	BgChr_14	27160665	27160865	-
BgiM36112-RA	2.8521	2.4463	2.67261	low-density lipoprotein receptor 1	mRNA	BgChr_18	15939651	15941113	+	28.6834	8.93319	0.859626	97.2571	85.0029	161.937	75.7081	80.9343	56.2355	125.395	95.1857	58.873	BGLB029459
BgiM10358-RA	2.89018	1.83127	1.37765	metabotropic glutamate receptor	mRNA	BgChr_4	16602269	16645450	+	3.28904	1.76513	6.32909	60.1499	42.0979	15.7698	7.03104	17.531	22.3749	14.6297	10.7194	11.059	BGLB020517
BgiM09698-RA	2.26747	1.46532	1.4307	metabotropic glutamate receptor 5	mRNA	BgChr_4	1937075	1951427	+	2.75625	1.61813	2.91051	20.7252	19.6314	7.58228	4.29273	7.24606	11.7186	9.91408	6.32447	7.24647	BGLB002219
BgiM13082-RA	1.61845	1.17867	1.41206	midnolin	mRNA	BgChr_5	22350470	22379315	-	3.02572	1.84589	3.84101	14.7568	12.6317	9.55701	5.52504	7.86813	9.80854	12.5478	8.34797	9.20431	BGLB019565
BgiM22541-RA	1.6017	1.12216	1.05599	monocarboxylate transporter	mRNA	BgChr_9	32721907	32729991	+	2.95613	3.04245	3.34295	13.086	14.1827	10.8656	4.64493	8.66095	8.46288	8.00177	8.92914	6.60127	BGLB008452
BgiM04688-RA	1.36121	1.166	1.01076	monocarboxylate transporter 5	mRNA	BgChr_2	19308346	19314894	-	2.96419	2.13262	3.35073	10.7692	11.4512	6.49215	4.12761	7.82638	9.32551	7.70574	5.35476	6.49682	BGLB024738
BgiM33808-RA	5.89693	5.25444	1.93362	mucin-2	mRNA	BgChr_16	22717216	22765605	+	0.224835	0.351775	0.261598	25.6462	37.5792	13.5434	0.699893	22.5739	19.4992	1.40379	1.59629	2.28668	BGLB039265
BgiM25926-RA	1.88082	1.61979	2.31885	mucin-like protein	mRNA	BgChr_11	25473398	25491743	-	11.4309	7.82841	12.2348	51.737	51.1352	56.2883	31.1657	35.1025	41.7857	90.762	67.0339	36.7937	BGLB016256
BgiM21304-RA	2.2503	1.93841	1.05383	multidrug resistance-associated protein 5	mRNA	BgChr_9	2055127	2078603	-	2.45652	1.00759	1.4994	17.4959	10.5901	5.63567	3.43625	10.3701	7.61804	4.11164	3.62933	5.39435	BGLB009308
BgiM14475-RA	1.36363	1.01793	1.01318	multiple epidermal growth factor-like domains 10	mRNA	BgChr_5	51858957	51890465	-	3.2596	3.16065	5.49615	20.1133	15.4132	9.15106	7.46493	9.26379	11.0929	10.3226	11.0555	9.59157	BGLB039829
BgiM01618-RA	1.98636	1.8197	1.68428	NA	mRNA	BgChr_1	38247700	38248219	-	2.18879	0	3.20296	15.0269	7.12642	11.4461	6.42077	12.4232	6.33804	12.3032	7.80247	8.82375
BgiM04659-RA	1.69661	1.29555	1.11016	NA	mRNA	BgChr_2	18541043	18562167	-	17.008	10.6609	19.7099	79.37	65.3577	45.0966	31.8665	46.7257	45.0489	51.8705	41.0768	29.7849
BgiM08799-RA	2.58042	2.14673	2.39497	NA	mRNA	BgChr_3	39245466	39245876	+	16.2316	2.96416	16.4293	62.6094	133.556	89.6106	44.4273	68.1682	55.6101	62.0799	101.833	60.1044
BgiM10305-RA	2.82818	1.99465	2.56554	NA	mRNA	BgChr_4	15474637	15481479	+	9.97729	0	0	45.5636	41.8436	42.3892	14.7521	21.2329	17.2602	39.4731	27.0323	20.3803
BgiM10357-RA	3.4813	2.29324	2.06919	NA	mRNA	BgChr_4	16588046	16588328	+	2.62252	0	4.25916	48.7213	39.8916	7.15756	3.79054	9.14142	17.2099	11.9682	4.82587	11.4954
BgiM11501-RA	3.24797	2.77296	3.00381	NA	mRNA	BgChr_4	44153664	44161297	-	2.03287	1.14539	0	15.301	14.6708	13.0929	9.80899	6.51254	8.34675	14.2385	10.0989	8.83559	BGLB036283
BgiM12261-RA	1.42611	1.45223	1.3393	NA	mRNA	BgChr_5	4920966	4925745	-	4.0919	1.74971	3.70771	13.6775	11.5307	11.0767	4.95523	9.12561	16.5651	11.0631	10.9261	7.87521	BGLB035462
BgiM16188-RA	1.75268	1.36288	1.09087	NA	mRNA	BgChr_6	39638623	39645941	-	4.40512	4.60346	4.48679	27.8228	22.8209	10.0105	7.43796	13.3929	18.454	9.94702	14.3317	9.43671	BGLB021962
BgiM16616-RA	8.01007	7.89835	4.81376	NA	mRNA	BgChr_6	48612369	48617037	-	1.23768	1.66488	13.653	2054.93	2847.54	928.23	12.3968	2453.43	2179.26	170.246	202.125	171.339
BgiM17428-RA	2.6263	1.71473	1.65383	NA	mRNA	BgChr_7	12303944	12304876	+	3.23969	1.32963	1.45978	21.2734	13.7647	12.8097	4.72342	6.78993	9.21011	6.00879	6.8615	8.94359
BgiM17517-RA	8.02255	7.69111	2.69622	NA	mRNA	BgChr_7	14606695	14610104	-	0.341287	0.382619	1.60686	319.353	439.541	75.0576	0.585572	300.005	280.175	3.30367	8.63449	6.62394
BgiM19295-RA	9.81825	8.47329	5.56504	NA	mRNA	BgChr_8	6113609	6114861	+	1.89074	1.82326	0	2909.34	2107.53	416.904	5.62056	797.05	1044.62	49.5811	126.918	54.8421
BgiM19296-RA	9.5899	8.01793	5.01427	NA	mRNA	BgChr_8	6121891	6123005	+	1.75146	0	0	1756.87	1237.81	305.498	0	411.996	614.228	31.4558	61.9296	35.5774
BgiM19671-RA	2.02983	1.25151	1.1242	NA	mRNA	BgChr_8	15306093	15348726	+	20.9283	31.8045	29.0547	225.146	146.506	80.8793	47.9015	79.2264	89.4471	81.312	73.8591	60.881	BGLB016586
BgiM19716-RA	1.44453	1.11223	1.23067	NA	mRNA	BgChr_8	16298118	16328178	+	2.91359	2.63058	2.31737	10.0855	12.2242	7.7114	4.30416	6.2546	9.78082	6.85841	8.06941	7.9741	BGLB010054
BgiM19856-RA	5.54975	6.38111	6.71221	NA	mRNA	BgChr_8	19669813	19687613	-	0	0	0	0.628475	0.663438	0.129534	0.150442	0.78837	1.34955	0.041211	2.69211	0.18127
BgiM20068-RA	1.35877	1.42741	1.10149	NA	mRNA	BgChr_8	24132807	24149454	+	2.96617	2.08456	2.65429	8.20651	11.0584	8.64696	6.10869	9.9527	7.62558	7.00036	7.89433	5.44106	BGLB012383
BgiM20903-RA	1.15947	1.15345	1.00231	NA	mRNA	BgChr_8	41810198	41813543	+	6.25587	4.34632	7.47788	20.7241	24.2173	10.5567	8.6593	14.0147	21.3866	17.7548	14.0181	12.4901
BgiM21191-RA	2.248	2.1785	1.68117	NA	mRNA	BgChr_8	46901969	46903391	-	2.74696	3.10855	2.9982	24.7506	24.1074	14.378	13.974	16.1515	16.1288	15.7242	10.2877	10.9013
BgiM21392-RA	2.09944	1.48074	1.12103	NA	mRNA	BgChr_9	4098632	4136395	-	1.47846	0.507449	1.03815	8.76921	6.3575	2.66229	1.18706	4.58837	4.64047	2.10399	2.8668	3.07154	BGLB017939
BgiM21522-RA	9.85602	8.15389	5.40525	NA	mRNA	BgChr_9	7267267	7279137	-	1.42487	0	0.945814	2412.36	1726.5	346.028	5.26657	445.545	762.146	41.3814	78.0869	44.7524	BGLB031523
BgiM23566-RA	2.01356	1.37518	1.24854	NA	mRNA	BgChr_10	10808671	10809589	+	19.2545	8.86952	26.1871	131.678	106.97	57.3173	40.028	41.2093	80.8148	59.1112	56.5585	39.2779
BgiM24248-RA	1.70906	1.44295	1.79103	NA	mRNA	BgChr_10	26720509	26721193	+	17.8198	14.7835	23.747	98.2061	82.1363	52.2835	45.7503	66.751	45.4689	89.1542	79.4761	52.2595
BgiM24371-RA	2.635	1.81463	2.37734	NA	mRNA	BgChr_10	30183418	30183855	-	3.92623	2.84184	4.5061	38.5185	28.272	14.151	9.71368	9.69173	23.7362	25.2406	23.1297	15.7315
BgiM24578-RA	1.41962	1.14435	1.33248	NA	mRNA	BgChr_10	34643252	34655740	+	21.7183	8.2007	16.5001	76.1627	63.4469	43.928	34.8776	50.2124	38.2347	55.2657	54.701	39.8544	BGLB029274
BgiM26514-RA	2.28415	1.58965	1.14608	NA	mRNA	BgChr_11	40281868	40282025	-	15.0781	6.08034	13.9199	125.723	52.4634	60.1386	21.3555	50.1636	46.1037	32.8181	25.7941	28.0024
BgiM26747-RA	6.35192	5.86096	4.45196	NA	mRNA	BgChr_12	2356180	2359709	-	0.845333	0	0	16.7899	40.8821	35.4108	0	31.2356	26.6618	1.11111	0.829068	19.6753	BGLB034416
BgiM26909-RA	1.94044	2.11236	1.05993	NA	mRNA	BgChr_12	5958338	5959949	+	3.25696	2.12466	4.28815	21.3355	12.8357	14.1305	14.2158	18.9029	10.9854	8.04373	9.24949	6.87982	BGLB026696
BgiM28872-RA	8.84927	8.56227	3.68976	NA	mRNA	BgChr_13	11020705	11029537	-	0.482504	0	2.68882	979.286	988.308	443.209	0.791853	827.169	889.333	17.5259	17.8376	17.5321	BGLB029809
BgiM28952-RA	1.92061	1.39065	1.11431	NA	mRNA	BgChr_13	12954074	12967646	-	0.887682	1.34981	0.810294	6.92204	5.97454	3.17963	2.05051	2.80503	4.41936	2.4512	2.8325	2.58268	BGLB010012
BgiM29026-RA	3.96535	3.39855	2.25648	NA	mRNA	BgChr_13	14293304	14294082	+	0	0	0	3.58358	3.83089	2.66749	0.211598	3.68253	2.24615	1.34097	0.385789	0.939352
BgiM30263-RA	1.74701	1.13978	1.33914	NA	mRNA	BgChr_14	6555089	6557297	-	13.9668	9.18762	5.49572	46.1898	53.1473	31.7699	9.1513	32.49	35.6643	38.016	30.3741	27.4759
BgiM30947-RA	2.45319	1.58784	2.25427	NA	mRNA	BgChr_14	23563817	23572241	-	2.28854	0.943431	7.86022	41.0517	33.9111	12.1438	9.80538	10.2927	19.9117	30.1766	18.4829	20.6535	BGLB036980
BgiM31127-RA	1.80092	1.57777	1.13818	NA	mRNA	BgChr_14	27257231	27257506	+	7.87378	14.5638	23.1457	79.81	81.2477	34.6408	39.6972	42.8327	50.9853	38.153	37.1979	30.7035
BgiM31190-RA	1.61147	1.24458	1.69951	NA	mRNA	BgChr_14	28337458	28353088	+	3.35363	5.41916	4.15481	21.1786	14.5524	17.097	12.7839	10.2794	7.35751	18.7525	19.465	14.9461	BGLB039935
BgiM31861-RA	1.75352	1.61709	1.01215	NA	mRNA	BgChr_15	8284724	8285530	+	3.2469	3.9026	8.15884	28.1088	22.4944	14.3234	11.6451	19.7098	20.777	14.2663	12.0756	10.3196	BGLB022576
BgiM32024-RA	1.38918	1.29487	1.00466	NA	mRNA	BgChr_15	13221265	13227407	+	4.69808	5.86216	3.9232	20.8048	17.8441	12.0825	11.0707	13.1206	13.9745	12.9258	12.2377	8.7666	BGLB026767
BgiM33355-RA	1.73759	1.91363	1.38591	NA	mRNA	BgChr_16	9693825	9694134	-	2.06031	10.2716	7.73325	27.8676	35.7476	14.0403	27.1024	19.4558	18.3911	15.085	22.3359	16.4557
BgiM33587-RA	3.21093	3.55923	6.4249	NA	mRNA	BgChr_16	16087702	16090776	+	0	0	0	11.4242	1.11599	0	0	4.71066	10.146	0	112.163	0
BgiM34411-RA	2.68031	2.89733	1.9215	NA	mRNA	BgChr_17	4981352	4981838	+	0.639352	0.340215	5.67055	30.2112	24.3799	6.01937	19.5143	16.4387	18.0394	10.2166	14.4017	9.37171
BgiM34412-RA	2.27567	2.01643	1.45023	NA	mRNA	BgChr_17	4984295	5002372	+	2.38674	1.752	6.17189	32.4414	31.819	10.1261	19.2848	12.8777	15.2882	12.5266	14.4651	8.35084	BGLB028279
BgiM35113-RA	1.23716	1.14637	1.03443	NA	mRNA	BgChr_17	21102289	21105919	+	22.4465	13.8528	25.6378	78.6981	66.074	53.8458	42.6772	55.1042	54.9186	58.1927	51.3093	47.6612	BGLB013130
BgiM36113-RA	2.66658	2.44604	1.81443	NA	mRNA	BgChr_18	15958121	15965390	+	16.8829	7.20495	1.68374	85.2872	76.9226	63.7574	49.9745	45.3851	51.219	44.5343	25.9275	36.3257	BGLB030124
BgiM04847-RA	1.6242	1.29197	1.13845	NACHT and WD repeat domain-containing protein 1	mRNA	BgChr_2	23159534	23169546	+	0.731228	1.189	1.36136	5.94608	3.77996	3.52821	2.54132	2.31821	3.66097	3.15066	2.16283	3.1194	BGLB012869
BgiM05138-RA	2.10954	2.06759	1.76995	netrin-1-like isoform X2	mRNA	BgChr_2	29653842	29675992	+	0.584862	0.337771	0.479303	3.65949	3.65855	1.45986	1.9667	2.51819	2.64761	2.37864	2.04206	1.8575	BGLB016427
BgiM18373-RA	1.78859	1.42421	1.06978	neuropilin and tolloid like protein 2	mRNA	BgChr_7	34560341	34579875	-	5.1913	4.09488	6.00835	33.6383	27.3271	12.1782	7.86811	18.5546	19.583	14.938	12.0256	13.2206	BGLB027966
BgiM25357-RA	1.43445	1.42996	1.07462	NGFI-A-binding protein 1-like isoform X1	mRNA	BgChr_11	9391816	9408302	+	2.16238	0.86881	1.92911	7.21643	8.25679	3.43922	2.15704	5.95251	7.11492	4.20372	4.91021	3.34699	BGLB008087
BgiM09534-RA	2.69969	1.95297	1.60489	periaxin	mRNA	BgChr_3	55114386	55142865	+	0.693244	0.876283	1.84472	15.0373	11.8836	4.4042	3.88445	4.63254	6.23551	5.33579	4.77369	2.71096	BGLB008425
BgiM19533-RA	4.66788	3.90843	3.51634	peritrophin-1	mRNA	BgChr_8	11574411	11582628	-	22.8416	21.0971	2.30025	662.534	545.158	472.564	135.719	304.429	373.918	328.999	146.64	166.397
BgiM29648-RA	1.56507	1.375	1.25632	phospholipid scramblase 2	mRNA	BgChr_13	29698201	29702764	-	43.6661	36.1017	59.1632	283.587	199.519	125.344	123.503	170.067	110.772	142.176	149.172	123.522
BgiM01188-RA	1.93294	1.96098	1.37293	polypeptide N-acetylgalactosaminyltransferase 5	mRNA	BgChr_1	28074132	28075817	-	1.32399	0.511174	0.884132	3.0176	6.65189	4.24481	2.29425	4.03503	5.33521	2.12819	2.95451	3.63761	BGLB026938
BgiM13439-RA	1.32095	1.17518	1.05944	polypyrimidine tract-binding protein 2-like isoform X7	mRNA	BgChr_5	29026412	29046567	-	14.8208	10.6142	16.0597	50.9719	57.5677	31.1982	23.0009	32.6124	52.1098	40.3403	37.5585	25.7695	BGLB016815
BgiM33487-RA	9.5133	9.17373	5.44035	ponticulin-like protein H	mRNA	BgChr_16	13066949	13068629	+	0	0	0	421.612	619.026	216.409	4.71513	585.808	305.096	13.9659	26.1149	21.9407	BGLB019618
BgiM11017-RA	1.86721	1.3203	1.46012	protein atp6v1fnb	mRNA	BgChr_4	31962662	31963192	-	15.5765	12.3367	22.6369	128.872	72.5865	54.308	51.9614	49.5301	38.2689	64.3027	59.2211	44.0648	BGLB010035
BgiM05827-RA	1.74568	1.53624	1.25293	protein Tob1	mRNA	BgChr_2	45763334	45764758	+	2.21415	2.50127	2.59225	6.29243	15.6357	10.7362	5.32876	7.71694	11.5239	8.78113	7.37033	6.0517	BGLB008901
BgiM22813-RA	1.50384	1.49072	1.30543	proteolipid protein DM beta	mRNA	BgChr_9	39457769	39461425	+	6.41759	2.95257	4.86169	25.0079	22.1933	15.0226	13.049	20.2041	15.3613	20.2237	15.327	11.949	BGLB021581
BgiM04899-RA	2.31294	1.25305	1.82743	protocadherin-23	mRNA	BgChr_2	24448831	24469273	-	8.40819	6.34034	5.89895	55.6387	52.8141	26.5746	8.42415	19.3256	27.57	38.9091	32.0429	16.3673	BGLB037003
BgiM22346-RA	2.38207	1.71402	1.32083	protocadherin-9	mRNA	BgChr_9	27426592	27441171	-	0.761788	0.255177	0.810664	3.24787	5.53438	3.23727	1.32263	2.14963	2.49615	2.22793	1.49499	1.76995	BGLB010757
BgiM09929-RA	1.73542	1.41522	1.1859	protocadherin-like wing polarity protein stan	mRNA	BgChr_4	6673941	6677400	-	1.52304	2.84064	1.84607	12.6167	14.1418	6.21258	5.38992	4.4137	10.5932	8.78253	6.19453	5.72201	BGLB007371
BgiM24137-RA	1.86992	1.50495	1.28361	receptor-type guanylate cyclase gcy-28	mRNA	BgChr_10	23041514	23055525	-	0.795053	1.2516	2.75885	6.98734	6.36843	8.25884	3.82829	4.74873	5.68749	5.57764	3.31917	4.24793	BGLB038919
BgiM08189-RA	2.11144	1.99947	1.15962	retinoic acid receptor RXR-alpha	mRNA	BgChr_3	25228813	25255605	-	1.63528	1.47393	2.01852	14.089	10.6801	3.71338	8.15671	6.18867	7.00244	4.67518	4.85189	3.43426	BGLB039665
BgiM35174-RA	1.73921	1.69746	1.70519	RNA polymerase-associated protein LEO1	mRNA	BgChr_17	22464261	22481098	+	9.95796	10.814	17.8932	82.6906	56.0597	31.2884	47.8621	48.7782	30.9617	54.3066	55.9917	36.4864	BGLB038256
BgiM00197-RA	2.48921	1.71637	1.21117	semaphorin-1A	mRNA	BgChr_1	5488097	5496276	+	23.1817	7.47262	21.5963	153.65	153.955	63.2106	20.441	64.0745	91.7046	44.1114	34.5368	48.1757
BgiM00198-RA	2.39572	1.68235	1.25244	semaphorin-1A	mRNA	BgChr_1	5498542	5513871	+	18.7363	8.59454	21.0544	145.314	127.813	51.5516	23.5832	65.6718	79.5022	53.3474	37.3338	41.6253	BGLB035947
BgiM01164-RA	5.85076	4.17812	3.79714	semaphorin-5A	mRNA	BgChr_1	27238477	27243390	+	1.11694	0.083224	0	61.7932	37.2698	18.039	3.64004	9.05705	18.9618	13.2806	4.88541	5.91565	BGLB018758
BgiM18469-RA	10.1079	9.59978	6.80579	serine protease 48	mRNA	BgChr_7	37042961	37053529	-	0	0	0	326.543	366.645	98.0217	0.552109	227.55	275.201	19.7279	27.9096	16.6521	BGLB023891
BgiM18473-RA	5.89317	4.67845	1.84227	serine protease 55	mRNA	BgChr_7	37140967	37143199	+	1.22884	4.67961	4.43884	480.479	409.384	111.829	3.59974	146.783	234.063	25.559	13.8664	14.2087
BgiM09011-RA	1.26553	1.12292	1.09393	serine-rich adhesin for platelets	mRNA	BgChr_3	43749475	43759803	+	3.2118	1.93965	2.55341	10.5484	10.0125	4.02057	4.33704	5.07287	8.59244	5.09238	8.181	6.15201	BGLB031941
BgiM35715-RA	1.88934	1.47609	1.33686	serine-rich adhesin for platelets	mRNA	BgChr_18	4954830	4992937	-	1.26086	1.30264	2.48633	10.6438	10.4767	5.04723	3.61733	5.90088	7.52849	6.74094	5.13459	4.10853	BGLB032931
BgiM07172-RA	2.57881	1.96645	1.91182	silk gland factor 1	mRNA	BgChr_3	6219704	6243837	+	0.690155	0.595315	0.308631	3.84664	6.62198	2.53641	0.626923	3.42717	3.24874	3.57469	3.00282	1.31127	BGLB001562
BgiM04325-RA	3.2652	2.6366	2.65006	sodium-coupled monocarboxylate transporter 2	mRNA	BgChr_2	9956692	9977911	-	5.32328	1.15528	1.19728	26.7202	41.4786	33.5245	8.80719	21.3794	24.4582	24.2201	20.0642	13.405	BGLB005165
BgiM00092-RA	1.44046	1.2837	1.22252	solute carrier family 28 member 3	mRNA	BgChr_1	2328892	2349923	+	16.4432	12.0126	16.1331	62.6335	59.7369	43.1235	27.5882	50.5415	44.2721	50.113	43.3426	33.3764	BGLB006916
BgiM19615-RA	1.89777	1.21889	1.32599	STE20-like serine/threonine-protein kinase isoform X2	mRNA	BgChr_8	13861824	13875239	-	1.19847	0.985425	0.985286	7.70788	7.33268	2.55595	1.27874	4.07142	5.1119	2.95344	4.29388	3.14424	BGLB037691
BgiM04771-RA	1.1931	1.21702	1.02804	stress-activated protein kinase JNK-like isoform X1	mRNA	BgChr_2	21283859	21301638	+	6.37536	3.51617	1.14718	13.4484	13.3454	8.73369	7.20173	7.92443	12.7687	8.7393	8.99613	9.12422	BGLB016380
BgiM34760-RA	1.47801	1.99224	1.40134	tetraspanin-8	mRNA	BgChr_17	12476826	12497555	-	1.80373	2.68492	3.37023	11.9326	12.309	7.35978	15.5528	12.2801	11.0399	8.68412	8.98078	7.886	BGLB036490
BgiM20232-RA	1.68114	1.67081	1.48483	TLR cluster3 member 9	mRNA	BgChr_8	27726165	27729008	-	1.07684	1.00996	1.89817	8.19392	6.92175	2.13731	2.17491	6.06985	5.29685	5.82662	4.09229	3.19629	BGLB010216
BgiM23575-RA	1.43273	1.10349	1.53153	transcription factor etv7	mRNA	BgChr_10	11005456	11052308	+	6.13987	7.05165	6.2259	31.0099	23.6612	15.8291	12.4557	13.2031	20.9384	29.2244	20.7094	18.0993	BGLB010765
BgiM17596-RA	2.29459	1.85025	1.94486	trypsin-1	mRNA	BgChr_7	16365571	16370162	-	14.837	4.75765	3.63097	39.1447	44.8206	50.9567	17.7981	31.7236	32.4642	44.7397	36.2622	18.378	BGLB029895
BgiM16490-RA	1.98238	1.34494	1.13786	two pore calcium channel protein 2	mRNA	BgChr_6	46450247	46469026	-	1.89613	0.765543	1.58579	9.89239	8.93178	6.04831	2.32693	4.67997	7.50009	5.13174	2.9533	4.8717	BGLB033805
BgiM14772-RA	1.86776	1.31705	1.43775	tyrosine-protein phosphatase 10D	mRNA	BgChr_6	5601347	5672751	-	3.68773	4.17048	5.53774	30.1689	25.5446	11.1881	6.11104	12.7456	19.5643	17.6522	14.8713	11.7893	BGLB024274
BgiM12206-RA	1.22749	1.46391	1.38358	U-scoloptoxin(16)-Cw1a	mRNA	BgChr_5	3778004	3785144	-	17.7116	11.8626	4.95698	26.6527	37.3116	37.6392	33.5391	31.7031	36.4325	35.6354	47.593	27.7085	BGLB035476
BgiM04491-RA	2.39899	1.77154	1.46934	unconventional myosin-XV-like isoform X1	mRNA	BgChr_2	13882497	13920302	-	1.15948	2.11242	5.79382	30.2697	28.7129	10.3097	6.48494	10.4733	22.3252	11.7287	11.0278	10.0829	BGLB017525
BgiM19068-RA	1.6019	1.4247	1.11852	Y+L amino acid transporter 2-like isoform X1	mRNA	BgChr_8	2116144	2116659	-	6.75829	5.97128	6.72914	30.6542	30.0084	15.1952	14.5513	16.9751	27.8032	19.2743	16.9508	13.0319	BGLB016769

## Sheet: 2-Sm-Ep_up
Table S12. Summary of the differentially expressed genes at 8dpi in the parasite-infected groups
ID in iM line	log2FC(iM vs. Sm_8dpi)	log2FC(iM vs. Ep_8dpi)	Annotation	type	chr	start	stop	strand	iMline control_2dpi_R1	iMline control_2dpi_R2	iMline control_2dpi_R3	iMline vs Sm_8dpi_R1	iMline vs Sm_8dpi_R2	iMline vs Sm_8dpi_R3	iMline vs Ep_8dpi_R1	iMline vs Ep_8dpi_R2	iMline vs Ep_8dpi_R3	Corresponding VBID in BB02
BgiM02793-RA	1.60395	1.33604	1-phosphatidylinositol 4 5-bisphosphate phosphodiesterase epsilon-1-like isoform X1	mRNA	BgChr_1	67242115	67305253	+	0.148995	0.346661	0.29967	1.6487	1.67836	0.599135	0.770685	0.623354	1.32068	BGLB017316
BgiM35790-RA	3.75564	3.89916	3-[(3aS 4S 7aS)-7a-methyl-1 5-dioxo-octahydro-1H-inden-4-yl]propanoyl:CoA ligase	mRNA	BgChr_18	7174725	7185447	+	0.779935	0.375898	2.00188	21.0865	33.4891	4.89161	2.83423	7.04656	50.7436	BGLB018672
BgiM09041-RA	3.1433	3.07436	39S ribosomal protein L46 mitochondrial	mRNA	BgChr_3	44363788	44366463	+	0	0.120059	0.145438	2.17735	1.38498	0	0	0.747088	2.30032	BGLB020074
BgiM04123-RA	4.05373	3.77559	4-aminobutyrate aminotransferase mitochondrial	mRNA	BgChr_2	5485477	5498215	-	0.535427	0	0.68879	11.8346	16.2829	2.29441	1.17082	1.19917	20.588	BGLB010853
BgiM02474-RA	2.49984	2.45639	5-hydroxytryptamine receptor	mRNA	BgChr_1	58951549	58952568	+	0.18472	0.00819	0	1.55218	2.35276	1.17931	0.39149	2.0623	2.31302	BGLB008991
BgiM19858-RA	2.74819	4.53487	60 kDa neurofilament protein	mRNA	BgChr_8	19701178	19713130	+	0	0	0	2.84139	3.79798	0.671961	0.597608	1.42478	24.1104	BGLB029784
BgiM32512-RA	3.47386	2.42608	acetylcholinesterase	mRNA	BgChr_15	24447623	24460910	+	0.166275	0	0	2.33	3.35788	0.582735	0.132592	0.800617	1.3143	BGLB003747
BgiM23240-RA	2.9171	4.04239	acid-sensing ion channel 1	mRNA	BgChr_10	1586225	1609296	-	0	0	0	3.37322	1.86288	0	0	4.41124	6.24632	BGLB030288
BgiM22405-RA	1.5194	1.13559	acyl-CoA synthetase family member 2 mitochondrial	mRNA	BgChr_9	29164364	29177897	-	3.44309	1.9627	2.95978	11.6071	14.9337	6.75481	4.07069	7.16579	11.5788	BGLB004141
BgiM24778-RA	3.53383	3.19662	ADAM family mig-17-like isoform X1	mRNA	BgChr_10	39470449	39498123	+	0	0	0	1.61519	0.554894	0.312467	0.522228	0.359004	0.875097	BGLB010497
BgiM22695-RA	1.63222	1.13822	adenylate cyclase type 9-like isoform X2	mRNA	BgChr_9	36656955	36681005	+	1.54575	2.14269	1.85798	10.5732	11.505	3.44771	3.08635	4.19573	6.80126	BGLB004321
BgiM02362-RA	2.66379	2.18469	adhesion G protein-coupled receptor L2	mRNA	BgChr_1	55926417	55927799	-	0.363683	0	0.040079	0.778699	3.55637	2.15007	0.233074	1.63643	2.35593	BGLB013427
BgiM28628-RA	2.0176	1.8251	AIG	mRNA	BgChr_13	5251985	5253187	-	4.90304	2.82512	3.80454	33.9074	19.8101	9.57763	17.7726	17.0327	9.64608	BGLB025549
BgiM33126-RA	1.47949	1.30582	AIG	mRNA	BgChr_16	4042143	4046661	-	2.60547	1.5669	1.66382	4.95294	10.3753	6.69882	3.19975	6.54051	5.10646	BGLB006164
BgiM30685-RA	1.14095	1.11213	alpha-(1 3)-fucosyltransferase C	mRNA	BgChr_14	16633307	16633983	-	2.23106	7.33346	13.4098	31.1539	24.4944	21.4601	16.3198	24.3915	19.1182	BGLB010152
BgiM30686-RA	1.46983	1.02563	alpha-(1 3)-fucosyltransferase C	mRNA	BgChr_14	16655172	16667720	-	4.81408	5.42168	5.57303	28.4397	24.4054	11.2621	7.12946	16.2791	16.1713	BGLB024456
BgiM22993-RA	1.16114	1.24752	alpha-1 3-mannosyl-glycoprotein 4-beta-N-acetylglucosaminyltransferase B	mRNA	BgChr_9	43681029	43691745	+	6.93371	12.4439	8.35356	30.7605	28.0613	17.6063	15.5067	19.5211	35.7116	BGLB003611
BgiM17644-RA	1.79999	1.59951	alpha-protein kinase vwkA	mRNA	BgChr_7	17441035	17441499	+	1.38041	1.08091	2.55008	13.8394	15.9159	4.4419	5.58706	7.09548	11.1273
BgiM14387-RA	4.67027	3.77628	aminopeptidase N	mRNA	BgChr_5	50293780	50300261	-	0	0	0	9.63069	13.4155	0	0	2.54958	12.562
BgiM24276-RA	1.33822	1.08925	ankyrin repeat domain-containing protein 17	mRNA	BgChr_10	27237957	27243241	-	1.4533	1.60205	2.78784	5.64581	7.21913	6.47451	4.09077	4.55325	4.28018	BGLB014188
BgiM23000-RA	1.32662	1.25603	ankyrin repeat protein	mRNA	BgChr_9	43790440	43793448	+	3.18552	3.52172	3.25067	15.1157	12.3432	6.98193	6.48352	9.36191	9.61094	BGLB021190
BgiM14495-RA	1.16916	1.08141	ankyrin-1	mRNA	BgChr_5	52177224	52190166	-	4.04151	2.71622	4.44581	12.9142	13.7077	9.30699	7.03855	8.7052	11.4377	BGLB018197
BgiM19717-RA	1.44917	1.23517	aromatic-L-amino-acid decarboxylase	mRNA	BgChr_8	16335863	16352284	-	4.65212	2.04166	4.08953	12.5999	15.9418	9.443	4.61904	10.4745	13.8612	BGLB017839
BgiM11553-RA	1.43783	1.37862	arrestin domain-containing protein 1	mRNA	BgChr_4	45338202	45344540	+	11.5444	3.30317	15.3847	43.626	34.9554	24.7282	20.309	30.5241	26.7696	BGLB026676
BgiM27915-RA	1.0834	1.17876	ataxin-2	mRNA	BgChr_12	30388795	30391745	+	4.32674	2.07409	4.70435	9.21105	13.0596	8.22885	6.57466	9.63137	10.068	BGLB034119
BgiM17307-RA	3.79727	3.5713	b(0 +)-type amino acid transporter 1	mRNA	BgChr_7	9522440	9549764	+	0	0	0	0.670099	0.59516	0	0	0.054393	0.868915	BGLB021093
BgiM01197-RA	3.34753	2.87354	B1-hordein	mRNA	BgChr_1	28277566	28278860	+	6.01523	0	0	43.6029	37.5863	5.65589	4.34863	23.3513	25.6557
BgiM17534-RA	4.43483	3.14156	bactericidal permeability-increasing protein	mRNA	BgChr_7	14919333	14940462	-	0.56938	0.283565	0	16.7121	17.461	6.81373	0	6.09841	7.26084	BGLB032492
BgiM16433-RA	1.38312	1.27957	baculoviral IAP repeat-containing protein 2-like isoform X1	mRNA	BgChr_6	45279365	45279564	-	13.6601	26.2102	28.4767	86.9967	80.6895	71.6432	70.0252	40.2718	70.195
BgiM27377-RA	4.97486	3.23442	balbiani ring protein 3	mRNA	BgChr_12	17427340	17428898	-	3.00611	0	0	47.6647	60.4484	14.5265	1.11277	7.92104	25.0032
BgiM20255-RA	1.18931	1.08471	barH-like 2 homeobox protein	mRNA	BgChr_8	28289102	28305515	+	3.36167	1.80334	3.48318	7.76844	12.6322	6.23106	3.82419	7.65817	8.47355	BGLB007215
BgiM30182-RA	5.25432	3.28627	bestrophin-3	mRNA	BgChr_14	4816353	4837550	+	1.20545	0	0.493709	52.0423	52.38	3.50762	1.33215	10.9918	9.82313	BGLB022070
BgiM05143-RA	1.54413	1.51639	beta-1 3-N-acetylglucosaminyltransferase lunatic fringe-like isoform X1	mRNA	BgChr_2	29774177	29779727	+	1.22775	2.34019	3.36682	8.92355	15.0675	4.99678	3.37135	8.43258	11.6643	BGLB023586
BgiM32396-RA	1.82097	1.86775	beta-1 4-N-acetylgalactosaminyltransferase bre-4-like isoform X1	mRNA	BgChr_15	22247310	22279797	-	1.74118	0.546917	0.91008	7.95624	4.52168	2.97751	2.62811	5.97849	3.88696	BGLB001664
BgiM04769-RA	3.16466	3.30241	bone morphogenetic protein 10	mRNA	BgChr_2	21209908	21232952	-	0.95755	0.167851	0	7.2016	9.15789	2.33137	0.39328	3.56904	15.5716	BGLB017942
BgiM21259-RA	1.64176	1.9387	C-type lectin domain family 4 member E	mRNA	BgChr_9	1023401	1033938	-	1.66686	1.04828	1.05056	7.59257	5.93238	4.06564	3.30242	6.86189	6.91536	BGLB014023
BgiM29800-RA	5.35847	3.9274	C-type lectin domain family 6 member A	mRNA	BgChr_13	33293166	33296184	+	0	0	0	30.0786	18.5358	1.21784	0.587399	13.5617	1.26924	BGLB023874
BgiM06527-RA	1.73084	1.38516	cadherin-23-like isoform X1	mRNA	BgChr_2	59580414	59679931	-	13.4059	11.8242	35.9023	111.623	114.944	52.6262	41.1556	50.9396	90.811	BGLB010879
BgiM05123-RA	1.4998	1.28497	cadherin-87A-like isoform X1	mRNA	BgChr_2	29160441	29187929	-	27.7109	16.7688	47.5845	146.03	131.722	72.7672	45.6451	87.5442	117.509	BGLB034023
BgiM32757-RA	1.41947	1.14299	calpain-5	mRNA	BgChr_15	29879398	29889152	-	7.27963	5.28681	7.26714	27.644	26.6491	14.899	8.67104	16.3252	22.945	BGLB033803
BgiM07860-RA	3.63493	2.18597	calpain-B-like isoform X10	mRNA	BgChr_3	19866571	19866779	+	0	0	2.42479	47.3557	19.4008	24.9002	6.92887	14.0843	8.60913
BgiM30376-RA	5.01277	4.85687	carbohydrate sulfotransferase 10-like isoform X1	mRNA	BgChr_14	9230940	9241552	-	0	0	0	16.0989	20.5037	0.873987	0.479182	1.97126	29.5978	BGLB022863
BgiM25994-RA	1.31888	1.12981	carbohydrate sulfotransferase 11	mRNA	BgChr_11	27565494	27595315	+	4.32168	5.96852	5.09795	21.9984	21.8471	9.97535	9.03093	13.3455	14.3933	BGLB006969
BgiM34898-RA	1.69166	1.13238	carbohydrate sulfotransferase 15	mRNA	BgChr_17	16055984	16068182	-	2.38269	1.23605	0.965258	8.31689	7.4237	3.2682	2.13286	3.35036	4.9072	BGLB026546
BgiM13851-RA	7.32107	4.63114	carbohydrate-binding module family 14 protein	mRNA	BgChr_5	38101937	38102122	+	0	0.28445	1.4581	357.415	244.815	74.0286	1.52609	25.3462	86.1926
BgiM24576-RA	2.01978	1.77252	carcinoembryonic antigen-related cell adhesion molecule 1	mRNA	BgChr_10	34612980	34619550	+	1.14802	0	0.487275	1.95899	4.03692	3.50781	2.95708	1.44739	2.17558
BgiM32840-RA	1.60054	1.15331	cartilage intermediate layer protein 1	mRNA	BgChr_15	31375190	31376238	-	5.30318	2.00285	6.20114	25.6087	16.2309	15.7247	9.82854	11.6036	12.4438
BgiM06696-RA	1.82812	1.36792	caskin-1	mRNA	BgChr_2	63024982	63099787	-	1.49182	1.57703	1.17616	6.38433	9.69022	5.15255	2.47869	4.45897	6.09374	BGLB033034
BgiM31412-RA	2.20846	1.29984	cell adhesion molecule 2	mRNA	BgChr_14	33178816	33181126	-	4.13161	5.94319	3.84529	37.2494	39.5462	12.3345	7.01856	13.8034	17.2777
BgiM17646-RA	6.82703	6.49238	cell wall protein DAN4	mRNA	BgChr_7	17471976	17479530	-	0	0.707911	0	63.3172	106.165	19.8364	0.334994	62.9235	69.0895	BGLB016318
BgiM33490-RA	4.81742	3.98998	cell wall protein DAN4	mRNA	BgChr_16	13124006	13124234	+	7.8303	11.8133	8.50627	396.205	564.573	78.6895	1.44262	234.575	245.849
BgiM33491-RA	4.28061	3.90561	cell wall protein DAN4	mRNA	BgChr_16	13140965	13141129	+	13.5239	18.1183	20.3	549.521	744.519	143.934	7.01089	434.988	472.748
BgiM33494-RA	5.39127	3.73868	cell wall protein DAN4	mRNA	BgChr_16	13206163	13209138	+	0.865228	0	0	40.1177	24.5168	14.7587	0.824229	9.80255	12.5213	BGLB018766
BgiM33496-RA	4.04277	3.45684	cell wall protein DAN4	mRNA	BgChr_16	13215143	13215788	+	1.02572	1.38309	0	21.8226	23.7721	31.2233	12.3888	15.1313	12.1977
BgiM00375-RA	2.03898	1.55027	ceramide glucosyltransferase	mRNA	BgChr_1	9637183	9641685	+	0.720639	0	1.57973	9.17885	5.24284	2.88505	3.19863	3.01326	4.56325
BgiM01062-RA	4.2148	3.86819	chitin synthase class 2	mRNA	BgChr_1	25044286	25093933	-	0	0.10014	0	2.65991	3.09033	1.37755	0	1.27553	4.22175	BGLB010615
BgiM18500-RA	2.18333	1.57728	chitinase-3-like protein 1	mRNA	BgChr_7	37556375	37561248	+	2.3245	1.06445	0.561459	10.856	8.2726	9.58913	2.39169	6.15363	6.84368
BgiM14406-RA	2.9754	3.13778	chitotriosidase-1 isoform X1	mRNA	BgChr_5	50748407	50764517	-	0	0	0	0.587655	7.54033	0	0.684156	0.600563	7.23203
BgiM18041-RA	2.29021	2.11556	cholinesterase 1-like isoform X1	mRNA	BgChr_7	26558179	26565703	-	0.810767	0.191797	0	3.00924	3.79425	1.17373	0.59338	2.78956	2.92304	BGLB014339
BgiM18470-RA	6.00492	4.19094	chymotrypsinogen A	mRNA	BgChr_7	37086619	37088585	+	0	0	1.40517	118.307	113.753	31.0096	0	23.2386	48.5634
BgiM12383-RA	1.07078	1.20083	coiled-coil domain-containing protein 78	mRNA	BgChr_5	7278225	7279209	+	13.5508	7.15617	12.6653	38.4611	31.344	21.9513	32.3929	21.0479	27.8663
BgiM24515-RA	2.23968	1.506	collagen alpha-1(XII) chain	mRNA	BgChr_10	33004229	33027103	-	34.1607	19.0022	7.45797	99.0364	115.277	152.837	37.5146	65.2097	86.9531	BGLB038651
BgiM26361-RA	2.65	1.61459	collagen alpha-4(VI) chain	mRNA	BgChr_11	37238842	37248294	+	5.33042	7.31268	19.1351	113.572	92.6498	65.9111	33.1153	37.8138	33.7087	BGLB008195
BgiM10084-RA	1.40381	1.10828	contactin	mRNA	BgChr_4	10198403	10230085	+	18.6347	11.3961	24.7176	82.7568	74.4177	41.6794	30.7494	52.3742	48.8236	BGLB002968
BgiM12644-RA	1.00726	1.00408	contactin-associated protein-like 2	mRNA	BgChr_5	12903114	12950857	+	4.05169	1.88062	3.46964	8.77048	11.0161	5.76121	4.97779	6.87868	8.27412	BGLB033135
BgiM29742-RA	1.63638	1.43112	copine family protein 2	mRNA	BgChr_13	32019710	32026789	-	0	3.57288	1.83952	12.3812	6.9337	6.13761	5.21241	6.00906	5.83335	BGLB002275
BgiM20995-RA	3.99346	4.54511	crustapain	mRNA	BgChr_8	43230195	43238512	-	21.9519	1.10876	0	319.944	196.639	0	1.0164	359.247	263.242	BGLB003758
BgiM36391-RA	1.61805	1.18731	CTD small phosphatase-like protein 2-B	mRNA	BgChr_18	21231605	21242338	+	2.35468	2.049	2.27289	14.1911	12.5397	3.91067	3.54315	5.97446	9.08393	BGLB014112
BgiM34544-RA	1.6016	1.33652	cub and zona pellucida-like domain-containing protein 1	mRNA	BgChr_17	8265003	8276616	+	0.34289	0	1.2933	1.85562	2.34328	2.83669	1.23961	1.73504	2.0829	BGLB029889
BgiM34444-RA	1.63703	1.14865	cubilin	mRNA	BgChr_17	5580185	5637384	-	2.75779	3.8906	3.89127	17.4664	18.2931	7.99775	4.20345	9.71522	12.0178	BGLB034812
BgiM03507-RA	1.70827	2.25468	cysteine dioxygenase 1	mRNA	BgChr_1	82510901	82532560	-	13.0741	12.1502	17.8763	80.1086	58.9218	46.3114	83.5032	69.9915	59.3743	BGLB025021
BgiM22955-RA	1.40766	1.36869	cytochrome P450 10	mRNA	BgChr_9	42790091	42792174	+	4.07965	3.61741	3.02553	8.40662	15.7018	10.332	5.26805	10.7183	11.811	BGLB004089
BgiM07025-RA	5.34279	4.30278	cytochrome P450 2E1	mRNA	BgChr_3	3345613	3346971	-	0	0	0	45.0602	113.799	0	0	20.3045	48.3884
BgiM27716-RA	2.39222	2.35256	D-arabinono-1 4-lactone oxidase	mRNA	BgChr_12	25667432	25679433	+	25.0245	10.0798	5.52964	116.352	108.83	59.5063	33.0459	62.9574	136.332	BGLB037332
BgiM28691-RA	1.18355	1.11434	D-glucuronyl C5-epimerase	mRNA	BgChr_13	6662306	6669186	+	1.64072	2.23599	2.54601	7.34661	9.58616	4.86385	2.88286	6.09695	7.61918	BGLB009325
BgiM08200-RA	5.22761	4.02615	dehydrogenase/reductase SDR family member 7	mRNA	BgChr_3	25943494	25964359	-	0	1.45566	0	33.9818	68.8919	0.595041	0	0.965842	41.2537	BGLB003308
BgiM27185-RA	9.09441	6.62001	deleted in malignant brain tumors 1 protein	mRNA	BgChr_12	12666548	12666725	-	0	0	0	472.173	360.313	25.0249	2.99116	42.3081	126.869
BgiM23892-RA	1.16042	1.01685	DENN domain-containing protein 2A-like isoform X4	mRNA	BgChr_10	18863014	18898924	+	1.5513	3.32201	2.2915	9.5176	7.40149	4.39541	4.13652	4.50558	8.33637	BGLB023449
BgiM17507-RA	1.61606	1.41462	deoxynucleoside triphosphate triphosphohydrolase SAMHD1	mRNA	BgChr_7	14252917	14253813	+	2.71826	2.09178	8.53118	22.1436	18.432	13.0366	11.1189	11.2247	15.6396
BgiM11073-RA	3.47028	3.98334	deoxyribonuclease-1	mRNA	BgChr_4	33186081	33192740	+	2.36306	4.32118	2.45043	35.7621	54.7128	23.9982	3.6366	79.2561	50.849	BGLB010162
BgiM34836-RA	2.40562	1.29788	DG5 microsatellite sequence	mRNA	BgChr_17	14409490	14410846	+	3.69091	2.60711	5.36163	31.4012	42.1688	11.739	5.79427	10.0183	17.0022
BgiM29203-RA	4.02817	3.65498	dimethylaniline monooxygenase [N-oxide-forming] 5	mRNA	BgChr_13	18434069	18451166	-	1.2965	0.428828	0.569229	5.9128	38.6214	0	1.02018	3.07841	27.4012	BGLB031170
BgiM22655-RA	6.1663	5.29348	dipeptidase 1	mRNA	BgChr_9	35550256	35559465	+	0	0	0	26.0397	41.6749	2.58519	0	3.37803	32.7243	BGLB004548
BgiM07552-RA	1.15762	1.03864	dual specificity tyrosine-phosphorylation-regulated kinase 2/3/4	mRNA	BgChr_3	14155845	14167069	+	0.978859	0.749924	0.941802	3.42004	3.47026	1.57579	1.26707	2.25218	2.92913	BGLB031562
BgiM34397-RA	1.39917	1.38981	dynactin subunit 1	mRNA	BgChr_17	4674479	4679461	+	0	0.962602	1.56761	3.95594	6.14534	4.0502	1.81046	4.57743	6.44991	BGLB008769
BgiM16151-RA	1.56646	1.05008	dynein heavy chain 5 axonemal	mRNA	BgChr_6	38999605	39049965	+	16.9684	14.4037	37.6134	119.817	97.2113	64.3853	52.5295	50.1874	53.0345	BGLB003690
BgiM30415-RA	1.59799	1.03462	dynein heavy chain 7 axonemal	mRNA	BgChr_14	10016552	10057176	+	6.80579	5.66454	17.249	59.1604	44.226	23.2648	20.4256	22.4073	24.773
BgiM05064-RA	1.3804	1.75523	E3 ubiquitin-protein ligase HERC4 isoform X2	mRNA	BgChr_2	27876698	27892976	-	12.2236	17.3382	21.8154	83.0317	63.2886	39.0147	69.0934	72.1875	48.2127	BGLB002480
BgiM19814-RA	1.88084	1.30688	E3 ubiquitin-protein ligase MIB2-like isoform X1	mRNA	BgChr_8	18838536	18851520	+	1.52322	2.67863	4.13057	17.9136	16.4256	4.85563	4.50097	7.14749	10.5332	BGLB004148
BgiM19275-RA	1.62785	1.68394	E3 ubiquitin-protein ligase mind-bomb	mRNA	BgChr_8	5739275	5766740	-	0.403571	1.18491	1.30161	5.46838	3.84498	2.48184	3.19955	4.28789	3.51622	BGLB016949
BgiM10612-RA	1.81462	1.36807	E3 ubiquitin-protein ligase XIAP	mRNA	BgChr_4	22130226	22133427	+	3.55465	3.65104	5.70745	27.8933	25.0499	8.38355	11.7326	9.82512	15.7626	BGLB031145
BgiM29168-RA	1.9962	2.30315	echinoderm microtubule-associated protein-like	mRNA	BgChr_13	17708688	17737521	+	0.623538	0.862871	0	3.86724	2.53799	1.9528	3.13645	2.54939	3.37417	BGLB032512
BgiM04189-RA	1.255	1.17109	eisosome protein SEG2	mRNA	BgChr_2	6671293	6692078	-	5.60709	4.42732	6.88257	16.9818	21.7636	13.8162	6.6063	16.4679	19.1958	BGLB016498
BgiM00555-RA	7.13947	4.2292	electroneutral sodium bicarbonate exchanger 1	mRNA	BgChr_1	13384621	13389362	-	0.84026	0	0.748463	183.083	238.367	4.50562	1.37848	17.802	32.8471	BGLB011992
BgiM33212-RA	2.781	2.11489	electroneutral sodium bicarbonate exchanger 1	mRNA	BgChr_16	6052408	6053672	-	2.12675	2.25812	0	25.373	28.8067	25.4409	4.99974	12.5728	23.6376
BgiM04288-RA	4.98519	3.79646	endothelin-converting enzyme-like 1	mRNA	BgChr_2	9105526	9117353	+	0	0	0	13.315	3.66247	0	0	0	7.14883	BGLB038391
BgiM20162-RA	9.10112	8.01573	endothelin-converting enzyme-like 1	mRNA	BgChr_8	26336025	26350582	-	0	0	0	25.6756	47.7721	0	0	0.551347	34.7672	BGLB035314
BgiM33658-RA	1.71285	1.29568	epidermal growth factor receptor-like isoform X1	mRNA	BgChr_16	17881458	17916084	-	2.5083	2.01872	2.46027	12.926	13.4491	4.74793	2.64065	7.36293	9.6158	BGLB016818
BgiM17163-RA	1.60183	1.10705	epithelial membrane protein 1	mRNA	BgChr_7	6641260	6645395	-	16.0601	9.69402	27.874	90.0507	80.4381	67.3767	29.6353	57.7041	48.9823	BGLB021215
BgiM09254-RA	1.40243	1.02534	epithelial membrane protein 2	mRNA	BgChr_3	48433041	48443683	+	4.94845	3.91173	4.94266	20.7377	17.5784	11.65	5.90084	11.9068	11.243	BGLB036843
BgiM04859-RA	2.01059	1.52309	extracellular serine/threonine protein kinase FAM20C	mRNA	BgChr_2	23544221	23562386	-	2.99377	3.17825	3.73466	21.5915	24.3184	9.72421	5.24442	10.627	14.779	BGLB005172
BgiM22095-RA	1.23393	1.01914	F-BAR and double SH3 domains protein 2-like isoform X3	mRNA	BgChr_9	21511321	21564668	-	3.84405	3.72408	3.18119	12.9537	13.761	8.03029	5.19179	8.22996	10.4322	BGLB018516
BgiM18104-RA	1.25932	1.08999	FH1/FH2 domain-containing protein 3-like isoform X4	mRNA	BgChr_7	27768586	27789282	+	7.73078	8.65027	11.2384	30.2177	38.2221	20.6854	13.311	20.8325	29.8316	BGLB009732
BgiM28349-RA	5.26583	4.52116	fibropellin-1	mRNA	BgChr_12	39206447	39233647	-	2.79322	3.99776	2.25028	212.662	270.752	33.9739	0.779632	127.841	132.62	BGLB008968
BgiM32814-RA	1.36529	1.19396	filamin-A	mRNA	BgChr_15	30825921	30846954	+	8.38687	6.8237	19.0843	51.0839	42.1535	26.5917	19.278	30.4237	37.5177	BGLB023279
BgiM32287-RA	1.53672	1.21801	filamin-C-like isoform X2	mRNA	BgChr_15	19952708	19977054	-	19.2942	15.4974	27.3444	96.4571	83.1113	62.5314	37.9309	54.0822	64.0211	BGLB001688
BgiM18426-RA	4.46806	3.20484	flavin-containing monooxygenase FMO GS-OX-like 2	mRNA	BgChr_7	36093709	36102132	+	0	0.249794	0.995049	13.6648	22.2416	0.587935	0.341134	1.29644	12.7278	BGLB007270
BgiM35048-RA	1.97169	1.59644	flocculation protein FLO11	mRNA	BgChr_17	19648404	19656091	-	0.881533	0.542755	0.78201	4.35747	5.38154	2.37995	1.23489	2.64429	3.68137	BGLB026091
BgiM15843-RA	1.35812	1.021	forkhead box protein O	mRNA	BgChr_6	32024595	32029827	+	11.1998	12.4572	15.3377	57.7548	53.9853	23.9964	22.7163	33.0175	30.2295	BGLB012045
BgiM15916-RA	1.48258	1.23307	frizzled-4	mRNA	BgChr_6	34017960	34022509	-	1.39208	0.931924	0.822855	3.65907	4.77315	2.20557	1.42812	2.8139	4.19987	BGLB006735
BgiM14693-RA	1.56106	1.13516	G-protein coupled receptor 64	mRNA	BgChr_6	3600314	3660459	-	2.23706	3.18024	2.00081	11.0186	11.5036	5.39651	3.06121	6.25332	8.37945	BGLB009699
BgiM15436-RA	1.19134	1.03774	G1/S-specific cyclin-D2	mRNA	BgChr_6	22940342	22943276	+	21.058	22.5488	19.7384	81.9807	57.753	49.0658	40.1046	43.9061	49.8574	BGLB004573
BgiM34348-RA	1.21926	1.09011	galactoside 2-alpha-L-fucosyltransferase 2	mRNA	BgChr_17	3633730	3646439	+	2.66936	3.90362	6.56571	20.0653	15.8254	7.08913	10.0171	10.3762	9.88433	BGLB027240
BgiM08329-RA	1.29183	1.27857	galectin-4	mRNA	BgChr_3	28652664	28655811	+	38.1382	20.0508	61.6455	145.161	145.864	98.0601	47.9578	121.443	140.776
BgiM22398-RA	1.66183	1.06463	ganglioside GM2 activator	mRNA	BgChr_9	29045281	29047935	+	74.0425	58.3699	94.6421	447.594	376.413	229.764	126.539	192.211	240.745	BGLB008836
BgiM11363-RA	1.42803	1.49744	GATA-binding factor 3-like isoform X2	mRNA	BgChr_4	40524495	40598561	+	0.782187	0.758087	1.45684	4.78024	4.7922	1.80995	2.16444	4.13828	3.14602	BGLB017738
BgiM31793-RA	1.3811	1.0242	GIMAP	mRNA	BgChr_15	6458604	6468811	-	8.5586	5.8872	17.2549	35.7218	36.4246	32.5651	19.9645	24.6398	25.9896	BGLB004899
BgiM34092-RA	1.17844	1.10192	GIMAP	mRNA	BgChr_16	29176321	29181821	+	2.28662	2.65735	6.37674	15.3319	10.6321	7.79433	8.79424	6.61215	10.8405	BGLB032825
BgiM11636-RA	2.10064	2.13533	globin	mRNA	BgChr_4	47197792	47205794	-	1398.01	184.195	402.731	2774.19	4564.65	3527.78	1976.43	3226.47	4118.8
BgiM15100-RA	1.34134	1.01262	glucose dehydrogenase [FAD quinone]	mRNA	BgChr_6	13717451	13733773	-	2.9339	2.90656	6.33547	15.859	16.2338	12.1105	6.4417	9.57485	12.8355	BGLB017829
BgiM16060-RA	1.98398	1.7182	glutamate receptor ionotropic kainate 2	mRNA	BgChr_6	36847858	36856439	+	1.58242	0.663815	0	5.67049	7.92612	6.01671	1.65205	5.65361	5.85677	BGLB040240
BgiM03951-RA	1.54737	1.29581	glutamine-rich protein 2	mRNA	BgChr_2	1698086	1717105	-	3.83774	2.73244	5.8198	24.493	19.0725	7.87493	10.1637	12.2925	12.1964	BGLB027235
BgiM03500-RA	1.67201	1.8018	glycine N-acyltransferase-like protein Keg1	mRNA	BgChr_1	82345726	82349464	+	9.61027	4.71359	10.6261	30.6747	40.0024	29.4621	15.1476	34.2016	41.579	BGLB020662
BgiM00171-RA	5.22575	3.77571	glycine-rich cell wall structural protein 1.8	mRNA	BgChr_1	4667854	4672942	+	12.4847	3.87193	0.305434	401.342	313.187	189.355	43.4743	91.0109	135.778	BGLB011083
BgiM12832-RA	1.26091	1.14599	glycoprotein 3-alpha-L-fucosyltransferase A-like isoform X1	mRNA	BgChr_5	17066980	17069281	+	4.04923	4.91094	6.78657	16.8403	20.1603	12.0798	8.63801	15.5624	13.0771	BGLB019678
BgiM27050-RA	1.75267	1.46752	glycosyltransferase 1 domain-containing protein 1-like isoform X1	mRNA	BgChr_12	9211752	9225351	-	2.04832	1.14342	4.86127	15.1309	14.0355	6.5658	6.27905	8.85723	8.43631	BGLB032029
BgiM17379-RA	1.51161	1.13493	glycosyltransferase family 92 protein F13G3.3	mRNA	BgChr_7	11289956	11307061	+	2.80052	2.67007	2.15511	14.898	9.62616	6.40557	4.72009	7.49873	6.54795	BGLB030469
BgiM24734-RA	2.35263	1.32698	glycosyltransferase STELLO1 isoform X2	mRNA	BgChr_10	38387560	38392018	-	0.224791	0.610795	1.05813	6.47226	5.00232	3.58828	1.02761	2.41864	2.49625	BGLB027227
BgiM29255-RA	1.25246	1.09176	GPI-anchored protein PB15E9.01c	mRNA	BgChr_13	20282608	20284616	+	4.38252	4.01742	10.5796	22.2927	20.3395	17.3771	8.94295	19.5916	15.3648	BGLB033737
BgiM08213-RA	1.29063	1.18601	GPI-anchored protein PB15E9.01c isoform X5	mRNA	BgChr_3	26475632	26509135	+	12.0725	9.49653	12.4083	38.0067	44.979	28.6702	18.4371	31.1812	36.136	BGLB019584
BgiM14901-RA	1.0471	1.1825	Guadeloupe Resistance Complex single-pass transmembrane protein 1	mRNA	BgChr_6	9241064	9252765	+	1.69713	2.7735	2.88446	9.29491	6.73095	5.58719	4.82868	5.65677	9.64016	BGLB020404
BgiM05810-RA	1.05552	1.05847	guanine nucleotide-binding protein G(o) subunit alpha	mRNA	BgChr_2	45345632	45366179	+	3.23931	4.89629	5.80136	17.6713	10.9492	11.2331	10.6675	10.3543	11.6164	BGLB012927
BgiM17312-RA	1.35939	1.07611	guanylate cyclase	mRNA	BgChr_7	9661325	9677239	+	2.41295	3.37574	6.93826	19.7036	15.1219	10.2455	8.55283	10.6172	11.5271	BGLB003050
BgiM04585-RA	1.95539	2.14344	guanylate cyclase 32E	mRNA	BgChr_2	16698539	16731858	+	0.665628	0.654218	0	2.94528	4.54887	1.78757	0.908115	3.99636	4.9453	BGLB006156
BgiM24559-RA	2.13878	1.60475	hemicentin-2	mRNA	BgChr_10	34397633	34408109	+	1.81894	0	0.986602	2.98567	8.69265	7.76122	3.73416	5.31256	3.73099	BGLB021728
BgiM26722-RA	1.48069	1.20725	histone-lysine N-methyltransferase SETD2	mRNA	BgChr_12	1813931	1815691	-	1.83249	1.91571	3.40839	11.7524	12.2352	3.70526	6.96208	3.8555	8.10856	BGLB009575
BgiM17861-RA	1.91592	1.42597	homeobox protein caupolican	mRNA	BgChr_7	22221245	22230681	-	1.275	0.273089	2.12707	6.74375	7.15884	2.85122	1.8323	3.09701	4.36381	BGLB003122
BgiM08335-RA	1.73549	1.14012	homeobox protein Meis1	mRNA	BgChr_3	28954765	28984833	-	0	3.99871	3.35742	12.8687	18.1213	8.66402	4.74907	7.37708	9.46638	BGLB003238
BgiM02027-RA	2.31631	2.35828	homeobox protein Nkx-6.2	mRNA	BgChr_1	47705587	47706407	-	0	0	0.855455	5.36047	2.26407	4.65518	2.89864	5.2949	3.2867	BGLB014180
BgiM02976-RA	2.17456	2.55655	homeobox protein slou	mRNA	BgChr_1	70866287	70881817	-	0.320015	0	0.226271	1.02335	2.16996	1.17562	0.59678	1.5787	2.22131	BGLB004491
BgiM00849-RA	1.23364	1.34943	homer protein 2	mRNA	BgChr_1	20039103	20048443	-	9.02657	5.72711	7.04706	21.3123	25.1184	17.9845	16.5381	20.6224	21.8995	BGLB013262
BgiM10723-RA	1.69499	3.02843	hyphal wall protein 2	mRNA	BgChr_4	24311978	24324323	+	5.14984	2.18128	0.729423	9.48467	14.912	8.51321	5.33842	12.2127	54.8568
BgiM13725-RA	1.61668	1.21068	inositol hexakisphosphate kinase 1-like isoform X1	mRNA	BgChr_5	35336487	35368721	+	3.42029	6.29439	8.34961	31.4457	28.4989	13.3869	11.7073	12.9409	19.4121	BGLB038696
BgiM17871-RA	1.60936	1.13581	iroquois-class homeodomain protein irx-1	mRNA	BgChr_7	22401386	22415061	+	1.9815	1.09875	3.60742	14.65	15.8404	4.16109	4.74345	4.33333	7.48864
BgiM07714-RA	1.43598	1.28788	kinesin-like protein KIF26A	mRNA	BgChr_3	16982076	17002290	-	2.29154	0.894758	1.25226	4.39329	7.34238	4.28079	2.37348	3.74889	5.80976	BGLB040347
BgiM18452-RA	1.36683	1.19638	kinesin-like protein kifc3	mRNA	BgChr_7	36721049	36728892	-	4.11205	3.96499	9.47574	27.7629	18.8967	13.7615	12.4389	16.1163	14.7685	BGLB026076
BgiM11398-RA	1.47948	1.20463	kinesin-like protein KIN-14E	mRNA	BgChr_4	41568258	41569973	-	9.68465	8.57779	9.83922	39.1646	43.8778	22.1381	14.608	25.7191	32.2027	BGLB018195
BgiM33954-RA	1.59112	1.9558	krueppel-like factor 6	mRNA	BgChr_16	26331012	26333592	+	0.259334	0.337422	0.449453	2.15753	2.35613	0.618881	2.53645	1.93827	1.30128	BGLB008696
BgiM11383-RA	3.93665	6.18521	kunitz-type serine protease inhibitor 2	mRNA	BgChr_4	41065958	41068111	+	9.04819	1.42432	3.0263	281.646	38.9868	11.2638	21.6232	890.022	348.432
BgiM11385-RA	4.45233	5.848	kunitz-type serine protease inhibitor 2	mRNA	BgChr_4	41118968	41120076	-	27.0742	14.1311	3.98577	1145.48	239.893	65.3269	180.748	2106.6	710.263
BgiM11387-RA	3.7822	5.37852	kunitz-type serine protease inhibitor 2	mRNA	BgChr_4	41138132	41140376	-	16.2794	5.27584	4.18297	403.746	59.0003	15.2626	45.2854	812.998	293.996
BgiM10676-RA	1.77912	1.74024	kynurenine formamidase	mRNA	BgChr_4	23720972	23727858	-	5.95749	2.51736	0.43688	11.2383	11.3551	16.0611	5.76776	9.86431	18.2097	BGLB031953
BgiM32532-RA	4.60933	3.60722	laccase-15-like isoform X1	mRNA	BgChr_15	24797131	24814130	-	0	0	0.416174	5.88196	12.0919	0.157009	0.16753	0.179431	8.06438	BGLB005363
BgiM00795-RA	1.58204	1.88151	laminin subunit alpha	mRNA	BgChr_1	18810424	18850712	-	2.37136	1.72197	1.95629	5.53596	11.2687	6.84126	5.22498	12.1692	7.14423	BGLB010367
BgiM10942-RA	1.7497	1.46217	lateral signaling target protein 2	mRNA	BgChr_4	30287372	30295763	-	3.1487	1.0468	4.46466	17.7134	14.2559	7.47917	4.86044	11.0246	11.0637	BGLB037327
BgiM01120-RA	1.17837	1.06729	leucine zipper putative tumor suppressor 2	mRNA	BgChr_1	26229068	26236781	-	3.65095	2.55046	1.03765	7.45028	9.25904	4.53419	3.47547	5.9444	6.65088	BGLB030909
BgiM00859-RA	1.11527	1.04215	leucine-rich repeat serine/threonine-protein kinase 1	mRNA	BgChr_1	20290015	20311565	+	1.9722	1.97559	2.74115	6.75613	6.33144	5.66366	3.80462	5.12989	5.81527	BGLB018188
BgiM10059-RA	1.57358	1.16109	leucine-rich repeat serine/threonine-protein kinase 2-like isoform X1	mRNA	BgChr_4	9567725	9609067	-	1.2633	1.56347	1.5437	7.43903	7.36786	3.24914	2.43747	2.99281	5.37032	BGLB034647
BgiM22917-RA	1.6085	1.20235	leucine-rich repeat-containing protein 24	mRNA	BgChr_9	41926768	41929288	+	2.72364	3.77642	2.95594	17.6263	14.3968	7.24724	4.57091	9.38025	9.92494	BGLB017648
BgiM35267-RA	1.62264	1.39414	leukocyte elastase inhibitor C	mRNA	BgChr_17	24156186	24175997	+	2.65173	0.653681	1.49207	6.67602	5.40094	6.08584	1.67051	4.62799	6.40997	BGLB002079
BgiM19316-RA	1.90293	1.88798	LIM domain transcription factor LMO4	mRNA	BgChr_8	6515584	6535373	+	1.94802	0.944449	0.907321	6.34557	8.00905	3.32735	3.26619	4.58362	6.82118	BGLB025700
lncRNA1777	3.39053	3.19726	lncRNA1777	lncRNA	BgChr_7	33752066	33752299	+
BgiM13852-RA	4.30233	3.11331	loricrin	mRNA	BgChr_5	38102899	38121582	+	12.0988	4.73414	0.017973	193.852	137.813	99.2083	47.4284	55.8074	49.9085	BGLB011251
BgiM13764-RA	5.47803	3.42831	low-density lipoprotein receptor	mRNA	BgChr_5	36260134	36263360	-	0	0	1.73885	65.6644	90.3443	0	0	3.75971	30.0645
BgiM23929-RA	1.6951	1.19928	low-density lipoprotein receptor-related protein 6	mRNA	BgChr_10	19819029	19837152	-	2.52785	1.96219	2.05678	12.3409	12.2894	5.08167	3.07853	7.26614	7.19264	BGLB001061
BgiM35713-RA	2.04059	1.75287	lysM and putative peptidoglycan-binding domain-containing protein 2-like isoform X2	mRNA	BgChr_18	4891643	4904185	+	1.66857	2.72681	2.93631	18.8567	10.6222	8.29153	5.00899	10.4243	10.9734	BGLB036929
BgiM01133-RA	1.79937	2.0427	melanopsin-like isoform X2	mRNA	BgChr_1	26475393	26502740	-	0.383154	0.820567	0	4.0004	5.1652	2.37148	1.73894	3.50483	4.7499	BGLB003533
BgiM32061-RA	1.4984	1.50208	methyltransferase-like protein 24	mRNA	BgChr_15	14104123	14112044	+	5.54072	15.2019	0	29.5876	23.2318	16.6211	16.4138	18.5462	25.7116
BgiM13632-RA	3.06464	3.09675	microtubule-associated protein futsch	mRNA	BgChr_5	33331280	33337566	+	0	0	0	2.71407	6.96015	1.63944	0	1.55641	3.86161
BgiM34007-RA	1.03726	1.0884	mitogen-activated protein kinase kinase kinase 1	mRNA	BgChr_16	27541241	27542161	+	5.73162	3.85644	3.8668	17.3253	9.95691	10.9681	10.0418	11.9193	9.52086
BgiM32737-RA	5.32283	5.14333	monocarboxylate transporter 2-like isoform X1	mRNA	BgChr_15	29489021	29494994	+	0	0	0	2.7378	4.66515	0	0	0.382766	6.87808	BGLB023847
BgiM27243-RA	2.87213	2.09116	MOXD1 1	mRNA	BgChr_12	13778363	13779022	+	43.2279	16.9213	15.594	250.53	262.948	230.216	36.1446	153.41	170.207
BgiM35698-RA	1.44854	1.24	mucin-12	mRNA	BgChr_18	4262245	4265497	-	0.963228	0.791871	2.67664	7.87668	5.01142	3.90369	2.68502	4.48451	4.66821	BGLB033035
BgiM25941-RA	1.65171	1.39884	mucin-5AC	mRNA	BgChr_11	26106711	26167338	-	0.477187	0.260889	0.215055	1.23503	1.13605	1.90005	0.630402	1.09175	1.19586	BGLB017313
BgiM09123-RA	3.86143	3.79715	multicystatin-like isoform X2	mRNA	BgChr_3	45870560	45883625	-	5.67854	6.36998	12.8303	164.923	328.032	22.5422	4.13346	81.1568	363.104
BgiM01762-RA	1.45403	1.0156	multidrug resistance protein 1	mRNA	BgChr_1	42229123	42229591	+	16.9549	11.8598	32.3535	72.5859	90.7183	58.13	23.991	50.6798	64.0743
BgiM09215-RA	6.79521	5.0071	multidrug resistance-associated protein 1	mRNA	BgChr_3	47744804	47785443	-	0.092162	0	0.063417	23.5122	37.4475	0.14051	0.091455	0.391708	15.861	BGLB009799
BgiM25111-RA	1.58484	1.17518	multiple epidermal growth factor-like domains protein 6	mRNA	BgChr_11	3070311	3159689	+	4.36331	4.16372	10.034	31.5673	32.1673	13.3078	15.5143	12.5354	17.5965	BGLB001284
BgiM36218-RA	2.32466	1.69238	multiple epidermal growth factor-like domains protein 6	mRNA	BgChr_18	18002065	18031801	-	0.853856	0.61745	1.36546	7.73311	7.27971	4.33009	1.8427	3.75993	4.56767	BGLB022885
BgiM23909-RA	2.51515	2.10616	myosin light chain kinase family member 4	mRNA	BgChr_10	19309124	19321522	-	0.768345	0.295378	0	3.86622	7.69301	3.27361	1.07635	3.02383	4.39402	BGLB009727
BgiM00352-RA	1.91162	1.48303	NA	mRNA	BgChr_1	9026714	9042884	+	2.38957	1.73616	2.3673	8.03639	13.6666	11.2019	3.31439	8.56908	8.66179	BGLB020968
BgiM00419-RA	2.47811	1.93179	NA	mRNA	BgChr_1	10626680	10634245	+	0.232779	0.198376	0.071428	1.52319	1.19251	1.18617	0.599211	0.492581	1.11416
BgiM01391-RA	2.03433	2.30576	NA	mRNA	BgChr_1	32892628	32892825	+	0	2.41193	2.44952	14.6176	11.7324	4.13525	4.90827	10.3097	6.3702
BgiM01619-RA	2.33529	1.9928	NA	mRNA	BgChr_1	38250990	38264919	-	0	1.41629	1.45734	14.6045	5.99899	5.73695	6.4453	5.74833	4.57532	BGLB037395
BgiM02422-RA	1.18846	1.31712	NA	mRNA	BgChr_1	57440092	57448001	-	1.29391	2.98466	3.40256	7.64956	9.58793	4.65584	6.74657	7.52795	6.12034	BGLB026238
BgiM02832-RA	1.37159	1.08818	NA	mRNA	BgChr_1	68049674	68052199	-	6.4873	2.13031	10.5525	21.4808	17.8414	24.3043	10.5292	13.2689	17.1971
BgiM02923-RA	1.33318	1.65665	NA	mRNA	BgChr_1	69755817	69761516	+	4.72191	1.47421	6.87747	22.9162	16.1862	12.3998	15.9683	17.8608	12.4966	BGLB032403
BgiM03059-RA	2.60152	2.0364	NA	mRNA	BgChr_1	73090617	73090934	+	0	0	0	18.9607	16.4441	4.40855	3.74515	0	9.0731
BgiM04656-RA	2.24108	1.65157	NA	mRNA	BgChr_2	18424014	18436144	-	5.91206	3.81547	6.22698	51.181	38.2463	17.1074	15.7509	17.1742	25.0443	BGLB037343
BgiM06421-RA	1.33305	1.06658	NA	mRNA	BgChr_2	57363863	57372143	+	3.24731	4.68191	7.1224	20.5084	18.7477	11.6328	7.56848	10.7052	14.7897
BgiM06464-RA	1.12476	1.20932	NA	mRNA	BgChr_2	58212654	58216840	-	2.48142	1.76391	4.51654	11.8245	9.54034	5.91933	4.60881	9.56533	11.2873	BGLB034547
BgiM06920-RA	2.01463	1.26872	NA	mRNA	BgChr_3	780666	814624	-	2.44141	3.04114	1.13651	18.4949	14.9649	5.23382	3.7551	6.11043	8.64326	BGLB037345
BgiM07704-RA	1.19647	1.00455	NA	mRNA	BgChr_3	16803194	16805325	+	6.20954	5.23987	9.20271	25.9266	23.7918	14.8365	11.2575	16.8611	20.1738	BGLB036366
BgiM09699-RA	1.82291	1.22568	NA	mRNA	BgChr_4	1954272	1956619	+	3.2017	5.80577	3.78725	26.5092	24.5495	11.6479	5.74811	13.2108	15.9397	BGLB019613
BgiM09946-RA	3.25432	2.28696	NA	mRNA	BgChr_4	7114623	7125010	-	0.25852	0	0.153521	2.04555	3.61108	0.560431	0.491472	0.758745	1.34679	BGLB025772
BgiM10026-RA	1.97222	1.14215	NA	mRNA	BgChr_4	8886624	8898179	+	1.63286	3.04152	2.36378	14.832	16.4818	5.78907	3.41826	5.71614	8.60086	BGLB019292
BgiM10060-RA	1.23733	1.00612	NA	mRNA	BgChr_4	9625177	9634426	-	5.50314	6.27887	11.0483	30.6482	27.5496	13.5672	9.66793	21.4347	20.4891	BGLB024385
BgiM10184-RA	1.60395	1.17544	NA	mRNA	BgChr_4	12834952	12848073	+	6.23658	4.28818	13.2166	37.8997	37.7606	25.934	14.5861	21.4717	25.3202	BGLB021428
BgiM10678-RA	7.58791	7.69328	NA	mRNA	BgChr_4	23763794	23764054	-	0	0	0	40.2867	63.419	34.6048	3.37328	122.407	33.402
BgiM10839-RA	1.13009	1.0276	NA	mRNA	BgChr_4	27106277	27133226	+	4.24295	2.75655	5.57165	15.093	13.5667	8.97634	4.59583	11.4358	12.5827	BGLB023652
BgiM11770-RA	1.28961	1.01675	NA	mRNA	BgChr_4	50509480	50512286	-	4.5179	5.42083	10.3636	31.8008	25.732	12.7193	10.1443	19.7811	17.7854	BGLB030266
BgiM11967-RA	1.04572	1.09325	NA	mRNA	BgChr_4	54374878	54379528	+	10.3767	9.56699	19.8651	50.0246	34.271	28.6811	32.65	31.0338	31.3497
BgiM13335-RA	3.66065	2.9023	NA	mRNA	BgChr_5	26877389	26877993	+	4.70576	1.199	0.494085	40.5885	32.2194	41.6449	11.0111	23.2788	20.6506
BgiM13531-RA	1.31376	1.09606	NA	mRNA	BgChr_5	30959095	30964904	-	7.37908	4.00798	9.25875	31.4085	23.8421	17.4447	13.4996	19.9721	16.6174	BGLB025035
BgiM13532-RA	2.04091	1.532	NA	mRNA	BgChr_5	30964935	30967821	-	4.25078	0	4.09298	17.3281	27.2273	7.64201	5.19394	13.2809	13.9225
BgiM13569-RA	1.60572	1.34248	NA	mRNA	BgChr_5	32001135	32001953	+	3.97333	2.67072	5.07109	17.3105	19.7026	15.2654	8.85066	15.6369	13.1717	BGLB037569
BgiM13768-RA	1.19007	1.13574	NA	mRNA	BgChr_5	36302016	36306118	+	4.85586	4.36824	6.71968	18.8725	17.2869	11.6646	11.2763	13.1744	11.3015	BGLB035373
BgiM14700-RA	1.6801	1.31319	NA	mRNA	BgChr_6	3854332	3875076	-	1.45108	3.26878	4.30952	13.7362	16.6356	10.2528	4.3997	9.9574	11.2744	BGLB031216
BgiM14761-RA	1.01729	1.29015	NA	mRNA	BgChr_6	5317375	5337689	+	3.60227	4.49174	2.23952	10.1114	10.859	5.33314	9.03495	10.4457	8.35094	BGLB026708
BgiM14809-RA	1.23493	1.07637	NA	mRNA	BgChr_6	6498774	6522570	-	3.52448	2.98088	4.26891	14.4617	11.3522	8.26069	4.4547	9.15529	12.6246	BGLB032795
BgiM14936-RA	1.85177	1.4034	NA	mRNA	BgChr_6	10099517	10106364	-	1.73422	1.40655	3.93728	13.8926	15.779	6.66712	3.165	8.44181	8.68295	BGLB003661
BgiM15514-RA	1.18392	1.22884	NA	mRNA	BgChr_6	25050211	25056992	+	6.94905	5.1955	7.13215	27.7977	23.9699	11.9208	15.6572	19.5561	15.9708	BGLB024319
BgiM15853-RA	1.54093	1.22261	NA	mRNA	BgChr_6	32286583	32317868	-	2.82997	2.41427	3.11007	13.3592	11.6895	7.27608	5.59813	8.73511	7.07712	BGLB032578
BgiM15937-RA	1.44768	1.1848	NA	mRNA	BgChr_6	34431674	34442707	-	8.45459	4.77745	16.145	47.7906	39.0237	20.377	16.2072	28.6387	29.3248	BGLB023831
BgiM16418-RA	2.05247	2.16858	NA	mRNA	BgChr_6	44925432	44969147	-	0.469398	1.44625	0.565515	6.54002	4.58991	3.92379	4.66264	4.18226	4.50611	BGLB020950
BgiM16434-RA	1.45682	1.11322	NA	mRNA	BgChr_6	45283238	45298565	-	8.65005	17.1449	17.2048	73.3206	61.5642	35.9924	38.2077	29.5936	40.0664	BGLB000522
BgiM17012-RA	1.27744	1.33904	NA	mRNA	BgChr_7	3352950	3353738	-	2.59445	1.79994	5.39438	14.56	11.158	6.07272	9.47377	10.7484	6.90236	BGLB036998
BgiM17316-RA	1.44135	1.08314	NA	mRNA	BgChr_7	9766890	9769127	-	2.20675	1.68471	1.04995	8.23872	6.72586	4.25173	2.19773	4.17858	6.08597	BGLB020112
BgiM17795-RA	4.58685	3.49124	NA	mRNA	BgChr_7	20418976	20423134	+	0	0.130483	0	1.84736	6.45025	0	0	0.652612	2.89914	BGLB029531
BgiM18168-RA	2.29135	2.12386	NA	mRNA	BgChr_7	29035154	29035915	+	1.34738	0.261286	0	2.00795	3.40421	4.61201	0.928121	3.46003	4.05977	BGLB038367
BgiM18682-RA	1.70746	1.26619	NA	mRNA	BgChr_7	42222226	42228314	-	5.93137	22.5686	17.6178	95.8041	69.571	38.542	35.2362	31.4642	57.5468
BgiM18802-RA	5.58548	4.01375	NA	mRNA	BgChr_7	44909729	44909920	+	9.79666	0	4.95934	657.115	450.826	0	0	49.1012	278.446
BgiM18804-RA	5.18559	3.9529	NA	mRNA	BgChr_7	44953202	44953393	+	0.864901	0	0.752664	81.1868	33.8516	0	0	4.34717	40.7357
BgiM18837-RA	4.36982	3.06426	NA	mRNA	BgChr_7	45721688	45722312	-	7.21216	0	0	233.105	108.489	0	0	15.3408	94.7599
BgiM18838-RA	4.23428	2.87007	NA	mRNA	BgChr_7	45748336	45748524	-	1.2757	0	2.53474	180.621	84.8298	0	0	7.50821	77.4356
BgiM19388-RA	1.55287	1.61559	NA	mRNA	BgChr_8	8045146	8046750	-	2.27521	3.32522	1.60979	10.8778	10.0791	5.41521	5.66726	10.1941	7.19479	BGLB019804
BgiM19918-RA	1.30677	1.01357	NA	mRNA	BgChr_8	21152959	21153896	+	90.3568	51.6876	102.1	284.933	278.025	228.061	121.739	192.867	217.859
BgiM20633-RA	1.5585	1.06181	NA	mRNA	BgChr_8	35806137	35815844	-	1.46083	1.64671	2.60366	9.11018	10.3163	4.27709	2.1828	4.99255	6.88439	BGLB037036
BgiM20784-RA	1.72055	1.37975	NA	mRNA	BgChr_8	38958525	38958929	-	5.77586	4.78542	16.1546	58.0634	43.0527	38.1374	22.5111	36.695	29.137
BgiM20887-RA	5.62273	3.38505	NA	mRNA	BgChr_8	41443348	41450055	+	15.507	0	4.27499	994.236	764.429	1.17828	1.32329	45.633	264.539
BgiM20897-RA	1.40866	1.04423	NA	mRNA	BgChr_8	41686975	41688000	+	28.1631	15.1777	43.8061	131.263	106.466	75.3746	53.0242	74.1243	71.1892	BGLB027553
BgiM22098-RA	1.19407	1.14045	NA	mRNA	BgChr_9	21620389	21639385	-	8.09446	7.38938	16.1556	34.8678	32.5857	28.8194	22.6719	26.6435	26.0395	BGLB022410
BgiM22244-RA	5.49919	3.47091	NA	mRNA	BgChr_9	24602974	24621807	+	0	0.202996	0	13.6719	10.1897	3.95031	0.230147	1.48735	4.33635	BGLB027130
BgiM22795-RA	1.34689	1.33875	NA	mRNA	BgChr_9	39157433	39167674	+	7.4741	12.3234	5.92198	48.0274	37.0226	19.5106	19.5559	29.3713	32.1713	BGLB018240
BgiM22866-RA	4.91517	3.86301	NA	mRNA	BgChr_9	40676654	40688942	-	0.935464	0	3.49931	89.9415	144.084	3.78275	0	6.15674	95.5976	BGLB038815
BgiM23250-RA	1.3518	1.18133	NA	mRNA	BgChr_10	1818887	1820011	+	2.71517	2.42819	4.99742	10.8358	15.6845	8.4626	4.34351	9.26013	12.4352	BGLB014074
BgiM24579-RA	1.19601	1.18007	NA	mRNA	BgChr_10	34667254	34667508	+	29.236	16.1781	23.9805	67.5212	70.9636	74.6898	56.2361	69.0706	42.848
BgiM25810-RA	1.46884	1.19161	NA	mRNA	BgChr_11	22362156	22363091	-	2.38658	1.8341	1.23091	9.5298	6.77051	4.61862	3.55177	5.93858	4.27284	BGLB036529
BgiM26148-RA	1.53814	1.06828	NA	mRNA	BgChr_11	32041521	32069966	-	1.93652	1.60561	2.68614	9.32826	10.2498	5.74511	3.10533	5.79025	6.38776	BGLB001273
BgiM26384-RA	1.77806	1.26545	NA	mRNA	BgChr_11	37630979	37632083	-	1.48258	4.57887	1.81121	17.3761	13.5408	7.47991	3.62971	8.04314	10.4246
BgiM27665-RA	2.98628	2.12842	NA	mRNA	BgChr_12	24600370	24600558	+	2.16278	2.81408	6.5987	39.4455	34.2432	14.9041	6.45719	13.8998	19.4324
BgiM27666-RA	2.04349	1.1663	NA	mRNA	BgChr_12	24607739	24609184	+	3.18133	3.44803	8.32915	37.2559	29.0174	15.5203	8.94563	12.9935	15.717	BGLB028220
BgiM27681-RA	1.41586	1.43582	NA	mRNA	BgChr_12	24936605	24948406	+	2.70559	2.68819	11.7715	25.7	20.2854	12.4791	8.98995	18.6052	21.4514	BGLB026408
BgiM28481-RA	1.38051	1.01426	NA	mRNA	BgChr_13	1834760	1847195	+	7.73038	3.74922	6.69986	26.1539	20.5027	15.0585	11.0315	11.2626	17.1457	BGLB021247
BgiM28725-RA	1.26294	1.34188	NA	mRNA	BgChr_13	7524309	7531785	-	1.68408	5.14321	2.48043	10.2427	10.9691	10.1746	7.6895	7.85067	10.0953
BgiM28915-RA	1.43132	1.01462	NA	mRNA	BgChr_13	12042771	12045442	+	2.94476	2.49678	2.87044	12.6331	11.4373	6.64173	3.51579	6.8913	8.95801	BGLB037511
BgiM29050-RA	4.5142	3.83801	NA	mRNA	BgChr_13	14682486	14684101	+	0.565217	0	0	22.5209	39.012	2.1499	0	2.79412	30.9231
BgiM29470-RA	4.8808	3.26731	NA	mRNA	BgChr_13	25065705	25078691	-	0	2.43881	0	98.2664	52.1889	41.6448	7.85599	19.9953	24.229
BgiM30035-RA	3.12448	2.81216	NA	mRNA	BgChr_14	1508513	1508803	-	0.537734	0.258367	0	8.00506	2.27584	3.88473	1.21241	4.69517	5.34839
BgiM30179-RA	1.63136	1.26656	NA	mRNA	BgChr_14	4696379	4711030	+	1.99873	1.58596	1.68488	9.92477	7.61221	4.26978	3.71923	4.99328	5.06089	BGLB013717
BgiM30459-RA	1.29706	1.00493	NA	mRNA	BgChr_14	11140279	11146074	+	1.87801	1.58328	2.94756	9.37193	8.71624	4.47402	4.48403	4.97858	5.24101
BgiM30801-RA	1.36974	1.3741	NA	mRNA	BgChr_14	19749153	19752368	-	126.51	104.665	143.577	489.198	542.253	250.103	253.952	436.048	348.842
BgiM30936-RA	1.12332	1.18232	NA	mRNA	BgChr_14	23228085	23235905	+	15.4063	20.1723	13.489	62.5184	53.1379	35.3794	36.5596	39.8926	39.0321
BgiM30960-RA	1.4823	1.30126	NA	mRNA	BgChr_14	23940272	23967875	-	1.07154	1.12621	1.01767	5.79091	3.30778	3.4554	3.93672	2.58813	2.41808	BGLB035396
BgiM31004-RA	1.10962	1.17984	NA	mRNA	BgChr_14	25038480	25043676	-	3.59778	1.44586	8.71156	18.2271	21.1599	8.26707	8.95395	15.3747	14.5385
BgiM31114-RA	1.86537	2.65418	NA	mRNA	BgChr_14	26949121	26949328	+	7.76875	13.1064	2.87424	44.1152	41.4266	18.0704	63.4384	41.4805	31.6394
BgiM31188-RA	1.90523	1.91883	NA	mRNA	BgChr_14	28278653	28292216	+	0	1.40442	1.14904	8.34124	4.24196	4.67147	5.51182	4.31268	5.18928
BgiM31208-RA	1.20506	1.81238	NA	mRNA	BgChr_14	28682023	28684710	+	1.24756	3.68622	9.8182	19.311	20.8083	9.4717	24.6036	15.4003	14.7883	BGLB031589
BgiM31263-RA	1.59247	1.71699	NA	mRNA	BgChr_14	29980704	29987371	-	0.967669	1.55867	3.16013	8.61246	7.06799	3.44563	5.41268	6.84101	5.75802	BGLB026774
BgiM31319-RA	1.12749	1.27958	NA	mRNA	BgChr_14	31184771	31222010	-	6.93934	9.58538	10.4647	38.2392	24.4166	16.1213	23.0335	22.1922	25.2279	BGLB029441
BgiM31322-RA	1.06929	1.22675	NA	mRNA	BgChr_14	31332041	31334717	-	18.0425	15.3399	13.4212	55.1389	42.1982	24.9147	21.5509	47.2664	49.8049	BGLB023619
BgiM31345-RA	1.35094	1.23812	NA	mRNA	BgChr_14	31830618	31846657	-	9.31379	14.4822	13.2874	56.4159	43.9585	26.1779	27.9536	33.1915	31.075	BGLB031144
BgiM31869-RA	2.16835	1.67124	NA	mRNA	BgChr_15	8488199	8489799	+	9.3192	8.14096	21.0674	91.7103	88.5416	54.066	20.8431	58.8608	48.0931	BGLB027185
BgiM31870-RA	1.65059	1.3007	NA	mRNA	BgChr_15	8494060	8503364	+	26.3771	12.8308	27.8649	119.555	106.064	68.2722	42.2057	72.244	70.845	BGLB027185
BgiM31914-RA	1.10453	1.04963	NA	mRNA	BgChr_15	10154843	10164761	-	12.3059	11.2106	21.4519	58.242	40.0168	32.2692	30.8943	37.4433	34.6795	BGLB024330
BgiM32012-RA	5.93418	4.12595	NA	mRNA	BgChr_15	12968779	12968955	+	5.27736	3.02847	7.49344	562.561	973.978	0.694833	0	21.3538	389.572
BgiM32020-RA	1.44065	1.13866	NA	mRNA	BgChr_15	13098926	13117291	-	7.01441	5.21513	10.4513	32.7114	31.7488	18.5806	9.485	25.0439	23.431	BGLB038544
BgiM32078-RA	4.4246	3.34607	NA	mRNA	BgChr_15	14538397	14542901	-	2.29328	0.843703	11.3379	167.268	261.558	24.9986	7.65803	28.6813	155.616	BGLB019559
BgiM32558-RA	1.52199	1.4676	NA	mRNA	BgChr_15	25425492	25425791	+	4.52942	7.33283	4.36834	31.6401	25.969	14.9043	9.71303	25.423	19.7132
BgiM32579-RA	3.50428	3.60693	NA	mRNA	BgChr_15	25850610	25864152	+	34.276	3.66126	3.89453	98.2106	560.178	4.28707	6.66283	156.529	428.106	BGLB030726
BgiM32659-RA	1.0913	1.15288	NA	mRNA	BgChr_15	27882882	27897814	-	9.82581	10.2237	8.74328	34.7348	32.7445	14.5497	12.3532	26.458	31.9671	BGLB037324
BgiM32833-RA	7.99986	6.08085	NA	mRNA	BgChr_15	31235818	31235980	+	0	0	0	79.2212	176.46	0	0	1.70963	80.4958
BgiM33096-RA	1.40956	1.58911	NA	mRNA	BgChr_16	3277433	3282530	-	3.42773	3.74447	5.20371	16.8696	19.1946	9.36016	11.463	18.6589	12.3998	BGLB037257
BgiM33393-RA	1.17716	1.14145	NA	mRNA	BgChr_16	10481871	10499429	-	2.40044	3.4049	4.20373	11.6944	11.8359	8.1501	7.52398	6.71862	10.2977	BGLB030510
BgiM33943-RA	1.51258	1.11997	NA	mRNA	BgChr_16	26118406	26119861	-	7.09645	6.75356	13.2762	42.8877	43.0516	24.1096	11.473	25.0558	30.2387	BGLB026182
BgiM34151-RA	1.17489	1.07796	NA	mRNA	BgChr_16	30614634	30649482	+	18.0338	14.5915	21.0127	59.6152	66.6394	43.0082	27.8536	43.8792	57.1982	BGLB020181
BgiM34522-RA	1.74467	1.26735	NA	mRNA	BgChr_17	7574051	7606573	+	3.28822	2.47432	3.93768	17.9345	16.8186	8.63991	6.13697	7.64873	12.7401	BGLB027575
BgiM35149-RA	1.97512	2.08992	NA	mRNA	BgChr_17	21895326	21898512	-	0.969342	0.90163	1.47918	6.26576	6.18661	3.18044	2.66834	5.30715	6.72753	BGLB023410
BgiM35222-RA	5.14051	4.11772	NA	mRNA	BgChr_17	23222444	23246195	-	0.478872	1.45393	0	39.4368	60.5702	0.316482	0	2.01641	42.4984	BGLB035442
BgiM35346-RA	1.50743	1.01735	NA	mRNA	BgChr_17	25635032	25650377	-	1.52309	1.48831	3.7446	12.8192	8.99371	4.20502	4.48431	4.15639	5.97739	BGLB016519
BgiM35369-RA	3.45577	3.57577	NA	mRNA	BgChr_17	26008781	26008965	+	0.794054	0	0	5.13319	9.21982	1.69384	0	3.48063	12.2484
BgiM36001-RA	1.61323	1.47172	NA	mRNA	BgChr_18	12483625	12491495	-	6.89462	5.38427	9.6945	43.0214	33.2781	20.1401	19.734	25.3683	25.7821	BGLB021300
BgiM36006-RA	1.95229	1.71559	NA	mRNA	BgChr_18	12546972	12547150	-	10.7423	4.34416	12.0767	55.1207	21.5742	35.6523	25.126	36.0013	21.9212
BgiM36009-RA	2.81213	2.27605	NA	mRNA	BgChr_18	12569552	12596810	-	4.28094	1.7206	3.50426	43.4496	29.4582	14.8537	12.0747	20.5896	13.7011	BGLB028808
BgiM36083-RA	1.24971	1.14084	NA	mRNA	BgChr_18	15433261	15433885	+	8.45879	13.8234	19.5747	47.2573	47.4658	24.6491	26.6511	32.0276	30.004
BgiM36110-RA	2.64471	1.6521	NA	mRNA	BgChr_18	15924797	15931670	+	8.25664	5.0651	1.49509	51.9432	37.1913	36.3167	12.8794	16.5412	24.2614	BGLB029646
BgiM31989-RA	1.39533	1.31494	Na(+)/H(+) exchanger beta	mRNA	BgChr_15	12331406	12362098	+	1.1229	1.10618	1.55711	5.81681	4.69285	2.47977	1.77301	4.02846	5.06318	BGLB002887
BgiM02117-RA	1.23581	1.00051	natural resistance-associated macrophage protein 2-like isoform X2	mRNA	BgChr_1	50130214	50158259	-	8.69703	7.66648	13.3121	29.3605	29.7813	26.5289	12.3778	22.6998	27.0724	BGLB008747
BgiM25148-RA	1.41508	1.01229	neurexin-4	mRNA	BgChr_11	4310040	4329527	+	29.2625	21.3716	39.5826	140.698	117.139	76.6104	44.5904	83.3312	80.2439	BGLB027740
BgiM12564-RA	1.40354	1.01866	neurocalcin	mRNA	BgChr_5	11504252	11517364	-	3.10568	4.11951	3.9116	16.0956	16.2819	9.90576	5.77274	9.2439	13.3946	BGLB004611
BgiM20328-RA	1.89914	1.32542	neurogenic locus notch protein 1	mRNA	BgChr_8	29679706	29686581	+	4.11649	4.16048	3.24756	26.4426	20.9157	12.7201	7.55427	9.73763	15.8135	BGLB036315
BgiM10587-RA	2.32516	2.10794	neuroglian-like isoform X4	mRNA	BgChr_4	21559853	21576311	-	0	0	0	1.8534	2.03286	2.81042	0.74526	2.03423	2.87941	BGLB031602
BgiM27620-RA	1.31249	1.17982	neuroligin-4 Y-linked	mRNA	BgChr_12	23577141	23585264	+	12.4416	8.21613	17.5391	49.8202	40.8103	34.3682	34.4682	28.7161	27.5166	BGLB040370
BgiM15001-RA	2.1966	1.95017	neuron navigator 2	mRNA	BgChr_6	11600263	11614692	-	1.15214	0.613256	0.808845	4.73819	7.66794	3.49327	1.46526	3.70738	6.78276	BGLB005670
BgiM36225-RA	1.55356	1.32434	neuroplastin	mRNA	BgChr_18	18253459	18271342	+	13.8934	15.8986	12.411	71.659	58.8643	40.2953	22.6102	40.837	61.249	BGLB035734
BgiM17188-RA	1.3357	1.63268	NFX1-type zinc finger-containing protein 1	mRNA	BgChr_7	7196146	7200606	+	0.604907	0.132645	0.915031	2.16845	2.31327	1.53631	1.16475	1.95864	2.91569
BgiM23470-RA	1.41153	1.06714	nuclear receptor ROR-beta-like isoform X3	mRNA	BgChr_10	7830914	7859517	-	2.35895	2.22698	2.63847	11.9501	11.2253	5.21195	3.71012	6.88224	7.59643	BGLB033266
BgiM23786-RA	2.00819	1.69658	nuclear receptor subfamily 1 group D member 2	mRNA	BgChr_10	16123182	16146934	+	0.989209	0.825157	0.543742	7.66675	7.18465	1.79926	1.95538	3.05336	4.93984	BGLB033071
BgiM15704-RA	4.99655	4.92685	organic cation transporter-like protein isoform X2	mRNA	BgChr_6	29206737	29216045	+	0	0	0.412222	9.5568	10.9993	1.04445	1.00056	1.32278	18.0844	BGLB013043
BgiM35341-RA	4.01175	3.89287	ovulation prohormone	mRNA	BgChr_17	25500763	25501455	-	3.1474	0	0	23.7538	51.2457	2.69606	1.22186	25.7514	34.088
BgiM21884-RA	2.03559	1.18991	PAB-dependent poly(A)-specific ribonuclease subunit PAN3-like isoform X2	mRNA	BgChr_9	15529966	15556170	+	0.773309	2.21888	1.48052	10.1905	12.5089	3.15793	2.27569	3.81026	5.08436	BGLB017856
BgiM28919-RA	1.33683	1.05048	patched domain-containing protein 2	mRNA	BgChr_13	12101544	12116239	-	4.27737	3.12197	5.93695	19.1334	18.0235	9.70587	5.69341	11.978	13.4719	BGLB033751
BgiM06033-RA	1.26742	1.07165	PDZ and LIM domain protein Zasp-like isoform X1	mRNA	BgChr_2	50237724	50272306	+	14.8398	13.2529	19.4094	56.2974	62.638	34.2681	21.3578	38.2943	53.9727	BGLB002377
BgiM29303-RA	1.7913	1.30002	period 2-like protein	mRNA	BgChr_13	21452596	21470900	+	1.13846	1.20407	1.08749	6.72013	7.34433	3.18666	1.66587	3.60022	4.55192	BGLB024088
BgiM17071-RA	1.0866	1.0915	phospholipid-transporting ATPase IIB isoform X2	mRNA	BgChr_7	4347147	4368737	-	9.89306	6.84923	9.80659	28.1458	29.4493	18.4719	11.9998	27.9863	22.4451	BGLB004501
BgiM17161-RA	1.1492	1.14972	plasma kallikrein	mRNA	BgChr_7	6614006	6619709	+	17.4137	9.6937	7.05139	30.5603	36.2405	34.865	30.1454	27.4376	24.8876
BgiM11129-RA	1.61129	1.26343	plexin-A4-like isoform X1	mRNA	BgChr_4	34141770	34190713	+	3.35208	4.20558	4.5531	21.6531	21.0469	9.37137	5.79518	11.1733	17.0856	BGLB040402
BgiM35208-RA	1.74078	1.08099	PMP-22/EMP/MP20/Claudin tight junction	mRNA	BgChr_17	23013722	23017682	+	10.2688	5.88895	19.5028	67.8183	53.3507	46.0394	16.6119	34.8513	34.0759	BGLB037543
BgiM04475-RA	1.82241	1.17769	polycystic kidney disease protein 1-like 2	mRNA	BgChr_2	13418910	13476371	+	0.411791	0.121873	0.117173	0.732736	1.25531	1.16319	0.340898	0.597676	0.719434	BGLB037341
BgiM31079-RA	1.43936	2.11651	polymorphic transmembrane cluster 2 transmembrane protein 2	mRNA	BgChr_14	26259166	26264794	+	2.62638	1.44756	2.51641	11.0943	6.99375	3.37838	11.3181	9.01128	6.18338	BGLB036540
BgiM00503-RA	2.58769	2.11363	polypeptide N-acetylgalactosaminyltransferase 5	mRNA	BgChr_1	12426439	12432577	+	0	0	0.897379	0.965141	3.81359	1.96075	0.868553	2.27949	1.35383	BGLB008606
BgiM33124-RA	4.57896	3.70347	polypeptide N-acetylgalactosaminyltransferase 5	mRNA	BgChr_16	3920402	3939326	-	0	0	0	7.23827	7.01819	3.10482	0	5.36352	2.58051	BGLB010525
BgiM34234-RA	3.83377	2.85073	potassium channel sub T member 1	mRNA	BgChr_17	595032	595367	-	0	0.643187	0	31.6982	23.7852	6.94036	4.07024	11.5573	13.6501
BgiM15583-RA	1.45909	1.41165	potassium voltage-gated channel protein Shaw-like isoform X3	mRNA	BgChr_6	26315764	26356005	+	1.50327	0.677936	1.6524	4.39374	8.52732	4.14337	3.47246	4.87163	6.59958	BGLB008324
BgiM16518-RA	3.62389	2.93275	prion-like-(Q/N-rich) domain-bearing protein 25	mRNA	BgChr_6	46988448	47016015	-	0.144942	0	0.185565	2.57625	1.14097	1.51401	0.168747	1.63094	1.20568	BGLB023357
BgiM06358-RA	2.33719	2.06019	pro-neuregulin-2 membrane-bound isoform-like isoform X2	mRNA	BgChr_2	55990658	55991105	-	1.78564	1.43893	3.82666	15.2889	14.9186	5.9981	3.64768	11.9122	10.5692
BgiM04012-RA	1.29938	1.21207	proline-rich transmembrane protein 1-like isoform X1	mRNA	BgChr_2	2953291	2960964	+	5.50061	9.41247	11.5941	39.7472	31.5223	24.2917	17.4816	25.4808	27.491	BGLB033465
BgiM29559-RA	5.84876	4.01356	prostatic spermine-binding protein-like X1	mRNA	BgChr_13	27694439	27696780	+	0	0	1.08779	89.0891	128.009	0	0.557243	2.07515	58.324
BgiM12575-RA	1.04539	1.02224	protein aveugle	mRNA	BgChr_5	11841084	11842839	+	4.52244	3.23863	5.26666	15.7714	12.6884	6.67963	6.75012	7.61246	13.7105	BGLB034700
BgiM03244-RA	1.64614	1.09968	protein FAM154A	mRNA	BgChr_1	77233025	77234881	-	6.89513	5.70419	18.7205	60.4001	49.3005	27.0392	21.9845	24.6186	27.2868	BGLB039593
BgiM11577-RA	7.06199	5.1512	protein jagged-1-like isoform X1	mRNA	BgChr_4	45943764	45971661	+	0	0	0	11.3039	15.8811	0	0	0	6.96124	BGLB020579
BgiM13544-RA	1.29679	1.22606	protein patched 1	mRNA	BgChr_5	31304634	31326410	-	1.82708	1.80724	1.49702	4.30994	8.80883	5.75503	2.72811	5.36871	6.83626	BGLB007027
BgiM04264-RA	1.54698	1.32408	protein sidekick-2	mRNA	BgChr_2	8265011	8288729	-	2.15748	1.77218	2.83955	10.9892	10.4505	5.54275	4.37168	5.7364	8.53801	BGLB019190
BgiM25172-RA	1.45306	1.23179	protein tanc2	mRNA	BgChr_11	4878266	4901686	-	4.02258	3.94161	4.96157	20.4675	18.8031	10.2322	8.29214	11.5128	13.7833	BGLB016837
BgiM18025-RA	1.39687	1.04839	protein unc-93 A-like isoform X1	mRNA	BgChr_7	26167133	26173614	-	3.47374	4.77228	8.23394	21.2992	20.4581	16.3647	11.387	12.0734	14.1893	BGLB026288
BgiM03740-RA	1.40257	1.18072	protein very KIND	mRNA	BgChr_1	87364142	87381217	-	0.963065	0.713583	1.80717	6.21474	4.66308	3.21086	3.3207	2.82113	3.50231	BGLB008861
BgiM21973-RA	1.53338	1.13891	protocadherin beta-18-like isoform X1	mRNA	BgChr_9	17470592	17473360	+	2.74831	5.7598	6.24267	21.5596	21.1372	13.2527	8.94454	11.2682	14.3339	BGLB001195
BgiM21975-RA	1.18894	1.15199	protocadherin beta-18-like isoform X1	mRNA	BgChr_9	17501126	17508900	+	3.37512	6.61531	9.3115	24.7647	20.5222	16.2022	15.356	14.5771	18.4049	BGLB001195
BgiM24413-RA	1.41588	1.14546	ras association domain-containing protein 9	mRNA	BgChr_10	31114558	31128340	+	0.603737	0.546258	1.52723	3.69672	2.81845	3.42789	2.07683	2.19789	2.6533	BGLB022981
BgiM18596-RA	1.40525	1.17043	ras-responsive element-binding protein 1	mRNA	BgChr_7	39873283	39894584	+	2.61222	3.03345	5.4705	16.5951	15.0527	9.00974	7.03851	9.89876	10.5476	BGLB018044
BgiM20128-RA	1.25165	1.0162	ras/Rap GTPase-activating protein SynGAP-like isoform X2	mRNA	BgChr_8	25576142	25658730	+	6.26044	4.67619	4.85419	16.251	22.4323	12.1811	6.28538	12.7758	16.7639	BGLB031157
BgiM04107-RA	1.64691	1.29838	receptor-type guanylate cyclase Gyc76C	mRNA	BgChr_2	5040947	5075319	-	2.78357	1.35445	5.94541	16.6808	19.3417	9.62902	6.84725	9.69603	12.5941	BGLB014057
BgiM14348-RA	1.19799	1.25719	receptor-type tyrosine-protein phosphatase epsilon	mRNA	BgChr_5	49268617	49275651	-	4.62449	6.19175	8.60992	27.0976	11.0003	21.7267	16.5491	14.4916	17.9791
BgiM01276-RA	1.94839	3.61182	repellent protein 1	mRNA	BgChr_1	30323461	30326878	+	1.533	0.815105	0	4.93894	5.47088	1.35911	0.284128	7.2157	30.5221
BgiM12635-RA	1.96318	1.92331	rho GTPase-activating protein 100F	mRNA	BgChr_5	12726198	12742508	+	0.420059	0.435962	0.348035	1.25856	3.32373	1.84418	0.631805	2.29454	2.39489	BGLB006306
BgiM25105-RA	1.81446	1.41077	riboflavin transporter 2	mRNA	BgChr_11	2714226	2724752	+	0.941667	1.07506	1.87694	8.38206	7.6875	4.80973	2.06162	4.50055	6.62321	BGLB001347
BgiM08912-RA	1.5614	1.30071	ribosomal protein S6 kinase alpha-5	mRNA	BgChr_3	41524591	41533683	+	3.71042	3.72965	5.32185	18.4484	18.8893	11.5292	10.3752	12.0391	11.3355	BGLB011850
BgiM04415-RA	1.87432	1.57998	RING finger protein unkempt isoform X1	mRNA	BgChr_2	12017272	12030038	-	2.65987	3.09046	4.18255	24.0715	18.6559	7.78678	8.99679	12.0016	12.2693	BGLB002041
BgiM30572-RA	1.88665	1.42475	roundabout 1-like isoform X5	mRNA	BgChr_14	13701952	13750486	-	0.648102	0.565428	1.0136	4.01637	5.6981	2.20727	1.74958	1.99238	3.38941	BGLB031650
BgiM03640-RA	1.64584	1.80458	roundabout-like protein 1	mRNA	BgChr_1	85456323	85474529	-	2.46083	0	1.01856	4.23559	6.7695	4.44843	1.64835	7.00867	6.84989
BgiM25933-RA	7.49503	5.12902	serine carboxypeptidase CPVL	mRNA	BgChr_11	25639364	25640713	-	0.178598	0	0	31.8563	32.6245	0	0	0.269551	12.5922	BGLB030391
BgiM25550-RA	5.12538	4.4101	serine protease 56	mRNA	BgChr_11	14945570	14959803	+	0	1.84626	0	43.0421	50.6236	10.4805	0	26.8396	27.9473	BGLB004219
BgiM20661-RA	1.33386	1.04006	serine-rich adhesin for platelets	mRNA	BgChr_8	36425056	36429505	+	4.0292	2.89454	7.28857	17.9739	18.5618	12.0587	6.45868	12.2479	14.0954	BGLB010624
BgiM22714-RA	1.75041	1.22417	serine-rich adhesin for platelets	mRNA	BgChr_9	37042263	37047871	+	20.2142	14.4631	36.0647	142.513	134.985	65.1653	39.4791	67.7689	77.1277
BgiM27223-RA	1.57875	1.44604	serine-rich adhesin for platelets	mRNA	BgChr_12	13275849	13319408	-	2.76863	1.80084	3.38882	11.9465	12.4861	6.99626	5.08385	8.83928	9.98541	BGLB021177
BgiM26965-RA	2.12808	1.61075	serine/arginine repetitive matrix protein 2	mRNA	BgChr_12	7057734	7063468	+	0.701773	1.07987	1.03109	8.79455	5.83562	2.45712	2.67614	3.15645	4.32226	BGLB017694
BgiM12821-RA	1.48489	1.2637	serine/threonine-protein kinase cdc7	mRNA	BgChr_5	16742386	16779376	-	2.86558	1.93334	5.02588	14.1473	13.4962	7.92465	6.91156	9.05187	9.19971	BGLB002457
BgiM13608-RA	1.10524	1.00395	serine/threonine-protein kinase PLK1	mRNA	BgChr_5	32784800	32797020	+	10.9941	10.5854	12.3971	42.9067	38.8282	17.7822	17.3316	26.8923	32.5005	BGLB008293
BgiM13449-RA	2.1102	1.55888	serine/threonine-protein kinase Sgk1-like isoform X1	mRNA	BgChr_5	29294016	29309091	+	0	0.35772	0.297207	1.84311	2.77498	0.799458	0.598697	0.91212	1.41274
BgiM11522-RA	1.06609	1.0235	serine/threonine-protein kinase TBK1	mRNA	BgChr_4	44631467	44645274	-	2.99518	4.47772	4.32117	12.6164	13.4215	7.99576	6.71767	8.55089	11.9587	BGLB008227
BgiM06158-RA	1.43813	1.58116	serine/threonine-protein kinase/endoribonuclease ire-1	mRNA	BgChr_2	52644076	52657992	-	1.82386	1.82063	1.6954	8.37361	6.78829	3.0604	4.35832	5.65203	7.50274	BGLB011955
BgiM16128-RA	1.67599	1.18273	SH3 and multiple ankyrin repeat domains protein 1-like isoform X3	mRNA	BgChr_6	38359869	38384171	-	4.00779	3.07451	2.64667	17.4021	16.7321	8.6387	4.22657	9.4635	11.7912	BGLB040211
BgiM25478-RA	1.18606	1.17569	sialin	mRNA	BgChr_11	13108833	13130095	-	27.4005	21.9306	37.0925	116.666	94.3166	57.0644	59.7639	73.8279	87.8403	BGLB035517
BgiM29136-RA	6.09942	3.64254	sialin	mRNA	BgChr_13	17111428	17115715	-	0	0	0	32.3602	45.6923	0	0	0	12.8621
BgiM29384-RA	4.40108	4.13515	sialin	mRNA	BgChr_13	23399774	23403920	+	0	0.31858	0.51168	19.2163	28.7274	0.913753	1.52894	0	32.1871	BGLB020433
BgiM32914-RA	3.71288	3.00479	sialin	mRNA	BgChr_15	32840918	32850760	-	0	0.452896	1.37223	18.2468	25.698	1.78764	2.20735	1.93884	19.7098
BgiM29051-RA	4.43457	3.35144	sialin-like isoform X1	mRNA	BgChr_13	14693266	14707830	+	0	1.44804	0.397407	16.7993	45.7257	1.27909	0	1.85614	24.7976	BGLB028680
BgiM29135-RA	6.69992	5.47059	sialin-like isoform X1	mRNA	BgChr_13	17102126	17102641	-	0	0	0	42.1543	75.1959	0	0	0.880573	47.2499
BgiM29137-RA	8.60932	7.65988	sialin-like isoform X1	mRNA	BgChr_13	17134258	17146139	+	0	0	0	23.807	49.2028	1.21182	0.757299	2.38613	38.7487	BGLB032385
BgiM29134-RA	4.89658	3.71441	sialin-like isoform X2	mRNA	BgChr_13	17094898	17095708	-	0	0	0	19.1963	29.6446	0	0	0	18.06
BgiM34071-RA	1.17581	1.02515	sodium bicarbonate cotransporter 3	mRNA	BgChr_16	28811403	28829620	+	3.83103	3.66799	3.51094	11.347	14.4626	7.52127	5.07451	7.47891	12.3005	BGLB007269
BgiM32232-RA	5.53749	4.89576	sodium-coupled monocarboxylate transporter 1	mRNA	BgChr_15	18705598	18722409	-	0.957343	0	0.520151	58.0695	63.4568	6.44597	0.943917	6.75789	66.6582	BGLB029629
BgiM29383-RA	8.18301	6.09501	sodium-dependent phosphate transport protein 3	mRNA	BgChr_13	23371473	23382725	+	0	0	0	11.9161	39.4704	0	0	1.11862	12.6928	BGLB034215
BgiM00553-RA	6.34901	4.1515	sodium-driven chloride bicarbonate exchanger	mRNA	BgChr_1	13347115	13359629	-	3.66055	0.179959	0.993371	254.887	288.261	14.4709	0.67767	47.9452	54.9703	BGLB040317
BgiM04518-RA	7.16263	3.64444	sodium-independent sulfate anion transporter	mRNA	BgChr_2	14589928	14597243	+	0	0	0	31.932	6.21995	3.48964	0	1.17532	1.67592	BGLB035168
BgiM00161-RA	4.27578	3.73815	sodium/nucleoside cotransporter 1	mRNA	BgChr_1	4389711	4392881	-	0	0	0	13.0907	29.1305	0.778437	0	2.45189	23.7241
BgiM32104-RA	4.29327	3.73567	solute carrier family 22 member 13-like isoform X2	mRNA	BgChr_15	15249681	15262360	+	0.550632	0	0.337134	9.73895	20.247	0.54524	0	0.478797	18.8756	BGLB026414
BgiM22623-RA	4.53794	3.54867	solute carrier family 22 member 5	mRNA	BgChr_9	34664283	34688038	-	0	0	0	7.77032	9.13975	0	0	0.819193	7.50787	BGLB028135
BgiM22569-RA	7.4016	6.06878	solute carrier family 22 member 6-B-like isoform X1	mRNA	BgChr_9	33464803	33482815	+	0	0	0	30.0182	47.7525	1.98682	0.785718	4.16364	25.3659	BGLB034204
BgiM02423-RA	3.72966	2.76441	solute carrier family 23 member 1	mRNA	BgChr_1	57454508	57476625	+	0.994845	0	0.84216	13.554	21.4534	1.76275	1.2833	2.64507	12.4601	BGLB024702
BgiM03416-RA	5.24801	3.61178	solute carrier family 23 member 2	mRNA	BgChr_1	80640083	80650761	+	0	0	0.992123	30.1968	47.9463	1.63344	0	1.95892	20.399	BGLB028564
BgiM13554-RA	2.11286	1.29135	sphingosine kinase 1	mRNA	BgChr_5	31519468	31555940	+	5.97816	5.4951	5.34827	45.9116	30.9314	18.7016	7.32013	14.7206	24.1323	BGLB025222
BgiM20835-RA	6.34052	3.82878	spore wall protein 2	mRNA	BgChr_8	40301237	40309284	+	0.179758	0	0	28.8593	28.0628	0	0	0.206567	6.55655	BGLB032088
BgiM21669-RA	1.59468	1.25366	StAR- lipid transfer protein 13	mRNA	BgChr_9	10714901	10746773	-	4.5494	3.79557	5.87684	24.2938	22.8862	11.083	7.21005	13.2624	17.9305	BGLB027012
BgiM27894-RA	1.93517	1.50116	T-box protein VegT-like isoform X1	mRNA	BgChr_12	29648404	29705457	+	0.092138	0	0.957601	4.10048	1.88418	1.26174	0.741302	1.99053	2.61856	BGLB008878
BgiM20066-RA	1.32829	1.16274	TBC1 domain member 2B	mRNA	BgChr_8	24059832	24106480	+	2.92341	1.04044	2.58661	6.05774	11.698	5.55787	3.45642	7.6911	6.43631	BGLB012383
BgiM16372-RA	3.65934	2.70173	temptin-like isoform X2	mRNA	BgChr_6	44103099	44103694	+	9.35006	4.84191	2.97434	115.523	67.7611	112.458	24.8851	62.6815	46.1587
BgiM34150-RA	1.92107	1.4657	tensin-1	mRNA	BgChr_16	30567809	30594463	+	4.74399	3.88962	5.85585	29.5215	32.7255	12.9223	7.34483	16.9812	23.3694	BGLB009445
BgiM23596-RA	1.24103	1.06554	tetraspanin-18	mRNA	BgChr_10	11618174	11628752	-	13.0199	9.74616	8.75032	35.7765	46.4614	16.7222	11.5223	29.4991	28.7894	BGLB010088
BgiM02716-RA	1.76165	1.69213	thrombospondin type-1 domain-containing protein 4-like isoform X1	mRNA	BgChr_1	65637587	65669671	+	3.70483	1.62918	2.09391	13.8044	13.5735	6.74023	4.83824	10.191	12.0067	BGLB031976
BgiM28041-RA	1.77284	1.19997	titin	mRNA	BgChr_12	33055123	33127883	+	1.87422	1.63235	3.35392	13.3875	12.4241	5.55623	3.86503	6.52856	6.30873	BGLB013243
BgiM26818-RA	3.19764	2.34517	TLC domain-containing protein 2	mRNA	BgChr_12	3950069	3952361	-	0	0	2.40128	16.8736	16.6842	6.65675	3.16827	7.13666	10.0782	BGLB026226
BgiM28068-RA	1.40431	1.31352	TLR cluster2 member 3	mRNA	BgChr_12	33724464	33727427	+	1.031	1.96093	2.03705	8.35338	6.02506	3.43455	3.70686	5.83392	4.53299	BGLB030204
BgiM06205-RA	1.34629	1.42452	TLR cluster3 member 1	mRNA	BgChr_2	53579180	53589942	+	0.619002	0.787612	1.83643	4.48532	5.14474	1.77715	2.11864	2.78778	4.76072	BGLB031133
BgiM08320-RA	4.2553	3.39209	trans-L-3-hydroxyproline dehydratase	mRNA	BgChr_3	28431749	28442071	-	0	0	0.885258	13.964	13.6388	1.97361	0	9.29493	4.08352	BGLB023130
BgiM04854-RA	1.80728	1.15408	transcription factor 7-like 2 isoform X4	mRNA	BgChr_2	23408997	23409404	+	4.28145	3.79814	2.04754	15.8195	25.5486	13.1929	5.61292	8.95213	15.0972
BgiM05350-RA	2.53465	2.60059	transcription factor mef2A	mRNA	BgChr_2	34545360	34546655	-	0.057906	0.175113	0.313133	2.8847	2.3247	1.38054	1.76084	1.42479	2.52467
BgiM12256-RA	3.03792	2.72195	transcription factor mef2A	mRNA	BgChr_5	4859013	4859431	+	0.430625	0.581513	0	2.5109	6.45034	2.75026	2.60265	1.36891	5.89933
BgiM08448-RA	1.2279	1.05738	transcriptional-regulating factor 1	mRNA	BgChr_3	31434765	31457465	+	1.1033	1.99012	1.88105	5.05872	6.44408	3.53865	3.42283	2.89823	4.61729	BGLB007615
BgiM31734-RA	1.3356	1.06152	transferrin receptor protein 1	mRNA	BgChr_15	4654347	4689259	-	2.1448	2.26463	2.01007	8.39595	7.84625	4.96303	2.86197	4.71853	6.9905	BGLB032805
BgiM22089-RA	2.97356	2.86819	transforming growth factor-beta-induced protein ig-h3	mRNA	BgChr_9	21408682	21409944	-	0	0.87848	0	4.94017	11.3794	4.65708	0	4.43514	13.4927
BgiM26005-RA	1.46589	1.51601	transient receptor potential cation channel subfamily M member 2	mRNA	BgChr_11	27820834	27841526	+	2.75707	3.17003	5.97618	22.3295	17.8841	7.87874	11.426	12.1009	12.2812	BGLB026871
BgiM17374-RA	2.96065	2.95546	transmembrane protease serine 6	mRNA	BgChr_7	11169540	11169704	+	1.47094	2.06737	0	15.3063	7.70253	14.2028	11.6049	13.2571	4.54163
BgiM17376-RA	2.05351	1.68614	transmembrane protease serine 9	mRNA	BgChr_7	11191018	11199692	+	129.376	40.7917	20.6027	321.05	312.657	399.58	177.969	252.853	212.468	BGLB002232
BgiM06523-RA	1.56865	1.11303	transmembrane protein 178B	mRNA	BgChr_2	59458716	59483931	-	43.1756	24.2684	53.1206	189.317	166.935	122.102	54.4196	121.904	116.8	BGLB033784
BgiM15181-RA	3.37916	2.60083	transmembrane protein 181	mRNA	BgChr_6	15832416	15849107	-	0	0.304732	0	6.34879	9.20685	1.13417	1.16676	2.54014	3.00804	BGLB008591
BgiM16075-RA	1.57782	1.13845	transmembrane protein 45B	mRNA	BgChr_6	37252926	37262959	+	2.67946	2.74965	4.11063	18.1785	16.988	6.63892	8.57865	7.67494	8.20505	BGLB003715
BgiM16078-RA	5.73528	4.08909	transmembrane protein 45B	mRNA	BgChr_6	37293915	37309327	+	0	0	0	13.2611	15.2394	0	0	0.675581	8.00201	BGLB034701
BgiM21533-RA	1.32864	1.40512	tripartite motif-containing protein 60-like isoform X1	mRNA	BgChr_9	7445578	7451228	-	3.76667	4.64684	4.4255	19.6023	17.5118	7.69231	12.994	11.6272	11.2965	BGLB026067
BgiM26227-RA	1.90496	1.5097	trithorax group protein osa	mRNA	BgChr_11	34300310	34318738	-	0.915169	0.851153	0.894705	4.66901	6.03911	2.53854	1.52028	2.60554	4.0186	BGLB027321
BgiM17373-RA	3.40498	2.36275	trypsin-7	mRNA	BgChr_7	11163185	11164062	+	3.41979	0	0	11.5734	8.3926	15.0167	1.8373	6.5721	5.87893
BgiM22174-RA	1.20745	1.04662	tryptophan 2 3-dioxygenase	mRNA	BgChr_9	23130660	23137678	-	4.91462	7.28749	7.27238	20.7621	27.2898	14.3986	11.7629	12.6101	21.6377	BGLB003037
BgiM20774-RA	1.55407	1.465	tubulin polyglutamylase TTLL11	mRNA	BgChr_8	38769019	38771296	-	1.39994	1.75306	4.3252	13.4437	10.816	6.01218	9.44247	7.03666	7.9734	BGLB035623
BgiM00662-RA	1.89171	1.54623	twist-related protein 2	mRNA	BgChr_1	15583373	15583834	+	1.85595	1.93477	1.51256	5.3842	11.5306	9.92606	2.31529	6.97465	7.94369	BGLB018345
BgiM13801-RA	2.67041	2.36218	type iv pilus biogenesis/stability protein pilw	mRNA	BgChr_5	37040060	37044689	-	0.134019	0.396992	1.32164	10.7663	5.12247	3.07454	1.17681	4.90564	6.76954	BGLB033482
BgiM20692-RA	3.30055	2.51278	tyramine beta-hydroxylase	mRNA	BgChr_8	36919859	36924479	+	3.51393	2.36307	5.89773	68.6886	49.4596	39.4163	6.5424	35.681	31.4315	BGLB034749
BgiM27245-RA	2.08396	1.50647	tyramine beta-hydroxylase	mRNA	BgChr_12	13790785	13805380	+	100.568	49.2448	42.9016	281.71	330.572	435.267	136.822	223.714	225.173	BGLB027546
BgiM24551-RA	1.84987	1.46104	tyrosine-protein kinase JAK2	mRNA	BgChr_10	34062704	34077641	-	2.18559	2.71058	2.84087	15.6924	14.4665	6.43769	3.95886	8.27611	10.6183	BGLB023757
BgiM14247-RA	1.1593	1.01567	tyrosine-protein kinase SYK	mRNA	BgChr_5	47110331	47124586	+	2.97878	3.03873	2.65061	11.4067	10.4427	4.48358	4.28225	6.30115	9.83323	BGLB003727
BgiM12805-RA	2.14993	1.37136	tyrosine-protein kinase transmembrane receptor ROR1-like isoform X1	mRNA	BgChr_5	16315182	16351771	+	1.52472	1.22182	1.51001	10.9413	12.9335	4.11811	1.74408	5.09491	6.66861	BGLB040198
BgiM21388-RA	1.12263	1.02897	UDP-glucose 6-dehydrogenase	mRNA	BgChr_9	4015284	4025649	-	6.00299	4.5484	7.27229	19.7152	19.279	14.0587	11.0969	16.3958	16.4944	BGLB032636
BgiM04489-RA	1.53304	1.14634	unconventional myosin-XV-like isoform X2	mRNA	BgChr_2	13833841	13856171	-	11.6944	11.3409	19.3692	67.7324	61.6402	36.4987	20.7798	37.148	47.1456	BGLB017525
BgiM11908-RA	4.16878	3.55326	universal stress protein MT2085-like isoform X1	mRNA	BgChr_4	53264164	53273909	-	0	0.572911	1.07979	43.6614	58.4265	8.23826	1.66252	11.7844	51.3133	BGLB035801
BgiM26881-RA	2.39031	1.5696	UPF0454 protein	mRNA	BgChr_12	5312172	5318974	+	0	0.670629	3.17068	12.3083	9.45822	4.88292	2.55789	4.91505	5.93593	BGLB025358
BgiM29385-RA	5.89801	5.65168	vesicular glutamate transporter 3	mRNA	BgChr_13	23410494	23419482	+	0	0	0.363005	28.7224	40.4257	1.43078	0	5.82835	48.7963
BgiM04891-RA	1.1096	1.08799	WW domain binding protein 1	mRNA	BgChr_2	24306093	24314318	-	41.8963	51.1859	39.1354	152.957	152.026	81.658	66.8094	112.32	131.431	BGLB019119
BgiM17309-RA	3.92701	2.93218	Y+L amino acid transporter 2	mRNA	BgChr_7	9601701	9615894	+	3.34009	2.06749	4.45057	81.4196	111.634	2.88604	3.21198	13.5995	67.4982	BGLB022937
BgiM19067-RA	1.25873	1.1837	Y+L amino acid transporter 2-like isoform X2	mRNA	BgChr_8	2072421	2093513	-	5.23582	3.25316	3.82111	14.9446	16.8557	7.35544	4.71674	10.6815	14.6635	BGLB016769
BgiM30364-RA	6.13011	5.53443	zinc carboxypeptidase A 1	mRNA	BgChr_14	8964027	8967170	+	0	0	0	12.9075	19.351	0	0	11.3208	8.96196
BgiM30365-RA	5.87551	5.88317	zinc carboxypeptidase A 1	mRNA	BgChr_14	8974081	8976541	+	0.633363	0	0	24.872	25.8006	17.6211	0	39.9292	27.6772
BgiM18947-RA	1.48117	1.12419	zinc finger CCCH domain-containing protein 13-like isoform X3	mRNA	BgChr_7	48407002	48422778	-	15.99	9.99458	21.0158	73.8126	64.6479	42.1992	30.2295	42.4333	39.3269	BGLB019764
BgiM04465-RA	1.39867	1.1881	zinc finger MIZ domain-containing protein 1-like isoform X4	mRNA	BgChr_2	13072191	13089656	+	1.97557	1.55556	0.740608	6.09108	6.05268	2.32361	2.01185	3.81639	4.69062	BGLB011494
BgiM17800-RA	1.77226	1.56853	zinc finger protein Xfin	mRNA	BgChr_7	20509596	20516636	+	0.786238	1.34109	1.47128	7.37312	6.75392	3.19814	2.43982	3.76473	6.16861	BGLB003102
BgiM02590-RA	2.67339	1.61246	zonadhesin	mRNA	BgChr_1	62043997	62109983	-	0.630849	0.463686	0.815134	3.89033	8.75385	3.50633	0.678464	2.7321	2.99059	BGLB039806

## Sheet: 3-Sm-Dp_up
Table S12. Summary of the differentially expressed genes at 8dpi in the parasite-infected groups
ID in iM line	log2FC(iM vs. Sm_8dpi)	log2FC(iM vs. Dp_8dpi)	Annotation	type	chr	start	stop	strand	iMline control_2dpi_R1	iMline control_2dpi_R2	iMline control_2dpi_R3	iMline vs Sm_8dpi_R1	iMline vs Sm_8dpi_R2	iMline vs Sm_8dpi_R3	iMline vs Dp_8dpi_R1	iMline vs Dp_8dpi_R2	iMline vs Dp_8dpi_R3	Corresponding VBID in BB02
BgiM24847-RA	3.29018	2.41829	A disintegrin and metalloproteinase with thrombospondin motifs 18	mRNA	BgChr_10	41204388	41225077	-	0.258212	0	0	3.88515	4.50258	3.34042	1.5418	1.07342	3.28974	BGLB038585
BgiM34414-RA	2.19181	1.51159	abelson tyrosine-protein kinase 2	mRNA	BgChr_17	5019288	5019510	+	2.58486	3.10928	4.50073	27.7884	30.0166	15.4875	14.7975	16.3727	11.4267
BgiM18390-RA	2.40939	1.59897	adenosine deaminase AGSA	mRNA	BgChr_7	35139712	35143181	+	15.7567	3.77513	6.39708	78.8382	74.3502	33.978	42.535	23.4629	27.2007	BGLB033953
BgiM33799-RA	1.30969	1.16635	allatotropin-like peptide precursor	mRNA	BgChr_16	22497684	22497833	-	26.3356	14.9998	9.21179	36.0932	61.4156	43.7469	35.182	36.6756	48.8932
BgiM19531-RA	1.20732	1.09089	alpha-(1 3)-fucosyltransferase C	mRNA	BgChr_8	11526079	11531923	+	3.42825	1.56324	3.4359	5.96305	9.40666	9.90906	7.75917	7.29714	6.19103	BGLB010322
BgiM12327-RA	2.68257	2.16446	amiloride-sensitive sodium channel subunit alpha	mRNA	BgChr_5	6166575	6167757	+	6.18617	0	11.1901	62.6541	42.0041	67.7878	22.6448	44.1532	51.0977
BgiM12331-RA	2.15367	3.40516	amiloride-sensitive sodium channel subunit alpha	mRNA	BgChr_5	6219081	6233317	+	5.40239	6.44999	14.8178	71.7798	40.5791	56.345	57.2827	145.408	166.448	BGLB039314
BgiM24185-RA	1.19772	1.18655	ammonium transporter 1	mRNA	BgChr_10	24501545	24513775	+	9.84181	5.44907	16.8915	49.504	30.7904	35.6651	40.0572	40.4734	32.1787
BgiM26552-RA	2.38374	1.78856	ankyrin repeat domain-containing protein 50	mRNA	BgChr_11	41149007	41153730	+	1.37363	3.03769	4.81248	29.7585	20.236	9.64656	10.5435	15.7906	10.3234	BGLB011587
BgiM35580-RA	2.82141	2.1126	ankyrin repeat domain-containing protein 50	mRNA	BgChr_18	1844175	1858951	+	0.248754	0.127018	0.210464	3.32745	1.36018	1.85439	1.45133	1.36664	0.736718
BgiM26438-RA	1.21248	1.08294	ankyrin repeat protein	mRNA	BgChr_11	38769842	38773147	-	2.77425	3.26557	3.40414	13.849	9.54713	6.61459	9.78033	6.84734	7.95219	BGLB016919
BgiM29215-RA	2.02293	1.63349	anoctamin-7	mRNA	BgChr_13	18934476	18970716	+	2.46502	1.2399	1.54699	6.64306	15.6701	7.97573	7.38285	6.7424	5.7178	BGLB007983
BgiM26175-RA	1.9365	1.44477	antho-RFamide neuropeptides-like X2	mRNA	BgChr_11	32917581	32917979	+	18.2071	0	8.04983	32.612	50.7817	59.9198	37.0116	29.5931	24.9345
BgiM12463-RA	1.84451	1.94079	antistasin	mRNA	BgChr_5	9483177	9489454	-	10.7971	1.82605	3.04157	22.8368	24.7145	30.6726	27.9626	24.779	23.9948	BGLB027766
BgiM14238-RA	3.604	5.60906	arachidonate 12-lipoxygenase 12R-type	mRNA	BgChr_5	46901446	46914256	-	0	0.509288	0.891634	19.1812	5.59887	11.2129	33.9724	55.7502	42.4445	BGLB029926
BgiM14239-RA	3.79297	2.87133	arachidonate 12-lipoxygenase 12R-type	mRNA	BgChr_5	46980431	46986174	-	0	0	9.01823	159.737	34.8698	45.971	30.7318	43.5413	32.9942
BgiM16404-RA	1.27744	1.22056	baculoviral IAP repeat-containing protein 7-B	mRNA	BgChr_6	44629796	44636819	-	2.94756	2.92128	5.1165	14.5137	12.2495	6.66036	11.2427	10.9054	6.30171
BgiM36385-RA	2.2481	1.40537	beta-1 3-galactosyltransferase 1	mRNA	BgChr_18	21155387	21156502	-	2.87299	0.98809	0.998674	8.37559	11.7154	6.4521	3.59963	4.68616	5.27912	BGLB022975
BgiM32662-RA	1.59859	1.29015	beta-arrestin-1-like isoform X1	mRNA	BgChr_15	27941261	27962052	-	5.27539	4.21166	3.22902	19.9257	22.9818	9.98742	12.692	13.8487	10.389	BGLB031185
BgiM35183-RA	1.79132	1.66709	cadherin egf lag seven-pass g-type receptor 2	mRNA	BgChr_17	22587791	22587991	+	4.32947	6.31734	7.25857	45.5714	31.8095	11.3321	26.2821	27.7845	12.2933
BgiM07859-RA	3.66451	2.87019	calpain-A	mRNA	BgChr_3	19852482	19853125	+	0	0	3.37311	45.6786	20.1176	18.6593	5.70842	18.5909	16.3547
BgiM07856-RA	4.75239	3.47811	calpain-B-like isoform X9	mRNA	BgChr_3	19801933	19802259	+	0.517597	0.276759	0.962564	39.3239	19.4463	18.8103	2.4007	12.8879	12.666
BgiM33061-RA	1.59671	1.65968	carbonic anhydrase 2	mRNA	BgChr_16	2661673	2662885	+	5.14299	6.73489	25.4165	46.0806	56.0035	54.9562	58.8746	43.8962	54.8514
BgiM33060-RA	1.74854	1.6277	carbonic anhydrase 7	mRNA	BgChr_16	2648697	2656315	+	7.07629	5.95277	20.0023	59.5642	54.3772	38.6533	61.6673	30.8095	36.5035
BgiM23534-RA	4.53787	2.3417	cartilage matrix protein	mRNA	BgChr_10	9776551	9790062	-	2.43131	0	0	61.3084	59.1287	12.5893	8.67015	9.00481	4.79936
BgiM02999-RA	1.60974	1.34124	cell wall protein RBR3	mRNA	BgChr_1	71498085	71516032	+	2.38671	0	2.26671	6.60596	6.84074	6.06504	5.05307	3.49782	5.4245	BGLB019564
BgiM29363-RA	1.7544	1.45884	chitin synthase class 2	mRNA	BgChr_13	22830362	22841001	+	3.54224	2.18623	2.19129	13.0093	13.3683	8.80778	10.3503	5.90053	8.97573	BGLB025003
BgiM20866-RA	1.91972	1.49573	choline transporter-like protein 2	mRNA	BgChr_8	40910603	40927417	-	0.733545	1.9645	1.20694	6.59186	8.79511	6.65013	6.57855	3.93702	4.25298	BGLB032411
BgiM32087-RA	1.09624	1.41677	chondroitin sulfate synthase sqv-5	mRNA	BgChr_15	14703008	14737726	+	2.32441	1.11896	3.33904	8.33324	6.51821	4.95884	8.56086	7.719	4.88277	BGLB036240
BgiM11361-RA	1.43204	1.279	coiled-coil domain-containing protein 162	mRNA	BgChr_4	40387784	40419577	+	2.67123	1.53078	1.90811	9.95023	8.04309	3.92431	6.63903	4.79971	6.26466	BGLB031149
BgiM35636-RA	1.8972	1.58413	collagen alpha-1(XXI) chain	mRNA	BgChr_18	3035010	3039209	+	16.1394	2.33458	2.91942	42.6482	46.7197	27.0465	32.7483	24.9659	21.0371
BgiM35635-RA	1.59916	1.35415	collagen alpha-5(VI) chain-like isoform X1	mRNA	BgChr_18	3002444	3034978	+	9.37417	2.4947	5.09342	27.5046	29.0244	15.8347	20.8915	19.4831	13.7559	BGLB030507
BgiM16366-RA	1.04935	1.43323	CUB and zona pellucida-like domain-containing protein 1	mRNA	BgChr_6	43936965	43965236	+	9.26585	9.50209	16.8189	36.0246	28.8847	33.9847	49.2855	42.2518	26.3799	BGLB020003
BgiM21639-RA	2.50517	1.61348	cytochrome P450 12a5 mitochondrial	mRNA	BgChr_9	10002786	10044195	+	3.12874	1.11845	4.22376	26.625	24.0374	9.88705	10.9891	8.22552	9.40853	BGLB033889
BgiM22867-RA	1.1649	1.07017	cytoplasmic FMR1-interacting protein 1 isoform X1	mRNA	BgChr_9	40694705	40718669	-	4.38902	6.29664	5.57551	17.8488	17.8111	11.0635	14.2639	13.3867	11.8733	BGLB000492
BgiM08718-RA	1.88442	1.36179	D site-binding protein-like isoform X2	mRNA	BgChr_3	37273610	37274887	+	2.18021	2.64953	3.00969	22.525	10.5728	9.07224	10.4436	8.55738	6.18986	BGLB003270
BgiM12328-RA	2.4527	2.04876	degenerin unc-8	mRNA	BgChr_5	6174382	6178490	+	6.6437	0	17.9644	60.0382	47.6	82.7642	25.8246	55.8721	50.6725	BGLB036979
BgiM30015-RA	1.07837	1.20766	deoxyhypusine synthase	mRNA	BgChr_14	1004857	1012483	+	12.0247	8.44335	8.28383	30.7428	25.9625	22.3068	33.1837	21.8833	22.8273	BGLB001257
BgiM26459-RA	1.23857	1.14381	dual oxidase maturation factor 2	mRNA	BgChr_11	39032214	39032967	+	2.80589	5.59066	5.33649	18.7394	14.9747	9.98168	12.2787	13.7591	11.4751	BGLB019167
BgiM12563-RA	1.2976	1.2944	dual specificity protein phosphatase 23	mRNA	BgChr_5	11495600	11497550	+	3.16175	3.38703	3.64895	8.48225	11.7645	12.325	12.6894	8.6185	8.71507
BgiM08786-RA	1.75575	1.16752	dynein heavy chain 6 axonemal	mRNA	BgChr_3	38880517	38927795	-	1.11228	0.752962	2.21109	8.67931	7.31682	3.06649	4.29434	3.82185	3.23175	BGLB040095
BgiM09431-RA	1.67745	1.28952	E3 ubiquitin-protein ligase arih1	mRNA	BgChr_3	53240260	53243325	+	1.28635	1.36779	3.33616	11.0115	10.2453	5.50093	6.53088	6.23553	4.59438	BGLB026114
BgiM09888-RA	1.50842	1.36907	E3 ubiquitin-protein ligase XIAP	mRNA	BgChr_4	5696972	5707639	-	0.863838	1.77189	1.21011	7.79925	5.06127	3.73727	4.56428	4.63439	3.42055	BGLB031635
BgiM33211-RA	2.54757	1.55749	electroneutral sodium bicarbonate exchanger 1	mRNA	BgChr_16	6030480	6047936	-	4.71048	3.13617	7.33872	38.1327	42.3101	37.9428	19.6482	15.7901	18.1666	BGLB016542
BgiM00608-RA	1.71185	1.06874	enteropeptidase	mRNA	BgChr_1	14531364	14559558	-	15.428	6.41052	16.8168	66.2363	73.7701	33.8083	36.8463	28.2241	27.3288	BGLB009871
BgiM06077-RA	1.4249	1.3027	epithelial membrane protein 1	mRNA	BgChr_2	51132909	51139227	-	1.86286	1.41898	5.40411	9.7437	12.1819	9.17566	6.04926	9.72601	9.97395	BGLB029997
BgiM06080-RA	3.0108	3.71953	epithelial membrane protein 1	mRNA	BgChr_2	51180357	51183089	-	18.0958	7.21544	56.3199	365.465	184.155	271.055	291.704	463.573	499.402	BGLB025424
BgiM02110-RA	1.31568	1.19571	epsilon-sarcoglycan	mRNA	BgChr_1	49862083	49865804	-	5.64813	1.71867	1.09074	10.4854	13.4902	9.28013	9.57957	10.8913	7.33936	BGLB024231
BgiM06342-RA	1.45387	1.14351	fibropellin-1	mRNA	BgChr_2	55649994	55700866	-	3.45434	2.80974	5.36837	20.3611	17.8084	7.68097	12.8876	11.54	7.84305	BGLB005227
BgiM20173-RA	2.1417	2.14613	glutamine synthetase	mRNA	BgChr_8	26526780	26537839	+	0.786629	0.496522	0	2.87088	5.03478	4.72592	4.89151	2.87072	4.1395	BGLB030543
BgiM23384-RA	1.79319	1.13385	GPI-anchored adhesin-like protein PGA55	mRNA	BgChr_10	5415318	5421334	+	0.84596	1.30671	1.3081	7.78633	6.20766	2.81509	3.45955	3.80323	2.13566	BGLB027999
BgiM01202-RA	2.10594	2.1668	growth/differentiation factor 8	mRNA	BgChr_1	28483732	28487940	-	2.28057	0.632054	0	7.88331	6.42039	1.46106	2.77656	3.32753	6.95865
BgiM04394-RA	1.85468	1.36607	guanylate cyclase 32E	mRNA	BgChr_2	11522223	11538284	-	1.06203	0.968983	0	4.88986	4.72333	1.42569	1.71913	2.45121	2.67931	BGLB017088
BgiM20205-RA	3.4786	2.47997	heat shock protein 30C	mRNA	BgChr_8	27198900	27200215	-	4.359	0	0	29.2907	35.0294	31.8799	15.0138	13.1216	14.7	BGLB030902
BgiM03247-RA	1.743	1.86924	integrin beta-1	mRNA	BgChr_1	77285620	77300658	-	6.84063	3.96107	2.22721	19.9796	23.6861	14.2448	26.917	17.915	13.6396	BGLB024160
BgiM33493-RA	3.21515	2.88878	integumentary mucin C.1	mRNA	BgChr_16	13178300	13201522	+	13.4701	1.70183	0	52.0183	61.8235	70.3736	55.4781	49.8483	29.0408	BGLB018765
BgiM15379-RA	2.43823	2.85721	keratin-associated protein 9-1-like isoform X1	mRNA	BgChr_6	21740272	21747633	+	56.1102	1.29114	1.90409	93.1328	132.537	175.68	207.938	181.203	106.192	BGLB035745
BgiM23504-RA	2.6044	2.26722	kin of irre-like protein 1	mRNA	BgChr_10	8785063	8796518	+	52.1496	4.83637	2.06536	117.706	132.53	204.709	143.867	111.999	69.1966	BGLB019832
BgiM26058-RA	1.53816	1.45625	kinesin-like protein KIF28P	mRNA	BgChr_11	29667235	29682398	-	7.23575	3.66108	10.1485	31.0083	27.1204	26.4472	27.0516	24.3412	20.1543	BGLB026396
BgiM26059-RA	2.14997	1.75531	kinesin-like protein KIF28P	mRNA	BgChr_11	29690542	29692336	-	1.83317	3.9284	3.39304	24.5396	22.2681	12.2784	10.7292	15.8353	12.0486	BGLB001362
BgiM13669-RA	1.65197	1.07275	latrophilin-1	mRNA	BgChr_5	34179900	34208502	-	4.91556	2.0383	3.12076	15.4463	19.1053	9.84883	8.40248	9.76789	9.12795	BGLB029830
lncRNA997	1.98612	2.65521	lncRNA997	lncRNA	BgChr_18	19889656	19889897	-
BgiM11285-RA	1.09715	1.85904	LRR receptor-like serine/threonine-protein kinase isoform X4	mRNA	BgChr_4	37983545	38018023	-	6.28445	7.27818	3.75997	19.3755	19.7876	9.35677	33.8593	23.5839	13.3668	BGLB022455
BgiM25294-RA	1.88452	1.09157	macrophage mannose receptor 1	mRNA	BgChr_11	7507599	7518667	-	4.09002	3.1475	2.24907	14.9017	20.1112	13.986	11.1153	7.43053	6.65044	BGLB016678
BgiM07307-RA	1.37134	1.09138	MAPK/MAK/MRK overlapping kinase	mRNA	BgChr_3	9007515	9049715	+	3.82236	2.1864	3.93037	13.311	12.0093	8.13326	8.86808	8.74063	7.2838	BGLB008564
BgiM01130-RA	1.63977	1.26787	melanopsin-like isoform X2	mRNA	BgChr_1	26450323	26454741	-	0.438099	1.06174	2.18193	5.17769	6.95986	5.30452	4.78088	3.93553	2.92548	BGLB003533
BgiM32141-RA	2.40482	1.98521	metalloendopeptidase	mRNA	BgChr_15	16184685	16189625	+	1.6092	0.833522	0	3.75026	7.64002	5.13308	3.74665	2.59601	4.37561
BgiM22908-RA	1.66579	1.03171	multidrug resistance-associated protein 4	mRNA	BgChr_9	41676661	41684747	-	1.67661	1.59164	0	7.43796	7.07647	3.89448	3.41673	3.15285	4.26421	BGLB037875
BgiM25109-RA	2.44437	1.11209	multiple epidermal growth factor-like domains protein 6	mRNA	BgChr_11	2883421	2934502	+	3.56865	2.91808	4.26635	43.2888	30.6833	11.1517	10.7048	7.25518	11.1299	BGLB034509
BgiM20140-RA	1.86382	1.13743	myosin-13	mRNA	BgChr_8	25948093	25956713	+	13.4313	3.00456	6.25579	27.9092	51.8203	32.0328	19.7085	20.2965	19.1619	BGLB004705
BgiM04900-RA	3.33938	2.55442	NA	mRNA	BgChr_2	24476173	24476357	-	2.42532	3.64258	2.67515	66.6049	59.9798	11.9662	34.196	24.4653	10.0973
BgiM06095-RA	1.15628	1.00298	NA	mRNA	BgChr_2	51451446	51458000	-	4.57629	2.3623	2.74345	7.69885	12.196	9.13512	6.0494	9.43094	6.25118	BGLB024023
BgiM11894-RA	3.67667	3.30384	NA	mRNA	BgChr_4	53055291	53055842	+	1.74559	0	0	19.1399	13.2758	23.0009	10.1111	10.6909	20.7175
BgiM12168-RA	1.87903	1.69365	NA	mRNA	BgChr_5	2885591	2959899	-	3.73354	1.92975	2.97003	18.247	13.7947	8.43787	13.2564	12.9602	5.88002
BgiM12290-RA	1.87439	1.06818	NA	mRNA	BgChr_5	5474214	5482040	-	1.21636	1.59451	1.30719	10.2303	7.68862	4.10145	4.15449	3.61001	3.2392	BGLB035200
BgiM12330-RA	2.03549	3.51396	NA	mRNA	BgChr_5	6217487	6218053	+	0	2.09778	19.8193	66.4182	35.4076	44.8567	39.9464	168.39	139.527
BgiM12785-RA	1.51987	1.16898	NA	mRNA	BgChr_5	15760983	15772159	+	0.950619	0.198589	0.796073	1.95926	3.8699	2.14627	1.73153	1.83937	1.52988
BgiM13065-RA	1.50025	1.15511	NA	mRNA	BgChr_5	21850392	21868410	-	1.74306	1.81004	2.11067	8.29593	8.17254	3.48354	4.3949	5.67898	4.30085	BGLB011350
BgiM13834-RA	1.88627	1.74643	NA	mRNA	BgChr_5	37724561	37724803	+	6.00584	6.03907	1.63746	26.6514	14.6765	15.1071	22.3355	16.4222	10.6012
BgiM13911-RA	1.14673	1.10831	NA	mRNA	BgChr_5	39097214	39101227	+	4.86066	3.58861	5.48275	20.6976	13.6591	8.37907	13.0069	14.4663	10.6033	BGLB022685
BgiM16555-RA	1.63848	1.0963	NA	mRNA	BgChr_6	47723508	47730693	-	1.02004	2.77136	5.09188	13.4135	14.0123	8.99079	6.92218	8.88586	6.80456	BGLB000196
BgiM17410-RA	1.24786	2.10086	NA	mRNA	BgChr_7	11952623	11953627	+	0.69907	1.96309	1.9343	5.68114	3.53712	5.74821	10.1465	10.6854	4.67536
BgiM17485-RA	1.3279	1.18331	NA	mRNA	BgChr_7	13587148	13591808	+	2.31351	0.387292	1.33353	3.53573	5.05104	5.61284	3.12673	3.02	4.8696	BGLB021934
BgiM18454-RA	2.71417	2.1361	NA	mRNA	BgChr_7	36732351	36733055	-	1.62535	1.28252	0	38.7784	22.0517	7.19182	19.9581	15.9127	9.79861
BgiM20783-RA	3.18567	1.71281	NA	mRNA	BgChr_8	38948191	38948566	-	3.50348	1.83296	4.18035	51.3495	33.4695	26.3374	15.5365	5.33948	14.7862
BgiM20898-RA	1.15294	1.21685	NA	mRNA	BgChr_8	41697478	41698491	+	6.27201	5.45046	8.62126	21.69	24.4979	17.271	26.1732	17.7973	15.8224	BGLB027553
BgiM22707-RA	2.47146	1.58681	NA	mRNA	BgChr_9	36875950	36889520	-	10.6813	5.87191	6.59665	53.649	90.6448	34.9556	38.4066	25.6202	21.4344
BgiM23084-RA	1.31417	1.26889	NA	mRNA	BgChr_9	45212511	45218331	-	1.89552	0.681789	0.748564	3.08439	5.27494	2.92315	2.61566	3.11815	4.59384	BGLB029834
BgiM24372-RA	1.15138	1.02439	NA	mRNA	BgChr_10	30186152	30198960	-	6.571	4.01419	17.5401	37.3529	31.9851	20.8951	24.1499	23.7423	22.0407	BGLB008777
BgiM25948-RA	1.22742	1.65773	NA	mRNA	BgChr_11	26368562	26371616	-	0.963793	0.630755	0.491177	3.19948	3.31102	1.59815	4.58994	3.03024	2.18231
BgiM27430-RA	1.38893	1.04152	NA	mRNA	BgChr_12	19377355	19408713	+	1.09933	3.1076	3.4814	12.5735	10.3497	5.32033	7.21194	5.6267	6.51132	BGLB025206
BgiM27722-RA	2.19604	1.05144	NA	mRNA	BgChr_12	25779912	25785001	-	2.11221	2.74738	4.08023	30.2822	22.0593	7.4582	10.2598	6.92577	7.08949	BGLB019775
BgiM29613-RA	1.11745	1.27745	NA	mRNA	BgChr_13	29085423	29089623	+	0.79915	1.1623	2.50015	6.35356	4.89571	3.0615	4.96283	4.72752	4.15306	BGLB036064
BgiM29975-RA	1.66596	1.2141	NA	mRNA	BgChr_13	36962393	36962882	-	7.28169	11.027	4.35293	33.573	33.3615	21.6382	21.2471	26.9983	16.7507
BgiM30767-RA	1.0329	1.2597	NA	mRNA	BgChr_14	19080527	19080737	+	28.5218	31.0597	36.2241	94.4655	81.5035	60.6184	77.6755	75.951	69.4307
BgiM31122-RA	1.31205	1.51927	NA	mRNA	BgChr_14	27090688	27093922	-	9.10395	5.87849	8.1101	32.0798	31.9162	18.9745	29.3677	39.3811	17.8346	BGLB028054
BgiM33352-RA	2.54607	2.52153	NA	mRNA	BgChr_16	9547170	9551256	-	2.88361	0.772446	2.39542	9.68977	25.0097	11.822	10.2594	24.014	11.703
BgiM33353-RA	1.51532	1.31877	NA	mRNA	BgChr_16	9678470	9678835	-	0	7.26115	10.5496	28.885	25.2075	22.6515	17.2643	21.1321	20.8172
BgiM33544-RA	1.47716	1.67428	NA	mRNA	BgChr_16	15058346	15061605	-	2.91055	1.61255	1.39097	9.62478	7.50752	4.60814	8.22115	7.86559	5.35704	BGLB010650
BgiM35245-RA	2.40995	2.40307	NA	mRNA	BgChr_17	23682243	23690911	-	9.33301	5.11517	11.4835	43.151	56.4939	72.4374	61.4001	29.8733	71.2197	BGLB021731
BgiM02841-RA	1.26541	1.02224	NACHT and WD repeat domain-containing protein 2	mRNA	BgChr_1	68303926	68318433	-	0.568754	0.767555	1.08752	3.23944	3.44765	1.79021	1.95534	2.1037	2.13544	BGLB003564
BgiM25930-RA	4.11051	4.00984	nephronectin	mRNA	BgChr_11	25517818	25520015	-	1.20375	0	0	25.2498	19.3292	8.55254	25.4344	13.5445	6.36402	BGLB019695
BgiM30258-RA	2.12935	1.16297	neural cell adhesion molecule 1	mRNA	BgChr_14	6470505	6488166	+	0.832188	0.660346	1.84484	10.9073	10.3053	3.03494	3.2271	4.0464	3.22742	BGLB036632
BgiM19321-RA	2.54387	1.37967	neurogenic locus notch protein 1	mRNA	BgChr_8	6652625	6669248	+	5.18378	4.38372	7.24041	65.4021	53.7671	17.6007	18.6189	15.3026	21.0077	BGLB033289
BgiM10589-RA	3.36549	2.72647	neuroglian	mRNA	BgChr_4	21610348	21613457	-	2.70256	0	7.56599	28.7899	22.5284	14.1549	15.8024	13.4319	6.74829	BGLB033104
BgiM10591-RA	2.87813	2.20131	neuroglian	mRNA	BgChr_4	21624183	21629693	-	0	0	0.989805	10.0997	12.2363	1.23741	5.97718	3.15194	4.00909	BGLB031900
BgiM10592-RA	2.72159	2.07055	neuroglian-like isoform X4	mRNA	BgChr_4	21634460	21652987	-	0.742228	0.465375	1.80063	14.5985	10.6371	1.72166	7.64388	3.84943	4.23707	BGLB028357
BgiM10147-RA	1.15366	1.34011	nitrogen permease regulator 2	mRNA	BgChr_4	11844318	11886185	-	2.54605	1.25468	1.68704	4.68952	6.90926	5.16414	5.34191	6.24297	5.42462	BGLB018256
BgiM00675-RA	1.36967	1.04159	nuclear hormone receptor HR96	mRNA	BgChr_1	15960166	15961760	-	6.99454	6.83121	11.8325	29.5932	28.7098	17.1602	18.2372	20.1843	15.6115
BgiM28918-RA	1.11973	1.17485	patched domain-containing protein 2	mRNA	BgChr_13	12095376	12097599	-	10.3728	6.24754	8.57831	22.4451	27.7221	19.4824	25.2204	26.9738	18.4314	BGLB024475
BgiM00243-RA	1.07229	1.1533	PDZ domain containing 7	mRNA	BgChr_1	6363181	6390348	+	6.14704	4.36319	7.84	20.0907	15.9456	13.6107	17.3558	17.6303	12.4505	BGLB025766
BgiM28196-RA	1.2988	1.58196	phosphoenolpyruvate phosphomutase	mRNA	BgChr_12	36440088	36455413	-	6.60522	4.15289	6.53129	13.8302	27.5164	12.2489	16.1787	24.8415	20.5081	BGLB012166
BgiM04589-RA	1.56785	1.59701	polycystic kidney disease protein 1-like 2	mRNA	BgChr_2	16773663	16839195	-	1.51627	0.97666	1.26669	5.97931	5.4414	4.87044	4.82652	4.93153	4.90462	BGLB017582
BgiM34223-RA	2.46995	1.27461	potassium channel subfamily T member 2	mRNA	BgChr_17	501264	513116	-	1.74563	2.95772	2.31485	26.1584	19.3422	14.7003	9.7864	5.80213	7.06119	BGLB031367
BgiM02853-RA	1.50494	1.25165	prominin-1	mRNA	BgChr_1	68528530	68559960	-	17.6506	7.90071	15.6225	52.6543	60.243	43.9777	39.0279	44.2463	35.2031	BGLB038949
BgiM32541-RA	2.14505	1.05947	protein FAM43A	mRNA	BgChr_15	25159457	25160638	+	5.49808	2.52547	6.30561	33.8092	31.9662	15.7926	14.2335	6.86848	13.5464	BGLB009350
BgiM07985-RA	2.36964	2.36668	protein impact-b	mRNA	BgChr_3	21066185	21067324	+	0.543452	0.052516	0	1.40291	3.27715	1.51626	1.61708	2.2281	1.35757	BGLB020848
BgiM11708-RA	3.65366	3.81324	protein Wnt-16	mRNA	BgChr_4	48971058	48971522	+	0.570018	0	0.519383	8.82347	5.83406	3.49265	3.16108	7.06865	8.27464	BGLB017110
BgiM13839-RA	1.49633	1.39215	proto-oncogene tyrosine-protein kinase LCK	mRNA	BgChr_5	37783647	37794264	-	5.27187	5.54258	7.23767	35.1447	23.8404	14.3519	24.2245	19.4468	15.1181	BGLB006595
BgiM24451-RA	1.24542	1.39822	protocadherin fat 4	mRNA	BgChr_10	31880364	31885569	+	1.27226	1.6976	4.72651	10.8997	10.6449	4.56445	8.42677	9.45802	8.97145	BGLB021072
BgiM35021-RA	1.01855	1.30911	protocadherin Fat 4	mRNA	BgChr_17	19018255	19035504	+	8.70811	7.95373	11.5614	30.1159	25.928	20.3139	35.618	30.4455	19.41	BGLB003205
BgiM22587-RA	1.5728	1.05247	protocadherin-7	mRNA	BgChr_9	34031077	34039222	-	0.884892	1.24103	2.30835	5.40795	8.36384	3.85021	4.2845	2.99426	3.87656	BGLB013713
BgiM26082-RA	1.38587	1.29314	serine carboxypeptidase CPVL	mRNA	BgChr_11	30083015	30084376	+	0.889813	0.896516	1.56974	3.44537	4.40708	5.07151	2.59967	3.85902	4.32924	BGLB001370
BgiM36314-RA	2.06534	3.23679	serine/threonine-protein kinase Nek1	mRNA	BgChr_18	19904721	19904972	-	1.50803	0	2.19957	8.33813	2.51304	8.73788	10.9999	16.9625	14.1539
BgiM16994-RA	2.30341	2.80172	sodium-dependent multivitamin transporter isoform X2	mRNA	BgChr_7	3056641	3056849	+	0.282676	1.33901	0	10.7887	6.71886	6.58577	13.0687	6.91097	11.2646
BgiM34495-RA	1.76493	1.57884	solute carrier family 12 member 8	mRNA	BgChr_17	6556296	6573600	-	2.15724	0.504745	0	4.62022	5.54355	4.07336	3.47679	4.66419	3.19661	BGLB013276
BgiM01247-RA	1.16827	1.129	sphingolipid delta(4)-desaturase/C4-hydroxylase DES2-like isoform X2	mRNA	BgChr_1	29427700	29428929	+	17.8432	13.5609	22.2392	69.1231	54.8739	40.2802	52.6093	50.6418	40.723	BGLB008516
BgiM03243-RA	1.27358	1.00956	stabilizer of axonemal microtubules 2	mRNA	BgChr_1	77229102	77229326	-	17.6422	10.5197	22.6291	71.5295	58.6751	44.5518	43.3541	49.3192	34.7714
BgiM06841-RA	1.93221	1.05647	synaptotagmin-15	mRNA	BgChr_2	65835175	65850344	+	15.0733	8.3217	10.3305	57.1474	80.399	33.2525	30.9844	26.7112	26.9739	BGLB039322
BgiM35040-RA	3.43293	2.95696	TLR cluster1 member 37	mRNA	BgChr_17	19452381	19456363	-	0.268437	0.118548	0	2.1825	2.30344	1.20861	1.68305	0.819491	0.966702	BGLB028234
BgiM16281-RA	1.62914	1.13361	TLR cluster4 member 3	mRNA	BgChr_6	41685662	41696822	-	1.34316	1.06728	0.683754	4.83517	6.34924	1.83127	2.03747	2.29698	3.50065	BGLB011379
BgiM02348-RA	1.95927	1.09356	transient receptor potential cation channel subfamily M member 1	mRNA	BgChr_1	55471159	55500533	-	0.925181	0.61498	0.690051	2.88232	3.94408	2.15878	1.81872	1.6111	1.30697	BGLB008164
BgiM22634-RA	2.63106	2.5356	transient-receptor-potential-like protein	mRNA	BgChr_9	35048471	35063085	+	0.854667	0	0	2.91713	3.87718	1.38726	3.3691	1.51145	1.59913	BGLB003188
BgiM13944-RA	1.84745	1.26067	trichohyalin	mRNA	BgChr_5	39741009	39750491	+	3.84052	1.40968	2.5842	16.4434	12.8591	9.73401	7.98991	6.25331	8.37077	BGLB030605
BgiM00958-RA	1.52348	1.6558	TWiK family of potassium channels protein 18	mRNA	BgChr_1	22727710	22745713	+	3.19922	0.407342	1.78603	4.72423	6.63245	9.28691	7.11479	8.43328	5.65391	BGLB005322
BgiM13841-RA	1.01209	1.17522	tyrosine-protein kinase SRK2	mRNA	BgChr_5	37853579	37859786	+	14.5629	15.5438	16.0073	51.5841	47.9571	30.1703	53.7321	40.8027	31.2188	BGLB017620
BgiM03423-RA	1.09572	1.3599	very long-chain acyl-CoA synthetase	mRNA	BgChr_1	80744971	80752532	-	5.31915	3.27908	5.28102	11.364	15.3005	12.6941	16.658	17.018	8.88761	BGLB022906
BgiM00963-RA	1.00525	1.12996	vesicular glutamate transporter 1	mRNA	BgChr_1	22780355	22794694	-	3.91784	4.17601	4.47723	14.1903	8.88936	13.4557	14.3194	11.8621	8.35176	BGLB028971
BgiM04845-RA	1.6474	1.56405	WD repeat-containing protein on Y chromosome	mRNA	BgChr_2	23101875	23119598	-	1.08059	1.43855	1.35262	8.89181	6.55133	3.01923	5.32128	6.34744	3.9241	BGLB012763

## Sheet: 4-Ep-Dp_up
Table S12. Summary of the differentially expressed genes at 8dpi in the parasite-infected groups
ID in iM line	log2FC(iM vs. Ep_8dpi)	log2FC(iM vs. Dp_8dpi)	Annotation	type	chr	start	stop	strand	iMline control_2dpi_R1	iMline control_2dpi_R2	iMline control_2dpi_R3	iMline vs Ep_8dpi_R1	iMline vs Ep_8dpi_R2	iMline vs Ep_8dpi_R3	iMline vs Dp_8dpi_R1	iMline vs Dp_8dpi_R2	iMline vs Dp_8dpi_R3	Corresponding VBID in BB02
BgiM24604-RA	1.06255	1.524	A disintegrin and metalloproteinase with thrombospondin motifs 2	mRNA	BgChr_10	35372335	35385699	+	9.11106	9.91436	10.7616	17.3414	19.1748	31.7584	38.185	39.2251	21.8761	BGLB020602
BgiM35691-RA	1.68004	2.27817	ankyrin-1	mRNA	BgChr_18	4191599	4195180	+	0.787226	1.18591	1.58667	4.82451	2.14962	5.84737	9.26025	6.54398	5.25898	BGLB002177
BgiM25132-RA	1.38646	1.02659	aquaporin-4	mRNA	BgChr_11	3716957	3732564	-	4.94211	4.31605	8.46121	13.7153	17.4789	23.2541	16.8208	17.1893	10.8241	BGLB027896
BgiM27118-RA	5.01666	6.98507	brorin-like isoform X3	mRNA	BgChr_12	10898797	10903511	+	0	0	0	1.4693	1.8188	37.9129	1.54506	138.558	0.43444	BGLB031428
BgiM35401-RA	1.43073	1.62961	cadherin EGF LAG seven-pass G-type receptor 2	mRNA	BgChr_17	26525484	26554313	-	2.13564	2.46426	8.38906	14.8082	10.7789	12.5371	15.7633	20.1175	13.6887	BGLB010715
BgiM16194-RA	2.94027	3.03185	calpain-12	mRNA	BgChr_6	39787727	39817178	+	0.957558	0	0.617793	2.26573	7.65715	3.8047	5.54665	7.39741	4.0595	BGLB024618
BgiM26369-RA	5.32331	4.59987	collagen alpha-3(VI) chain	mRNA	BgChr_11	37346166	37354198	+	0	0	0	1.9884	0.749021	59.7656	0.481371	32.2728	1.28775	BGLB033801
BgiM14950-RA	1.14488	1.06278	EF-hand calcium-binding domain-containing protein 6	mRNA	BgChr_6	10389806	10406503	+	5.06649	3.3849	6.90662	14.2203	11.3046	10.8162	14.2199	13.5914	11.0671	BGLB020179
BgiM33375-RA	4.8115	4.11853	epithelial membrane protein 1	mRNA	BgChr_16	9983396	9994404	-	0	0	0	0	0.583453	24.2557	0	13.2819	0	BGLB022899
BgiM25932-RA	2.21162	2.75021	fibropellin-1	mRNA	BgChr_11	25560017	25606745	-	1.94098	2.25167	1.70726	11.2734	9.67395	9.41687	16.5315	15.0618	18.9333	BGLB016665
BgiM09727-RA	2.85039	2.83462	fulicin-like precursor (LRNFVamide)	mRNA	BgChr_4	2475627	2476331	+	2.86507	0	0.320107	3.32795	13.7483	12.7669	14.6332	4.95342	11.6752	BGLB012138
BgiM13051-RA	1.39688	2.69963	hemagglutinin/proteinase	mRNA	BgChr_5	21702675	21713781	-	178.438	102.32	259.541	584.122	532.932	544.156	1246.57	1733.12	1714.27	BGLB024577
BgiM00334-RA	2.03609	1.64356	hematopoietically-expressed homeobox protein hhex-like isoform X2	mRNA	BgChr_1	8418664	8431962	+	3.1618	1.18788	0.634341	2.78737	7.06042	10.51	6.37004	4.28807	5.17812	BGLB006195
BgiM18453-RA	2.06718	2.0264	kinesin-like protein kifc3	mRNA	BgChr_7	36729908	36730105	-	1.48384	3.29794	8.55832	16.7335	14.7848	11.9155	19.7761	15.2991	10.2973
BgiM21139-RA	3.02357	3.65427	ladderlectin	mRNA	BgChr_8	45892770	45895482	-	3.43481	0.91091	0	12.3282	8.07178	25.3239	51.9458	22.6968	1.70074	BGLB035490
BgiM26177-RA	1.80182	1.74022	LFRFamide	mRNA	BgChr_11	33008748	33017046	+	11.4017	2.27404	3.86319	13.9786	28.918	19.3013	25.652	22.4647	17.0697	BGLB003152
BgiM25258-RA	2.04898	1.80749	mannose-binding protein C	mRNA	BgChr_11	6868192	6868776	+	7.1785	8.46571	16.3242	53.6572	51.9601	33.5306	55.6069	40.1596	45.4835	BGLB020463
BgiM24603-RA	1.74659	2.18186	metalloprotease mig-17	mRNA	BgChr_10	35354348	35359561	+	4.47153	5.5721	3.58448	15.2186	15.4176	30.4711	37.9342	32.1427	18.7651
BgiM08488-RA	1.98943	1.85879	NA	mRNA	BgChr_3	32324521	32325176	-	5.85983	1.61097	0	9.27777	16.2614	12.9505	11.3442	13.5224	13.0222
BgiM11283-RA	1.32444	1.1981	NA	mRNA	BgChr_4	37907074	37937136	-	3.30696	3.49987	4.79517	10.0594	10.7294	9.72423	12.1123	11.48	7.99983	BGLB030591
BgiM15045-RA	1.00082	1.30018	NA	mRNA	BgChr_6	12558360	12558523	-	18.0509	19.5687	15.9153	30.92	42.2574	50.2291	55.0066	61.5945	41.0178
BgiM15366-RA	1.39461	1.40884	NA	mRNA	BgChr_6	21364066	21365208	+	2.6305	2.58972	0.938714	3.18774	5.58386	7.49875	7.52418	6.88817	3.70267	BGLB009473
BgiM16740-RA	2.63777	2.05934	NA	mRNA	BgChr_6	50964735	50965011	-	8.65813	4.001	0.164371	13.6111	16.0476	38.4738	10.5593	14.5012	20.4979
BgiM20900-RA	1.6247	1.15471	NA	mRNA	BgChr_8	41719530	41727665	+	8.4182	3.26738	8.8366	21.2643	24.7294	16.6223	17.8011	21.7552	14.3399	BGLB026180
BgiM27298-RA	3.53044	2.21191	NA	mRNA	BgChr_12	15497588	15501673	-	2.23875	1.53497	3.02976	12.5342	1.95809	69.3961	6.50768	13.8203	13.0112	BGLB033498
BgiM30958-RA	1.72857	3.5782	NA	mRNA	BgChr_14	23872579	23889192	+	0.461528	1.24951	1.03249	3.55223	2.65193	3.91906	19.8466	13.6843	4.83492	BGLB029392
BgiM34666-RA	1.55825	1.58476	platelet-activating factor acetylhydrolase	mRNA	BgChr_17	10690882	10719886	+	3.78592	2.72231	3.75466	11.5227	11.4055	13.1016	13.2432	13.4885	12.0699	BGLB027503
BgiM05196-RA	1.4368	1.25496	polycystin-1	mRNA	BgChr_2	31290377	31329902	-	0.654176	0.955955	1.82765	3.13454	2.66649	4.53079	2.79407	3.7755	3.27132	BGLB014135
BgiM13113-RA	2.4088	2.13715	potassium voltage-gated channel protein Shaw	mRNA	BgChr_5	23079416	23115801	+	0.29175	0.363032	0	0.907571	3.24129	2.02312	1.48785	2.33721	1.63886	BGLB040171
BgiM01270-RA	2.44381	2.47786	SKI family transcriptional corepressor 1-like isoform X2	mRNA	BgChr_1	30103368	30141029	+	0	0	0	0.597627	1.55511	0.701619	1.44901	0.962416	0.928631	BGLB040181
BgiM24547-RA	2.28945	1.27447	tyrosine-protein kinase JAK2	mRNA	BgChr_10	33897189	33919977	-	3.49365	9.56359	3.17932	32.1792	29.0125	25.7508	17.2215	14.5138	18.1996	BGLB007765

## Sheet: 5-Sm unique_up
Table S12. Summary of the differentially expressed genes at 8dpi in the parasite-infected groups
ID in iM line	log2FC(iM vs. Sm_8dpi)	Annotation	type	chr	start	stop	strand	iMline control_2dpi_R1	iMline control_2dpi_R2	iMline control_2dpi_R3	iMline vs Sm_8dpi_R1	iMline vs Sm_8dpi_R2	iMline vs Sm_8dpi_R3	Corresponding VBID in BB02
BgiM36189-RA	1.19506	(2R 3R)-2 3-butanediol dehydrogenase	mRNA	BgChr_18	17552212	17557260	+	0.79837	2.00113	2.77607	8.65355	7.32244	3.10679	BGLB026684
BgiM18703-RA	3.15664	1 25-dihydroxyvitamin D(3) 24-hydroxylase mitochondrial	mRNA	BgChr_7	42829009	42829242	+	0.689191	0.410553	1.43818	10.2864	11.4509	3.41986
BgiM18705-RA	2.19321	1 25-dihydroxyvitamin D(3) 24-hydroxylase mitochondrial	mRNA	BgChr_7	42858764	42869429	+	1.60158	1.36278	0.958312	11.3866	10.9346	4.53857
BgiM35889-RA	2.75871	2-succinylbenzoate--CoA ligase	mRNA	BgChr_18	9991799	10006871	+	0.891485	0.928206	0.711785	12.8682	12.9703	1.4272	BGLB035078
BgiM35563-RA	4.15814	3-[(3aS 4S 7aS)-7a-methyl-1 5-dioxo-octahydro-1H-inden-4-yl]propanoyl:CoA ligase	mRNA	BgChr_18	1390366	1402763	+	0.519935	0	0	5.6785	12.7571	0.208843	BGLB039804
BgiM07524-RA	1.2952	4-coumarate--CoA ligase	mRNA	BgChr_3	13721668	13736833	-	0.780301	0.91349	2.72562	6.19142	5.08291	3.5218	BGLB012014
BgiM14672-RA	1.58626	43 kDa receptor-associated protein of the synapse	mRNA	BgChr_6	3046782	3061148	+	1.46673	0	0	1.49116	3.42195	3.17656	BGLB025580
BgiM02212-RA	1.1711	5-hydroxytryptamine receptor 1	mRNA	BgChr_1	52323888	52325330	+	1.83354	1.19741	2.15933	7.94995	4.40474	4.32333	BGLB016559
BgiM31860-RA	5.45959	5-hydroxytryptamine receptor 2a	mRNA	BgChr_15	8194977	8275780	+	0	0	0	2.28313	0.948006	0	BGLB016005
BgiM34319-RA	2.04184	5-hydroxytryptamine receptor 3B	mRNA	BgChr_17	2925066	2936735	+	3.69374	0	0	4.066	9.00447	5.55186	BGLB027594
BgiM03583-RA	2.87078	5-hydroxytryptamine receptor 4	mRNA	BgChr_1	84197831	84198967	+	0.369342	0.293891	0	2.98825	1.778	1.32319	BGLB005485
BgiM03465-RA	1.88664	5p-AMP-activated protein kinase subunit gamma-2	mRNA	BgChr_1	81676426	81676593	-	0.589273	1.26799	2.79266	7.67328	14.9143	5.10434
BgiM11914-RA	1.88778	60 kDa heat shock protein mitochondrial	mRNA	BgChr_4	53319389	53333839	-	1.74847	0.963907	1.6019	7.48502	8.61138	3.5575	BGLB032826
BgiM19914-RA	2.57234	60 kDa neurofilament protein	mRNA	BgChr_8	21067237	21070527	+	13.007	0	0	30.3043	46.3521	38.9538
BgiM19917-RA	1.14057	60 kDa neurofilament protein	mRNA	BgChr_8	21130186	21131229	+	45.0198	31.547	91.3399	184.609	168.937	134.849	BGLB008746
BgiM34491-RA	1.78762	A disintegrin and metalloproteinase with thrombospondin motifs 17	mRNA	BgChr_17	6456311	6482538	+	1.35044	0.198382	0.812547	3.44243	4.0624	3.95967	BGLB029253
BgiM01211-RA	1.29385	A disintegrin and metalloproteinase with thrombospondin motifs 7-like isoform X1	mRNA	BgChr_1	28679351	28715971	-	6.07406	4.20269	4.81999	16.8728	19.5085	12.1053	BGLB017644
BgiM03371-RA	1.26674	A-kinase anchor protein 13	mRNA	BgChr_1	79602521	79636230	+	6.15719	5.00284	9.02904	23.2328	29.9806	12.0744	BGLB022751
BgiM34415-RA	1.30391	abelson tyrosine-protein kinase 2	mRNA	BgChr_17	5024636	5039911	+	10.5898	8.09335	15.1128	46.1198	40.4525	26.8466	BGLB024130
BgiM22729-RA	1.12059	acetylcholine receptor subunit alpha	mRNA	BgChr_9	37468944	37485554	+	0	0.523224	2.32005	2.89127	3.45215	3.75101	BGLB036518
BgiM17083-RA	2.6432	acid phosphatase type 7	mRNA	BgChr_7	4592283	4593488	-	0	0	0	7.82119	13.1627	4.98711
BgiM06153-RA	1.46292	acidic mammalian chitinase	mRNA	BgChr_2	52541061	52558659	-	6.72388	4.48725	0.898114	14.8479	14.1061	13.6806	BGLB011952
BgiM21700-RA	1.73128	actin cytoskeleton-regulatory complex protein PAN1	mRNA	BgChr_9	11344775	11346340	-	1.01963	0.367192	0.237654	3.35068	2.20429	2.09462	BGLB034303
BgiM09194-RA	1.08275	actophorin	mRNA	BgChr_3	47270585	47289610	+	11.1217	1.94343	5.10025	17.9755	21.3752	14.8818
BgiM06419-RA	1.03528	acyl-coenzyme A synthetase acsm3 mitochondrial	mRNA	BgChr_2	57330281	57335101	+	17.7165	12.2811	24.1737	55.201	65.0943	31.2032	BGLB025352
BgiM09033-RA	2.96955	acylcarnitine hydrolase	mRNA	BgChr_3	44257484	44263628	+	18.2787	1.51398	1.64075	79.0421	75.7714	56.0257	BGLB005709
BgiM33690-RA	1.44878	ADAM 17-like protease isoform X2	mRNA	BgChr_16	19009478	19049133	+	2.91233	3.39255	1.84714	11.6416	13.9353	7.8265	BGLB028533
BgiM33691-RA	1.0513	ADAM 17-like protease isoform X2	mRNA	BgChr_16	19062291	19089670	+	5.24792	9.78045	8.58517	28.7094	20.0204	17.7757	BGLB040035
BgiM01950-RA	1.29942	ADAMTS-like protein 1 isoform X4	mRNA	BgChr_1	45919935	45958791	+	3.78281	3.76843	8.60764	23.6102	20.2388	12.7771	BGLB021115
BgiM03619-RA	1.28987	ADAMTS-like protein 4 isoform X1	mRNA	BgChr_1	85001077	85034945	+	5.91829	3.0886	7.46992	19.2386	22.9076	13.5079	BGLB019057
BgiM09463-RA	1.92963	adenosine 3p-phospho 5p-phosphosulfate transporter 1	mRNA	BgChr_3	53799962	53804688	-	0.621772	0.797744	0	3.6727	4.36975	1.884	BGLB000952
BgiM06708-RA	1.06932	adenosine kinase 1 isoform X2	mRNA	BgChr_2	63450029	63466214	+	26.1032	16.7512	18.5024	76.7228	41.2471	48.1614
BgiM13992-RA	1.72854	adipocyte plasma membrane-associated protein	mRNA	BgChr_5	41136174	41136534	+	21.2104	6.28963	50.4456	82.0505	115.522	163.272
BgiM13993-RA	1.57679	adipocyte plasma membrane-associated protein	mRNA	BgChr_5	41137886	41138057	+	21.5606	9.23619	55.0838	93.4855	131.027	164.364
BgiM03623-RA	1.55468	ADP-ribosylation factor-like protein 15	mRNA	BgChr_1	85069206	85074629	+	3.72817	1.29651	3.71101	13.9186	10.5563	8.78688	BGLB009201
BgiM33130-RA	1.20886	agglutinin-like protein 2	mRNA	BgChr_16	4180517	4180699	-	10.2436	3.99433	6.05783	27.0099	20.1774	10.6055
BgiM33131-RA	1.01885	agglutinin-like protein 2	mRNA	BgChr_16	4183558	4184638	-	6.77765	7.42664	5.71981	21.9641	26.529	12.5996
BgiM28796-RA	2.12531	agrin	mRNA	BgChr_13	9409466	9410137	+	0.990834	1.78804	0	8.1545	5.14324	1.90034	BGLB024051
BgiM28812-RA	2.28604	agrin-like isoform X2	mRNA	BgChr_13	9638501	9668253	+	2.02956	2.62564	1.62564	16.0674	15.6233	8.17359	BGLB008578
BgiM20781-RA	2.11471	AIG	mRNA	BgChr_8	38916861	38918084	-	0.932735	0	0.098658	2.19486	1.90854	1.15481	BGLB039962
BgiM28629-RA	1.2962	AIG	mRNA	BgChr_13	5277011	5278120	+	27.8005	19.8586	22.0272	98.5615	78.0656	52.4407	BGLB023578
BgiM28864-RA	1.33027	AIG	mRNA	BgChr_13	10901560	10903603	-	1.25067	0.66482	0.962687	4.88294	3.60554	2.61035	BGLB033631
BgiM34095-RA	2.02356	AIG	mRNA	BgChr_16	29204227	29205426	+	3.14691	1.12661	7.36415	34.069	25.1364	7.04359	BGLB028483
BgiM15104-RA	1.35709	alcohol dehydrogenase [acceptor]	mRNA	BgChr_6	13771725	13774759	-	9.64856	6.36007	4.76162	23.4391	34.6177	14.4707
BgiM15717-RA	1.08629	aldehyde dehydrogenase family 16 member A1	mRNA	BgChr_6	29471440	29484674	+	3.81815	7.38849	4.22902	15.8673	19.4656	8.49974	BGLB005037
BgiM32912-RA	1.50299	alkaline ceramidase 3	mRNA	BgChr_15	32791380	32803108	-	2.88565	0	4.52799	17.7863	9.5863	7.96581	BGLB022106
BgiM00588-RA	1.19122	alpha-(1 3)-fucosyltransferase C	mRNA	BgChr_1	14093110	14103280	-	3.31189	0.498165	8.66155	10.8976	15.5209	10.7254	BGLB039438
BgiM30946-RA	1.54064	alpha-1 3-mannosyl-glycoprotein 2-beta-N-acetylglucosaminyltransferase	mRNA	BgChr_14	23522513	23531182	-	9.48103	7.00419	20.2362	59.0991	50.3671	30.2619	BGLB032344
BgiM02938-RA	1.33693	alpha-1 6-mannosyl-glycoprotein 2-beta-N-acetylglucosaminyltransferase	mRNA	BgChr_1	69967002	69975541	-	2.51524	4.77836	2.36299	13.8065	11.6987	6.91602	BGLB007691
BgiM21507-RA	4.28283	alpha-amylase	mRNA	BgChr_9	7005546	7006418	+	0	0	1.19847	38.843	16.0583	0
BgiM07954-RA	1.26678	alpha-mannosidase 2	mRNA	BgChr_3	20722932	20745827	+	1.3359	2.49937	2.44236	7.37121	9.30426	4.59044	BGLB014309
BgiM35867-RA	1.77356	alpha-protein kinase 1	mRNA	BgChr_18	9514998	9545614	+	25.6683	8.87597	30.4007	76.9258	90.8787	123.75	BGLB019201
BgiM17642-RA	2.74878	alpha-protein kinase vwkA	mRNA	BgChr_7	17436777	17436956	+	0.399185	0	1.80364	14.8112	12.5192	1.39458
BgiM13512-RA	1.65968	alpha-tectorin	mRNA	BgChr_5	30533129	30547132	-	0	2.48879	2.95977	8.40862	13.7713	9.45979	BGLB023820
BgiM33132-RA	1.34921	alsin	mRNA	BgChr_16	4187184	4188457	-	3.26629	4.45357	4.84263	23.4451	18.15	8.76939
BgiM33133-RA	1.18905	alsin	mRNA	BgChr_16	4197098	4236722	-	3.11928	3.0277	3.95709	12.8166	12.9716	5.44789	BGLB029069
BgiM26204-RA	1.26694	amine oxidase	mRNA	BgChr_11	33497738	33525826	+	3.69983	1.95684	2.52288	7.37426	8.91147	8.90974	BGLB036873
BgiM26506-RA	3.77418	amine oxidase	mRNA	BgChr_11	40216644	40223142	-	20.5665	2.83103	6.16379	283.607	249.447	37.059	BGLB030257
BgiM26510-RA	3.24867	amine oxidase	mRNA	BgChr_11	40250931	40251751	-	43.2567	7.61774	32.4154	503.778	570.999	100.275
BgiM26512-RA	4.20547	amine oxidase	mRNA	BgChr_11	40265623	40265903	-	20.4053	4.08774	9.72898	396.751	429.02	49.163
BgiM26515-RA	2.46434	amine oxidase	mRNA	BgChr_11	40291899	40292049	-	3.40497	14.0061	13.0313	131.178	61.9494	41.5939
BgiM26516-RA	2.66954	amine oxidase	mRNA	BgChr_11	40293382	40293567	-	12.1387	4.25178	13.8041	125.941	66.0305	38.8575
BgiM26511-RA	3.50279	amine oxidase [copper-containing]	mRNA	BgChr_11	40259055	40261331	-	25.569	7.25199	15.3453	398.776	392.532	60.5332
BgiM31583-RA	7.10694	aminopeptidase N	mRNA	BgChr_15	1356616	1382223	-	0.883152	0	0.724106	235.332	148.843	0	BGLB027031
BgiM31584-RA	3.59468	aminopeptidase N	mRNA	BgChr_15	1409583	1441386	-	2.73196	2.15496	0.977595	41.7523	55.7305	4.50727	BGLB005803
BgiM24184-RA	1.37045	ammonium transporter 1	mRNA	BgChr_10	24448698	24488246	+	3.11475	3.33677	9.8344	24.4155	20.5531	18.2088	BGLB026787
BgiM24712-RA	1.36642	ammonium transporter 1	mRNA	BgChr_10	37755811	37765236	-	66.8164	39.9493	96.9152	276.724	202.303	232.983	BGLB026850
BgiM24197-RA	1.41848	ammonium transporter 2	mRNA	BgChr_10	25072430	25085727	-	69.3485	18.3135	139.711	326.372	344.26	143.315
BgiM24186-RA	1.21954	ammonium transporter Amt1	mRNA	BgChr_10	24531548	24531750	+	15.3067	15.2057	33.7802	71.331	45.0312	66.3934
BgiM24198-RA	2.09347	ammonium transporter Amt1	mRNA	BgChr_10	25089410	25091327	-	55.8369	9.55483	69.9518	349.709	373.935	113.625
BgiM24199-RA	2.70742	ammonium transporter Amt1	mRNA	BgChr_10	25138136	25138325	-	55.3816	7.32794	47.1564	381.204	432.858	97.014
BgiM24629-RA	1.30252	ammonium transporter Amt1	mRNA	BgChr_10	36049132	36061532	+	5.97222	9.12165	25.0479	48.3672	38.0395	45.0274	BGLB033796
BgiM30473-RA	1.43207	ammonium transporter Rh type A	mRNA	BgChr_14	11297803	11322425	+	2.27221	1.44368	0.513792	3.72325	5.53393	3.69419	BGLB005282
BgiM30410-RA	1.90216	ammonium transporter Rh type A-like isoform X1	mRNA	BgChr_14	9869729	9897291	+	18.1251	11.426	32.5833	149.78	112.737	65.934	BGLB001456
BgiM30409-RA	1.90435	ammonium transporter Rh type A-like X2	mRNA	BgChr_14	9839913	9869486	+	0.505219	0.290967	0.994564	4.27769	2.98111	1.28939
BgiM30649-RA	1.63883	amyloid beta A4 protein	mRNA	BgChr_14	15529242	15543172	+	50.4846	21.6586	36.5121	150.741	190.869	111.769	BGLB025841
BgiM30651-RA	1.20509	amyloid beta A4 protein	mRNA	BgChr_14	15563211	15579229	+	131.326	66.4465	113.156	328.632	379.919	261.306	BGLB025841
BgiM12626-RA	1.03721	amyloid protein-binding protein 2	mRNA	BgChr_5	12573783	12586514	+	6.02212	4.78756	4.38303	18.6421	13.2666	11.0654	BGLB032571
BgiM01283-RA	1.56729	angiotensin-converting enzyme	mRNA	BgChr_1	30513441	30539224	+	17.1275	6.4406	14.7073	56.5974	58.2266	46.2662	BGLB017634
BgiM06691-RA	1.13408	ankyrin repeat and KH domain-containing protein 1	mRNA	BgChr_2	62929845	62930891	+	1.74772	1.98274	1.15903	6.57688	5.63195	2.82881	BGLB005113
BgiM29966-RA	1.28281	ankyrin repeat and protein kinase domain-containing protein 1	mRNA	BgChr_13	36834358	36843845	-	0.480274	1.1078	1.20757	4.87481	3.30976	2.52862	BGLB012254
BgiM13459-RA	1.3212	ankyrin repeat domain-containing protein 29	mRNA	BgChr_5	29496978	29504105	-	3.24758	1.06515	3.17171	8.13975	12.0328	5.15547	BGLB004841
BgiM07433-RA	1.19587	ankyrin repeat domain-containing protein 50	mRNA	BgChr_3	11679184	11692778	+	2.88795	2.47468	2.80158	8.73183	9.95883	6.41815	BGLB022914
BgiM19286-RA	1.14016	ankyrin repeat domain-containing protein 50	mRNA	BgChr_8	5955852	5961473	-	4.46323	6.34994	11.0116	26.1378	19.8766	16.9646	BGLB004057
BgiM20992-RA	1.47716	ankyrin repeat domain-containing protein 50	mRNA	BgChr_8	43123564	43126791	+	6.69216	5.9048	12.3861	44.7294	30.4361	18.2993	BGLB012756
BgiM31308-RA	1.12497	ankyrin repeat domain-containing protein 50	mRNA	BgChr_14	31091350	31093713	+	4.95908	6.27835	8.20818	22.0067	17.1656	16.9371	BGLB001441
BgiM18712-RA	1.36557	ankyrin repeat domain-containing protein SOWAHC	mRNA	BgChr_7	42973583	42990461	-	4.52756	5.49667	5.11775	23.121	15.9093	15.7717	BGLB027046
BgiM26308-RA	1.82566	ankyrin repeat protein	mRNA	BgChr_11	36197472	36201008	-	0.038373	0.042907	0.529463	1.04085	1.24677	0.662556	BGLB022347
BgiM19309-RA	1.40036	ankyrin-3	mRNA	BgChr_8	6309277	6329490	+	2.45149	0.518325	1.01921	3.60159	6.3175	3.83763	BGLB026375
BgiM05510-RA	1.24399	ankyrin-3-like isoform X6	mRNA	BgChr_2	38076433	38168921	-	20.9965	18.9374	21.6633	76.0423	88.3086	38.5746	BGLB016595
BgiM09895-RA	2.45821	antistasin	mRNA	BgChr_4	5831615	5834645	+	2.08202	1.66531	2.94224	13.2782	12.4145	20.8742	BGLB030285
BgiM09896-RA	2.32399	antistasin	mRNA	BgChr_4	5841121	5843555	+	11.9162	14.1618	1.10858	53.482	52.0512	83.736	BGLB039589
BgiM28315-RA	1.57232	apelin receptor	mRNA	BgChr_12	38528917	38552560	+	0.518645	0.191945	0.138985	0.919861	1.18136	0.878056	BGLB038640
BgiM10512-RA	1.16527	apoptotic chromatin condensation inducer in the nucleus-like isoform X1	mRNA	BgChr_4	19828496	19834885	+	7.84992	6.38079	10.9343	32.1708	25.2592	13.8923	BGLB020671
BgiM09225-RA	1.71748	apyrase 4	mRNA	BgChr_3	47913021	47913259	-	4.85035	4.31091	0.405862	22.0159	15.286	6.40057
BgiM22256-RA	1.45638	arf-GAP with Rho-GAP domain ANK repeat and PH domain-containing protein 1	mRNA	BgChr_9	24905673	24907847	-	0.663485	1.06171	1.00236	3.10093	5.01289	2.90362	BGLB028426
BgiM31913-RA	1.25427	arylacetamide deacetylase-like isoform X2	mRNA	BgChr_15	10139848	10149467	+	4.27209	7.55737	10.2691	26.6106	24.7063	20.0932	BGLB004450
BgiM04339-RA	1.73129	ATP-binding cassette sub- A member 12	mRNA	BgChr_2	10359747	10435140	-	4.06979	6.82667	7.15579	33.2082	28.7038	19.7806	BGLB000164
BgiM10629-RA	1.44481	ATP-binding cassette sub-family A member 3	mRNA	BgChr_4	22501578	22523546	+	6.65921	10.5498	11.8727	47.6526	45.8524	20.9889	BGLB016951
BgiM23073-RA	2.04168	ATP-binding cassette sub-family E member 1	mRNA	BgChr_9	45012217	45019310	+	0	1.87078	0	5.88805	8.11398	2.9548	BGLB035408
BgiM24504-RA	1.48616	atrial natriuretic peptide receptor 1	mRNA	BgChr_10	32675610	32706057	+	2.21123	1.6359	4.46289	10.979	11.2799	8.56129	BGLB007303
BgiM35763-RA	1.92966	atrial natriuretic peptide receptor 1	mRNA	BgChr_18	6301113	6323450	-	0.735635	0	0.738466	4.94402	3.57317	1.0284	BGLB007870
BgiM35765-RA	2.08796	atrial natriuretic peptide receptor 3-like isoform X1	mRNA	BgChr_18	6327025	6374484	-	0	0	0.838498	2.64843	2.22144	0	BGLB025852
BgiM05756-RA	1.8191	atrial natriuretic peptide-converting enzyme	mRNA	BgChr_2	44192645	44235030	+	0.560725	0	0.29617	1.05125	2.87349	1.33466	BGLB026758
BgiM34888-RA	1.38542	atrial natriuretic peptide-converting enzyme-like isoform X2	mRNA	BgChr_17	15867658	15891969	-	8.10985	7.27733	7.02046	35.9555	29.3457	14.0888	BGLB009415
BgiM00014-RA	1.32189	attractin	mRNA	BgChr_1	402401	440158	-	2.16909	3.88236	2.17054	12.735	12.2836	5.45857	BGLB040266
BgiM21258-RA	1.83638	autophagy protein 13	mRNA	BgChr_9	996418	996585	-	4.7427	2.05531	0	12.1936	12.8096	4.60293
BgiM17310-RA	2.67499	b(0 +)-type amino acid transporter 1	mRNA	BgChr_7	9624054	9624225	+	3.24918	0.161896	18.7948	95.1869	145.009	15.7405
BgiM17583-RA	1.37549	b(0 +)-type amino acid transporter 1	mRNA	BgChr_7	16105647	16111041	-	4.53864	2.12705	4.61458	15.5223	15.3565	11.1113	BGLB003073
BgiM17306-RA	3.31435	b(0 +)-type amino acid transporter 1-like isoform X1	mRNA	BgChr_7	9510331	9519047	+	0	0	0	1.78285	5.71265	0	BGLB037056
BgiM09758-RA	1.21503	baculoviral IAP repeat-containing protein 2-like isoform X1	mRNA	BgChr_4	2894459	2898585	+	43.6801	63.2812	101.436	247.747	246.433	161.517	BGLB017574
BgiM09883-RA	1.11787	baculoviral IAP repeat-containing protein 2-like isoform X1	mRNA	BgChr_4	5559923	5570481	+	22.2039	26.7881	35.9769	94.3777	96.2215	58.3279	BGLB021681
BgiM10607-RA	1.29238	baculoviral IAP repeat-containing protein 3-like isoform X1	mRNA	BgChr_4	21999725	22014463	+	1.56989	2.54442	4.31086	11.4984	10.1071	5.5111	BGLB000106
BgiM16565-RA	2.65581	baculoviral IAP repeat-containing protein 7	mRNA	BgChr_6	47904826	47914551	+	1.529	1.34091	6.67996	28.2634	29.4394	22.0111	BGLB039348
BgiM16554-RA	1.20217	baculoviral IAP repeat-containing protein 7-B	mRNA	BgChr_6	47711147	47723453	-	3.52296	6.09135	7.43434	24.6312	12.788	14.1004	BGLB032708
BgiM10616-RA	2.52031	baculoviral IAP repeat-containing protein 8	mRNA	BgChr_4	22234946	22238803	+	0	0.202238	0.070296	1.2366	0.814055	0.398171
BgiM06000-RA	1.94353	Bai1-associated protein 3	mRNA	BgChr_2	49526279	49542400	-	1.30692	0	0	1.6283	2.50377	2.18486	BGLB017551
BgiM27375-RA	4.27661	balbiani ring protein 3	mRNA	BgChr_12	17379434	17407285	-	5.4249	0.401685	0.13634	61.6038	69.9574	23.2142	BGLB026158
BgiM27376-RA	4.82467	balbiani ring protein 3	mRNA	BgChr_12	17421466	17421641	-	1.93242	0	0	49.7584	61.4495	12.9131
BgiM32211-RA	1.2579	balbiani ring protein 3-like isoform X3	mRNA	BgChr_15	18049878	18085435	+	1.80797	0.675721	1.43277	4.0114	6.29253	2.62024	BGLB001741
BgiM27371-RA	1.72749	balbiani ring protein 3-like isoform X5	mRNA	BgChr_12	17279142	17281191	-	43.5841	9.40781	7.0521	73.4671	90.149	109.156	BGLB023063
BgiM27372-RA	1.9963	balbiani ring protein 3-like isoform X5	mRNA	BgChr_12	17286228	17290876	-	32.5477	4.76345	2.40827	61.2961	68.2306	75.7864	BGLB027666
BgiM00915-RA	1.27923	band 4.1-like protein 4A isoform X1	mRNA	BgChr_1	21695320	21726511	-	3.57109	4.92253	3.15632	13.9469	14.5997	8.03803	BGLB027688
BgiM36301-RA	1.17936	beta-1 3-galactosyltransferase 1	mRNA	BgChr_18	19616747	19617883	+	5.02474	3.22668	9.00662	19.672	17.3734	15.8886	BGLB006485
BgiM15976-RA	1.1822	beta-1 4-N-acetylgalactosaminyltransferase bre-4	mRNA	BgChr_6	35150193	35182627	+	3.83596	10.9041	13.2739	37.4347	26.7024	23.6908	BGLB004979
BgiM32187-RA	1.36726	beta-hexosaminidase	mRNA	BgChr_15	17329796	17368224	-	0.47772	1.56574	3.55708	6.90353	6.62331	6.25817	BGLB022515
BgiM32394-RA	2.9722	beta-N-acetyl-D-glucosaminide beta-1 4-N-acetylglucosaminyl-transferase	mRNA	BgChr_15	22221773	22227378	+	0	0	0	3.72216	2.30699	1.23626	BGLB016669
BgiM15750-RA	3.60929	Bg selectin 1	mRNA	BgChr_6	30237868	30240403	-	0	0.275633	0.035637	1.74115	3.26839	0.006845	BGLB000523
BgiM19491-RA	1.47689	BgC3-2.p1	mRNA	BgChr_8	9936440	9985394	-	1.63528	0.740526	1.00451	4.85399	5.49445	2.58444	BGLB018444
BgiM18318-RA	1.253	BgMCR1.p1	mRNA	BgChr_7	32803951	32858813	+	38.7801	25.5838	59.0739	162.012	141.449	98.4455	BGLB036531
BgiM29799-RA	1.1557	BgMFREP12.3	mRNA	BgChr_13	33257339	33265400	-	5.7458	1.23486	5.41279	11.3012	16.1613	7.02397	BGLB012370
BgiM29704-RA	1.86656	BgMFREP17.2	mRNA	BgChr_13	30928228	30942045	-	17.5757	6.58321	4.82186	63.6904	63.8982	19.5065
BgiM29846-RA	1.90657	BgMFREP21.3	mRNA	BgChr_13	34120583	34127729	-	9.3743	4.47293	4.61802	35.3888	37.6788	21.1827	BGLB000133
BgiM29847-RA	1.35649	BgMFREP21.3	mRNA	BgChr_13	34148713	34160078	-	18.1125	6.99221	6.30501	41.8295	47.3624	23.7838	BGLB000133
BgiM29848-RA	1.78174	BgMFREP21.3	mRNA	BgChr_13	34172974	34183405	-	39.5503	13.28	16.1526	109.216	135.541	67.9176	BGLB000133
BgiM29693-RA	1.21703	BgMFREP28	mRNA	BgChr_13	30699045	30715108	-	24.2483	8.27022	18.9735	57.5475	69.0309	35.829
BgiM14036-RA	6.2847	BgMsFReDn20	mRNA	BgChr_5	42041053	42055789	-	0	0	0	8.94537	20.9467	0	BGLB038723
BgiM14035-RA	3.16975	BgMsFReDn21	mRNA	BgChr_5	42015000	42028711	+	0	0	0	0	9.45814	0	BGLB002494
BgiM07287-RA	1.59157	bile acid-CoA:amino acid N-acyltransferase	mRNA	BgChr_3	8550165	8561134	-	2.50024	3.73692	1.13206	10.7678	12.9291	4.87546	BGLB012662
BgiM22841-RA	2.88466	Biomphalysin 20	mRNA	BgChr_9	40176774	40177913	+	4.17113	0.084271	13.437	151.639	74.7528	0	BGLB000202
BgiM22842-RA	3.07358	Biomphalysin 21	mRNA	BgChr_9	40186943	40188700	-	16.8157	0.289866	10.666	225.442	153.899	0	BGLB000109
BgiM22317-RA	2.75458	Biomphalysin 9	mRNA	BgChr_9	26525075	26526748	-	0.433047	0	0	2.88539	0.819809	0.210341	BGLB000044
BgiM34337-RA	1.32748	bone morphogenetic protein 7	mRNA	BgChr_17	3340293	3350373	-	5.55817	2.28736	6.71496	13.7533	16.5676	14.1518	BGLB034092
BgiM28204-RA	1.45912	breakpoint cluster region protein	mRNA	BgChr_12	36627556	36627741	+	2.42945	4.19938	7.02442	19.3368	21.8777	8.38743
BgiM24507-RA	2.49391	Bsmp protein	mRNA	BgChr_10	32765027	32801647	-	52.5597	2.54353	1.22392	110.702	121.514	174.628	BGLB020135
BgiM06174-RA	1.17295	BTB/POZ domain-containing protein 17	mRNA	BgChr_2	53015086	53016396	+	6.26394	4.12489	9.64135	19.8625	19.5112	22.2536	BGLB029024
BgiM30956-RA	1.76994	BTB/POZ domain-containing protein KCTD6	mRNA	BgChr_14	23822191	23828221	-	3.33389	2.67927	2.73259	16.4233	21.8842	9.35733	BGLB030647
BgiM09856-RA	2.75436	CAD17 protein	mRNA	BgChr_4	5138429	5139382	-	0	1.79387	0	19.6724	10.6375	3.1305
BgiM09927-RA	1.13258	cadherin EGF LAG seven-pass G-type receptor 1	mRNA	BgChr_4	6594188	6618362	-	4.92632	3.9472	9.04324	18.6987	20.4882	14.7431	BGLB032665
BgiM19320-RA	2.59181	cadherin EGF LAG seven-pass G-type receptor 2	mRNA	BgChr_8	6646873	6649041	+	0	4.01527	4.81186	45.9193	47.2308	10.2157
BgiM35016-RA	1.02453	cadherin-related family member 1	mRNA	BgChr_17	18867811	18877772	+	2.72572	3.48251	8.04987	13.7192	15.2974	10.2706	BGLB024721
BgiM21402-RA	2.28595	cadherin-related tumor suppressor	mRNA	BgChr_9	4497921	4503146	+	1.09016	1.27961	1.71294	11.2576	13.1773	3.56611	BGLB016408
BgiM21403-RA	1.19953	cadherin-related tumor suppressor	mRNA	BgChr_9	4594293	4644773	+	3.92041	3.89398	5.38841	16.0685	15.971	10.2848	BGLB016408
BgiM03004-RA	2.14594	calcitonin gene-related peptide type 1 receptor	mRNA	BgChr_1	71764708	71776525	+	0.710386	0	0	3.06185	6.95867	2.99814	BGLB039020
BgiM04747-RA	1.48219	calcium uniporter protein mitochondrial	mRNA	BgChr_2	20746123	20753596	-	4.29643	5.5129	3.22116	22.8465	17.6273	8.80833	BGLB002070
BgiM10854-RA	2.38367	calcium-activated chloride channel regulator 1	mRNA	BgChr_4	27780831	27780991	-	24.5561	9.03703	17.4107	133.309	129.532	78.9627
BgiM10848-RA	1.1665	calcium-activated chloride channel regulator 2	mRNA	BgChr_4	27471160	27471333	-	71.6606	10.0022	45.3945	101.266	117.524	118.541
BgiM10849-RA	1.44236	calcium-activated chloride channel regulator 4 30 kda form	mRNA	BgChr_4	27478463	27478637	-	47.6923	13.4139	41.3795	128.74	122.889	112.386
BgiM10851-RA	1.92826	calcium-activated chloride channel regulator 4 30 kda form	mRNA	BgChr_4	27512757	27512944	-	27.7221	8.17611	29.0203	119.215	115.644	88.7263
BgiM10850-RA	1.30779	calcium-activated chloride channel regulator 4A	mRNA	BgChr_4	27497857	27498084	-	45.9693	13.9475	41.4676	144.495	111.935	101.003
BgiM10853-RA	2.32403	calcium-activated chloride channel regulator 4A	mRNA	BgChr_4	27692432	27692594	-	21.3258	7.43134	21.2778	110.784	132.425	85.0531
BgiM04639-RA	1.64364	calcium-dependent protein kinase C isoform X1	mRNA	BgChr_2	18104606	18117186	+	4.49505	7.17886	2.67483	19.9361	26.7233	9.86772	BGLB006402
BgiM09318-RA	2.57564	calmodulin	mRNA	BgChr_3	49971446	49971685	+	0.565512	0	1.76515	5.13962	12.7285	4.99102
BgiM05574-RA	1.00945	calpain-9	mRNA	BgChr_2	39511808	39534720	+	21.4342	14.7424	26.6893	58.6847	52.2531	60.4085	BGLB028866
BgiM07967-RA	1.06905	calpain-9	mRNA	BgChr_3	20959516	20977631	-	6.42607	8.25336	10.0591	31.8161	19.9384	20.7423	BGLB032445
BgiM07857-RA	3.13771	calpain-a	mRNA	BgChr_3	19834805	19834973	+	0.547993	0	2.77614	17.6714	15.1348	9.9788
BgiM07864-RA	1.77632	calpain-A	mRNA	BgChr_3	19967102	19967803	+	3.74374	3.50433	3.4232	23.5469	23.3605	3.77121
BgiM07858-RA	2.50269	calpain-B-like isoform X10	mRNA	BgChr_3	19837651	19838035	+	0	0	6.22637	27.2048	17.7867	19.4968
BgiM07855-RA	1.0999	calpain-B-like isoform X5	mRNA	BgChr_3	19727875	19796933	+	18.5673	12.1621	23.8085	55.9448	60.3498	42.2146	BGLB017489
BgiM28987-RA	1.12101	calsyntenin-1	mRNA	BgChr_13	13577679	13587029	-	10.7474	13.4603	12.3529	48.3159	36.1988	21.7292	BGLB022603
BgiM05404-RA	1.42298	CaM kinase II alpha	mRNA	BgChr_2	35478969	35554578	+	3.48508	9.31442	5.90587	32.3917	27.1255	14.2913	BGLB017233
BgiM19192-RA	2.00064	carbohydrate sulfotransferase 1	mRNA	BgChr_8	4079853	4085468	+	0	0.205602	0	0.973393	1.80029	0	BGLB019348
BgiM30375-RA	1.29537	carbohydrate sulfotransferase 10	mRNA	BgChr_14	9219608	9228768	-	3.49898	4.06246	3.71362	15.7817	14.1429	6.3083	BGLB027308
BgiM32092-RA	1.71554	carbohydrate sulfotransferase 11	mRNA	BgChr_15	14868220	14869159	+	0.05096	0.374739	1.62791	2.80505	6.31312	2.80669	BGLB030276
BgiM32273-RA	1.72723	carbohydrate sulfotransferase 15	mRNA	BgChr_15	19566625	19572043	-	0.188147	0.47068	2.06569	5.57953	5.65147	2.9101	BGLB001683
BgiM17159-RA	1.41405	carbonic anhydrase 2	mRNA	BgChr_7	6588012	6590501	+	43.0888	56.5773	41.162	192.854	206.697	107.115
BgiM27073-RA	2.2345	carbonic anhydrase 7	mRNA	BgChr_12	9712808	9714926	+	4.16147	0	0	6.2799	13.7116	11.0152
BgiM29197-RA	1.7144	carboxypeptidase D	mRNA	BgChr_13	18300170	18304968	-	31.7649	56.8864	18.4865	180.939	202.341	98.653	BGLB004823
BgiM17176-RA	1.4512	carboxypeptidase N subunit 2	mRNA	BgChr_7	6991431	6994961	-	0.707127	0.970196	0.802318	3.47383	3.97179	1.62679	BGLB039645
BgiM05083-RA	1.01707	caspase-3-like isoform X1	mRNA	BgChr_2	28340372	28358346	-	25.1089	42.7763	29.1186	98.1846	95.6711	63.2507	BGLB000037
BgiM14812-RA	1.17151	cation-independent mannose-6-phosphate receptor	mRNA	BgChr_6	6541826	6579362	-	1.01098	1.3501	0.74872	3.67498	3.61104	1.89436	BGLB028377
BgiM29443-RA	1.2205	cation-transporting ATPase 13A3	mRNA	BgChr_13	24684273	24714789	-	7.59305	5.99696	17.567	38.646	32.7371	24.6111	BGLB008685
BgiM24639-RA	1.01062	CD151 antigen	mRNA	BgChr_10	36358943	36365890	-	7.14798	5.48917	9.96944	24.8907	19.9135	17.1404	BGLB033716
BgiM24791-RA	1.24481	CD151 antigen	mRNA	BgChr_10	39860413	39868417	-	8.69487	6.15381	8.53058	26.7243	29.9864	13.0238	BGLB025253
BgiM09398-RA	2.62612	CD209 antigen	mRNA	BgChr_3	52284555	52291967	+	1.25199	0	0.708612	4.23729	13.8302	0	BGLB020548
BgiM02484-RA	2.4723	CD9 antigen	mRNA	BgChr_1	59226252	59233825	+	5.03416	1.10049	0.529896	11.7207	26.2185	11.9473	BGLB039011
BgiM30638-RA	1.7673	cell adhesion molecule-related/down-regulated by oncogenes	mRNA	BgChr_14	15186122	15210126	+	2.21903	1.63832	2.57002	11.6435	12.6648	7.81353	BGLB004985
BgiM31414-RA	2.21745	cell surface A33 antigen	mRNA	BgChr_14	33191724	33192104	-	3.05937	2.36071	4.52557	45.3738	24.6567	10.555
BgiM02589-RA	1.2809	cell surface glycoprotein 1	mRNA	BgChr_1	62036838	62043952	+	3.72966	2.25247	4.25432	7.87578	13.7276	11.5307
BgiM04045-RA	1.39112	cell wall integrity and stress response component 4-like isoform X2	mRNA	BgChr_2	3618031	3635131	-	0.563754	3.20653	1.11746	8.81706	9.04783	4.31097	BGLB025993
BgiM17645-RA	3.31693	cell wall protein DAN4	mRNA	BgChr_7	17451231	17463049	-	2.0422	3.69272	1.49543	39.1383	58.3783	10.7136	BGLB034003
BgiM30952-RA	2.58069	cell wall protein DAN4	mRNA	BgChr_14	23636832	23637065	-	0.38895	0.946056	0.164967	4.72738	3.37209	7.25011
BgiM33489-RA	4.39584	cell wall protein DAN4	mRNA	BgChr_16	13122384	13122695	+	3.76667	4.2037	4.52392	142.445	177.746	18.3566
BgiM12739-RA	1.01272	cell wall protein DAN4-like isoform X2	mRNA	BgChr_5	14945919	14960071	+	1.61528	1.69795	5.0108	9.85613	8.73108	5.27792	BGLB027218
BgiM01961-RA	1.08678	ceramide synthase 5	mRNA	BgChr_1	46166304	46175923	-	2.96861	3.5851	6.5987	14.6286	9.74535	13.7238	BGLB036607
BgiM05451-RA	1.34193	cGMP-dependent protein kinase 1	mRNA	BgChr_2	36674256	36703525	-	3.64425	8.04674	2.57431	21.7667	16.4602	11.0312	BGLB006997
BgiM05452-RA	1.8101	cGMP-dependent protein kinase 1	mRNA	BgChr_2	36718221	36718788	-	4.39829	2.79095	0	17.2263	13.4706	9.37324
BgiM03687-RA	1.58609	cGMP-specific 3p 5p-cyclic phosphodiesterase	mRNA	BgChr_1	86290249	86290719	+	0.776335	0.274914	2.58905	5.96168	8.99036	3.36946	BGLB032273
BgiM04374-RA	1.52499	chitin binding domain containng protein	mRNA	BgChr_2	11194064	11219656	+	52.9599	76.8489	1.15495	175.725	178.04	122.431	BGLB010754
BgiM23527-RA	4.26656	chitin binding domain containng protein	mRNA	BgChr_10	9597313	9601148	+	88.9849	1.99822	7.74889	617.801	1752.12	42.8749
BgiM29370-RA	2.29636	chitin synthase class 2	mRNA	BgChr_13	22932125	22959793	+	0	0.640451	0.703465	3.94419	4.50864	3.13234	BGLB027461
BgiM02134-RA	1.28102	chitinase-like protein 4	mRNA	BgChr_1	50664007	50679384	-	9.87919	11.5267	18.5627	46.5917	43.4486	32.586	BGLB037695
BgiM23532-RA	2.35366	chitinase-like protein PB1E7.04c	mRNA	BgChr_10	9727701	9765669	-	14.1102	4.38774	2.39455	47.4941	55.231	38.8608	BGLB017725
BgiM33798-RA	1.77008	chitotriosidase-1	mRNA	BgChr_16	22459478	22468241	-	7.639	1.16857	0.835538	12.0621	15.3011	13.5985	BGLB029695
BgiM20645-RA	1.15308	choline transporter-like protein 2	mRNA	BgChr_8	36001065	36013838	-	10.6002	10.6064	18.4657	43.2365	43.3562	29.7342	BGLB010798
BgiM20868-RA	1.15843	choline transporter-like protein 2	mRNA	BgChr_8	40933245	40951274	-	0.704486	2.31095	2.59497	8.18652	5.87196	3.25428
BgiM03295-RA	1.11661	chondroitin sulfate synthase 1	mRNA	BgChr_1	78310128	78339842	-	3.82046	4.19758	2.6509	12.4854	12.5093	6.78891	BGLB016414
BgiM02847-RA	1.31137	chondroitin sulfate synthase 2	mRNA	BgChr_1	68429113	68447528	-	1.91875	2.94357	3.01472	11.7827	10.4126	4.42315	BGLB003565
BgiM18999-RA	1.25804	cilia- and flagella-associated protein 77	mRNA	BgChr_8	503354	520293	-	6.82988	7.9433	14.3233	44.6219	31.2331	20.9492	BGLB028459
BgiM18270-RA	1.13691	CKLF-like MARVEL transmembrane domain-containing protein 4	mRNA	BgChr_7	30302704	30306886	+	21.5424	14.576	19.3674	53.5418	69.6063	47.4898	BGLB040388
BgiM06170-RA	1.16176	CMT1A duplicated region transcript 1 protein-like isoform X1	mRNA	BgChr_2	52928638	52949178	+	2.1997	2.28502	6.03925	14.2813	11.301	7.94754	BGLB040275
BgiM33430-RA	1.4761	collagen alpha-1(XII) chain	mRNA	BgChr_16	11522521	11540062	+	39.4123	21.03	11.3585	77.1098	131.945	63.9578	BGLB008580
BgiM12980-RA	1.7959	collagen alpha-2(IX) chain-like isoform X4	mRNA	BgChr_5	20252259	20334246	-	4.65584	3.02094	1.99455	15.1091	20.1379	13.1705	BGLB017649
BgiM23541-RA	3.2498	collagen alpha-3(VI) chain	mRNA	BgChr_10	10040150	10065237	+	22.5496	0.953429	0	86.6133	114.502	100.818	BGLB028928
BgiM33429-RA	1.47363	collagen alpha-3(vi) chain	mRNA	BgChr_16	11471100	11478602	+	24.4638	11.951	5.4657	48.2117	71.6094	39.0626	BGLB025112
BgiM09267-RA	1.01841	collagen alpha-6(VI) chain	mRNA	BgChr_3	48689526	48693661	-	5.37964	3.07936	6.66021	17.5234	14.004	8.2693	BGLB002118
BgiM26378-RA	3.59726	collagen alpha-6(VI) chain	mRNA	BgChr_11	37510867	37530495	+	12.0239	9.01428	5.47388	179.808	177.405	81.7805	BGLB027584
BgiM30056-RA	3.15861	collectin-11	mRNA	BgChr_14	1872250	1873802	+	0.723522	0.378534	1.2187	14.6217	17.5575	1.04418	BGLB021048
BgiM29166-RA	1.24282	collectin-12	mRNA	BgChr_13	17609578	17609744	-	9.14062	13.9148	12.4229	42.9333	43.3969	20.4488
BgiM08749-RA	3.78001	connective tissue growth factor	mRNA	BgChr_3	38004579	38046021	-	1.78478	0.887114	1.15707	31.6806	42.4246	3.61954	BGLB038654
BgiM25423-RA	1.70209	contactin	mRNA	BgChr_11	11677335	11704910	-	23.4571	13.2757	50.3788	145.412	134.669	109.962	BGLB020916
BgiM25383-RA	2.71745	contactin-2	mRNA	BgChr_11	10441340	10467470	+	0	0	0	1.20757	0.968975	0	BGLB025737
BgiM26333-RA	4.56455	contactin-3	mRNA	BgChr_11	36721141	36761517	+	0.51704	0.097609	0.626877	22.6744	25.4693	1.52384	BGLB031279
BgiM17832-RA	1.31862	copine-3	mRNA	BgChr_7	21478846	21492833	+	6.57236	5.74148	6.82284	23.8266	26.5426	14.2242	BGLB004517
BgiM05983-RA	1.37458	craniofacial development protein 2	mRNA	BgChr_2	49115097	49115972	+	0.442931	1.83602	1.67592	5.42042	5.18662	2.89061	BGLB037337
BgiM15067-RA	2.10716	cubilin	mRNA	BgChr_6	12936423	12938475	+	0	0.646059	0.42736	5.23933	4.254	7.47469
BgiM00620-RA	1.24354	cyclic nucleotide-binding domain-containing protein 2	mRNA	BgChr_1	14779306	14825333	+	2.52046	1.61825	3.67518	11.7951	7.76731	6.13682	BGLB031430
BgiM31990-RA	2.57383	cyclic nucleotide-gated cation channel beta-1	mRNA	BgChr_15	12384664	12394436	-	0.243713	0	0	0	1.0856	1.10049	BGLB016836
BgiM02928-RA	1.32269	cysteine and tyrosine-rich protein 1-like isoform X2	mRNA	BgChr_1	69836044	69840880	+	16.636	9.44667	28.9563	78.0465	66.6973	54.5394	BGLB026172
BgiM18497-RA	1.23864	cystine/glutamate transporter	mRNA	BgChr_7	37521353	37522288	+	7.57114	3.171	0	8.73741	15.6219	13.1312
BgiM02002-RA	1.09398	cytochrome b561	mRNA	BgChr_1	47100179	47117478	+	6.07387	6.40189	6.66986	20.9922	20.1099	13.4412	BGLB014141
BgiM28826-RA	1.23177	cytochrome P450 2 sub U member 1	mRNA	BgChr_13	10078674	10078934	+	4.11114	0.618803	3.58757	12.188	13.359	5.26075
BgiM29048-RA	1.05268	cytochrome P450 2 sub U member 1	mRNA	BgChr_13	14660220	14664543	+	7.15092	3.42518	7.82059	18.7615	23.1784	10.2429
BgiM29046-RA	2.02747	cytochrome P450 2U1-like isoform X1	mRNA	BgChr_13	14640314	14641813	+	9.42342	2.60106	9.56027	59.8616	47.2146	14.3068	BGLB016615
BgiM32718-RA	1.09439	cytochrome P450 3A24	mRNA	BgChr_15	29176503	29182599	-	1.95745	1.37339	3.53892	8.19164	6.39017	5.71271	BGLB029217
BgiM24548-RA	1.17528	cytoplasmic tyrosine-protein kinase BMX	mRNA	BgChr_10	34010966	34027059	-	2.92735	2.11063	2.13654	9.42071	10.2797	3.5895	BGLB005686
BgiM10953-RA	1.0915	cytosolic 10-formyltetrahydrofolate dehydrogenase-like isoform X2	mRNA	BgChr_4	30529336	30542977	-	18.2871	25.6238	17.149	58.4105	69.4974	40.717	BGLB008807
BgiM22324-RA	2.54842	dachshund 1	mRNA	BgChr_9	26718596	26721726	-	0	0	0	3.67347	1.69816	1.04957	BGLB009957
BgiM27244-RA	2.57019	DBH-like monooxygenase protein 1	mRNA	BgChr_12	13782350	13782535	+	57.0348	36.1851	23.617	260.271	298.018	302.171
BgiM09665-RA	1.1446	dedicator of cytokinesis protein 3	mRNA	BgChr_4	1173761	1182029	-	8.65708	9.92338	10.2101	33.9445	31.0839	16.119	BGLB024971
BgiM09667-RA	1.22887	dedicator of cytokinesis protein 3	mRNA	BgChr_4	1196302	1254299	-	5.12188	5.80205	6.5608	23.0375	22.6271	11.229	BGLB024971
BgiM31772-RA	1.19824	delta-like protein 2	mRNA	BgChr_15	5968595	6008995	+	5.85394	5.94997	4.85173	22.1669	21.5024	9.31458	BGLB016847
BgiM22345-RA	1.7048	delta-sarcoglycan	mRNA	BgChr_9	27370099	27372641	+	3.11628	1.99458	0	4.58704	11.1269	8.26076
BgiM34985-RA	1.31394	DENN domain-containing protein 3	mRNA	BgChr_17	18141802	18173032	-	1.39766	1.82285	1.61427	6.87186	6.63149	3.07383	BGLB026023
BgiM17502-RA	1.0773	deoxynucleoside triphosphate triphosphohydrolase SAMHD1	mRNA	BgChr_7	14086659	14109027	-	1.84391	2.94022	3.78465	8.61533	6.10265	9.01741	BGLB033935
BgiM17509-RA	1.44232	deoxynucleoside triphosphate triphosphohydrolase SAMHD1	mRNA	BgChr_7	14362761	14363013	+	7.33364	6.24062	24.5926	56.4185	45.8005	43.0939
BgiM17504-RA	2.05263	deoxynucleoside triphosphate triphosphohydrolase SAMHD1-like isoform X1	mRNA	BgChr_7	14178390	14191615	-	2.13911	6.53719	4.973	35.5549	18.2883	17.8705	BGLB004867
BgiM23700-RA	1.33978	di-N-acetylchitobiase	mRNA	BgChr_10	14007719	14014475	-	6.5299	6.75533	7.90259	30.5901	29.1626	14.0284	BGLB023895
BgiM25647-RA	1.17054	diacylglycerol kinase beta	mRNA	BgChr_11	18004378	18061779	+	3.85011	3.8466	3.83633	15.3301	14.3773	7.32349	BGLB018119
BgiM20181-RA	1.23262	diaminopimelate epimerase-like isoform X3	mRNA	BgChr_8	26731434	26732450	+	1.34239	0.106785	2.00492	4.67027	3.92144	1.45778	BGLB031620
BgiM33405-RA	1.62164	dipeptidyl peptidase 4	mRNA	BgChr_16	10864360	10893100	+	4.58474	3.02852	1.25646	15.3139	17.8156	6.31478	BGLB012094
BgiM08498-RA	1.77723	disintegrin and metalloproteinase domain-containing protein 10	mRNA	BgChr_3	32510658	32524693	-	10.4863	4.33367	13.805	35.9376	38.2028	55.2783	BGLB039167
BgiM15217-RA	1.49854	disintegrin and metalloproteinase domain-containing protein 10	mRNA	BgChr_6	17014124	17014274	+	11.0291	15.0572	8.56083	57.8027	41.6803	19.9713
BgiM02746-RA	1.0623	Disintegrin and metalloproteinase domain-containing protein 12	mRNA	BgChr_1	66365321	66391586	-	2.68205	2.67354	3.54292	6.87874	10.0552	6.81981	BGLB036739
BgiM35212-RA	1.3037	DNA endonuclease RBBP8	mRNA	BgChr_17	23078291	23100425	+	1.94907	2.25172	3.00176	8.48811	10.6846	5.44796	BGLB020410
BgiM14010-RA	1.60189	DNA excision repair protein ERCC-6-like 2	mRNA	BgChr_5	41400049	41415750	-	1.19241	0.978509	1.24822	6.42344	5.3259	2.25584	BGLB028493
BgiM10601-RA	1.62727	DNA ligase 1	mRNA	BgChr_4	21909421	21936949	+	6.09241	3.00371	2.99344	14.3388	23.5615	13.4635	BGLB038390
BgiM31840-RA	2.3227	dopamine receptor	mRNA	BgChr_15	7784419	7785984	-	0.397655	0	0	0.702652	1.34922	0.910143	BGLB012630
BgiM14103-RA	2.54026	doublesex and mab-3 related transcription factor 3 ed	mRNA	BgChr_5	43712742	43735681	-	0	0	0.213937	1.05969	1.11967	0.185615	BGLB006214
BgiM13670-RA	1.74913	dual specificity protein kinase shkD	mRNA	BgChr_5	34214490	34221651	-	5.04118	0.744256	0	7.83448	13.3841	6.49844
BgiM03041-RA	1.53897	dual specificity protein phosphatase 1	mRNA	BgChr_1	72688581	72719738	+	0.567211	2.04781	2.98989	10.0219	7.99068	3.72404	BGLB017363
BgiM10096-RA	1.00489	dynein heavy chain 3 axonemal	mRNA	BgChr_4	10454186	10518853	-	1.36055	1.43157	1.51396	5.50847	4.55086	2.34716	BGLB002959
BgiM16759-RA	1.99479	dynein heavy chain 5 axonemal	mRNA	BgChr_6	51442110	51468738	-	1.34781	1.72402	2.21361	13.3801	11.7945	3.84785	BGLB013258
BgiM14533-RA	2.7684	dynein heavy chain 6 axonemal	mRNA	BgChr_5	53159142	53160390	+	0	0.910433	0	3.98868	3.86872	0
BgiM34165-RA	1.08284	dynein heavy chain 6 axonemal	mRNA	BgChr_16	30870293	30870456	+	9.43043	11.9612	14.5421	31.0277	24.4168	35.656
BgiM35972-RA	1.22682	dynein heavy chain 6 axonemal-like isoform X3	mRNA	BgChr_18	11610548	11647390	+	11.917	10.2916	23.6223	65.8611	50.3583	30.3587	BGLB001990
BgiM00203-RA	1.3794	dynein heavy chain domain-containing protein 1	mRNA	BgChr_1	5581115	5639048	-	2.14277	2.03959	4.26541	13.3673	11.7394	4.82653	BGLB025399
BgiM10780-RA	1.55079	dystroglycan	mRNA	BgChr_4	25499442	25501778	-	5.36893	4.14178	3.92364	20.7683	22.5293	11.1854	BGLB021025
BgiM16653-RA	1.83809	dystrophin	mRNA	BgChr_6	49361108	49401385	+	4.71235	6.33762	3.24413	26.2054	33.4518	11.8641	BGLB021542
BgiM16656-RA	1.50825	dystrophin	mRNA	BgChr_6	49446712	49492442	+	7.07263	9.44592	10.9973	46.1788	42.1488	17.909	BGLB023648
BgiM26120-RA	1.07644	E3 ubiquitin-protein ligase arkadia-B-like isoform X2	mRNA	BgChr_11	30998033	31026898	-	0.862364	0.793126	1.34345	3.19717	3.86479	1.49946	BGLB024400
BgiM19377-RA	3.26626	E3 ubiquitin-protein ligase MIB2	mRNA	BgChr_8	7914554	7914776	-	3.33668	12.7576	0	126.586	42.6291	3.18436
BgiM19815-RA	1.12578	E3 ubiquitin-protein ligase mib2	mRNA	BgChr_8	18857372	18860026	+	5.51182	5.45655	6.47815	19.8569	20.4369	10.4121
BgiM18027-RA	1.29169	E3 ubiquitin-protein ligase MYLIP-like isoform X1	mRNA	BgChr_7	26243316	26249971	-	7.35813	6.02028	5.84457	26.6655	21.2732	9.35719	BGLB014357
BgiM20533-RA	1.28437	E3 ubiquitin-protein ligase RNF12	mRNA	BgChr_8	34059789	34061441	-	1.1949	1.82862	3.30773	7.08957	8.375	4.58842
BgiM06498-RA	1.03326	E3 ubiquitin-protein ligase SMURF2-like isoform X1	mRNA	BgChr_2	58770073	58796335	-	4.72807	3.47322	4.70215	12.0023	15.2572	8.42431	BGLB002099
BgiM09765-RA	1.30638	E3 ubiquitin-protein ligase XIAP	mRNA	BgChr_4	3049287	3067089	-	5.29959	8.83266	8.79329	35.8714	25.3243	16.4668	BGLB000175
BgiM10613-RA	1.01633	E3 ubiquitin-protein ligase XIAP	mRNA	BgChr_4	22160776	22180693	+	13.4662	11.9739	19.2269	52.7089	35.808	32.1497	BGLB000219
BgiM10625-RA	1.73189	E3 ubiquitin-protein ligase XIAP-like isoform X1	mRNA	BgChr_4	22370374	22378343	+	0.530695	0.404567	0	3.73701	2.73215	1.13461	BGLB000038
BgiM21880-RA	1.43399	ecdysone-induced protein 74EF	mRNA	BgChr_9	15448994	15450211	+	8.49828	4.00756	9.47586	39.1699	32.0304	19.4503	BGLB014246
BgiM35929-RA	1.2968	echinoderm microtubule-associated protein-like 2	mRNA	BgChr_18	10539152	10569322	-	0.41999	0	0	1.21537	0.692526	1.10324	BGLB033449
BgiM04799-RA	1.21324	EF-hand calcium-binding domain-containing protein 6	mRNA	BgChr_2	21986323	22023253	+	11.1485	6.84405	23.8472	43.9876	43.3909	41.4889	BGLB001793
BgiM23579-RA	2.00402	Elevenin	mRNA	BgChr_10	11129572	11160995	-	12.5756	0	1.86986	36.2144	41.7133	17.5842	BGLB027315
BgiM14074-RA	3.53723	elongation of very long chain fatty acids protein 2	mRNA	BgChr_5	43159504	43170972	-	0	0	0	3.79226	4.38594	0	BGLB005821
BgiM24274-RA	1.13826	elongation of very long chain fatty acids protein 4	mRNA	BgChr_10	27196557	27215651	+	4.12693	6.26601	14.4882	30.1175	25.1509	22.7718	BGLB005951
BgiM17748-RA	2.39829	endonuclease-reverse transcriptase	mRNA	BgChr_7	19582050	19585242	+	0	0	0	0.696821	1.24762	1.2567	BGLB031357
BgiM21190-RA	1.53507	endonuclease-reverse transcriptase	mRNA	BgChr_8	46876537	46893915	+	2.72372	2.78089	1.19484	8.56842	9.12198	7.91749	BGLB020899
BgiM19822-RA	1.09969	endophilin-B1-like isoform X2	mRNA	BgChr_8	18936105	18962794	+	22.9485	17.1107	12.8611	43.0695	58.6805	48.2257	BGLB018416
BgiM34818-RA	1.26334	endoplasmic reticulum-Golgi intermediate compartment protein 3	mRNA	BgChr_17	13982074	13983457	+	1.57037	5.6445	2.1104	9.36823	13.3819	7.46241
BgiM03707-RA	1.43917	endothelin-converting enzyme 1	mRNA	BgChr_1	86677578	86697463	-	2.98058	1.69368	3.78188	13.0426	12.9353	4.12057	BGLB022442
BgiM29497-RA	4.122	endothelin-converting enzyme 1	mRNA	BgChr_13	26139301	26145967	-	4.69294	1.78719	3.31876	125.402	172.691	1.51838
BgiM04290-RA	2.93123	endothelin-converting enzyme 2	mRNA	BgChr_2	9167073	9170674	+	0	0	0	6.23173	2.30736	0
BgiM04293-RA	3.5525	endothelin-converting enzyme 2	mRNA	BgChr_2	9213447	9253508	+	2.4891	0.692444	3.43171	90.5998	55.9926	0	BGLB029484
BgiM17030-RA	1.08918	enhancer of filamentation 1	mRNA	BgChr_7	3792768	3795584	+	7.92758	5.82229	6.99997	25.984	25.9044	11.8099	BGLB028821
BgiM29528-RA	1.38991	ephrin type-B receptor 2	mRNA	BgChr_13	27180879	27186175	+	4.77625	4.52196	3.85534	16.1639	18.5687	9.85053	BGLB024753
BgiM23513-RA	2.20803	ephrin-B2	mRNA	BgChr_10	9048158	9053308	-	0.733968	0	0	4.32976	3.41602	1.13035	BGLB001127
BgiM16230-RA	1.44322	excitatory amino acid transporter	mRNA	BgChr_6	40661987	40673155	+	8.06889	4.02501	4.95259	23.317	25.1032	11.4174	BGLB013535
BgiM13034-RA	2.79356	excitatory amino acid transporter 3	mRNA	BgChr_5	21385549	21398983	+	3.93939	1.92103	1.81852	31.1628	37.8699	8.44144	BGLB017736
BgiM15418-RA	3.51444	excitatory amino acid transporter-like isoform X1	mRNA	BgChr_6	22609733	22626344	-	0.438908	0	1.22744	10.3944	11.6569	1.28025	BGLB027529
BgiM34829-RA	1.52305	exostoses (Multiple)-like 3	mRNA	BgChr_17	14241194	14258260	-	1.15781	1.58142	1.43257	5.1786	7.2142	3.62351	BGLB008818
BgiM34941-RA	2.00814	exostosin-1	mRNA	BgChr_17	17311080	17320064	-	0	0.317996	0.614483	1.95485	3.96412	1.29103	BGLB001617
BgiM09539-RA	1.16043	extended synaptotagmin-1	mRNA	BgChr_3	55210544	55232133	+	2.93521	4.17936	2.60617	14.3482	9.90385	5.78109	BGLB013779
BgiM34724-RA	1.4573	extension-2	mRNA	BgChr_17	11720666	11723105	+	40.88	10.0889	51.1452	95.5023	117.465	155.453
BgiM07229-RA	1.24161	extracellular tyrosine-protein kinase PKDCC	mRNA	BgChr_3	7446476	7470967	-	1.02066	0.689051	3.76732	7.69906	6.0322	3.3314	BGLB025246
BgiM14062-RA	1.59797	eyes absent 4	mRNA	BgChr_5	42682791	42751958	+	8.4507	5.37199	4.28703	32.1829	31.3658	15.687	BGLB017507
BgiM09166-RA	3.27999	F-box/LRR-repeat protein 15	mRNA	BgChr_3	46711059	46711883	+	0	0.1367	0	1.49516	2.37487	0.643261	BGLB028178
BgiM17902-RA	1.10391	F-box/LRR-repeat protein 2	mRNA	BgChr_7	23120237	23123329	-	4.16602	9.05001	6.12627	18.5157	21.3796	17.2774	BGLB006247
BgiM03083-RA	1.25221	FERM domain-containing protein 3-like isoform X1	mRNA	BgChr_1	73594687	73625452	+	12.5334	12.9013	19.156	52.7299	53.3445	35.6698	BGLB034284
BgiM07515-RA	1.37372	fermitin family 2	mRNA	BgChr_3	13560527	13581677	+	8.58471	5.92188	9.55792	35.8781	29.6902	17.1967	BGLB006382
BgiM12731-RA	1.25949	ferric-chelate reductase 1	mRNA	BgChr_5	14770711	14775935	-	13.2205	4.93987	7.47746	18.363	26.601	26.6352	BGLB024986
BgiM27784-RA	1.29599	ferric-chelate reductase 1	mRNA	BgChr_12	27226496	27237292	-	3.39147	3.7843	5.21429	12.9965	22.8881	11.3214	BGLB024655
BgiM25943-RA	2.45277	fibrillin-3	mRNA	BgChr_11	26198288	26256349	-	0.789894	0.738206	0.359357	8.43344	6.03056	1.66545	BGLB007815
BgiM03254-RA	2.40188	fibroblast growth factor 18	mRNA	BgChr_1	77423970	77467343	+	0	1.84912	0	18.2381	16.2241	3.76639	BGLB008486
BgiM24550-RA	1.46201	fibroblast growth factor receptor 4	mRNA	BgChr_10	34054651	34054827	+	3.86104	5.78162	1.81185	18.0962	13.0916	5.73951
BgiM03342-RA	1.54259	fibroblast growth factor receptor 4 isoform X2	mRNA	BgChr_1	79043571	79093236	+	1.36612	1.18547	0	4.28706	6.48835	3.29763
BgiM02012-RA	2.68135	fibrocystin-L	mRNA	BgChr_1	47423737	47426395	+	0	0	9.64548	48.254	40.2818	16.766
BgiM23032-RA	1.4642	filaggrin	mRNA	BgChr_9	44338401	44345088	-	2.39649	2.85401	5.54713	16.0089	15.4737	9.21235	BGLB039447
BgiM32289-RA	2.31409	filamin-a	mRNA	BgChr_15	19987770	19988475	-	0	2.47224	4.68254	24.9829	32.1139	7.4787
BgiM32288-RA	2.36054	filamin-B	mRNA	BgChr_15	19979279	19981424	-	4.31256	3.89133	2.98634	30.1079	32.4187	15.9834
BgiM00602-RA	1.87693	flocculation protein FLO11	mRNA	BgChr_1	14385304	14385536	-	1.08962	1.5656	2.90569	13.1063	15.3686	5.4085
BgiM03979-RA	1.90381	flocculation protein FLO11	mRNA	BgChr_2	2251601	2266212	-	0.549226	0.653349	0.89325	3.62122	5.16889	1.88802	BGLB017215
BgiM11917-RA	2.2223	flocculation protein FLO11	mRNA	BgChr_4	53419435	53434106	-	0.81507	0.36842	0.750518	5.41969	5.27069	2.30057	BGLB017108
BgiM12890-RA	1.54634	flocculation protein FLO11	mRNA	BgChr_5	18351366	18355081	+	2.3329	1.54459	2.77558	7.90049	11.2291	7.66425	BGLB033963
BgiM04091-RA	2.61265	FMRFamide receptor	mRNA	BgChr_2	4520126	4533648	+	0.41249	0.531233	0.299297	3.75303	4.77707	2.68053	BGLB025063
BgiM11541-RA	1.37821	FMRFamide receptor	mRNA	BgChr_4	45079112	45080614	-	1.99194	0.384436	1.6095	6.80312	4.25975	2.67674	BGLB031226
BgiM11540-RA	1.53324	FMRFamide receptor-like X2	mRNA	BgChr_4	45076093	45077978	+	0.897575	0.740093	1.54073	5.02004	2.60966	2.94912
BgiM09491-RA	2.10331	fork head domain transcription factor slp2	mRNA	BgChr_3	54179715	54180668	+	1.14483	0.861072	0	2.16418	4.7789	4.618	BGLB007137
BgiM04693-RA	1.39415	forkhead box protein J1-B	mRNA	BgChr_2	19427956	19430819	-	4.90827	5.74608	9.80611	36.7349	28.5451	16.0169	BGLB014205
BgiM10490-RA	1.65801	forkhead box protein P1	mRNA	BgChr_4	19206916	19234763	-	2.2659	1.27822	2.35326	10.2456	9.62309	5.63729	BGLB010438
BgiM10493-RA	1.74564	forkhead box protein P1	mRNA	BgChr_4	19289154	19290358	-	0	0	2.62534	4.47681	6.93529	3.7385
BgiM14837-RA	1.65078	four and a half LIM domains protein 2	mRNA	BgChr_6	7241754	7254747	-	28.5708	9.44874	15.6092	64.6263	103.367	46.694	BGLB016631
BgiM12846-RA	1.7985	FRAS1-related extracellular matrix protein 1-like isoform X2	mRNA	BgChr_5	17283352	17344454	+	1.55295	0	1.25396	6.67177	6.06647	1.97796	BGLB017142
BgiM16791-RA	1.58644	frizzled-10-A	mRNA	BgChr_6	52139574	52141285	-	1.49974	1.56797	3.33944	9.76232	9.47459	6.82454	BGLB012636
BgiM33569-RA	1.45316	frizzled-2	mRNA	BgChr_16	15655106	15664983	-	3.10507	3.69296	3.25528	15.0416	15.1426	8.66887	BGLB040104
BgiM11267-RA	1.08279	FYVE RhoGEF and PH domain-containing protein 6	mRNA	BgChr_4	37570491	37583031	+	2.05963	2.82165	2.29403	7.44103	7.12515	5.00419	BGLB000760
BgiM29047-RA	1.60723	G-protein coupled receptor 139	mRNA	BgChr_13	14654939	14655643	+	2.21958	1.91763	0.974362	7.74374	7.68982	4.34446	BGLB011109
BgiM20872-RA	1.50027	G-protein coupled receptor 21	mRNA	BgChr_8	41017277	41021818	+	1.59896	1.41358	1.34998	4.09706	6.16901	6.37858	BGLB035809
BgiM33875-RA	1.40713	G-protein coupled receptor 64	mRNA	BgChr_16	24850354	24893047	+	6.80413	3.82138	6.55635	23.0634	26.0385	14.0927	BGLB010062
BgiM16421-RA	3.31158	G-protein coupled receptor GRL101	mRNA	BgChr_6	45027126	45036656	+	0.559442	0	0.215882	6.33182	6.82705	2.26711	BGLB020461
BgiM22469-RA	2.20332	G-protein coupled receptor GRL101	mRNA	BgChr_9	30880298	30884599	+	0.093162	0.058579	0.132527	0.549649	0.536952	0.715482	BGLB021838
BgiM22470-RA	1.54661	G-protein coupled receptor GRL101	mRNA	BgChr_9	30889777	30894132	+	0.45197	0.089816	0.227228	1.20089	1.59421	0.652467	BGLB012474
BgiM26375-RA	3.00821	G-protein coupled receptor GRL101	mRNA	BgChr_11	37466599	37470183	-	0	0	0.075099	0.233465	1.43549	0.225571	BGLB035144
BgiM34349-RA	1.60621	galactoside 2-alpha-L-fucosyltransferase 1	mRNA	BgChr_17	3673950	3676659	-	4.1203	0.409617	1.0253	7.57762	8.05084	7.82715	BGLB036107
BgiM26996-RA	1.15223	Galactosylceramide sulfotransferase	mRNA	BgChr_12	7934077	7946295	+	3.8139	3.14135	6.82719	16.1924	15.5464	12.2323	BGLB013938
BgiM08324-RA	1.2467	galectin-4	mRNA	BgChr_3	28507756	28516784	+	22.4165	30.8109	28.7522	107.909	111.583	55.4394	BGLB004846
BgiM10066-RA	1.02888	GDP-fucose transporter 1	mRNA	BgChr_4	9823007	9832463	-	9.39827	7.68842	4.19715	26.7161	22.0307	14.5662	BGLB002979
BgiM33938-RA	1.01069	GIMAP	mRNA	BgChr_16	26058598	26059931	-	36.3139	56.731	40.499	154.925	123.053	76.4704	BGLB024693
BgiM34003-RA	1.33927	GIMAP	mRNA	BgChr_16	27464773	27473404	-	4.00908	2.06876	7.66114	19.9916	12.7811	12.2493	BGLB018885
BgiM34032-RA	1.14498	GIMAP	mRNA	BgChr_16	27973827	27989154	+	3.52112	6.35984	6.80871	18.9387	17.5907	10.9456	BGLB000690
BgiM07786-RA	5.19858	glutamate carboxypeptidase 2	mRNA	BgChr_3	18410922	18411223	+	0.38068	0.520963	0.334305	45.7576	51.0615	1.97482
BgiM07787-RA	3.97379	glutamate carboxypeptidase 2	mRNA	BgChr_3	18413102	18443912	+	1.46198	0.63647	0.638434	26.387	35.7362	1.2091	BGLB032857
BgiM22347-RA	2.0487	glutamate receptor ionotropic kainate 1-like isoform X3	mRNA	BgChr_9	27512534	27543026	+	1.04832	0	0	3.63031	4.22765	2.13826	BGLB035613
BgiM22353-RA	1.56157	glutamate receptor ionotropic kainate 2	mRNA	BgChr_9	27703987	27729901	+	3.26406	0.391833	0.401382	5.1955	7.68657	2.97185	BGLB016814
BgiM22351-RA	2.92461	glutamate receptor subunit protein GluR6	mRNA	BgChr_9	27621216	27622197	+	0.771129	0.654129	0	3.15306	5.53802	7.40663
BgiM35133-RA	3.27376	glutaminase kidney isoform mitochondrial	mRNA	BgChr_17	21614904	21639716	-	6.41422	2.91026	5.81571	120.741	60.4514	21.7043	BGLB011601
BgiM11277-RA	1.56381	glycerate kinase	mRNA	BgChr_4	37758423	37764029	-	6.02831	4.13851	9.85217	33.954	30.3077	18.2652	BGLB000818
BgiM30234-RA	1.1696	glycerol kinase 3	mRNA	BgChr_14	5983144	5996214	+	1.0571	1.75698	1.03102	4.67229	4.83682	1.72642
BgiM11034-RA	2.09641	glycine-rich domain-containing protein 2	mRNA	BgChr_4	32412658	32418552	+	5.89982	6.50006	6.80251	53.3562	41.3362	13.9072	BGLB034283
BgiM33834-RA	1.01727	glycine-rich RNA-binding protein 1	mRNA	BgChr_16	23512885	23516705	-	26.6469	13.5434	32.9678	68.6644	54.0625	64.5158
BgiM24302-RA	1.382	glycoprotein 3-alpha-L-fucosyltransferase A	mRNA	BgChr_10	27960680	27963920	-	1.68266	3.27577	5.83822	20.2491	15.2606	6.36371	BGLB013722
BgiM00394-RA	1.42922	glycoprotein-N-acetylgalactosamine 3-beta-galactosyltransferase 1	mRNA	BgChr_1	10104930	10115807	+	3.73179	4.02355	4.36529	21.9617	15.5149	10.0204	BGLB014182
BgiM00402-RA	2.49652	glycoprotein-N-acetylgalactosamine 3-beta-galactosyltransferase 1	mRNA	BgChr_1	10251195	10268380	+	1.00909	0	0	2.90647	2.75052	1.03281	BGLB006822
BgiM33632-RA	1.36142	glycosyltransferase STELLO1	mRNA	BgChr_16	17350066	17367332	+	2.49558	1.04127	2.29524	9.05751	9.05605	4.95965	BGLB033041
BgiM13767-RA	1.25374	glycosyltransferase STELLO1 isoform X2	mRNA	BgChr_5	36281401	36284796	-	0.413736	0.998621	1.69291	4.14103	2.50498	2.79101	BGLB031545
BgiM28670-RA	1.54743	glyoxylate reductase/hydroxypyruvate reductase	mRNA	BgChr_13	6282783	6284426	-	19.9079	11.2541	16.7075	92.8462	60.3514	32.3823	BGLB039615
BgiM32095-RA	1.44313	glypican-5	mRNA	BgChr_15	14942750	14995285	+	3.49683	2.87562	2.61207	12.7347	13.7631	6.50428	BGLB035593
BgiM31933-RA	1.30601	glypican-6	mRNA	BgChr_15	10987403	11064631	-	5.23595	5.81031	6.49494	23.0537	24.6512	12.7293	BGLB017157
BgiM26235-RA	3.21762	gonadotropin-releasing hormone II receptor	mRNA	BgChr_11	34640189	34640529	+	0.351188	0.400136	0.307681	2.80633	1.6404	5.01467
BgiM19568-RA	3.39854	gonadotropin-releasing hormone receptor	mRNA	BgChr_8	12734701	12755266	+	0	0	0	1.82201	1.6036	0	BGLB029379
BgiM35326-RA	1.75926	GPI-anchored protein PB15E9.01c	mRNA	BgChr_17	25314062	25340811	-	11.2495	1.64581	0.408491	15.8906	23.9948	23.6151	BGLB037940
BgiM07508-RA	1.53864	GPI-anchored protein PB15E9.01c isoform X1	mRNA	BgChr_3	13423044	13426249	-	1.23674	0.505407	0.356629	3.29347	2.76467	1.64566	BGLB020080
BgiM13727-RA	1.0586	grb2-associated and regulator of mapk protein	mRNA	BgChr_5	35447135	35449045	-	1.94182	1.32674	5.97509	10.1064	8.57745	6.63138	BGLB025564
BgiM19172-RA	1.38084	GTPase IMAP family member 7-like isoform X2	mRNA	BgChr_8	3823825	3838049	-	2.42603	1.26039	2.58454	7.47995	8.97975	6.63103
BgiM04073-RA	3.58609	guanine nucleotide-binding protein-like 3	mRNA	BgChr_2	4080296	4084930	+	2.52675	2.16789	12.2482	113.301	176.862	3.16037	BGLB029559
BgiM29071-RA	1.31254	guanylate cyclase 32E	mRNA	BgChr_13	15254395	15279551	+	43.1379	30.4026	79.0932	207.616	157.246	144.731	BGLB024000
BgiM30261-RA	1.38286	hemicentin-1	mRNA	BgChr_14	6522907	6530033	+	5.38319	5.382	11.3052	37.6647	29.3938	13.502	BGLB020698
BgiM33753-RA	1.53491	hemorrhagic metalloproteinase-disintegrin-like kaouthiagin isoform X1	mRNA	BgChr_16	20919543	20979239	-	0.350448	0.298103	0.148134	1.06455	1.46317	0.556149	BGLB028645
BgiM12754-RA	2.60345	heparan sulfate glucosamine 3-O-sulfotransferase 5	mRNA	BgChr_5	15122656	15123708	+	0.150121	0.145445	0	2.64022	3.32083	1.35835	BGLB002762
BgiM05797-RA	1.90653	heparan sulfate glucosamine 3-O-sulfotransferase 6	mRNA	BgChr_2	44975362	44976090	-	0	1.73418	0.032586	3.33192	3.9698	4.05815	BGLB017480
BgiM18746-RA	1.26488	hepatocyte nuclear factor 4-alpha	mRNA	BgChr_7	43702062	43740467	+	3.56995	4.34144	2.93454	14.2231	15.4923	5.8888	BGLB013485
BgiM32145-RA	2.3922	hephaestin-like protein 1	mRNA	BgChr_15	16255089	16293655	+	9.51362	3.63226	1.06283	41.3199	39.246	19.6345	BGLB016625
BgiM33971-RA	2.40947	high-affinity choline transporter 1	mRNA	BgChr_16	26760723	26770888	+	0.687058	0.598537	1.86144	8.44787	11.7942	3.31817	BGLB017189
BgiM33973-RA	1.92229	high-affinity choline transporter 1	mRNA	BgChr_16	26774096	26775868	+	2.81829	3.03569	3.62388	22.0605	34.5305	8.70905
BgiM22230-RA	1.37876	histidine-rich protein PFHRP-III	mRNA	BgChr_9	24298827	24309832	-	0	0.525893	2.19734	4.46912	4.20384	2.51125
BgiM11823-RA	1.04384	histone-lysine N-methyltransferase SETMAR	mRNA	BgChr_4	51552595	51561139	+	8.76594	7.71864	9.35316	31.5089	26.0898	13.3375	BGLB031792
BgiM30102-RA	1.11166	HMG box transcription factor BBX	mRNA	BgChr_14	3002028	3010593	+	3.42076	2.96116	2.42458	10.1827	10.6128	5.19231	BGLB017598
BgiM08442-RA	1.9981	homeobox protein goosecoid	mRNA	BgChr_3	31237324	31237755	-	2.08094	0.212714	0.37576	6.37795	8.97006	5.72497
BgiM25445-RA	1.37511	homeobox protein Hox-B3a	mRNA	BgChr_11	12284146	12286016	+	2.08774	0.442058	1.22076	5.58225	4.81727	4.17673	BGLB002983
BgiM08334-RA	2.56552	homeobox protein Meis2	mRNA	BgChr_3	28824876	28883143	-	3.02891	0	3.292	10.6441	23.7154	8.02008
BgiM07672-RA	3.50688	homeobox protein six1	mRNA	BgChr_3	16110253	16121643	-	1.9443	0	0	19.5144	18.097	4.8239	BGLB010465
BgiM26236-RA	1.82927	homeotic protein distal-less	mRNA	BgChr_11	34650453	34671346	+	1.49404	0	0	2.58363	5.92316	4.2028	BGLB034210
BgiM26593-RA	1.78993	hornerin	mRNA	BgChr_11	42284073	42285204	+	0.77439	0.367756	0.430197	2.93035	3.70612	1.25164	BGLB032912
BgiM08414-RA	1.16989	hypoxia-inducible factor 1-alpha	mRNA	BgChr_3	30466345	30482693	-	5.3357	4.55367	8.14223	21.5785	22.1785	13.5086	BGLB019563
BgiM22692-RA	2.37822	IgG Fc-binding protein	mRNA	BgChr_9	36478722	36486652	-	0	0	0	2.3415	2.03637	0.730111	BGLB030661
BgiM34033-RA	1.03055	Immune-associated nucleotide-binding protein 10	mRNA	BgChr_16	28006826	28007072	+	7.69926	3.4385	5.69038	20.3372	12.6201	12.0591
BgiM30259-RA	1.76512	immunoglobulin superfamily DCC subclass member 4	mRNA	BgChr_14	6491912	6496664	+	0.584961	0.977136	1.36401	4.00169	6.78901	2.20325	BGLB032114
BgiM13564-RA	1.03052	importin-13	mRNA	BgChr_5	31790126	31808450	-	1.62516	2.17318	1.07122	4.15252	5.65098	4.25762	BGLB028831
BgiM07444-RA	1.56147	inactive tyrosine-protein kinase 7	mRNA	BgChr_3	12021303	12069379	+	1.07207	0.913341	3.84416	7.70036	7.74263	6.80488	BGLB007305
BgiM23325-RA	1.92464	inactive ubiquitin thioesterase FAM105A	mRNA	BgChr_10	3617352	3647351	-	2.20527	1.40203	1.5089	9.68984	11.6721	5.08454	BGLB017889
BgiM09889-RA	1.46626	inhibitor of apoptosis	mRNA	BgChr_4	5715434	5734577	+	13.1052	27.9929	29.4668	96.6699	90.2067	67.8817	BGLB000217
BgiM33560-RA	1.09481	innexin unc-9	mRNA	BgChr_16	15401728	15407551	+	2.00527	4.3583	4.80079	11.9456	14.8132	7.03067	BGLB006240
BgiM33561-RA	1.0548	innexin unc-9	mRNA	BgChr_16	15422635	15432360	+	5.82612	4.7139	9.09276	23.2438	17.1398	12.9905	BGLB006239
BgiM23639-RA	1.51727	Insulin-like peptide	mRNA	BgChr_10	12520229	12536834	-	2.83554	3.57478	2.37521	13.5243	14.7317	5.00077	BGLB001074
BgiM02079-RA	1.04421	integrin alpha-4	mRNA	BgChr_1	49051365	49076473	-	20.4935	10.6993	13.9745	39.6639	50.0604	33.8049	BGLB034515
BgiM00417-RA	1.25205	integrin beta-PS	mRNA	BgChr_1	10561908	10569732	-	9.48134	6.77618	4.13063	21.537	27.3398	13.4003	BGLB006065
BgiM22843-RA	1.05327	integrin-linked protein kinase-like isoform X1	mRNA	BgChr_9	40235157	40247734	+	6.07006	5.92923	7.36025	19.7036	21.1788	9.07884	BGLB006741
BgiM06952-RA	1.44765	interferon regulatory factor 2-binding protein	mRNA	BgChr_3	1714134	1716128	+	0.407389	1.40696	0.654909	3.01082	3.58768	2.10782	BGLB009110
BgiM19915-RA	2.8936	intermediate filament protein	mRNA	BgChr_8	21081283	21081441	+	16.1281	1.16464	0.709673	56.2196	72.203	53.8055
BgiM19919-RA	1.0091	intermediate filament protein	mRNA	BgChr_8	21157706	21157926	+	124.387	72.8033	152.385	283.808	330.895	293.525
BgiM23754-RA	2.33513	intestine-specific homeobox	mRNA	BgChr_10	15430134	15443569	+	0	0.10971	0	0.98807	1.69346	0.461814	BGLB007493
BgiM11562-RA	1.01933	IQ motif and SEC7 domain-containing protein 1-like isoform X1	mRNA	BgChr_4	45542908	45564596	-	12.5004	9.81073	9.27089	30.5954	35.8297	19.3274	BGLB040121
BgiM17082-RA	1.68	iron/zinc purple acid phosphatase-like protein	mRNA	BgChr_7	4578752	4583861	-	2.04553	0.856806	1.75119	7.79527	10.107	6.57611	BGLB023661
BgiM17279-RA	1.6012	Junctophilin-3	mRNA	BgChr_7	8839129	8844055	-	1.63853	0.723206	0.758248	3.69	6.88152	3.71416	BGLB030626
BgiM28814-RA	1.14133	kazrin-like isoform X2	mRNA	BgChr_13	9797371	9816886	+	5.94744	3.34796	5.61578	14.7834	20.9586	11.084	BGLB005531
BgiM04879-RA	1.24027	kelch-like protein 24	mRNA	BgChr_2	24043394	24045097	-	1.40183	0.50414	0.457728	2.87237	3.82362	1.50776	BGLB032856
BgiM32670-RA	1.10167	kelch-like protein 40	mRNA	BgChr_15	28240988	28242853	-	1.95186	1.85865	3.72901	8.10112	6.93207	5.98865
BgiM32787-RA	2.18098	kelch-like protein 40	mRNA	BgChr_15	30286888	30288543	+	1.25444	0.986218	1.84453	11.5751	10.5677	6.05731	BGLB036806
BgiM33485-RA	3.37454	keratin-associated protein 4-7	mRNA	BgChr_16	13039374	13046442	+	2.58174	3.93583	0	47.0611	40.9405	23.3055	BGLB023402
BgiM28109-RA	1.01587	keratin-associated protein 5-4	mRNA	BgChr_12	34474342	34475019	+	13.2411	16.5779	18.3448	46.8306	31.849	39.9244
BgiM03741-RA	2.02897	kinase non-catalytic C-lobe domain-containing protein 1	mRNA	BgChr_1	87381407	87389462	-	0.63623	0.430056	0	4.20892	3.44107	1.55204	BGLB008860
BgiM35085-RA	1.32994	kinesin-like protein KIF13A isoform X2	mRNA	BgChr_17	20363099	20427199	+	0.829789	0.680605	0.624076	2.64323	3.61505	1.57256	BGLB023655
BgiM23614-RA	1.19152	kinesin-like protein KIF21A	mRNA	BgChr_10	11927823	11962383	-	3.00836	2.5773	2.41166	10.0933	9.84591	5.19522	BGLB017168
BgiM13247-RA	1.48008	KN motif and ankyrin repeat domain-containing protein 1-like isoform X1	mRNA	BgChr_5	25141917	25182905	-	6.98642	5.48047	9.79188	32.7921	34.0064	16.4211	BGLB016972
BgiM13806-RA	1.29808	krueppel-like factor 5	mRNA	BgChr_5	37171182	37174045	+	16.4565	13.3402	20.8718	73.6912	57.9254	38.7661	BGLB007176
BgiM07803-RA	1.4963	kynurenine 3-monooxygenase	mRNA	BgChr_3	18898708	18904527	+	6.03838	7.39243	4.27506	27.2721	27.9991	10.4588	BGLB003295
BgiM13102-RA	1.66851	kynurenine formamidase	mRNA	BgChr_5	22890610	22901914	+	12.4381	5.89006	6.79578	28.3302	36.1805	31.4333	BGLB008510
BgiM14096-RA	1.42414	kyphoscoliosis peptidase	mRNA	BgChr_5	43530452	43566678	-	1.25378	1.3054	3.03912	11.1722	7.59605	3.83325	BGLB005831
BgiM31810-RA	1.86303	laccase-4	mRNA	BgChr_15	7116111	7132845	-	14.6519	4.89878	9.5402	36.7336	66.2664	38.2629	BGLB016893
BgiM31285-RA	1.02414	lachesin	mRNA	BgChr_14	30549342	30557147	-	46.5553	25.5134	60.9444	139.581	125.073	100.613	BGLB039374
BgiM23998-RA	1.45075	lactadherin	mRNA	BgChr_10	21109181	21151102	+	13.8618	9.33087	28.7681	85.7624	86.9294	34.5211
BgiM10405-RA	2.65813	lactoperoxidase	mRNA	BgChr_4	17701799	17730351	+	31.1551	0.224449	0	66.1329	74.739	109.289	BGLB021490
BgiM22610-RA	1.90751	lactosylceramide -n-acetyl-beta-d-glucosaminyltransferase	mRNA	BgChr_9	34379504	34380697	-	1.77861	0	0.300091	2.90074	4.7201	3.51057	BGLB037992
BgiM36186-RA	4.18559	lactosylceramide -n-acetyl-beta-d-glucosaminyltransferase	mRNA	BgChr_18	17473388	17474470	+	0.061923	0	0	2.76975	3.80155	0.608246	BGLB019686
BgiM12944-RA	1.75068	laminin subunit alpha-1	mRNA	BgChr_5	19375362	19449293	+	3.08357	2.76111	4.05963	20.9357	20.1744	7.43798	BGLB017015
BgiM20307-RA	1.71689	laminin subunit alpha-1	mRNA	BgChr_8	29122463	29155123	+	3.85317	1.49866	1.90235	6.67586	14.4844	10.293	BGLB006963
BgiM26431-RA	1.06325	latent-transforming growth factor beta-binding protein 4	mRNA	BgChr_11	38635755	38705074	+	2.62838	2.44647	1.66442	7.9063	5.3972	5.28386	BGLB021466
BgiM13677-RA	1.52787	latrophilin-1	mRNA	BgChr_5	34376692	34387825	+	1.46467	1.51547	0.744771	4.04722	4.79906	5.53223	BGLB029830
BgiM12045-RA	1.16628	latrophilin-3-like isoform X4	mRNA	BgChr_5	631587	656096	+	6.08314	7.0915	9.25581	25.9233	27.9936	15.7817	BGLB005088
BgiM30028-RA	1.93633	lectin BRA-3	mRNA	BgChr_14	1319562	1341452	-	3.46318	0.81374	2.67499	10.8463	16.399	11.0414	BGLB012218
BgiM30045-RA	1.68947	lectin BRA-3	mRNA	BgChr_14	1735963	1744548	-	1.83669	0.822959	1.08175	4.3484	6.44997	4.21337	BGLB021099
BgiM28831-RA	1.3347	leucine-rich repeat serine/threonine-protein kinase 1	mRNA	BgChr_13	10202286	10257540	-	1.11621	1.22167	2.23784	7.74394	6.44774	2.9889	BGLB016319
BgiM09269-RA	1.19749	leucine-rich repeat serine/threonine-protein kinase 2	mRNA	BgChr_3	48790483	48811447	-	2.02868	1.5604	4.67535	10.3155	8.81699	6.66009	BGLB037170
BgiM30104-RA	1.97719	leucine-rich repeat-containing protein 58	mRNA	BgChr_14	3040316	3046611	-	0	1.43169	1.38013	8.82324	11.2316	4.55803	BGLB013073
BgiM19575-RA	2.49836	leucine-rich repeat-containing protein let-4	mRNA	BgChr_8	12891179	12897607	+	0	0	0.438567	1.92783	2.07869	1.18163	BGLB029845
BgiM05440-RA	1.06315	leukocyte receptor cluster member 8	mRNA	BgChr_2	36409620	36416492	+	11.3764	18.4792	22.1036	53.2783	55.8231	39.3739	BGLB040132
BgiM07137-RA	1.97932	leukocyte tyrosine kinase receptor	mRNA	BgChr_3	5405743	5426259	+	0.443833	0.109555	0.571741	1.9476	3.06369	1.62835	BGLB004886
BgiM09921-RA	2.86602	LIM and SH3 domain protein Lasp	mRNA	BgChr_4	6460471	6469077	-	2.12757	1.21742	2.35568	32.9128	21.9639	5.01157	BGLB003002
BgiM20110-RA	2.7383	LIM homeobox transcription factor 1-beta.1	mRNA	BgChr_8	25151492	25153297	+	0	0	0	9.05321	4.93499	2.3292
BgiM23711-RA	1.30499	lipoxygenasey domain-containing protein 1	mRNA	BgChr_10	14415279	14451682	+	3.89222	3.79659	6.70346	22.6819	17.0431	9.07298	BGLB016833
lncRNA1136	1.39882	lncRNA1136	lncRNA	BgChr_2	58193759	58193969	+
lncRNA1219	1.33262	lncRNA1219	lncRNA	BgChr_3	27283486	27284552	+
lncRNA1229	1.24633	lncRNA1229	lncRNA	BgChr_3	31571239	31571742	+
lncRNA1314	1.11207	lncRNA1314	lncRNA	BgChr_4	11550880	11551088	-
lncRNA1464	1.29549	lncRNA1464	lncRNA	BgChr_5	14553384	14553672	-
lncRNA1572	2.14473	lncRNA1572	lncRNA	BgChr_5	51038590	51038943	+
lncRNA1638	2.61167	lncRNA1638	lncRNA	BgChr_6	24229716	24230206	+
lncRNA1826	1.06947	lncRNA1826	lncRNA	BgChr_8	17249774	17249996	-
lncRNA208	1.34341	lncRNA208	lncRNA	BgChr_1	77106882	77107239	+
lncRNA210	3.06919	lncRNA210	lncRNA	BgChr_1	78671909	78672164	-
lncRNA217	1.7329	lncRNA217	lncRNA	BgChr_1	81445505	81445823	+
lncRNA31	2.32676	lncRNA31	lncRNA	BgChr_1	9952932	9953422	+
lncRNA491	2.21691	lncRNA491	lncRNA	BgChr_12	19512131	19512560	-
lncRNA513	1.12798	lncRNA513	lncRNA	BgChr_12	34180672	34181383	-
lncRNA605	1.23193	lncRNA605	lncRNA	BgChr_13	29673094	29673326	-
lncRNA788	1.59507	lncRNA788	lncRNA	BgChr_15	25405911	25406265	+
lncRNA826	2.38033	lncRNA826	lncRNA	BgChr_16	9316898	9317118	-
lncRNA840	4.52099	lncRNA840	lncRNA	BgChr_16	13104784	13105022	+
lncRNA867	1.1406	lncRNA867	lncRNA	BgChr_16	25410995	25411215	+
lncRNA870	1.16195	lncRNA870	lncRNA	BgChr_16	25956397	25956612	-
lncRNA912	1.76613	lncRNA912	lncRNA	BgChr_17	8633125	8633675	+
lncRNA950	1.06573	lncRNA950	lncRNA	BgChr_17	26640617	26640905	+
lncRNA96	1.70776	lncRNA96	lncRNA	BgChr_1	28496052	28496435	-
BgiM05701-RA	1.95437	location of vulva defective 1	mRNA	BgChr_2	43476689	43530900	-	0.253543	0.086511	0	0.622755	0.950749	0.500549	BGLB013573
BgiM11464-RA	2.18043	location of vulva defective 1	mRNA	BgChr_4	43166198	43208131	+	68.6347	14.465	7.01335	155.165	185.406	186.048	BGLB039524
BgiM06370-RA	1.15031	long-chain-fatty-acid--CoA ligase 5	mRNA	BgChr_2	56250134	56273113	-	6.086	3.06734	6.14408	20.4074	20.6522	8.92796	BGLB034806
BgiM17972-RA	1.21567	low-density lipoprotein receptor- protein 12	mRNA	BgChr_7	24630777	24649321	+	5.40012	5.08008	5.36507	20.3713	17.8885	10.3789	BGLB038114
BgiM33294-RA	1.43094	low-density lipoprotein receptor-related protein 1-like isoform X1	mRNA	BgChr_16	8041683	8109382	-	3.54553	3.71882	4.77031	17.9467	18.3612	8.36104	BGLB016545
BgiM33573-RA	1.54002	low-density lipoprotein receptor-related protein 2	mRNA	BgChr_16	15777355	15845182	+	6.09096	4.12523	3.72747	23.7249	20.5843	10.033	BGLB016997
BgiM08060-RA	1.82207	LPC2	mRNA	BgChr_3	22059101	22059292	-	5.20604	0.49311	3.23749	9.71681	20.6204	14.9696
BgiM08688-RA	1.81569	lysosomal-trafficking regulator isoform X2	mRNA	BgChr_3	36631532	36635570	+	1.81863	1.72699	1.15617	7.30725	13.1044	5.10324
BgiM10371-RA	2.24288	major facilitator super domain-containing protein 4A	mRNA	BgChr_4	16768080	16773540	+	2.21992	0.655342	0.696346	6.92648	7.10868	8.38415	BGLB012859
BgiM25421-RA	1.69879	major facilitator super domain-containing protein 6	mRNA	BgChr_11	11630081	11640715	+	0	0	0	1.52745	2.73112	2.42907	BGLB028252
BgiM03732-RA	2.08229	major facilitator superfamily domain-containing protein 10-like isoform X2	mRNA	BgChr_1	87250900	87256731	+	0.910333	0.877184	0.259483	4.77228	6.83068	2.97411	BGLB009678
BgiM22113-RA	1.13696	major facilitator superfamily domain-containing protein 6-A	mRNA	BgChr_9	21879390	21885848	+	1.02867	2.13681	0.877712	4.69611	5.54662	2.80339	BGLB001206
BgiM04929-RA	1.43593	MAM and LDL-receptor class A domain-containing protein 1	mRNA	BgChr_2	25161698	25198711	-	3.10988	1.65294	1.50018	9.22087	10.9793	3.41071	BGLB017695
BgiM24486-RA	1.56829	MAM and LDL-receptor class A domain-containing protein 1	mRNA	BgChr_10	32335116	32340763	+	5.10569	2.68083	1.32454	10.922	16.856	6.00071	BGLB030372
BgiM00726-RA	1.14196	matrilin-2	mRNA	BgChr_1	17229502	17243630	-	383.142	184.071	238.61	605.979	884.991	848.278	BGLB019195
BgiM27173-RA	1.9255	matrilin-2	mRNA	BgChr_12	12363918	12383273	-	6.17171	2.06969	4.55117	31.6013	27.7455	11.9273	BGLB012168
BgiM03284-RA	2.22259	matrix metalloproteinase-21	mRNA	BgChr_1	78054596	78054754	-	3.32403	1.9002	3.02544	19.5558	11.4748	4.58798
BgiM28118-RA	1.1212	matrix metalloproteinase-9	mRNA	BgChr_12	34627311	34647846	+	2.38958	1.1458	1.76955	4.98308	8.38855	4.8649	BGLB010729
BgiM19756-RA	1.34758	mechanosensory protein 2	mRNA	BgChr_8	17856987	17885901	+	42.3645	24.9615	56.4721	187.494	151.206	88.0589	BGLB007531
BgiM03738-RA	1.01235	melanotransferrin-like isoform X1	mRNA	BgChr_1	87330589	87340957	-	47.2811	35.9605	68.9219	159.267	137.384	111.182	BGLB000639
BgiM29498-RA	4.49877	membrane metallo-endopeptidase-like 1	mRNA	BgChr_13	26166370	26166531	-	5.62801	2.91353	0	107.503	161.743	5.50138
BgiM12512-RA	2.19227	membrane progestin receptor beta	mRNA	BgChr_5	10443817	10444650	+	0	0.116861	0.367913	2.01064	1.80711	0.66258	BGLB022120
BgiM19524-RA	1.47634	merozoite surface antigen 2	mRNA	BgChr_8	11288313	11324643	-	5.86815	2.35296	11.5317	19.0074	19.6641	30.2423	BGLB009722
BgiM15450-RA	1.38151	metabotropic glutamate receptor 1-like isoform X2	mRNA	BgChr_6	23405974	23471191	+	0	0.545465	0.531727	1.61335	2.10717	0.831444	BGLB018682
BgiM27212-RA	1.01471	metabotropic glutamate receptor 3	mRNA	BgChr_12	13064772	13101828	-	19.5679	13.8942	34.4943	74.2584	69.8623	43.4984	BGLB021852
BgiM31728-RA	1.74933	metabotropic glutamate receptor 4	mRNA	BgChr_15	4565960	4575832	-	1.13443	1.18868	1.7621	8.45788	6.12963	5.08609	BGLB010578
BgiM32355-RA	1.61663	metalloendopeptidase	mRNA	BgChr_15	21299100	21327515	-	10.2767	3.57372	17.0832	35.319	45.2237	48.6238	BGLB006267
BgiM35014-RA	1.78223	metalloendopeptidase	mRNA	BgChr_17	18824244	18842327	+	0	0.329593	0.754861	2.96298	4.3512	2.00055	BGLB017417
BgiM24614-RA	1.44261	metalloprotease mig-17	mRNA	BgChr_10	35618854	35628324	+	3.19039	1.23611	5.18451	11.9267	12.8547	5.95685	BGLB039644
BgiM14296-RA	1.0341	metalloprotease TIKI2	mRNA	BgChr_5	47976951	48007145	-	4.78613	5.83274	6.98939	11.8256	15.7907	16.1967	BGLB001600
BgiM18881-RA	1.48348	metastasis suppressor protein 1-like isoform X6	mRNA	BgChr_7	46801366	46822183	-	2.10933	3.19994	2.17645	10.6514	13.3238	4.24294	BGLB017981
BgiM13403-RA	1.66468	methyltransferase-like protein 24	mRNA	BgChr_5	28271234	28286409	+	8.44072	2.64214	6.25473	25.9246	23.7945	23.6008	BGLB026814
BgiM17602-RA	1.46127	methyltransferase-like protein 24	mRNA	BgChr_7	16437283	16445910	+	2.43811	2.97918	0	8.56217	12.5067	4.81387	BGLB039725
BgiM17709-RA	1.03597	methyltransferase-like protein 24 isoform X3	mRNA	BgChr_7	18771771	18784533	+	20.6816	15.0808	13.0342	41.3699	59.4874	39.1839	BGLB023852
BgiM22654-RA	2.56279	MetK 1 protein	mRNA	BgChr_9	35490268	35502900	+	1.60885	0.788925	1.70508	14.1631	15.7885	6.75901	BGLB032173
BgiM35120-RA	1.30905	MFS-type efflux pump	mRNA	BgChr_17	21243609	21256628	+	1.44862	1.481	0.981847	5.18422	5.32615	2.95167	BGLB001492
BgiM21217-RA	1.19281	microtubule-actin cross-linking factor 1	mRNA	BgChr_9	126333	127822	+	2.44901	3.58456	12.7881	22.0124	18.3281	16.4987
BgiM34157-RA	1.16437	microtubule-actin cross-linking factor 1-like isoform X1	mRNA	BgChr_16	30727422	30750159	-	13.3695	16.268	14.5847	53.8856	44.8811	34.2893	BGLB022769
BgiM12878-RA	1.62157	microtubule-actin cross-linking factor 1-like isoform X13	mRNA	BgChr_5	18001587	18078843	-	2.28064	3.70382	3.56559	16.8077	19.7933	6.37783	BGLB016430
BgiM13635-RA	2.27724	microtubule-associated protein futsch	mRNA	BgChr_5	33340310	33371100	+	2.93183	1.64099	3.26565	23.3762	21.3442	7.60411	BGLB030232
BgiM19253-RA	1.73373	microtubule-associated protein futsch-like isoform X1	mRNA	BgChr_8	5265450	5284310	+	3.96698	5.03859	6.61007	29.9348	29.1359	12.1337	BGLB009540
BgiM13006-RA	1.02165	minor histocompatibility protein HA-1-like isoform X1	mRNA	BgChr_5	20926722	20956747	-	4.43266	6.17356	7.5626	18.974	17.9337	12.9983	BGLB002605
BgiM05676-RA	1.28912	mitochondrial sodium/hydrogen exchanger 9B2	mRNA	BgChr_2	42782262	42788965	-	2.64576	1.60008	4.76488	12.2674	11.4473	11.1695	BGLB031265
BgiM36167-RA	1.19224	mitogen-activated protein kinase kinase kinase 1-like isoform X1	mRNA	BgChr_18	16967504	17018086	+	5.92661	5.36292	9.65908	26.3722	24.4032	16.8342	BGLB039363
BgiM08388-RA	1.56278	mitogen-activated protein kinase kinase kinase 11	mRNA	BgChr_3	29815915	29826332	+	0.728784	1.40203	1.55089	6.38937	6.44796	2.60837	BGLB003278
BgiM15903-RA	1.14955	monocarboxylate transporter 2	mRNA	BgChr_6	33710079	33732497	+	4.11499	1.73826	4.6822	10.5239	11.4663	7.68753	BGLB022149
BgiM32336-RA	1.46807	monocarboxylate transporter 5	mRNA	BgChr_15	20950664	20964179	+	1.35616	2.12745	0.653711	5.12263	5.49652	3.12162	BGLB016462
BgiM04919-RA	1.24368	monocarboxylate transporter 9	mRNA	BgChr_2	24943048	24952812	-	8.92425	9.61385	11.8827	32.2634	38.1776	25.274	BGLB001902
BgiM10421-RA	1.71993	mucin-17	mRNA	BgChr_4	18033072	18043190	-	0	0.286452	0.497791	0.947261	1.71137	0.563762	BGLB032038
BgiM10199-RA	1.59344	mucin-22	mRNA	BgChr_4	13182674	13198590	-	7.80318	2.274	1.99653	16.3474	21.6626	11.4698	BGLB008822
BgiM25936-RA	1.17564	mucin-22	mRNA	BgChr_11	25787748	25809801	+	0.349432	0.451593	0.244438	1.33473	1.62349	0.560113	BGLB024435
BgiM26254-RA	1.03067	mucin-4	mRNA	BgChr_11	35182906	35190103	+	13.0306	7.92748	21.6825	40.6432	48.1878	29.4115	BGLB004694
BgiM26256-RA	1.03634	mucin-4	mRNA	BgChr_11	35280083	35344551	+	6.08712	7.77938	17.1865	33.761	29.8807	24.5168
BgiM26272-RA	3.05996	mucin-4	mRNA	BgChr_11	35587928	35627019	+	1.87049	1.16079	1.38583	28.9343	19.2513	5.08286	BGLB016583
BgiM19413-RA	1.78639	mucin-5AC	mRNA	BgChr_8	8673688	8681971	+	1.10606	1.41044	0.388895	5.02523	6.70217	2.80966	BGLB009293
BgiM26194-RA	1.3141	mucin-5AC	mRNA	BgChr_11	33324502	33326265	-	5.21475	3.05061	8.61647	22.9713	18.1815	15.9811	BGLB009787
BgiM22131-RA	1.3082	mucin-5AC-like isoform X1	mRNA	BgChr_9	22429313	22455071	+	6.226	5.56209	14.2623	38.659	30.4761	18.2099	BGLB001202
BgiM09124-RA	1.63196	multicystatin-like isoform X2	mRNA	BgChr_3	45892899	45900226	+	251.489	148.584	250.409	844.354	1281.04	717.923
BgiM09216-RA	5.37864	multidrug resistance-associated protein 1	mRNA	BgChr_3	47788676	47793427	-	0	0.687198	0.419076	31.5452	51.0818	0
BgiM29056-RA	1.88549	multidrug resistance-associated protein 1	mRNA	BgChr_13	14861496	14903549	+	0.777537	0.130383	1.13394	3.75755	4.86318	4.01968	BGLB018868
BgiM29959-RA	1.14331	multidrug resistance-associated protein 1	mRNA	BgChr_13	36723819	36766935	-	0.732713	0.896363	0.662279	2.18578	2.97802	1.74458
BgiM21305-RA	4.06845	multidrug resistance-associated protein 5	mRNA	BgChr_9	2097516	2097674	-	0.180764	0.218917	0	15.976	11.4748	1.5152
BgiM14350-RA	1.45442	multiple epidermal growth factor-like domains 10	mRNA	BgChr_5	49303411	49305154	-	1.72907	1.88205	5.47218	14.8183	9.19139	6.81029	BGLB034966
BgiM25935-RA	2.99653	multiple epidermal growth factor-like domains 10	mRNA	BgChr_11	25704771	25749895	-	2.16931	1.26491	1.40148	26.1055	19.8398	8.37253	BGLB004334
BgiM14476-RA	1.96859	multiple epidermal growth factor-like domains protein 10	mRNA	BgChr_5	51892088	51894501	-	2.0048	1.35621	4.52378	21.7697	10.3588	6.68277
BgiM14477-RA	1.73809	multiple epidermal growth factor-like domains protein 10 isoform X4	mRNA	BgChr_5	51905987	51910324	-	0	1.31017	0	8.24851	10.764	3.07128
BgiM26273-RA	2.0778	multiple epidermal growth factor-like domains protein 11	mRNA	BgChr_11	35633290	35635015	+	15.7174	6.81865	8.61652	91.3137	51.5312	37.104
BgiM29862-RA	3.32833	multiple epidermal growth factor-like domains protein 6	mRNA	BgChr_13	34419790	34430719	+	0	1.22523	0	10.3987	8.50177	0.381873
BgiM09043-RA	3.06645	myeloblastin	mRNA	BgChr_3	44403569	44407694	-	0	0	0	8.44368	3.43929	0
BgiM25996-RA	1.12883	myeloid differentiation primary response protein MyD88-like isoform X2	mRNA	BgChr_11	27646197	27652632	+	10.9618	9.95314	12.7234	41.9214	36.7016	19.4435	BGLB026456
BgiM10932-RA	1.5944	myogenesis-regulating glycosidase	mRNA	BgChr_4	29985616	29994642	+	0	0	1.36341	3.38374	5.19462	0	BGLB037399
BgiM00420-RA	1.28223	myogenesis-regulating glycosidase isoform X3	mRNA	BgChr_1	10678030	10682188	+	0.77023	1.15745	0.710706	3.1033	3.49449	1.38104	BGLB027542
BgiM14916-RA	1.10342	myophilin-like isoform X2	mRNA	BgChr_6	9580148	9608471	+	45.1123	23.9135	27.3325	67.5866	99.7439	81.856
BgiM14919-RA	1.35628	myophilin-like isoform X2	mRNA	BgChr_6	9614749	9618210	+	43.7271	12.6653	20.2408	59.1091	91.1189	88.6418
BgiM32702-RA	1.28925	myosin essential light chain striated adductor muscle	mRNA	BgChr_15	28867834	28888281	-	212.861	71.3376	84.6086	351.464	498.08	307.889	BGLB007497
BgiM28042-RA	1.05998	myosin light chain kinase smooth muscle	mRNA	BgChr_12	33163386	33207117	+	39.0277	26.6844	34.2728	89.7484	111.789	69.0454
BgiM33672-RA	1.78558	myosin light chain kinase smooth muscle	mRNA	BgChr_16	18541652	18581754	-	2.55202	3.6195	3.54607	22.0463	16.862	7.25725	BGLB022396
BgiM26094-RA	1.25225	myosin-7	mRNA	BgChr_11	30334384	30342173	-	1.71328	1.16299	1.64081	4.77899	5.91381	4.36735	BGLB027794
BgiM26095-RA	1.62251	myosin-7	mRNA	BgChr_11	30354792	30363903	-	13.344	6.18587	8.10358	31.5189	53.978	28.9915	BGLB017565
BgiM32109-RA	1.38763	myosin-VIIa-like isoform X2	mRNA	BgChr_15	15426466	15464571	-	4.26856	6.59269	5.45846	25.6448	23.4719	10.4983	BGLB016487
BgiM28435-RA	1.19022	N-acetylated-alpha-linked acidic dipeptidase 2	mRNA	BgChr_13	800721	819787	-	2.45254	1.70044	4.27992	12.0313	10.1064	5.70135	BGLB017472
BgiM00119-RA	2.64233	NA	mRNA	BgChr_1	3133295	3146697	-	0	1.4345	2.50951	16.3616	20.7128	13.2311	BGLB003792
BgiM00162-RA	6.54776	NA	mRNA	BgChr_1	4401314	4410822	-	0	0	0	15.1791	21.0702	0	BGLB031594
BgiM00258-RA	1.87631	NA	mRNA	BgChr_1	6689129	6689305	+	4.53763	1.26645	1.47632	6.34896	18.4871	9.642
BgiM00403-RA	1.0203	NA	mRNA	BgChr_1	10278816	10280327	-	1.47424	2.40523	3.27971	6.60295	5.78228	6.75342	BGLB037825
BgiM00810-RA	1.37083	NA	mRNA	BgChr_1	19263673	19272278	-	1.05156	1.00368	0.416273	3.9284	3.65632	1.75139	BGLB031817
BgiM00934-RA	2.10657	NA	mRNA	BgChr_1	22137693	22145989	-	1.14237	0.616775	1.86974	10.8761	8.3645	2.03664	BGLB035785
BgiM01061-RA	1.44615	NA	mRNA	BgChr_1	24983511	24991908	-	2.87141	2.40536	4.60703	13.4447	15.3509	5.88579	BGLB023620
BgiM01092-RA	1.05756	NA	mRNA	BgChr_1	25641763	25659445	+	4.40087	6.16295	5.64072	21.6905	22.3864	7.84454	BGLB030141
BgiM01176-RA	1.10369	NA	mRNA	BgChr_1	27532171	27540863	+	12.6883	8.68103	18.8581	38.6814	43.8618	34.6188
BgiM01458-RA	1.98054	NA	mRNA	BgChr_1	34680321	34681803	+	2.0091	2.65755	0	10.8109	10.1301	3.7424	BGLB036576
BgiM01529-RA	1.78189	NA	mRNA	BgChr_1	36232697	36233701	-	0.71178	1.37707	1.15822	5.49915	8.12253	2.1692	BGLB008790
BgiM01589-RA	2.61282	NA	mRNA	BgChr_1	37556476	37557128	+	4.91493	1.81021	0.500208	14.7511	24.9221	9.48662	BGLB029334
BgiM01590-RA	1.72603	NA	mRNA	BgChr_1	37567646	37572992	+	7.11368	0	2.35184	11.1118	22.4497	14.3706
BgiM01614-RA	1.36666	NA	mRNA	BgChr_1	38160215	38187297	-	0.994048	0.697292	0.622671	4.66466	4.28356	1.60765
BgiM02068-RA	1.80936	NA	mRNA	BgChr_1	48760413	48773190	+	12.6038	0	0	16.5949	19.4651	21.5942
BgiM02102-RA	1.0174	NA	mRNA	BgChr_1	49690794	49697252	+	4.37259	1.66793	2.647	6.14085	10.245	6.65505	BGLB013105
BgiM02426-RA	2.25965	NA	mRNA	BgChr_1	57512145	57514855	-	0.694617	0.370464	0.183884	2.21355	2.75559	1.47562	BGLB027340
BgiM02439-RA	1.58443	NA	mRNA	BgChr_1	57962361	57963203	+	2.20664	1.44021	1.24929	8.0261	7.42461	3.69922	BGLB038990
BgiM02644-RA	1.70073	NA	mRNA	BgChr_1	63535729	63535982	+	6.19123	7.03341	12.4013	40.6308	35.7617	18.5429
BgiM02645-RA	2.07487	NA	mRNA	BgChr_1	63553004	63553342	-	0	2.50861	0	8.53447	10.0803	3.90383
BgiM02819-RA	2.4243	NA	mRNA	BgChr_1	67700942	67705444	+	1.00366	0.540348	0	5.15617	5.89672	1.44005
BgiM02820-RA	1.1825	NA	mRNA	BgChr_1	67708716	67713740	+	1.42829	1.43924	1.60731	5.34054	6.06285	3.05262	BGLB007472
BgiM02888-RA	1.22714	NA	mRNA	BgChr_1	69069056	69071228	+	6.39307	2.73661	7.62643	18.069	12.1902	19.7294	BGLB033588
BgiM02963-RA	1.15397	NA	mRNA	BgChr_1	70416074	70435265	+	6.54691	6.75282	11.3532	35.081	23.5676	15.6651	BGLB039878
BgiM03192-RA	1.11689	NA	mRNA	BgChr_1	75885285	75885530	+	3.40767	3.41285	6.46995	17.9098	15.2103	8.36887
BgiM03321-RA	2.17616	NA	mRNA	BgChr_1	78673432	78674064	-	0.457068	0.456627	0.647469	9.58036	3.96776	6.01686
BgiM03424-RA	1.88817	NA	mRNA	BgChr_1	80761826	80762035	-	4.44046	2.04868	0	12.2285	8.83991	14.6171
BgiM03479-RA	2.84777	NA	mRNA	BgChr_1	81968266	81984264	+	0.945097	0	0	16.3388	4.89974	0	BGLB017637
BgiM03481-RA	3.30117	NA	mRNA	BgChr_1	82005172	82017941	+	1.21895	0	1.51382	27.3979	16.028	0	BGLB037041
BgiM03510-RA	1.63933	NA	mRNA	BgChr_1	82602360	82614021	+	9.55339	20.5689	10.9376	85.2739	45.4737	42.852	BGLB036700
BgiM03562-RA	3.54666	NA	mRNA	BgChr_1	83442304	83445269	-	0	0.530982	0	0	20.3769	0	BGLB032055
BgiM04058-RA	1.49019	NA	mRNA	BgChr_2	3850791	3857769	-	1.35057	1.56745	2.37117	8.45405	6.01333	4.55399
BgiM04296-RA	1.51611	NA	mRNA	BgChr_2	9282156	9285490	+	0	2.24618	2.93942	9.06447	6.24416	4.55826
BgiM04580-RA	1.62008	NA	mRNA	BgChr_2	16473281	16474528	-	1.23082	0.213086	0.810561	1.59104	3.29429	4.29958	BGLB009843
BgiM04648-RA	2.59938	NA	mRNA	BgChr_2	18286337	18295796	-	2.16289	0	0	9.52502	11.7564	4.85747	BGLB032335
BgiM04670-RA	2.89287	NA	mRNA	BgChr_2	18923977	18935765	+	1.33856	0	0	12.6049	4.59984	0
BgiM05217-RA	1.90552	NA	mRNA	BgChr_2	31815577	31827944	+	0	0	0	2.77107	2.65909	0.485402	BGLB037466
BgiM05219-RA	1.82471	NA	mRNA	BgChr_2	31855537	31864004	+	0.506071	1.22112	0	4.80549	2.1975	2.05298
BgiM05471-RA	1.03699	NA	mRNA	BgChr_2	37100559	37102964	-	7.0324	5.27692	3.08277	14.6169	19.3765	11.173	BGLB031193
BgiM06176-RA	1.45214	NA	mRNA	BgChr_2	53047324	53065488	-	0.604941	0.748518	0.743726	3.65751	3.8108	1.71208	BGLB028949
BgiM06389-RA	1.29852	NA	mRNA	BgChr_2	56678450	56679131	+	1.33686	1.62096	3.61961	6.72402	8.95422	7.77892	BGLB017885
BgiM06463-RA	1.1778	NA	mRNA	BgChr_2	58194488	58199854	-	3.79871	5.09737	5.52834	19.0319	18.7551	8.78991	BGLB030322
BgiM06477-RA	1.17474	NA	mRNA	BgChr_2	58409721	58418360	+	18.7413	12.992	14.3572	59.9969	51.2009	33.1167	BGLB037507
BgiM06489-RA	1.0316	NA	mRNA	BgChr_2	58603732	58605561	-	4.50591	2.47534	5.05414	14.2599	12.0919	8.90362
BgiM06839-RA	1.65156	NA	mRNA	BgChr_2	65791829	65791979	+	6.41868	8.68579	7.90533	46.1162	57.9858	22.2474
BgiM07238-RA	1.99461	NA	mRNA	BgChr_3	7618430	7635330	+	0.305804	0.176499	0.202203	1.35915	2.43906	1.11931	BGLB024169
BgiM07691-RA	1.77955	NA	mRNA	BgChr_3	16626357	16627290	+	8.67672	7.2081	3.23061	15.8619	33.1496	18.0641
BgiM08296-RA	1.40028	NA	mRNA	BgChr_3	27912866	27913606	+	1.40496	0.911295	3.29134	8.07643	4.63107	6.36379	BGLB025161
BgiM08435-RA	2.26151	NA	mRNA	BgChr_3	31138158	31138511	-	0.834454	0	0	1.04576	0.376619	0
BgiM08748-RA	2.15735	NA	mRNA	BgChr_3	38002443	38004547	-	7.70663	1.1041	5.37627	33.4761	38.2496	8.96057
BgiM08867-RA	1.33477	NA	mRNA	BgChr_3	40525150	40525320	+	18.6193	6.57072	18.3606	47.2514	47.8648	43.675
BgiM08966-RA	1.4468	NA	mRNA	BgChr_3	42850420	42852222	+	0.439258	2.21009	2.27606	8.91536	7.77389	3.50682
BgiM08967-RA	1.50875	NA	mRNA	BgChr_3	42913714	42915065	+	1.85066	3.5405	5.6987	19.8322	16.4671	7.99002	BGLB023961
BgiM09040-RA	3.20806	NA	mRNA	BgChr_3	44362374	44363723	+	0	0	0	1.48414	4.97906	0
BgiM09128-RA	1.21551	NA	mRNA	BgChr_3	45985752	45988402	-	1.97008	1.84431	0.67326	4.02213	6.21251	3.56154	BGLB030662
BgiM09275-RA	1.43723	NA	mRNA	BgChr_3	48965584	48965838	+	6.83154	1.77451	2.70159	19.8139	18.8278	6.71911
BgiM09537-RA	1.18758	NA	mRNA	BgChr_3	55189188	55189535	+	1.66098	5.21716	4.60771	13.8377	15.9117	5.63998
BgiM09672-RA	1.25705	NA	mRNA	BgChr_4	1304514	1310279	-	7.75636	7.30765	9.92042	33.9413	30.6069	16.9159	BGLB037397
BgiM09794-RA	1.54657	NA	mRNA	BgChr_4	3510205	3525846	-	1.28169	0.196307	0.586915	2.60202	2.96974	2.29793	BGLB019855
BgiM09819-RA	1.17404	NA	mRNA	BgChr_4	3994618	4006983	+	0.997889	1.89342	1.97449	7.01615	4.6963	3.38781	BGLB033960
BgiM09826-RA	1.02714	NA	mRNA	BgChr_4	4192132	4198603	+	3.06991	3.03203	2.14188	8.23631	8.84909	6.21888	BGLB017018
BgiM09865-RA	2.9834	NA	mRNA	BgChr_4	5280767	5285768	-	0.241285	0	2.69579	25.1274	14.4131	0
BgiM09939-RA	4.06387	NA	mRNA	BgChr_4	6898254	6898620	+	0.10877	0	0	3.01419	17.5005	0
BgiM10134-RA	1.42731	NA	mRNA	BgChr_4	11536476	11545907	-	7.53765	1.94468	4.38868	12.5843	21.6449	15.1926	BGLB039407
BgiM10136-RA	1.2659	NA	mRNA	BgChr_4	11558379	11565708	-	55.1371	13.5419	20.8624	85.4074	112.892	81.9209	BGLB025025
BgiM10619-RA	2.47902	NA	mRNA	BgChr_4	22275826	22277988	+	0	0	0	15.131	6.89159	4.76717
BgiM10665-RA	2.41474	NA	mRNA	BgChr_4	23458039	23463332	-	0.943133	0	0.98873	7.70384	9.41878	1.52193	BGLB034077
BgiM10781-RA	2.29129	NA	mRNA	BgChr_4	25521528	25521716	-	2.77951	2.28368	0	13.8582	19.1995	8.73565
BgiM10809-RA	2.20786	NA	mRNA	BgChr_4	26017403	26029495	+	0.494006	0	1.37005	2.76342	3.81415	2.8717	BGLB023024
BgiM10888-RA	1.96013	NA	mRNA	BgChr_4	28861184	28861658	-	1.87575	1.05229	0.771007	3.70276	7.03226	7.0475
BgiM11127-RA	2.24192	NA	mRNA	BgChr_4	34123877	34128159	-	0.182039	0	0	0.702724	0.953138	0
BgiM11498-RA	1.22022	NA	mRNA	BgChr_4	44069167	44072748	+	4.29628	3.87354	5.55755	19.0306	18.6784	6.65043	BGLB020744
BgiM11580-RA	2.47729	NA	mRNA	BgChr_4	46000524	46002338	-	2.57398	0	2.41231	12.4015	14.2303	5.76307
BgiM11581-RA	6.0812	NA	mRNA	BgChr_4	46008568	46015605	-	0	0	0	11.6974	5.90904	0.723421	BGLB030430
BgiM11705-RA	4.0286	NA	mRNA	BgChr_4	48860798	48866222	+	0.479566	0	0	6.24747	7.6415	0	BGLB019356
BgiM11890-RA	2.08213	NA	mRNA	BgChr_4	52970701	52970972	+	2.71211	1.86836	0.422122	9.53794	5.67945	13.6575
BgiM11916-RA	1.16675	NA	mRNA	BgChr_4	53388806	53392664	+	4.6328	3.78299	4.9604	17.4275	14.812	8.54879	BGLB003046
BgiM11950-RA	1.58014	NA	mRNA	BgChr_4	54002075	54024069	-	0.739367	0.31351	0	1.44578	1.71245	0.879978	BGLB027305
BgiM11951-RA	2.02588	NA	mRNA	BgChr_4	54059838	54081110	-	15.0146	9.00294	12.0419	87.5734	87.6691	31.6069	BGLB030456
BgiM11982-RA	1.20934	NA	mRNA	BgChr_4	54739514	54755573	+	4.7312	2.45353	2.78719	12.2615	11.3099	7.37276	BGLB034068
BgiM12359-RA	1.25674	NA	mRNA	BgChr_5	6731754	6755208	-	1.99637	2.79519	4.25204	11.4886	11.2942	7.43348	BGLB021771
BgiM12388-RA	2.76457	NA	mRNA	BgChr_5	7309508	7312344	+	1.52639	0.768543	0.860367	11.3547	14.2179	6.50674
BgiM12391-RA	1.70586	NA	mRNA	BgChr_5	7327538	7329329	+	4.72161	1.16593	3.12868	13.5155	16.2961	10.581	BGLB012626
BgiM12650-RA	1.32959	NA	mRNA	BgChr_5	13057110	13077943	-	2.57792	1.96538	2.40709	9.63828	9.55987	5.02587	BGLB025067
BgiM12698-RA	1.2717	NA	mRNA	BgChr_5	14062276	14069685	-	5.1016	4.07441	8.69194	21.3868	19.8223	16.3896
BgiM12803-RA	2.62291	NA	mRNA	BgChr_5	16241115	16241638	+	0	0	0	6.04561	4.71881	1.56482
BgiM13067-RA	1.13402	NA	mRNA	BgChr_5	21918333	21944848	+	7.65721	5.93548	7.79828	25.4485	18.958	18.6074	BGLB034111
BgiM13091-RA	3.12962	NA	mRNA	BgChr_5	22548536	22563190	-	0.125234	0.184134	0	2.40637	2.77137	0.669113	BGLB028238
BgiM13246-RA	1.02991	NA	mRNA	BgChr_5	25128910	25130904	-	1.17815	0.85074	2.1225	4.71243	4.81239	2.5385	BGLB016973
BgiM13296-RA	1.02296	NA	mRNA	BgChr_5	26100379	26112442	+	61.0869	35.9191	81.677	187.831	169.929	137.643	BGLB002583
BgiM13310-RA	1.40237	NA	mRNA	BgChr_5	26245524	26246093	+	1.68358	0.15633	1.17387	5.87092	5.89708	2.17833	BGLB010246
BgiM13588-RA	1.0363	NA	mRNA	BgChr_5	32402878	32431399	+	2.43412	2.4208	2.99688	9.32333	6.43093	6.07446	BGLB025733
BgiM13627-RA	1.35009	NA	mRNA	BgChr_5	33248863	33249926	-	4.18544	3.8053	4.27179	15.7325	17.4676	9.17894
BgiM13628-RA	3.05079	NA	mRNA	BgChr_5	33258805	33258994	-	1.70599	0.608219	1.03148	22.0025	11.9823	7.24435
BgiM13641-RA	1.48363	NA	mRNA	BgChr_5	33587789	33588086	+	0.825161	0.130821	3.28828	5.52396	10.7763	5.35949
BgiM13800-RA	1.88221	NA	mRNA	BgChr_5	37028808	37033361	-	0.300161	0.034178	0.582502	1.95193	2.14239	1.05296	BGLB024421
BgiM14189-RA	3.96609	NA	mRNA	BgChr_5	45971158	45993304	-	1.58792	1.82564	1.74993	35.6027	81.4348	0	BGLB004481
BgiM14200-RA	2.81072	NA	mRNA	BgChr_5	46132690	46133733	-	9.33114	1.28828	5.53874	74.5017	54.1577	35.7764	BGLB028340
BgiM14201-RA	2.93542	NA	mRNA	BgChr_5	46133867	46136207	-	6.05295	0.60144	5.9624	62.679	53.3529	19.7068
BgiM14502-RA	1.13538	NA	mRNA	BgChr_5	52377294	52384770	+	10.6949	6.47209	16.3089	36.3891	31.782	26.8973	BGLB026231
BgiM14681-RA	1.61241	NA	mRNA	BgChr_6	3287637	3338361	+	83.9264	44.3413	117.43	299.789	392.668	326.795	BGLB030773
BgiM14704-RA	1.30528	NA	mRNA	BgChr_6	3973338	3973500	+	26.8115	14.2135	22.8688	102.633	72.1382	49.8598
BgiM14902-RA	2.05744	NA	mRNA	BgChr_6	9273364	9287070	+	3.92477	1.7983	0	9.35194	13.2908	12.147	BGLB003677
BgiM15046-RA	1.14227	NA	mRNA	BgChr_6	12578291	12578534	-	9.36448	16.3596	6.45807	38.0921	36.7518	28.6543
BgiM15081-RA	1.17392	NA	mRNA	BgChr_6	13259948	13284012	-	44.8876	31.2465	62.7718	164.772	137.054	115.534	BGLB026823
BgiM15741-RA	2.12781	NA	mRNA	BgChr_6	30083473	30083922	+	0.752241	0.78588	1.20243	7.2414	4.46826	2.5271
BgiM15897-RA	2.07757	NA	mRNA	BgChr_6	33577059	33577763	-	0.360116	0.799837	0.904163	4.9501	6.5531	1.20679	BGLB038258
BgiM16042-RA	1.32016	NA	mRNA	BgChr_6	36443076	36446301	-	1.42359	1.14824	1.74719	6.30987	5.70096	3.7163	BGLB034803
BgiM16043-RA	2.86281	NA	mRNA	BgChr_6	36470313	36477350	-	0	0	0	1.04884	2.04231	1.00823	BGLB034803
BgiM16390-RA	1.18557	NA	mRNA	BgChr_6	44356104	44357071	-	4.79022	10.1091	3.6913	21.9669	26.4227	16.0957
BgiM16547-RA	1.29374	NA	mRNA	BgChr_6	47611776	47612305	-	3.39834	3.17867	4.90794	15.9658	11.4976	12.2795
BgiM16557-RA	1.6842	NA	mRNA	BgChr_6	47769807	47774116	+	1.51849	1.2265	1.30621	7.13109	7.24128	2.062	BGLB023504
BgiM16561-RA	1.02611	NA	mRNA	BgChr_6	47802806	47821431	-	1.85039	3.44587	3.45646	10.3989	7.76838	7.0338
BgiM16619-RA	1.36489	NA	mRNA	BgChr_6	48641650	48644617	+	2.13606	0.940549	1.92345	7.909	4.32566	5.02731	BGLB022242
BgiM16713-RA	2.78573	NA	mRNA	BgChr_6	50492692	50494142	+	0.229993	0.292663	1.18695	2.12376	11.4785	0
BgiM16750-RA	4.80702	NA	mRNA	BgChr_6	51188125	51200824	+	0	0	0	0	36.8475	0	BGLB005243
BgiM17041-RA	1.37639	NA	mRNA	BgChr_7	3917564	3937850	-	25.4559	10.5909	40.7626	73.8254	85.5087	111.758	BGLB038007
BgiM17257-RA	1.5613	NA	mRNA	BgChr_7	8322348	8324154	+	1.28048	0.744359	1.13485	2.75211	5.16892	4.02871	BGLB039106
BgiM17426-RA	1.12181	NA	mRNA	BgChr_7	12253351	12254892	-	4.46093	6.78457	19.1183	26.2519	33.4614	31.0943
BgiM17439-RA	1.38268	NA	mRNA	BgChr_7	12424491	12425126	+	25.6809	7.58217	32.3135	81.5972	62.2715	80.9973
BgiM18809-RA	2.67437	NA	mRNA	BgChr_7	45015600	45015788	+	9.04819	0	13.7106	172.29	100.429	0
BgiM18811-RA	3.74035	NA	mRNA	BgChr_7	45099733	45099921	+	10.4168	0	3.84401	181.395	156.341	0
BgiM18820-RA	1.29451	NA	mRNA	BgChr_7	45311967	45312315	+	0	0	0	8.16148	0	0
BgiM18839-RA	3.00627	NA	mRNA	BgChr_7	45765874	45766527	-	1.37734	0	0.612016	32.194	17.0222	0
BgiM19114-RA	2.57744	NA	mRNA	BgChr_8	2637833	2644150	+	0	0	0	0.502525	2.30183	0.678573	BGLB026481
BgiM19270-RA	5.50531	NA	mRNA	BgChr_8	5648837	5661520	+	0	0	0	5.88343	25.9103	0
BgiM19297-RA	4.35769	NA	mRNA	BgChr_8	6124814	6126578	+	2.85385	3.57359	0	106.396	93.5194	20.2221
BgiM19356-RA	1.05188	NA	mRNA	BgChr_8	7585621	7590289	-	1.03201	1.72677	6.23469	10.7132	9.25629	7.97018	BGLB027370
BgiM19360-RA	4.8363	NA	mRNA	BgChr_8	7658014	7658574	+	0	0	0	12.1279	21.4335	0
BgiM19394-RA	4.97011	NA	mRNA	BgChr_8	8182233	8182906	+	0.930584	0	0	27.1864	29.5925	0
BgiM19395-RA	4.91647	NA	mRNA	BgChr_8	8205496	8219576	+	0	0	0	8.91625	10.6851	0	BGLB025814
BgiM19432-RA	2.17788	NA	mRNA	BgChr_8	8845255	8861224	+	2.715	2.01473	1.66398	17.2853	16.2205	4.844	BGLB034337
BgiM19700-RA	1.29145	NA	mRNA	BgChr_8	15995413	16006750	-	83.3511	90.0192	65.3272	361.787	293.514	171.802
BgiM19794-RA	1.01927	NA	mRNA	BgChr_8	18580529	18581746	+	9.36806	9.03058	11.3819	32.2405	29.9316	14.7725	BGLB027703
BgiM20258-RA	1.18801	NA	mRNA	BgChr_8	28337521	28341031	-	7.65994	8.68346	16.5283	48.1781	33.6369	21.9051	BGLB020364
BgiM20316-RA	2.89042	NA	mRNA	BgChr_8	29304192	29310140	+	2.72177	1.93779	0	15.208	21.6894	7.62255	BGLB021873
BgiM20398-RA	2.65681	NA	mRNA	BgChr_8	31270543	31270840	-	0.894817	0.598038	0	5.59762	3.00532	6.99899
BgiM20536-RA	1.63351	NA	mRNA	BgChr_8	34108277	34113905	+	7.11027	2.54265	6.07983	25.1522	33.9542	10.8476	BGLB034841
BgiM20537-RA	1.12628	NA	mRNA	BgChr_8	34118176	34120499	+	16.43	8.68943	12.2025	47.5139	50.4984	24.9211
BgiM20696-RA	1.65146	NA	mRNA	BgChr_8	37016015	37022100	+	2.32071	1.26608	1.82102	6.91451	9.83333	4.19343	BGLB016617
BgiM20700-RA	1.66648	NA	mRNA	BgChr_8	37087481	37098256	+	4.64288	2.4224	2.13839	15.0683	14.2644	8.17973	BGLB012947
BgiM20782-RA	2.97695	NA	mRNA	BgChr_8	38937295	38938214	-	5.04289	1.77186	2.81147	57.002	41.65	30.9637	BGLB032012
BgiM20824-RA	1.38947	NA	mRNA	BgChr_8	39966022	39966312	-	4.86155	2.22961	0.319731	17.413	11.3194	6.84314
BgiM20882-RA	4.49034	NA	mRNA	BgChr_8	41379407	41403965	+	13.3462	6.48348	13.6142	575.415	458.395	7.14111	BGLB022431
BgiM20888-RA	4.13941	NA	mRNA	BgChr_8	41484299	41497248	+	27.8655	0.781397	26.649	1014.24	862.436	0
BgiM20901-RA	1.39984	NA	mRNA	BgChr_8	41739593	41769387	+	0.690824	0.697994	0	3.99214	2.648	1.71588	BGLB020133
BgiM20962-RA	1.08055	NA	mRNA	BgChr_8	42702471	42703351	+	5.16539	4.70872	4.9142	18.792	13.4784	11.5311
BgiM21056-RA	1.7458	NA	mRNA	BgChr_8	44495784	44496897	+	2.03769	0	1.15958	8.99567	4.48819	3.96194
BgiM21218-RA	1.03127	NA	mRNA	BgChr_9	132673	134329	+	5.7058	14.7543	20.9687	39.1937	36.0307	39.2598	BGLB029057
BgiM21540-RA	1.14155	NA	mRNA	BgChr_9	7541602	7569806	+	7.36274	7.23262	8.08593	27.5651	26.3595	17.5403	BGLB000186
BgiM21563-RA	5.99549	NA	mRNA	BgChr_9	8178922	8186731	-	0	0	0	16.2521	5.43034	0	BGLB032229
BgiM21572-RA	2.36646	NA	mRNA	BgChr_9	8446272	8469794	+	1.60763	0.509458	0	4.60919	6.77485	0
BgiM21687-RA	1.17993	NA	mRNA	BgChr_9	11110393	11111568	+	9.30752	6.60755	9.9839	31.8403	28.5754	17.6711	BGLB019494
BgiM21913-RA	1.4124	NA	mRNA	BgChr_9	16180463	16184177	+	2.01377	1.83094	4.33543	8.45673	10.9449	10.4149	BGLB030250
BgiM22097-RA	2.34814	NA	mRNA	BgChr_9	21602011	21602967	+	0.652377	2.00917	0	9.93992	5.92235	3.4258	BGLB038106
BgiM22099-RA	1.97159	NA	mRNA	BgChr_9	21697533	21738820	-	0.90162	0.688547	0.763237	6.34647	4.81075	2.947	BGLB003032
BgiM22134-RA	1.04729	NA	mRNA	BgChr_9	22594198	22651687	+	1.09615	0.644334	1.75194	3.98514	3.73849	2.53075	BGLB018653
BgiM22368-RA	1.30268	NA	mRNA	BgChr_9	28138356	28140894	+	2.58574	5.39808	7.42705	16.2582	21.364	11.4426
BgiM22432-RA	1.3692	NA	mRNA	BgChr_9	29773852	29777205	-	0.418213	0	0.847485	1.8597	1.59099	0.784507
BgiM22624-RA	1.23588	NA	mRNA	BgChr_9	34716571	34717863	+	1.10771	0.809757	2.1419	5.18413	5.06591	1.91927	BGLB024539
BgiM22816-RA	1.58464	NA	mRNA	BgChr_9	39542086	39544026	-	0.362782	1.29834	1.23713	4.52691	5.27851	2.61346	BGLB020508
BgiM23728-RA	3.0022	NA	mRNA	BgChr_10	14910381	14913492	+	0.727098	1.20473	2.01933	21.93	17.2303	3.8586
BgiM24176-RA	1.75899	NA	mRNA	BgChr_10	24107580	24108277	+	6.64617	0	0	0	0	0
BgiM24177-RA	1.79544	NA	mRNA	BgChr_10	24161604	24195307	+	15.2687	4.48476	8.20995	56.3297	50.958	24.6895	BGLB023758
BgiM24178-RA	1.23851	NA	mRNA	BgChr_10	24202652	24208649	+	11.0052	7.70644	8.02506	33.6466	37.863	20.3408	BGLB038022
BgiM24179-RA	1.08415	NA	mRNA	BgChr_10	24220642	24231491	+	16.9173	10.5697	17.0314	64.5783	55.3876	30.5765
BgiM24520-RA	2.45459	NA	mRNA	BgChr_10	33153618	33153811	-	2.60087	1.41384	7.67354	19.9196	18.3909	41.0849
BgiM24641-RA	1.49342	NA	mRNA	BgChr_10	36388755	36402658	-	2.50012	0.855454	1.67286	4.96446	5.33449	9.91108	BGLB034200
BgiM24670-RA	3.35219	NA	mRNA	BgChr_10	36993511	36993679	-	12.0747	0	5.27115	152.627	110.368	0
BgiM24782-RA	1.77667	NA	mRNA	BgChr_10	39595587	39604487	-	5.25896	9.92196	6.05098	34.4597	40.4363	23.4015	BGLB028304
BgiM24919-RA	3.41491	NA	mRNA	BgChr_10	42735404	42759945	-	0.35329	0	0	2.99394	3.54221	0	BGLB033578
BgiM25174-RA	2.01598	NA	mRNA	BgChr_11	4939830	4945709	-	0.894771	0.588179	1.70691	6.44944	7.43165	3.60241	BGLB016837
BgiM25546-RA	1.55667	NA	mRNA	BgChr_11	14801974	14805936	-	0.730452	0.889531	1.57578	5.33853	3.86696	2.30627	BGLB020411
BgiM25561-RA	1.8392	NA	mRNA	BgChr_11	15138740	15139325	+	0	5.07648	0	19.1477	13.4048	9.79885
BgiM25819-RA	2.34116	NA	mRNA	BgChr_11	22628761	22645664	+	0.956848	2.49086	0	13.4614	10.2599	2.47978	BGLB010672
BgiM25947-RA	1.47413	NA	mRNA	BgChr_11	26358938	26360087	+	137.709	74.3604	167.02	478.842	437.077	494.824	BGLB027438
BgiM25998-RA	1.45765	NA	mRNA	BgChr_11	27672827	27678598	+	4.8333	5.26094	6.97263	24.8791	20.4269	18.3061	BGLB008274
BgiM26160-RA	1.53082	NA	mRNA	BgChr_11	32494982	32495740	+	0.957202	0.275159	1.6249	2.86671	5.61527	4.23514
BgiM26168-RA	1.14445	NA	mRNA	BgChr_11	32664885	32667457	-	2.74271	2.04549	3.27165	9.56583	8.97051	4.02256
BgiM26174-RA	1.12369	NA	mRNA	BgChr_11	32881940	32886304	-	5.63555	3.91822	6.39353	17.619	15.7324	9.77806	BGLB003159
BgiM26277-RA	3.29782	NA	mRNA	BgChr_11	35667080	35677247	-	4.22423	0.387198	1.78849	41.8519	38.501	6.78748	BGLB024392
BgiM26289-RA	4.04706	NA	mRNA	BgChr_11	35852062	35853606	-	1.55939	0	0.691706	30.9526	27.6083	0.635469	BGLB018528
BgiM26297-RA	3.38252	NA	mRNA	BgChr_11	35943366	35948315	-	0.205722	0.588211	0	7.78091	7.88519	2.30941	BGLB039696
BgiM26360-RA	1.3657	NA	mRNA	BgChr_11	37216997	37224326	+	2.8648	2.25904	6.56177	14.3967	15.1577	10.2551	BGLB008194
BgiM26509-RA	2.81104	NA	mRNA	BgChr_11	40244080	40244234	-	53.2847	8.9512	44.2922	434.246	427.723	80.6063
BgiM26744-RA	1.16527	NA	mRNA	BgChr_12	2323383	2335877	-	3.62961	2.14185	2.70309	10.4702	7.63326	7.0261	BGLB020751
BgiM26745-RA	5.67372	NA	mRNA	BgChr_12	2345942	2346164	-	0	0	0	22.8825	31.3509	1.37876
BgiM26822-RA	2.1099	NA	mRNA	BgChr_12	4018107	4047731	+	61.0177	7.77719	6.85723	162.428	141.841	131.627
BgiM26882-RA	1.27737	NA	mRNA	BgChr_12	5319163	5340126	+	1.93215	2.07592	3.93746	10.5261	10.4282	5.16257	BGLB026857
BgiM26974-RA	1.27751	NA	mRNA	BgChr_12	7365161	7366600	+	2.70559	1.42518	1.6648	6.87518	6.29984	3.66312	BGLB025550
BgiM27021-RA	1.31517	NA	mRNA	BgChr_12	8588649	8590991	-	10.0054	10.2103	10.5762	35.6845	40.7408	21.6196	BGLB032630
BgiM27171-RA	1.65818	NA	mRNA	BgChr_12	12336922	12341747	-	11.5905	3.4519	7.24033	38.0869	40.7302	20.6749
BgiM27340-RA	3.48194	NA	mRNA	BgChr_12	16557443	16562781	+	8.54676	0.429906	0	62.5136	55.756	27.1065	BGLB038168
BgiM27363-RA	1.12202	NA	mRNA	BgChr_12	17037023	17037314	-	30.945	13.6513	16.0606	56.956	82.7662	39.2797
BgiM27368-RA	1.33216	NA	mRNA	BgChr_12	17169883	17170233	-	19.9865	9.30189	5.06464	35.397	42.3065	25.9574
BgiM27373-RA	2.87832	NA	mRNA	BgChr_12	17308056	17321782	-	7.9317	1.1571	0.234827	36.5974	40.7343	17.9642	BGLB011532
BgiM27378-RA	3.4254	NA	mRNA	BgChr_12	17447190	17447360	-	0.214766	0.293117	0	3.49979	4.04241	1.18227
BgiM27729-RA	1.53231	NA	mRNA	BgChr_12	25981684	26003634	-	1.40441	0.778763	0	2.52598	4.60674	2.49344	BGLB036578
BgiM27745-RA	1.39242	NA	mRNA	BgChr_12	26498003	26505727	+	3.04211	8.60719	13.2806	35.5808	29.1894	23.1664	BGLB025065
BgiM27791-RA	2.07077	NA	mRNA	BgChr_12	27456697	27456922	+	9.67935	1.57097	1.85698	32.4761	25.6105	30.6681
BgiM27846-RA	1.43475	NA	mRNA	BgChr_12	28437774	28438014	-	21.0293	4.58133	8.9945	35.397	51.9715	28.5496
BgiM27947-RA	1.06502	NA	mRNA	BgChr_12	31095267	31126885	+	2.36187	1.61933	3.17276	9.34231	7.99226	4.03227	BGLB004395
BgiM27950-RA	1.64512	NA	mRNA	BgChr_12	31176495	31194096	+	1.049	1.10601	0.762914	5.7465	4.67031	1.96961	BGLB022957
BgiM27955-RA	1.77729	NA	mRNA	BgChr_12	31277854	31282237	-	3.675	1.68022	10.2232	22.518	24.8333	21.9691
BgiM28165-RA	1.30748	NA	mRNA	BgChr_12	35672746	35675822	-	8.91513	2.12963	2.05411	17.787	14.8423	9.98159
BgiM28199-RA	1.50195	NA	mRNA	BgChr_12	36578165	36583782	+	3.35934	1.55104	1.43653	11.6746	9.03591	4.1408
BgiM28272-RA	2.15405	NA	mRNA	BgChr_12	37893379	37894601	+	0.818607	0	0.649079	1.84251	2.45872	3.09258	BGLB028661
BgiM28300-RA	1.17726	NA	mRNA	BgChr_12	38286038	38294043	-	1.52625	1.17321	1.14667	3.49714	5.99272	3.0517	BGLB032083
BgiM28815-RA	1.25193	NA	mRNA	BgChr_13	9824471	9826256	-	3.34606	7.20907	7.19698	24.784	21.3639	11.9728
BgiM28896-RA	1.21977	NA	mRNA	BgChr_13	11598384	11619564	+	1.28377	1.24327	0.883019	3.493	4.54117	2.52161	BGLB036069
BgiM29169-RA	1.73957	NA	mRNA	BgChr_13	17742840	17746377	-	2.52709	0	4.69956	12.2492	6.44859	13.0076
BgiM29186-RA	1.06206	NA	mRNA	BgChr_13	18058714	18096300	+	2.74426	2.86574	3.55117	12.1332	8.17342	5.8555	BGLB033994
BgiM29354-RA	1.19376	NA	mRNA	BgChr_13	22649024	22663957	+	7.06046	5.30938	5.71679	18.466	26.6583	11.338	BGLB006849
BgiM29386-RA	2.15321	NA	mRNA	BgChr_13	23420236	23420694	-	0.142629	0	0.715938	1.98287	3.17995	0.587271
BgiM29499-RA	4.13102	NA	mRNA	BgChr_13	26188693	26188844	-	1.56522	1.62131	2.22706	57.6438	95.9309	1.35222
BgiM29513-RA	1.88344	NA	mRNA	BgChr_13	26719913	26720895	-	0	0	1.07183	7.0521	5.20151	2.3487
BgiM29772-RA	1.28617	NA	mRNA	BgChr_13	32752311	32760762	+	1.44558	0.756611	2.18178	3.30169	6.92337	5.47617	BGLB027502
BgiM29878-RA	2.13236	NA	mRNA	BgChr_13	34785682	34790190	-	0	0	0	5.8944	4.54455	0
BgiM29974-RA	1.12718	NA	mRNA	BgChr_13	36961886	36962339	-	4.24662	8.61296	18.6119	31.8551	35.406	28.1836
BgiM30208-RA	1.27756	NA	mRNA	BgChr_14	5485631	5486147	-	10.3155	3.12663	15.3889	21.7419	26.7465	37.025	BGLB039046
BgiM30264-RA	1.84757	NA	mRNA	BgChr_14	6589815	6590058	-	11.3146	10.0429	6.79071	65.9776	55.781	34.4058
BgiM30339-RA	1.20352	NA	mRNA	BgChr_14	8285114	8305341	-	5.88749	10.1525	11.6489	37.7066	29.5979	18.8813	BGLB032670
BgiM30421-RA	1.35976	NA	mRNA	BgChr_14	10193834	10214057	-	18.8321	17.0048	34.3771	107.09	92.7064	46.6555	BGLB022480
BgiM30624-RA	1.63502	NA	mRNA	BgChr_14	14842701	14851023	-	5.42772	6.21084	9.94976	44.4513	27.5918	19.5379	BGLB038267
BgiM30720-RA	1.25763	NA	mRNA	BgChr_14	17999383	18009957	+	3.90781	3.74946	4.04171	16.5994	11.5298	9.07021
BgiM30761-RA	1.01814	NA	mRNA	BgChr_14	19020932	19021201	-	25.465	18.9715	26.5708	70.1432	64.6811	38.3058
BgiM30766-RA	1.10856	NA	mRNA	BgChr_14	19079273	19079472	+	36.7569	36.0399	34.7917	113.993	108.709	65.1149
BgiM30772-RA	1.7898	NA	mRNA	BgChr_14	19242606	19243260	+	0	0	2.39997	6.43101	9.55018	5.04172
BgiM30796-RA	1.66865	NA	mRNA	BgChr_14	19690028	19695056	+	4.02925	4.19072	2.71974	20.7308	15.7665	10.4537
BgiM30850-RA	2.44273	NA	mRNA	BgChr_14	20814505	20828846	-	2.25431	2.32321	0	14.1964	11.8966	6.98462
BgiM30861-RA	1.37813	NA	mRNA	BgChr_14	21065442	21065762	-	1.02967	5.80779	6.56787	22.6551	14.9296	14.6325
BgiM30863-RA	1.39262	NA	mRNA	BgChr_14	21077276	21077608	-	4.17646	3.4076	6.05773	23.113	15.5317	7.05766
BgiM30864-RA	1.29269	NA	mRNA	BgChr_14	21093216	21110024	-	0.634143	0.636717	1.72348	2.86743	3.23031	3.13042	BGLB034941
BgiM30968-RA	1.56762	NA	mRNA	BgChr_14	24091098	24113546	+	0.88425	0.455782	0.657241	3.29908	1.89854	2.44767	BGLB026098
BgiM31060-RA	1.2654	NA	mRNA	BgChr_14	25920954	25930428	-	3.59878	5.06654	12.1376	27.9752	20.894	14.3663
BgiM31072-RA	1.20055	NA	mRNA	BgChr_14	26128989	26129513	-	9.81094	9.42092	16.0499	49.1855	42.1171	30.9177
BgiM31099-RA	1.10454	NA	mRNA	BgChr_14	26654660	26656756	+	0	2.67215	1.78327	6.61748	5.09208	3.07145	BGLB030986
BgiM31105-RA	1.08999	NA	mRNA	BgChr_14	26777884	26791931	-	0.500939	2.6557	4.02176	6.96711	6.74225	6.52421	BGLB016905
BgiM31115-RA	1.0928	NA	mRNA	BgChr_14	26952130	26960946	+	10.9669	18.4997	11.0139	43.7558	46.4687	22.329	BGLB036000
BgiM31121-RA	1.15356	NA	mRNA	BgChr_14	27087374	27087532	-	10.424	12.1288	11.1431	41.6884	30.7697	37.2654
BgiM31125-RA	1.2819	NA	mRNA	BgChr_14	27196608	27210852	+	3.98136	3.30239	5.19876	14.7324	16.2341	11.4633
BgiM31126-RA	1.27186	NA	mRNA	BgChr_14	27238462	27251243	+	0.922419	1.34423	1.55372	4.76669	2.1035	2.31119
BgiM31185-RA	1.22563	NA	mRNA	BgChr_14	28201839	28215418	-	9.7486	15.9513	23.5363	70.3708	44.6898	44.6927	BGLB030747
BgiM31205-RA	1.12331	NA	mRNA	BgChr_14	28632607	28635636	-	1.45041	3.29688	3.38828	11.3095	9.35707	3.91439
BgiM31209-RA	1.72404	NA	mRNA	BgChr_14	28693098	28701320	-	0.715719	0	0	1.79359	4.29164	3.40472	BGLB026947
BgiM31210-RA	1.37422	NA	mRNA	BgChr_14	28725373	28725669	-	13.0373	6.01459	3.62595	28.1414	31.6962	15.0038
BgiM31211-RA	1.91107	NA	mRNA	BgChr_14	28727506	28734854	-	3.95035	3.32012	3.23076	25.4561	18.5017	11.9928
BgiM31218-RA	1.29938	NA	mRNA	BgChr_14	28899465	28899646	-	11.7123	11.4062	9.7349	49.0265	44.8365	21.3369
BgiM31222-RA	1.15232	NA	mRNA	BgChr_14	29072340	29072600	-	16.9156	8.96199	20.6077	57.5091	57.2448	21.9273
BgiM31224-RA	1.34618	NA	mRNA	BgChr_14	29083221	29083405	-	14.0945	25.7577	22.7281	93.9872	68.9097	50.4782
BgiM31250-RA	1.04842	NA	mRNA	BgChr_14	29683724	29689845	-	1.77914	4.26297	4.11863	8.41772	14.0846	9.16192
BgiM31261-RA	1.34313	NA	mRNA	BgChr_14	29937010	29952031	-	4.72396	4.23662	7.80208	25.381	22.5793	14.77	BGLB037093
BgiM31266-RA	1.20011	NA	mRNA	BgChr_14	30195683	30223979	-	6.35547	9.61543	9.86645	36.4174	29.7548	14.4507
BgiM31268-RA	1.58646	NA	mRNA	BgChr_14	30261717	30263139	-	10.5843	10.3255	8.98365	67.5749	36.973	26.334
BgiM31275-RA	1.22964	NA	mRNA	BgChr_14	30366586	30367224	-	63.1437	31.8412	97.368	232.11	191.82	154.961	BGLB025880
BgiM31346-RA	1.36269	NA	mRNA	BgChr_14	31860284	31881627	-	2.71088	0.973509	2.63877	8.66462	5.0024	5.22961	BGLB032801
BgiM31373-RA	1.12651	NA	mRNA	BgChr_14	32398696	32398854	-	26.7228	26.1824	20.456	99.5921	69.6693	48.0732
BgiM31399-RA	1.75525	NA	mRNA	BgChr_14	32979213	32993820	+	0.728206	0.679139	2.45624	11.1497	6.90218	4.17284	BGLB023551
BgiM31501-RA	1.66029	NA	mRNA	BgChr_14	35213296	35233573	+	1.57078	1.68516	0.34603	6.07388	6.93445	3.51231
BgiM31585-RA	3.1876	NA	mRNA	BgChr_15	1441493	1453761	-	1.38384	0	1.65902	19.5708	30.5975	0
BgiM31626-RA	1.48399	NA	mRNA	BgChr_15	2167616	2167774	+	5.88484	5.08762	9.33779	16.6846	22.7173	25.5677
BgiM31658-RA	1.39654	NA	mRNA	BgChr_15	2960875	2973212	-	0.96969	1.36802	2.00263	7.47653	5.9861	2.46388	BGLB018443
BgiM31918-RA	1.55766	NA	mRNA	BgChr_15	10240873	10242701	-	0	0.31885	0.450827	2.96929	1.82344	0.985976
BgiM32044-RA	1.76636	NA	mRNA	BgChr_15	13703861	13704433	+	0.835989	1.50165	1.05372	5.73803	6.40111	2.91668	BGLB016386
BgiM32050-RA	2.17975	NA	mRNA	BgChr_15	13839285	13850757	+	2.46559	0	0	9.33571	10.199	4.5594	BGLB016386
BgiM32097-RA	1.22107	NA	mRNA	BgChr_15	15066026	15079105	+	10.7985	3.91215	10.3147	21.7219	28.3083	23.2671	BGLB000147
BgiM32120-RA	1.55311	NA	mRNA	BgChr_15	15755647	15766926	-	0.568872	0	0.281964	1.58558	0.918394	1.34941	BGLB006481
BgiM32138-RA	1.8784	NA	mRNA	BgChr_15	16101855	16107617	+	1.58417	0	0	4.46268	2.89453	1.79528
BgiM32409-RA	1.55428	NA	mRNA	BgChr_15	22561896	22571103	+	0.649185	0.415901	0.438448	1.46389	2.41527	2.66133	BGLB020484
BgiM32476-RA	1.20727	NA	mRNA	BgChr_15	23792448	23794868	-	43.1575	19.12	47.2672	147.719	112.2	82.9468	BGLB023214
BgiM32530-RA	1.47238	NA	mRNA	BgChr_15	24776812	24780873	-	4.44904	3.22016	1.77657	14.3422	16.0771	7.9888	BGLB012359
BgiM32631-RA	4.29868	NA	mRNA	BgChr_15	26879661	26880884	-	3.90959	0.39941	3.70327	128.515	122.331	0	BGLB032271
BgiM32660-RA	1.61838	NA	mRNA	BgChr_15	27898856	27899318	-	1.6799	8.52789	7.60913	26.8946	27.6473	12.1002
BgiM32832-RA	7.35487	NA	mRNA	BgChr_15	31222454	31224064	+	0	0	0	0	0	0
BgiM32841-RA	2.167	NA	mRNA	BgChr_15	31378243	31378456	-	5.81989	3.23354	1.42458	24.8272	31.6582	10.5493
BgiM32915-RA	3.31315	NA	mRNA	BgChr_15	32855008	32855157	-	0	0.928206	0	17.7247	19.8342	0
BgiM33167-RA	1.759	NA	mRNA	BgChr_16	5057879	5060702	-	0	0.609705	1.54617	4.82007	3.95442	1.6049	BGLB036864
BgiM33170-RA	1.19941	NA	mRNA	BgChr_16	5080085	5084181	-	3.1087	3.55265	8.1783	15.2237	16.753	13.7214	BGLB030932
BgiM33206-RA	2.49392	NA	mRNA	BgChr_16	5900951	5923431	-	0	0	0	0.879341	3.05415	1.1453	BGLB022034
BgiM33257-RA	1.91125	NA	mRNA	BgChr_16	7140593	7143196	+	0.16623	0	0.38315	0.684417	1.22081	0.928411
BgiM33432-RA	3.88024	NA	mRNA	BgChr_16	11572986	11573597	+	3.37385	0	13.0932	134.017	200.233	1.0904
BgiM33479-RA	1.6526	NA	mRNA	BgChr_16	12925869	12936267	-	3.21941	1.93989	1.64066	8.97065	13.9831	5.83928	BGLB025299
BgiM33685-RA	1.28766	NA	mRNA	BgChr_16	18984743	18984898	-	27.3186	22.3394	24.4406	112.355	75.5424	74.7438
BgiM33686-RA	1.55115	NA	mRNA	BgChr_16	18994756	18994939	-	31.7265	18.0546	31.2434	127.938	94.8888	82.9731
BgiM33791-RA	3.6968	NA	mRNA	BgChr_16	22265689	22269394	-	2.35026	1.1055	0	45.0242	11.9678	10.304	BGLB016422
BgiM33807-RA	3.08563	NA	mRNA	BgChr_16	22703437	22712094	-	10.0155	5.81049	5.01187	95.8614	148.882	22.0419	BGLB028867
BgiM33869-RA	1.22958	NA	mRNA	BgChr_16	24619314	24632028	-	7.42573	2.17904	3.91752	21.8688	10.7834	12.553	BGLB035708
BgiM33948-RA	1.1847	NA	mRNA	BgChr_16	26172434	26173189	+	3.55042	5.46426	12.7942	32.4964	27.2916	14.9182	BGLB027324
BgiM34052-RA	1.64481	NA	mRNA	BgChr_16	28311423	28322365	-	0	2.03248	2.73984	8.17211	6.05992	6.95754
BgiM34081-RA	1.39342	NA	mRNA	BgChr_16	28990082	28990385	+	5.07297	0	3.37152	12.6318	15.2691	7.94983
BgiM34236-RA	1.12539	NA	mRNA	BgChr_17	667243	669725	+	100.595	90.6709	83.0421	347.174	299.659	148.667	BGLB028915
BgiM34237-RA	1.01756	NA	mRNA	BgChr_17	706316	708147	+	113.368	82.3268	97.3013	344.627	273.915	183.027	BGLB035664
BgiM34323-RA	1.26758	NA	mRNA	BgChr_17	3035730	3069267	-	14.6919	12.7115	19.2373	66.3119	55.7523	30.0047	BGLB039666
BgiM34378-RA	1.10583	NA	mRNA	BgChr_17	4261423	4265551	-	7.99168	11.743	13.5092	35.9956	31.1426	21.2361	BGLB033672
BgiM34413-RA	2.40082	NA	mRNA	BgChr_17	5007503	5007766	+	7.85668	2.44181	6.03631	38.9365	32.1671	17.109
BgiM34442-RA	1.90491	NA	mRNA	BgChr_17	5536490	5542353	-	2.14579	2.33106	2.59782	12.0926	15.6907	7.92235	BGLB027243
BgiM34466-RA	4.89499	NA	mRNA	BgChr_17	6021231	6022478	-	0	0.243207	0	7.28687	5.85472	8.30082	BGLB038165
BgiM34895-RA	1.38286	NA	mRNA	BgChr_17	16016851	16024380	-	19.6872	11.6308	18.6076	85.3999	65.6168	32.5312	BGLB020673
BgiM35011-RA	1.37689	NA	mRNA	BgChr_17	18660176	18664824	+	14.3236	9.9436	15.8077	60.5775	45.5646	33.9568
BgiM35116-RA	1.93517	NA	mRNA	BgChr_17	21162068	21163515	+	1.31757	3.797	2.3516	17.4345	15.5548	4.12374
BgiM35201-RA	1.08352	NA	mRNA	BgChr_17	22868659	22868817	-	48.7909	37.5179	53.188	134.027	105.074	102.663
BgiM35207-RA	1.2483	NA	mRNA	BgChr_17	23010267	23013307	-	56.4208	43.1271	85.6492	227.077	206.109	179.329	BGLB038896
BgiM35255-RA	1.49453	NA	mRNA	BgChr_17	23912995	23917160	-	0.751406	0.231357	0.22237	1.69033	1.15875	1.69089	BGLB028174
BgiM35293-RA	1.52824	NA	mRNA	BgChr_17	24551877	24553460	+	0.695549	0	0.621129	1.06971	1.91026	1.63474	BGLB038832
BgiM35533-RA	1.20482	NA	mRNA	BgChr_18	667125	687509	-	5.08926	1.80315	4.78726	13.0557	16.0654	7.44195	BGLB004571
BgiM35550-RA	1.06361	NA	mRNA	BgChr_18	999148	999318	-	21.5793	6.53001	3.64665	29.3417	45.7038	31.0838
BgiM35976-RA	1.15485	NA	mRNA	BgChr_18	11725635	11758168	+	15.5201	13.9714	14.7513	46.4779	58.5828	30.6802	BGLB016910
BgiM36002-RA	1.92838	NA	mRNA	BgChr_18	12496006	12496689	-	0	5.03075	14.5884	43.1792	34.0058	24.7368
BgiM36114-RA	1.59894	NA	mRNA	BgChr_18	15974688	15978781	+	4.41425	0.602434	0	8.61215	6.90301	4.04413	BGLB039948
BgiM36146-RA	1.27504	NA	mRNA	BgChr_18	16774439	16775601	-	10.2631	11.1493	6.42451	43.7956	34.2826	17.0235	BGLB036494
BgiM36219-RA	2.56289	NA	mRNA	BgChr_18	18086021	18094492	-	0	0	0.997057	4.7649	5.17824	2.52401	BGLB011541
BgiM36471-RA	1.35159	NA	mRNA	BgChr_18	22868022	22868537	-	7.30493	7.30951	15.3558	47.563	33.4245	35.3728
BgiM36477-RA	1.25406	NA	mRNA	BgChr_18	22972598	22973131	-	1.28277	2.38309	8.96015	14.4625	13.0561	13.7397	BGLB019086
BgiM36508-RA	1.01407	NA	mRNA	BgChr_18	23824123	23842133	+	1.31764	1.21299	2.57942	4.90137	5.62307	3.92049	BGLB030352
BgiM23581-RA	1.1657	Na(+)/H(+) exchange regulatory cofactor NHE-RF1	mRNA	BgChr_10	11215613	11223356	-	27.8873	33.8105	24.1596	108.293	98.36	51.0855	BGLB010762
BgiM23539-RA	1.26689	NACHT domain- and WD repeat-containing protein 1-like isoform x3	mRNA	BgChr_10	9933419	9993478	-	1.48568	1.57821	3.34023	9.30294	7.34685	5.24802	BGLB007923
BgiM21523-RA	1.32438	NADP dehydrogenase [ubiquinone] iron-sulfur protein 2 mitochondrial	mRNA	BgChr_9	7290400	7318075	+	0.590396	0.871787	0.983243	3.94062	2.8178	2.03264	BGLB016587
BgiM35849-RA	1.47098	NADPH oxidase 5	mRNA	BgChr_18	8915423	8940187	+	0.254091	0.468495	1.67569	2.6608	3.86444	3.34112	BGLB018663
BgiM16686-RA	1.76278	NADPH oxidasea	mRNA	BgChr_6	49995635	50013150	+	0.675077	0.949355	0.876207	5.5708	4.81588	2.4091	BGLB024463
BgiM04281-RA	4.14245	neprilysin	mRNA	BgChr_2	9003413	9031044	+	0	0	0	5.38804	3.05084	0	BGLB032002
BgiM05141-RA	1.16617	netrin-1-like isoform X2	mRNA	BgChr_2	29702408	29722429	+	1.56689	2.34003	5.39305	12.5173	12.3788	7.50388	BGLB016427
BgiM30499-RA	1.49037	neural cell adhesion molecule 1	mRNA	BgChr_14	12017019	12038685	+	5.96931	5.82566	4.56432	19.816	26.3932	11.7294
BgiM31013-RA	1.37289	neural cell adhesion molecule 1	mRNA	BgChr_14	25132825	25150064	+	0.565999	1.33043	2.88197	7.79401	6.92065	3.20875
BgiM34362-RA	1.63119	neural cell adhesion moleculeL1	mRNA	BgChr_17	3960259	3983289	+	16.4829	6.32324	1.61611	36.0982	29.1011	35.0857	BGLB037616
BgiM20636-RA	1.14285	neural proliferation differentiation and control protein 1-like isoform X1	mRNA	BgChr_8	35860815	35876027	+	42.6523	28.2453	47.7218	119.354	136.56	93.6721	BGLB030569
BgiM03810-RA	1.02217	neural-cadherin	mRNA	BgChr_1	88743228	88773100	-	39.3718	31.663	43.6666	122.837	109.777	80.5024	BGLB017638
BgiM18510-RA	1.27454	neural-cadherin 2	mRNA	BgChr_7	37846918	37884284	+	2.59123	3.60202	2.69172	11.4585	12.681	5.25049	BGLB016071
BgiM00337-RA	1.71908	neural/ectodermal development factor IMP-L2	mRNA	BgChr_1	8604906	8620157	+	26.0801	5.69008	11.1257	54.4011	92.4904	41.3279	BGLB038407
BgiM33678-RA	1.33119	neurexin-1b	mRNA	BgChr_16	18740107	18810820	-	8.65832	5.19458	9.81623	30.2587	34.1069	17.5287	BGLB030594
BgiM20667-RA	1.23368	neurogenic locus Notch protein	mRNA	BgChr_8	36563098	36601443	+	4.26499	3.72943	5.17316	17.1472	17.9994	8.94669	BGLB011510
BgiM27374-RA	2.37407	neurogenic locus notch protein 1-like isoform X1	mRNA	BgChr_12	17340096	17370904	-	46.3596	6.28739	1.88026	105.099	111.87	137.057	BGLB012306
BgiM19322-RA	1.31003	neurogenic locus notch protein 2-like isoform X3	mRNA	BgChr_8	6681484	6716203	+	13.9346	13.08	22.1016	73.6196	65.9367	33.6674	BGLB005855
BgiM10583-RA	1.16285	neuroglian-like isoform X3	mRNA	BgChr_4	21455189	21482978	-	50.9634	34.0669	79.7778	192.745	177.339	130.597	BGLB024318
BgiM32554-RA	1.26251	neuroligin-4 X-linked	mRNA	BgChr_15	25347114	25359499	+	4.87067	5.89303	9.01951	21.1389	26.8236	16.9175
BgiM34336-RA	1.19844	neuroligin-4 X-linked	mRNA	BgChr_17	3320020	3335394	-	14.9508	12.8662	22.8264	59.7726	50.6599	42.2286	BGLB007653
BgiM15003-RA	2.12646	neuron navigator 3	mRNA	BgChr_6	11717691	11731381	-	0.593629	0.349602	0.21771	1.69465	3.38421	1.78803	BGLB017871
BgiM15007-RA	1.24836	neuron navigator 3	mRNA	BgChr_6	11754727	11767237	-	0.465548	0.710077	1.07518	2.04121	3.41958	2.09697	BGLB017871
BgiM01067-RA	1.11799	neuronal acetylcholine receptor subunit beta-3	mRNA	BgChr_1	25132121	25136995	+	1.41301	0.56508	1.09196	2.44383	4.11304	2.79144	BGLB010562
BgiM07769-RA	1.37596	neuronal PAS domain-containing protein 4	mRNA	BgChr_3	18017638	18045697	-	8.48191	11.6653	16.4109	45.6472	44.0187	39.3674	BGLB022419
BgiM00302-RA	2.28995	neuropeptide F receptor	mRNA	BgChr_1	7783000	7789189	-	0.362353	0	0	0.4695	2.11894	2.74207	BGLB003586
BgiM19308-RA	1.7476	neutrophil cytosol factor 2	mRNA	BgChr_8	6291432	6297924	+	0	0.37513	0.360707	1.01214	3.43707	1.98007	BGLB033300
BgiM10705-RA	1.09302	nidogen and egf-like domain-containing protein 1	mRNA	BgChr_4	24015809	24030267	+	18.7651	7.80192	11.2944	35.7678	37.4505	28.1704	BGLB038886
BgiM19742-RA	1.18774	nmrA-like family domain-containing protein 1	mRNA	BgChr_8	17435485	17436281	+	8.97405	7.56188	19.3923	46.4936	28.2888	30.1631	BGLB035046
BgiM19465-RA	1.25201	nose resistant to fluoxetine protein 6	mRNA	BgChr_8	9422031	9435943	-	1.93869	1.20517	1.60001	6.27579	5.86743	3.77782	BGLB031601
BgiM27136-RA	3.73649	nose resistant to fluoxetine protein 6	mRNA	BgChr_12	11342829	11364687	-	0.686486	0.282921	0	7.51319	13.4508	0	BGLB024884
BgiM31703-RA	4.99521	nose resistant to fluoxetine protein 6	mRNA	BgChr_15	4024788	4058494	-	0	0	0	2.88597	3.34474	0
BgiM12763-RA	1.60352	nuclear factor 1 X-type-like isoform X1	mRNA	BgChr_5	15304425	15324967	+	0.85249	1.38189	1.40581	7.48994	5.12255	3.45374	BGLB040094
BgiM00676-RA	1.22725	nuclear hormone receptor HR96	mRNA	BgChr_1	15961942	15970094	-	7.27614	5.20081	10.4156	24.0012	28.2793	18.0809	BGLB014446
BgiM10182-RA	1.5519	nuclear receptor subfamily 1 group D member 1	mRNA	BgChr_4	12790501	12807998	+	2.45449	2.68479	5.29803	18.6447	16.8158	5.7902	BGLB006818
BgiM09455-RA	1.39388	nuclear receptor subfamily 1 group D member 2	mRNA	BgChr_3	53652021	53671620	+	1.22449	0.858869	2.24753	7.10492	7.02612	2.55721	BGLB000955
BgiM33763-RA	2.01548	nuclear receptor subfamily 1 group D member 2-like isoform X1	mRNA	BgChr_16	21259332	21273514	-	0.607997	0.446721	0.83287	2.10717	5.45925	2.86152	BGLB000113
BgiM33314-RA	2.38459	nuclear receptor subfamily 4 group A member 1-like isoform X1	mRNA	BgChr_16	8756114	8767184	+	0.457822	0.271382	0	1.97888	3.34045	0.619877	BGLB017721
BgiM20111-RA	2.20342	nucleomorphin	mRNA	BgChr_8	25155486	25162559	+	0.12357	0.047856	0	0.574749	0.513419	0
BgiM15708-RA	3.62931	organic cation transporter protein	mRNA	BgChr_6	29251323	29254005	+	0	0	0	8.18167	3.66608	0	BGLB011861
BgiM15709-RA	4.50926	organic cation transporter protein	mRNA	BgChr_6	29258670	29263871	+	0	0	0	8.92813	8.83115	0	BGLB011861
BgiM16494-RA	1.6621	organic cation transporter protein	mRNA	BgChr_6	46543631	46553191	+	0	1.47924	1.13562	6.50962	4.99927	3.76558	BGLB009003
BgiM34563-RA	1.61989	otopetrin-1	mRNA	BgChr_17	8667426	8671434	+	12.5399	4.37343	13.757	36.3391	31.7138	53.4024	BGLB033346
BgiM34542-RA	1.63079	otopetrin-3	mRNA	BgChr_17	8231757	8247161	+	1.36593	0.327307	0.890009	6.36252	4.63822	2.01752	BGLB040020
BgiM33378-RA	1.33669	oxysterol-binding protein-related protein 6	mRNA	BgChr_16	10109138	10130223	-	2.54322	2.13394	2.74921	9.73852	11.5747	5.99121	BGLB012084
BgiM17660-RA	1.0454	p22phox	mRNA	BgChr_7	17744333	17753767	+	5.74249	2.23385	6.18926	16.9771	12.5085	8.28834	BGLB000212
BgiM09106-RA	1.25047	papilin	mRNA	BgChr_3	45591326	45628354	-	10.7824	5.91279	7.60296	29.1068	35.9333	15.7724	BGLB016747
BgiM00101-RA	1.51257	Parathyroid hormone/parathyroid hormone- peptide receptor	mRNA	BgChr_1	2658175	2669633	-	0.874127	0.916913	0.545878	5.16939	4.1853	1.72846	BGLB029269
BgiM12710-RA	2.74506	patched domain-containing protein 3	mRNA	BgChr_5	14238840	14239086	+	0.28444	0	4.03135	4.61482	20.4585	24.8958
BgiM06027-RA	1.2184	PDZ and LIM domain protein 3	mRNA	BgChr_2	50182564	50184692	+	7.1839	4.9463	6.30582	19.0951	21.5696	18.008
BgiM09028-RA	1.0647	pecanex-like protein 4 isoform X2	mRNA	BgChr_3	44052123	44078348	-	2.48715	2.84934	2.74849	8.90277	9.94847	4.10679	BGLB003936
BgiM05476-RA	4.13779	peptidase inhibitor 16	mRNA	BgChr_2	37252671	37252907	-	1.32388	0.384794	1.26127	36.7229	23.3915	0
BgiM02634-RA	1.67142	peptidyl-alpha-hydroxyglycine alpha-amidating lyase 2	mRNA	BgChr_1	63270154	63281446	+	4.93565	4.84979	14.6944	49.4563	32.6278	28.1363	BGLB032742
BgiM31644-RA	1.27591	peripheral plasma membrane protein CASK-like isoform X2	mRNA	BgChr_15	2587310	2598322	+	1.48766	1.74654	0	3.66585	6.2268	3.4925	BGLB017074
BgiM17125-RA	1.07412	PH domain leucine-rich repeat-containing protein phosphatase 2	mRNA	BgChr_7	5745324	5769221	+	2.87547	2.39504	5.68034	10.5908	12.241	7.6083	BGLB029092
BgiM22902-RA	2.75721	phosphatidylinositol 3 4 5-trisphosphate 3-phosphatase TPTE2	mRNA	BgChr_9	41529556	41530602	+	0.599349	0.158247	0	3.95088	2.3613	0.392622	BGLB035757
BgiM29482-RA	2.09353	phosphodiesterase	mRNA	BgChr_13	25390570	25398350	+	1.63351	0.952633	0	12.9333	7.12665	3.91811
BgiM27074-RA	1.63494	phospholipase A2 crotoxin acid subunit CA	mRNA	BgChr_12	9722294	9722491	+	5.96761	2.61585	3.11939	18.15	16.7532	10.687
BgiM15077-RA	1.77441	phospholipase D1	mRNA	BgChr_6	13140054	13159124	+	0.576966	0.635886	0.84736	3.99265	3.92299	1.69525	BGLB010267
BgiM32286-RA	1.21629	phospholipid scramblase 2	mRNA	BgChr_15	19936447	19941872	-	4.18539	4.18747	3.90486	12.0149	16.7944	10.8534	BGLB001687
BgiM24406-RA	1.00652	phosphonopyruvate decarboxylase-like isoform X1	mRNA	BgChr_10	31020472	31032625	+	3.96936	4.66609	4.04906	14.2889	11.9556	8.59701	BGLB027268
BgiM35126-RA	1.07525	placenta-specific protein 8 protein	mRNA	BgChr_17	21456390	21484757	-	58.3111	40.0543	71.74	212.656	172.729	108.047
BgiM17160-RA	1.40242	Plasma kallikrein	mRNA	BgChr_7	6609371	6609643	+	29.4139	5.93134	4.95991	38.8321	45.8371	34.2007
BgiM18483-RA	1.99895	plasma kallikrein	mRNA	BgChr_7	37231884	37249953	-	105.407	15.7011	7.34308	182.857	192.401	285.574	BGLB028156
BgiM01116-RA	1.09647	plasma kallikrein-like isoform X2	mRNA	BgChr_1	26161303	26166917	-	6.27353	4.17084	7.99633	12.9468	18.6119	17.5065	BGLB037367
BgiM14133-RA	1.47111	platelet endothelial aggregation receptor 1	mRNA	BgChr_5	44655911	44697515	+	0.814939	0.570251	3.29935	8.78345	5.29519	5.11128	BGLB023556
BgiM14170-RA	1.62251	platelet endothelial aggregation receptor 1	mRNA	BgChr_5	45539604	45540485	+	0	0	0.862089	6.82647	5.92327	7.18502
BgiM28765-RA	1.98994	pleckstrin domain-containing family G member	mRNA	BgChr_13	8475575	8495954	-	0.56046	0.404261	0.527519	3.37299	2.67203	1.17947	BGLB034164
BgiM23394-RA	1.55152	pleckstrin-like protein domain-containing family a member 7	mRNA	BgChr_10	5615078	5674652	+	3.33268	4.05818	5.68371	21.6694	19.8791	11.9258	BGLB027549
BgiM28764-RA	1.91695	pleckstriny domain-containing family G member 5-like isoform X1	mRNA	BgChr_13	8418834	8464016	-	0	0	1.34776	2.7754	6.77747	0	BGLB026851
BgiM22429-RA	1.01557	poly [ADP-ribose] polymerase	mRNA	BgChr_9	29744476	29749425	+	3.22832	6.34893	5.6197	19.3626	13.3797	9.54273
BgiM32139-RA	1.4782	polycystic kidney disease protein 1-like 3	mRNA	BgChr_15	16116187	16136847	+	2.88067	2.1541	5.0041	14.6996	15.3949	8.83768	BGLB033576
BgiM14705-RA	1.23354	polyketide synthase	mRNA	BgChr_6	3974677	3980457	+	25.3693	15.4892	19.1512	75.116	68.8342	48.8299	BGLB036784
BgiM22213-RA	2.74987	polyketide synthase 16	mRNA	BgChr_9	23855086	23859128	-	1.44382	0	0	3.79277	4.39977	0.26612	BGLB003019
BgiM31245-RA	1.78564	polymorphic transmembrane cluster 2 transmembrane protein 1	mRNA	BgChr_14	29624653	29624946	+	6.12083	1.72381	2.41055	24.3425	16.9119	9.45513
BgiM30763-RA	1.19554	polymorphic transmembrane cluster 2 transmembrane protein 2	mRNA	BgChr_14	19026920	19027412	-	9.22389	14.8211	17.136	53.341	58.9974	27.68
BgiM13443-RA	3.59058	polypyrimidine tract-binding protein 1-like isoform X6	mRNA	BgChr_5	29099823	29154568	-	0	0	0	7.55732	7.37337	2.35989
BgiM23432-RA	2.84985	potassium channel	mRNA	BgChr_10	6882117	6883661	-	0	0	0.269073	0.745351	1.54671	0.657536	BGLB012288
BgiM34225-RA	1.36642	potassium channel sub T member 1	mRNA	BgChr_17	543351	547518	-	10.5149	5.63314	11.326	40.8507	34.015	14.3313
BgiM34229-RA	2.13821	potassium channel sub T member 1	mRNA	BgChr_17	563772	578302	-	6.31973	4.01978	3.07534	39.0222	36.4295	13.8828	BGLB026869
BgiM34220-RA	1.624	potassium channel sub T member 2	mRNA	BgChr_17	489712	491987	-	7.82289	10.8659	11.1027	48.4487	47.8718	27.8996	BGLB033566
BgiM34224-RA	1.76706	potassium channel sub T member 2	mRNA	BgChr_17	522613	522985	-	2.97841	7.08088	5.65603	40.4779	41.5467	22.3622
BgiM09471-RA	2.12151	potassium channel subfamily K member 1	mRNA	BgChr_3	53878700	53878934	+	1.96365	0	3.94237	9.08452	13.4433	6.96834
BgiM07096-RA	1.73832	potassium channel subfamily K member 4	mRNA	BgChr_3	4634566	4668243	-	1.66308	0.464102	2.32917	6.89061	9.65563	4.40989	BGLB018354
BgiM34504-RA	1.04297	potassium channel subfamily T member 2	mRNA	BgChr_17	7023951	7063299	-	3.36283	5.24511	3.79959	13.0207	12.6119	9.27641	BGLB004567
BgiM10211-RA	2.33657	potassium voltage-gated channel protein Shal	mRNA	BgChr_4	13458065	13469565	-	0	0.640972	0	0.911548	2.24886	1.16425	BGLB000742
BgiM33725-RA	2.40562	Potassium voltage-gated channel sub H member 8	mRNA	BgChr_16	20165270	20209428	-	0.124091	0.047787	0	0.404282	0.938636	0.419222	BGLB040392
BgiM34811-RA	2.51855	Potassium voltage-gated channel sub KQT member 5	mRNA	BgChr_17	13748668	13759512	-	1.05649	0.473176	0	3.13441	4.68309	3.86222	BGLB011425
BgiM02964-RA	2.07185	potassium/sodium hyperpolarization-activated cyclic nucleotide-gated channel 4	mRNA	BgChr_1	70445091	70478640	-	0.458389	0	0	1.00826	1.48215	1.06873	BGLB016481
BgiM15390-RA	1.302	PR domain zinc finger protein 1-like isoform X1	mRNA	BgChr_6	21991757	22048480	-	2.83169	3.33625	6.17727	16.9641	14.6412	10.5572	BGLB000576
BgiM35180-RA	1.19621	pre-mRNA-splicing factor 38B	mRNA	BgChr_17	22549510	22550853	+	4.85912	5.70909	5.45277	17.9312	22.9613	10.9871	BGLB007573
BgiM06356-RA	1.32298	pro-neuregulin-2 membrane-bound isoform-like isoform X2	mRNA	BgChr_2	55942123	55945045	-	4.31671	4.56472	7.51568	24.3845	19.6997	8.6273	BGLB004891
BgiM06357-RA	2.15331	pro-neuregulin-2 membrane-bound isoform-like isoform X2	mRNA	BgChr_2	55945754	55960123	-	0.955031	0.656525	0.835784	5.84797	4.37814	1.73314	BGLB004891
BgiM06831-RA	1.49866	probetacellulin-like isoform X2	mRNA	BgChr_2	65609430	65619441	+	0	1.74967	1.37583	6.07243	8.05253	3.60252	BGLB038957
BgiM14099-RA	1.14116	profilin	mRNA	BgChr_5	43597836	43603356	-	8.47765	3.91983	2.97179	14.2499	16.0034	15.0454
BgiM19905-RA	3.42537	prolyl 4-hydroxylase alpha polypeptide	mRNA	BgChr_8	20746500	20746661	-	0	1.15166	0	10.3014	21.0218	0
BgiM19904-RA	2.86886	prolyl 4-hydroxylase subunit alpha-1	mRNA	BgChr_8	20728725	20737358	-	0.693322	1.61215	0	11.973	35.0231	0
BgiM05157-RA	1.4416	prominin-1-A-like isoform X2	mRNA	BgChr_2	30087736	30140803	+	8.4641	14.6516	7.73193	48.2723	43.1597	23.1948	BGLB025019
BgiM11479-RA	1.63886	prostaglandin reductase 1	mRNA	BgChr_4	43485613	43511299	+	2.07036	1.84629	2.85392	9.156	13.7252	7.89087	BGLB036378
BgiM18159-RA	1.7666	protein APCDD1	mRNA	BgChr_7	28775579	28780134	-	0.871481	0	1.67506	3.08906	7.15381	4.83615	BGLB038203
BgiM35743-RA	1.14411	protein couch potato-like isoform X1	mRNA	BgChr_18	5780346	5824543	+	1.61871	1.41147	1.92513	5.61019	5.56123	2.14069	BGLB031052
BgiM20327-RA	1.56637	protein crumbs	mRNA	BgChr_8	29576661	29619879	+	1.75963	0.955135	1.34228	8.1375	7.37263	3.3064
BgiM23013-RA	1.41062	protein diaphanous 2-like isoform X3	mRNA	BgChr_9	43950107	43954369	-	4.33139	6.14936	8.79448	35.0304	31.9162	14.5466	BGLB006438
BgiM32466-RA	1.21075	protein FAM122A	mRNA	BgChr_15	23631002	23640719	+	1.91416	1.74907	0.626951	3.91745	5.55623	3.72475	BGLB028451
BgiM23881-RA	1.16924	protein FAM124A	mRNA	BgChr_10	18417753	18419252	+	2.19818	1.66056	3.94602	9.11694	9.22635	4.87337	BGLB039908
BgiM12121-RA	1.07447	protein FAM135A	mRNA	BgChr_5	2201381	2228310	+	3.17825	3.63221	1.83869	9.12546	8.85914	5.40864	BGLB036693
BgiM34334-RA	1.37266	protein FAM167B	mRNA	BgChr_17	3293285	3296730	+	2.28369	3.96174	4.27889	17.998	13.1712	7.92427	BGLB037382
BgiM35819-RA	1.25896	protein FAM214A	mRNA	BgChr_18	7921246	7950576	-	1.92798	2.29704	2.0738	7.32414	7.57049	3.65713	BGLB011694
BgiM34098-RA	1.1027	protein Hook 3-like isoform X2	mRNA	BgChr_16	29281992	29286008	+	3.39	6.169	3.7325	18.3968	11.1251	10.2063
BgiM22640-RA	1.04692	protein inturned	mRNA	BgChr_9	35142558	35158956	-	1.28913	2.86627	1.5637	6.85722	4.78644	3.68777	BGLB033338
BgiM22907-RA	1.43613	protein inturned	mRNA	BgChr_9	41656332	41670655	+	2.76653	1.28995	2.13727	7.86615	9.40051	5.59938	BGLB005384
BgiM08309-RA	1.34195	protein jagged-1	mRNA	BgChr_3	28194768	28230020	+	0.706522	1.28552	4.02054	6.8962	9.81713	4.67252	BGLB008389
BgiM11390-RA	1.36677	protein kinase C delta type	mRNA	BgChr_4	41246466	41298531	+	0.743943	1.0912	1.39513	4.74434	3.32756	2.97501	BGLB000785
BgiM28739-RA	1.61684	protein kinase C iota type	mRNA	BgChr_13	7740192	7767842	-	2.76768	4.79633	4.13963	16.981	20.9163	7.70711	BGLB002204
BgiM20823-RA	1.73022	protein mesh	mRNA	BgChr_8	39954554	39964808	+	1.51657	1.45075	2.11403	9.3891	10.3296	4.08981	BGLB023355
BgiM11252-RA	1.19449	protein MON2	mRNA	BgChr_4	37320873	37335383	+	1.01643	0.901042	1.06594	2.6043	4.64153	1.98243	BGLB023015
BgiM17726-RA	1.05976	protein naked cuticle 1	mRNA	BgChr_7	19269194	19275547	+	2.9208	1.1031	1.49527	5.39403	6.18453	3.52577	BGLB022613
BgiM13066-RA	1.44682	protein neuralized	mRNA	BgChr_5	21877658	21878159	-	0.384872	3.15072	1.51428	8.20229	5.8544	5.3898	BGLB002703
BgiM08600-RA	1.06053	protein pellino	mRNA	BgChr_3	34497366	34504546	-	2.62828	2.94484	2.79031	10.2252	11.3322	5.22936	BGLB003213
BgiM16296-RA	1.25546	protein quaking-like isoform X2	mRNA	BgChr_6	42120312	42169838	-	13.7173	9.66499	25.6573	66.2836	58.4239	38.1256	BGLB019856
BgiM00138-RA	1.27317	protein slit	mRNA	BgChr_1	3658357	3677537	-	3.17346	2.13735	0.572784	5.80157	7.8959	4.02382	BGLB040299
BgiM06488-RA	1.03192	protein starmaker-like isoform X1	mRNA	BgChr_2	58550884	58595741	+	49.5733	19.8738	60.3095	100.172	105.272	127.715	BGLB002097
BgiM05826-RA	2.11672	protein Tob1-like X1	mRNA	BgChr_2	45759002	45763090	+	2.72444	2.64539	0	6.13645	18.9297	10.3295
BgiM24680-RA	1.26472	protein unc-93 A-like isoform X1	mRNA	BgChr_10	37234115	37262497	+	5.05412	3.62177	7.91609	24.2545	13.174	14.7005	BGLB005191
BgiM33758-RA	2.16578	protein Wnt-10a-like isoform X3	mRNA	BgChr_16	21101227	21113013	+	0.517379	0	1.08934	3.92921	3.33146	1.83846	BGLB003634
BgiM03275-RA	1.8573	protein Wnt-4	mRNA	BgChr_1	77744764	77757803	-	0.79837	1.35119	0.98779	7.29085	4.49949	2.91654	BGLB008478
BgiM12818-RA	1.34305	protein wntless	mRNA	BgChr_5	16638604	16655496	+	9.57074	5.53627	10.9017	35.1248	35.3585	21.0494	BGLB002455
BgiM21276-RA	1.16144	protein wwc2	mRNA	BgChr_9	1342977	1358165	-	6.90522	5.5546	7.03987	22.9546	23.1314	10.8529	BGLB035107
BgiM18242-RA	1.08252	protein-glutamine gamma-glutamyltransferase 4	mRNA	BgChr_7	29712980	29745808	+	19.0058	5.86705	8.02695	25.4263	39.6928	28.7418	BGLB040024
BgiM22386-RA	1.86245	protocadherin beta-14	mRNA	BgChr_9	28777820	28785564	+	0.969626	0.19526	0	1.33435	3.14511	1.76911	BGLB040214
BgiM22825-RA	2.92673	protocadherin beta-14	mRNA	BgChr_9	39804232	39828869	-	0.328103	0	0.152608	1.50653	3.15638	1.13642	BGLB000127
BgiM21860-RA	1.0684	protocadherin beta-18	mRNA	BgChr_9	15228494	15298366	+	0.72317	0.752289	1.11856	2.84034	2.96836	1.59025	BGLB030961
BgiM22964-RA	2.16452	protocadherin Fat 1-like isoform X3	mRNA	BgChr_9	42910348	42930790	+	1.22381	1.70189	1.30969	10.8051	12.2234	2.69044	BGLB040091
BgiM22968-RA	2.2836	protocadherin Fat 1-like isoform X3	mRNA	BgChr_9	43032288	43119067	+	1.82255	2.30187	1.62339	17.5658	18.3014	4.9825	BGLB040091
BgiM22967-RA	2.86443	protocadherin Fat 1-like isoform X4	mRNA	BgChr_9	42999914	43003481	+	0.639719	0	1.09767	15.7767	12.4456	2.06812
BgiM11652-RA	1.01968	protocadherin Fat 4	mRNA	BgChr_4	47610008	47687615	-	3.75625	3.62993	5.83913	16.0017	13.0448	8.12026	BGLB018661
BgiM15739-RA	1.17858	protocadherin Fat 4	mRNA	BgChr_6	29971608	30000573	-	1.92419	3.20768	4.80208	12.4198	10.2859	6.81729	BGLB028020
BgiM34607-RA	1.285	protocadherin Fat 4	mRNA	BgChr_17	9424410	9447719	-	10.783	7.55507	13.8325	48.2473	37.6225	22.4125	BGLB032581
BgiM22511-RA	2.93623	protocadherin gamma-A10	mRNA	BgChr_9	31952537	31979326	-	0.350786	0	0.141548	1.94138	3.79236	1.79472	BGLB016609
BgiM22344-RA	1.53906	protocadherin-11 X-linked	mRNA	BgChr_9	27280259	27287780	+	4.27407	3.69352	3.43212	19.3988	19.8674	7.518	BGLB003039
BgiM09919-RA	1.87389	protocadherin-23	mRNA	BgChr_4	6401902	6419143	+	0.543832	0.647784	1.84337	7.37345	6.36383	2.09517	BGLB027116
BgiM09930-RA	2.12805	protocadherin-like wing polarity protein stan	mRNA	BgChr_4	6693123	6696939	-	1.09977	1.71585	2.69117	14.5741	12.9172	5.01624	BGLB002999
BgiM09976-RA	1.10182	proton myo-inositol cotransporter	mRNA	BgChr_4	7594579	7606105	+	0.731244	1.26347	1.10429	4.66435	4.33188	2.38449	BGLB002904
BgiM34018-RA	2.99772	psychosine receptor	mRNA	BgChr_16	27770033	27771094	-	0	0.108815	0	0.305875	1.74391	1.35318
BgiM31241-RA	1.05766	PTC2-4	mRNA	BgChr_14	29521061	29532167	+	3.4492	5.60877	5.76378	14.4994	20.392	8.63321	BGLB027019
BgiM28610-RA	1.08693	pyrimidine nucleotide transporter mitochondrial	mRNA	BgChr_13	4582092	4582550	+	18.011	13.4853	11.361	41.9737	54.2799	23.3214
BgiM30642-RA	1.12078	pyruvate kinase PKM	mRNA	BgChr_14	15394929	15409321	-	9.36658	5.58011	7.83878	31.6925	25.1798	15.4742	BGLB025317
BgiM11605-RA	1.24699	ras and EF-hand domain-containing protein	mRNA	BgChr_4	46453816	46473442	-	2.09379	2.87711	3.29581	10.0809	10.4567	7.0807	BGLB026352
BgiM24635-RA	1.87133	ras and EF-hand domain-containing protein	mRNA	BgChr_10	36239894	36243867	+	0	0	1.31485	0	6.30118	5.17067
BgiM27885-RA	1.44365	ras- protein RABA2a	mRNA	BgChr_12	29438817	29439159	+	7.67645	0.909263	3.99385	18.4504	18.78	9.61722
BgiM00386-RA	1.33708	ras-interacting protein RIP3	mRNA	BgChr_1	9938746	9939523	+	7.74767	2.82936	10.0126	19.56	23.4064	27.1355	BGLB022260
BgiM13773-RA	1.22627	ras-interacting protein RIP3-like isoform X1	mRNA	BgChr_5	36455140	36475226	+	0.476472	0.845528	0.685553	3.00679	2.19544	1.2955	BGLB017593
BgiM35810-RA	1.21313	ras-related protein Rab-11B	mRNA	BgChr_18	7659041	7665000	-	10.522	9.74408	11.8865	38.6391	43.41	24.3166	BGLB011691
BgiM07110-RA	1.2057	ras-related protein Rab-15	mRNA	BgChr_3	4936216	4940901	-	4.00076	2.01851	4.76433	12.0571	15.7132	7.84328	BGLB013439
BgiM35107-RA	1.00539	ras-related protein Rab-20	mRNA	BgChr_17	21021273	21029829	+	4.56718	8.30744	3.81468	15.3841	18.5957	9.90248	BGLB001493
BgiM13395-RA	1.25201	ras-related protein Rab-23	mRNA	BgChr_5	28059413	28063974	-	2.09253	3.2964	4.4594	12.3206	8.51191	9.55195	BGLB002443
BgiM27886-RA	1.28288	ras-related protein RABD2c	mRNA	BgChr_12	29443003	29455192	+	7.45403	1.64178	3.17313	18.5367	15.8987	8.39919
BgiM25857-RA	1.07397	receptor protein serine/threonine kinase	mRNA	BgChr_11	23808187	23823161	+	2.23797	1.93522	1.23812	5.13221	7.0698	3.29805	BGLB023870
BgiM14164-RA	1.26512	receptor-type tyrosine-protein phosphatase alpha	mRNA	BgChr_5	45362326	45385874	+	7.27058	6.47376	4.86728	19.4512	26.4231	14.9286	BGLB032586
BgiM14344-RA	1.15931	receptor-type tyrosine-protein phosphatase epsilon	mRNA	BgChr_5	49141847	49144848	-	3.40847	4.09361	9.3712	20.4208	13.6769	17.5385	BGLB023974
BgiM13763-RA	1.01698	receptor-type tyrosine-protein phosphatase epsilon-like isoform X1	mRNA	BgChr_5	36205071	36251742	-	0.951112	0.970736	2.77474	5.57202	3.9254	4.10981	BGLB023008
BgiM12958-RA	1.05199	receptor-type tyrosine-protein phosphatase kappa	mRNA	BgChr_5	19882879	19891728	-	1.09384	0.957307	0.563565	1.62722	2.76725	2.27909	BGLB030409
BgiM13854-RA	1.30426	receptor-type tyrosine-protein phosphatase T	mRNA	BgChr_5	38148127	38169905	+	5.2	3.57466	6.05504	20.8143	20.2382	9.65042	BGLB033151
BgiM14244-RA	1.45484	Receptor-type tyrosine-protein phosphatase zeta	mRNA	BgChr_5	47034100	47048277	-	1.85611	1.32752	2.14207	5.23893	9.22096	3.8327	BGLB026286
BgiM08875-RA	1.18092	regulator of G-protein signaling 22	mRNA	BgChr_3	40695502	40732421	-	3.14076	4.25475	6.30325	19.8908	12.9138	10.5545	BGLB029964
BgiM05317-RA	1.10489	regulatory-associated protein of mTOR-like isoform X2	mRNA	BgChr_2	33722094	33750994	+	1.34139	2.59016	1.35366	5.73405	6.44036	3.80661	BGLB002022
BgiM15639-RA	1.18301	relaxin receptor 1-like isoform X1	mRNA	BgChr_6	27641041	27712848	-	0.842197	0.457989	0.935469	1.66245	3.21082	2.44016	BGLB012191
BgiM03837-RA	1.1043	repulsive guidance molecule A-like isoform X1	mRNA	BgChr_1	89306643	89332274	-	6.35222	4.05772	6.60287	18.5918	19.8144	11.0838	BGLB000701
BgiM27845-RA	1.32818	retinol dehydrogenase 13	mRNA	BgChr_12	28416096	28429469	-	18.7243	7.68842	6.40444	37.0818	44.5287	26.3609	BGLB029710
BgiM30392-RA	1.03931	retinol dehydrogenase 7	mRNA	BgChr_14	9591581	9596911	-	6.08005	2.36753	8.24923	18.5356	12.6385	19.009	BGLB001451
BgiM22431-RA	1.7345	reverse transcriptase	mRNA	BgChr_9	29772857	29773768	-	1.13234	0.646385	0.762819	5.25891	2.49234	1.90271
BgiM00435-RA	1.53894	reversion-inducing cysteine-rich protein with Kazal motifs	mRNA	BgChr_1	10982372	11013479	+	2.27068	1.65914	0.960281	7.61898	7.42386	5.64844	BGLB031969
BgiM15896-RA	1.83379	rho GTPase-activating protein 20	mRNA	BgChr_6	33542639	33546683	-	0.62539	1.16357	1.36452	8.09309	6.87491	2.19015	BGLB038461
BgiM22559-RA	1.39669	rho GTPase-activating protein 26-like isoform X1	mRNA	BgChr_9	33171203	33217040	-	5.99134	5.84324	5.76184	27.5463	26.1467	8.94764	BGLB008460
BgiM21676-RA	1.42665	rho GTPase-activating protein 7-like isoform X2	mRNA	BgChr_9	10851515	10854325	-	1.26274	0.939598	1.20143	5.14605	5.17905	2.15162	BGLB022021
BgiM15893-RA	1.04556	rho GTPase-activating protein gacU-like isoform X2	mRNA	BgChr_6	33504417	33517679	-	6.14073	6.0158	5.68454	21.7654	16.3834	10.2736	BGLB037727
BgiM26002-RA	1.67805	rhodopsin-like isoform X1	mRNA	BgChr_11	27744068	27747468	-	0.83333	0	0	1.65023	2.90999	2.07317	BGLB039841
BgiM16920-RA	1.01198	rhophilin-2	mRNA	BgChr_7	1405399	1417609	-	9.66232	7.61843	12.5832	32.844	30.5477	12.1474
BgiM29855-RA	1.14566	RING finger domain and kelch repeat-containing protein	mRNA	BgChr_13	34327422	34334250	-	0.836738	0.647116	0.721992	3.18849	3.17786	1.4618	BGLB020081
BgiM20973-RA	1.48904	RNA polymerase II-associated protein 3	mRNA	BgChr_8	42789270	42790228	+	0.890778	1.12227	0.45207	2.04456	3.87149	2.73
BgiM01417-RA	1.42774	RNA-binding motif single-stranded-interacting protein 1	mRNA	BgChr_1	33592086	33621118	+	15.83	19.312	16.4521	90.5025	73.3499	35.8823	BGLB021875
BgiM34807-RA	1.9602	RNA-binding protein 24-B	mRNA	BgChr_17	13601360	13641291	-	0	0	3.83713	32.1139	25.7849	13.4556
BgiM33591-RA	1.73576	S14 domain and spectrin repeat-containing protein 1	mRNA	BgChr_16	16181535	16191972	+	1.55145	0.447378	1.84552	6.86945	9.05281	2.54846
BgiM17236-RA	1.77468	sal-like protein 3	mRNA	BgChr_7	7910069	7913775	+	0.686593	0.295589	0.197052	2.27873	2.38074	0.706707	BGLB008833
BgiM15348-RA	1.14804	SAM and SH3 domain-containing protein 3	mRNA	BgChr_6	20914811	20923221	+	1.82328	1.15717	1.62068	3.32474	6.45198	4.17103	BGLB031634
BgiM00832-RA	1.33659	semaphorin-2A	mRNA	BgChr_1	19779983	19790548	-	5.49808	3.38402	3.50626	14.6941	16.6941	9.91422	BGLB033806
BgiM25142-RA	1.75349	semaphorin-5A	mRNA	BgChr_11	4105272	4122194	+	3.43465	1.66492	4.17171	17.2798	16.6903	9.77531	BGLB001313
BgiM28344-RA	1.11006	septin-5	mRNA	BgChr_12	39115369	39138521	+	17.5579	8.82335	13.902	43.2203	47.1269	27.9015	BGLB012633
BgiM00475-RA	1.13152	serine incorporator	mRNA	BgChr_1	11928435	11943324	-	0.578291	1.81218	1.66903	3.47644	4.92617	3.78941	BGLB038246
BgiM18482-RA	2.0617	serine protease 30	mRNA	BgChr_7	37213161	37219314	-	43.9861	6.53329	0	89.2773	91.3111	95.1417	BGLB033871
BgiM24249-RA	1.0091	serine-aspartate repeat-containing protein D	mRNA	BgChr_10	26724806	26734632	+	31.508	19.8996	45.589	103.01	85.837	66.0569	BGLB024032
BgiM00601-RA	1.11889	serine-rich adhesin for platelets	mRNA	BgChr_1	14353594	14367461	-	8.10476	9.77403	10.0707	33.0423	30.4628	17.8031	BGLB034670
BgiM10004-RA	1.22727	serine-rich adhesin for platelets	mRNA	BgChr_4	8218727	8223862	+	4.14481	5.82596	10.9414	28.0283	21.7307	15.5369	BGLB035067
BgiM21369-RA	1.4099	serine-rich adhesin for platelets	mRNA	BgChr_9	3647868	3667984	+	0.502815	1.03318	0.514796	2.77342	3.87973	1.5044	BGLB019256
BgiM21671-RA	1.44901	serine-rich adhesin for platelets	mRNA	BgChr_9	10751692	10773527	-	1.74449	0.890672	3.39959	12.4431	8.1829	3.98812	BGLB027012
BgiM22689-RA	1.90073	serine-rich adhesin for platelets	mRNA	BgChr_9	36441555	36456488	-	0.55282	0	0	2.39692	3.22064	1.21848	BGLB036215
BgiM27602-RA	1.80284	serine-rich adhesin for platelets	mRNA	BgChr_12	23207354	23207896	-	1.89962	2.01026	0.933297	8.79828	8.62293	3.70765	BGLB031905
BgiM32151-RA	1.55733	serine-rich adhesin for platelets	mRNA	BgChr_15	16390665	16417899	-	3.25542	1.32365	3.7308	9.28352	10.9211	15.9346	BGLB027868
BgiM34395-RA	1.75379	serine-rich adhesin for platelets	mRNA	BgChr_17	4649472	4652246	+	5.56183	2.16548	2.12157	10.5996	22.5594	11.8969	BGLB033469
BgiM04008-RA	1.02122	serine/arginine repetitive matrix protein 2	mRNA	BgChr_2	2810439	2850973	-	8.0641	8.21765	15.9982	33.3044	32.6692	21.7665	BGLB039037
BgiM30509-RA	1.12816	serine/threonine-protein kinase	mRNA	BgChr_14	12311557	12317010	+	6.43267	5.21479	7.07784	18.9958	21.84	14.4641	BGLB018546
BgiM08674-RA	1.83762	serine/threonine-protein kinase D3-like isoform X6	mRNA	BgChr_3	36232880	36275717	+	3.0283	1.75134	0.424415	10.9469	12.2234	4.08175	BGLB004496
BgiM16189-RA	1.32316	Serine/threonine-protein kinase lats1	mRNA	BgChr_6	39663254	39682917	-	18.3125	12.9137	14.1788	57.7978	61.008	31.6135	BGLB013790
BgiM10337-RA	1.14509	serine/threonine-protein kinase PAK 3	mRNA	BgChr_4	16145269	16152328	-	8.59743	2.95091	9.45742	16.5595	20.0051	22.8527	BGLB018276
BgiM13452-RA	1.16296	serine/threonine-protein kinase Sgk2-like isoform X3	mRNA	BgChr_5	29333174	29349718	+	10.5811	9.90086	9.53439	42.8934	43.6446	19.146	BGLB000134
BgiM35408-RA	1.44238	serine/threonine-protein phosphatase 6 regulatory ankyrin repeat subunit C-like isoform X1	mRNA	BgChr_17	26708151	26733307	-	1.11322	2.9415	4.66324	12.3259	10.105	9.1197	BGLB010115
BgiM24131-RA	1.14165	serpin B3	mRNA	BgChr_10	22874231	22878441	+	11.5955	5.77672	3.5338	16.2815	27.3943	18.1	BGLB008768
BgiM26847-RA	1.11354	serpin B3-like isoform X1	mRNA	BgChr_12	4590903	4601146	+	1.98645	0.955738	1.08264	3.49275	5.99889	4.66966	BGLB008775
BgiM16130-RA	2.24728	SH3 and multiple ankyrin repeat domains protein 1-like isoform X2	mRNA	BgChr_6	38397722	38405934	-	2.46189	0	0	11.628	9.19932	2.42567	BGLB040211
BgiM23352-RA	1.20685	SH3 domain-containing YSC84-like protein 1	mRNA	BgChr_10	4482239	4491021	-	2.63598	1.54026	3.608	9.21256	8.84211	5.38587	BGLB014300
BgiM28468-RA	2.7662	Short transient receptor putative channel 6	mRNA	BgChr_13	1530699	1564668	-	1.80296	0.238902	0	11.3378	12.0496	1.97381	BGLB034980
BgiM01488-RA	1.40504	sialin	mRNA	BgChr_1	35332252	35350283	+	5.53987	3.45796	3.6058	14.1373	19.3132	9.72481	BGLB012305
BgiM29049-RA	4.47587	sialin	mRNA	BgChr_13	14674382	14674620	+	0.888561	0	0.704047	18.5445	29.6018	0.239668
BgiM29132-RA	3.35335	sialin	mRNA	BgChr_13	17081314	17084504	-	1.12727	0	2.51089	24.2009	34.5248	0
BgiM03768-RA	1.50847	sideroflexin-1	mRNA	BgChr_1	87976900	87982290	-	25.8553	20.9927	27.2432	138.478	94.3262	56.9391	BGLB005935
BgiM15480-RA	3.96292	single-minded 1	mRNA	BgChr_6	24232232	24255646	-	0	0.202147	0	4.01306	6.0365	0.578407	BGLB016877
BgiM03703-RA	2.1823	slit 1 protein	mRNA	BgChr_1	86628878	86632756	+	1.11694	0.288659	0	2.83665	4.44114	2.6337	BGLB000673
BgiM19669-RA	1.48321	slit 2 protein	mRNA	BgChr_8	15285037	15288225	+	5.0647	2.79825	1.9288	17.7185	12.7273	7.09056	BGLB012101
BgiM16312-RA	1.80684	sn1-specific diacylglycerol lipase alpha-like isoform X1	mRNA	BgChr_6	42509236	42528585	+	1.07288	1.20623	0.809928	3.83388	6.35344	3.05517	BGLB037106
BgiM18893-RA	1.99479	sodium- and chloride-dependent glycine transporter 1	mRNA	BgChr_7	47122462	47154327	+	23.8135	4.59997	42.4063	146.029	160.228	75.9659	BGLB005584
BgiM23095-RA	3.31634	sodium- and chloride-dependent glycine transporter 2	mRNA	BgChr_9	45432546	45448006	+	0	0	0	2.66508	4.08375	0	BGLB007937
BgiM23096-RA	3.0011	sodium- and chloride-dependent glycine transporter 2	mRNA	BgChr_9	45454535	45454705	+	1.12986	0	0	6.7771	5.517	0.522169
BgiM28546-RA	1.46324	sodium- and chloride-dependent glycine transporter 2	mRNA	BgChr_13	3154325	3158082	-	8.51313	1.79502	10.139	29.7099	42.1204	16.9899
BgiM33129-RA	3.0452	sodium- and chloride-dependent glycine transporter 2	mRNA	BgChr_16	4110771	4141411	-	1.20676	3.28703	0.209581	16.3126	36.5674	0	BGLB021525
BgiM28884-RA	2.68163	sodium- and chloride-dependent neutral and basic amino acid transporter B(0+)	mRNA	BgChr_13	11287542	11315647	-	3.52039	0.840549	1.31974	19.1086	18.145	9.88475	BGLB018508
BgiM22412-RA	2.24591	sodium- and chloride-dependent taurine transporter	mRNA	BgChr_9	29399463	29408896	-	3.29327	2.87464	5.00342	32.9047	38.1632	7.21276	BGLB007395
BgiM01977-RA	4.14	sodium-coupled monocarboxylate transporter 1	mRNA	BgChr_1	46527128	46527906	+	0	0.273458	0	5.92808	8.04575	0	BGLB038821
BgiM32916-RA	3.96071	sodium-dependent phosphate transport protein 3	mRNA	BgChr_15	32861203	32872890	-	0	0	0.793933	12.7277	17.1259	0	BGLB037948
BgiM28547-RA	4.3307	sodium-dependent proline transporter-like isoform X1	mRNA	BgChr_13	3167321	3171542	-	0.974158	0	2.02955	37.5122	30.2164	6.3873
BgiM27522-RA	1.74546	sodium/glucose cotransporter 4	mRNA	BgChr_12	21399628	21417567	+	10.24	7.82228	12.6715	53.3402	64.2337	23.9707	BGLB009807
BgiM02054-RA	3.36135	sodium/glucose cotransporter 4-like isoform X1	mRNA	BgChr_1	48334160	48362985	+	0.976071	0	0	6.52635	15.4659	1.1304	BGLB012590
BgiM18315-RA	1.1171	sodium/hydrogen exchanger 1	mRNA	BgChr_7	32314113	32398029	-	21.9891	8.29901	9.42265	47.333	51.9517	32.0367
BgiM18316-RA	1.53102	sodium/hydrogen exchanger 2	mRNA	BgChr_7	32413528	32497646	-	8.60271	4.8284	7.7774	38.1353	38.321	16.2526	BGLB008940
BgiM30984-RA	1.05272	sodium/potassium-transporting ATPase subunit alpha	mRNA	BgChr_14	24650280	24662044	+	186.567	187.815	313.168	786.766	824.784	434.412	BGLB004031
BgiM30986-RA	1.65022	sodium/potassium-transporting ATPase subunit alpha	mRNA	BgChr_14	24699013	24718576	+	4.61428	3.14104	9.04277	35.2041	26.1953	12.6094	BGLB034591
BgiM33840-RA	1.42648	sodium/potassium-transporting ATPase subunit alpha-2	mRNA	BgChr_16	23697774	23716796	+	8.51387	5.5534	7.40457	24.1874	30.0883	22.3252	BGLB004657
BgiM32158-RA	1.3087	sodium/potassium-transporting ATPase subunit beta-1	mRNA	BgChr_15	16574191	16581525	+	4.98692	13.0251	6.34152	27.9166	29.9292	20.6441	BGLB006845
BgiM35005-RA	1.02182	sodium/potassium-transporting ATPase subunit beta-1-interacting protein	mRNA	BgChr_17	18578143	18597388	-	7.38922	7.81121	9.3194	26.9341	28.2996	13.6334	BGLB028014
BgiM27742-RA	2.74991	solute carrier family 13 member 2	mRNA	BgChr_12	26412270	26425475	+	0.601621	0.650537	2.35889	15.8872	24.2033	2.75749	BGLB011100
BgiM27182-RA	3.67546	solute carrier family 13 member 3	mRNA	BgChr_12	12624013	12648591	+	0.908198	0.580497	0.608546	18.7085	19.6849	0.88961	BGLB021197
BgiM23439-RA	3.294	solute carrier family 13 member 5	mRNA	BgChr_10	7087895	7118293	+	0.638403	0.901879	1.48154	19.7641	22.7524	1.80303	BGLB016948
BgiM00023-RA	1.33544	solute carrier family 23 member 1	mRNA	BgChr_1	667040	680146	+	7.2042	7.6885	10.8071	34.2337	45.5868	16.7696	BGLB022348
BgiM03415-RA	7.11911	solute carrier family 23 member 2	mRNA	BgChr_1	80634335	80636062	+	0	0	0	29.6966	44.6586	0
BgiM28678-RA	1.98645	solute carrier family 35 member F6	mRNA	BgChr_13	6456356	6474344	-	6.91695	4.9138	10.2929	57.1193	47.5059	16.0269	BGLB028330
BgiM23864-RA	1.27545	solute carrier family 45 member 3	mRNA	BgChr_10	17995365	17996498	+	0.988458	0.870499	1.77013	3.94713	6.31294	2.94754	BGLB035127
BgiM09543-RA	1.22521	solute carrier family 46 member 3	mRNA	BgChr_3	55291991	55297014	+	1.01786	1.63453	0	4.30424	3.74114	2.16288	BGLB033924
BgiM34198-RA	1.63637	solute carrier organic anion transporter family member 2B1	mRNA	BgChr_17	74602	97617	+	18.0543	6.56527	8.26037	56.7797	60.1571	24.8775	BGLB009771
BgiM34774-RA	1.1814	solute carrier organic anion transporter family member 4A1	mRNA	BgChr_17	12733830	12743994	-	5.72681	4.72917	3.55205	16.1656	15.6244	10.865	BGLB019693
BgiM34199-RA	1.06414	solute carrier organic anion transporter family member 5A1	mRNA	BgChr_17	109106	113634	+	22.8496	15.4264	23.9993	63.2904	64.896	41.3563	BGLB039203
BgiM34906-RA	2.19729	solute carrier organic anion transporter family member 5A1	mRNA	BgChr_17	16224221	16231204	-	0	0.747617	0	2.66735	2.56047	0.428369	BGLB024555
BgiM26013-RA	1.87726	sonic hedgehog protein A	mRNA	BgChr_11	28116049	28179491	-	1.04111	0.208749	0.287141	4.64787	3.85433	1.67768	BGLB016478
BgiM04468-RA	1.73827	sorbin and sh3 domain-containing protein 2	mRNA	BgChr_2	13199420	13237825	+	4.17018	1.59331	2.73952	13.6962	19.9725	7.13492	BGLB026154
BgiM07766-RA	1.35931	spectrin alpha chain non-erythrocytic 1	mRNA	BgChr_3	17854820	17895553	-	15.683	18.6484	25.6389	83.1256	80.1777	44.4103	BGLB017833
BgiM07056-RA	1.09339	spectrin beta chain	mRNA	BgChr_3	3913675	3949149	-	41.9611	40.0758	51.1617	145.201	155.826	84.0727	BGLB003609
BgiM14854-RA	1.04285	spermatogenesis-associated serine-rich protein 1	mRNA	BgChr_6	7709257	7715112	-	11.205	9.87691	17.9224	35.9367	38.9418	25.6482	BGLB024298
BgiM00373-RA	1.22237	sphingosine-1-phosphate phosphatase 1	mRNA	BgChr_1	9588898	9592631	+	4.59333	6.17012	6.50079	26.713	22.4817	9.97257	BGLB003513
BgiM30225-RA	1.32651	stabilizer of axonemal microtubules 1	mRNA	BgChr_14	5859887	5868552	+	3.60487	5.21146	12.2895	28.2407	22.7857	21.9038	BGLB022893
BgiM03238-RA	1.03	STE20-like serine/threonine-protein kinase	mRNA	BgChr_1	77124417	77139545	-	7.63669	7.5602	7.57464	26.6115	23.2333	10.8422
BgiM32719-RA	1.46547	sterile alpha motif domain-containing protein 9	mRNA	BgChr_15	29209343	29221311	-	1.01355	2.23746	2.56533	9.52496	8.21796	4.31567	BGLB036752
BgiM00426-RA	1.29018	stimulated by retinoic acid 6 protein	mRNA	BgChr_1	10770314	10789493	+	0.952934	3.35268	8.91458	14.2262	16.0289	14.1666
BgiM32200-RA	1.04618	stimulated by retinoic acid 6 protein isoform X2	mRNA	BgChr_15	17751248	17795605	-	2.99859	2.24456	4.80946	11.9755	9.27821	8.61955	BGLB010361
BgiM19206-RA	1.7516	sugar transporter-like protein	mRNA	BgChr_8	4336340	4346276	-	0.752091	0.068705	0.642609	3.63294	1.63606	1.87846
BgiM11528-RA	1.8094	sulfate transporter	mRNA	BgChr_4	44769883	44789388	+	3.90598	5.31604	6.20863	32.9499	35.8264	10.124	BGLB031687
BgiM22014-RA	2.62486	sulfate transporter-like isoform X1	mRNA	BgChr_9	18591955	18639383	-	4.11134	2.47912	5.23039	43.8556	48.0413	10.5628	BGLB000889
BgiM20822-RA	2.08347	sushi nidogen and EGF-like domain-containing protein 1	mRNA	BgChr_8	39950411	39950587	+	0.838965	2.12386	0	8.78769	10.2588	3.27428
BgiM10827-RA	2.04003	synapsin isoform 7.1	mRNA	BgChr_4	26730800	26806395	+	0.929882	0	0.196534	1.47784	4.13611	2.6126	BGLB032666
BgiM14874-RA	1.65076	synaptotagmin-7-like isoform X5	mRNA	BgChr_6	8314108	8354253	+	2.60391	0	0	3.88546	6.31241	3.49388	BGLB016762
BgiM18062-RA	3.1359	T-box transcription factor tbx20	mRNA	BgChr_7	26963782	26972675	-	0	0	0	0.557818	1.47382	0.524422
BgiM27113-RA	1.3322	T-box transcription factor TBX3	mRNA	BgChr_12	10776970	10785996	+	0	0.123872	1.03125	2.16658	1.53667	1.28797	BGLB011455
BgiM05768-RA	1.7517	tachykinin-like peptides receptor 86C	mRNA	BgChr_2	44552249	44556003	-	0	0.848247	0.966327	1.60938	4.47595	3.36946	BGLB016388
BgiM35975-RA	1.34586	talin-1	mRNA	BgChr_18	11713797	11724154	+	7.09533	9.48925	6.55967	28.9237	36.6825	14.2519	BGLB017780
BgiM15245-RA	1.11248	tankyrase-2-like isoform X1	mRNA	BgChr_6	18297802	18305061	-	4.4414	1.93638	5.57634	14.7803	12.7245	8.51216	BGLB021238
BgiM20691-RA	3.93599	temptin	mRNA	BgChr_8	36910162	36911433	+	0	0	2.21278	42.9796	24.2258	11.1939
BgiM22178-RA	2.14092	TEP-2	mRNA	BgChr_9	23224384	23261414	-	9.9135	6.23224	7.51962	55.9547	56.142	28.3926	BGLB036709
BgiM06693-RA	1.04314	testican-1-like isoform X2	mRNA	BgChr_2	62981312	62995006	+	108.762	60.7846	91.0117	235.864	261.538	209.206	BGLB039501
BgiM05318-RA	1.58958	tetraspanin-15-like isoform X2	mRNA	BgChr_2	33758697	33766553	+	5.70079	3.92304	4.71451	20.7564	23.089	12.6854	BGLB019810
BgiM30149-RA	1.0796	tetraspanin-3	mRNA	BgChr_14	3854263	3854708	+	32.9509	20.8161	68.7765	133.914	111.009	96.8594
BgiM00507-RA	1.30451	tetraspanin-33	mRNA	BgChr_1	12480134	12486700	-	11.5154	6.08274	7.90886	37.3495	29.3768	14.0675	BGLB034059
BgiM24964-RA	1.12231	tetraspanin-7	mRNA	BgChr_10	43822457	43832602	-	12.5828	6.46701	7.54091	28.3308	30.6827	16.0445	BGLB030306
BgiM06597-RA	1.16441	tetraspanin-9	mRNA	BgChr_2	60855243	60858859	+	4.57138	5.54336	11.496	28.2451	28.6046	12.0318	BGLB023686
BgiM21131-RA	1.28083	tetratricopeptide repeat protein 28	mRNA	BgChr_8	45651843	45681225	+	2.17283	2.48396	3.32421	10.8927	10.0615	5.53114	BGLB019517
BgiM27787-RA	1.43969	tetratricopeptide repeat protein 28	mRNA	BgChr_12	27328762	27365111	+	2.18011	2.22797	1.92514	10.3112	8.46899	4.04836	BGLB016514
BgiM10825-RA	1.08738	tetratricopeptide repeat protein GNN	mRNA	BgChr_4	26641267	26692251	+	4.39176	5.73952	10.3309	26.5165	19.019	15.3984	BGLB008000
BgiM33665-RA	1.13052	TGF-beta receptor type-1	mRNA	BgChr_16	18312602	18331424	+	17.7604	16.8018	14.0367	52.9755	58.8726	28.1384	BGLB037938
BgiM02548-RA	1.27041	threonine-rich gpi-anchored glycoprotein	mRNA	BgChr_1	60661038	60759953	-	5.55221	5.81635	13.8395	31.1116	30.9861	21.5867	BGLB027700
BgiM01135-RA	1.4257	thrombospondin type-1 domain-containing protein 4	mRNA	BgChr_1	26564916	26622409	-	5.82285	3.48332	6.06894	20.2158	20.3637	13.7466	BGLB018288
BgiM21588-RA	1.03756	thyrotroph embryonic factor-like isoform X1	mRNA	BgChr_9	8896889	8904639	+	16.1714	15.6965	22.9142	65.3361	51.832	36.7564	BGLB012411
BgiM31582-RA	9.24062	thyrotropin-releasing hormone-degrading ectoenzyme	mRNA	BgChr_15	1343369	1343556	-	0	0	0	319.546	282.152	0
BgiM29764-RA	2.09658	tigger transposable element-derived protein 1	mRNA	BgChr_13	32588695	32589168	+	1.58326	1.75948	0.492814	10.2859	11.8318	3.92393
BgiM16558-RA	1.72188	tigger transposable element-derived protein 2	mRNA	BgChr_6	47787008	47787370	-	0.109969	2.9994	1.55969	11.2907	9.74693	4.62257
BgiM27628-RA	1.70747	TLC domain-containing protein 2	mRNA	BgChr_12	23692673	23703066	-	1.90434	2.62037	0	8.60047	9.18118	5.3441	BGLB031329
BgiM27631-RA	1.06381	TLC domain-containing protein 2	mRNA	BgChr_12	23765138	23769213	-	8.70862	2.77131	5.61481	21.5893	16.6438	10.4143	BGLB026865
BgiM30643-RA	2.02324	TLR cluster1 member 14	mRNA	BgChr_14	15427343	15429985	-	1.49101	1.96072	3.54502	16.4621	15.2521	5.3863	BGLB028788
BgiM30655-RA	1.95208	TLR cluster1 member 15	mRNA	BgChr_14	15617557	15625733	+	0	0.327106	0.177142	0.453837	1.0808	0.776599	BGLB037915
BgiM31041-RA	2.42664	TLR cluster1 member 26	mRNA	BgChr_14	25601249	25606083	-	0	0.273589	0.321273	1.19317	1.86535	0.685553	BGLB027894
BgiM31327-RA	1.19583	TLR cluster1 member 32	mRNA	BgChr_14	31444950	31449765	-	0.719532	0.438283	0.707594	2.58322	2.45626	0.757623	BGLB021504
BgiM31329-RA	1.14992	TLR cluster1 member 33	mRNA	BgChr_14	31457821	31461169	-	1.53628	1.48275	1.65482	6.36106	4.47337	4.40882	BGLB021504
BgiM31331-RA	1.4872	TLR cluster1 member 35	mRNA	BgChr_14	31481173	31485036	-	0.448553	0.152346	0.332088	1.70525	1.09055	0.949188	BGLB020812
BgiM19614-RA	1.35858	TLR cluster1 member 4	mRNA	BgChr_8	13836760	13853340	+	0.659717	1.43131	1.30796	3.13884	3.67035	4.15756
BgiM19618-RA	1.32523	TLR cluster1 member 5	mRNA	BgChr_8	13898367	13912185	+	0.521915	0.963756	1.52746	4.89745	2.99818	3.24984	BGLB038060
BgiM19621-RA	1.35049	TLR cluster1 member 6	mRNA	BgChr_8	13960257	13975681	+	2.15565	0	2.1531	5.31058	4.5007	5.42636	BGLB031214
BgiM19623-RA	3.40764	TLR cluster1 member 8	mRNA	BgChr_8	14006438	14026292	+	0.197865	0	0.69653	5.84109	4.96172	2.47199	BGLB036147
BgiM15777-RA	1.65156	TLR cluster4 member 2	mRNA	BgChr_6	30656564	30660197	+	1.49085	1.06511	1.09113	5.49539	8.14148	2.48306
BgiM30822-RA	2.77268	tolloid-like protein 1	mRNA	BgChr_14	20280718	20283723	+	0.023106	0.020843	0.140271	1.84876	1.7712	0.17094	BGLB017373
BgiM15138-RA	1.00054	TPR repeat-containing protein	mRNA	BgChr_6	14743924	14756278	+	5.87233	3.54839	8.35508	19.3766	15.386	12.1223	BGLB026638
BgiM34562-RA	1.2886	TPRXL	mRNA	BgChr_17	8657730	8658498	+	2.30686	1.1678	7.86438	15.1651	15.9842	13.1887	BGLB031527
BgiM04853-RA	1.36033	transcription factor 7-like 2 isoform X4	mRNA	BgChr_2	23340853	23408881	+	4.30482	4.16898	3.97051	18.8599	17.5601	9.38342	BGLB016903
BgiM26229-RA	1.02125	transcription factor btd	mRNA	BgChr_11	34388504	34395624	-	3.29819	2.851	2.1337	8.54338	9.65264	3.96186	BGLB031994
BgiM17731-RA	1.23928	transcription factor MafB	mRNA	BgChr_7	19392484	19393614	+	11.1362	7.03294	10.4389	32.0994	45.9594	17.3597	BGLB003094
BgiM32930-RA	1.01939	transcription factor Sox-2	mRNA	BgChr_15	33298529	33299665	+	5.73955	6.73378	12.8022	27.2018	28.6239	18.2876	BGLB017737
BgiM23567-RA	1.4624	transcription initiation factor TFIID subunit 12	mRNA	BgChr_10	10809600	10811936	-	19.1401	15.1022	29.2927	99.6618	87.3523	50.0918	BGLB027669
BgiM32079-RA	1.2851	transcriptional coactivator YAP1	mRNA	BgChr_15	14568479	14576513	-	16.6126	9.58116	9.92933	40.116	59.3896	23.8468	BGLB008553
BgiM32080-RA	1.1554	transcriptional coactivator YAP1	mRNA	BgChr_15	14601294	14601736	-	9.21279	9.92531	9.65228	35.9897	39.363	15.6304
BgiM22088-RA	2.49082	transforming growth factor-beta-induced protein ig-h3	mRNA	BgChr_9	21398379	21405225	-	0	0	0	1.75122	3.28741	0.90274
BgiM25164-RA	1.09671	transient receptor potential cation channel subfamily M member 1	mRNA	BgChr_11	4727509	4778670	+	0.716831	0.697261	1.42408	3.73398	3.84331	2.35075	BGLB017027
BgiM25269-RA	1.69811	transient receptor potential cation channel subfamily M member 1	mRNA	BgChr_11	7030464	7053414	+	0	0	0.353885	1.14241	0.746768	1.22133	BGLB033574
BgiM02345-RA	2.11753	transient receptor potential cation channel subfamily M member 3-like isoform X2	mRNA	BgChr_1	55351638	55420781	-	0.823515	0.637684	1.08073	5.18326	8.72716	3.7514	BGLB008162
BgiM11896-RA	2.28257	transient receptor potential cation channel subfamily M member 5	mRNA	BgChr_4	53078403	53078669	+	0.974789	0	4.91566	16.1888	6.80619	15.9135
BgiM02340-RA	1.55999	transient receptor potential cation channel trpm	mRNA	BgChr_1	55293210	55302241	-	2.41548	1.78952	0.936132	5.79869	8.44653	4.07278	BGLB036695
BgiM22365-RA	2.2613	transient receptor potential-gamma protein	mRNA	BgChr_9	28080751	28106095	+	0.237426	0.327407	0	0.670794	2.11833	1.82079	BGLB010945
BgiM26808-RA	1.08658	translation initiation factor if-2	mRNA	BgChr_12	3796220	3796479	+	4.48315	7.48098	12.8827	35.8831	16.6821	22.4264
BgiM16774-RA	1.03013	transmembrane and TPR repeat-containing protein 2	mRNA	BgChr_6	51787526	51824761	-	3.03207	3.69774	4.66515	11.1976	11.1062	8.65343	BGLB016921
BgiM12545-RA	1.44533	transmembrane protein 8A-like isoform X1	mRNA	BgChr_5	11188897	11197752	-	1.28183	1.57077	0.876684	6.45972	5.7705	3.95444	BGLB002711
BgiM10049-RA	1.24059	transmembrane protein 91	mRNA	BgChr_4	9394247	9395383	+	9.30722	2.70108	7.25417	23.6947	16.0342	15.5707
BgiM18554-RA	2.81958	transporter	mRNA	BgChr_7	38733784	38742324	+	0	0.139053	0.233194	2.31579	3.24531	0.499019
BgiM02112-RA	1.30217	tripartite motif-containing protein 2-like isoform X1	mRNA	BgChr_1	49925369	49935386	+	8.58195	4.81918	9.50447	34.0759	23.7971	16.7025	BGLB028239
BgiM28161-RA	1.70693	tripartite motif-containing protein 45	mRNA	BgChr_12	35625332	35634003	+	6.50061	1.63957	1.86661	13.1681	20.7469	7.15091	BGLB021128
BgiM17372-RA	1.69513	trypsin-7	mRNA	BgChr_7	11152090	11157187	+	35.3059	8.8787	0	72.3345	52.9647	71.1436	BGLB002233
BgiM06041-RA	2.02142	tryptase	mRNA	BgChr_2	50456141	50463091	-	3.2912	3.71229	0	11.3798	16.9649	10.2348	BGLB037815
BgiM21797-RA	1.11101	tumor necrosis factor receptor super member 11B	mRNA	BgChr_9	13779430	13798648	+	7.94512	7.30151	16.1033	38.0505	27.4416	27.3438	BGLB025631
BgiM19485-RA	1.04282	tumor necrosis factor receptor superfamily member 26	mRNA	BgChr_8	9840476	9842107	-	8.22471	6.83457	9.79845	29.1796	17.5814	18.6698	BGLB019721
BgiM33878-RA	1.14291	tumor necrosis factor receptor superfamily member 26	mRNA	BgChr_16	24934933	24935610	+	8.69728	13.153	14.3595	49.8903	35.3207	23.9863
BgiM34676-RA	1.14221	tumor necrosis factor receptor superfamily member 6	mRNA	BgChr_17	10863494	10864992	+	6.07467	3.40737	3.12428	11.0464	13.284	14.7357
BgiM26895-RA	1.3463	TWiK family of potassium channels protein 18	mRNA	BgChr_12	5597484	5660724	-	0.704472	0	0.984377	2.73209	2.70228	1.87056	BGLB016859
BgiM12889-RA	2.81496	tyrosinase-like protein tyr-1	mRNA	BgChr_5	18311069	18320261	-	0	0	0	0.988924	1.09813	0	BGLB014431
BgiM30436-RA	1.68912	tyrosine-protein kinase	mRNA	BgChr_14	10531588	10563536	-	0	0.211681	0	1.37143	0.521088	1.00322	BGLB010955
BgiM22132-RA	1.02746	tyrosine-protein kinase ITK/TSK	mRNA	BgChr_9	22480234	22500003	+	9.31893	7.00473	8.3051	29.4167	24.8316	13.8087	BGLB007444
BgiM24549-RA	1.7067	tyrosine-protein kinase JAK2	mRNA	BgChr_10	34029598	34040635	-	1.95225	1.6627	0.800291	8.06541	9.08503	3.66992	BGLB028750
BgiM00113-RA	2.45157	tyrosine-protein kinase receptor torso	mRNA	BgChr_1	3070029	3071877	-	3.40846	1.33043	1.80882	20.1028	14.861	19.8666	BGLB017248
BgiM14349-RA	1.34257	tyrosine-protein phosphatase 10	mRNA	BgChr_5	49284554	49285174	-	0	7.03066	9.32242	25.1033	21.2596	10.7715
BgiM10055-RA	1.38212	tyrosine-protein phosphatase 99A	mRNA	BgChr_4	9482279	9518899	+	3.01421	2.52714	2.80343	14.8111	10.1177	5.4418	BGLB011128
BgiM02103-RA	1.24285	tyrosine-protein phosphatase non-receptor type 4-like isoform X1	mRNA	BgChr_1	49704560	49741007	-	5.69073	4.50912	3.80794	18.634	20.722	8.10676	BGLB013106
BgiM31034-RA	1.88275	ubiquitin-like protein ISG15 isoform X2	mRNA	BgChr_14	25510858	25516779	+	4.15782	3.97313	3.75529	26.4217	18.8357	11.2602
BgiM31692-RA	1.11023	UDP-glucuronic acid decarboxylase 1-like isoform X1	mRNA	BgChr_15	3736501	3750427	+	2.72485	1.71109	1.65856	6.77347	7.34342	3.94806	BGLB018504
BgiM05063-RA	1.58215	ultraviolet-B receptor UVR8	mRNA	BgChr_2	27859363	27868364	-	7.86476	22.7851	12.2279	77.606	57.9005	33.8107	BGLB022200
BgiM36215-RA	1.48489	unconventional myosin-Va	mRNA	BgChr_18	17930266	17931674	+	0.368304	1.39824	1.36002	6.97867	3.87027	2.1929
BgiM04490-RA	2.03811	unconventional myosin-XV-like isoform X2	mRNA	BgChr_2	13872633	13878853	-	0.265265	0.716905	0.661123	3.15039	3.97124	2.78699	BGLB017525
BgiM11446-RA	1.97605	universal stress protein Sll1388-like isoform X1	mRNA	BgChr_4	42454678	42467964	-	3.8166	0.662196	1.32296	10.0071	15.499	7.01013
BgiM26089-RA	3.28099	unnamed7	mRNA	BgChr_11	30163632	30197865	-	0	1.10244	0.155395	9.26633	9.42658	3.83617	BGLB040276
BgiM27792-RA	2.28308	UPF0764 protein	mRNA	BgChr_12	27472868	27488011	+	6.63919	1.88548	1.8818	21.4231	17.4954	27.4575	BGLB036637
BgiM21378-RA	3.42042	urea-proton symporter DUR3	mRNA	BgChr_9	3888112	3888358	+	0	0.642603	0	4.15275	9.53985	2.7897
BgiM25502-RA	1.13053	uridine phosphorylase 1	mRNA	BgChr_11	13623708	13634933	+	4.70512	3.34038	3.77926	13.0529	12.3202	6.9361	BGLB007938
BgiM16764-RA	1.4672	USP6 N-terminal-like protein	mRNA	BgChr_6	51580037	51597824	+	1.73838	2.01072	0.38541	5.86682	5.793	3.49655	BGLB023773
BgiM11576-RA	5.14925	variant surface antigen E	mRNA	BgChr_4	45931093	45934847	+	0	0.094002	0	9.37716	8.30884	0	BGLB019723
BgiM14909-RA	1.44568	vascular cell adhesion protein 1	mRNA	BgChr_6	9423486	9454585	+	3.80187	1.9057	2.26769	10.2664	12.9235	4.76513	BGLB024645
BgiM30819-RA	1.09604	vascular cell adhesion protein 1	mRNA	BgChr_14	20160887	20194603	-	0.634262	1.42697	1.68643	5.25934	3.74479	2.65804	BGLB019964
BgiM22893-RA	1.67911	vascular endothelial growth factor receptor 1	mRNA	BgChr_9	41371910	41394414	-	0.711317	0.589653	0.293002	3.52827	3.05469	1.0341	BGLB021769
BgiM33122-RA	1.48713	villin-1	mRNA	BgChr_16	3870692	3892613	-	6.49061	5.57157	6.45007	30.6309	29.4395	11.3675	BGLB023890
BgiM06087-RA	1.76534	voltage-dependent calcium channel gamma-2 subunit	mRNA	BgChr_2	51313045	51317224	-	36.5793	14.2576	41.7672	208.624	145.308	72.34	BGLB021015
BgiM33247-RA	2.27376	voltage-gated hydrogen channel 1	mRNA	BgChr_16	6827279	6839686	-	0	0	0	1.74414	1.6601	0.608413	BGLB036565
BgiM02615-RA	1.03558	WD repeat-containing protein 11	mRNA	BgChr_1	62760503	62788112	+	4.62225	9.13615	6.10406	19.2822	19.942	13.1879	BGLB019774
BgiM33662-RA	1.81614	WD repeat-containing protein 87	mRNA	BgChr_16	18261405	18269157	+	1.22291	0.515973	0.29112	4.20552	5.17608	1.91861	BGLB017043
BgiM04559-RA	1.42008	xylosyltransferase 1	mRNA	BgChr_2	15651263	15666901	+	2.27911	1.90401	1.582	7.61529	8.47359	4.66241	BGLB040366
BgiM13935-RA	3.08434	YrdC domain-containing protein mitochondrial	mRNA	BgChr_5	39552704	39562011	-	0.185913	0	0	3.31992	1.32276	0	BGLB002697
BgiM30493-RA	1.10489	zinc finger BED domain-containing protein 1	mRNA	BgChr_14	11819615	11822298	-	0.553074	1.09636	2.64235	4.07162	5.49423	3.0431	BGLB019163
BgiM09337-RA	1.02136	zinc finger CCCH domain-containing protein 26	mRNA	BgChr_3	50428561	50431516	+	24.8941	22.4117	25.3289	91.3137	65.023	45.2704	BGLB004305
BgiM17467-RA	1.91558	zinc finger homeobox protein 4-like isoform X3	mRNA	BgChr_7	12961707	13058120	-	0.169764	0.169133	0.260764	0.859698	1.5294	0.822943	BGLB040207
BgiM21010-RA	1.02534	zinc finger protein 233	mRNA	BgChr_8	43563970	43566088	-	1.70267	3.56801	2.23091	6.06027	6.02335	6.23944
BgiM21944-RA	1.1005	zinc finger protein 287	mRNA	BgChr_9	16983408	16987478	-	6.09232	5.00016	2.34097	20.436	15.3082	10.4126	BGLB033027
BgiM30398-RA	1.32594	zinc finger protein 569	mRNA	BgChr_14	9654947	9657835	-	0.622888	0.540731	0.515974	2.41391	2.53466	0.896891	BGLB001453
BgiM35333-RA	1.98901	zinc finger protein 704	mRNA	BgChr_17	25397777	25401286	+	0.321395	2.44368	2.29178	15.4653	9.25608	3.83169	BGLB002138
BgiM34078-RA	1.05525	zinc finger protein 729	mRNA	BgChr_16	28911457	28922274	-	3.70577	2.71389	2.05114	8.76035	9.33196	5.50936	BGLB010574
BgiM26046-RA	1.80052	zinc finger protein GLI4-like isoform X1	mRNA	BgChr_11	29301844	29316770	-	1.37064	0.717909	1.33314	5.71891	7.36513	3.73734	BGLB001304
BgiM13970-RA	1.53544	zinc finger SWIM domain-containing protein 5-like isoform X1	mRNA	BgChr_5	40623783	40633712	-	0.652953	0.61245	1.077	4.9615	3.68933	1.68423	BGLB002803
BgiM27338-RA	1.22201	zonadhesin	mRNA	BgChr_12	16463026	16473058	-	3.93101	4.19002	4.64734	10.4223	16.2244	15.0905	BGLB036878

## Sheet: 6-Ep unique_up
Table S12. Summary of the differentially expressed genes at 8dpi in the parasite-infected groups
ID in iM line	log2FC(iM vs. Ep_8dpi)	Annotation	type	chr	start	stop	strand	iMline control_2dpi_R1	iMline control_2dpi_R2	iMline control_2dpi_R3	iMline vs Ep_8dpi_R1	iMline vs Ep_8dpi_R2	iMline vs Ep_8dpi_R3	Corresponding VBID in BB02
BgiM20370-RA	4.04924	A disintegrin and metalloproteinase with thrombospondin motifs 12	mRNA	BgChr_8	30661586	30691313	-	0.36954	0	0.356554	0.990387	0.650515	26.7757	BGLB031967
BgiM26073-RA	2.92848	abdominal ganglion neuropeptides L5-67	mRNA	BgChr_11	29936793	29942806	+	6.15703	0	3.88532	8.39907	41.2179	63.9132
BgiM24692-RA	1.05429	actin gamma-enteric smooth muscle	mRNA	BgChr_10	37536612	37550637	-	0.917081	0.747546	1.04577	1.25357	2.77848	1.94517	BGLB037933
BgiM24213-RA	1.06829	adenosine deaminase AGSA	mRNA	BgChr_10	25787326	25805385	-	13.2054	19.0202	22.6476	33.5053	44.0343	50.819	BGLB011059
BgiM13653-RA	1.29641	adhesive plaque matrix protein 2-like isoform X1	mRNA	BgChr_5	33852744	33867370	-	0.659907	1.09261	2.72227	2.25858	4.34782	6.90118
BgiM18821-RA	1.20905	alpha-protein kinase vwka	mRNA	BgChr_7	45313471	45314571	+	18.1196	19.2596	20.5027	46.006	50.6126	44.6857	BGLB030706
BgiM12325-RA	3.3494	amiloride-sensitive sodium channel subunit gamma-2	mRNA	BgChr_5	6124256	6146360	-	0	0	0	0	1.02409	2.97245
BgiM31600-RA	3.39976	aminopeptidase N	mRNA	BgChr_15	1769393	1775321	+	0	0	0	1.90312	3.91275	20.9779
BgiM24621-RA	2.10466	ammonium transporter Amt1	mRNA	BgChr_10	35759042	35771048	+	8.22539	6.1314	16.6965	36.194	56.742	50.6521	BGLB025871
BgiM26097-RA	1.16354	amyloid beta A4 protein	mRNA	BgChr_11	30386564	30399603	-	7.86899	7.41564	2.3342	9.29035	15.8432	18.2488	BGLB017564
BgiM26842-RA	4.17831	antitrypsin-like isoform X1	mRNA	BgChr_12	4432379	4439341	+	0	0	0.578905	0	3.85842	10.1518	BGLB027678
BgiM20819-RA	1.30673	apoptosis regulator Bcl-2	mRNA	BgChr_8	39861963	39869145	+	3.97699	4.03322	6.41448	11.5365	13.1088	12.2466	BGLB033877
BgiM30452-RA	3.05097	arginase-1-like isoform X3	mRNA	BgChr_14	10892183	10902470	+	2.64316	1.28631	0.966385	4.82263	14.3683	33.7561	BGLB040100
BgiM00739-RA	1.16101	arrestin domain-containing protein 17	mRNA	BgChr_1	17535406	17557227	-	2.94991	1.28893	2.80405	3.27598	7.42656	8.01438	BGLB026754
BgiM32278-RA	1.25184	arylacetamide deacetylase	mRNA	BgChr_15	19632098	19635534	+	2.7714	1.79333	2.73492	3.80527	5.39082	10.1994	BGLB037020
BgiM09766-RA	1.20967	baculoviral IAP repeat-containing protein 2-like isoform X1	mRNA	BgChr_4	3116229	3123694	+	6.50781	10.5114	9.41139	21.3361	21.9848	26.1628	BGLB000174
BgiM32122-RA	3.61904	beta-1 4-galactosyltransferase 2-like isoform X1	mRNA	BgChr_15	15809660	15828888	+	0	0	0	0	0	7.93886	BGLB002819
BgiM29713-RA	3.52752	BgMFREP19.1	mRNA	BgChr_13	31069810	31083282	-	15.8104	5.76085	4.9103	15.4958	60.3635	323.835	BGLB023857
BgiM29778-RA	3.64316	BgMFREP2	mRNA	BgChr_13	32930147	32935336	+	19.9618	8.90604	38.9835	137.87	80.8518	871.711	BGLB028617
BgiM29711-RA	6.18021	BgMFREP20.1	mRNA	BgChr_13	31027004	31037088	-	2.69574	2.66427	1.12403	22.9447	17.3441	533.561	BGLB000074
BgiM29806-RA	1.57446	BgMFREP22.3	mRNA	BgChr_13	33381507	33389771	+	36.7965	19.7735	19.4707	34.4757	102.032	123.218
BgiM29849-RA	2.03838	BgMFREP29	mRNA	BgChr_13	34206875	34211834	-	2.92469	2.59359	3.9611	4.72334	15.2922	22.0905	BGLB010948
BgiM29718-RA	2.59135	BgMFREP3.1	mRNA	BgChr_13	31194494	31214115	-	1.96143	1.87537	4.91217	10.599	15.4403	32.7818	BGLB000096
BgiM29791-RA	3.3934	BgMFREP7.1	mRNA	BgChr_13	33098895	33111942	+	0.454724	0.259157	0.64763	0.753038	0.821582	16.9889	BGLB004529
BgiM22742-RA	3.6891	Biomphalysin 15	mRNA	BgChr_9	37757188	37758921	-	0.22929	0	0	0	0.460284	3.63683	BGLB000076
BgiM05103-RA	1.48055	bone morphogenetic protein	mRNA	BgChr_2	28792365	28793380	-	0	1.02159	1.68186	5.04902	4.9354	3.35586
BgiM24517-RA	1.80076	Bsmp protein	mRNA	BgChr_10	33037403	33052966	-	961.335	136.059	97.5429	995.521	1724.4	1634.87	BGLB038651
BgiM29780-RA	8.64032	C-type lectin-related protein 1	mRNA	BgChr_13	32960169	32960683	-	2.04011	0	1.06861	215.558	26.2095	1329.12
BgiM29781-RA	7.65869	C-type lectin-related protein 1	mRNA	BgChr_13	32964954	32965415	-	2.5852	1.30491	2.85372	153.008	27.9777	1779.8
BgiM29747-RA	4.49529	C-type lectin-related protein 1 precursor	mRNA	BgChr_13	32239469	32249929	-	0.387733	0.361981	1.21839	4.68666	2.79516	26.4531	BGLB007272
BgiM35181-RA	1.78765	cadherin egf lag seven-pass g-type receptor 2	mRNA	BgChr_17	22570890	22576880	+	7.27909	4.333	6.69968	25.9758	20.3252	26.5287	BGLB032616
BgiM35182-RA	1.65279	cadherin egf lag seven-pass g-type receptor 2	mRNA	BgChr_17	22582355	22582545	+	4.9407	3.16368	13.6085	30.4198	18.0888	25.9548
BgiM11158-RA	1.08547	calcium-dependent secretion activator 1 isoform X9	mRNA	BgChr_4	35011054	35037218	+	2.1146	2.89922	2.39629	4.13729	5.37976	8.65465	BGLB011769
BgiM27967-RA	1.33146	carbonic anhydrase 14	mRNA	BgChr_12	31523481	31544112	+	0.652431	0.390183	1.04568	0.661738	2.60826	2.65916	BGLB016581
BgiM28934-RA	1.20798	caspase-7	mRNA	BgChr_13	12457149	12460640	-	2.61333	8.53485	5.29876	13.7169	13.6178	15.088
BgiM29057-RA	2.17719	cationic amino acid transporter 4	mRNA	BgChr_13	14917091	14931002	+	0.508127	0	0.280095	0.530527	2.03732	2.69242	BGLB002259
BgiM20283-RA	3.26784	CD5 antigen	mRNA	BgChr_8	28813917	28822801	+	0.822627	0.151358	0	5.02873	3.30108	3.5586	BGLB017961
BgiM13734-RA	1.08118	cell wall protein DAN4-like isoform X2	mRNA	BgChr_5	35588477	35607738	+	4.61218	3.05752	3.3435	8.44573	7.39099	8.97099	BGLB020049
BgiM18731-RA	1.35576	clumping factor B	mRNA	BgChr_7	43354653	43364844	+	0	0.543528	1.11002	1.80352	1.16127	1.96724	BGLB028885
BgiM01277-RA	3.22204	collagen alpha-4(VI) chain	mRNA	BgChr_1	30328450	30334377	+	12.8269	4.40803	3.27387	3.76259	56.3234	165.533
BgiM10131-RA	5.23143	collagen alpha-6(VI) chain	mRNA	BgChr_4	11456979	11467170	+	0.938565	1.28236	1.16557	13.3559	11.2443	128.141	BGLB028804
BgiM01840-RA	1.21105	COUP transcription factor 2-like isoform X2	mRNA	BgChr_1	44087360	44099929	-	2.93149	3.38819	3.38483	5.97091	8.1493	11.711	BGLB014440
BgiM26557-RA	1.1469	cyclic AMP-dependent transcription factor ATF-2	mRNA	BgChr_11	41212634	41222675	+	2.09931	2.41454	1.39333	2.52676	5.32557	7.17358	BGLB038753
BgiM13100-RA	1.16617	cytokine receptor	mRNA	BgChr_5	22789096	22808175	-	0.763597	0.670638	0.500238	1.06118	1.88827	2.81892	BGLB027953
BgiM16080-RA	5.14375	D-galacturonic acid binding lectin	mRNA	BgChr_6	37334864	37337099	-	0	0	0	0	27.9174	22.6565	BGLB023840
BgiM10615-RA	1.24492	death-associated inhibitor of apoptosis 1	mRNA	BgChr_4	22215696	22219353	+	7.03301	8.6775	19.0494	31.2628	30.8666	24.3324	BGLB000191
BgiM12323-RA	1.25575	degenerin unc-8	mRNA	BgChr_5	6066107	6071206	+	5.78935	2.99224	7.38302	10.7464	17.9944	12.1927	BGLB027715
BgiM23804-RA	1.21347	DNA-binding protein D-ETS-4-like isoform X1	mRNA	BgChr_10	16555853	16559976	+	22.8648	19.9919	38.9455	41.9129	88.1282	84.0417	BGLB000499
BgiM31497-RA	1.04056	Down syndrome cell adhesion molecule-like protein 1	mRNA	BgChr_14	35123429	35144556	+	1.78533	1.20046	1.51025	2.17544	5.35988	4.23118
BgiM34177-RA	3.7119	dynein heavy chain 6 axonemal	mRNA	BgChr_16	31306290	31306480	+	1.10703	1.49769	1.7904	13.1393	1.79855	7.87691
BgiM19372-RA	3.23729	E3 ubiquitin-protein ligase mib2	mRNA	BgChr_8	7875630	7875929	-	3.27332	10.6581	0	84.5841	27.8557	13.1803
BgiM33463-RA	2.23635	electroneutral sodium bicarbonate exchanger 1-like isoform X1	mRNA	BgChr_16	12406757	12429936	+	0	0.545668	0.217559	0.887785	1.83379	3.55895	BGLB016880
BgiM26083-RA	1.63469	endoglucanase A	mRNA	BgChr_11	30097868	30105723	+	3.97054	5.4032	9.00998	8.68325	24.0663	33.6076	BGLB018122
BgiM06084-RA	1.94132	epithelial membrane protein 1	mRNA	BgChr_2	51237463	51241647	-	4.16499	2.29815	2.20619	8.44353	7.94954	21.9333	BGLB026252
BgiM28512-RA	1.45557	eukaryotic translation initiation factor 3 subunit A	mRNA	BgChr_13	2518346	2520238	-	723.852	178.887	334.27	1067.19	1304.24	1299.67	BGLB040158
BgiM32822-RA	1.00268	extensin	mRNA	BgChr_15	31033037	31059045	+	1.87574	0.66626	1.27854	2.31451	2.86244	4.09438	BGLB025127
BgiM25394-RA	1.41152	fibrillin-3	mRNA	BgChr_11	10816422	10899783	-	6.07401	6.37165	11.5418	15.062	30.1985	24.8695	BGLB017228
BgiM32869-RA	8.55671	fibroleukin	mRNA	BgChr_15	32086517	32091406	-	0	0.273612	0	6.95731	4.5597	258.496	BGLB035089
BgiM18903-RA	1.9501	fMet-Leu-Phe receptor	mRNA	BgChr_7	47258062	47273030	+	1.36579	0.318275	0	1.18511	2.53911	4.84187	BGLB029681
BgiM17671-RA	2.95278	forkhead box protein F2	mRNA	BgChr_7	17949198	17951325	+	0	0.105339	0	0.177099	0.596284	1.17253	BGLB014115
BgiM27610-RA	3.37124	G protein-activated inward rectifier potassium channel 4-like isoform X1	mRNA	BgChr_12	23356987	23372569	+	0	0	0.59474	0.891403	1.48277	8.93472	BGLB034924
BgiM02844-RA	1.0075	gastric intrinsic factor-like isoform X1	mRNA	BgChr_1	68364461	68370252	-	27.5018	15.398	45.2056	61.7788	69.5192	56.5314
BgiM33360-RA	4.2004	GIMAP	mRNA	BgChr_16	9782237	9788838	-	3.16798	19.7008	0	346.566	101.534	2.02035	BGLB011835
BgiM33888-RA	3.20532	GIMAP	mRNA	BgChr_16	25052142	25058296	+	0	0	0.263373	0	0.304274	3.12247	BGLB012732
BgiM24628-RA	2.19475	glutamate receptor ionotropic kainate 2-like isoform X1	mRNA	BgChr_10	36000717	36048882	+	0.46328	0.280703	0.518603	0.887999	3.23357	4.63878	BGLB037052
BgiM21564-RA	2.15171	glutamate receptor subunit protein GluR4	mRNA	BgChr_9	8194094	8271868	-	0.601077	0.118483	0	0.768771	1.39348	2.05794	BGLB011195
BgiM19261-RA	1.00247	glutamine synthetase	mRNA	BgChr_8	5525532	5529621	+	264.302	167.721	233.248	348.865	608.225	516.56	BGLB005868
BgiM10516-RA	3.37838	glutathione S-transferase 1	mRNA	BgChr_4	19944474	19954195	-	3.65855	0.964253	3.19044	8.76322	8.41429	82.5992
BgiM22186-RA	2.7653	glycine receptor subunit alpha-1	mRNA	BgChr_9	23416506	23419896	-	0	0	0	1.38122	3.06262	4.75472	BGLB001159
BgiM07410-RA	1.17204	glycine-rich cell wall structural protein-like isoform X1	mRNA	BgChr_3	11418818	11423941	+	302.536	254.974	200.292	474.496	783.486	578.274
BgiM17807-RA	2.25719	gram-negative bacteria binding protein	mRNA	BgChr_7	20713675	20735741	-	4.17451	2.147	1.84764	7.63333	12.7262	30.0034	BGLB036077
BgiM01966-RA	1.39448	heat shock 70 kDa protein 12A	mRNA	BgChr_1	46277654	46316566	-	3.32639	1.73077	3.48358	5.29228	10.5333	9.23843	BGLB018226
BgiM13327-RA	1.40941	helicase-like transcription factor	mRNA	BgChr_5	26663668	26691826	-	1.27923	2.40727	1.73659	4.06546	4.31227	8.186	BGLB033046
BgiM11824-RA	1.066	histone-lysine N-methyltransferase SETMAR	mRNA	BgChr_4	51570683	51573161	+	8.15218	10.4273	11.1561	14.7755	24.8202	21.7225
BgiM26486-RA	1.73976	homeobox protein engrailed-2b	mRNA	BgChr_11	39759691	39763718	-	0.233638	0	0.749712	0.648754	1.11249	2.09629	BGLB006628
BgiM08684-RA	2.59854	homeobox protein SIX4	mRNA	BgChr_3	36459712	36460566	+	0.283865	0.571579	0.470013	1.1404	5.12627	4.83655	BGLB013708
BgiM19655-RA	1.06986	hormone receptor 4-like isoform X1	mRNA	BgChr_8	14849065	14857459	+	1.33112	1.70098	2.34607	2.82727	5.28332	5.0045	BGLB004934
BgiM00731-RA	1.05279	inositol 1 4 5-triphosphate receptor-interacting protein	mRNA	BgChr_1	17393796	17397049	+	1.15071	3.10831	1.99639	3.3412	4.76275	5.89593	BGLB033722
BgiM00847-RA	1.03752	krueppel 1	mRNA	BgChr_1	20028595	20033411	+	2.27224	2.29909	2.09953	3.12021	4.81175	6.85876	BGLB013261
BgiM03614-RA	2.22391	Kv channel-interacting protein 2	mRNA	BgChr_1	84827919	84829885	+	0	0.994507	1.77222	2.69828	9.63255	11.4111
BgiM11140-RA	1.63891	laccase	mRNA	BgChr_4	34428181	34441632	-	1.0138	0.448099	0.542849	1.4672	2.37826	3.76659	BGLB010488
BgiM17525-RA	3.02687	LBP/BPI1.2	mRNA	BgChr_7	14810640	14818420	-	1.18949	0	0	0	8.90058	4.06889	BGLB016060
BgiM30039-RA	1.38636	lectin BRA-3	mRNA	BgChr_14	1549817	1585595	-	3.777	2.20024	2.50697	3.87033	9.03435	11.22	BGLB028567
BgiM26917-RA	2.59268	leukocyte elastase inhibitor-like isoform X1	mRNA	BgChr_12	6074124	6092181	+	0.312405	0	0	0.485498	2.18926	1.7504	BGLB034261
lncRNA1473	1.01855	lncRNA1473	lncRNA	BgChr_5	17069394	17069709	+
BgiM04872-RA	1.05284	lysophospholipid acyltransferase 7-like isoform X1	mRNA	BgChr_2	23945431	23965974	+	6.92366	6.55375	5.76627	10.1936	14.6323	18.134	BGLB008261
BgiM10258-RA	1.00872	macrophage-expressed 1 protein	mRNA	BgChr_4	14419956	14439679	+	17.6124	14.1963	31.2608	32.5194	51.4969	58.8299	BGLB028836
BgiM25265-RA	1.00775	mannose-binding protein C	mRNA	BgChr_11	6956430	6958965	-	97.9057	64.7424	153.218	133.438	232.954	323.149	BGLB020463
BgiM32868-RA	8.20082	mannose-binding protein C	mRNA	BgChr_15	32085975	32086451	-	0.502119	0	0	7.87053	5.02253	284.976
BgiM03283-RA	1.18603	matrix metalloproteinase-21	mRNA	BgChr_1	78033131	78040150	-	8.00587	4.54211	6.92546	8.22406	18.2797	23.4112	BGLB006967
BgiM15879-RA	1.03036	membrane frizzled-related protein-like isoform X1	mRNA	BgChr_6	33245654	33252886	+	1.76854	1.49022	2.75364	2.47208	5.34923	6.22486	BGLB027339
BgiM24602-RA	1.05675	metalloprotease mig-17	mRNA	BgChr_10	35350004	35350206	+	3.79914	7.21531	11.5364	15.8552	21.8708	38.3751
BgiM32063-RA	1.30175	methyltransferase-like protein 24	mRNA	BgChr_15	14117086	14118048	+	5.37672	15.0518	3.35701	19.3507	23.321	22.9189	BGLB012952
BgiM04106-RA	1.09638	microtubule-associated protein futsch	mRNA	BgChr_2	4953368	5027546	+	40.2659	21.2115	25.4113	44.1674	72.3196	88.8453	BGLB017264
BgiM26353-RA	1.80664	mucin-5AC-like isoform X4	mRNA	BgChr_11	37088336	37091316	-	0.895589	0.825297	1.74053	5.34636	2.88842	5.41067	BGLB036252
BgiM20264-RA	1.32277	multiple epidermal growth factor-like domains 10	mRNA	BgChr_8	28412980	28447435	+	4.97253	2.9513	7.80136	14.4931	14.8017	13.7651	BGLB001150
BgiM22210-RA	2.59894	mycocerosic acid synthase	mRNA	BgChr_9	23797631	23811846	-	0.511444	2.08271	0.290619	6.77454	7.13114	6.0588	BGLB003017
BgiM30291-RA	1.39755	myosin-2 heavy chain non muscle	mRNA	BgChr_14	7262444	7266416	-	0	1.06837	1.69594	1.64076	2.98171	4.63975	BGLB024617
BgiM01217-RA	2.19355	NA	mRNA	BgChr_1	28793512	28793991	-	2.42837	0.484408	1.21663	2.17167	8.49424	12.8955
BgiM03700-RA	3.17768	NA	mRNA	BgChr_1	86554890	86563084	-	16.8842	1.06051	0	0.56359	113.375	55.3346	BGLB040414
BgiM04133-RA	1.15562	NA	mRNA	BgChr_2	5697206	5710320	-	2.46769	2.63257	2.42443	5.59871	4.82865	7.37085	BGLB031737
BgiM05278-RA	1.42036	NA	mRNA	BgChr_2	32717267	32734856	-	2.39108	0.620562	1.04729	2.11396	5.08141	3.97704	BGLB001804
BgiM08243-RA	1.52542	NA	mRNA	BgChr_3	26712890	26723117	-	0.302413	0.19279	0.270781	0.364476	0.785697	1.43023	BGLB014082
BgiM08735-RA	2.94175	NA	mRNA	BgChr_3	37724930	37725493	+	0.353887	0	0	0.190509	1.87564	2.40426	BGLB033810
BgiM08760-RA	1.23137	NA	mRNA	BgChr_3	38323589	38325519	+	1.45557	3.27367	3.12197	5.47593	5.17995	8.98255	BGLB027089
BgiM09198-RA	1.00044	NA	mRNA	BgChr_3	47340275	47340648	+	16.9232	11.2267	16.2133	24.2587	34.5003	43.025
BgiM09813-RA	1.36344	NA	mRNA	BgChr_4	3899429	3899758	+	12.1884	16.0664	8.89625	38.2699	33.3518	28.5806
BgiM10306-RA	4.25243	NA	mRNA	BgChr_4	15493152	15511240	+	0	1.74401	0	0	0.888444	60.3693
BgiM10600-RA	3.79512	NA	mRNA	BgChr_4	21880201	21884804	+	0	0	0	0.933657	2.13107	6.08681	BGLB025938
BgiM11655-RA	2.99907	NA	mRNA	BgChr_4	47745326	47754510	-	0.268241	0	0	0	1.66016	1.62852	BGLB029220
BgiM11771-RA	1.08426	NA	mRNA	BgChr_4	50567929	50570775	+	3.23416	2.7994	6.68276	10.218	14.3721	9.82001	BGLB029293
BgiM12126-RA	5.43639	NA	mRNA	BgChr_5	2350832	2350995	+	3.91395	2.81009	0	20.1244	277.16	129.139
BgiM12445-RA	1.2373	NA	mRNA	BgChr_5	8820439	8824773	-	0.939627	0.705629	0.379026	0.737661	1.86704	2.47424	BGLB025523
BgiM12724-RA	1.11521	NA	mRNA	BgChr_5	14531732	14552969	+	3.96765	2.84297	6.41363	8.09394	9.36993	14.0149	BGLB018450
BgiM13136-RA	1.13506	NA	mRNA	BgChr_5	23406660	23413425	+	6.59833	1.83067	3.63342	7.1492	12.792	11.6918	BGLB035616
BgiM13187-RA	2.75509	NA	mRNA	BgChr_5	24172699	24186982	-	0.614259	0.763289	0	1.53141	4.81976	6.81631	BGLB031775
BgiM14073-RA	1.99715	NA	mRNA	BgChr_5	43144797	43149060	-	0.545227	0.39575	0	0.770253	1.83118	3.18955	BGLB005820
BgiM14199-RA	3.20666	NA	mRNA	BgChr_5	46107071	46108423	-	0	0	0	0.977652	4.71659	0.711924
BgiM14524-RA	5.02237	NA	mRNA	BgChr_5	53020205	53020671	+	0	0	1.29732	0	0	63.8598
BgiM14525-RA	5.01339	NA	mRNA	BgChr_5	53023431	53023601	+	0	0	0.636716	0	0.537942	65.6779
BgiM14653-RA	1.18707	NA	mRNA	BgChr_6	2477786	2487543	-	1.43994	1.0666	1.05647	2.85531	3.35653	2.53184	BGLB040114
BgiM15790-RA	1.03681	NA	mRNA	BgChr_6	30831853	30842307	-	2.81999	2.7159	2.6147	6.28399	4.48938	9.06243	BGLB030383
BgiM16579-RA	4.29677	NA	mRNA	BgChr_6	48135454	48139371	+	0	0	0	0	7.05609	3.61756	BGLB040129
BgiM17169-RA	1.46643	NA	mRNA	BgChr_7	6844500	6850033	+	2.48151	0	2.15529	2.94704	5.332	8.60022
BgiM17429-RA	2.08483	NA	mRNA	BgChr_7	12311622	12312506	+	0.010826	0.380721	0.496579	0.362417	2.8217	3.23034	BGLB020705
BgiM18698-RA	1.48323	NA	mRNA	BgChr_7	42661189	42679191	+	1.20539	1.78506	2.07401	3.69659	6.92059	5.13401	BGLB028589
BgiM19387-RA	1.27673	NA	mRNA	BgChr_8	8028745	8036103	-	5.04134	5.65049	10.8301	19.0159	21.3285	16.6638	BGLB027221
BgiM19672-RA	1.00827	NA	mRNA	BgChr_8	15371632	15399897	+	12.7299	15.9289	9.10134	23.414	27.2862	32.6552	BGLB025020
BgiM19691-RA	2.51509	NA	mRNA	BgChr_8	15720613	15727810	+	1.38419	0	1.75037	6.20129	4.96161	4.81256	BGLB020152
BgiM19860-RA	3.59504	NA	mRNA	BgChr_8	19716465	19719865	+	1.37531	0.51193	0	2.01176	2.2047	24.068
BgiM20593-RA	1.43906	NA	mRNA	BgChr_8	35098509	35103130	-	5.35237	3.46252	3.22768	9.88243	10.535	20.354	BGLB035681
BgiM20670-RA	6.19039	NA	mRNA	BgChr_8	36646531	36656589	+	2.56766	12.9237	2.9805	4.39264	3.50841	1633.93
BgiM20717-RA	1.35341	NA	mRNA	BgChr_8	37301455	37304711	+	0.730866	0.776524	2.37795	3.83843	3.1636	2.56752	BGLB031809
BgiM20856-RA	2.92562	NA	mRNA	BgChr_8	40692616	40694023	-	0	0.755119	0	0.606861	7.01701	3.18931	BGLB038079
BgiM21425-RA	2.12328	NA	mRNA	BgChr_9	5217091	5219524	+	0.823224	1.75175	0.305133	3.78335	7.16853	6.63725
BgiM21462-RA	3.52695	NA	mRNA	BgChr_9	6004795	6018270	-	0	0	0.636512	0	8.17446	2.19939	BGLB031286
BgiM21900-RA	2.84064	NA	mRNA	BgChr_9	15939083	15942974	+	0.173042	0	0	0.092232	1.0765	0.825844	BGLB005445
BgiM23248-RA	1.03173	NA	mRNA	BgChr_10	1777446	1778555	+	5.35699	3.86962	8.0736	10.8618	16.1905	12.304	BGLB028952
BgiM23354-RA	3.04776	NA	mRNA	BgChr_10	4515224	4524694	-	0.342159	0	0	0	1.39736	2.28368	BGLB005523
BgiM24934-RA	1.13196	NA	mRNA	BgChr_10	43176564	43204410	+	5.65797	3.65921	8.44982	11.9951	12.3416	15.8264	BGLB034027
BgiM25115-RA	1.675	NA	mRNA	BgChr_11	3339424	3348117	-	4.76525	0.802993	3.83731	4.12523	14.9095	14.9919	BGLB036936
BgiM27942-RA	1.03071	NA	mRNA	BgChr_12	30986851	31039687	+	2.33346	2.78409	1.58365	4.20188	4.6778	5.27779	BGLB031492
BgiM28084-RA	1.18704	NA	mRNA	BgChr_12	33992117	33993427	+	0.831052	1.69605	2.68025	2.8241	5.00142	5.28993	BGLB019765
BgiM28843-RA	1.48525	NA	mRNA	BgChr_13	10471598	10473627	+	0.999896	0.378423	1.19905	2.27258	2.15441	3.80929
BgiM29761-RA	1.03498	NA	mRNA	BgChr_13	32572611	32573246	+	26.7353	22.0208	27.2663	48.9252	50.0353	65.6692
BgiM30837-RA	1.16354	NA	mRNA	BgChr_14	20636789	20639407	-	3.9984	5.79775	10.0327	18.0975	17.9803	13.715	BGLB029993
BgiM31269-RA	1.53995	NA	mRNA	BgChr_14	30271868	30274344	-	7.20828	8.67191	8.91773	19.9462	28.4329	24.8294	BGLB032593
BgiM31270-RA	2.05797	NA	mRNA	BgChr_14	30275485	30275675	-	1.09515	4.86214	2.24909	13.8455	16.7927	7.66715
BgiM31406-RA	4.2935	NA	mRNA	BgChr_14	33084981	33086826	+	0	0	0	0	18.0163	2.37111	BGLB034759
BgiM31440-RA	3.64882	NA	mRNA	BgChr_14	33786336	33786857	-	0.691308	0	0	0	8.12696	6.2379	BGLB032949
BgiM31915-RA	1.08437	NA	mRNA	BgChr_15	10176154	10178443	-	38.4502	22.0881	34.5317	71.2998	76.2338	68.8002
BgiM31916-RA	1.07965	NA	mRNA	BgChr_15	10183692	10191858	-	18.8142	14.5948	18.3071	30.4983	47.1451	39.3291	BGLB027352
BgiM33366-RA	5.64105	NA	mRNA	BgChr_16	9886586	9891745	-	0	0	0	0	0	23.7868	BGLB038365
BgiM33367-RA	6.44906	NA	mRNA	BgChr_16	9911393	9911574	-	7.08882	2.92232	5.71042	271.976	38.4349	783.303
BgiM33368-RA	6.45978	NA	mRNA	BgChr_16	9918056	9918211	-	2.76359	0.392702	1.00249	142.009	28.9891	567.424
BgiM33369-RA	6.77129	NA	mRNA	BgChr_16	9923363	9923574	-	0.25608	1.41858	4.15532	162.805	46.3386	790.111
BgiM33787-RA	4.1413	NA	mRNA	BgChr_16	22213857	22216640	-	0.712559	0.850539	0	0	14.5307	19.1137	BGLB034549
BgiM33958-RA	3.81176	NA	mRNA	BgChr_16	26368260	26370265	-	0	0.096476	0	0	0.014499	4.27956	BGLB023856
BgiM35153-RA	3.37347	NA	mRNA	BgChr_17	21942177	21951790	-	3.45664	0	0	0	23.7949	9.87988	BGLB037481
BgiM35236-RA	3.7838	NA	mRNA	BgChr_17	23566405	23567134	-	0	0	0	0	4.39867	17.0408
BgiM07370-RA	2.92881	neurexin-3b-like isoform X7	mRNA	BgChr_3	10547392	10616770	+	0.394749	0	0	0.956275	1.4417	2.33701	BGLB016447
BgiM02429-RA	1.93507	neuromedin-U receptor 2	mRNA	BgChr_1	57563830	57564903	-	1.20276	0.484845	0.46449	0.93922	4.88835	5.5525	BGLB012293
BgiM05338-RA	2.02109	neuronal acetylcholine receptor subunit beta-3	mRNA	BgChr_2	34256897	34276760	+	0.517861	0	1.227	0.985331	2.38379	4.06301	BGLB040344
BgiM29845-RA	2.76237	new FREP	mRNA	BgChr_13	34099030	34102838	-	1.23415	0.261102	1.04562	0.866658	3.13892	9.62962	BGLB000133
BgiM23787-RA	1.95719	nuclear hormone receptor e75	mRNA	BgChr_10	16174740	16177343	+	0	2.60127	0	2.88401	6.59125	8.74032	BGLB036189
BgiM14064-RA	1.18749	otoferlin	mRNA	BgChr_5	42772845	42849593	-	0.837697	0.794403	0.504326	1.04247	2.33964	2.30736	BGLB017483
BgiM07989-RA	1.41858	peptide receptor gpcr	mRNA	BgChr_3	21103608	21105849	+	1.81965	0.650537	1.19425	1.8961	3.94749	5.75479	BGLB033875
BgiM25263-RA	7.60651	perlucin-like isoform X1	mRNA	BgChr_11	6936253	6937499	-	1.78427	1.26848	2.20421	136.45	42.1995	960.881	BGLB020796
BgiM25267-RA	1.10505	perlucin-like protein	mRNA	BgChr_11	6995190	6995758	-	1.68093	4.65897	10.1033	10.6537	12.9357	15.1285	BGLB021656
BgiM25557-RA	4.32175	perlucin-like protein	mRNA	BgChr_11	15082192	15086037	-	1.4375	0	0	24.2109	10.6429	1.2281	BGLB034572
BgiM04954-RA	1.17361	PKG	mRNA	BgChr_2	25686959	25687683	-	1.18049	1.77639	3.31482	6.27541	5.92791	7.33183	BGLB039248
BgiM31216-RA	1.0381	polymorphic transmembrane cluster 2 transmembrane protein 9	mRNA	BgChr_14	28893199	28893468	-	6.14449	28.2897	20.0087	32.5609	45.2676	38.1801
BgiM32281-RA	1.17013	polypeptide N-acetylgalactosaminyltransferase 11	mRNA	BgChr_15	19787396	19789192	+	2.98253	1.78219	3.2002	5.19125	9.47613	6.10012	BGLB030368
BgiM26770-RA	1.83432	potassium voltage-gated channel subfamily A member 10	mRNA	BgChr_12	2928854	2946470	+	0.747157	0	0	0.88451	1.50462	1.444	BGLB013580
BgiM02420-RA	1.25718	POU domain class 6 transcription factor 1-like isoform X1	mRNA	BgChr_1	57387139	57402282	-	2.32804	1.71303	2.08825	3.66589	6.43572	4.6651	BGLB012183
BgiM33738-RA	1.07817	prolyl 4-hydroxylase subunit alpha-2	mRNA	BgChr_16	20542556	20546733	-	9.15255	4.88901	3.8169	9.09283	17.3826	16.1512	BGLB035103
BgiM34089-RA	1.06533	protein AIG1-like isoform X2	mRNA	BgChr_16	29079217	29093868	-	2.12149	3.68294	2.57575	6.14372	4.33411	7.66503
BgiM13777-RA	1.07615	protein isoform X2	mRNA	BgChr_5	36542754	36550277	-	5.10677	4.11063	3.83994	5.7976	15.0375	13.4726	BGLB021844
BgiM13326-RA	1.05336	protein LAP2	mRNA	BgChr_5	26606782	26641170	+	2.35086	2.83143	4.39757	7.53234	7.21404	8.24474	BGLB008657
BgiM30567-RA	1.44722	protein sel-1 3	mRNA	BgChr_14	13658297	13672376	+	3.04693	0.891823	0.700246	4.63323	6.22712	5.31406	BGLB008724
BgiM30568-RA	1.75871	protein sel-1 3	mRNA	BgChr_14	13676236	13678129	+	3.56946	0	0	5.29824	5.88689	6.13223	BGLB032095
BgiM23099-RA	1.06309	protein unc-93 A	mRNA	BgChr_9	45502704	45513629	+	2.20394	1.69412	4.11479	6.4393	6.66037	6.29193	BGLB029663
BgiM11524-RA	1.21884	protocadherin-23	mRNA	BgChr_4	44670411	44704412	-	4.31055	3.39122	7.20777	14.7005	10.8144	12.744	BGLB008041
BgiM24854-RA	1.10545	retinoic acid receptor beta	mRNA	BgChr_10	41369219	41377499	-	0.813293	1.13785	2.14201	3.02587	3.12766	4.89985	BGLB011662
BgiM03240-RA	1.0158	rho-related GTP-binding protein RhoE	mRNA	BgChr_1	77154427	77172930	-	9.71259	6.58426	8.14214	11.884	21.3605	19.4153	BGLB031093
BgiM27265-RA	1.36994	RNA-binding protein Musashi Rbp6-like isoform X3	mRNA	BgChr_12	14692390	14712518	+	0	1.48349	1.99208	4.94438	5.22195	4.35768	BGLB035482
BgiM27247-RA	1.46714	sarcoplasmic/endoplasmic reticulum calcium ATPase 1	mRNA	BgChr_12	13862063	13876292	-	43.6432	16.8454	19.2717	35.0808	89.4539	110.012	BGLB016564
BgiM14307-RA	1.44487	SCY1-like protein 2 isoform X2	mRNA	BgChr_5	48170290	48204751	-	1.09007	0.309056	0.618583	0.9873	2.60477	3.44063	BGLB004132
BgiM25297-RA	1.24723	secretory phospholipase A2 receptor	mRNA	BgChr_11	7654508	7702040	-	2.78169	7.01912	5.3741	7.71556	14.3932	19.4322	BGLB037059
BgiM33420-RA	1.03622	sensorin-A	mRNA	BgChr_16	11227403	11231579	-	101.481	29.2744	65.4166	101.695	175.179	159.056
BgiM26271-RA	1.43206	serine carboxypeptidase CPVL	mRNA	BgChr_11	35535304	35537859	-	2.81742	2.12984	8.16124	11.1776	18.1051	10.8507	BGLB005496
BgiM35081-RA	5.15276	serine-rich adhesin for platelets	mRNA	BgChr_17	20297618	20301147	-	0.083211	0	0.019822	0	0	4.36614
BgiM14492-RA	5.53539	serine/threonine-protein phosphatase 6 regulatory ankyrin repeat subunit B	mRNA	BgChr_5	52125701	52127290	-	0	0	0	0	0	9.6047	BGLB017213
BgiM15401-RA	1.61245	serine/threonine-protein phosphatase 6 regulatory ankyrin repeat subunit B	mRNA	BgChr_6	22206795	22226793	+	1.69003	0.989553	1.6876	2.18741	6.59538	6.22476	BGLB036057
BgiM26851-RA	3.05776	serpin 1	mRNA	BgChr_12	4681828	4689244	+	0	0	0	0.635994	1.13154	2.24815	BGLB016529
BgiM35010-RA	3.29372	serpin B3	mRNA	BgChr_17	18643448	18647306	-	0.328856	0	0	0.626089	4.12431	1.07959	BGLB033580
BgiM15622-RA	1.37962	sestrin-1-like isoform X3	mRNA	BgChr_6	27320634	27330406	+	88.4958	66.3921	58.2079	185.415	154.453	247.821	BGLB009023
BgiM29534-RA	1.08399	small cardioactive peptides	mRNA	BgChr_13	27280850	27281289	-	46.9258	24.0749	28.7186	71.445	78.2317	90.6324
BgiM30646-RA	1.19606	sodium- and chloride-dependent glycine transporter 2-like isoform X1	mRNA	BgChr_14	15487784	15499821	+	4.78232	2.42711	5.04698	10.2377	8.1557	13.5657	BGLB012780
BgiM05375-RA	3.52674	sodium-coupled monocarboxylate transporter 2	mRNA	BgChr_2	35132348	35149800	-	1.71005	1.21031	0.763379	1.62765	19.8185	26.6485	BGLB014067
BgiM05376-RA	2.29214	sodium-coupled monocarboxylate transporter 2-like X5	mRNA	BgChr_2	35149864	35177102	-	3.59772	0	0	3.12618	18.4678	16.6868
BgiM01393-RA	1.07635	sodium/potassium/calcium exchanger	mRNA	BgChr_1	32922159	32929568	+	3.33291	6.23728	3.57073	7.14358	12.0034	9.41399	BGLB006289
BgiM08884-RA	1.36212	spry domain-containing 3	mRNA	BgChr_3	40875037	40876734	-	1.53934	0	3.35111	5.0705	5.45085	4.38652
BgiM32204-RA	2.16339	stimulated by retinoic acid 6 protein	mRNA	BgChr_15	17875321	17881404	-	0.426989	0	0.689417	1.81512	3.87995	3.49434	BGLB001746
BgiM29421-RA	1.01693	sulfatase-modifying factor 2	mRNA	BgChr_13	24394553	24401043	-	42.346	11.5645	31.1575	54.8533	61.4443	70.7476	BGLB026650
BgiM16024-RA	1.00789	synaptotagmin-1 isoform X1	mRNA	BgChr_6	36122357	36134411	-	12.2617	5.8277	10.3108	11.6384	25.2559	35.27	BGLB004214
BgiM16379-RA	3.72421	temptin	mRNA	BgChr_6	44164129	44166209	+	2.54348	0	0	0	30.3435	29.1781
BgiM20839-RA	1.64306	transient receptor potential cation channel subfamily V member 6	mRNA	BgChr_8	40368526	40371263	-	0.67445	0.54603	0.722835	1.37926	2.93314	2.35468
BgiM29824-RA	3.03176	tumor necrosis factor receptor superfamily member 1A	mRNA	BgChr_13	33795876	33796391	+	0.29088	0	0.832511	5.95479	2.00293	2.52949
BgiM20266-RA	3.13422	TYRosinase family member (tyr-3)	mRNA	BgChr_8	28485258	28522517	+	0.222266	0	0	0.259157	1.00069	1.49105	BGLB001152
BgiM03428-RA	2.86907	vasopressin V1a receptor	mRNA	BgChr_1	80832436	80849639	-	0	0	0	0.206233	1.08014	1.30398	BGLB030971
BgiM00019-RA	3.18565	vesicular monoamine transporter	mRNA	BgChr_1	577160	596073	-	0	0	0	0.985268	1.66402	3.75734	BGLB019760
BgiM17074-RA	1.8471	Y+L amino acid transporter 2	mRNA	BgChr_7	4400035	4409421	-	1.48346	0.755735	0	0.930069	3.63632	6.34458	BGLB028158
BgiM22723-RA	1.10245	zinc finger protein 236	mRNA	BgChr_9	37281614	37284952	-	11.9634	17.7164	26.6065	32.9009	49.3271	53.2781	BGLB031267
BgiM11495-RA	1.07321	zinc finger protein 239	mRNA	BgChr_4	43977437	43984145	+	10.0914	9.27193	10.949	18.6884	28.1523	19.6305

## Sheet: 7-Dp unique_up
Table S12. Summary of the differentially expressed genes at 8dpi in the parasite-infected groups
ID in iM line	log2FC(iM vs. Dp_8dpi)	Annotation	type	chr	start	stop	strand	iMline control_2dpi_R1	iMline control_2dpi_R2	iMline control_2dpi_R3	iMline vs Dp_8dpi_R1	iMline vs Dp_8dpi_R2	iMline vs Dp_8dpi_R3	Corresponding VBID in BB02
BgiM30144-RA	1.12835	23 kDa integral membrane protein	mRNA	BgChr_14	3739182	3749591	+	21.6266	21.5335	12.4218	50.4398	61.4276	35.5563	BGLB024168
BgiM23245-RA	1.04937	ADAM family mig-17	mRNA	BgChr_10	1711454	1722354	+	5.80725	4.28187	6.30659	17.8678	14.5478	12.934	BGLB028276
BgiM24709-RA	2.14405	ADAM family mig-17	mRNA	BgChr_10	37723657	37726326	-	11.2475	0	13.9569	64.4232	64.6184	36.7822
BgiM33785-RA	1.25789	ADAM family mig-17-like isoform X2	mRNA	BgChr_16	22075244	22095869	+	114.206	227.857	317.107	739.316	464.712	781.03	BGLB040281
BgiM24694-RA	4.57772	adenosine deaminase AGSA	mRNA	BgChr_10	37583942	37589921	-	1.21324	0	0	0	59.5586	0	BGLB005195
BgiM24696-RA	6.06107	adenosine deaminase AGSA	mRNA	BgChr_10	37593021	37603102	-	0	0	0	0	56.2739	0	BGLB005195
BgiM17269-RA	1.0882	adenylate cyclase type 2	mRNA	BgChr_7	8660993	8692743	+	2.7902	2.17251	1.99774	7.88434	4.30567	6.4775	BGLB040290
BgiM24842-RA	1.55635	ADP-ribosylation factor	mRNA	BgChr_10	41073658	41084410	+	2.03937	1.47518	1.59244	7.0092	7.22763	3.24951	BGLB011666
BgiM13361-RA	1.34121	ADP-ribosylation factor GTPase-activating protein 1	mRNA	BgChr_5	27361394	27367999	+	13.6092	10.0601	17.5956	32.6676	24.0597	42.1834
BgiM33364-RA	1.49859	alpha-(1 3)-fucosyltransferase 9	mRNA	BgChr_16	9839339	9848517	-	1.16708	0	0.80217	1.78572	2.76727	3.67775	BGLB011836
BgiM09944-RA	1.67717	ankyrin repeat and KH domain-containing protein 1	mRNA	BgChr_4	7047734	7059014	-	4.76324	2.7611	4.24993	21.7211	14.0408	10.5354	BGLB030287
BgiM13689-RA	1.14882	ankyrin repeat domain-containing protein 17	mRNA	BgChr_5	34643725	34649588	+	1.61335	1.93959	1.21194	5.17349	4.18131	3.35503	BGLB002613
BgiM25489-RA	1.18126	annexin A6	mRNA	BgChr_11	13358901	13367875	-	8.97168	7.30908	15.7991	34.1666	30.1285	28.5439	BGLB007120
BgiM14405-RA	1.77838	antistasin	mRNA	BgChr_5	50740454	50742444	+	16.021	10.9757	19.0378	61.6516	74.1928	51.1247	BGLB016694
BgiM01451-RA	2.01236	APGWamide (AKA: Cterminally located anterior lobe peptide (CALP))	mRNA	BgChr_1	34457037	34457612	+	19.1415	6.64489	4.63628	65.2711	26.6703	63.1068	BGLB006564
BgiM18825-RA	1.36672	aquaporin-2	mRNA	BgChr_7	45365386	45373865	+	3.51225	1.43053	2.50062	7.23652	8.51881	6.95383	BGLB012878
BgiM14237-RA	3.49507	arachidonate 12-lipoxygenase 12R-type	mRNA	BgChr_5	46887422	46889884	-	3.51888	0	1.35101	56.9368	106.441	52.4487
BgiM17785-RA	1.22181	balbiani ring protein 3	mRNA	BgChr_7	20271584	20293839	+	14.462	5.34274	7.78899	34.287	23.7565	21.2269	BGLB032116
BgiM36480-RA	2.42361	beta-1 3-galactosyltransferase 1	mRNA	BgChr_18	23050933	23051973	-	0.734714	1.05259	0.741641	4.13851	5.65675	4.78671	BGLB030825
BgiM20499-RA	2.19288	beta-2 adrenergic receptor	mRNA	BgChr_8	33427970	33429118	-	0.327964	0.084824	0.901075	4.05932	2.00113	2.24346	BGLB016590
BgiM25580-RA	1.56268	BgMsFReDn6	mRNA	BgChr_11	15853262	15866390	-	9.12391	9.67237	8.93448	25.5872	35.3408	39.3521	BGLB031381
BgiM23736-RA	2.67711	BPTI/Kunitz domain-containing protein 4-like isoform X1	mRNA	BgChr_10	15087771	15089759	+	7.56142	2.14791	2.4377	34.5049	28.4357	30.0794
BgiM27964-RA	1.15593	bromodomain-containing protein	mRNA	BgChr_12	31440873	31452671	-	0.518335	0.821262	1.08225	2.19192	2.0613	2.02789	BGLB024422
BgiM35018-RA	1.48508	cadherin-23	mRNA	BgChr_17	18924522	18952629	+	3.4279	2.541	3.57125	12.2602	13.0805	7.29641	BGLB021957
BgiM26157-RA	2.1149	carbohydrate sulfotransferase 3	mRNA	BgChr_11	32363968	32369368	-	0.810879	1.34226	0	3.39061	6.69317	3.86123	BGLB031320
BgiM30368-RA	8.97163	carboxypeptidase B	mRNA	BgChr_14	8992819	8995716	+	0	0	0	0	300.184	0
BgiM11985-RA	1.2866	caveolin-1	mRNA	BgChr_4	54830333	54831080	-	153.449	41.0886	258.943	552.258	417.463	399.188
BgiM14484-RA	1.16724	cell death abnormality protein 1-like isoform X5	mRNA	BgChr_5	52007774	52020788	-	1.17917	2.30463	2.66324	7.07059	6.1149	3.59133
BgiM05588-RA	1.09097	choline O-acetyltransferase	mRNA	BgChr_2	40052744	40064741	-	3.68123	2.07325	1.31109	5.14848	5.94241	7.80161	BGLB005200
BgiM13940-RA	1.17698	cis-aconitate decarboxylase	mRNA	BgChr_5	39617941	39625056	+	1.97609	4.32375	2.34194	7.96514	8.30872	7.06753	BGLB002700
BgiM08271-RA	1.24624	coiled-coil domain-containing protein 170	mRNA	BgChr_3	27332014	27343462	+	12.7931	9.28428	22.0083	45.6993	44.5029	34.0738	BGLB029676
BgiM25379-RA	4.58959	contactin-2	mRNA	BgChr_11	10350844	10382925	+	0	0	0	0	1.35646	0	BGLB036798
BgiM30036-RA	4.3486	dermatopontin 2	mRNA	BgChr_14	1534096	1534273	+	2.13497	0.563181	1.21223	88.2284	14.2178	33.449
BgiM30037-RA	3.73596	dermatopontin 2	mRNA	BgChr_14	1536212	1536504	+	2.65397	2.54702	1.20939	79.8242	16.427	28.7651
BgiM27183-RA	6.25086	DNA-directed RNA polymerase II subunit RPB1-like isoform X4	mRNA	BgChr_12	12653594	12660406	-	0	0	0	2.65912	2.07614	2.6297	BGLB036286
BgiM14107-RA	2.37068	doublesex- and mab-3-related transcription factor A2	mRNA	BgChr_5	43871910	43898409	-	0.229956	0	0	1.63628	0.730364	0.825345	BGLB026994
BgiM18918-RA	1.15146	dynein heavy chain 5 axonemal	mRNA	BgChr_7	47560128	47619452	-	9.42073	10.9399	19.1309	40.8545	39.9819	28.2042	BGLB000695
BgiM30079-RA	1.01417	E3 ubiquitin-protein ligase TRIM71	mRNA	BgChr_14	2369369	2382919	+	5.75554	5.87897	4.19263	12.0337	12.9169	10.7846	BGLB038784
BgiM05671-RA	1.62896	FAD-dependent oxidoreductase domain-containing protein 2	mRNA	BgChr_2	42585693	42632191	-	6.40867	1.37996	1.68753	12.5261	8.25328	17.4687	BGLB004126
BgiM06666-RA	6.85206	fibrinolytic enzyme isozyme C	mRNA	BgChr_2	62347757	62355585	-	0	0	0	0.378206	69.5837	0
BgiM13699-RA	8.43382	fibrinolytic enzyme isozyme C	mRNA	BgChr_5	34880240	34884657	+	0.643879	0.917777	2.97559	0.946267	2126.48	0	BGLB002547
BgiM13700-RA	8.8976	fibrinolytic enzyme isozyme C	mRNA	BgChr_5	34894794	34895270	+	0	0	0	0	1318.26	0
BgiM13702-RA	10.5293	fibrinolytic enzyme isozyme C	mRNA	BgChr_5	34918765	34924712	+	0	0	0	0.803959	955.187	0	BGLB002547
BgiM32180-RA	1.7358	fibropellin-1	mRNA	BgChr_15	17106544	17119306	+	2.24137	0.975719	0.928885	5.06181	5.52376	3.84148	BGLB001702
BgiM03545-RA	1.74611	G-protein coupled receptor 64	mRNA	BgChr_1	83225167	83231039	-	0.597196	0.141336	0	0.849714	1.15487	1.89722	BGLB010039
BgiM26371-RA	2.21691	G-protein coupled receptor GRL101	mRNA	BgChr_11	37389667	37391922	-	1.03943	0	0	1.68193	2.70687	2.8131	BGLB035144
BgiM32381-RA	1.12997	ganglioside GM2 activator	mRNA	BgChr_15	21803019	21809394	-	2.57252	8.81554	11.3003	19.0007	21.8533	19.3356	BGLB025160
BgiM31100-RA	8.31133	gastric intrinsic factor	mRNA	BgChr_14	26686388	26693673	+	0.743309	0.926872	0	7.44425	590.993	3.35822
BgiM22349-RA	2.36168	glutamate receptor ionotropic kainate 1-like isoform X2	mRNA	BgChr_9	27544757	27572030	+	1.07338	0	0	2.93205	5.12912	2.01541	BGLB035613
BgiM06426-RA	1.01711	glutamine--fructose-6-phosphate aminotransferase [isomerizing] 2-like isoform X3	mRNA	BgChr_2	57483371	57513375	-	65.4442	49.8596	70.1929	155.713	167.248	129.994	BGLB007969
BgiM24558-RA	3.36171	GPI-anchored protein PB15E9.01c	mRNA	BgChr_10	34384435	34384627	+	0	0	0.69748	9.82515	4.77339	3.26881
BgiM26025-RA	1.79414	green-sensitive opsin	mRNA	BgChr_11	28818657	28820855	+	0.816426	0.726958	0.171294	3.79965	2.26997	2.01447	BGLB036922
BgiM00694-RA	1.19193	guanine nucleotide-binding protein subunit beta-5	mRNA	BgChr_1	16398709	16405080	+	3.39159	2.61187	2.25364	7.93991	9.91763	7.7856	BGLB010529
BgiM15633-RA	1.2213	insulin-like peptide 7	mRNA	BgChr_6	27516080	27546585	-	14.8653	10.549	5.64581	32.7449	28.6825	26.7928	BGLB038535
BgiM32786-RA	1.11089	kelch-like protein 40	mRNA	BgChr_15	30276125	30277771	+	0.831816	0.993298	2.94478	4.65466	4.46269	3.52424	BGLB026613
BgiM11131-RA	1.70567	laccase-3-like isoform X1	mRNA	BgChr_4	34242327	34255532	-	6.80021	3.98072	3.6883	21.9288	17.1054	12.589	BGLB037566
BgiM30030-RA	1.21306	lectin BRA-3	mRNA	BgChr_14	1389183	1410529	-	1.61039	0.697005	1.74193	4.73587	2.94939	3.71177	BGLB029728
lncRNA1338	1.61579	lncRNA1338	lncRNA	BgChr_4	23946323	23946539	+
lncRNA1406	2.13408	lncRNA1406	lncRNA	BgChr_4	53043047	53043322	+
lncRNA1446	5.47574	lncRNA1446	lncRNA	BgChr_5	10698590	10698824	-
lncRNA375	1.44572	lncRNA375	lncRNA	BgChr_11	10646202	10646649	+
BgiM25259-RA	2.56855	mannose-binding protein C	mRNA	BgChr_11	6888099	6889336	+	3.13086	2.80054	4.32474	31.4136	20.1014	21.7686	BGLB031481
BgiM25260-RA	1.22916	mannose-binding protein C	mRNA	BgChr_11	6907154	6911726	-	4.85953	0.667013	3.63082	7.47677	8.30911	10.7923	BGLB010394
BgiM24710-RA	1.79007	metalloprotease mig-17	mRNA	BgChr_10	37733280	37733500	-	14.0022	7.51595	10.8565	62.6223	40.8273	38.2852
BgiM24711-RA	1.64022	metalloprotease mig-17	mRNA	BgChr_10	37739459	37739661	-	13.0256	14.6021	12.1215	68.6351	56.2453	36.1684
BgiM30362-RA	7.32368	multifunctional pyrimidine synthesis protein CAD	mRNA	BgChr_14	8934120	8937011	+	0	0	0	1.67406	459.852	0
BgiM30363-RA	7.40678	multifunctional pyrimidine synthesis protein CAD	mRNA	BgChr_14	8942414	8942604	+	0	0	1.06754	0.318887	399.701	0.739743
BgiM30370-RA	7.23761	multifunctional pyrimidine synthesis protein CAD	mRNA	BgChr_14	9017096	9030254	+	2.79739	2.45816	2.07644	3.33751	1539.51	2.71183	BGLB027390
BgiM26889-RA	1.74831	multiple epidermal growth factor-like domains protein 11	mRNA	BgChr_12	5443207	5473423	-	1.66858	1.50193	1.10113	6.31356	7.01204	4.47126	BGLB017896
BgiM14431-RA	1.07872	multiple epidermal growth factor-like domains protein 6	mRNA	BgChr_5	51278369	51284710	-	3.17619	4.23724	5.01454	12.2581	8.41586	8.24621	BGLB032453
BgiM00237-RA	1.02943	NA	mRNA	BgChr_1	6211053	6231994	+	129.539	84.6275	108.618	297.457	275.164	220.194	BGLB031251
BgiM01209-RA	2.11146	NA	mRNA	BgChr_1	28567906	28568058	-	6.52263	1.08291	3.50637	10.9253	14.4431	27.9188
BgiM03483-RA	2.07337	NA	mRNA	BgChr_1	82102843	82105078	+	2.53322	0	0	10.2912	9.29148	3.65324
BgiM04409-RA	1.25309	NA	mRNA	BgChr_2	11857691	11884974	+	1.079	0.862928	0.541097	2.52382	2.74242	1.57307	BGLB027368
BgiM08298-RA	1.26423	NA	mRNA	BgChr_3	27951674	27952357	+	4.59179	5.21912	8.74907	15.4366	23.5241	15.6894	BGLB020746
BgiM09154-RA	1.93999	NA	mRNA	BgChr_3	46506785	46510902	+	0.364492	0.344631	0.292913	1.8337	2.3402	1.06997	BGLB021478
BgiM09296-RA	2.02196	NA	mRNA	BgChr_3	49421010	49430301	-	3.90781	2.91163	0	19.9796	13.5906	8.84292	BGLB034584
BgiM10192-RA	1.45806	NA	mRNA	BgChr_4	12978436	12980180	-	3.37767	3.05977	7.6817	18.4645	17.6592	10.5682	BGLB034526
BgiM10903-RA	3.04329	NA	mRNA	BgChr_4	28964965	28965867	-	0.728523	0.271369	0.256494	6.42425	1.98577	3.96629
BgiM12344-RA	1.05977	NA	mRNA	BgChr_5	6373351	6395720	+	7.45507	8.21057	9.03317	25.3433	16.9238	18.4421	BGLB035106
BgiM14128-RA	3.46443	NA	mRNA	BgChr_5	44561191	44561394	+	2.34815	0.266176	0.562831	43.3253	17.4664	3.84152
BgiM14236-RA	4.77522	NA	mRNA	BgChr_5	46879026	46886528	-	1.79633	1.62436	3.49401	63.0032	119.772	70.9192
BgiM14327-RA	2.7876	NA	mRNA	BgChr_5	48928703	48930998	+	3.18935	5.6196	7.28415	62.901	48.3203	23.714
BgiM14368-RA	1.6819	NA	mRNA	BgChr_5	49770973	49782592	-	2.78621	3.99937	4.81278	21.7368	13.4292	11.6235	BGLB028762
BgiM15032-RA	1.07096	NA	mRNA	BgChr_6	12263129	12277735	-	2.89072	1.30913	1.53398	4.4355	6.37837	5.17625	BGLB036609
BgiM15047-RA	1.22658	NA	mRNA	BgChr_6	12584419	12584629	-	9.20963	10.2015	11.2397	47.225	29.2761	24.6982
BgiM15089-RA	5.48696	NA	mRNA	BgChr_6	13429801	13432957	-	0	0	0.912903	3.18022	91.6959	1.73762	BGLB024024
BgiM15296-RA	1.81993	NA	mRNA	BgChr_6	19802186	19831541	+	0.956166	1.95759	4.12576	12.393	14.3616	5.91777	BGLB040083
BgiM15653-RA	1.27628	NA	mRNA	BgChr_6	28018107	28022181	-	2.53948	3.97976	4.87139	12.3968	11.7855	6.76495	BGLB025095
BgiM17551-RA	2.13675	NA	mRNA	BgChr_7	15369857	15370032	-	22.2001	1.98562	9.50438	38.2902	75.5094	45.1709
BgiM18244-RA	1.25258	NA	mRNA	BgChr_7	29784012	29789753	-	4.68728	6.26758	7.69433	17.0954	20.3716	17.7337	BGLB038409
BgiM19226-RA	1.94565	NA	mRNA	BgChr_8	4712470	4718521	+	43.186	45.0079	51.3537	281.577	222.984	140.571	BGLB021000
BgiM19435-RA	4.07159	NA	mRNA	BgChr_8	8898145	8904050	+	0	0	0	0.623039	4.78868	11.3583	BGLB035888
BgiM19504-RA	4.66937	NA	mRNA	BgChr_8	10655676	10657358	-	0.677164	0	0	0	18.7751	0.761814	BGLB034034
BgiM20017-RA	1.83052	NA	mRNA	BgChr_8	23110102	23117567	-	2.66073	1.20302	1.34868	5.61378	10.0322	7.75973	BGLB038276
BgiM20249-RA	1.51306	NA	mRNA	BgChr_8	28129863	28131263	+	0.485519	0.300126	1.52745	3.50886	2.29105	2.17766	BGLB008358
BgiM21188-RA	1.12045	NA	mRNA	BgChr_8	46843178	46844225	-	2.72113	4.34033	2.23104	7.47471	8.71064	5.93246
BgiM22114-RA	1.07404	NA	mRNA	BgChr_9	21894891	21896647	-	5.37826	5.65194	7.44533	14.1857	17.4859	17.7977	BGLB028227
BgiM23550-RA	1.2655	NA	mRNA	BgChr_10	10326182	10326575	-	2.36972	4.47212	8.14928	21.9669	16.3367	15.9938
BgiM23555-RA	2.33521	NA	mRNA	BgChr_10	10363131	10366929	+	13.7393	9.4869	6.02985	29.581	84.462	65.8375
BgiM24374-RA	2.08612	NA	mRNA	BgChr_10	30312770	30313659	-	0.760693	0.280027	0	2.46063	2.66324	1.9235	BGLB024793
BgiM25135-RA	1.94316	NA	mRNA	BgChr_11	3810119	3814129	+	0.451582	0.587343	0.429942	3.57252	2.7998	1.96143	BGLB026602
BgiM25252-RA	3.09373	NA	mRNA	BgChr_11	6728404	6728769	+	0.807094	0.502145	0	8.36507	5.95337	5.61554
BgiM25610-RA	2.18893	NA	mRNA	BgChr_11	17067422	17068969	+	0	0	0.177755	1.19174	0.673885	0.648464	BGLB020514
BgiM25952-RA	1.33236	NA	mRNA	BgChr_11	26441041	26448159	-	1.68258	1.94873	2.4479	8.29807	6.01499	6.51572	BGLB036016
BgiM26199-RA	2.05978	NA	mRNA	BgChr_11	33394752	33399464	-	0.553824	0.308566	0.477959	1.89978	4.27913	2.00554	BGLB024316
BgiM26282-RA	1.04147	NA	mRNA	BgChr_11	35738669	35749255	+	8.55001	10.0989	7.74424	25.3754	18.8676	20.416	BGLB016419
BgiM27985-RA	1.00815	NA	mRNA	BgChr_12	31820026	31833397	-	3.98564	2.6784	2.61351	8.18216	6.77923	7.35161	BGLB031885
BgiM28085-RA	1.3004	NA	mRNA	BgChr_12	34003184	34004494	+	1.50336	2.29715	2.1593	8.00125	6.39038	3.50827	BGLB027632
BgiM30820-RA	2.50029	NA	mRNA	BgChr_14	20214382	20219288	+	0.235436	0.357947	0	2.95945	1.76291	2.10774	BGLB036146
BgiM30961-RA	1.20085	NA	mRNA	BgChr_14	23967945	23973288	-	2.22322	1.98119	4.63856	9.57805	10.2059	5.94861
BgiM31014-RA	1.08364	NA	mRNA	BgChr_14	25150118	25202621	+	0.329367	1.10697	2.3939	3.07931	3.28616	2.53457
BgiM31405-RA	4.22568	NA	mRNA	BgChr_14	33072316	33074999	+	0.74614	0	0	7.34432	17.5977	7.72324	BGLB019954
BgiM33586-RA	5.86996	NA	mRNA	BgChr_16	16069060	16078812	+	0	2.43025	1.39776	1.72799	266.935	2.29307	BGLB031608
BgiM34137-RA	1.02322	NA	mRNA	BgChr_16	30260964	30268265	+	0.3853	0.292115	0.784308	1.19001	1.08034	1.19068
BgiM34472-RA	1.72647	NA	mRNA	BgChr_17	6068646	6070779	-	0	0	1.60782	4.02683	2.18805	3.26335
BgiM34502-RA	1.13087	NA	mRNA	BgChr_17	6930903	6943546	+	3.89098	1.28544	1.57071	5.67664	6.11073	5.87879	BGLB025096
BgiM34525-RA	2.20697	NA	mRNA	BgChr_17	7736491	7736787	+	3.04294	0	0.599881	10.3449	8.47956	8.27543
BgiM35032-RA	1.24199	NA	mRNA	BgChr_17	19314019	19316638	-	6.66491	4.30756	2.21667	15.6003	12.3167	9.8149	BGLB027622
BgiM35206-RA	1.45869	NA	mRNA	BgChr_17	22981733	22994477	+	1.08575	0.916464	0.240752	2.63431	2.7637	1.63781	BGLB013481
BgiM35359-RA	1.30355	NA	mRNA	BgChr_17	25883697	25886419	-	3.312	2.4821	2.18799	7.60225	9.47759	6.60714
BgiM35548-RA	1.83196	NA	mRNA	BgChr_18	995625	995840	-	23.2192	8.18626	3.89507	15.1454	25.0405	36.2126
BgiM05971-RA	1.19296	NACHT domain- and WD repeat-containing protein 1	mRNA	BgChr_2	48873926	48909601	-	2.12022	2.80056	3.80784	8.73289	9.08682	6.26653	BGLB002363
BgiM03702-RA	3.49813	neuroblastoma suppressor of tumorigenicity 1	mRNA	BgChr_1	86595632	86598759	-	0.299935	0	0	2.0848	1.00769	1.78544	BGLB021178
BgiM08057-RA	1.56075	neuroendocrine convertase 2	mRNA	BgChr_3	21933100	21953730	-	10.0265	1.62603	2.38313	13.918	11.483	20.1444
BgiM05339-RA	1.98788	neuronal acetylcholine receptor subunit alpha-6	mRNA	BgChr_2	34285754	34291420	+	1.06117	0	0	2.01019	2.80464	4.33156	BGLB029281
BgiM07414-RA	2.77036	neuropeptide FF receptor 2	mRNA	BgChr_3	11462841	11463986	-	0.271696	0	0	1.88616	1.60698	0.569142	BGLB036298
BgiM17202-RA	1.3436	NFX1-type zinc finger-containing protein 1	mRNA	BgChr_7	7398459	7401842	+	0.374177	0.324625	0.633545	1.84346	1.38765	0.990895	BGLB012668
BgiM34720-RA	3.88658	oviduct-specific glycoprotein	mRNA	BgChr_17	11675486	11676087	-	0	0	0	6.15861	3.6467	4.30987
BgiM04278-RA	1.22206	paladin-like isoform X2	mRNA	BgChr_2	8838335	8912041	+	2.16117	0.461404	1.15401	3.27935	2.96011	4.81858	BGLB016572
BgiM14367-RA	1.16628	platelet endothelial aggregation receptor 1	mRNA	BgChr_5	49757676	49761956	-	8.65799	5.70376	7.95723	23.9981	22.6587	16.5224	BGLB020189
BgiM20278-RA	4.72053	prephenate dehydrogenase (NADP(+))	mRNA	BgChr_8	28715902	28737697	+	2.32515	1.52228	0.254534	1.08203	76.8027	48.2566	BGLB017817
BgiM25861-RA	1.40642	pro-neuropeptide Y-like precursor	mRNA	BgChr_11	23933135	23941366	+	67.4344	18.1485	27.352	96.3018	102.508	123.071
BgiM26522-RA	1.24645	protein kinase C-binding protein NELL2	mRNA	BgChr_11	40401309	40410773	+	1.97159	0	2.91165	6.97465	5.93644	3.48401	BGLB022748
BgiM06754-RA	1.24369	protocadherin Fat 4	mRNA	BgChr_2	64399699	64434148	+	1.41575	1.42454	1.47974	5.01929	3.82897	3.7562	BGLB030751
BgiM14326-RA	2.92775	receptor-type tyrosine-protein phosphatase epsilon-like isoform X4	mRNA	BgChr_5	48915718	48923390	+	3.35586	3.15957	4.94903	42.0974	28.3115	22.0912	BGLB037747
BgiM19951-RA	1.25836	RNA polymerase II-associated protein 3	mRNA	BgChr_8	21797836	21800344	-	4.89176	5.09597	4.19365	17.2185	9.61426	13.8099
BgiM02592-RA	1.99801	SCO-spondin	mRNA	BgChr_1	62190400	62281841	-	27.1922	8.31495	11.6952	48.0294	81.7471	102.358	BGLB009133
BgiM15520-RA	1.00544	serine/threonine-protein kinase MARK2-like isoform X1	mRNA	BgChr_6	25179823	25205800	-	1.98465	1.81466	2.50527	5.8634	5.49829	4.32685	BGLB020384
BgiM21705-RA	1.18506	SH3 domain-binding protein 2	mRNA	BgChr_9	11467858	11469000	-	3.9688	3.54594	4.20689	9.62015	12.8731	9.91356	BGLB020304
BgiM17393-RA	1.76748	short transient receptor putative channel 6	mRNA	BgChr_7	11526644	11563031	-	1.35618	0	0	1.26421	1.69616	2.02068	BGLB030256
BgiM18584-RA	1.10856	sodium- and chloride-dependent glycine transporter 2	mRNA	BgChr_7	39503982	39516059	-	4.6414	5.85448	13.5481	24.1437	24.2765	18.1424	BGLB014035
BgiM16995-RA	1.64304	sodium-coupled monocarboxylate transporter	mRNA	BgChr_7	3063336	3063749	+	4.85495	1.45346	0.996492	8.69258	5.85982	11.1285
BgiM16996-RA	1.0594	sodium-coupled monocarboxylate transporter 1	mRNA	BgChr_7	3066094	3073482	+	8.12924	5.4129	5.56226	18.9615	10.5126	15.8367	BGLB027915
BgiM25390-RA	1.11494	spore coat protein SP96	mRNA	BgChr_11	10611165	10614171	+	111.998	71.1823	230.563	385.421	377.701	332.012
BgiM30038-RA	5.90177	strain EAF dermatopontin 3	mRNA	BgChr_14	1541813	1543610	+	0	0	0	4.24151	11.8463	5.84367	BGLB013420
BgiM07094-RA	1.01074	synaptotagmin-16	mRNA	BgChr_3	4606254	4616575	+	3.8852	1.84237	2.564	6.4049	6.66575	7.46042	BGLB001547
BgiM19627-RA	3.40766	TLR cluster1 member 11	mRNA	BgChr_8	14111478	14128766	+	0	0	0	0.630742	0.414897	0.833639	BGLB025157
BgiM19617-RA	2.78391	toll-like receptor 4	mRNA	BgChr_8	13881230	13883992	+	0	0	0.79924	5.27973	4.31167	1.96631	BGLB027056
BgiM11897-RA	2.23584	transient receptor potential cation channel subfamily M member 1	mRNA	BgChr_4	53082311	53083918	+	3.11631	0	13.298	16.3829	25.855	34.8738
BgiM11895-RA	1.89118	transient receptor potential cation channel subfamily M member 2	mRNA	BgChr_4	53070017	53070266	+	0.261865	0.790831	11.6876	12.7121	28.8755	23.244
BgiM23548-RA	1.0825	transient receptor potential cation channel subfamily M member 5	mRNA	BgChr_10	10295584	10316425	-	8.96202	10.4497	12.8679	29.7715	34.8215	24.1842	BGLB039974
BgiM09529-RA	1.75609	transmembrane emp24 domain-containing protein 7	mRNA	BgChr_3	54999397	55006136	-	7.09823	2.15386	4.68508	14.2282	25.2727	14.3531	BGLB039126
BgiM06667-RA	7.52126	trypsin	mRNA	BgChr_2	62371536	62374293	-	0	0	0	0	77.6526	0	BGLB030844
BgiM02631-RA	2.22041	tubulin alpha chain	mRNA	BgChr_1	63226691	63236195	-	1.52834	0	0	3.2562	2.26786	4.48219	BGLB018337
BgiM12524-RA	6.0679	tubulin alpha chain	mRNA	BgChr_5	10698848	10705163	-	2.71093	1.35329	3.17938	6.24456	58.1061	3.57877	BGLB018337
BgiM20274-RA	1.19033	TYRosinase family member (tyr-3)	mRNA	BgChr_8	28689342	28701864	+	12.7517	10.1153	16.1535	31.1508	30.5201	47.7924	BGLB017816
BgiM20270-RA	5.25543	tyrosinase-like protein tyr-1	mRNA	BgChr_8	28584059	28593810	+	3.93846	0	0.549201	1.52392	118.819	106.659	BGLB030046
BgiM15624-RA	1.55517	tyrosine 3-monooxygenase	mRNA	BgChr_6	27378658	27407773	+	2.18882	1.0858	0.906355	3.57869	6.4533	4.63633	BGLB009022
BgiM11091-RA	1.1097	ubiquitin-like protein 4A	mRNA	BgChr_4	33531635	33579286	+	9.48222	8.42205	14.2039	29.5839	33.5834	24.8154	BGLB000928
BgiM32898-RA	1.4051	UDP-glucuronosyltransferase 1-8	mRNA	BgChr_15	32504809	32506350	+	0.476675	2.44151	2.03867	4.25361	4.05503	7.87578	BGLB024437
BgiM16110-RA	1.04377	von Willebrand factor a domain-containing protein 3b	mRNA	BgChr_6	38007029	38013602	+	10.0363	10.1464	21.6318	38.8389	38.0943	29.1927	BGLB003705
BgiM30369-RA	8.7221	zinc carboxypeptidase A 1	mRNA	BgChr_14	9007057	9009114	+	0	0	0	0	279.219	0
BgiM22328-RA	1.90584	zinc metalloproteinase nas-13	mRNA	BgChr_9	26857922	26861689	-	0.778262	1.12725	0.739054	6.36747	4.33684	3.22012	BGLB009960

## Sheet: 1-all down
Table S12. Summary of the differentially expressed genes at 8dpi in the parasite-infected groups
ID in iM line	log2FC(iM vs. Sm_8dpi)	log2FC(iM vs. Ep_8dpi)	log2FC(iM vs. Dp_8dpi)	Annotation	type	chr	start	stop	strand	iMline control_2dpi_R1	iMline control_2dpi_R2	iMline control_2dpi_R3	iMline vs Sm_8dpi_R1	iMline vs Sm_8dpi_R2	iMline vs Sm_8dpi_R3	iMline vs Ep_8dpi_R1	iMline vs Ep_8dpi_R2	iMline vs Ep_8dpi_R3	iMline vs Dp_8dpi_R1	iMline vs Dp_8dpi_R2	iMline vs Dp_8dpi_R3	Corresponding VBID in BB02
BgiM27121-RA	-1.77153	-1.7093	-2.15591	3 beta-hydroxysteroid dehydrogenase/Delta 5-->4-isomerase type 3	mRNA	BgChr_12	10973457	10982894	+	2.9591	4.81276	1.38431	0.736093	0.920315	1.30605	0.404602	1.33346	1.1745	0.411844	0.34371	1.1698	BGLB031316
BgiM16334-RA	-4.13986	-2.58884	-2.17061	A disintegrin and metalloproteinase with thrombospondin motifs 7	mRNA	BgChr_6	43129541	43142342	+	5.7375	7.39439	0	0	0	0	0	0	0	0	0	3.571
BgiM00035-RA	-3.24445	-2.12143	-2.06864	acetylcholine receptor subunit alpha-L1	mRNA	BgChr_1	961346	961630	-	2.49315	2.88721	1.57674	2.54141	0.991535	0	0.489548	0.308525	2.13335	0.147223	0	1.79856
BgiM21593-RA	-3.81137	-3.15463	-1.94257	ATP-binding cassette sub- A member 3	mRNA	BgChr_9	9002109	9035646	-	4.42611	3.20136	2.52375	0.252378	0.31956	0.327443	0.064148	0.20488	1.05762	0.381293	0.111582	2.873	BGLB010662
BgiM06844-RA	-2.13882	-1.99848	-2.05276	cadherin EGF LAG seven-pass G-type receptor 1	mRNA	BgChr_2	65885192	65890617	-	3.44399	4.89382	1.66995	0	2.21085	0	0.341942	1.22177	1.66255	0	0.770141	2.01311	BGLB039164
BgiM19819-RA	-4.15473	-1.55339	-2.24997	cadherin EGF LAG seven-pass G-type receptor 2	mRNA	BgChr_8	18886349	18886573	-	24.6607	28.3288	11.4905	4.7669	0	0	9.35131	1.85179	16.9576	0	0.541819	17.5975
BgiM25102-RA	-3.1291	-2.97252	-2.06549	carbohydrate sulfotransferase 5	mRNA	BgChr_11	2661071	2676287	-	4.381	3.17758	1.02432	0.569629	0.735748	0	0.374586	0.467379	0.343952	0	0	2.15991	BGLB019512
BgiM33577-RA	-2.11846	-1.94427	-1.65714	CAS1 domain-containing protein 1	mRNA	BgChr_16	15919519	15938159	+	17.6407	12.6919	8.54499	3.8527	3.8803	2.68735	1.34991	3.31416	7.03333	1.05614	1.89127	12.4173	BGLB028219
BgiM03355-RA	-6.1615	-2.96079	-3.41905	cell wall protein DAN4	mRNA	BgChr_1	79297276	79303125	+	0.516408	11.5677	0	0	0	0	0.517401	0	1.08049	0	1.08662	0.257309	BGLB038065
BgiM03668-RA	-5.55304	-2.81354	-2.99075	dynein regulatory complex subunit 7	mRNA	BgChr_1	85983926	85986301	+	11.2474	4.3413	2.16749	0	0	0	0	0	1.023	0	0	2.8751
BgiM27671-RA	-5.57608	-2.96077	-2.10507	F-box only protein 39-like isoform X3	mRNA	BgChr_12	24660759	24675424	-	21.6432	16.3371	9.45889	0.541847	0	0	1.29171	0	5.0847	0	0	13.505	BGLB030519
BgiM14438-RA	-5.43492	-3.5666	-5.01352	fibrinogen-related protein K2 precursor	mRNA	BgChr_5	51386637	51390089	+	0	39.9095	0	0	0.261187	0.306092	1.03494	0.963452	1.2827	0.836102	0	0	BGLB023053
BgiM20873-RA	-4.04096	-3.0434	-1.88441	formin-like protein 14	mRNA	BgChr_8	41028160	41037589	-	1.47579	2.07631	1.0964	0.158322	0	0.157405	0.17851	0.057072	0.3341	0.031994	0.282541	1.46629	BGLB039684
BgiM34998-RA	-5.07059	-2.979	-3.63457	girdin-like isoform X1	mRNA	BgChr_17	18361337	18367940	-	12.9951	6.26238	3.43218	0	0	0	0	0	2.61423	0	0	0	BGLB016989
BgiM11216-RA	-7.82842	-2.7122	-2.15738	haemoglobin type 1	mRNA	BgChr_4	36379499	36388358	+	22.3762	24.1079	11.1425	0	0	0	1.22047	0.842133	9.19785	0	0	15.629	BGLB034143
BgiM22981-RA	-1.98527	-2.99285	-1.98925	heat shock protein 70 B2	mRNA	BgChr_9	43447442	43450185	-	4.29119	2.04799	5.21397	0.877942	1.07943	1.76791	0.260449	0.750972	0.441668	1.38607	1.85411	0.421229	BGLB004431
BgiM34487-RA	-5.32303	-6.64976	-5.75541	hemocyanin-like 1 (Hcl-1)	mRNA	BgChr_17	6400466	6400955	-	6.24262	54.4652	0	1.88485	0	0	0	0	0	0	0	0.96997
BgiM07382-RA	-4.70955	-2.08567	-1.96562	histone-lysine N-methyltransferase SETMAR	mRNA	BgChr_3	10916789	10922399	-	15.653	14.2309	6.19526	1.66541	0	0	4.86924	0	2.22108	0	1.24732	8.24012	BGLB030868
BgiM09301-RA	-2.70668	-1.30427	-1.34448	homologous-pairing protein 2	mRNA	BgChr_3	49550389	49551006	+	34.6994	34.6162	21.9647	5.79375	3.5807	7.77485	14.9133	7.91302	15.5524	7.62165	12.5949	24.0615	BGLB001506
BgiM32983-RA	-1.34309	-1.20603	-1.19652	hyaluronan-mediated motility receptor	mRNA	BgChr_16	309573	317245	-	5.27862	6.77566	4.30325	3.46178	2.41102	1.74241	2.39808	2.56299	2.83125	2.17114	2.31334	3.95892	BGLB036802
BgiM13286-RA	-4.34013	-2.95193	-1.92868	Ig-like V-type domain-containing protein FAM187A isoform X3	mRNA	BgChr_5	25871920	25891822	-	4.02417	4.51796	2.32157	0	0	0	0.385232	0.200815	0.841818	0	0	2.94993	BGLB038292
lncRNA604	-3.81634	-2.98369	-1.78062	lncRNA604	lncRNA	BgChr_13	29329627	29329878	+
BgiM09707-RA	-3.90377	-2.3919	-1.47107	metabotropic glutamate receptor 7	mRNA	BgChr_4	2046238	2056921	-	2.35342	1.86461	1.20549	0	0	0	0	0	1.00443	0.430441	0.421687	1.30298
BgiM31984-RA	-5.93074	-4.33388	-3.3988	monocarboxylate transporter 2	mRNA	BgChr_15	12204582	12219422	+	0.504047	11.1631	0	0	0	0	0	0.134381	0.355236	0	0.456474	0.8949	BGLB021899
BgiM35579-RA	-3.41434	-2.00146	-1.7634	multiple epidermal growth factor-like domains protein 10	mRNA	BgChr_18	1823604	1844144	+	7.78863	8.7861	3.55034	2.16721	0.009125	0.604721	1.14117	0	4.19001	0.10228	1.04561	8.10802
BgiM24360-RA	-4.05731	-2.52947	-1.78752	multiple epidermal growth factor-like domains protein 6	mRNA	BgChr_10	29793740	29845740	+	3.95904	3.10162	2.14886	0.499726	0	0	0.589358	0.472222	0.80131	0	0.408933	2.47408	BGLB024632
BgiM33716-RA	-6.27666	-2.61101	-2.25439	multiple epidermal growth factor-like domains protein 6	mRNA	BgChr_16	19767327	19784518	+	6.56391	3.94852	4.13369	0	0	0	0	0.374194	1.94613	0	0	3.35608	BGLB019007
BgiM13966-RA	-1.99794	-1.49501	-1.25779	N-acetyltransferase ESCO1	mRNA	BgChr_5	40564547	40569551	+	13.6703	13.1824	7.2288	2.71744	4.07146	4.08199	3.56761	2.63264	7.61007	2.91605	4.15666	9.34074	BGLB021477
BgiM05524-RA	-3.6412	-2.50835	-2.24708	NA	mRNA	BgChr_2	38445852	38446174	+	4.76171	8.15495	3.13438	1.14969	0	0	0	0	1.70742	0	0	3.30539
BgiM09104-RA	-4.72597	-2.61686	-2.36828	NA	mRNA	BgChr_3	45564042	45564199	+	7.71084	14.3989	8.59502	1.03723	0	0	1.60369	0	4.03055	0	0	7.97542
BgiM12237-RA	-3.04402	-2.97506	-2.67972	NA	mRNA	BgChr_5	4380738	4380905	+	14.4847	11.1053	6.11558	0	0.983361	0.872451	0	1.59433	1.52769	0	2.25962	4.08773
BgiM20293-RA	-6.88938	-4.42499	-2.91349	NA	mRNA	BgChr_8	28935451	28935654	-	47.5917	36.2785	9.59399	0.789001	0	0	2.07537	1.80369	0.040367	0	2.66144	22.782
BgiM20706-RA	-3.36403	-2.583	-2.30439	NA	mRNA	BgChr_8	37212883	37213302	-	4.5469	6.65988	1.87592	0.177679	0	0.954682	0.462016	1.09187	0.526113	0	0	1.56468
BgiM20741-RA	-5.53948	-3.28575	-2.36204	NA	mRNA	BgChr_8	37790223	37792635	-	9.24173	5.81394	3.11939	0.377386	0	0	0	0	1.21905	0	0	4.2229	BGLB030316
BgiM20742-RA	-5.88999	-2.71855	-1.97667	NA	mRNA	BgChr_8	37796463	37796912	-	12.9017	7.30034	7.42134	0.253627	0	0	0	0.44491	3.72092	0	0.147458	7.54281
BgiM20744-RA	-5.58225	-3.42885	-2.43903	NA	mRNA	BgChr_8	37817436	37822939	-	23.3845	12.4645	10.2021	0.620358	0	0	0.825249	0	3.0148	0	0	11.0916
BgiM20942-RA	-5.84306	-3.28608	-2.05884	NA	mRNA	BgChr_8	42331107	42332988	-	3.68126	3.33179	1.4851	0	0	0	0	0	0.794876	0	0	2.22192	BGLB037491
BgiM22643-RA	-1.96551	-1.82914	-2.13785	NA	mRNA	BgChr_9	35244988	35245649	+	3.00753	2.12671	1.39842	0.887457	0.451205	0.567748	0.088113	1.18813	0.512791	0	1.28596	0.540868
BgiM23122-RA	-3.34006	-2.28528	-2.28415	NA	mRNA	BgChr_9	46118301	46118879	-	4.73574	4.37985	0	0.894125	0	0	0	0	0.807335	0	1.15682	0
BgiM24745-RA	-2.98542	-2.69424	-1.9007	NA	mRNA	BgChr_10	38525970	38526722	+	2.71584	1.64404	1.5432	1.12123	0	0	0.102227	0.073657	0.493944	0	0.145504	1.93276
BgiM24808-RA	-4.91511	-3.05955	-1.9096	NA	mRNA	BgChr_10	40176142	40192539	+	6.11102	4.84115	2.84821	0.422021	0	0	0	0.35626	1.13302	0	0	3.95387	BGLB023828
BgiM24910-RA	-4.08535	-2.17966	-2.11922	NA	mRNA	BgChr_10	42555562	42555768	+	5.66958	10.4457	6.01534	0.827046	0	0	4.12157	0	0.251951	0	3.27268	2.4366
BgiM29524-RA	-4.47499	-2.30562	-1.82842	NA	mRNA	BgChr_13	27100469	27100849	+	11.0501	14.9463	8.7134	2.31967	0	0.375859	2.95343	0.362158	4.63254	0.131442	1.72947	13.7621
BgiM31477-RA	-4.90069	-2.67034	-2.51902	NA	mRNA	BgChr_14	34827599	34827909	+	16.2087	14.6394	9.29971	1.34561	0	0	2.62469	1.18313	1.86232	0	1.31491	7.0788
BgiM33217-RA	-3.39416	-2.94337	-2.60102	NA	mRNA	BgChr_16	6197197	6197778	-	1.65716	2.05736	0.561222	0.319297	0	0	0	0	0.294764	0	0.148482	0.745293
BgiM33451-RA	-2.98812	-1.59565	-1.4598	NA	mRNA	BgChr_16	12099805	12100572	+	11.0899	7.4329	6.90286	3.51139	0	0.623001	4.58138	1.29464	2.50011	0.363048	2.87533	6.62301
BgiM33747-RA	-3.95482	-2.3907	-2.16483	NA	mRNA	BgChr_16	20739337	20740209	-	50.1793	20.1845	18.4877	6.78318	0.585974	0.144737	8.65038	3.87545	5.72413	0	4.2123	18.742
BgiM34185-RA	-2.96292	-2.37959	-2.56887	NA	mRNA	BgChr_16	31401284	31402260	+	5.08426	3.61378	0.68976	1.06152	0.27652	0.565908	0	1.19495	1.30992	0.21103	0.358415	2.5805
BgiM35196-RA	-4.75098	-2.79423	-2.81923	NA	mRNA	BgChr_17	22824981	22840650	-	8.31466	4.25934	3.29935	0	0	0	0.647308	0	1.17949	0	0	2.5052	BGLB032849
BgiM35664-RA	-4.30385	-2.62432	-2.7125	NA	mRNA	BgChr_18	3617374	3626157	-	13.6928	6.59595	3.47406	0.896512	0	0	0	0	3.60386	0	0	3.51951
BgiM36423-RA	-5.33966	-3.71935	-2.17747	NA	mRNA	BgChr_18	21844374	21846221	+	9.7124	6.64319	1.64695	0	0	0	0	0	0.631412	0	0	4.63909
BgiM10343-RA	-5.23242	-3.16972	-2.23579	nuclear protein localization protein 4	mRNA	BgChr_4	16289332	16289576	-	37.5592	21.8166	10.1243	0.686826	0	0	1.17168	0.496934	5.42266	0	0	23.7049
BgiM20477-RA	-3.75529	-2.77845	-2.07958	paired box protein Pax-6	mRNA	BgChr_8	32902903	32906782	+	8.10491	3.68262	3.14116	0	0.473129	0	0	0	2.40026	0.265756	0	4.10166	BGLB039914
BgiM12954-RA	-5.20238	-3.02792	-1.75594	peripherin-2	mRNA	BgChr_5	19785751	19799051	+	6.12467	6.43769	3.81861	0	0	0	0	0	1.01907	0	0.995086	5.53595	BGLB035800
BgiM36449-RA	-4.3478	-2.70352	-1.8371	platelet endothelial aggregation receptor 1	mRNA	BgChr_18	22397562	22413847	+	9.35679	9.18739	4.85922	0.542657	0.123802	0.290086	0.815652	0.706843	2.32138	0	0.65814	7.50192	BGLB020674
BgiM07438-RA	-7.40909	-2.95913	-2.45808	potassium channel subfamily K member 4-like isoform X1	mRNA	BgChr_3	11790286	11802858	-	19.5879	14.0567	7.44944	0	0	0	1.05592	0	2.73896	0	0	9.93869	BGLB034100
BgiM36408-RA	-4.77921	-3.18234	-2.44041	properdin	mRNA	BgChr_18	21624179	21661730	-	0.888614	1.70879	1.84159	0	0	0	0	0	0.288195	0	0	0.816713
BgiM30022-RA	-2.90634	-1.64619	-1.46514	protein maelstrom	mRNA	BgChr_14	1133622	1152283	+	45.5432	44.693	25.2643	7.94426	7.5827	5.32296	12.0441	8.97855	21.163	6.43311	8.77615	36.6658	BGLB029420
BgiM20309-RA	-1.4344	-1.43116	-1.27893	schlafen-like protein 1	mRNA	BgChr_8	29172180	29193681	+	14.8478	13.9358	6.7309	3.73159	6.35416	6.46199	2.83209	4.77251	6.25485	4.04891	3.35936	10.7671	BGLB033788
BgiM19342-RA	-6.97885	-4.15584	-3.50002	solute carrier organic anion transporter family member 2A1	mRNA	BgChr_8	7203285	7225179	+	0.494125	9.95062	0.18191	0	0	0	0	0.123698	0.575571	0	0.872369	0	BGLB033029
BgiM19341-RA	-7.20491	-3.57494	-4.33114	solute carrier organic anion transporter family member 2A1-like isoform X1	mRNA	BgChr_8	7160746	7188041	+	0	11.1537	0	0	0	0	0	0	0.769781	0	0.544186	0.153808	BGLB026608
BgiM27207-RA	-2.19986	-2.05663	-2.02846	spermidine synthase-like isoform X2	mRNA	BgChr_12	12953505	12959003	+	18.5525	20.7762	5.40052	6.77068	4.08769	1.31343	1.49115	2.16858	8.64265	1.66813	0	11.8643	BGLB022456
BgiM31676-RA	-5.23421	-2.24425	-2.66915	tetraspanin	mRNA	BgChr_15	3358583	3370728	+	1.56815	3.0683	0.857326	0	0	0	0.509955	0	0.441109	0	0	0.976226	BGLB025073
BgiM11884-RA	-3.49948	-2.29174	-2.98838	transient receptor potential cation channel subfamily M member 1	mRNA	BgChr_4	52862009	52874184	+	1.67936	1.67216	0.439258	0	0	0	0	0	0.609076	0	0	0	BGLB026230
BgiM07040-RA	-1.72182	-1.23959	-1.48456	transmembrane protein 246	mRNA	BgChr_3	3520673	3521944	-	7.74456	6.8986	3.29001	2.40882	3.03789	2.54829	1.2469	2.67203	4.50315	0.925211	1.79428	4.69045	BGLB034441
BgiM31830-RA	-5.74957	-3.1173	-3.07641	transmembrane protein 256	mRNA	BgChr_15	7628981	7637176	+	1.74206	0.967852	0.41007	0	0	0	0.126254	0.095925	0.139469	0	0	0.474254
BgiM14002-RA	-3.68559	-2.20767	-1.68524	transmembrane protein 65	mRNA	BgChr_5	41223604	41228143	+	14.1009	18.6435	15.9044	0	1.54469	2.18632	2.80282	0	5.82208	3.04384	1.16789	14.1851
BgiM00665-RA	-1.7207	-1.53593	-1.56965	twist-related protein	mRNA	BgChr_1	15667165	15693319	+	9.55564	8.4164	5.63031	4.37916	4.86592	1.28948	1.35642	2.06479	5.97782	0.747691	2.13328	7.14026	BGLB017063
BgiM26134-RA	-5.89885	-2.33967	-2.28319	unnamed6	mRNA	BgChr_11	31410796	31509658	-	2.33835	2.77465	1.03355	0.113481	0	0	0.227458	0	1.18032	0	0.148251	1.47446	BGLB024792
BgiM28876-RA	-1.93671	-1.72332	-1.87393	zinc finger protein 664-like isoform X2	mRNA	BgChr_13	11142302	11145547	-	7.66779	5.46795	2.39057	1.15797	2.45209	1.60043	0.430861	2.06716	2.74388	0.772089	0.526265	3.89797	BGLB016778

## Sheet: 2-Sm-Ep_down
Table S12. Summary of the differentially expressed genes at 8dpi in the parasite-infected groups
ID in iM line	log2FC(iM vs. Sm_8dpi)	log2FC(iM vs. Ep_8dpi)	Annotation	type	chr	start	stop	strand	iMline control_2dpi_R1	iMline control_2dpi_R2	iMline control_2dpi_R3	iMline vs Sm_8dpi_R1	iMline vs Sm_8dpi_R2	iMline vs Sm_8dpi_R3	iMline vs Ep_8dpi_R1	iMline vs Ep_8dpi_R2	iMline vs Ep_8dpi_R3	Corresponding VBID in BB02
BgiM32896-RA	-4.32661	-3.29056	2-hydroxyacylsphingosine 1-beta-galactosyltransferase	mRNA	BgChr_15	32488499	32489807	+	1.6374	15.6249	0.654325	0.193943	0.244664	0.333343	0.149466	0	2.31926	BGLB026026
BgiM09020-RA	-1.77311	-1.4699	2-succinylbenzoate--CoA ligase	mRNA	BgChr_3	43877094	43879649	-	8.81746	7.84936	3.44563	2.71584	3.16088	2.40861	2.00483	2.12355	3.30459	BGLB033681
BgiM33233-RA	-1.82522	-1.10187	2p 5p-phosphodiesterase 12	mRNA	BgChr_16	6519257	6530291	+	34.2606	29.3233	19.4343	9.12168	8.37642	11.1744	13.4563	10.1395	15.968	BGLB004946
BgiM27489-RA	-1.28916	-1.03828	3-oxoacyl-[acyl-carrier-protein] synthase mitochondrial-like isoform X1	mRNA	BgChr_12	20600321	20607647	-	65.0413	46.2583	34.5134	23.7961	26.7612	27.9055	21.8925	22.776	31.9364	BGLB006218
BgiM06035-RA	-8.76143	-5.49905	4-aminobutyrate aminotransferase mitochondrial-like isoform X1	mRNA	BgChr_2	50309337	50315773	+	14.4331	145.829	0	0	0	0	0	0.248661	3.85306	BGLB017552
BgiM04379-RA	-4.96408	-1.74455	5p(3p)-deoxyribonucleotidase cytosolic type	mRNA	BgChr_2	11286179	11291321	+	35.9684	27.0449	11.7268	2.79524	0	0	9.62934	1.64394	8.879	BGLB027280
BgiM04380-RA	-2.44568	-1.75989	5p(3p)-deoxyribonucleotidase cytosolic type	mRNA	BgChr_2	11295090	11297653	+	28.101	29.8267	12.1602	5.41349	1.21481	4.47316	6.95992	2.4064	12.6806	BGLB027280
BgiM10595-RA	-2.35079	-2.05344	7-dehydrocholesterol reductase	mRNA	BgChr_4	21742025	21744344	+	38.632	22.2736	10.05	5.93289	8.12925	3.39102	3.06931	5.354	10.7819	BGLB007688
BgiM35926-RA	-5.03826	-2.48634	A disintegrin and metalloproteinase with thrombospondin motifs 1	mRNA	BgChr_18	10468545	10498134	+	3.18117	2.95934	1.43457	0.076599	0	0	0.41794	0	1.03673	BGLB033077
BgiM24856-RA	-4.39388	-2.76097	A disintegrin and metalloproteinase with thrombospondin motifs 18	mRNA	BgChr_10	41419919	41426282	+	18.3297	16.0723	6.33595	1.58945	0	0	1.87714	0.666206	4.49185	BGLB034894
BgiM16529-RA	-5.24622	-2.23553	A disintegrin and metalloproteinase with thrombospondin motifs 6	mRNA	BgChr_6	47251868	47266281	+	7.5674	4.53246	3.33529	0	0	0	0	0	2.55316	BGLB036273
BgiM16353-RA	-3.58898	-1.99931	A disintegrin and metalloproteinase with thrombospondin motifs 7	mRNA	BgChr_6	43570388	43570587	-	9.16528	5.99737	2.95457	0.775515	0	0	1.18673	0.114985	2.56652
BgiM16354-RA	-3.82135	-2.88158	A disintegrin and metalloproteinase with thrombospondin motifs 7	mRNA	BgChr_6	43591607	43591780	-	18.702	10.0622	3.72599	0.630705	0	0	1.39171	0	2.04293
BgiM16357-RA	-4.91388	-2.8013	A disintegrin and metalloproteinase with thrombospondin motifs 7	mRNA	BgChr_6	43664823	43665005	-	17.1569	7.77563	11.3584	0.303841	0	0	1.18305	0	2.83494
BgiM16363-RA	-6.17959	-3.20331	A disintegrin and metalloproteinase with thrombospondin motifs 7	mRNA	BgChr_6	43901064	43912652	-	8.72556	6.59954	4.22114	0	0	0	0.493443	0	1.58573	BGLB012914
BgiM25048-RA	-5.27718	-4.1115	A disintegrin and metalloproteinase with thrombospondin motifs 7	mRNA	BgChr_11	1542375	1543680	+	7.23754	5.17037	0.85534	0	0	0	0	0	0.891241
BgiM25049-RA	-5.18406	-3.24987	A disintegrin and metalloproteinase with thrombospondin motifs 7	mRNA	BgChr_11	1549727	1575330	+	7.31168	5.62155	2.79718	0.390713	0	0	0	0	1.10914	BGLB027865
BgiM20768-RA	-7.84461	-3.63483	A disintegrin and metalloproteinase with thrombospondin motifs 9	mRNA	BgChr_8	38606988	38607374	-	40.0229	601.266	0	2.61878	0	0	0.681944	0	68.46
BgiM33229-RA	-2.64374	-1.92025	AAA ATPase	mRNA	BgChr_16	6438563	6445789	-	33.345	20.7573	10.7738	3.4059	2.77625	6.02499	4.48702	4.42253	10.1322	BGLB006180
BgiM07338-RA	-2.29089	-1.99419	AB hydrolase superfamily protein C1039.03	mRNA	BgChr_3	9637932	9647242	+	34.9504	25.2777	11.3169	9.17104	5.34307	4.89795	3.2187	3.82511	12.8738	BGLB030420
BgiM10178-RA	-3.97717	-1.52508	ABC transporter A family member 2	mRNA	BgChr_4	12736190	12754505	-	3.50026	3.56672	2.79681	0.547584	0	0	1.91676	0	1.24645	BGLB033170
BgiM34431-RA	-2.96416	-2.7263	acidic mammalian chitinase	mRNA	BgChr_17	5225378	5234590	-	2.37331	2.54339	0	0.421611	0.39163	0	0	0	0.845193	BGLB030582
BgiM23054-RA	-1.94198	-1.68153	acidic repeat-containing protein	mRNA	BgChr_9	44680838	44691493	+	12.3086	13.458	6.58254	2.49467	3.21355	4.63958	3.19548	0.992229	6.62469	BGLB025104
BgiM13601-RA	-5.26444	-2.39339	actin cytoplasmic	mRNA	BgChr_5	32680182	32688558	+	597.33	574.977	220.997	58.619	16.0009	22.0732	97.6388	43.3907	190.144	BGLB008299
BgiM13964-RA	-5.22705	-2.82146	acyl-CoA synthetase YngI	mRNA	BgChr_5	40508562	40521788	-	21.1573	14.9095	6.58146	1.0987	0	0	2.39622	1.03068	1.767	BGLB028983
BgiM31745-RA	-1.55439	-1.23581	acyl-coenzyme A thioesterase 9 mitochondrial	mRNA	BgChr_15	4995192	5012864	+	51.2639	38.8439	25.2574	15.9648	22.8382	14.818	10.2049	14.0705	29.394	BGLB018110
BgiM13428-RA	-8.15958	-3.93591	acylcarnitine hydrolase	mRNA	BgChr_5	28832324	28834530	-	5.92707	94.9854	0	0	0	0	0	0	8.44787	BGLB017165
BgiM08220-RA	-2.47262	-1.32714	acylphosphatase-1-like isoform X1	mRNA	BgChr_3	26618407	26627073	-	86.6048	123.451	69.2734	20.5236	9.95946	25.0122	41.2138	23.6041	46.5519
BgiM00106-RA	-5.87741	-3.15595	ADAM 17-like protease	mRNA	BgChr_1	2862073	2880371	+	2.77469	2.3557	0.594732	0	0	0	0.15754	0	0.51574	BGLB030433
BgiM21280-RA	-4.93936	-2.86021	ADAM 17-like protease	mRNA	BgChr_9	1429134	1430246	-	6.21767	6.35858	1.74483	0.400977	0	0	0.086452	0.295348	1.35397
BgiM21281-RA	-6.49296	-2.57887	ADAM 17-like protease	mRNA	BgChr_9	1450046	1464320	+	9.2833	6.08743	2.64659	0	0	0	1.29191	0.433256	1.39331	BGLB005561
BgiM06611-RA	-2.29904	-2.11287	ADAM 17-like protease isoform X1	mRNA	BgChr_2	61270193	61299507	-	3.94611	5.85132	2.49101	1.20565	1.02196	0.383452	1.13595	0	1.80065	BGLB028470
BgiM33120-RA	-6.09623	-2.87121	ADAM 17-like protease isoform X1	mRNA	BgChr_16	3802813	3839362	-	14.833	11.9282	4.71181	0.285704	0	0	1.02913	0	3.35333	BGLB026973
BgiM33117-RA	-4.9182	-2.45042	ADAM 17-like protease isoform X2	mRNA	BgChr_16	3715678	3755272	-	7.49871	7.39254	1.99978	0.424558	0	0	0	0.191002	2.86081	BGLB027233
BgiM33119-RA	-4.64681	-1.93731	ADAM 17-like protease isoform X2	mRNA	BgChr_16	3788687	3802210	-	14.7842	14.1023	6.17591	1.85095	0	0	1.85337	1.24139	6.90447
BgiM09652-RA	-3.90803	-1.72355	ADAM family mig-17	mRNA	BgChr_4	729971	730176	+	27.1301	22.3937	12.0602	5.72864	0	0	7.10607	4.06486	5.66866
BgiM12028-RA	-5.41654	-3.45807	ADAM family mig-17	mRNA	BgChr_5	280243	280448	+	24.0053	13.6392	1.45107	0	0	0	0	0.315208	2.71829
BgiM16338-RA	-3.88195	-2.14706	ADAM family mig-17	mRNA	BgChr_6	43244108	43244313	+	7.14269	5.61172	2.39283	0.09234	0	0	1.22223	0.262673	1.67894
BgiM16356-RA	-5.44073	-2.8828	ADAM family mig-17	mRNA	BgChr_6	43611986	43612189	-	18.4564	8.81996	4.11448	0	0	0	0	0	2.96023
BgiM16358-RA	-7.71076	-3.39966	ADAM family mig-17	mRNA	BgChr_6	43688435	43725573	-	13.7105	10.4542	3.50579	0	0	0	0.779778	0	1.63857	BGLB012914
BgiM16359-RA	-6.31268	-2.36369	ADAM family mig-17	mRNA	BgChr_6	43760833	43819344	-	11.2491	7.27686	5.11893	0.35325	0	0	0	0	4.62772	BGLB036923
BgiM16534-RA	-5.79169	-3.36738	ADAM family mig-17	mRNA	BgChr_6	47386696	47386869	-	20.8433	18.6975	9.64589	0.187811	0	0	1.52074	0	3.37005
BgiM16535-RA	-4.85626	-2.55368	ADAM family mig-17	mRNA	BgChr_6	47421592	47421815	-	19.4531	17.1179	6.36303	0.731618	0	0	2.1478	0.440857	3.71915
BgiM16537-RA	-5.31648	-2.81356	ADAM family mig-17	mRNA	BgChr_6	47429393	47429598	-	22.831	22.0119	8.29803	0.095892	0	0	0.132343	0	5.70974
BgiM16540-RA	-3.90027	-3.07088	ADAM family mig-17	mRNA	BgChr_6	47471743	47480042	-	11.3159	11.2646	3.88365	1.15601	0	0	0	0	2.27552	BGLB039186
BgiM16542-RA	-3.43709	-2.36799	ADAM family mig-17	mRNA	BgChr_6	47495210	47525398	-	16.0927	12.564	6.12177	2.29462	0.749857	0	1.73952	1.02305	4.60722	BGLB029762
BgiM24855-RA	-4.88348	-2.50127	ADAM family mig-17	mRNA	BgChr_10	41404045	41415165	+	14.044	9.15398	6.67155	0	0	0	1.5308	0	4.09068
BgiM29911-RA	-7.49027	-3.99555	ADAM family mig-17	mRNA	BgChr_13	35384256	35396420	+	50.1504	21.4153	12.0834	0	0	0	0.892855	0	5.33	BGLB025400
BgiM33784-RA	-1.94344	-1.70347	ADAM family mig-17-like isoform X2	mRNA	BgChr_16	22050252	22067159	+	157.968	118.228	55.4115	43.7786	30.7721	38.6709	40.3105	30.5806	32.1277	BGLB040280
BgiM07420-RA	-5.96326	-2.60467	adenosine receptor A1	mRNA	BgChr_3	11499986	11501113	+	22.3855	12.3086	6.59344	0.516284	0	0	2.23209	0.582841	4.32182	BGLB020536
BgiM01671-RA	-5.26617	-1.96685	adenosine receptor A2b	mRNA	BgChr_1	39355305	39356408	+	6.80205	5.0219	1.07408	0.294238	0	0	2.56823	0	1.08405	BGLB025753
BgiM07415-RA	-5.35692	-3.2995	adenosine receptor A2b	mRNA	BgChr_3	11471578	11472837	+	7.18786	2.8918	1.64182	0.141678	0	0	0.477289	0.18681	0.409563	BGLB023658
BgiM01670-RA	-6.26426	-3.42549	adenosine receptor A3	mRNA	BgChr_1	39342451	39343608	-	17.7213	10.3065	5.10972	0.355069	0	0	1.12868	0.261675	1.99352	BGLB035334
BgiM07276-RA	-5.95526	-3.43909	adenosine receptor A3	mRNA	BgChr_3	8189094	8190140	-	5.5985	4.32586	0.693903	0	0	0	0.376799	0.277789	0.272659	BGLB012667
BgiM01228-RA	-3.36842	-1.86804	adenylate cyclase type 5	mRNA	BgChr_1	29070396	29105942	+	17.8813	10.6945	5.86229	1.3614	1.05694	1.30555	2.80042	2.36858	4.53356	BGLB019000
BgiM01225-RA	-2.52933	-2.52008	adenylate cyclase type 6	mRNA	BgChr_1	29024132	29024899	+	8.42654	8.24145	2.72454	0.771629	1.85863	1.3842	0.772612	1.38976	2.11768	BGLB035847
BgiM14468-RA	-5.63711	-1.93171	adhesion G protein-coupled receptor L4	mRNA	BgChr_5	51800891	51823725	-	7.36847	6.30518	2.34408	0.429085	0	0	1.62512	0.453935	2.56052	BGLB038230
BgiM22275-RA	-5.98817	-3.04193	adhesion G-protein coupled receptor D1	mRNA	BgChr_9	25561150	25590963	-	12.9058	7.83946	2.9196	0.158539	0	0	0.850744	0	1.94047	BGLB019270
BgiM27839-RA	-2.40201	-1.59928	adhesion G-protein coupled receptor D1	mRNA	BgChr_12	28295528	28315382	+	37.3218	26.0982	12.6363	6.57364	5.54735	6.17515	9.0857	4.73539	13.1795	BGLB037538
BgiM22155-RA	-4.61922	-2.0217	adhesion G-protein coupled receptor F1	mRNA	BgChr_9	22879295	22914748	-	23.7324	13.6558	6.89508	1.2457	0.764648	0.307593	3.57547	1.11848	6.22015	BGLB028652
BgiM15586-RA	-2.35231	-1.77255	akirin-2	mRNA	BgChr_6	26430732	26441147	-	303.117	239.673	112.518	54.0961	56.1714	54.7915	45.7119	48.9979	119.234	BGLB009557
BgiM35923-RA	-5.94862	-2.60468	allatostatin-A receptor	mRNA	BgChr_18	10417668	10432998	+	5.63718	2.325	1.44406	0	0	0	0.396146	0.221322	1.06085	BGLB017076
BgiM30885-RA	-4.93751	-2.25861	alpha-(1 3)-fucosyltransferase C	mRNA	BgChr_14	21644270	21644761	+	6.46809	9.24244	2.61936	0.350938	0	0	2.19367	0	1.54263
BgiM12555-RA	-5.24682	-2.68165	alpha-(1 6)-fucosyltransferase	mRNA	BgChr_5	11320801	11323355	-	41.4551	26.2218	11.6789	2.64383	0	0	5.16335	2.45554	6.18856	BGLB021289
BgiM29195-RA	-5.59066	-2.50207	alpha-(1 6)-fucosyltransferase	mRNA	BgChr_13	18221032	18226167	+	18.153	15.9956	6.03387	0.697692	0	0	2.07439	0.831733	4.81076
BgiM22994-RA	-2.12718	-2.4867	alpha-1 3-mannosyl-glycoprotein 4-beta-N-acetylglucosaminyltransferase A	mRNA	BgChr_9	43700342	43718431	-	9.72406	5.6481	2.9939	2.64069	1.36142	1.50485	0	0	2.4733	BGLB036313
BgiM21590-RA	-6.50629	-3.73166	alpha-amylase	mRNA	BgChr_9	8964216	8967570	+	4.33511	39.2638	0	0.341069	0	0	0.449343	0	2.91236	BGLB010665
BgiM21592-RA	-4.61298	-2.66565	alpha-amylase	mRNA	BgChr_9	8988512	8999361	+	7.39417	11.7386	8.10198	1.52299	0	0	1.44261	0.540508	2.53134	BGLB010663
BgiM21625-RA	-6.88849	-3.80598	alpha-amylase	mRNA	BgChr_9	9753631	9760585	-	0	31.7467	0	0	0	0	0	0	2.45011	BGLB040327
BgiM21622-RA	-7.15622	-3.76723	Alpha-amylase A type-1/2	mRNA	BgChr_9	9733949	9735031	-	1.61001	34.1514	0	0.059448	0	0	0	0	3.37985
BgiM24963-RA	-5.66265	-2.69938	alpha-amylase family glycosyl hydrolase	mRNA	BgChr_10	43797288	43813361	-	100.482	73.0953	28.2037	5.35868	0	0	10.0817	3.16248	20.5962	BGLB025858
BgiM21501-RA	-7.88658	-3.9368	alpha-amylase-like isoform X1	mRNA	BgChr_9	6865245	6879316	+	7.37246	149.31	0	0	0.773248	0	0	0	12.2356	BGLB017239
BgiM21431-RA	-2.03269	-1.10536	alpha-crystallin B chain	mRNA	BgChr_9	5282589	5285883	+	75.2558	103.581	61.1087	33.8774	29.318	15.4514	33.9219	44.4738	43.5531
BgiM33110-RA	-2.85349	-1.47307	alpha-crystallin B chain	mRNA	BgChr_16	3586894	3587550	-	113.641	128.33	70.6061	19.0332	19.0642	18.1619	42.2913	19.241	57.3474
BgiM08378-RA	-6.18931	-4.08027	alpha-N-acetylgalactosamine-specific lectin-like isoform X1	mRNA	BgChr_3	29638564	29643469	+	1.00138	15.7263	0	0	0	0	0	0	0.826375	BGLB029897
BgiM22847-RA	-7.71808	-4.01527	alpha-N-acetylgalactosaminidase	mRNA	BgChr_9	40326187	40339728	+	1.0632	47.0189	0	0	0	0	0.218508	0	3.1657	BGLB002300
BgiM20891-RA	-1.26511	-1.1686	alpha-tubulin N-acetyltransferase	mRNA	BgChr_8	41556829	41563771	+	26.8905	20.8566	12.4148	16.1275	6.53459	7.56295	5.56591	10.2375	11.8809	BGLB004515
BgiM26116-RA	-3.5386	-1.88898	alternative oxidase mitochondrial	mRNA	BgChr_11	30937068	30947418	-	21.6769	17.2024	6.69933	0.986934	2.45352	1.18409	2.38594	1.88303	8.57157	BGLB009138
BgiM30021-RA	-2.01963	-2.34503	AMP deaminase	mRNA	BgChr_14	1093346	1093553	-	11.845	10.0005	3.53094	1.48434	5.58765	1.09346	0.370082	1.70396	2.59318
BgiM30019-RA	-2.47344	-1.95227	AMP deaminase 2	mRNA	BgChr_14	1056223	1075197	-	10.4441	9.97862	4.55483	2.05871	3.66702	0.471725	0	1.47746	6.32052	BGLB001258
BgiM00518-RA	-2.38675	-1.78975	ankyrin and armadillo repeat-containing protein	mRNA	BgChr_1	12620518	12655061	+	56.3567	37.9902	17.7391	9.16952	8.396	9.4505	10.9732	6.74013	16.1882	BGLB025001
BgiM18642-RA	-4.64166	-3.37485	ankyrin repeat and KH domain-containing protein 1	mRNA	BgChr_7	41231236	41234034	-	0.754729	1.63108	1.46402	0.113964	0	0	0	0	0.419243
BgiM18763-RA	-5.09761	-3.08305	ankyrin repeat and KH domain-containing protein 1	mRNA	BgChr_7	44020396	44029352	+	2.31333	2.05636	0.296837	0	0	0	0.15241	0.109992	0.257006	BGLB012234
BgiM22898-RA	-2.46934	-1.62133	ankyrin repeat and lem domain-containing protein 2	mRNA	BgChr_9	41482806	41490982	-	10.061	11.4909	6.85736	2.75927	2.32029	1.35345	2.22885	2.14553	5.60707	BGLB031810
BgiM32493-RA	-1.63949	-1.08531	ankyrin repeat domain-containing protein 39	mRNA	BgChr_15	24116813	24119382	+	44.8486	37.7666	32.1478	19.851	10.702	15.1494	17.0584	16.8365	24.9042	BGLB013231
BgiM04487-RA	-2.52706	-1.38833	ankyrin repeat domain-containing protein 54-like isoform X1	mRNA	BgChr_2	13804633	13810470	-	134.612	108.678	50.7894	25.7273	19.8066	19.1051	43.3062	23.4792	49.0565	BGLB035357
BgiM21648-RA	-2.28481	-1.98313	ankyrin repeat protein	mRNA	BgChr_9	10267288	10277641	-	3.60783	3.33027	1.67462	0.84927	0.920326	0.264343	0.378009	0.71216	1.08404	BGLB032457
BgiM21742-RA	-1.70089	-1.39873	ankyrin repeat protein	mRNA	BgChr_9	12538548	12545293	-	16.5535	9.85799	6.36814	3.10394	3.41514	5.67532	4.65135	1.65157	6.12926	BGLB006000
BgiM35922-RA	-6.98008	-3.26382	ankyrin repeat protein	mRNA	BgChr_18	10410909	10413701	+	30.7011	15.4355	5.3952	0.431688	0	0	0.668348	0.322571	5.31494	BGLB009944
BgiM13109-RA	-6.15875	-2.74869	ankyrin repeat-containing protein C6C3.08	mRNA	BgChr_5	23035296	23039847	-	26.9139	20.1111	4.98569	0	0	0	0	0	7.21309
BgiM35928-RA	-5.05774	-3.91002	ankyrin-2	mRNA	BgChr_18	10529677	10532706	-	3.45907	0.88731	0	0.12749	0	0	0.108501	0	0.111428	BGLB006990
BgiM22983-RA	-4.01347	-2.25584	anoctamin-6-like isoform X1	mRNA	BgChr_9	43471804	43494033	-	20.0052	12.6759	8.17833	1.29685	0.758884	0.930756	2.98667	1.08472	5.48586	BGLB040123
BgiM03492-RA	-6.36268	-3.95366	anti-sigma-I factor RsgI6	mRNA	BgChr_1	82214385	82214572	+	7.18533	119.85	0	0.941764	0	0	0.870088	0	7.23467
BgiM03493-RA	-8.5215	-4.47621	anti-sigma-I factor RsgI6	mRNA	BgChr_1	82217957	82222584	+	12.1997	192.123	0	0.247909	0	0	0	0	11.9245	BGLB028503
BgiM03496-RA	-7.94751	-3.72896	anti-sigma-I factor RsgI6	mRNA	BgChr_1	82262678	82284162	+	2.22181	60.5916	0	0	0	0	0	0	5.5179	BGLB037934
BgiM12305-RA	-6.21936	-3.06167	antigen b membrane protein	mRNA	BgChr_5	5838322	5848798	+	73.4538	97.1911	18.9842	2.89633	0	0	6.74962	2.76633	14.8903	BGLB030757
BgiM07333-RA	-1.47811	-1.23531	apoptosis-resistant E3 ubiquitin protein ligase 1	mRNA	BgChr_3	9547973	9557151	+	11.8517	8.8244	7.32845	5.38722	6.74096	1.71008	2.06216	2.78382	8.40797	BGLB005657
BgiM22259-RA	-5.31138	-1.80542	arachidonate 12-lipoxygenase 12R-type	mRNA	BgChr_9	25023824	25044679	-	2.5248	2.75671	1.39491	0	0	0	1.52926	0	0.568967	BGLB032839
BgiM07101-RA	-1.30084	-1.04577	Arf GTPase arf1	mRNA	BgChr_3	4744363	4748871	-	19.496	13.2625	11.5984	5.92005	7.07714	9.90338	7.41036	7.95197	8.70441	BGLB028282
BgiM07146-RA	-5.25014	-2.57452	arginase-1-like isoform X1	mRNA	BgChr_3	5569027	5579838	-	22.8104	23.6848	10.6318	1.06694	0	0.595214	2.44313	1.13905	7.05535	BGLB021467
BgiM22294-RA	-6.2817	-2.82567	arginine kinase	mRNA	BgChr_9	25890769	25913225	-	330.629	279.925	104.153	12.0128	0.276951	0	27.9085	6.86243	77.7861	BGLB017203
BgiM10063-RA	-1.53189	-1.38906	armadillo repeat-containing x-linked protein 1	mRNA	BgChr_4	9764211	9769170	-	132.315	88.8447	53.9949	43.4429	40.2485	40.4034	26.3033	30.5011	60.1234	BGLB028592
BgiM19194-RA	-6.23201	-2.58167	aromatic-L-amino-acid decarboxylase-like isoform X1	mRNA	BgChr_8	4093473	4112986	-	48.6319	38.2271	21.7621	1.34069	0.241128	0	5.5228	1.5514	12.567	BGLB021462
BgiM10040-RA	-4.5211	-3.39904	arrestin domain-containing protein 3	mRNA	BgChr_4	9132587	9134091	-	0.791226	9.31321	1.43046	0	0.403627	0	0	0	0.965641	BGLB036601
BgiM19216-RA	-7.02095	-2.90091	ATP-binding cassette sub- A member 3	mRNA	BgChr_8	4506724	4506934	-	41.3109	24.0982	8.71592	0	0	0	2.55375	0	8.13725
BgiM04337-RA	-1.82261	-1.14575	ATP-binding cassette sub-family A member 1	mRNA	BgChr_2	10305003	10312409	-	7.88517	11.0333	5.76755	3.40349	1.97847	4.15328	7.35367	1.7135	3.07005	BGLB001809
BgiM04338-RA	-1.73238	-1.36701	ATP-binding cassette sub-family A member 1	mRNA	BgChr_2	10312451	10351100	-	5.43811	4.67965	1.85984	1.73785	1.83878	1.29149	1.92833	0.465185	2.39709	BGLB001809
BgiM19196-RA	-5.9039	-2.26239	ATP-binding cassette sub-family A member 2	mRNA	BgChr_8	4140846	4179584	-	3.12691	2.12223	1.20826	0	0	0	0.319428	0	1.44072	BGLB009629
BgiM10072-RA	-4.95998	-2.53387	ATP-binding cassette sub-family A member 3	mRNA	BgChr_4	9957313	9984379	-	14.3585	8.86904	5.35932	0.918949	0	0	1.42091	0	3.5576	BGLB025669
BgiM10628-RA	-1.59668	-1.33455	ATP-binding cassette sub-family A member 3	mRNA	BgChr_4	22410884	22439845	-	18.7803	12.2978	6.66976	8.34952	4.70768	2.18871	3.84082	4.17414	7.43105	BGLB000896
BgiM19217-RA	-8.79663	-3.31647	ATP-binding cassette sub-family A member 3	mRNA	BgChr_8	4512925	4535262	-	17.7905	10.968	4.56359	0	0	0	0.240283	0	3.56286	BGLB012056
BgiM19219-RA	-5.29334	-2.44001	ATP-binding cassette sub-family A member 3	mRNA	BgChr_8	4547203	4594871	-	0.676063	0.527849	0.255514	0	0	0	0	0	0.221917	BGLB012056
BgiM19222-RA	-5.09537	-2.40347	ATP-binding cassette sub-family A member 3	mRNA	BgChr_8	4615473	4663177	-	2.72249	1.47569	0.910564	0	0	0	0.300129	0	0.564799	BGLB034810
BgiM19144-RA	-5.55838	-2.39771	ATP-binding cassette sub-family A member 3-like isoform X1	mRNA	BgChr_8	3361749	3421933	+	12.753	8.63588	3.27444	0.551627	0.062127	0	1.39712	0.495349	3.34386	BGLB040193
BgiM19215-RA	-6.94959	-2.92032	ATP-binding cassette sub-family A member 3-like isoform X2	mRNA	BgChr_8	4489379	4502247	-	41.9348	27.6029	11.3096	0	0	0	1.5923	1.69864	10.2204	BGLB012057
BgiM05955-RA	-5.56925	-2.56596	ATP-binding cassette sub-family A member 5-like isoform X1	mRNA	BgChr_2	48471038	48505659	-	6.99985	7.37825	3.01005	0.176361	0	0.081155	0.652396	0.08826	2.5155	BGLB027156
BgiM19214-RA	-5.27235	-2.18912	ATP-binding cassette sub-family A member 7	mRNA	BgChr_8	4460378	4481812	-	39.8988	30.6553	15.7209	2.59559	0	0	6.256	2.63262	11.0103	BGLB026197
BgiM11297-RA	-7.06858	-2.9725	ATP-binding cassette sub-family A member 8-A	mRNA	BgChr_4	38344899	38383403	-	14.8782	10.728	4.93636	0.231992	0	0	0.653527	0.237097	3.74738	BGLB024992
BgiM03661-RA	-4.95624	-2.48769	ATP-binding cassette sub-family B member 6 mitochondrial	mRNA	BgChr_1	85855034	85866738	+	30.5094	38.6062	9.81557	2.55979	0.525035	0	3.80081	1.16005	9.94905	BGLB013835
BgiM11050-RA	-2.33731	-1.58426	ATP-binding cassette sub-family D member 2-like X3	mRNA	BgChr_4	32716598	32736961	+	6.5164	8.31534	2.53564	1.36764	1.81681	1.32883	1.39568	1.07989	3.75188	BGLB029775
BgiM27391-RA	-5.53542	-2.42699	ATP-dependent 6-phosphofructokinase	mRNA	BgChr_12	18353007	18366464	+	45.8065	26.4022	14.3135	0	0	0	2.14243	2.35149	11.8054
BgiM04557-RA	-4.82438	-1.71257	ATP-dependent DNA helicase	mRNA	BgChr_2	15556552	15556989	+	68.4192	71.7548	28.3383	7.58344	0	0.638505	22.686	5.87125	26.2806
BgiM27036-RA	-4.9746	-2.59157	ATP-dependent DNA helicase HFM1	mRNA	BgChr_12	9002453	9020703	-	9.34407	8.49473	2.92161	0.659033	0.271576	0	0.570342	0.276589	3.20195	BGLB013285
BgiM23258-RA	-4.79377	-1.94372	ATP-dependent DNA helicase Q1	mRNA	BgChr_10	2053106	2069665	-	20.5694	29.3064	13.8992	2.67413	0.197655	0.094699	6.80069	0.980958	10.4716	BGLB013805
BgiM23259-RA	-6.24859	-2.50845	ATP-dependent DNA helicase Q1	mRNA	BgChr_10	2075053	2075230	-	58.5591	82.3574	34.9657	2.72918	0	0	15.0495	3.69654	24.9589
BgiM23260-RA	-6.03131	-2.90847	ATP-dependent DNA helicase Q1	mRNA	BgChr_10	2080785	2080988	-	65.6033	86.8862	35.371	3.55767	0	0	6.77638	0.981418	22.2555
BgiM18865-RA	-1.93413	-1.84723	ATP-dependent DNA helicase Q4	mRNA	BgChr_7	46402188	46421247	+	4.1303	2.94204	2.23732	1.21936	1.25594	0.664787	0.659536	0.533185	1.79348	BGLB032585
BgiM18868-RA	-2.53559	-1.93714	ATP-dependent DNA helicase Q4	mRNA	BgChr_7	46463958	46509886	+	5.18199	2.92579	2.25388	1.05213	0.495767	0.838454	0.87508	0	1.37672	BGLB006098
BgiM18879-RA	-2.43316	-1.14174	ATP-dependent DNA helicase Q4	mRNA	BgChr_7	46748162	46777431	+	6.86886	9.15558	6.19892	1.60495	1.34037	1.80869	3.13274	3.33215	3.71453	BGLB038985
BgiM32849-RA	-1.84783	-1.26697	ATP-dependent RNA helicase an3	mRNA	BgChr_15	31619630	31647077	-	103.337	89.1109	40.0704	27.8633	28.3296	21.1789	22.2329	22.8652	49.1905	BGLB010720
BgiM14519-RA	-2.12902	-1.42865	ATP-dependent RNA helicase DDX4	mRNA	BgChr_5	52928996	52941187	-	112.692	141.393	59.8263	33.8303	24.106	34.5148	33.9346	32.6613	60.6428	BGLB012615
BgiM07364-RA	-6.01672	-3.42432	ATP-dependent RNA helicase DHX57	mRNA	BgChr_3	10382437	10411348	-	15.2171	9.87783	3.81958	0.429055	0	0	0.319407	0.218913	2.54301	BGLB020182
BgiM03766-RA	-1.65595	-1.16351	ATP-dependent RNA helicase SUPV3L1 mitochondrial	mRNA	BgChr_1	87927452	87939456	-	37.9891	29.3314	19.2767	13.8592	9.96513	12.7988	12.2063	12.7848	17.4486	BGLB005933
BgiM10051-RA	-1.67699	-1.64427	ATP-dependent RNA helicase tdrd9	mRNA	BgChr_4	9424958	9430077	-	18.5047	11.7695	5.59929	4.8227	4.68895	3.44185	1.71816	4.07142	6.00349	BGLB030466
BgiM12910-RA	-3.47601	-2.03584	ATPase family AAA domain-containing protein 2B-like isoform X1	mRNA	BgChr_5	18706908	18727658	-	102.175	111.289	49.6696	12.7126	8.39638	9.29644	15.3001	8.75863	48.0635	BGLB005687
BgiM20352-RA	-4.99113	-2.08733	ATPase inhibitor B mitochondrial	mRNA	BgChr_8	30264807	30267113	+	94.4624	87.6576	38.3822	9.07536	0	0	22.6751	5.6725	28.2513
BgiM31788-RA	-1.62395	-1.43034	autophagy-related protein 16-1	mRNA	BgChr_15	6251112	6271826	+	21.9655	17.9247	10.3386	9.236	7.36077	3.81457	5.39513	5.0712	9.24469	BGLB013216
BgiM08145-RA	-1.39949	-1.1604	B-cell cll/lymphoma 6 member b protein	mRNA	BgChr_3	23635090	23671771	-	34.1984	35.3924	15.5957	15.7122	17.2009	10.9671	10.7504	11.3356	19.3481	BGLB032386
BgiM26876-RA	-1.42751	-1.1692	B-cell CLL/lymphoma 7 protein family member A	mRNA	BgChr_12	5203666	5208770	+	71.0669	47.2415	27.6523	24.2593	21.7197	21.5793	17.2857	24.8987	28.3006	BGLB029930
BgiM19453-RA	-4.97916	-2.45578	baculoviral IAP repeat-containing protein 2	mRNA	BgChr_8	9289632	9307008	+	8.99123	9.30146	3.10647	0.544839	0	0	1.43832	0	2.01051	BGLB027301
BgiM16745-RA	-6.43855	-3.32295	baculoviral IAP repeat-containing protein 2-like isoform X1	mRNA	BgChr_6	51107193	51116953	-	8.40044	5.31201	1.10688	0	0	0	0	0	1.42211	BGLB030154
BgiM09880-RA	-3.31674	-2.18874	baculoviral IAP repeat-containing protein 3	mRNA	BgChr_4	5520586	5527727	-	15.7262	9.59388	3.56742	1.1222	1.12084	1.04089	0.822728	1.65397	4.95019	BGLB013412
BgiM19447-RA	-5.31383	-2.3622	baculoviral IAP repeat-containing protein 3	mRNA	BgChr_8	9175190	9189478	+	317.311	310.6	128.032	25.4088	0	0	60.9963	12.8506	86.2942	BGLB040271
BgiM19448-RA	-5.87336	-2.4322	baculoviral IAP repeat-containing protein 7	mRNA	BgChr_8	9199546	9200115	+	66.6737	48.5256	28.621	2.36942	0	0	8.08598	1.05136	19.4217	BGLB040269
BgiM19449-RA	-5.92058	-2.74989	baculoviral IAP repeat-containing protein 8	mRNA	BgChr_8	9228863	9240498	+	50.6301	49.2672	16.5477	1.84973	0	0	5.9181	0.584487	12.3644	BGLB040265
BgiM05999-RA	-1.64303	-2.06277	BAI1-associated protein 3	mRNA	BgChr_2	49474830	49502414	-	6.31697	4.08539	2.32838	1.92735	2.08349	2.06365	0.399536	1.52206	1.74883	BGLB017551
BgiM18887-RA	-6.44854	-4.11577	basic phospholipase A2	mRNA	BgChr_7	46956510	46964362	-	5.44444	113.38	0	1.3142	0	0	0	0.645069	6.93542
BgiM28710-RA	-1.81555	-1.67002	beta beta-carotene 15 15p-monooxygenase	mRNA	BgChr_13	7126997	7146260	+	38.0768	24.2867	16.5674	6.21088	6.4753	16.7869	8.804	5.03485	13.3426	BGLB030300
BgiM00459-RA	-6.56493	-2.63346	Beta-1 3-galactosyl-O-glycosyl-glycoprotein beta-1 6-N-acetylglucosaminyltransferase	mRNA	BgChr_1	11629253	11634922	-	35.7128	24.6865	8.05837	0.701135	0	0	3.55103	0.662291	7.77069
BgiM15933-RA	-5.24882	-2.21381	beta-1 3-galactosyl-O-glycosyl-glycoprotein beta-1 6-N-acetylglucosaminyltransferase	mRNA	BgChr_6	34370920	34384772	+	42.0653	22.2195	12.6954	2.01599	0	0	5.99901	2.0244	9.36624	BGLB032868
BgiM16680-RA	-3.79208	-2.35917	Beta-1 3-galactosyl-O-glycosyl-glycoprotein beta-1 6-N-acetylglucosaminyltransferase	mRNA	BgChr_6	49902134	49915568	+	14.878	9.62964	3.60542	1.34908	0.415222	0.327387	3.45988	0.429814	0.97241	BGLB013213
BgiM01153-RA	-4.84123	-2.38008	beta-1 3-galactosyltransferase 1	mRNA	BgChr_1	27073571	27074425	-	32.8461	23.3859	11.0094	2.91278	0	0	4.1771	2.47612	7.09511	BGLB037110
BgiM10408-RA	-5.44669	-2.77186	beta-1 3-galactosyltransferase 1	mRNA	BgChr_4	17757977	17759002	-	24.6794	14.9069	8.50692	0.791517	0.139831	0.41051	3.57783	1.30662	2.76501	BGLB030737
BgiM36384-RA	-3.91646	-2.38165	beta-1 3-galactosyltransferase 1	mRNA	BgChr_18	21129223	21130161	-	59.6303	40.8707	14.4307	5.38078	2.17452	2.50467	10.1704	4.09864	9.809	BGLB014114
BgiM17816-RA	-5.50423	-2.99183	beta-1 3-galactosyltransferase 5	mRNA	BgChr_7	20947792	20951401	-	17.8346	10.9952	3.5734	0.804913	0	0	0.686462	0	4.25366	BGLB029400
BgiM17817-RA	-6.92073	-2.61481	beta-1 3-galactosyltransferase 5	mRNA	BgChr_7	20959457	20964038	-	26.7358	12.2562	4.69149	0.349141	0	0	3.43429	0.495528	3.94708	BGLB037887
BgiM31167-RA	-5.25975	-2.39536	beta-1 3-galactosyltransferase 5	mRNA	BgChr_14	27837886	27842302	+	42.6096	25.7163	10.2162	2.46734	0	0	4.63243	3.15875	9.02376	BGLB003732
BgiM17813-RA	-6.59176	-3.37366	beta-1 3-glucan-binding protein	mRNA	BgChr_7	20917649	20922227	-	7.65631	73.2248	0	0	0	0	0	0.355223	8.88979	BGLB029836
BgiM07417-RA	-3.77738	-2.97439	beta-2 adrenergic receptor-like isoform X1	mRNA	BgChr_3	11485876	11487774	+	6.09939	2.93419	0.69844	0.383724	0.054945	0.425841	0.192544	0.163842	1.14625	BGLB029284
BgiM07419-RA	-4.46422	-2.5178	beta-2 adrenergic receptor-like isoform X1	mRNA	BgChr_3	11492430	11494319	+	6.07099	4.47086	2.21737	0.66194	0.184787	0	0.535412	0.059407	1.77622	BGLB029284
BgiM35283-RA	-5.70338	-2.14293	beta-4C adrenergic receptor	mRNA	BgChr_17	24452571	24452759	+	27.7697	16.3025	5.86551	0.356131	0	0	4.8535	1.35277	7.19639
BgiM27871-RA	-7.16394	-3.85253	beta-D-xylosidase 7	mRNA	BgChr_12	29056996	29079698	-	5.80258	104.992	0	0.437462	0	0	0	0	9.78258	BGLB032784
BgiM20497-RA	-6.41371	-3.24553	beta-hexosaminidase subunit beta	mRNA	BgChr_8	33403416	33410451	+	1.24883	20.1845	0	0	0	0	0	0	2.13904	BGLB020219
BgiM19110-RA	-5.14647	-2.17694	beta-N-acetyl-D-glucosaminide beta-1 4-N-acetylglucosaminyl-transferase-like isoform X1	mRNA	BgChr_8	2553648	2563186	-	12.3617	12.078	6.09663	0	0	0	3.08246	0.414161	4.58857	BGLB012842
BgiM29700-RA	-3.64639	-1.79201	BgMFREP17.3	mRNA	BgChr_13	30847489	30852943	-	2.33622	1.36994	0.524654	0.154412	0	0.348718	0	0.843133	0.485327	BGLB017687
BgiM34011-RA	-4.13974	-2.01573	BgMsFReDn15	mRNA	BgChr_16	27620427	27638894	-	44.638	34.1048	17.0279	6.69689	0	0	10.6092	3.6448	11.8834	BGLB000122
BgiM05629-RA	-4.71863	-2.35655	BgMsFReDn3	mRNA	BgChr_2	40778040	40784638	+	148.283	188.883	85.1413	20.6492	0	0	28.0667	9.37425	45.8544	BGLB028385
BgiM14738-RA	-1.86326	-1.43593	biliverdin reductase A	mRNA	BgChr_6	4718746	4721764	-	58.4712	58.5258	35.7024	9.47172	11.8608	30.5653	18.3151	9.43933	32.5737
BgiM14739-RA	-2.03402	-1.49774	biliverdin reductase A	mRNA	BgChr_6	4724120	4727151	-	52.4368	44.5125	30.6419	7.73484	13.6685	22.9825	12.6183	8.69526	29.8852
BgiM27734-RA	-1.39143	-1.49288	bis(5p-nucleosyl)-tetraphosphatase PrpE [asymmetrical]	mRNA	BgChr_12	26151642	26153192	+	11.981	8.04287	5.50565	5.08483	4.04353	2.58249	2.04189	2.87424	4.33993	BGLB011094
BgiM19446-RA	-4.2035	-2.17307	BOI-related E3 ubiquitin-protein ligase 2 isoform X2	mRNA	BgChr_8	9163252	9168948	+	85.6722	82.4759	29.5209	9.06378	3.42055	2.13356	19.7716	6.31987	22.2492	BGLB015956
BgiM22168-RA	-5.70895	-3.72663	Bone morphogenetic protein 2 (BMP2-like)	mRNA	BgChr_9	22966052	22972334	-	15.2703	12.318	2.02552	0	0	0	0.431007	0	1.75819	BGLB027526
BgiM06217-RA	-4.24745	-3.12369	BPTI/Kunitz domain-containing protein 4	mRNA	BgChr_2	53750998	53758573	+	1.58529	33.4254	0	0	0	0	0	0	3.58613
BgiM31475-RA	-5.85428	-2.50648	C-C chemokine receptor type 1	mRNA	BgChr_14	34764414	34778624	-	33.1266	21.6109	9.44757	1.24398	0	0	4.48982	1.30399	5.83025	BGLB034008
BgiM29157-RA	-2.33325	-1.80248	C-factor	mRNA	BgChr_13	17498385	17503124	-	3.90383	3.73269	1.40961	0.464971	0	1.55363	0.572005	1.37908	0.380946	BGLB002292
BgiM19820-RA	-3.79816	-1.76239	cadherin EGF LAG seven-pass G-type receptor 2	mRNA	BgChr_8	18888154	18888344	-	26.2835	24.6388	7.8148	4.15222	0	0	9.57177	0.559522	11.1594
BgiM05630-RA	-7.13022	-2.92581	cadherin-99C	mRNA	BgChr_2	40786216	40804117	+	8.5571	5.02221	2.22632	0	0	0	0.341928	0.293167	1.57168	BGLB026930
BgiM05631-RA	-4.76244	-1.96847	cadherin-99C	mRNA	BgChr_2	40819959	40842885	+	39.68	53.8004	19.5946	3.81109	0	0.303304	10.6843	2.64917	18.1173	BGLB035880
BgiM19431-RA	-4.32496	-3.42418	caffeoyl-CoA O-methyltransferase 1	mRNA	BgChr_8	8820898	8821218	+	58.189	51.5371	14.3075	3.84271	1.80581	2.26206	1.52875	0	11.0439
BgiM35569-RA	-4.8408	-1.68422	calcineurin subunit B	mRNA	BgChr_18	1602851	1603003	-	63.2747	70.0886	43.1245	3.41422	1.3355	0	18.5735	3.24487	23.1885
BgiM35571-RA	-5.2806	-2.34939	calcineurin subunit B	mRNA	BgChr_18	1622520	1628288	-	72.7323	74.168	28.5083	5.81896	0	0	12.2709	3.18972	22.5351
BgiM01318-RA	-6.93238	-3.16745	calcitonin receptor-like protein 1	mRNA	BgChr_1	31230981	31232292	+	197.36	115.36	54.9218	3.27262	0	0	10.5763	1.81339	32.5211
BgiM23236-RA	-5.28919	-3.40085	calcium binding protein 2	mRNA	BgChr_10	1496045	1497378	-	10.0205	147.126	0	4.72383	0	0	0	1.2569	16.6317
BgiM04309-RA	-6.44493	-2.44492	calcium-activated potassium channel slo-1	mRNA	BgChr_2	9540438	9565909	-	49.9626	48.9229	17.2737	0.897781	0.551884	0.194224	4.08194	1.51164	19.5378	BGLB001975
BgiM04307-RA	-5.53967	-2.28167	calcium-activated potassium channel slowpoke	mRNA	BgChr_2	9523354	9528984	-	56.0207	67.4722	27.631	3.9235	0	0	10.0254	2.37059	22.3823	BGLB013771
BgiM07509-RA	-4.64663	-2.18861	calmodulin A like	mRNA	BgChr_3	13429107	13438202	-	62.8679	42.9454	23.1323	5.54697	0	0	5.42865	5.57071	19.9704	BGLB025820
BgiM18561-RA	-7.11289	-3.46763	calmodulin-like protein 5 isoform X1	mRNA	BgChr_7	38879054	38880402	-	11.2164	152.218	0	0	0	0	0	0	18.851
BgiM22536-RA	-1.85323	-1.24141	calnexin-like isoform X2	mRNA	BgChr_9	32604851	32615604	+	158.195	150.507	72.1569	48.336	44.5827	47.575	48.5276	37.8968	86.2267	BGLB010971
BgiM02494-RA	-3.31372	-2.57331	caltractin	mRNA	BgChr_1	59375784	59378537	-	28.576	32.7845	13.4928	1.54325	1.25948	0.908521	7.14711	0.778294	7.39329	BGLB013297
BgiM02495-RA	-6.88791	-3.16387	caltractin	mRNA	BgChr_1	59382469	59384807	-	51.2025	46.1617	18.3877	1.34011	0	0	8.76752	3.51545	9.58654
BgiM24678-RA	-5.79779	-2.64803	cAMP-dependent protein kinase catalytic subunit	mRNA	BgChr_10	37124981	37141648	+	20.3996	13.236	4.94988	0.502948	0	0	1.70922	0	4.75552	BGLB005190
BgiM14718-RA	-5.78671	-2.77692	cAMP-dependent protein kinase type 2	mRNA	BgChr_6	4351173	4358205	+	38.4569	30.3446	11.652	1.41017	0	0	5.221	0	7.91244	BGLB022097
BgiM09587-RA	-4.05445	-2.43799	CAP-Gly domain-containing linker protein 1	mRNA	BgChr_3	56390881	56391321	+	8.5198	6.65005	2.86752	0.028065	0.027931	0.829441	1.36684	0.017792	1.66885
BgiM23125-RA	-3.46637	-1.82069	CAP-Gly domain-containing linker protein 1	mRNA	BgChr_9	46124696	46126221	-	2.01074	1.49635	0.525294	0.287189	0	0.465256	0.394859	0.111986	0.41917	BGLB030192
BgiM35464-RA	-5.26374	-2.28896	CAP-Gly domain-containing linker protein 1	mRNA	BgChr_17	27831890	27840765	+	9.3406	6.47405	3.35975	0.629404	0.338266	0.254378	1.11439	0.636383	3.00148	BGLB036802
BgiM36518-RA	-3.26192	-2.63048	CAP-Gly domain-containing linker protein 1	mRNA	BgChr_18	24083133	24083840	+	3.44068	2.79977	0.804825	0.552847	0.022924	0	0.412248	0	0.528036	BGLB036802
BgiM26927-RA	-5.33471	-2.29805	carbonic anhydrase 2	mRNA	BgChr_12	6338292	6350000	-	17.4619	22.0173	8.696	0.642396	0	0.770457	3.73706	0	6.03036
BgiM32550-RA	-4.24931	-2.23813	carbonic anhydrase1	mRNA	BgChr_15	25276333	25279960	+	64.5319	65.8642	26.6702	5.45688	1.16587	3.08234	10.9606	3.95828	21.2716	BGLB016632
BgiM28544-RA	-5.35418	-2.7063	carnitine O-palmitoyltransferase 1 liver isoform	mRNA	BgChr_13	3123996	3133522	-	37.8705	59.1189	17.2682	1.50858	1.07089	1.70292	3.69828	1.56235	14.0224	BGLB007760
BgiM28545-RA	-7.18954	-2.62633	carnitine O-palmitoyltransferase 1 muscle isoform	mRNA	BgChr_13	3135314	3140859	-	41.1772	46.9881	9.97064	0	0	0	3.09512	0	16.5028	BGLB032890
BgiM04647-RA	-1.43671	-1.0983	caskin-1	mRNA	BgChr_2	18275771	18281950	+	40.428	28.1418	23.098	19.6206	14.6408	12.6797	12.3137	14.6081	19.5921	BGLB004814
BgiM15261-RA	-4.54335	-2.04437	catalase	mRNA	BgChr_6	18699444	18700298	-	264.075	258.978	118.637	37.9412	0	0	61.9138	19.145	84.3868
BgiM15263-RA	-6.49648	-2.68955	catalase	mRNA	BgChr_6	18711097	18725993	-	235.96	209.62	83.8584	8.51431	0	0	26.389	7.82733	60.8935	BGLB000042
BgiM13108-RA	-4.37715	-2.2665	catenin (cadherin-associated protein) alpha 3	mRNA	BgChr_5	22991974	23030334	-	59.5225	43.3962	21.0679	5.44508	1.02975	1.14936	10.6678	4.18371	12.698	BGLB018461
BgiM00280-RA	-3.55174	-2.05873	catenin alpha-2-like isoform X4	mRNA	BgChr_1	7102079	7102624	+	25.0426	33.8795	12.3194	3.35635	2.60563	1.88938	7.724	2.79725	6.67238
BgiM02949-RA	-5.41428	-3.51895	cation-dependent mannose-6-phosphate receptor-like isoform X1	mRNA	BgChr_1	70172531	70180495	+	4.25069	42.7346	0	0	0	0	0	0	4.45874	BGLB034958
BgiM29442-RA	-7.57739	-3.91787	cation-transporting ATPase 13A3	mRNA	BgChr_13	24653548	24668877	-	0.518889	12.0951	0	0	0	0	0	0	1.10266	BGLB037688
BgiM02418-RA	-1.73714	-1.36163	CDK2-associated and cullin domain-containing protein 1	mRNA	BgChr_1	57368610	57376788	-	36.4493	38.81	14.3022	10.6216	11.2904	11.9102	8.05503	8.60203	18.3376	BGLB037172
BgiM33271-RA	-1.94533	-1.29333	cell adhesion molecule 3	mRNA	BgChr_16	7439301	7453042	+	5.51614	2.77578	2.0643	1.29504	1.08432	1.11642	1.63385	1.03381	1.34666	BGLB021233
BgiM10776-RA	-6.25324	-2.76976	cell death abnormality protein 1	mRNA	BgChr_4	25445371	25455642	+	50.4754	31.6653	15.4141	0.881212	0.496278	0.164395	2.63907	1.04871	12.8378	BGLB037486
BgiM36261-RA	-5.07917	-2.09192	cell death abnormality protein 1	mRNA	BgChr_18	18649632	18661076	+	18.6157	14.0561	6.76216	1.32146	0	0	3.57825	2.10334	3.54659	BGLB028016
BgiM36265-RA	-5.21353	-2.58092	cell death abnormality protein 1	mRNA	BgChr_18	18738994	18771837	+	11.9242	9.3748	3.83513	0.803333	0	0	1.12333	0.641952	2.41467	BGLB023419
BgiM36472-RA	-3.3523	-1.55097	cell death abnormality protein 1	mRNA	BgChr_18	22893073	22915694	-	3.42174	3.12333	1.43314	0.228275	0.146677	0.365545	1.13534	0.557521	0.823647	BGLB027309
BgiM03559-RA	-1.4476	-1.20684	cell differentiation protein RCD1	mRNA	BgChr_1	83383202	83390442	-	130.361	78.8844	52.2876	48.8693	34.609	39.7778	34.0718	30.5646	58.5656	BGLB005096
BgiM12362-RA	-2.07997	-1.65796	cell division cycle protein 20	mRNA	BgChr_5	6831338	6838170	+	35.4855	38.0169	22.0275	8.11032	8.31781	12.4899	11.0752	4.86484	17.3484	BGLB002564
BgiM32459-RA	-3.28707	-2.04657	cell division cycle protein 20	mRNA	BgChr_15	23474347	23479710	+	44.6732	32.3721	14.532	5.02873	2.86564	4.15536	7.56127	3.53279	13.3218	BGLB009895
BgiM01193-RA	-2.82801	-1.70695	cell division cycle-associated protein 7-like isoform X2	mRNA	BgChr_1	28193446	28204231	+	113.625	61.7721	40.1294	12.2433	11.7077	14.3547	25.8091	15.1383	24.7085	BGLB007205
BgiM12653-RA	-4.89259	-2.59944	cell number regulator 10	mRNA	BgChr_5	13136110	13136441	+	89.9753	77.5709	30.1712	7.51451	0	0	12.1195	2.30622	16.2009
BgiM07186-RA	-1.57904	-1.18855	cell surface glycoprotein 1	mRNA	BgChr_3	6493726	6500653	-	204.052	197.682	97.3588	62.8842	75.1212	68.722	54.1568	65.1929	116.283	BGLB031147
BgiM27000-RA	-4.45391	-1.94813	cell wall integrity and stress response component 2	mRNA	BgChr_12	8063846	8084196	-	6.58198	10.4893	4.07004	1.01272	0	0	1.92198	0	3.74723	BGLB028897
BgiM36316-RA	-5.6315	-2.80111	cell wall integrity and stress response component 2	mRNA	BgChr_18	19926686	19955699	-	0.693996	0.460555	0.203439	0	0.0174	0	0	0	0.130092
BgiM31868-RA	-1.7928	-1.3042	cell wall integrity and stress response component 4	mRNA	BgChr_15	8449352	8454339	+	22.3083	17.7475	15.6064	5.11664	8.61912	11.3845	8.87856	4.97893	14.2672	BGLB012559
[truncated: 1,897 more rows]

## Sheet: 3-Sm-Dp_down
Table S12. Summary of the differentially expressed genes at 8dpi in the parasite-infected groups
[truncated: 31 more rows]

[truncated: 4 more sheets: 4-Ep-Dp_down, 5-Sm unique_down, 6-Ep unique_down, 7-Dp unique_down]
