# Supplementary material for: Different metazoan parasites, different transcriptomic responses, with new insights on parasitic castration by digenetic trematodes in the schistosome vector snail Biomphalaria glabrata
Source: BMC Genomics. 2024 Jun 17;25:608. doi: 10.1186/s12864-024-10454-4 (PMC11184841; doi:10.1186/s12864-024-10454-4)
Supplement: Supplementary file 13 — Supplementary Material 13 [file 12864_2024_10454_MOESM13_ESM.xlsx]

## Sheet: 1-all up
Table S13. Summary of the differentially expressed genes at 40dpi in the parasite-infected groups
ID in iM line	log2FC(iM vs. Sm_40dpi)	log2FC(iM vs. Ep_40dpi)	log2FC(iM vs. Dp_40dpi)	Annotation	type	chr	start	stop	strand	iMline control_40dpi_R1	iMline control_40dpi_R2	iMline control_40dpi_R3	iMline vs Sm_40dpi_R1	iMline vs Sm_40dpi_R2	iMline vs Sm_40dpi_R3	iMline vs Ep_40dpi_R1	iMline vs Ep_40dpi_R2	iMline vs Ep_40dpi_R3	iMline vs Dp_40dpi_R1	iMline vs Dp_40dpi_R2	iMline vs Dp_40dpi_R3	Corresponding VBID in BB02
BgiM13739-RA	1.46972	2.5241	4.25168	adhesion G protein-coupled receptor E4	mRNA	BgChr_5	35734114	35744955	+	0.599032	0.616677	0.49812	1.34676	1.41297	2.50598	3.89943	2.68014	3.19674	10.1281	13.3769	11.7227	BGLB031860
BgiM13740-RA	2.28811	2.86904	4.80094	galectin-7	mRNA	BgChr_5	35746282	35750839	-	2.08359	3.26322	2.19268	14.0086	9.96375	16.6779	21.6434	21.6119	20.9989	79.4256	92.7854	76.6962	BGLB029227
BgiM15056-RA	1.86884	1.96371	3.14327	NA	mRNA	BgChr_6	12736197	12750123	+	0.724732	0.304547	0	1.45079	2.57173	3.10068	0.767802	4.64605	3.67607	3.1283	8.69531	7.00767	BGLB018610
BgiM15375-RA	2.77687	2.36047	5.25928	NA	mRNA	BgChr_6	21634921	21636990	-	2.8689	4.40728	4.0793	16.5668	21.8143	42.8717	22.1955	17.5556	17.2684	70.7398	267.774	141.352
BgiM21139-RA	4.4079	3.17854	8.15981	ladderlectin	mRNA	BgChr_8	45892770	45895482	-	9.37011	2.33881	3.43584	113.965	41.7417	196.312	27.0541	61.0951	71.6507	1877.07	2554.23	566.937	BGLB035490
BgiM25297-RA	3.5425	2.62997	4.99954	secretory phospholipase A2 receptor	mRNA	BgChr_11	7654508	7702040	-	3.90457	5.77546	4.29768	27.0172	81.4746	64.7392	19.0703	29.7148	48.3239	57.869	228.282	234.63	BGLB037059

## Sheet: 2-Sm-Ep_up
Table S13. Summary of the differentially expressed genes at 40dpi in the parasite-infected groups
ID in iM line	log2FC(iM vs. Sm_40dpi)	log2FC(iM vs. Ep_40dpi)	Annotation	type	chr	start	stop	strand	iMline control_40dpi_R1	iMline control_40dpi_R2	iMline control_40dpi_R3	iMline vs Sm_40dpi_R1	iMline vs Sm_40dpi_R2	iMline vs Sm_40dpi_R3	iMline vs Ep_40dpi_R1	iMline vs Ep_40dpi_R2	iMline vs Ep_40dpi_R3	Corresponding VBID in BB02
BgiM06538-RA	2.6174	2.34737	adenosine receptor A1	mRNA	BgChr_2	59905882	59906964	-	0	0.213487	0.307017	1.29004	1.64405	0.719856	0.372241	1.35153	1.72929	BGLB023646
BgiM12544-RA	1.99839	1.49988	hydroxymethylglutaryl-CoA synthase 1	mRNA	BgChr_5	11177451	11182664	+	7.57163	7.57803	15.2987	51.9415	27.8904	50.9337	15.8742	42.2913	41.9459	BGLB002712
BgiM19914-RA	1.7868	2.31282	60 kDa neurofilament protein	mRNA	BgChr_8	21067237	21070527	+	3.14072	4.24967	1.91185	8.59221	17.0944	8.93112	19.0304	7.74852	22.741
BgiM21930-RA	2.03254	2.14916	NA	mRNA	BgChr_9	16639456	16653248	+	1.15307	2.50954	1.92219	6.21829	10.0174	7.1573	9.07223	9.68375	7.11574	BGLB029219
BgiM26132-RA	1.21203	1.65672	mannose-binding protein C	mRNA	BgChr_11	31320096	31322905	+	14.0118	15.897	29.5268	58.4428	41.5505	39.8656	42.6458	87.2678	64.709	BGLB020840
BgiM34093-RA	1.01581	1.0794	GIMAP	mRNA	BgChr_16	29187835	29190514	+	3.1909	4.15221	2.59612	6.78204	7.6265	7.32253	5.99466	7.86918	10.6206	BGLB024015
BgiM35348-RA	1.31981	1.17107	squalene synthase	mRNA	BgChr_17	25740524	25750104	+	4.61787	6.61236	10.7498	24.5072	17.205	20.5159	8.32094	30.1205	23.8895	BGLB002144

## Sheet: 3-Sm-Dp_up
Table S13. Summary of the differentially expressed genes at 40dpi in the parasite-infected groups
ID in iM line	log2FC(iM vs. Sm_40dpi)	log2FC(iM vs. Dp_40dpi)	Annotation	type	chr	start	stop	strand	iMline control_40dpi_R1	iMline control_40dpi_R2	iMline control_40dpi_R3	iMline vs Sm_40dpi_R1	iMline vs Sm_40dpi_R2	iMline vs Sm_40dpi_R3	iMline vs Dp_40dpi_R1	iMline vs Dp_40dpi_R2	iMline vs Dp_40dpi_R3	Corresponding VBID in BB02
BgiM04579-RA	2.38099	3.2524	polycystic kidney disease protein 1-like 2	mRNA	BgChr_2	16423123	16459418	+	0.102437	0	0.069133	0.171681	0.307974	0.571837	0.333327	1.58129	0.220783	BGLB025223
BgiM07410-RA	1.4876	1.4575	glycine-rich cell wall structural protein-like isoform X1	mRNA	BgChr_3	11418818	11423941	+	546.103	932.221	395.459	1558.43	1789.1	2380.03	2290.12	1882.13	1770.06
BgiM15629-RA	3.48558	2.25814	temptin	mRNA	BgChr_6	27460434	27464910	+	0	0.8148	1.03284	4.38644	6.77201	11.4113	2.50987	5.73159	3.56728
BgiM19627-RA	3.55432	3.71908	TLR cluster1 member 11	mRNA	BgChr_8	14111478	14128766	+	0.312243	0.33867	0	0.64652	1.12308	6.98101	0.856634	6.9774	2.33089	BGLB025157
BgiM20270-RA	1.98545	2.01275	tyrosinase-like protein tyr-1	mRNA	BgChr_8	28584059	28593810	+	1.78297	2.11593	1.84158	6.77764	7.27653	11.458	10.2273	5.05811	12.37	BGLB030046
BgiM32204-RA	1.79372	2.7734	stimulated by retinoic acid 6 protein	mRNA	BgChr_15	17875321	17881404	-	1.20034	1.29719	0	3.45012	4.01123	7.67225	3.54166	15.1215	10.7566	BGLB001746
BgiM32697-RA	1.15435	3.66514	cx9C motif-containing protein 4 mitochondrial	mRNA	BgChr_15	28695474	28697252	-	3.91147	1.74231	7.48618	6.36773	9.68201	10.2306	102.374	30.2514	91.8081
BgiM33236-RA	5.42708	7.73007	zinc metalloproteinase nas-13	mRNA	BgChr_16	6583036	6586043	+	0	0	0	0.886476	2.0797	2.58188	4.98279	15.9415	10.2478	BGLB004948

## Sheet: 4-Ep-Dp_up
Table S13. Summary of the differentially expressed genes at 40dpi in the parasite-infected groups
ID in iM line	log2FC(iM vs. Ep_40dpi)	log2FC(iM vs. Dp_40dpi)	Annotation	type	chr	start	stop	strand	iMline control_40dpi_R1	iMline control_40dpi_R2	iMline control_40dpi_R3	iMline vs Ep_40dpi_R1	iMline vs Ep_40dpi_R2	iMline vs Ep_40dpi_R3	iMline vs Dp_40dpi_R1	iMline vs Dp_40dpi_R2	iMline vs Dp_40dpi_R3	Corresponding VBID in BB02
BgiM18879-RA	1.83183	2.6534	ATP-dependent DNA helicase Q4	mRNA	BgChr_7	46748162	46777431	+	0.594406	1.02166	0.701856	3.26114	3.45985	2.06113	7.11331	4.45489	4.28259	BGLB038985
BgiM14512-RA	1.32599	1.22578	cell death abnormality protein 1	mRNA	BgChr_5	52645949	52658977	-	20.584	17.6697	18.3714	46.7598	50.4438	54.9749	63.5257	35.1591	50.9555	BGLB021040
BgiM10721-RA	1.29719	2.27903	collagen alpha-4(VI) chain	mRNA	BgChr_4	24287755	24304920	+	1.12293	1.05292	1.56264	2.03176	4.8414	3.08563	3.90092	10.0161	6.53075	BGLB019451
BgiM10131-RA	3.68027	5.68717	collagen alpha-6(VI) chain	mRNA	BgChr_4	11456979	11467170	+	0.435074	1.32947	0.306192	3.88373	30.6054	6.4524	31.9779	69.3002	49.4458	BGLB028804
BgiM32822-RA	1.0524	1.0707	extensin	mRNA	BgChr_15	31033037	31059045	+	2.00469	1.67334	1.60142	2.58237	5.55853	3.396	3.99597	5.99572	3.64623	BGLB025127
BgiM10887-RA	1.20384	2.2193	hepatocyte growth factor receptor	mRNA	BgChr_4	28849570	28849754	-	3.42283	3.47082	6.32678	8.32267	17.905	11.5116	15.7222	45.1859	25.4444
BgiM10723-RA	1.17072	2.41543	hyphal wall protein 2	mRNA	BgChr_4	24311978	24324323	+	6.33992	7.46067	11.7791	10.8373	28.2031	23.0837	31.3258	78.2561	41.4634
BgiM30039-RA	1.14672	1.19517	lectin BRA-3	mRNA	BgChr_14	1549817	1585595	-	7.04489	5.3354	5.15418	10.8711	18.122	14.2194	9.44253	21.0852	15.5408	BGLB028567
BgiM24485-RA	2.01186	4.74475	MAM and LDL-receptor class A domain-containing protein 1	mRNA	BgChr_10	32297033	32311400	+	0.518545	0	1.13617	1.48868	3.91443	4.62464	14.4828	31.8042	21.0048	BGLB020277
BgiM09781-RA	1.8802	3.67913	mucin-17	mRNA	BgChr_4	3281173	3294478	-	4.14412	6.31024	4.39661	11.0403	34.3238	19.7732	63.4137	104.922	49.9723	BGLB024810
BgiM26892-RA	1.25867	3.0559	multiple epidermal growth factor-like domains 10	mRNA	BgChr_12	5521537	5553185	+	3.88131	2.26066	4.66976	8.20355	13.0157	8.08388	38.4557	44.0332	25.3563	BGLB024068
BgiM14374-RA	1.95759	3.71586	multiple epidermal growth factor-like domains protein 11	mRNA	BgChr_5	49992046	50003759	-	0	0.478249	0.628811	1.00381	2.9839	3.59102	3.70764	12.1882	8.77323
BgiM00899-RA	3.8532	3.57734	NA	mRNA	BgChr_1	21304682	21306142	-	0.934597	0.773831	1.06773	2.51216	2.93698	2.54517	1.45887	1.71244	3.26502	BGLB032163
BgiM03022-RA	1.00486	1.4302	NA	mRNA	BgChr_1	72198025	72210297	+	7.17403	3.10737	6.10285	7.50358	14.9889	16.8194	16.0396	20.4902	15.2434	BGLB022864
BgiM21310-RA	1.04689	1.2418	NA	mRNA	BgChr_9	2266435	2274300	-	50.8295	54.4214	73.8616	130.875	126.07	138.466	194.49	127.468	165.875
BgiM27270-RA	9.03602	6.24585	NA	mRNA	BgChr_12	14783261	14805206	+	0	0	0	3.93898	45.8121	20.0089	8.50752	0.202326	0	BGLB035500
BgiM27378-RA	3.79913	2.70257	NA	mRNA	BgChr_12	17447190	17447360	-	0.285242	0	0	2.01668	1.38779	1.69786	1.39301	0.717121	1.18548
BgiM33367-RA	6.29042	6.44783	NA	mRNA	BgChr_16	9911393	9911574	-	0	0	0	16.128	73.7579	5.32918	25.7889	56.7812	22.5633
BgiM33369-RA	6.40096	6.96673	NA	mRNA	BgChr_16	9923363	9923574	-	0	0	0	19.6192	69.7394	3.82257	17.7855	72.5896	34.3815
BgiM35255-RA	1.24381	1.99962	NA	mRNA	BgChr_17	23912995	23917160	-	0.873035	0.519494	0.680351	0.966357	2.13991	2.42813	4.28164	3.36086	2.17071	BGLB028174
BgiM14173-RA	1.6082	2.65727	platelet endothelial aggregation receptor 1	mRNA	BgChr_5	45561606	45580394	+	5.14259	4.14234	5.6959	8.36034	19.9952	25.0888	23.5826	44.4155	42.6249
BgiM24488-RA	1.02609	1.28924	proteoglycan 4	mRNA	BgChr_10	32359859	32382580	-	134.438	119.59	148.931	266.648	302.133	326.924	292.941	377.428	475.365	BGLB003816
BgiM27686-RA	4.72569	3.42053	retinal-binding protein-like isoform X2	mRNA	BgChr_12	25020659	25037242	-	0.664036	0	0.685231	4.32542	30.6582	17.2639	15.7865	1.72003	1.11424	BGLB002336
BgiM26416-RA	1.12526	1.24362	Serine/threonine-protein kinase dclk3	mRNA	BgChr_11	38151221	38160135	-	5.60254	7.71858	5.45511	11.7298	17.9919	13.916	13.8058	20.1912	16.4316	BGLB014382
BgiM26030-RA	1.46983	1.18701	thyrotropin-releasing hormone receptor	mRNA	BgChr_11	28872414	28879810	-	3.5081	3.4449	7.1229	6.89312	21.7455	14.2307	10.1627	12.17	12.6087	BGLB033288
BgiM20229-RA	1.1004	2.44729	TLR cluster3 member 7	mRNA	BgChr_8	27672120	27674696	-	1.65076	1.99772	1.10568	1.71389	5.67538	4.7876	5.19461	16.8496	9.93309	BGLB040335
BgiM25221-RA	2.13973	1.61995	zinc finger CCCH domain-containing protein 13	mRNA	BgChr_11	5859037	5864541	-	0.283336	0.559064	0.319354	1.81193	2.11933	1.67067	1.51157	1.04439	1.37569	BGLB014106
BgiM26535-RA	1.32502	1.31929	zinc finger E-box-binding homeobox 2-like isoform X1	mRNA	BgChr_11	40758638	40767121	+	0.640059	0.439205	1.71928	2.31265	3.1036	2.36328	3.48308	2.5016	2.00807	BGLB002754
BgiM23693-RA	1.53577	1.80838	zinc finger protein 333	mRNA	BgChr_10	13797429	13801625	+	0.328132	0.149118	0.547983	0.683376	1.33985	1.78089	1.9834	1.42242	1.32691	BGLB024987
BgiM33240-RA	1.84669	2.39607	zinc metalloproteinase nas-13-like isoform X1	mRNA	BgChr_16	6670529	6675069	+	3.52257	4.05556	6.10502	13.0529	21.365	17.6577	21.7552	36.9474	20.3662	BGLB016335

## Sheet: 5-Sm unique-up
Table S13. Summary of the differentially expressed genes at 40dpi in the parasite-infected groups
ID in iM line	log2FC(iM vs. Sm_40dpi)	Annotation	type	chr	start	stop	strand	iMline control_40dpi_R1	iMline control_40dpi_R2	iMline control_40dpi_R3	iMline vs Sm_40dpi_R1	iMline vs Sm_40dpi_R2	iMline vs Sm_40dpi_R3	Corresponding VBID in BB02
BgiM14185-RA	1.69229	antistasin	mRNA	BgChr_5	45860343	45861378	-	5.74485	7.66066	10.1792	26.9441	21.2006	37.1015	BGLB024167
BgiM10623-RA	1.40394	baculoviral iap repeat-containing protein 7	mRNA	BgChr_4	22354831	22356958	+	0.775408	0.603321	1.72311	4.4715	3.0591	3.64259
BgiM30376-RA	1.25785	carbohydrate sulfotransferase 10-like isoform X1	mRNA	BgChr_14	9230940	9241552	-	8.25725	12.1147	3.64808	21.7468	21.3419	22.3059	BGLB022863
BgiM30368-RA	4.08819	carboxypeptidase B	mRNA	BgChr_14	8992819	8995716	+	0	0.799279	0	0	0	45.217
BgiM19374-RA	1.01871	E3 ubiquitin-protein ligase MIB2	mRNA	BgChr_8	7884476	7884647	-	29.7713	31.1802	29.7858	85.1982	48.1361	64.8467
BgiM06434-RA	1.20009	fatty acid synthase	mRNA	BgChr_2	57740273	57758534	+	19.7954	24.5515	37.163	79.5085	52.1971	67.5678	BGLB006160
BgiM06666-RA	4.60708	fibrinolytic enzyme isozyme C	mRNA	BgChr_2	62347757	62355585	-	0	0	0	0.308588	0	9.05058
BgiM13699-RA	5.66418	fibrinolytic enzyme isozyme C	mRNA	BgChr_5	34880240	34884657	+	6.02964	2.95864	0.982847	3.32601	9.20551	604.612	BGLB002547
BgiM13700-RA	5.65808	fibrinolytic enzyme isozyme C	mRNA	BgChr_5	34894794	34895270	+	0	1.44182	0	4.38671	1.39467	306.378
BgiM13702-RA	5.54472	fibrinolytic enzyme isozyme C	mRNA	BgChr_5	34918765	34924712	+	1.52699	2.99653	0	5.38645	5.43242	280.64	BGLB002547
BgiM09327-RA	1.1069	FK506-binding protein 5	mRNA	BgChr_3	50220117	50249812	-	59.0336	73.2748	63.8959	122.003	127.333	208.039	BGLB031449
BgiM18647-RA	2.54533	flagellar attachment zone-like protein	mRNA	BgChr_7	41399016	41402264	-	0	0	1.38192	3.63895	1.90602	7.93924
BgiM18580-RA	5.37146	forkhead box protein C1-B	mRNA	BgChr_7	39456095	39457548	-	0	0	0	0	0.92325	3.5029	BGLB013833
BgiM33857-RA	1.11304	frizzled-5	mRNA	BgChr_16	24248201	24255741	+	2.098	0.856645	2.33118	4.8061	4.25912	3.80797	BGLB040274
BgiM13731-RA	1.02605	histone-lysine N-methyltransferase H3 lysine-79 specific	mRNA	BgChr_5	35515853	35551564	+	5.80367	4.58095	5.0681	13.9665	9.06072	10.4894	BGLB030600
BgiM24311-RA	1.78043	inositol-3-phosphate synthase	mRNA	BgChr_10	28262768	28270539	+	26.8893	32.3635	48.9612	161.492	96.8264	147.266	BGLB003888
BgiM00819-RA	1.33704	insulin-induced 2 protein-like isoform X1	mRNA	BgChr_1	19531095	19533508	+	29.4381	23.5869	43.5461	84.2861	62.07	118.032	BGLB012519
BgiM10676-RA	2.27372	kynurenine formamidase	mRNA	BgChr_4	23720972	23727858	-	4.62235	20.4314	3.84753	55.7383	43.1324	45.9782	BGLB031953
BgiM13102-RA	1.97167	kynurenine formamidase	mRNA	BgChr_5	22890610	22901914	+	6.44196	7.70099	6.78633	27.243	32.6588	27.431	BGLB008510
lncRNA307	5.14601	lncRNA307	lncRNA	BgChr_10	25955823	25956495	+
lncRNA533	4.63454	lncRNA533	lncRNA	BgChr_13	1637766	1638027	-
BgiM13140-RA	1.2388	low-density lipoprotein receptor-related protein 8	mRNA	BgChr_5	23459974	23471585	-	44.9282	69.861	78.0262	182.494	128.683	171.271	BGLB012098
BgiM29498-RA	1.11912	Membrane metallo-endopeptidase-like 1	mRNA	BgChr_13	26166370	26166531	-	144.195	152.967	29.1854	256.579	223.744	277.253
BgiM25326-RA	1.41206	Methylsterol monooxygenase 1	mRNA	BgChr_11	8521892	8527208	+	15.5859	19.272	40.713	92.3707	52.3413	69.7425
BgiM09777-RA	1.6118	mucin-17	mRNA	BgChr_4	3246729	3247970	-	2.02885	2.78629	2.64431	9.54012	6.38059	5.12228
BgiM30362-RA	5.31696	Multifunctional pyrimidine synthesis protein CAD	mRNA	BgChr_14	8934120	8937011	+	1.78022	0	0	2.54379	0	123.782
BgiM30363-RA	4.18353	Multifunctional pyrimidine synthesis protein CAD	mRNA	BgChr_14	8942414	8942604	+	5.00716	3.78283	0	1.80917	3.11508	161.377
BgiM30370-RA	5.58368	Multifunctional pyrimidine synthesis protein CAD	mRNA	BgChr_14	9017096	9030254	+	3.33256	1.6546	1.23982	4.30203	5.52721	368.751	BGLB027390
BgiM34996-RA	1.32501	muscle M-line assembly protein unc-89	mRNA	BgChr_17	18333561	18341311	+	19.8649	21.18	21.0479	48.0244	54.7193	75.5073	BGLB006331
BgiM05920-RA	3.14304	NA	mRNA	BgChr_2	47510864	47519524	+	0.952411	1.03578	1.16495	14.3717	6.94379	6.76465	BGLB035863
BgiM10305-RA	2.00223	NA	mRNA	BgChr_4	15474637	15481479	+	3.07909	6.34525	10.6944	34.4521	31.5701	17.6981
BgiM12196-RA	1.23613	NA	mRNA	BgChr_5	3524458	3524655	+	7.35958	3.33178	3.74262	15.6179	11.4667	8.90315
BgiM16560-RA	1.57246	NA	mRNA	BgChr_6	47799940	47802644	-	4.05298	4.35373	3.23981	11.6082	9.41043	15.7554	BGLB019902
BgiM24218-RA	5.23849	NA	mRNA	BgChr_10	25963131	25963913	+	0.121251	0.327379	0	6.36016	1.57834	21.1333
BgiM27298-RA	2.4343	NA	mRNA	BgChr_12	15497588	15501673	-	3.19709	6.38384	1.28797	16.5881	12.2551	31.3025	BGLB033498
BgiM29074-RA	5.51734	NA	mRNA	BgChr_13	15320870	15325232	-	0.443145	0	1.13415	15.4938	2.38885	68.6589
BgiM29499-RA	1.33825	NA	mRNA	BgChr_13	26188693	26188844	-	89.1409	117.769	18.0002	186.71	171.462	238.86
BgiM30603-RA	3.77617	NA	mRNA	BgChr_14	14338489	14344881	+	0.226867	0.452361	0	8.75334	2.49888	2.88658	BGLB030823
BgiM31827-RA	4.10141	NA	mRNA	BgChr_15	7493349	7532605	+	0	0	0	0.283441	0	2.46069	BGLB019424
BgiM33048-RA	1.01167	NA	mRNA	BgChr_16	2383222	2388196	-	14.6115	21.0846	21.9168	43.9145	31.9967	44.4748
BgiM35088-RA	2.49486	NA	mRNA	BgChr_17	20485377	20494216	-	0.311764	0.231838	0.41402	1.39636	0.560481	2.57249
BgiM35964-RA	6.18788	NA	mRNA	BgChr_18	11375583	11395987	-	0	0.509675	0	10.093	4.91589	36.4753	BGLB039566
BgiM31825-RA	3.93017	neurogenic locus Notch protein	mRNA	BgChr_15	7473363	7485496	+	0	0	0	0.676236	0.4416	1.38597	BGLB029969
BgiM17704-RA	2.44127	phosphoethanolamine N-methyltransferase 3	mRNA	BgChr_7	18632073	18638443	-	1.14258	1.52141	3.69694	17.9877	9.09958	7.86445	BGLB007676
BgiM17425-RA	1.55973	Phospholipase A2 major isoenzyme	mRNA	BgChr_7	12228671	12245912	-	5.14803	10.3947	2.93026	13.2191	22.2847	26.6205
BgiM24220-RA	5.72963	Pif97 protein	mRNA	BgChr_10	25988756	25989479	+	0	0	0	17.9569	5.7122	49.5097
BgiM34097-RA	2.01966	protein Hook 3-like isoform X2	mRNA	BgChr_16	29253413	29255645	+	0.62329	0.841549	0	3.25308	2.61612	7.45514
BgiM24219-RA	5.61083	protein PIF	mRNA	BgChr_10	25973113	25976842	+	0	0	0	18.9001	9.3783	42.6728	BGLB037128
BgiM08559-RA	1.25405	proton-coupled folate transporter-like isoform X2	mRNA	BgChr_3	33626552	33653583	+	2.4673	3.03976	1.63384	7.20991	3.34288	7.36861	BGLB025644
BgiM13393-RA	1.15684	squalene monooxygenase	mRNA	BgChr_5	27995640	28006324	+	18.9852	24.9854	37.1447	75.3533	47.3095	70.4034	BGLB002442
BgiM22844-RA	1.23531	sterol regulatory element-binding protein 1	mRNA	BgChr_9	40265547	40276705	-	48.5958	47.7551	74.0798	156.039	110.446	162.878	BGLB039371
BgiM17374-RA	3.6391	Transmembrane protease serine 6	mRNA	BgChr_7	11169540	11169704	+	0.306173	0.365544	1.49102	17.3453	15.0965	3.54999
BgiM28129-RA	1.11903	tricarboxylate transport protein mitochondrial	mRNA	BgChr_12	34857671	34875010	+	8.46919	8.12678	12.3713	29.2641	14.799	25.0517	BGLB002946
BgiM30369-RA	5.67837	zinc carboxypeptidase A 1	mRNA	BgChr_14	9007057	9009114	+	0	0	0	0	0	64.8507

## Sheet: 6-Ep unique-up
Table S13. Summary of the differentially expressed genes at 40dpi in the parasite-infected groups
ID in iM line	log2FC(iM vs. Ep_40dpi)	Annotation	type	chr	start	stop	strand	ID in iM line	iMline control_40dpi_R1	iMline control_40dpi_R2	iMline control_40dpi_R3	iMline vs Ep_40dpi_R1	iMline vs Ep_40dpi_R2	iMline vs Ep_40dpi_R3	Corresponding VBID in BB02
BgiM06393-RA	1.17398	5p-3p exoribonuclease 2-like isoform X2	mRNA	BgChr_2	56804558	56873754	+	BgiM06393-RA	5.32535	5.06514	4.02503	10.0343	12.4961	11.3273	BGLB025292
BgiM20370-RA	4.25678	A disintegrin and metalloproteinase with thrombospondin motifs 12	mRNA	BgChr_8	30661586	30691313	-	BgiM20370-RA	0.695109	0.573869	0.824055	0.934344	23.4787	38.0368	BGLB031967
BgiM04383-RA	2.10463	actin cytoplasmic	mRNA	BgChr_2	11322221	11335672	-	BgiM04383-RA	0.963424	1.19879	2.1871	2.10001	12.3122	7.76607	BGLB018500
BgiM33784-RA	2.12067	ADAM family mig-17-like isoform X2	mRNA	BgChr_16	22050252	22067159	+	BgiM33784-RA	55.4047	52.2847	102.463	298.131	258.022	391.193	BGLB040280
BgiM30973-RA	5.03141	adhesion G-protein coupled receptor D1	mRNA	BgChr_14	24273327	24290992	+	BgiM30973-RA	0.230849	0.320224	0	2.1455	14.7176	11.692	BGLB032413
BgiM25242-RA	3.42716	alpha-(1 3)-fucosyltransferase C	mRNA	BgChr_11	6484723	6489850	-	BgiM25242-RA	0	0	0.60351	0	9.66611	1.23822	BGLB039769
BgiM34421-RA	4.74119	alpha-tocopherol transfer protein	mRNA	BgChr_17	5098720	5112778	-	BgiM34421-RA	0	0	0.575898	4.72516	24.5444	20.5897	BGLB033617
BgiM18261-RA	1.50897	alpha/beta-gliadin A-III	mRNA	BgChr_7	30076883	30082959	+	BgiM18261-RA	22.5941	51.5228	29.7016	92.3987	130.133	83.3663
BgiM03427-RA	2.57745	amine oxidase	mRNA	BgChr_1	80797144	80799484	-	BgiM03427-RA	0.204092	0	0	0.157322	2.65872	1.77675	BGLB029844
BgiM26527-RA	1.5071	amine oxidase	mRNA	BgChr_11	40526147	40560441	-	BgiM26527-RA	0.602962	0.533873	1.37949	0.884409	4.06171	3.92636	BGLB019383
BgiM21636-RA	1.83125	ankyrin repeat domain-containing protein 12-like isoform X2	mRNA	BgChr_9	9940837	9945963	+	BgiM21636-RA	0.660993	1.89061	0.514864	2.74879	4.97992	4.50872	BGLB003753
BgiM07435-RA	1.07666	ankyrin-3	mRNA	BgChr_3	11731095	11732606	+	BgiM07435-RA	1.91253	1.36543	1.12813	1.72075	4.99176	4.17486	BGLB012704
BgiM35344-RA	1.65054	arf-GAP with SH3 domain ANK repeat and PH domain-containing protein 2	mRNA	BgChr_17	25572813	25615236	-	BgiM35344-RA	0.641244	0.762926	1.54935	3.15307	2.47903	3.17449	BGLB020876
BgiM07997-RA	1.48343	ATP-dependent DNA helicase PIF7	mRNA	BgChr_3	21231108	21244671	+	BgiM07997-RA	4.37107	4.89818	5.22274	11.6416	16.5784	15.6883
BgiM22743-RA	2.36494	Biomphalysin 16	mRNA	BgChr_9	37781869	37783608	-	BgiM22743-RA	1.68295	7.31259	3.26311	21.554	19.2447	27.4847	BGLB000125
BgiM24518-RA	2.43109	Bsmp protein	mRNA	BgChr_10	33062240	33085087	-	BgiM24518-RA	6.23628	5.2568	0	26.496	20.4571	23.3861	BGLB021129
BgiM25155-RA	1.14343	bypass of stop codon protein 1	mRNA	BgChr_11	4596282	4600518	+	BgiM25155-RA	5.0069	7.00345	4.29742	6.50124	14.9055	16.4704
BgiM35016-RA	1.17807	cadherin-related family member 1	mRNA	BgChr_17	18867811	18877772	+	BgiM35016-RA	4.27409	2.24825	5.1462	7.09147	13.1716	11.4209	BGLB024721
BgiM33208-RA	1.11719	caldesmon	mRNA	BgChr_16	5946831	5988599	-	BgiM33208-RA	6.6911	6.72412	7.67146	16.7309	17.0264	15.8039	BGLB004375
BgiM34496-RA	1.17269	calmodulin-regulated spectrin-associated protein 1	mRNA	BgChr_17	6596832	6635018	-	BgiM34496-RA	2.13233	1.90568	2.214	3.41688	6.95674	5.74449	BGLB017368
BgiM01541-RA	1.18129	calpain-A	mRNA	BgChr_1	36305722	36317006	+	BgiM01541-RA	4.92914	5.33971	5.07605	5.73142	20.0153	14.1663	BGLB030258
BgiM33023-RA	1.05603	cholecystokinin/sulfakinin-1	mRNA	BgChr_16	1388034	1388450	-	BgiM33023-RA	37.8732	21.4007	33.9682	62.68	62.4931	83.1135
BgiM26367-RA	3.48158	collagen alpha-1(XII) chain	mRNA	BgChr_11	37282564	37286319	+	BgiM26367-RA	2.04618	1.01721	1.36677	9.42504	21.0866	24.8814	BGLB039748
BgiM35172-RA	3.95511	complement C1q-like protein 3	mRNA	BgChr_17	22407629	22419522	+	BgiM35172-RA	0.092282	0	0.127208	0.26422	2.5624	1.14573
BgiM35584-RA	1.95998	cysteine dioxygenase	mRNA	BgChr_18	1898445	1909640	-	BgiM35584-RA	1.22174	2.92192	4.1033	10.746	11.6079	9.66507
BgiM07147-RA	1.07968	disheveled-associated activator of morphogenesis 1	mRNA	BgChr_3	5587630	5637044	-	BgiM07147-RA	7.21651	7.00639	6.60041	16.2412	16.0273	15.9864	BGLB038031
BgiM00074-RA	1.18421	docking protein 3	mRNA	BgChr_1	1989542	1999037	+	BgiM00074-RA	15.7801	16.942	22.6281	45.7704	41.7395	42.5318	BGLB025165
BgiM20727-RA	2.11182	dopamine beta-hydroxylase	mRNA	BgChr_8	37448617	37455534	-	BgiM20727-RA	0	0	0.551909	0.323266	2.28436	1.74703
BgiM01169-RA	2.43098	ferric-chelate reductase 1	mRNA	BgChr_1	27317537	27345405	+	BgiM01169-RA	2.81845	2.68965	0.828981	13.7593	6.57666	19.3246	BGLB035834
BgiM13545-RA	1.12658	ferric-chelate reductase 1	mRNA	BgChr_5	31364363	31369701	-	BgiM13545-RA	44.1608	45.7367	49.3395	100.645	141.798	88.924	BGLB006115
BgiM25288-RA	2.01507	fibrillin-3	mRNA	BgChr_11	7380607	7440923	+	BgiM25288-RA	23.2974	20.7724	29.4131	52.2556	150.139	134.136	BGLB016329
BgiM14438-RA	1.24038	fibrinogen-related protein K2 precursor	mRNA	BgChr_5	51386637	51390089	+	BgiM14438-RA	46.8395	69.823	110.117	160.379	178.198	216.728	BGLB023053
BgiM09278-RA	1.13858	follistatin	mRNA	BgChr_3	49025338	49029798	+	BgiM09278-RA	9.48618	9.46446	15.5984	22.7182	26.3681	32.3344	BGLB026106
BgiM17564-RA	1.23271	gamma-glutamylcyclotransferase	mRNA	BgChr_7	15689958	15693313	-	BgiM17564-RA	237.472	190.301	382.012	657.83	655.546	697.543	BGLB034393
BgiM28635-RA	1.27078	GIMAP	mRNA	BgChr_13	5469870	5472278	-	BgiM28635-RA	47.4898	44.4538	44.4914	117.147	107.301	116.594	BGLB008944
BgiM33744-RA	1.98922	GIMAP	mRNA	BgChr_16	20681182	20684609	+	BgiM33744-RA	2.3529	0.982494	1.548	5.19402	10.006	6.74862	BGLB040175
BgiM33888-RA	2.79177	GIMAP	mRNA	BgChr_16	25052142	25058296	+	BgiM33888-RA	0.347898	0.395906	0	0.275	5.29847	5.72023	BGLB012732
BgiM24560-RA	1.1426	GPI-anchored protein PB15E9.01c	mRNA	BgChr_10	34422531	34439924	+	BgiM24560-RA	40.5281	43.0945	59.4573	76.3806	135.827	143.33	BGLB032621
BgiM17768-RA	1.14704	group XV phospholipase A2	mRNA	BgChr_7	19940750	19950478	+	BgiM17768-RA	3.6282	1.77988	5.18817	7.98794	9.9674	8.05974	BGLB012721
BgiM34622-RA	1.01389	heterogeneous nuclear ribonucleoprotein U-like protein 1	mRNA	BgChr_17	9757069	9757482	-	BgiM34622-RA	13.4838	22.7364	13.873	19.7021	50.6999	44.7016
BgiM32736-RA	1.20654	involucrin	mRNA	BgChr_15	29474480	29480869	+	BgiM32736-RA	6.9593	8.87848	8.13043	21.7592	20.3923	21.5028
BgiM33141-RA	1.05897	kalirin	mRNA	BgChr_16	4536447	4562494	+	BgiM33141-RA	3.72376	3.8667	4.34369	7.17731	9.83729	9.64466	BGLB011001
BgiM32785-RA	1.09664	kelch repeat and BTB domain-containing protein 7	mRNA	BgChr_15	30256712	30263605	-	BgiM32785-RA	2.53342	2.05995	2.12623	3.2971	6.75449	6.65697	BGLB038693
BgiM32781-RA	1.64611	kelch-like protein 5	mRNA	BgChr_15	30222754	30227353	-	BgiM32781-RA	3.0296	4.0452	2.55547	8.7304	15.896	11.6445
BgiM20854-RA	1.98852	laminin subunit beta-1	mRNA	BgChr_8	40685258	40685419	-	BgiM20854-RA	0.569919	1.61336	1.21491	0.639615	8.84059	8.57691
BgiM30040-RA	1.0671	lectin BRA-3	mRNA	BgChr_14	1587605	1623780	-	BgiM30040-RA	4.49425	3.90336	6.28409	7.21612	13.3126	12.5638	BGLB024560
BgiM32093-RA	1.14193	leucine-rich repeat and calponiny domain-containing protein 2-like isoform X1	mRNA	BgChr_15	14882511	14907374	-	BgiM32093-RA	5.15695	4.49747	5.29092	10.9307	14.0705	13.1305	BGLB026899
lncRNA1004	1.24584	lncRNA1004	lncRNA	BgChr_18	23653541	23653810	-	lncRNA1004
lncRNA1012	2.33133	lncRNA1012	lncRNA	BgChr_2	4482141	4482973	+	lncRNA1012
lncRNA1565	4.41932	lncRNA1565	lncRNA	BgChr_5	49416699	49416919	-	lncRNA1565
lncRNA220	1.75083	lncRNA220	lncRNA	BgChr_1	81622816	81623137	-	lncRNA220
lncRNA288	3.26168	lncRNA288	lncRNA	BgChr_10	17741933	17742203	-	lncRNA288
lncRNA395	2.15206	lncRNA395	lncRNA	BgChr_11	16723835	16724184	-	lncRNA395
lncRNA48	1.32755	lncRNA48	lncRNA	BgChr_1	13204113	13204358	+	lncRNA48
lncRNA482	2.72974	lncRNA482	lncRNA	BgChr_12	13356180	13356389	-	lncRNA482
lncRNA636	1.37096	lncRNA636	lncRNA	BgChr_14	1495444	1495650	-	lncRNA636
lncRNA649	1.86587	lncRNA649	lncRNA	BgChr_14	4483607	4483812	+	lncRNA649
lncRNA742	2.58567	lncRNA742	lncRNA	BgChr_15	3869571	3869801	+	lncRNA742
lncRNA814	3.47821	lncRNA814	lncRNA	BgChr_16	5607770	5608019	-	lncRNA814
BgiM25260-RA	1.80004	mannose-binding protein C	mRNA	BgChr_11	6907154	6911726	-	BgiM25260-RA	1.24507	2.61637	3.7842	5.06165	10.5412	16.8527	BGLB010394
BgiM26131-RA	2.53517	mannose-binding protein C	mRNA	BgChr_11	31309289	31311602	+	BgiM26131-RA	0.934354	7.39762	4.59808	15.1584	38.2486	20.9257	BGLB038524
BgiM00726-RA	1.88422	Matrilin-2	mRNA	BgChr_1	17229502	17243630	-	BgiM00726-RA	332.475	358.305	214.914	1169.47	1526.87	830.553	BGLB019195
BgiM21309-RA	1.25391	mediator of RNA polymerase II transcription subunit 17	mRNA	BgChr_9	2252662	2255256	-	BgiM21309-RA	6.38977	8.18045	5.41536	12.157	20.9955	24.0806
BgiM15029-RA	1.87661	mucin-17	mRNA	BgChr_6	12211854	12221523	-	BgiM15029-RA	5.14163	0.835609	2.67782	11.6731	10.8319	9.70811	BGLB000643
BgiM00600-RA	2.46886	NA	mRNA	BgChr_1	14328723	14329409	+	BgiM00600-RA	27.6631	4.20133	31.1552	48.526	238.064	125.105	BGLB026639
BgiM01365-RA	1.18496	NA	mRNA	BgChr_1	32378397	32382284	-	BgiM01365-RA	42.1909	41.0178	56.1253	99.5536	137.224	84.9057	BGLB036557
BgiM03675-RA	2.07035	NA	mRNA	BgChr_1	86061046	86069782	-	BgiM03675-RA	14.7418	8.70876	22.6059	35.6094	95.7884	89.851	BGLB030744
BgiM04001-RA	1.08445	NA	mRNA	BgChr_2	2685322	2686422	-	BgiM04001-RA	3.43261	2.84067	3.64157	5.03207	11.3168	8.17039	BGLB016603
BgiM05570-RA	2.05798	NA	mRNA	BgChr_2	39396622	39397152	+	BgiM05570-RA	0.997313	1.19267	2.6699	8.14848	6.73188	9.00418
BgiM05978-RA	1.9333	NA	mRNA	BgChr_2	49072418	49075381	+	BgiM05978-RA	1.30499	0.842497	0.942937	2.63898	2.60692	3.72207	BGLB036758
BgiM06421-RA	1.1385	NA	mRNA	BgChr_2	57363863	57372143	+	BgiM06421-RA	13.3893	11.4115	10.2685	15.4164	38.0542	35.9065
BgiM06473-RA	1.65655	NA	mRNA	BgChr_2	58344025	58345448	+	BgiM06473-RA	2.03861	3.76245	6.76317	10.0747	17.5419	11.5335
BgiM07947-RA	1.92024	NA	mRNA	BgChr_3	20654693	20658580	+	BgiM07947-RA	1.18746	0.426609	0	1.87601	4.10931	2.3577	BGLB030462
BgiM09314-RA	3.54926	NA	mRNA	BgChr_3	49885624	49886333	+	BgiM09314-RA	0.203644	0.070792	0	3.23082	2.21236	1.44134
BgiM10716-RA	1.15478	NA	mRNA	BgChr_4	24195529	24197396	-	BgiM10716-RA	5.33703	3.97484	6.77506	10.6125	18.2793	10.8303
BgiM11404-RA	1.20978	NA	mRNA	BgChr_4	41755753	41758594	-	BgiM11404-RA	11.1507	11.189	14.2274	29.4145	40.6022	23.5671	BGLB033958
BgiM12968-RA	2.24045	NA	mRNA	BgChr_5	20053683	20054537	+	BgiM12968-RA	2.07327	1.69934	2.03268	8.8127	7.53753	8.45405
BgiM13275-RA	1.36188	NA	mRNA	BgChr_5	25665003	25666727	+	BgiM13275-RA	0.472112	0.89161	1.15392	1.1	3.96171	3.27557	BGLB002502
BgiM13624-RA	1.21046	NA	mRNA	BgChr_5	33174317	33186466	-	BgiM13624-RA	2.14052	1.65242	3.97996	4.24121	8.84107	5.96289	BGLB029365
BgiM14181-RA	1.41246	NA	mRNA	BgChr_5	45797767	45806011	+	BgiM14181-RA	3.42479	3.09483	1.03993	7.34889	8.01629	6.60772	BGLB029214
BgiM14327-RA	2.08329	NA	mRNA	BgChr_5	48928703	48930998	+	BgiM14327-RA	4.3753	7.24063	1.1096	21.6037	15.4461	19.3305
BgiM14442-RA	2.1868	NA	mRNA	BgChr_5	51451227	51454225	+	BgiM14442-RA	0.555426	2.62481	2.55995	6.02011	10.4566	12.0306	BGLB008562
BgiM14910-RA	3.93687	NA	mRNA	BgChr_6	9457142	9461495	-	BgiM14910-RA	7.59998	3.66664	2.13953	22.4066	157.435	95.3565	BGLB018796
BgiM15295-RA	1.02502	NA	mRNA	BgChr_6	19767879	19791828	+	BgiM15295-RA	4.15863	2.09105	1.73219	4.13071	6.58522	7.58448	BGLB040081
BgiM17129-RA	1.92459	NA	mRNA	BgChr_7	5904904	5905596	-	BgiM17129-RA	8.05526	5.68262	7.44221	14.146	50.8947	29.2071	BGLB033355
BgiM17494-RA	2.2403	NA	mRNA	BgChr_7	13951094	13951488	-	BgiM17494-RA	54.104	34.444	59.6749	195.603	303.224	277.161
BgiM19170-RA	1.07165	NA	mRNA	BgChr_8	3801485	3801880	+	BgiM19170-RA	2.96495	4.91517	7.39488	6.41886	16.2265	13.0238
BgiM20382-RA	1.6796	NA	mRNA	BgChr_8	31001384	31004232	-	BgiM20382-RA	11.1359	13.227	35.6886	44.8797	91.9112	72.2717
BgiM20383-RA	2.31331	NA	mRNA	BgChr_8	31019766	31038772	+	BgiM20383-RA	5.82186	5.69818	16.8359	25.6525	74.9581	60.3674
BgiM20495-RA	1.03047	NA	mRNA	BgChr_8	33361015	33382398	+	BgiM20495-RA	13.1912	9.49223	11.6941	12.8296	22.1489	32.1141	BGLB039796
BgiM21002-RA	1.92951	NA	mRNA	BgChr_8	43397572	43398438	-	BgiM21002-RA	24.4455	25.7109	24.1436	108.211	105.967	76.2443	BGLB029036
BgiM21158-RA	2.21375	NA	mRNA	BgChr_8	46175561	46176109	+	BgiM21158-RA	2.04187	0.956724	0.828347	5.81403	5.07079	7.22362
BgiM21308-RA	1.30873	NA	mRNA	BgChr_9	2249356	2249844	-	BgiM21308-RA	51.5561	54.8029	54.0001	130.095	110.395	180.42
BgiM21537-RA	1.26225	NA	mRNA	BgChr_9	7474943	7475412	+	BgiM21537-RA	2.55928	5.56361	2.70605	7.79544	8.00459	9.28637
BgiM24161-RA	3.4605	NA	mRNA	BgChr_10	23625590	23636071	-	BgiM24161-RA	0	0	0	4.11254	0.957561	5.06949	BGLB028039
BgiM24529-RA	2.08706	NA	mRNA	BgChr_10	33394254	33395672	+	BgiM24529-RA	1.25714	2.52329	4.09579	13.0964	9.04679	11.0311
BgiM26275-RA	2.81289	NA	mRNA	BgChr_11	35653483	35655193	-	BgiM26275-RA	0.085014	0.11016	0	1.05506	0.742957	0.557544	BGLB025608
BgiM26406-RA	1.05701	NA	mRNA	BgChr_11	38015840	38018450	-	BgiM26406-RA	13.487	9.74585	16.2036	25.1933	31.8902	29.4724	BGLB035311
BgiM26974-RA	1.28845	NA	mRNA	BgChr_12	7365161	7366600	+	BgiM26974-RA	2.8828	2.5646	2.25517	3.86317	10.145	7.44005	BGLB025550
BgiM27059-RA	1.49063	NA	mRNA	BgChr_12	9449603	9453412	+	BgiM27059-RA	0.328286	0.278686	0.32012	0.86603	1.18998	0.705091	BGLB037338
BgiM27729-RA	1.56773	NA	mRNA	BgChr_12	25981684	26003634	-	BgiM27729-RA	1.17017	0	1.13094	1.81984	3.57537	2.14127	BGLB036578
BgiM27952-RA	1.49905	NA	mRNA	BgChr_12	31217444	31236203	+	BgiM27952-RA	0.337172	0.214839	0.518803	0.588699	1.83367	1.44159	BGLB031852
BgiM28092-RA	2.96279	NA	mRNA	BgChr_12	34116375	34118237	-	BgiM28092-RA	0.292204	0.206391	0.631465	5.64862	3.1969	3.6762
BgiM28674-RA	1.35572	NA	mRNA	BgChr_13	6371905	6377812	-	BgiM28674-RA	3.90533	3.19406	2.56994	8.68141	9.7958	8.93154	BGLB026822
BgiM30249-RA	1.2448	NA	mRNA	BgChr_14	6337701	6343101	-	BgiM30249-RA	21.9088	7.38317	22.8816	38.4829	46.5861	48.5218	BGLB035344
BgiM30801-RA	1.08159	NA	mRNA	BgChr_14	19749153	19752368	-	BgiM30801-RA	683.232	453.535	349.603	706.881	1626.96	1240.14
BgiM30934-RA	2.26645	NA	mRNA	BgChr_14	23209725	23209915	-	BgiM30934-RA	0	1.44735	1.49102	5.86579	4.91777	3.47446
BgiM30960-RA	1.01102	NA	mRNA	BgChr_14	23940272	23967875	-	BgiM30960-RA	2.14564	2.2509	2.98057	3.92127	6.54193	5.1551	BGLB035396
BgiM31001-RA	1.58497	NA	mRNA	BgChr_14	24996851	25002628	+	BgiM31001-RA	1.44022	1.22073	2.92646	1.52671	10.1355	9.98079	BGLB033088
BgiM31374-RA	1.27214	NA	mRNA	BgChr_14	32408209	32408370	-	BgiM31374-RA	29.6143	24.9722	26.4887	59.0345	77.3936	87.0394
BgiM31393-RA	1.05151	NA	mRNA	BgChr_14	32837688	32846606	+	BgiM31393-RA	27.4201	35.0992	49.9765	67.3441	91.7555	91.739	BGLB020875
BgiM31873-RA	1.1213	NA	mRNA	BgChr_15	8530779	8546294	-	BgiM31873-RA	4.60367	4.00919	6.95111	11.0474	13.5115	13.0496	BGLB021381
BgiM32403-RA	1.031	NA	mRNA	BgChr_15	22462726	22468297	-	BgiM32403-RA	30.2842	23.7199	38.5717	41.7208	82.9042	80.1846	BGLB037045
BgiM32730-RA	1.55178	NA	mRNA	BgChr_15	29415340	29415708	+	BgiM32730-RA	17.144	10.5633	13.0758	45.6311	52.4978	43.5515
BgiM32732-RA	1.35185	NA	mRNA	BgChr_15	29433843	29434148	+	BgiM32732-RA	6.64215	6.79404	6.31493	10.0634	23.2009	19.2524
BgiM33173-RA	1.1536	NA	mRNA	BgChr_16	5134920	5136653	-	BgiM33173-RA	11.4078	7.15798	15.9081	25.3815	27.8956	25.9398
BgiM33331-RA	1.1449	NA	mRNA	BgChr_16	9046256	9050709	-	BgiM33331-RA	8.67715	10.6301	7.77855	21.2431	18.4464	23.2795	BGLB033748
BgiM33366-RA	5.89025	NA	mRNA	BgChr_16	9886586	9891745	-	BgiM33366-RA	0	0.376469	0	0	15.0642	50.9973	BGLB038365
BgiM33788-RA	1.55647	NA	mRNA	BgChr_16	22235260	22236662	-	BgiM33788-RA	1.53273	3.72306	5.38191	9.98017	11.2268	14.5686	BGLB023725
BgiM35176-RA	1.2637	NA	mRNA	BgChr_17	22491960	22497308	-	BgiM35176-RA	8.05094	12.1835	4.17084	15.7964	24.6014	16.3333
BgiM36138-RA	1.16826	NA	mRNA	BgChr_18	16602225	16615760	-	BgiM36138-RA	8.85579	6.9099	6.3036	18.3916	14.8216	19.9954	BGLB007012
BgiM36146-RA	1.22318	NA	mRNA	BgChr_18	16774439	16775601	-	BgiM36146-RA	37.5147	46.0764	32.6127	68.4136	124.153	110.67	BGLB036494
BgiM22597-RA	1.17475	nedd8-conjugating enzyme Ubc12	mRNA	BgChr_9	34203733	34206520	-	BgiM22597-RA	5.37682	5.83749	8.92522	14.1206	16.2925	17.8873	BGLB005994
BgiM17566-RA	1.02087	neural cell adhesion molecule 1	mRNA	BgChr_7	15701452	15721539	+	BgiM17566-RA	4.66289	3.58349	4.21006	7.89314	9.41324	9.87283	BGLB023668
BgiM21637-RA	1.87387	NF-kappa-B inhibitor epsilon	mRNA	BgChr_9	9955445	9959714	+	BgiM21637-RA	0.768972	2.66032	1.20835	3.28661	6.65785	8.78514	BGLB034320
BgiM33763-RA	2.6342	nuclear receptor subfamily 1 group D member 2-like isoform X1	mRNA	BgChr_16	21259332	21273514	-	BgiM33763-RA	0.238684	0	0	0.436591	2.38674	2.81907	BGLB000113
BgiM30250-RA	2.13184	nucleolar pre-ribosomal-associated protein 1	mRNA	BgChr_14	6349975	6353621	+	BgiM30250-RA	12.2926	5.86897	16.058	35.954	39.8354	86.6895	BGLB022563
BgiM33024-RA	1.45393	obscurin	mRNA	BgChr_16	1532277	1628951	-	BgiM33024-RA	12.4092	10.3198	12.4389	37.9682	42.2715	32.4444	BGLB021699
BgiM19201-RA	1.00644	P-TEFb-associated cyclin-dependent protein kinase Cdk9	mRNA	BgChr_8	4264323	4270714	-	BgiM19201-RA	2.78455	4.02621	3.53697	5.21101	10.4024	7.20383	BGLB006974
BgiM17161-RA	1.9413	Plasma kallikrein	mRNA	BgChr_7	6614006	6619709	+	BgiM17161-RA	5.24246	4.98481	5.14485	26.6567	21.7927	14.6152
BgiM01116-RA	1.11777	plasma kallikrein-like isoform X2	mRNA	BgChr_1	26161303	26166917	-	BgiM01116-RA	7.82052	12.854	12.3372	15.1834	36.2159	25.5414	BGLB037367
BgiM00611-RA	3.20297	polypeptide N-acetylgalactosaminyltransferase-like 6	mRNA	BgChr_1	14642972	14646208	+	BgiM00611-RA	0.185568	0	0.218417	0	3.05943	2.43886	BGLB006832
BgiM16330-RA	1.6436	prion-like-(Q/N-rich) domain-bearing protein 25	mRNA	BgChr_6	42963877	43023927	+	BgiM16330-RA	2.96574	2.95973	2.4551	6.32926	9.67282	13.4181	BGLB019752
BgiM35743-RA	1.2678	protein couch potato-like isoform X1	mRNA	BgChr_18	5780346	5824543	+	BgiM35743-RA	1.97997	1.41411	1.31205	1.86782	7.53894	5.96144	BGLB031052
BgiM34749-RA	1.11769	protein krueppel	mRNA	BgChr_17	12238278	12249085	-	BgiM34749-RA	3.59578	1.52523	3.14023	4.32716	10.4785	7.26257	BGLB001632
BgiM32729-RA	1.39775	ranBP2-like and GRIP domain-containing protein 3	mRNA	BgChr_15	29375723	29414915	+	BgiM32729-RA	3.66533	2.99514	3.94112	7.6415	12.9159	12.9982	BGLB037923
BgiM14326-RA	2.00437	receptor-type tyrosine-protein phosphatase epsilon-like isoform X4	mRNA	BgChr_5	48915718	48923390	+	BgiM14326-RA	3.01326	6.18814	0	13.4126	17.6954	11.0075	BGLB037747
BgiM14244-RA	1.36224	Receptor-type tyrosine-protein phosphatase zeta	mRNA	BgChr_5	47034100	47048277	-	BgiM14244-RA	5.52302	4.41284	5.29553	5.01734	23.1323	15.9511	BGLB026286
BgiM32354-RA	1.7147	reductase	mRNA	BgChr_15	21282556	21292066	+	BgiM32354-RA	9.62982	9.31804	14.9692	44.7277	32.2346	40.4591	BGLB006268
BgiM06049-RA	4.50933	rhodopsin	mRNA	BgChr_2	50766570	50775575	-	BgiM06049-RA	0.627876	0	0	0	27.2018	8.90946	BGLB008381
BgiM20973-RA	1.40767	RNA polymerase II-associated protein 3	mRNA	BgChr_8	42789270	42790228	+	BgiM20973-RA	1.69933	1.67323	2.00565	2.89534	8.11768	5.5842
BgiM26082-RA	1.74256	serine carboxypeptidase CPVL	mRNA	BgChr_11	30083015	30084376	+	BgiM26082-RA	1.04176	1.66157	0.667786	2.80179	5.32341	5.4639	BGLB001370
BgiM25551-RA	1.55293	serine protease 56	mRNA	BgChr_11	14973215	14988310	+	BgiM25551-RA	0.261189	0.537901	0.59939	1.03854	1.34724	2.26149	BGLB005992
BgiM08563-RA	1.48814	serine-rich adhesin for platelets-like isoform X2	mRNA	BgChr_3	33744342	33749104	-	BgiM08563-RA	0.979765	0.624655	0.365204	1.56357	2.15403	1.47656	BGLB020090
BgiM14492-RA	7.05558	serine/threonine-protein phosphatase 6 regulatory ankyrin repeat subunit B	mRNA	BgChr_5	52125701	52127290	-	BgiM14492-RA	0	0	0	0.830897	4.53188	14.1796	BGLB017213
BgiM31163-RA	1.03658	serine/threonine-protein phosphatase 6 regulatory ankyrin repeat subunit B	mRNA	BgChr_14	27727858	27730512	+	BgiM31163-RA	5.54559	5.76739	5.45024	5.848	18.0942	16.5485	BGLB017346
BgiM17391-RA	5.49583	short transient receptor potential channel 3	mRNA	BgChr_7	11500740	11513135	-	BgiM17391-RA	0	0	0	0	4.23527	1.42906	BGLB036795
BgiM15820-RA	1.33422	spondin-1-like isoform X3	mRNA	BgChr_6	31382414	31419827	+	BgiM15820-RA	40.8299	33.9601	47.4691	107.847	116.178	94.0214	BGLB017691
BgiM29764-RA	1.27248	tigger transposable element-derived protein 1	mRNA	BgChr_13	32588695	32589168	+	BgiM29764-RA	3.5998	2.66422	4.49824	5.44457	13.0347	13.3139
BgiM19625-RA	1.24965	TLR cluster1 member 9	mRNA	BgChr_8	14057439	14062335	+	BgiM19625-RA	0.764086	0.717583	1.94998	2.24006	2.67157	2.87442	BGLB027056
BgiM06207-RA	1.14112	TLR cluster3 member 3	mRNA	BgChr_2	53622851	53632495	+	BgiM06207-RA	4.18203	2.3914	3.56951	4.07819	13.0576	9.00123	BGLB009221
BgiM09407-RA	1.14566	transcription factor kayak	mRNA	BgChr_3	52520811	52524562	+	BgiM09407-RA	7.3257	5.5847	7.19885	7.31794	23.7131	19.0571	BGLB034502
BgiM26402-RA	1.17277	transcription factor SPT20	mRNA	BgChr_11	37957961	37960851	-	BgiM26402-RA	4.26456	4.64037	5.87048	10.5606	9.76395	13.7217	BGLB026984
BgiM35380-RA	1.12684	trichohyalin	mRNA	BgChr_17	26208164	26219499	-	BgiM35380-RA	5.35463	3.33287	4.74146	8.94884	11.6878	12.88	BGLB031570
BgiM22856-RA	4.0489	U3-aranetoxin-Ce1a-like isoform X1	mRNA	BgChr_9	40446641	40449905	+	BgiM22856-RA	0	0	1.92681	9.29571	13.0277	7.14778
BgiM02221-RA	1.08437	unconventional myosin-IXb-like isoform X1	mRNA	BgChr_1	52495872	52563890	+	BgiM02221-RA	8.01654	8.11955	9.38357	20.2194	19.1653	18.6546	BGLB016873
BgiM24527-RA	3.21019	voltage-gated hydrogen channel 1	mRNA	BgChr_10	33335453	33354720	+	BgiM24527-RA	0.282184	0.145649	0.164238	0.212141	2.27244	6.59116	BGLB016509
BgiM34101-RA	1.02209	zinc finger and SCAN domain-containing protein 29 isoform X2	mRNA	BgChr_16	29342466	29342756	-	BgiM34101-RA	20.6303	21.8905	15.6934	33.4543	51.3599	42.0219

## Sheet: 7-Dp unique-up
Table S13. Summary of the differentially expressed genes at 40dpi in the parasite-infected groups
ID in iM line	log2FC(iM vs. Dp_40dpi)	Annotation	type	chr	start	stop	strand	iMline control_40dpi_R1	iMline control_40dpi_R2	iMline control_40dpi_R3	iMline vs Dp_40dpi_R1	iMline vs Dp_40dpi_R2	iMline vs Dp_40dpi_R3	Corresponding VBID in BB02
BgiM20182-RA	1.25323	1-acyl-sn-glycerol-3-phosphate acyltransferase alpha	mRNA	BgChr_8	26737017	26744409	-	6.15897	5.75153	5.58403	18.9478	14.6161	16.1652	BGLB022873
BgiM10296-RA	4.40014	30S ribosomal protein 2 chloroplastic	mRNA	BgChr_4	15240732	15241159	+	0	0	0.783833	14.1592	3.84375	5.17172
BgiM13313-RA	1.21233	3p 5p-cyclic phosphodiesterase pde-5 isoform X1	mRNA	BgChr_5	26286400	26319129	+	15.2509	14.9525	12.4594	44.6316	25.145	37.4856	BGLB002796
BgiM17290-RA	1.43814	5p-nucleotidase	mRNA	BgChr_7	9187667	9190687	-	0	4.12027	4.01656	11.5388	4.80523	9.52125
BgiM04379-RA	4.6271	5p(3p)-deoxyribonucleotidase cytosolic type	mRNA	BgChr_2	11286179	11291321	+	0.872311	0	1.62475	44.5534	12.2835	23.2932	BGLB027280
BgiM04380-RA	2.66595	5p(3p)-deoxyribonucleotidase cytosolic type	mRNA	BgChr_2	11295090	11297653	+	0.872446	2.80756	5.48923	34.6477	18.0097	26.7835	BGLB027280
BgiM35258-RA	4.30391	60S ribosomal protein L28	mRNA	BgChr_17	23948004	23954523	-	0.103431	0.10299	0.270877	6.4951	3.75762	1.77002	BGLB034050
BgiM10595-RA	1.86577	7-dehydrocholesterol reductase	mRNA	BgChr_4	21742025	21744344	+	3.76112	2.60175	9.17557	32.5008	18.1587	18.2863	BGLB007688
BgiM35926-RA	3.72723	A disintegrin and metalloproteinase with thrombospondin motifs 1	mRNA	BgChr_18	10468545	10498134	+	0	0	0.348496	3.84172	1.29875	2.27888	BGLB033077
BgiM24856-RA	3.88742	A disintegrin and metalloproteinase with thrombospondin motifs 18	mRNA	BgChr_10	41419919	41426282	+	0.563491	0	1.10369	21.2546	5.5668	7.89389	BGLB034894
BgiM16529-RA	4.09543	A disintegrin and metalloproteinase with thrombospondin motifs 6	mRNA	BgChr_6	47251868	47266281	+	0	0	0	5.76833	1.49019	4.1869	BGLB036273
BgiM21242-RA	2.23646	A disintegrin and metalloproteinase with thrombospondin motifs 6-like isoform X2	mRNA	BgChr_9	599007	607482	-	0	0	0.939174	2.22882	0.598953	3.12848
BgiM16334-RA	2.88994	A disintegrin and metalloproteinase with thrombospondin motifs 7	mRNA	BgChr_6	43129541	43142342	+	0	0	0.861394	5.77324	0	4.101
BgiM16335-RA	3.03573	A disintegrin and metalloproteinase with thrombospondin motifs 7	mRNA	BgChr_6	43149789	43149962	+	0	0	0.402748	7.59252	2.34309	6.98169
BgiM16345-RA	3.52123	A disintegrin and metalloproteinase with thrombospondin motifs 7	mRNA	BgChr_6	43410175	43410348	+	0	0	0.676959	7.07914	2.30648	5.46542
BgiM16353-RA	3.99718	A disintegrin and metalloproteinase with thrombospondin motifs 7	mRNA	BgChr_6	43570388	43570587	-	0	0	0.559134	15.1738	4.69012	5.88403
BgiM16354-RA	3.98942	A disintegrin and metalloproteinase with thrombospondin motifs 7	mRNA	BgChr_6	43591607	43591780	-	0	0	0.471301	14.0772	0	5.56822
BgiM16355-RA	4.06976	A disintegrin and metalloproteinase with thrombospondin motifs 7	mRNA	BgChr_6	43606792	43607015	-	0.513273	0	0	11.1682	4.0383	1.87652
BgiM16357-RA	5.45655	A disintegrin and metalloproteinase with thrombospondin motifs 7	mRNA	BgChr_6	43664823	43665005	-	0	0	0	19.7391	4.60366	7.99043
BgiM16363-RA	5.18315	A disintegrin and metalloproteinase with thrombospondin motifs 7	mRNA	BgChr_6	43901064	43912652	-	0	0	0	14.6186	2.99893	6.63418	BGLB012914
BgiM16530-RA	4.05669	A disintegrin and metalloproteinase with thrombospondin motifs 7	mRNA	BgChr_6	47284969	47285151	+	0	0	0.472565	11.6465	2.48023	7.72164
BgiM16533-RA	3.65269	A disintegrin and metalloproteinase with thrombospondin motifs 7	mRNA	BgChr_6	47369872	47370054	-	0	0	1.80063	26.864	3.55065	12.6902
BgiM16821-RA	2.69951	A disintegrin and metalloproteinase with thrombospondin motifs 7	mRNA	BgChr_6	52829154	52835482	-	0	0	0	1.75671	0	2.19979
BgiM25049-RA	4.82826	A disintegrin and metalloproteinase with thrombospondin motifs 7	mRNA	BgChr_11	1549727	1575330	+	0	0	0	8.05116	0.923015	3.5037	BGLB027865
BgiM07338-RA	2.09348	AB hydrolase superfamily protein C1039.03	mRNA	BgChr_3	9637932	9647242	+	4.22422	4.65889	4.99087	32.2361	10.7964	21.6125	BGLB030420
BgiM10178-RA	5.24389	ABC transporter A family member 2	mRNA	BgChr_4	12736190	12754505	-	0	0	0	5.07869	2.05953	1.61593	BGLB033170
BgiM30438-RA	1.91516	Abelson tyrosine-protein kinase 2	mRNA	BgChr_14	10592756	10609613	-	0.604362	0.399866	0.419506	2.71846	1.10888	2.14148	BGLB023934
BgiM00035-RA	2.98821	acetylcholine receptor subunit alpha-L1	mRNA	BgChr_1	961346	961630	-	1.05743	0	1.31315	4.3495	1.17347	1.89852
BgiM34431-RA	2.69277	acidic mammalian chitinase	mRNA	BgChr_17	5225378	5234590	-	0.214881	0.208243	0.386093	3.14903	1.53784	2.06603	BGLB030582
BgiM23054-RA	2.19831	acidic repeat-containing protein	mRNA	BgChr_9	44680838	44691493	+	1.37732	2.22067	1.86904	12.6907	6.66999	10.8174	BGLB025104
BgiM13601-RA	4.51791	actin cytoplasmic	mRNA	BgChr_5	32680182	32688558	+	11.2602	14.1137	57.6311	584.031	246.696	437.982	BGLB008299
BgiM13964-RA	4.26575	acyl-CoA synthetase YngI	mRNA	BgChr_5	40508562	40521788	-	0	0	1.49362	20.6631	6.47109	9.18406	BGLB028983
BgiM08220-RA	2.48474	acylphosphatase-1-like isoform X1	mRNA	BgChr_3	26618407	26627073	-	13.0509	17.2305	18.1505	154.686	61.4961	121.439
BgiM21280-RA	2.94888	ADAM 17-like protease	mRNA	BgChr_9	1429134	1430246	-	0	0	0.727427	4.76196	1.15472	2.30884
BgiM21281-RA	4.56365	ADAM 17-like protease	mRNA	BgChr_9	1450046	1464320	+	0	0	0.440298	7.94314	2.95351	3.56948	BGLB005561
BgiM06611-RA	2.05252	ADAM 17-like protease isoform X1	mRNA	BgChr_2	61270193	61299507	-	0.346135	0.805637	0	4.5243	2.04877	3.27692	BGLB028470
BgiM33120-RA	4.53592	ADAM 17-like protease isoform X1	mRNA	BgChr_16	3802813	3839362	-	0	0	1.04118	12.0846	3.75474	10.0654	BGLB026973
BgiM33117-RA	4.1556	ADAM 17-like protease isoform X2	mRNA	BgChr_16	3715678	3755272	-	0	0	0.843539	11.0551	3.61361	6.52567	BGLB027233
BgiM33119-RA	4.20957	ADAM 17-like protease isoform X2	mRNA	BgChr_16	3788687	3802210	-	0	0	1.73655	15.95	4.84685	9.99775
BgiM09652-RA	3.84255	ADAM family mig-17	mRNA	BgChr_4	729971	730176	+	0.371658	0	4.08946	32.2122	16.8843	14.4263
BgiM16338-RA	3.58195	ADAM family mig-17	mRNA	BgChr_6	43244108	43244313	+	0.689196	0	0	8.31496	2.63624	3.6396
BgiM16343-RA	3.8256	ADAM family mig-17	mRNA	BgChr_6	43388577	43388782	+	0	0	0.803416	11.3351	1.63122	5.60049
BgiM16358-RA	5.57831	ADAM family mig-17	mRNA	BgChr_6	43688435	43725573	-	0.14064	0	0.341522	15.619	1.71335	4.87968	BGLB012914
BgiM16359-RA	4.38893	ADAM family mig-17	mRNA	BgChr_6	43760833	43819344	-	0	0	0.817339	12.3009	2.093	5.78999	BGLB036923
BgiM16534-RA	4.71281	ADAM family mig-17	mRNA	BgChr_6	47386696	47386869	-	0	0	1.13969	25.5568	8.09708	9.83577
BgiM16535-RA	3.57987	ADAM family mig-17	mRNA	BgChr_6	47421592	47421815	-	0	0	2.62261	25.6199	2.02626	8.82364
BgiM16537-RA	3.75576	ADAM family mig-17	mRNA	BgChr_6	47429393	47429598	-	0	0	1.03503	26.2978	3.9621	6.93187
BgiM16540-RA	3.48684	ADAM family mig-17	mRNA	BgChr_6	47471743	47480042	-	0	0	0	14.1022	2.37403	7.52641	BGLB039186
BgiM16541-RA	4.22249	ADAM family mig-17	mRNA	BgChr_6	47483781	47483986	-	0	0	0.89751	21.7904	4.49553	11.1865
BgiM16542-RA	3.60521	ADAM family mig-17	mRNA	BgChr_6	47495210	47525398	-	0.377969	0	2.46651	24.0632	7.25605	11.376	BGLB029762
BgiM16544-RA	3.21724	ADAM family mig-17	mRNA	BgChr_6	47547775	47548745	-	0	0	1.51723	12.2816	2.09629	9.02755
BgiM16545-RA	3.61294	ADAM family mig-17	mRNA	BgChr_6	47552121	47552959	-	0	0	2.10099	16.6251	3.95729	9.2088
BgiM21245-RA	3.51668	ADAM family mig-17	mRNA	BgChr_9	628555	628760	-	1.44393	0.646579	0	10.1803	3.94535	5.16634
BgiM24855-RA	4.11433	ADAM family mig-17	mRNA	BgChr_10	41404045	41415165	+	0	0	0	15.0481	7.81807	7.03181
BgiM29911-RA	5.47799	ADAM family mig-17	mRNA	BgChr_13	35384256	35396420	+	0	0	0.792719	24.9226	4.33628	13.1249	BGLB025400
BgiM24778-RA	2.60409	ADAM family mig-17-like isoform X1	mRNA	BgChr_10	39470449	39498123	+	0.144052	0	0	0.370354	0.330764	0.56629	BGLB010497
BgiM00664-RA	4.58187	Adenosine receptor A1	mRNA	BgChr_1	15645293	15646534	+	0.089064	0	0	2.92861	0.597534	1.38976
BgiM07420-RA	3.10763	adenosine receptor A1	mRNA	BgChr_3	11499986	11501113	+	0.112737	0.230592	2.81814	15.6825	5.25068	4.10832	BGLB020536
BgiM01671-RA	3.41681	adenosine receptor A2b	mRNA	BgChr_1	39355305	39356408	+	0.129389	0	0.819793	4.89873	2.5533	3.5428	BGLB025753
BgiM07415-RA	4.30613	adenosine receptor A2b	mRNA	BgChr_3	11471578	11472837	+	0	0	0.175136	3.6359	2.19926	1.5651	BGLB023658
BgiM01670-RA	5.14313	adenosine receptor A3	mRNA	BgChr_1	39342451	39343608	-	0	0	0.563962	13.3315	3.22227	8.28052	BGLB035334
BgiM07276-RA	3.20693	adenosine receptor A3	mRNA	BgChr_3	8189094	8190140	-	0.330268	0	0.474223	5.11004	1.6306	2.06146	BGLB012667
BgiM08929-RA	4.94442	adenosine receptor A3	mRNA	BgChr_3	41984481	41985581	+	0	0	0.333144	7.14109	2.40259	3.15037
BgiM08930-RA	4.04026	adenosine receptor A3	mRNA	BgChr_3	41996755	41997828	+	0	0	1.27167	13.579	4.54342	6.99902	BGLB007312
BgiM17269-RA	1.40059	adenylate cyclase type 2	mRNA	BgChr_7	8660993	8692743	+	6.32334	5.71624	7.81494	11.0168	28.7098	21.1663	BGLB040290
BgiM01225-RA	3.0169	adenylate cyclase type 6	mRNA	BgChr_1	29024132	29024899	+	0.289202	0.85734	0.893061	11.5148	2.71857	5.92152	BGLB035847
BgiM27553-RA	2.11179	adhesion G protein-coupled receptor E2	mRNA	BgChr_12	22293502	22305556	-	0.518329	0.245924	0	1.37802	0.833731	1.83177	BGLB033651
BgiM27567-RA	3.56105	adhesion G protein-coupled receptor E2	mRNA	BgChr_12	22599847	22607522	+	0.264327	0.458993	0.978485	12.3227	3.2056	6.3313	BGLB019710
BgiM36081-RA	3.33112	adhesion G protein-coupled receptor E2	mRNA	BgChr_18	15408655	15412532	-	0	0	0	2.65085	0	9.23648
BgiM12885-RA	1.51166	adhesion G protein-coupled receptor E3	mRNA	BgChr_5	18199055	18225236	-	3.30391	2.73695	3.49701	15.0942	7.24784	8.60924	BGLB021261
BgiM06287-RA	3.77793	adhesion G protein-coupled receptor E4P	mRNA	BgChr_2	54948022	54948744	-	0	0	0.356774	5.53376	2.29304	3.19349
BgiM14468-RA	3.59833	Adhesion G protein-coupled receptor L4	mRNA	BgChr_5	51800891	51823725	-	0	0	0.592203	4.3361	3.54456	3.54882	BGLB038230
BgiM12886-RA	3.18559	adhesion G-protein coupled receptor D1	mRNA	BgChr_5	18232297	18242449	-	4.41	3.58119	3.3264	26.6423	57.3183	29.681	BGLB019942
BgiM22275-RA	4.61678	adhesion G-protein coupled receptor D1	mRNA	BgChr_9	25561150	25590963	-	0.116547	0	0.503188	11.6376	1.97727	5.42306	BGLB019270
BgiM22155-RA	3.70212	adhesion G-protein coupled receptor F1	mRNA	BgChr_9	22879295	22914748	-	0.6252	0.587312	1.06713	22.6078	6.32209	7.98548	BGLB028652
BgiM10631-RA	1.39769	ADP-ribosyl-[dinitrogen reductase] glycohydrolase	mRNA	BgChr_4	22556186	22563799	-	4.99176	8.14124	9.25794	25.6736	12.8622	24.8595	BGLB000892
BgiM24842-RA	1.08916	ADP-ribosylation factor	mRNA	BgChr_10	41073658	41084410	+	2.1553	4.97281	4.84583	7.25202	9.48229	14.2086	BGLB011666
BgiM28699-RA	1.57763	alkaline phosphatase tissue-nonspecific isozyme	mRNA	BgChr_13	6807875	6848573	-	6.95922	7.23679	7.01896	18.2395	35.2642	22.3092	BGLB002188
BgiM35923-RA	5.8098	allatostatin-A receptor	mRNA	BgChr_18	10417668	10432998	+	0	0	0	5.14531	1.69566	2.65374	BGLB017076
BgiM22248-RA	4.04406	allene oxide synthase-lipoxygenase protein	mRNA	BgChr_9	24709453	24724692	-	0.272483	0.520039	0	0.394653	2.21592	11.8373	BGLB000107
BgiM12555-RA	3.72616	alpha-(1 6)-fucosyltransferase	mRNA	BgChr_5	11320801	11323355	-	0.300662	0	3.12866	30.9297	9.52876	15.4296	BGLB021289
BgiM29195-RA	4.59735	alpha-(1 6)-fucosyltransferase	mRNA	BgChr_13	18221032	18226167	+	0	0	1.38202	18.7946	8.02627	12.2214
BgiM22994-RA	2.44273	alpha-1 3-mannosyl-glycoprotein 4-beta-N-acetylglucosaminyltransferase A	mRNA	BgChr_9	43700342	43718431	-	1.16475	1.09213	0.425174	8.61059	4.53354	5.08453	BGLB036313
BgiM21592-RA	2.84962	alpha-amylase	mRNA	BgChr_9	8988512	8999361	+	0	0.553385	1.71649	10.4848	5.98356	5.54933	BGLB010663
BgiM21724-RA	2.31968	alpha-amylase	mRNA	BgChr_9	11940963	11956360	-	14.9253	11.1224	5.06241	69.2783	46.4536	66.4728	BGLB016758
BgiM24963-RA	4.67435	alpha-amylase family glycosyl hydrolase	mRNA	BgChr_10	43797288	43813361	-	0.37573	0	4.77938	87.207	22.8694	37.1447	BGLB025858
BgiM21431-RA	1.31336	alpha-crystallin B chain	mRNA	BgChr_9	5282589	5285883	+	31.0452	28.3444	36.3774	111.356	73.9369	92.0924
BgiM33110-RA	2.10652	alpha-crystallin B chain	mRNA	BgChr_16	3586894	3587550	-	18.951	14.2172	36.5357	163.552	72.7153	110.833
BgiM33453-RA	1.07887	alpha-crystallin B chain	mRNA	BgChr_16	12207790	12209553	+	48.8702	22.8566	67.9106	127.548	98.9642	122.798
BgiM20891-RA	1.354	alpha-tubulin N-acetyltransferase	mRNA	BgChr_8	41556829	41563771	+	7.48309	9.53469	7.51756	27.4709	14.0984	23.4646	BGLB004515
BgiM26116-RA	2.11007	alternative oxidase mitochondrial	mRNA	BgChr_11	30937068	30947418	-	2.37378	2.2128	4.34044	22.3605	8.22283	13.5914	BGLB009138
BgiM26117-RA	1.25937	alternative oxidase mitochondrial	mRNA	BgChr_11	30951110	30956566	+	3.81187	4.51418	8.81903	13.7616	17.6208	15.2056	BGLB039122
BgiM10885-RA	2.56673	ammonium transporter Amt1	mRNA	BgChr_4	28793263	28793716	-	10.0396	7.63622	8.39768	60.2175	84.5535	39.2473
BgiM30019-RA	3.24132	AMP deaminase 2	mRNA	BgChr_14	1056223	1075197	-	0.939175	0	1.77626	17.6637	5.99914	5.25199	BGLB001258
BgiM18642-RA	2.45415	ankyrin repeat and KH domain-containing protein 1	mRNA	BgChr_7	41231236	41234034	-	0	0	0.391002	1.13528	0.533036	0.833066
BgiM18763-RA	5.34109	ankyrin repeat and KH domain-containing protein 1	mRNA	BgChr_7	44020396	44029352	+	0	0	0	3.02616	0.46415	1.76812	BGLB012234
BgiM18797-RA	3.28899	ankyrin repeat and KH domain-containing protein 1	mRNA	BgChr_7	44816181	44818904	+	0.02526	0	0	0.195604	0.077173	0.791797	BGLB024978
BgiM22898-RA	1.75639	ankyrin repeat and lem domain-containing protein 2	mRNA	BgChr_9	41482806	41490982	-	2.0316	1.54266	3.36654	13.0095	5.28522	8.1464	BGLB031810
BgiM33549-RA	1.42197	ankyrin repeat and SAM domain-containing protein 3	mRNA	BgChr_16	15152913	15159089	-	2.88517	1.51304	1.46967	6.50706	5.21827	5.11491	BGLB029039
BgiM04487-RA	1.93687	ankyrin repeat domain-containing protein 54-like isoform X1	mRNA	BgChr_2	13804633	13810470	-	24.1667	21.7257	25.5014	153.66	57.6542	96.5252	BGLB035357
BgiM03989-RA	1.06411	ankyrin repeat protein	mRNA	BgChr_2	2476693	2487287	+	2.57228	1.6251	2.92638	6.8995	4.03838	6.83966	BGLB006416
BgiM10647-RA	3.01507	ankyrin repeat protein	mRNA	BgChr_4	23066013	23071289	-	0.226623	0.139537	0.249917	0.848756	0.584779	0.504625	BGLB018334
BgiM21648-RA	2.6173	ankyrin repeat protein	mRNA	BgChr_9	10267288	10277641	-	0.333933	0.376031	0.450429	3.97876	1.07189	2.54143	BGLB032457
BgiM35922-RA	4.2073	ankyrin repeat protein	mRNA	BgChr_18	10410909	10413701	+	0.208942	0	1.41629	18.4707	4.72354	10.3083	BGLB009944
BgiM13109-RA	5.12657	ankyrin repeat-containing protein C6C3.08	mRNA	BgChr_5	23035296	23039847	-	0.461312	0	0	17.1805	3.93424	7.17682
BgiM35928-RA	3.61401	ankyrin-2	mRNA	BgChr_18	10529677	10532706	-	0	0	0.267695	3.41667	0.222855	0.653293	BGLB006990
ID in iM line	log2FC(iM vs. Dp_40dpe)	Annotation	type	chr	start	stop	strand	iMline control_40dpe_R1	iMline control_40dpe_R2	iMline control_40dpe_R3	iMline vs Dp_40dpe_R1	iMline vs Dp_40dpe_R2	iMline vs Dp_40dpe_R3	Corresponding VBID in BB02
BgiM22983-RA	3.22766	anoctamin-6-like isoform X1	mRNA	BgChr_9	43471804	43494033	-	0.741781	0.459327	1.74098	14.8607	5.32411	11.1455	BGLB040123
BgiM03988-RA	1.08351	AP-4 complex accessory subunit tepsin	mRNA	BgChr_2	2460268	2472944	-	3.37183	2.61189	3.93103	10.0073	6.05037	8.29143	BGLB023628
BgiM07333-RA	1.58882	apoptosis-resistant E3 ubiquitin protein ligase 1	mRNA	BgChr_3	9547973	9557151	+	2.7839	1.66087	3.07265	11.3903	5.89748	9.51791	BGLB005657
BgiM07334-RA	2.29095	apoptosis-resistant E3 ubiquitin protein ligase 1	mRNA	BgChr_3	9569812	9571468	+	2.22954	0	1.8058	15.6975	7.71069	8.71156
BgiM22259-RA	5.64327	arachidonate 12-lipoxygenase 12R-type	mRNA	BgChr_9	25023824	25044679	-	0	0	0	5.50152	0.871881	2.91668	BGLB032839
BgiM07146-RA	4.21938	arginase-1-like isoform X1	mRNA	BgChr_3	5569027	5579838	-	0	0	2.1084	26.4937	10.5214	13.8732	BGLB021467
BgiM30452-RA	2.99929	arginase-1-like isoform X3	mRNA	BgChr_14	10892183	10902470	+	12.5866	8.64078	8.60944	53.2835	135.076	81.8318	BGLB040100
BgiM22294-RA	4.79455	arginine kinase	mRNA	BgChr_9	25890769	25913225	-	1.34484	0	20.3468	399.914	100.383	207.189	BGLB017203
BgiM22295-RA	2.20405	arginine kinase	mRNA	BgChr_9	25945602	25952994	-	0	0	1.41775	1.30595	1.54153	3.63725	BGLB009129
BgiM13835-RA	1.1417	armadillo repeat-containing protein 1-like isoform X1	mRNA	BgChr_5	37733896	37739733	+	7.2131	16.619	18.955	40.2353	27.4897	39.257	BGLB026592
BgiM19194-RA	3.9867	aromatic-L-amino-acid decarboxylase-like isoform X1	mRNA	BgChr_8	4093473	4112986	-	0.529803	0	4.40325	51.6435	11.2041	22.478	BGLB021462
BgiM00629-RA	1.70416	asparagine-rich protein	mRNA	BgChr_1	14939261	14944916	+	2.57455	3.25003	4.23911	17.261	8.72978	12.6905	BGLB025818
BgiM11271-RA	1.16942	ataxin-7-like protein 1	mRNA	BgChr_4	37642055	37653006	+	1.34379	1.06273	0.938697	3.20295	3.52338	2.49778	BGLB021861
BgiM19216-RA	5.09187	ATP-binding cassette sub- A member 3	mRNA	BgChr_8	4506724	4506934	-	0	0	0.855043	16.5775	4.61921	11.9034
BgiM21593-RA	2.96679	ATP-binding cassette sub- A member 3	mRNA	BgChr_9	9002109	9035646	-	0.165715	0.196109	0.264561	3.52004	0.893473	1.46407	BGLB010662
BgiM04337-RA	2.45829	ATP-binding cassette sub-family A member 1	mRNA	BgChr_2	10305003	10312409	-	0.561523	1.02396	2.67908	14.0704	4.7619	8.31442	BGLB001809
BgiM10072-RA	4.33691	ATP-binding cassette sub-family A member 3	mRNA	BgChr_4	9957313	9984379	-	0	0	0.916613	11.874	3.24046	5.38979	BGLB025669
BgiM10628-RA	1.136	ATP-binding cassette sub-family A member 3	mRNA	BgChr_4	22410884	22439845	-	6.98737	6.66305	6.22985	16.633	16.7013	17.0743	BGLB000896
BgiM19217-RA	4.43726	ATP-binding cassette sub-family A member 3	mRNA	BgChr_8	4512925	4535262	-	0	0	0.702679	12.212	1.65536	6.64851	BGLB012056
BgiM19219-RA	2.96368	ATP-binding cassette sub-family A member 3	mRNA	BgChr_8	4547203	4594871	-	0	0	0	0.773773	0.137039	0.17251	BGLB012056
BgiM19222-RA	3.75294	ATP-binding cassette sub-family A member 3	mRNA	BgChr_8	4615473	4663177	-	0	0	0.171457	1.37878	0.734523	1.43106	BGLB034810
BgiM19144-RA	3.84334	ATP-binding cassette sub-family A member 3-like isoform X1	mRNA	BgChr_8	3361749	3421933	+	0	0	0.968507	10.5891	1.99439	4.67866	BGLB040193
BgiM19215-RA	4.64765	ATP-binding cassette sub-family A member 3-like isoform X2	mRNA	BgChr_8	4489379	4502247	-	0	0	0	28.1551	8.00809	11.6091	BGLB012057
BgiM05955-RA	3.69242	ATP-binding cassette sub-family A member 5-like isoform X1	mRNA	BgChr_2	48471038	48505659	-	0.124455	0	0.921283	8.65239	1.62818	4.13982	BGLB027156
BgiM19214-RA	4.31315	ATP-binding cassette sub-family A member 7	mRNA	BgChr_8	4460378	4481812	-	0	0	2.74272	37.5232	14.6699	17.8842	BGLB026197
BgiM11297-RA	4.95562	ATP-binding cassette sub-family A member 8-A	mRNA	BgChr_4	38344899	38383403	-	0	0	0.555594	10.003	2.87281	6.02844	BGLB024992
BgiM09523-RA	1.50023	ATP-binding cassette sub-family B member 10 mitochondrial	mRNA	BgChr_3	54901765	54916053	+	1.96579	3.47365	4.48251	14.296	6.3867	9.27536	BGLB016611
BgiM03661-RA	3.52089	ATP-binding cassette sub-family B member 6 mitochondrial	mRNA	BgChr_1	85855034	85866738	+	2.12844	1.24683	2.85188	48.5788	11.6498	22.376	BGLB013835
BgiM11050-RA	2.12368	ATP-binding cassette sub-family D member 2-like X3	mRNA	BgChr_4	32716598	32736961	+	0.806628	1.30689	2.244	9.64496	4.69265	8.41956	BGLB029775
BgiM27391-RA	5.27469	ATP-dependent 6-phosphofructokinase	mRNA	BgChr_12	18353007	18366464	+	0	0	0	48.6793	10.6659	29.9744
BgiM27392-RA	4.07424	ATP-dependent 6-phosphofructokinase	mRNA	BgChr_12	18383430	18383595	+	0.577175	0	0	36.2047	9.24842	19.0811
BgiM27394-RA	3.67175	ATP-dependent 6-phosphofructokinase muscle type	mRNA	BgChr_12	18498324	18512871	+	2.03066	0	2.62663	41.0417	12.2683	16.2056
BgiM04557-RA	4.17587	ATP-dependent DNA helicase	mRNA	BgChr_2	15556552	15556989	+	1.89315	0.243853	6.11728	95.8638	30.1825	53.3236
BgiM27036-RA	3.85827	ATP-dependent DNA helicase HFM1	mRNA	BgChr_12	9002453	9020703	-	0.298795	0.150391	1.1709	10.8281	5.38088	9.41055	BGLB013285
BgiM23258-RA	3.82302	ATP-dependent DNA helicase Q1	mRNA	BgChr_10	2053106	2069665	-	0.807289	0.595951	2.75635	41.103	12.5566	18.2168	BGLB013805
BgiM23259-RA	5.37969	ATP-dependent DNA helicase Q1	mRNA	BgChr_10	2075053	2075230	-	0	0.077653	4.79976	136.693	38.2396	61.2976
BgiM23260-RA	4.36943	ATP-dependent DNA helicase Q1	mRNA	BgChr_10	2080785	2080988	-	0.324493	0.511247	8.2518	102.836	20.6175	65.1248
BgiM18865-RA	3.01646	ATP-dependent DNA helicase Q4	mRNA	BgChr_7	46402188	46421247	+	0.139675	0.576772	0.108805	4.14374	1.61768	2.98786	BGLB032585
BgiM14519-RA	1.40965	ATP-dependent RNA helicase DDX4	mRNA	BgChr_5	52928996	52941187	-	24.9679	29.4581	39.6116	106.901	80.1881	107.945	BGLB012615
BgiM07364-RA	4.07238	ATP-dependent RNA helicase DHX57	mRNA	BgChr_3	10382437	10411348	-	0.134928	0	0.810989	9.43995	3.81347	7.55877	BGLB020182
BgiM03766-RA	1.42757	ATP-dependent RNA helicase SUPV3L1 mitochondrial	mRNA	BgChr_1	87927452	87939456	-	8.0692	7.83508	9.5162	33.3805	19.7513	20.1207	BGLB005933
BgiM10051-RA	1.68412	ATP-dependent RNA helicase tdrd9	mRNA	BgChr_4	9424958	9430077	-	1.74202	2.25449	4.01121	13.5199	5.10439	10.5972	BGLB030466
BgiM12910-RA	3.20507	ATPase family AAA domain-containing protein 2B-like isoform X1	mRNA	BgChr_5	18706908	18727658	-	5.02329	7.20804	15.3079	162.005	35.5225	90.6969	BGLB005687
BgiM20352-RA	4.24912	ATPase inhibitor B mitochondrial	mRNA	BgChr_8	30264807	30267113	+	1.44646	0	7.09661	107.812	25.9607	51.8434
BgiM28706-RA	2.43354	atrial natriuretic peptide receptor 2	mRNA	BgChr_13	6994039	7016946	-	0.108664	0	0.089288	0.424912	0.522763	0.211993	BGLB009590
BgiM05489-RA	1.65816	atrial natriuretic peptide-converting enzyme	mRNA	BgChr_2	37555525	37607712	-	92.2793	105.253	89.2634	231.581	495.943	321.025	BGLB006801
BgiM31788-RA	1.59764	autophagy-related protein 16-1	mRNA	BgChr_15	6251112	6271826	+	3.55608	4.80284	5.39898	24.768	12.0254	13.1051	BGLB013216
BgiM08145-RA	1.23518	B-cell cll/lymphoma 6 member b protein	mRNA	BgChr_3	23635090	23671771	-	9.78994	11.7614	13.5016	40.5468	21.7255	32.884	BGLB032386
BgiM19453-RA	5.26974	baculoviral IAP repeat-containing protein 2	mRNA	BgChr_8	9289632	9307008	+	0	0	0.316073	11.7841	3.73197	6.09273	BGLB027301
BgiM16745-RA	3.9999	baculoviral IAP repeat-containing protein 2-like isoform X1	mRNA	BgChr_6	51107193	51116953	-	0	0	1.04066	17.8528	3.59924	3.16036	BGLB030154
BgiM19447-RA	4.4988	baculoviral IAP repeat-containing protein 3	mRNA	BgChr_8	9175190	9189478	+	2.70124	0.74751	25.3797	433.456	124.585	193.683	BGLB040271
BgiM19448-RA	4.35482	baculoviral IAP repeat-containing protein 7	mRNA	BgChr_8	9199546	9200115	+	0.340763	0	5.14273	70.9309	19.2058	33.0933	BGLB040269
BgiM16567-RA	2.75965	Baculoviral IAP repeat-containing protein 7-B	mRNA	BgChr_6	47942807	47951833	+	5.38442	5.66945	6.28315	33.6391	64.5343	36.3525	BGLB037388
BgiM19449-RA	4.06788	baculoviral IAP repeat-containing protein 8	mRNA	BgChr_8	9228863	9240498	+	0	0	4.94366	49.5143	13.5415	29.7982	BGLB040265
BgiM05999-RA	2.47187	BAI1-associated protein 3	mRNA	BgChr_2	49474830	49502414	-	0.467903	0.651468	1.15954	8.15653	1.98566	4.61656	BGLB017551
BgiM17785-RA	1.78053	balbiani ring protein 3	mRNA	BgChr_7	20271584	20293839	+	14.9056	10.2719	12.1737	28.5025	73.704	48.3921	BGLB032116
BgiM27372-RA	1.25583	balbiani ring protein 3-like isoform X5	mRNA	BgChr_12	17286228	17290876	-	13.9807	16.783	1.38243	24.6207	24.6597	34.6528	BGLB027666
BgiM32827-RA	1.2451	basic immunoglobulin-like variable motif-containing protein	mRNA	BgChr_15	31150355	31162702	+	10.4185	6.21527	9.45128	36.8452	23.2551	25.2248	BGLB005174
BgiM00459-RA	4.51066	Beta-1 3-galactosyl-O-glycosyl-glycoprotein beta-1 6-N-acetylglucosaminyltransferase	mRNA	BgChr_1	11629253	11634922	-	0	0	1.61638	22.5498	9.29117	13.414
BgiM15933-RA	3.43663	beta-1 3-galactosyl-O-glycosyl-glycoprotein beta-1 6-N-acetylglucosaminyltransferase	mRNA	BgChr_6	34370920	34384772	+	0.465183	0	3.59079	37.9313	8.53762	15.4189	BGLB032868
BgiM16680-RA	3.2402	Beta-1 3-galactosyl-O-glycosyl-glycoprotein beta-1 6-N-acetylglucosaminyltransferase	mRNA	BgChr_6	49902134	49915568	+	0.795645	0.431329	0.924223	15.6086	3.63354	4.83008	BGLB013213
BgiM01153-RA	4.28499	beta-1 3-galactosyltransferase 1	mRNA	BgChr_1	27073571	27074425	-	0.456388	0	2.05081	30.8259	8.38195	12.6864	BGLB037110
BgiM10408-RA	4.61242	beta-1 3-galactosyltransferase 1	mRNA	BgChr_4	17757977	17759002	-	0.441447	0.330673	0.406906	13.4734	5.7913	12.4694	BGLB030737
BgiM36384-RA	4.11497	beta-1 3-galactosyltransferase 1	mRNA	BgChr_18	21129223	21130161	-	0.925737	1.09196	2.30402	47.9287	18.0356	21.7617	BGLB014114
BgiM03528-RA	4.8525	beta-1 3-galactosyltransferase 5	mRNA	BgChr_1	82851053	82864260	+	0	0	0	9.57696	5.22852	6.47491	BGLB039328
BgiM17816-RA	4.93628	beta-1 3-galactosyltransferase 5	mRNA	BgChr_7	20947792	20951401	-	0	0	0.446765	13.118	2.27717	7.45421	BGLB029400
BgiM17817-RA	3.86255	beta-1 3-galactosyltransferase 5	mRNA	BgChr_7	20959457	20964038	-	0.3342	0.31414	1.22464	18.6516	4.21153	6.41803	BGLB037887
BgiM31167-RA	4.06653	beta-1 3-galactosyltransferase 5	mRNA	BgChr_14	27837886	27842302	+	0.72584	0	2.28852	37.1449	6.96885	17.0313	BGLB003732
BgiM27304-RA	1.66515	beta-1 3-glucosyltransferase	mRNA	BgChr_12	15673260	15692930	+	1.54707	1.38127	2.13805	8.53399	3.53832	5.88168	BGLB012473
BgiM31289-RA	1.91767	beta-1 4-galactosyltransferase 4	mRNA	BgChr_14	30655785	30670436	-	3.2627	4.96365	7.22123	29.8439	11.7863	21.9143	BGLB017671
BgiM07411-RA	2.85201	beta-2 adrenergic receptor-like isoform X1	mRNA	BgChr_3	11432753	11433886	+	0.307234	0	0.88357	4.03293	1.80182	2.08601
BgiM07417-RA	4.16477	beta-2 adrenergic receptor-like isoform X1	mRNA	BgChr_3	11485876	11487774	+	0.101824	0	0.178233	4.5614	1.11287	0.963886	BGLB029284
BgiM07419-RA	4.15877	beta-2 adrenergic receptor-like isoform X1	mRNA	BgChr_3	11492430	11494319	+	0.077423	0	0.28795	4.07573	0.925207	2.46062	BGLB029284
BgiM35283-RA	4.92531	beta-4C adrenergic receptor	mRNA	BgChr_17	24452571	24452759	+	0	0	0.339227	30.8121	6.49667	12.587
BgiM19110-RA	3.78706	beta-N-acetyl-D-glucosaminide beta-1 4-N-acetylglucosaminyl-transferase-like isoform X1	mRNA	BgChr_8	2553648	2563186	-	0	0	1.88269	16.6303	4.08673	7.80524	BGLB012842
BgiM19489-RA	1.24796	BgC3-2.p1	mRNA	BgChr_8	9906610	9916665	-	2.28695	1.97666	1.96656	3.54947	7.64124	3.45868	BGLB018444
BgiM34011-RA	3.44724	BgiMsFReDn15	mRNA	BgChr_16	27620427	27638894	-	1.9155	0	4.89996	53.1516	9.48713	23.5388	BGLB000122
BgiM29714-RA	1.36312	BgMFREP3.2	mRNA	BgChr_13	31087275	31105909	-	14.7663	25.5237	26.3699	60.0718	93.6176	83.648
BgiM01678-RA	1.36255	BgMsFReDn11	mRNA	BgChr_1	39454080	39465922	-	2.93392	2.79143	3.60167	11.324	9.01583	8.30764
BgiM05629-RA	4.40226	BgMsFReDn3	mRNA	BgChr_2	40778040	40784638	+	1.29857	0.858976	18.2165	268.361	80.9681	112.437	BGLB028385
BgiM17242-RA	1.24683	bifunctional protein hldE	mRNA	BgChr_7	8046621	8052609	+	2.40264	2.08668	3.70415	8.82746	5.66632	8.7058	BGLB038232
BgiM14738-RA	1.57193	biliverdin reductase A	mRNA	BgChr_6	4718746	4721764	-	5.05918	4.74145	23.5289	49.4802	27.0253	40.477
BgiM16094-RA	2.72995	Biomphalysin 3	mRNA	BgChr_6	37568298	37570010	-	0.0839	0.03344	1.15496	4.61172	1.29391	3.99385	BGLB000003
BgiM19446-RA	3.71419	BOI-related E3 ubiquitin-protein ligase 2 isoform X2	mRNA	BgChr_8	9163252	9168948	+	2.93699	2.40638	8.03272	115.431	32.0605	50.5374	BGLB015956
BgiM22168-RA	3.73688	Bone morphogenetic protein 2 (BMP2-like)	mRNA	BgChr_9	22966052	22972334	-	0	0	1.36898	11.7247	2.14878	5.66539	BGLB027526
BgiM11269-RA	3.37291	brevican core protein	mRNA	BgChr_4	37620686	37625421	+	0.450847	0	0	6.15389	2.24427	3.99909	BGLB013493
BgiM31475-RA	3.87716	C-C chemokine receptor type 1	mRNA	BgChr_14	34764414	34778624	-	0	0	2.02985	25.2676	5.54464	10.8759	BGLB034008
BgiM29781-RA	3.19797	C-type lectin-related protein 1	mRNA	BgChr_13	32964954	32965415	-	2.06252	5.56476	1.56848	64.8497	15.3087	29.1952
BgiM25293-RA	1.21259	C-type mannose receptor 2	mRNA	BgChr_11	7490460	7494717	-	20.8947	9.95005	16.7892	34.0087	57.0879	37.6019	BGLB036622
BgiM06130-RA	3.32986	cadherin EGF LAG seven-pass G-type receptor 1	mRNA	BgChr_2	52046505	52046704	+	0.117586	0	1.33447	16.5333	2.71533	10.4265
BgiM19819-RA	3.78102	cadherin EGF LAG seven-pass G-type receptor 2	mRNA	BgChr_8	18886349	18886573	-	0	0	3.32664	46.1853	10.5534	17.019
BgiM19820-RA	3.62604	cadherin EGF LAG seven-pass G-type receptor 2	mRNA	BgChr_8	18888154	18888344	-	0	0	2.41999	53.7955	9.71384	19.0262
BgiM05630-RA	3.64409	Cadherin-99C	mRNA	BgChr_2	40786216	40804117	+	0.093291	0	0.699244	7.08507	2.90775	3.87265	BGLB026930
BgiM05631-RA	4.43794	cadherin-99C	mRNA	BgChr_2	40819959	40842885	+	0.662843	0	4.42384	92.9127	25.1105	35.0764	BGLB035880
BgiM19431-RA	1.44174	Caffeoyl-CoA O-methyltransferase 1	mRNA	BgChr_8	8820898	8821218	+	7.35609	7.69593	17.8551	38.3241	27.4557	31.1348
BgiM35569-RA	4.25991	calcineurin subunit B	mRNA	BgChr_18	1602851	1603003	-	1.51999	0	7.74748	106.77	37.0663	50.3969
BgiM35571-RA	4.24879	calcineurin subunit B	mRNA	BgChr_18	1622520	1628288	-	0.508088	0.475501	6.19019	78.6791	26.2567	55.2427
BgiM01318-RA	4.97962	calcitonin receptor-like protein 1	mRNA	BgChr_1	31230981	31232292	+	0	0	8.41173	161.64	37.1371	90.9462
BgiM04309-RA	4.43584	calcium-activated potassium channel slo-1	mRNA	BgChr_2	9540438	9565909	-	0.778116	0.32065	2.76058	56.396	18.3943	40.0225	BGLB001975
BgiM04307-RA	3.93309	calcium-activated potassium channel slowpoke	mRNA	BgChr_2	9523354	9528984	-	1.49459	0	6.56222	76.3717	36.7025	42.6515	BGLB013771
BgiM17885-RA	2.91706	calcium-transporting ATPase type 2C member 1	mRNA	BgChr_7	22778945	22800150	-	0.191258	1.16655	0.817433	10.2369	4.00493	6.05779	BGLB013893
BgiM07509-RA	4.54329	calmodulin A like	mRNA	BgChr_3	13429107	13438202	-	0.580673	1.3242	2.19795	62.8283	21.5409	37.3352	BGLB025820
BgiM34376-RA	1.34749	calmodulin-like protein 1	mRNA	BgChr_17	4217292	4219654	+	0.59087	0.94654	0.993806	3.38099	1.41801	3.09973
BgiM22536-RA	1.41909	calnexin-like isoform X2	mRNA	BgChr_9	32604851	32615604	+	25.8964	29.915	54.8707	147.687	72.2843	112.455	BGLB010971
BgiM16194-RA	1.60911	calpain-12	mRNA	BgChr_6	39787727	39817178	+	2.87823	1.19678	1.35269	3.88268	8.40147	7.07342	BGLB024618
BgiM36506-RA	2.50708	calpain-5	mRNA	BgChr_18	23765281	23791991	+	4.67198	4.42194	4.21319	48.7787	13.9451	27.4305	BGLB024667
BgiM02494-RA	3.53022	caltractin	mRNA	BgChr_1	59375784	59378537	-	1.42736	0	2.29817	56.4797	14.9214	31.1221	BGLB013297
BgiM02495-RA	4.22718	caltractin	mRNA	BgChr_1	59382469	59384807	-	0	0	3.75175	67.4585	19.2964	29.341
BgiM24678-RA	5.34522	cAMP-dependent protein kinase catalytic subunit	mRNA	BgChr_10	37124981	37141648	+	0.147053	0	0	18.6021	4.60122	8.49302	BGLB005190
BgiM14718-RA	4.54128	cAMP-dependent protein kinase type 2	mRNA	BgChr_6	4351173	4358205	+	0	0	2.67818	37.9064	11.06	21.9801	BGLB022097
BgiM11173-RA	1.6527	cAMP-dependent protein kinase type II regulatory subunit-like isoform X1	mRNA	BgChr_4	35482629	35504000	+	31.9462	31.4246	38.5129	181.415	93.1974	105.163	BGLB031326
BgiM09587-RA	2.55733	CAP-Gly domain-containing linker protein 1	mRNA	BgChr_3	56390881	56391321	+	0.435504	0	0.777632	6.08393	1.16764	6.51401
BgiM09588-RA	3.28345	CAP-Gly domain-containing linker protein 1	mRNA	BgChr_3	56391368	56391664	+	0.033213	0.048232	1.6617	4.08897	2.40028	12.2993
BgiM16837-RA	2.0827	CAP-Gly domain-containing linker protein 1	mRNA	BgChr_6	53160535	53163594	+	0.579722	0.743341	1.9057	5.92333	3.10637	6.28783	BGLB036802
BgiM23125-RA	3.82466	CAP-Gly domain-containing linker protein 1	mRNA	BgChr_9	46124696	46126221	-	0.05537	0.343735	0	3.31548	0.841877	1.34061	BGLB030192
BgiM25034-RA	3.50839	CAP-Gly domain-containing linker protein 1	mRNA	BgChr_11	979105	991943	-	0	0	0	8.14184	0	2.47268
BgiM28369-RA	2.86624	CAP-Gly domain-containing linker protein 1	mRNA	BgChr_12	39763957	39764682	+	0.006599	0.060042	0.505223	3.685	0.230768	1.13579	BGLB036802
BgiM35464-RA	2.96346	CAP-Gly domain-containing linker protein 1	mRNA	BgChr_17	27831890	27840765	+	0.442987	0.41692	1.08221	8.38139	2.16372	4.84439	BGLB036802
BgiM25102-RA	5.78453	carbohydrate sulfotransferase 5	mRNA	BgChr_11	2661071	2676287	-	0	0	0	3.77486	2.27455	2.68617	BGLB019512
BgiM26927-RA	3.95625	carbonic anhydrase 2	mRNA	BgChr_12	6338292	6350000	-	0.276173	0	2.37291	28.7444	6.08867	10.6249
BgiM32550-RA	3.92219	carbonic anhydrase1	mRNA	BgChr_15	25276333	25279960	+	1.27486	0.826684	6.15094	79.386	23.7788	49.6614	BGLB016632
BgiM32551-RA	1.09859	carbonic anhydrase1	mRNA	BgChr_15	25282388	25288835	+	5.64422	7.71908	6.79306	19.7861	10.2962	17.6162	BGLB016633
BgiM24572-RA	1.4747	carcinoembryonic antigen-related cell adhesion molecule 1	mRNA	BgChr_10	34566119	34574691	+	6.3132	4.49076	2.80035	14.0099	9.70126	16.8388	BGLB027072
BgiM28544-RA	3.40636	carnitine O-palmitoyltransferase 1 liver isoform	mRNA	BgChr_13	3123996	3133522	-	4.69159	0.80231	6.79991	74.9858	18.3527	41.1922	BGLB007760
BgiM28545-RA	3.7476	carnitine O-palmitoyltransferase 1 muscle isoform	mRNA	BgChr_13	3135314	3140859	-	3.84115	0	3.14979	64.3898	14.1925	27.9643	BGLB032890
BgiM33577-RA	2.41487	CAS1 domain-containing protein 1	mRNA	BgChr_16	15919519	15938159	+	0.978785	2.98591	1.25131	16.267	7.34754	9.08771	BGLB028219
BgiM22911-RA	1.32167	caseinolytic peptidase B protein	mRNA	BgChr_9	41793320	41807671	+	5.71114	4.85079	5.18594	21.1422	8.7899	19.1839	BGLB005388
BgiM15261-RA	3.90552	catalase	mRNA	BgChr_6	18699444	18700298	-	4.36782	0	26.4362	307.754	102.13	143.901
BgiM15263-RA	4.69296	catalase	mRNA	BgChr_6	18711097	18725993	-	0.917291	0	15.4648	262.052	65.5824	132.3	BGLB000042
BgiM13108-RA	3.38948	catenin (cadherin-associated protein) alpha 3	mRNA	BgChr_5	22991974	23030334	-	1.17383	0.587851	5.0583	45.5431	14.7423	20.8559	BGLB018461
BgiM24434-RA	4.45671	CD209 antigen	mRNA	BgChr_10	31451934	31503430	+	0	0	0.156461	2.33334	0.280733	0.851496	BGLB008528
BgiM11083-RA	3.95525	CD209 antigen-like protein 2	mRNA	BgChr_4	33427760	33428701	-	0.778545	2.43975	0.910126	11.3809	51.0603	19.3758	BGLB034276
BgiM11084-RA	3.88412	CD209 antigen-like protein 2	mRNA	BgChr_4	33437532	33438653	-	0.070643	0	4.994	51.8944	10.2225	16.1532	BGLB028310
BgiM11086-RA	3.6518	CD209 antigen-like protein 2	mRNA	BgChr_4	33451830	33458359	-	0.545494	0	2.19679	26.985	4.19625	5.99871
BgiM02418-RA	1.6761	CDK2-associated and cullin domain-containing protein 1	mRNA	BgChr_1	57368610	57376788	-	6.80682	6.98543	9.54757	43.1802	15.2715	31.6251	BGLB037172
BgiM33271-RA	2.42328	cell adhesion molecule 3	mRNA	BgChr_16	7439301	7453042	+	0.345209	0.560636	0.879403	5.45809	1.17403	3.95418	BGLB021233
BgiM10776-RA	4.27151	cell death abnormality protein 1	mRNA	BgChr_4	25445371	25455642	+	0.314991	0.259033	2.73715	43.8945	8.24577	17.1593	BGLB037486
BgiM36238-RA	4.29261	cell death abnormality protein 1	mRNA	BgChr_18	18443126	18443355	-	0	0	1.15392	14.1247	5.5186	7.85466
BgiM36261-RA	5.15652	cell death abnormality protein 1	mRNA	BgChr_18	18649632	18661076	+	0.253977	0	0.479744	19.7583	6.28876	7.71718	BGLB028016
BgiM36263-RA	3.00056	cell death abnormality protein 1	mRNA	BgChr_18	18698261	18714485	+	0	0	0.499685	2.49932	0.973046	1.7572	BGLB032633
BgiM36265-RA	3.93604	cell death abnormality protein 1	mRNA	BgChr_18	18738994	18771837	+	0	0	1.16923	9.93488	2.54128	6.13002	BGLB023419
BgiM36472-RA	2.75455	cell death abnormality protein 1	mRNA	BgChr_18	22893073	22915694	-	0.051369	0.145459	0.426006	3.08057	0.878944	1.5617	BGLB027309
BgiM19015-RA	1.02596	Cell division control protein 7	mRNA	BgChr_8	1044816	1060009	-	3.23544	3.1321	4.22404	9.55303	6.78217	9.9009	BGLB024920
BgiM32459-RA	3.25738	cell division cycle protein 20	mRNA	BgChr_15	23474347	23479710	+	1.31852	1.41875	5.30967	42.7978	10.9604	24.8167	BGLB009895
BgiM12653-RA	3.98082	cell number regulator 10	mRNA	BgChr_5	13136110	13136441	+	0.516833	0	9.42219	125.036	34.955	45.7273
BgiM27000-RA	3.72768	cell wall integrity and stress response component 2	mRNA	BgChr_12	8063846	8084196	-	0	0	1.08886	14.0724	2.5165	4.14553	BGLB028897
BgiM36316-RA	4.05025	cell wall integrity and stress response component 2	mRNA	BgChr_18	19926686	19955699	-	0	0	0	0.839259	0.195612	0.299248
BgiM12639-RA	1.78283	centromere protein C	mRNA	BgChr_5	12781058	12794283	-	1.0147	1.74634	2.08228	9.00349	3.32347	7.88957	BGLB030314
BgiM09457-RA	1.71529	centromere protein K	mRNA	BgChr_3	53708454	53710681	-	3.46503	2.47352	4.90321	18.9899	7.76016	13.2489	BGLB016398
BgiM05279-RA	1.70306	centromere protein X-like isoform X1	mRNA	BgChr_2	32755043	32769429	+	7.99876	5.78802	12.5867	56.6325	23.1885	46.5741
BgiM07153-RA	1.0612	centromere-associated protein E	mRNA	BgChr_3	5784379	5815958	+	1.97189	2.64741	3.14456	7.98231	4.5634	6.67641	BGLB001554
BgiM18603-RA	1.16821	centrosomal protein of 89 kDa	mRNA	BgChr_7	40022374	40026886	-	8.48206	7.85684	7.4642	27.7135	16.4141	21.5531	BGLB020263
BgiM28608-RA	1.87673	ceramide-1-phosphate transfer protein	mRNA	BgChr_13	4549471	4554645	-	14.8788	18.3933	22.8086	114.711	46.8119	76.2922	BGLB012810
BgiM21416-RA	3.92301	cGMP-dependent 3p 5p-cyclic phosphodiesterase	mRNA	BgChr_9	4967064	5025872	+	0.232923	0.237301	0.483305	9.48371	1.62336	5.26724	BGLB016573
BgiM21417-RA	1.84582	cGMP-dependent 3p 5p-cyclic phosphodiesterase	mRNA	BgChr_9	5050038	5060275	+	5.0245	3.98776	4.47581	24.9807	12.5153	15.0563	BGLB016573
BgiM06427-RA	1.47101	checkpoint serine/threonine-protein kinase BUB1-like isoform X1	mRNA	BgChr_2	57550814	57583376	+	1.52052	2.80229	3.22627	10.4578	4.63234	7.70556	BGLB001230
BgiM03421-RA	2.56699	chitin binding beak protein 1	mRNA	BgChr_1	80696650	80703859	+	0.07412	0	0.950626	2.67201	1.48233	4.00772	BGLB035336
BgiM10440-RA	3.87791	chitinase-like protein PB1E7.04c	mRNA	BgChr_4	18372618	18395751	+	0.035322	0	0.110355	1.99433	0.227924	0.50011	BGLB006443
BgiM16321-RA	2.53835	chitotriosidase-1	mRNA	BgChr_6	42710884	42727688	+	0	0.95246	2.75056	13.0965	3.41784	10.5338	BGLB039147
BgiM36416-RA	5.56299	choice-of-anchor D domain-containing protein	mRNA	BgChr_18	21767266	21778760	+	0	0	0	8.41306	1.99897	3.7395
BgiM03353-RA	1.06936	cholecystokinin receptor	mRNA	BgChr_1	79278261	79281814	-	4.96732	6.22977	5.82443	8.85665	18.8515	12.1246	BGLB023191
BgiM20644-RA	3.77339	choline transporter-like protein 2	mRNA	BgChr_8	35989695	35993230	-	0	0	1.51064	17.3519	3.97095	10.6154	BGLB037534
BgiM24902-RA	1.35747	Choline/ethanolaminephosphotransferase 1	mRNA	BgChr_10	42367919	42380251	-	10.9747	6.11014	12.5082	40.2207	22.4164	23.98	BGLB011785
BgiM32096-RA	1.19913	chromatin complexes subunit BAP18	mRNA	BgChr_15	15011451	15034849	+	7.26516	6.66147	8.68608	23.9839	15.9303	26.3637	BGLB031832
BgiM36303-RA	2.44724	chromatin target of PRMT1 protein-like isoform X2	mRNA	BgChr_18	19677972	19708364	-	10.496	10.0573	19.0701	137.186	50.9168	76.1123	BGLB030924
BgiM10603-RA	3.51498	chymotrypsin-like elastase family member 2A	mRNA	BgChr_4	21950809	21953662	-	0.219714	0	0.325368	4.44886	1.15099	4.81638	BGLB001351
BgiM10604-RA	2.02892	chymotrypsin-like elastase family member 2A	mRNA	BgChr_4	21958883	21969384	-	3.34284	0.804605	8.69991	29.3977	11.2222	17.7252	BGLB010502
BgiM32368-RA	3.8073	chymotrypsinogen B	mRNA	BgChr_15	21588994	21592622	+	1.21065	0	2.88515	41.9809	12.9075	17.8056	BGLB032897
BgiM20951-RA	3.21483	cilia- and flagella-associated protein 157	mRNA	BgChr_8	42495196	42508511	+	1.39834	1.98829	6.00713	50.4694	12.0582	29.6909	BGLB036989
BgiM20953-RA	3.99963	cilia- and flagella-associated protein 157	mRNA	BgChr_8	42524601	42540688	+	4.24716	2.45971	14.6613	206.522	58.5194	113.011	BGLB038431
BgiM02488-RA	3.59871	cilia- and flagella-associated protein 299 isoform X1	mRNA	BgChr_1	59287620	59292168	+	1.16383	0	3.1902	42.9825	9.48736	19.233	BGLB008983
BgiM02490-RA	4.56345	cilia- and flagella-associated protein 299 isoform X1	mRNA	BgChr_1	59307610	59311783	+	0	1.02908	3.84324	76.0805	19.6943	38.3383
BgiM00663-RA	4.54237	cilia- and flagella-associated protein 44	mRNA	BgChr_1	15590587	15604451	-	0.382226	0	1.38468	27.3591	6.16388	12.6446	BGLB003518
BgiM36176-RA	4.65693	cilia- and flagella-associated protein 52	mRNA	BgChr_18	17129355	17145952	+	0.70575	0.252083	4.94235	95.0843	24.2263	36.8005	BGLB020601
BgiM03293-RA	3.64695	cilia- and flagella-associated protein 58-like isoform X1	mRNA	BgChr_1	78262430	78278576	-	3.23781	2.95589	12.3831	189.913	44.3918	96.4903	BGLB033197
BgiM20295-RA	4.77386	Cilia- and flagella-associated protein 77	mRNA	BgChr_8	28956710	28964040	+	1.56511	0	4.59599	114.928	38.1227	44.0983	BGLB026044
BgiM24277-RA	3.94794	cleavage and polyadenylation specificity factor subunit 6-like isoform X2	mRNA	BgChr_10	27258498	27279847	-	1.35222	0	3.34911	56.5127	16.7888	24.8134
BgiM24278-RA	3.98671	cleavage and polyadenylation specificity factor subunit 6-like isoform X2	mRNA	BgChr_10	27285853	27289162	-	0	0	5.15962	62.3203	17.3923	19.849
BgiM33901-RA	3.15523	coadhesin	mRNA	BgChr_16	25254311	25260381	+	0	0	0	5.40976	0	2.44454
BgiM33902-RA	3.45252	coadhesin	mRNA	BgChr_16	25290614	25331882	-	0	0.128815	0	3.52896	0.570626	1.9038	BGLB022669
BgiM35235-RA	4.7626	Coadhesin	mRNA	BgChr_17	23527389	23564009	+	0	0	0.124852	4.06295	1.31239	3.10535	BGLB029745
BgiM36455-RA	3.29473	coadhesin	mRNA	BgChr_18	22525837	22546416	+	0	0	0	4.6364	0	1.64756	BGLB037945
BgiM36473-RA	3.24982	coadhesin	mRNA	BgChr_18	22916023	22942050	-	0	0	1.95792	13.9184	3.04382	5.49934	BGLB017375
BgiM32391-RA	3.23474	cohesin subunit SA-2-like isoform X3	mRNA	BgChr_15	22117428	22140264	-	0	0	1.09042	5.50864	3.38136	4.80969	BGLB018743
BgiM19962-RA	4.24682	coiled-coil domain-containing protein 18	mRNA	BgChr_8	22057807	22058843	-	0	0	2.77082	50.9516	18.862	18.1632
BgiM19969-RA	4.12965	coiled-coil domain-containing protein 18-like isoform X1	mRNA	BgChr_8	22180833	22214393	-	14.1552	10.4951	53.1821	901.297	199.546	410.719	BGLB032196
BgiM28221-RA	1.10746	coiled-coil domain-containing protein 92	mRNA	BgChr_12	36942662	36946205	-	12.6057	17.3952	12.8934	45.6716	25.3104	32.5017	BGLB030020
BgiM26925-RA	5.21181	coiled-coil-helix-coiled-coil-helix domain-containing protein 2	mRNA	BgChr_12	6233046	6238434	-	0	0	4.26569	99.6449	41.2865	34.4511
BgiM01275-RA	3.49764	collagen alpha-4(VI) chain	mRNA	BgChr_1	30279785	30285501	+	3.95996	1.13337	3.01843	24.713	61.4954	23.779	BGLB037415
BgiM01278-RA	1.47877	collagen alpha-4(VI) chain	mRNA	BgChr_1	30343875	30357790	+	22.1903	15.6137	16.3693	71.2863	42.0813	57.4897	BGLB023584
BgiM29955-RA	1.91716	collagen alpha-4(VI) chain	mRNA	BgChr_13	36560455	36565314	+	3.55278	3.16657	4.51489	6.88135	18.5634	25.1408	BGLB032908
BgiM19490-RA	4.5062	complement component c3	mRNA	BgChr_8	9923437	9934456	+	0.776359	0.151405	5.2534	93.2595	22.6963	41.5386	BGLB031302
BgiM24894-RA	1.29231	condensin-2 complex subunit H2	mRNA	BgChr_10	42147734	42167159	+	4.05249	3.91635	4.53834	12.651	9.47677	11.1119	BGLB013197
BgiM30554-RA	6.47971	contactin-2	mRNA	BgChr_14	13320254	13333195	+	0	0	0	19.094	4.46674	7.49827
BgiM01311-RA	1.78233	corticotropin-releasing factor receptor 2	mRNA	BgChr_1	31168832	31168988	+	2.10817	1.75278	4.02672	18.9754	7.66868	15.9595
BgiM01319-RA	4.55877	corticotropin-releasing factor receptor 2	mRNA	BgChr_1	31241195	31268630	+	1.00886	0	9.64675	153.996	42.0252	73.6755	BGLB024351
BgiM21499-RA	2.77218	CRAL-TRIO domain-containing protein C3H8.02	mRNA	BgChr_9	6845855	6854652	+	2.88574	2.26354	3.24118	37.5778	10.2012	23.6034	BGLB011741
BgiM06521-RA	2.3452	crossover junction endonuclease EME1	mRNA	BgChr_2	59431504	59439713	-	1.12919	1.5813	2.51492	17.7312	4.87514	11.1195	BGLB033298
BgiM00635-RA	1.28669	cst complex subunit ctc1	mRNA	BgChr_1	15083243	15101634	+	1.41084	2.17321	1.89804	7.02714	2.66513	5.71178	BGLB020889
BgiM22283-RA	3.46177	CUB domain-containing protein 2	mRNA	BgChr_9	25667362	25688846	-	0	0	0.657868	7.90165	0.691115	2.74317
BgiM15067-RA	1.94069	cubilin	mRNA	BgChr_6	12936423	12938475	+	2.43796	0	2.96355	10.375	9.04959	3.9391
BgiM22277-RA	4.17338	cubilin	mRNA	BgChr_9	25607428	25615480	-	0	0	0	7.06502	0.97979	4.77228	BGLB019271
BgiM16210-RA	1.45661	cubilin-like isoform X4	mRNA	BgChr_6	40205877	40239690	-	1.91187	1.44776	1.8563	2.57134	6.13363	7.91978	BGLB013539
BgiM27278-RA	4.16745	cyclic nucleotide-binding domain-containing protein 2	mRNA	BgChr_12	15012874	15031207	+	0	0	1.70882	26.1363	7.17916	13.5812	BGLB027431
BgiM27421-RA	1.62708	cyclic nucleotide-binding domain-containing protein 2-like isoform X2	mRNA	BgChr_12	19246070	19248478	-	8.74453	12.6446	8.11734	47.2754	23.3495	24.6666
BgiM27424-RA	3.96966	cyclic nucleotide-binding domain-containing protein 2-like isoform X3	mRNA	BgChr_12	19305149	19340514	-	0	0	5.15964	55.8417	17.221	20.3639
BgiM28977-RA	5.20174	cyclin N-terminal domain-containing protein 1-like isoform X1	mRNA	BgChr_13	13384424	13393044	+	0	0	0	12.6234	4.28511	11.8932	BGLB023294
BgiM11323-RA	1.82317	cyclin-dependent kinase 17-like isoform X3	mRNA	BgChr_4	39052913	39053207	+	2.77246	5.51608	4.26079	30.2378	6.80216	17.1845
BgiM25482-RA	2.17946	cyclin-dependent kinase 2	mRNA	BgChr_11	13194895	13205126	+	1.03935	2.30301	5.16921	18.2382	9.29777	16.406	BGLB007118
BgiM24785-RA	2.40436	cyclin-dependent kinase inhibitor far1	mRNA	BgChr_10	39714722	39729712	-	0.544702	1.17223	1.8143	11.1549	3.74888	6.58885	BGLB013146
BgiM24786-RA	2.17099	cyclin-dependent kinase inhibitor far1	mRNA	BgChr_10	39733792	39734015	-	0.66881	0.549744	2.76239	11.1449	6.08589	8.49758
BgiM30337-RA	1.87622	cyclin-dependent kinases regulatory subunit 1	mRNA	BgChr_14	8274954	8276432	-	26.1211	23.7423	32.2951	112.754	92.1651	141.238
BgiM01660-RA	4.66257	cylicin-1	mRNA	BgChr_1	39087815	39090142	-	1.26723	0.114969	2.73034	70.9346	21.0721	28.1448	BGLB031075
BgiM14232-RA	2.32609	cystatin-A	mRNA	BgChr_5	46846976	46852321	+	132.97	209.48	181.541	639.907	1333	1055.68
BgiM26139-RA	3.26421	cysteine sulfinic acid decarboxylase	mRNA	BgChr_11	31740043	31756010	-	2.50437	1.88568	6.67411	66.7852	14.5158	37.4102	BGLB001275
BgiM17629-RA	2.71831	cytochrome b-c1 complex subunit Rieske mitochondrial	mRNA	BgChr_7	17109554	17112804	-	15.4893	5.06205	11.6566	98.6268	57.966	83.8783	BGLB006206
BgiM27125-RA	3.95129	cytochrome c oxidase subunit 6A2 mitochondrial-like isoform X2	mRNA	BgChr_12	11082700	11087545	+	2.70668	2.55027	17.1909	205.906	58.2872	85.5656
BgiM06053-RA	3.98123	cytochrome c oxidase subunit 6B	mRNA	BgChr_2	50855386	50862445	+	6.07365	6.34359	37.1113	428.379	178.413	285.468
BgiM02741-RA	4.57375	cytochrome c oxidase subunit 7C mitochondrial	mRNA	BgChr_1	66281725	66283227	+	5.77084	0	16.7084	287.444	138.715	203.527
BgiM36125-RA	3.51998	cytochrome c oxidase subunit 7C mitochondrial-like isoform X4	mRNA	BgChr_18	16117377	16118544	-	18.5041	23.4956	42.8421	570.042	246.229	439.419
BgiM00571-RA	3.42652	cytochrome P450 26A1	mRNA	BgChr_1	13701163	13712852	-	0	0	1.41779	11.9367	1.20772	3.24567	BGLB011982
BgiM04776-RA	1.89437	cytochrome P450 3A14	mRNA	BgChr_2	21409130	21410414	+	2.49637	2.4645	8.55564	20.2889	9.95309	11.024
BgiM03964-RA	1.03701	Cytohesin-1	mRNA	BgChr_2	1979143	1985013	-	21.58	21.0159	25.7352	42.0252	47.9251	68.9666	BGLB014320
BgiM25429-RA	3.43742	cytoplasmic polyadenylation element-binding protein 1	mRNA	BgChr_11	11934496	11940920	-	0	0	0.719832	5.41066	2.05506	2.64227	BGLB007340
BgiM02007-RA	1.36027	cytoplasmic polyadenylation element-binding protein 2	mRNA	BgChr_1	47190940	47218744	+	19.5673	15.9575	24.9941	78.1871	45.4615	55.5428	BGLB006851
BgiM26692-RA	1.33493	cytospin-A	mRNA	BgChr_12	1141749	1154996	+	5.69771	5.71899	7.76943	24.8256	12.0094	17.7861	BGLB007389
BgiM02951-RA	4.11134	DC-STAMP domain-containing protein 2	mRNA	BgChr_1	70200643	70212296	+	0	0	0.72722	8.1208	3.43008	2.69212	BGLB026683
BgiM14770-RA	1.20395	DDB1- and CUL4-associated factor 6	mRNA	BgChr_6	5529622	5552745	-	3.35583	2.96695	3.17159	10.324	5.9338	7.6589	BGLB034823
BgiM35717-RA	2.53667	DE3 microsatellite sequence	mRNA	BgChr_18	5094941	5116183	-	0	0	0	1.58712	0.595733	0.585298	BGLB031257
BgiM12182-RA	4.17915	death inducer-obliterator 1	mRNA	BgChr_5	3284275	3285912	-	0	0.012019	0.557085	8.11124	2.39809	4.87302
BgiM06420-RA	3.66805	deferrochelatase/peroxidase YfeX	mRNA	BgChr_2	57348822	57353225	+	22.2069	12.5233	129.865	1275.7	445.753	557.443	BGLB017365
BgiM19032-RA	2.9115	degenerin mec-10	mRNA	BgChr_8	1348954	1357773	-	2.45758	1.8348	5.46049	58.0824	16.7631	23.515	BGLB024675
BgiM12074-RA	1.02769	degenerin unc-8	mRNA	BgChr_5	1270101	1292676	-	12.032	13.7255	11.1455	35.1816	21.8809	25.9144	BGLB020120
BgiM05034-RA	4.25939	dehydrogenase/reductase SDR family member 11-like isoform X1	mRNA	BgChr_2	27177374	27189145	+	2.54666	1.64464	21.5975	286.819	112.841	139.171	BGLB002663
BgiM16324-RA	2.03518	deleted in malignant brain tumors 1 protein	mRNA	BgChr_6	42865937	42910558	+	17.8359	17.4797	17.3259	34.3478	93.9904	124.519	BGLB037855
BgiM14418-RA	3.90078	delta-like protein A	mRNA	BgChr_5	51073761	51079057	-	0	0	0	2.54449	1.25693	7.16195
BgiM33109-RA	1.79039	dentin sialophosphoprotein	mRNA	BgChr_16	3554976	3565685	+	0.552037	0.479801	0.425737	2.61532	1.24479	1.54314	BGLB025971
BgiM22970-RA	1.54013	deoxycytidylate deaminase	mRNA	BgChr_9	43159663	43164248	+	6.54935	7.40377	10.2504	40.3078	20.9052	22.561	BGLB004076
BgiM33297-RA	2.23214	Deoxyribonuclease-1	mRNA	BgChr_16	8290726	8291586	-	2.55941	1.99211	2.40019	8.02863	23.2541	12.695	BGLB008762
BgiM13856-RA	1.49065	dep domain-containing protein 1a	mRNA	BgChr_5	38206324	38214203	+	1.39489	2.04159	1.41414	6.7216	3.73825	5.38212	BGLB029106
BgiM30036-RA	4.14071	dermatopontin 2	mRNA	BgChr_14	1534096	1534273	+	2.60324	23.0487	6.77662	69.2623	482.271	205.523
BgiM30037-RA	4.05339	dermatopontin 2	mRNA	BgChr_14	1536212	1536504	+	3.1065	26.6729	7.86223	72.6714	454.833	228.729
BgiM01036-RA	1.00665	DET1- and DDB1-associated protein 1	mRNA	BgChr_1	24534355	24542701	+	35.0799	30.6169	52.4826	103.631	59.5384	93.7081
BgiM12285-RA	2.01807	diphthamide biosynthesis protein 2	mRNA	BgChr_5	5384066	5389218	-	13.0237	10.9508	14.4944	81.3622	35.5674	45.6646	BGLB006520
BgiM28930-RA	1.56631	DIS3-like exonuclease 2	mRNA	BgChr_13	12300919	12330335	-	7.69326	9.60296	11.7244	45.8495	21.9404	29.1394	BGLB004062
BgiM07144-RA	2.8196	disintegrin and metalloproteinase domain-containing protein 10	mRNA	BgChr_3	5530739	5533279	+	0.021253	0	0.731723	3.12318	0.823548	1.95986	BGLB023518
BgiM33113-RA	2.70569	disintegrin and metalloproteinase domain-containing protein 17	mRNA	BgChr_16	3678018	3684971	+	0	0	0.600828	2.92533	0	2.60574	BGLB026766
BgiM33115-RA	2.14798	disintegrin and metalloproteinase domain-containing protein 17	mRNA	BgChr_16	3692652	3701748	+	0	0	0.997531	2.91483	1.45854	2.3107	BGLB036005
BgiM33118-RA	4.14992	disintegrin and metalloproteinase domain-containing protein 17	mRNA	BgChr_16	3757850	3777569	+	0	0	3.35644	34.1613	16.5277	29.5556	BGLB031677
BgiM33032-RA	3.07295	disintegrin and metalloproteinase domain-containing protein 17-like isoform X1	mRNA	BgChr_16	1807732	1849128	-	0.266903	0.3415	0.441257	5.29454	1.99561	4.24129	BGLB033939
BgiM32570-RA	2.33859	disks large 1-like isoform X2	mRNA	BgChr_15	25652645	25693742	+	23.289	24.0917	32.5764	225.934	92.3556	132.879	BGLB016890
BgiM07686-RA	4.65151	disulfide-isomerase C1F5.02	mRNA	BgChr_3	16491396	16505426	+	0.75087	0	3.17485	77.6394	27.0279	30.5581	BGLB000012
BgiM01983-RA	1.17544	DNA fragmentation factor subunit alpha	mRNA	BgChr_1	46692521	46700086	-	13.5318	8.28511	8.50369	33.8897	19.665	28.3269	BGLB017400
BgiM18920-RA	1.75765	DNA helicase MCM8	mRNA	BgChr_7	47778792	47794838	+	0.50912	0.81984	0.784377	4.25455	2.29702	2.30885	BGLB025791
BgiM24682-RA	1.98831	DNA helicase MCM9	mRNA	BgChr_10	37283293	37306939	+	0.500051	0.79846	1.32338	5.77703	1.88483	4.28013	BGLB010483
BgiM07712-RA	1.83952	DNA polymerase eta	mRNA	BgChr_3	16961368	16969115	+	1.24512	1.85145	3.87129	13.9934	4.3042	9.39871	BGLB003855
BgiM00364-RA	4.67876	DNA polymerase I	mRNA	BgChr_1	9396406	9408151	+	0.169659	0	0.319471	9.93703	3.00902	8.1307	BGLB032870
BgiM14922-RA	3.11493	DNA polymerase theta	mRNA	BgChr_6	9682793	9726256	-	0.20078	0.172478	0.212365	2.98454	0.881307	1.56796	BGLB003666
BgiM09433-RA	1.47651	DNA repair protein RAD51 1	mRNA	BgChr_3	53260347	53268031	+	2.05134	5.15408	5.25326	13.6456	11.5708	13.7531	BGLB000948
BgiM16997-RA	1.27948	DNA replication complex GINS protein PSF3	mRNA	BgChr_7	3085546	3089781	+	7.44229	12.3881	12.1909	37.1312	24.2045	26.2624
BgiM28211-RA	1.05814	DNA replication initiation factor cdc45	mRNA	BgChr_12	36796252	36814504	-	1.56926	2.28174	2.49652	6.53949	4.42035	5.23067	BGLB026310
BgiM12876-RA	1.39708	DNA-binding protein RFX2-like isoform X1	mRNA	BgChr_5	17894852	17916134	-	6.54293	7.10578	6.72299	27.1717	14.3182	20.2001	BGLB002482
BgiM10972-RA	4.58821	DNA-directed RNA polymerase II subunit RPB1	mRNA	BgChr_4	30919914	30922283	+	10.5241	2.46646	99.0292	1652.35	570.239	754.185	BGLB027941
BgiM21834-RA	4.33422	DNA-directed RNA polymerase II subunit RPB1	mRNA	BgChr_9	14634057	14636412	-	1.59278	0	5.33471	90.9648	22.7772	45.4972	BGLB025458
BgiM10971-RA	4.64018	DNA-directed RNA polymerase II subunit RPB1-like X1	mRNA	BgChr_4	30900197	30918638	+	1.02973	0	31.7853	603.561	171.54	309.201
BgiM33251-RA	1.04296	DnaJ sub B member 11	mRNA	BgChr_16	6990251	7004650	+	17.4907	16.4347	40.0411	66.9981	45.4169	63.9654	BGLB002347
BgiM05823-RA	3.61803	dopamine receptor	mRNA	BgChr_2	45687144	45700070	-	0	0	0.371829	6.27635	1.01318	2.84024	BGLB029145
BgiM20120-RA	4.33676	dopamine receptor	mRNA	BgChr_8	25348201	25363677	+	0.504492	0.136442	1.98077	31.8685	10.2825	17.1595	BGLB020183
BgiM22167-RA	4.14198	dorsal-ventral patterning tolloid-like protein 1	mRNA	BgChr_9	22957811	22960634	-	0	0	0	10.1641	0	4.41231	BGLB025219
BgiM35138-RA	2.00699	double-stranded RNA-binding protein Staufen	mRNA	BgChr_17	21719017	21729801	+	45.566	40.9469	44.9883	255.741	126.728	205.691	BGLB025452
BgiM34040-RA	4.27386	DSC-2	mRNA	BgChr_16	28076355	28078611	+	0.608278	0	11.9958	134.082	46.215	103.104	BGLB024295
BgiM01083-RA	1.08774	dual oxidase 2	mRNA	BgChr_1	25482433	25491601	+	4.41969	3.11678	3.63379	6.73385	10.7408	11.7806
BgiM04933-RA	1.00559	dual oxidase maturation factor 1	mRNA	BgChr_2	25288033	25299781	+	124.714	131.722	121.882	187.593	380.111	315.929	BGLB000171
BgiM29584-RA	4.55253	dual specificity protein kinase shkc-like isoform x2	mRNA	BgChr_13	28373839	28395006	-	1.14433	0.238196	8.2332	152.308	29.8801	65.2036	BGLB027288
BgiM30113-RA	2.60311	dual specificity tyrosine-phosphorylation-regulated kinase 1B-like isoform X1	mRNA	BgChr_14	3191626	3204455	+	1.96145	2.12652	2.94979	24.549	9.40883	13.2932	BGLB009580
BgiM03010-RA	4.44863	Dual specificity tyrosine-phosphorylation-regulated kinase 2	mRNA	BgChr_1	71947286	71962219	+	0.473547	0	3.98128	68.5752	14.8729	33.1738
BgiM24294-RA	2.12026	dynamin-binding protein	mRNA	BgChr_10	27668636	27674743	-	3.22156	3.28535	3.61559	21.1221	9.28389	14.4625	BGLB007651
BgiM23427-RA	1.24832	Dynein assembly factor 3 axonemal	mRNA	BgChr_10	6741455	6750690	+	5.58206	6.75151	8.8712	26.4436	16.8468	21.666	BGLB034950
BgiM23428-RA	1.04146	dynein assembly factor 3 axonemal	mRNA	BgChr_10	6751705	6757136	+	6.87358	11.2458	16.1792	28.5021	23.8823	21.9631	BGLB018338
BgiM05341-RA	4.21898	dynein beta chain ciliary	mRNA	BgChr_2	34327404	34328929	+	0	0	0.618824	11.2926	1.30632	1.96307
BgiM05343-RA	4.15466	dynein beta chain ciliary	mRNA	BgChr_2	34380511	34430536	+	0.221916	0.055328	1.99497	27.0575	5.8465	11.9513	BGLB001765
BgiM15830-RA	2.94811	dynein heavy chain 1 axonemal	mRNA	BgChr_6	31656021	31659951	-	2.1183	2.37552	1.97188	26.2642	7.47799	14.6438	BGLB007133
BgiM15831-RA	3.58937	Dynein heavy chain 1 axonemal	mRNA	BgChr_6	31660138	31682797	-	0.50912	0.319315	0.87742	13.3407	3.12614	5.64405	BGLB007133
BgiM15832-RA	4.22486	Dynein heavy chain 1 axonemal	mRNA	BgChr_6	31686231	31741227	-	0.181447	0	0.368893	7.30676	0.991502	3.1457	BGLB016315
BgiM27676-RA	3.52914	dynein heavy chain 10 axonemal	mRNA	BgChr_12	24756941	24763181	+	0	0	0.734015	7.7948	0	2.4277	BGLB020006
BgiM27678-RA	3.95522	dynein heavy chain 10 axonemal	mRNA	BgChr_12	24777802	24849343	+	0.051266	0	0.454041	6.17934	1.35777	2.89211	BGLB017416
BgiM27680-RA	3.76363	Dynein heavy chain 10 axonemal	mRNA	BgChr_12	24856485	24912083	+	0.130532	0	1.185	13.1917	4.70399	4.4024	BGLB010693
BgiM11751-RA	4.60289	dynein heavy chain 12 axonemal	mRNA	BgChr_4	50081052	50132304	+	0.053587	0	0.609909	11.0088	2.69082	5.16838	BGLB000829
BgiM27399-RA	6.223	dynein heavy chain 5 axonemal	mRNA	BgChr_12	18802741	18805913	+	0	0	0	17.8654	3.53778	7.94793	BGLB031478
BgiM27404-RA	6.31862	dynein heavy chain 5 axonemal	mRNA	BgChr_12	18913398	18914548	+	0	0	0	53.2106	9.66411	22.6151
BgiM28152-RA	2.07356	Dynein heavy chain 5 axonemal	mRNA	BgChr_12	35283626	35311419	-	0.813168	1.44275	0.925289	7.88222	2.71069	4.51674	BGLB010866
BgiM09575-RA	3.81285	Dynein heavy chain 6 axonemal	mRNA	BgChr_3	56095982	56119931	+	0.737638	0.549248	0.751024	14.5078	1.688	5.23635	BGLB026058
BgiM09576-RA	3.28948	dynein heavy chain 6 axonemal	mRNA	BgChr_3	56160704	56161121	+	1.70525	0.177729	1.91004	18.06	7.24916	7.22102
BgiM09578-RA	2.42153	dynein heavy chain 6 axonemal	mRNA	BgChr_3	56173232	56173931	+	3.90906	2.38821	3.66822	40.3791	18.0844	18.8691
BgiM35028-RA	4.58949	dynein heavy chain 6 axonemal	mRNA	BgChr_17	19215460	19245841	-	0.184684	0.129654	2.93977	49.2586	15.401	22.7831	BGLB004653
BgiM13622-RA	4.52505	dynein heavy chain 7 axonemal	mRNA	BgChr_5	33066156	33129562	-	0	0	1.19914	22.325	4.08508	9.46822	BGLB008290
BgiM27397-RA	4.95466	dynein heavy chain 8 axonemal	mRNA	BgChr_12	18721897	18789907	+	0.157977	0	0.547175	15.7772	1.54395	5.85833	BGLB004727
BgiM27401-RA	4.61746	dynein heavy chain 8 axonemal	mRNA	BgChr_12	18831760	18867922	+	0.168826	0	1.09484	26.8953	2.21174	12.8222	BGLB016327
BgiM27402-RA	7.34893	Dynein heavy chain 8 axonemal	mRNA	BgChr_12	18878690	18885987	+	0	0	0	41.7679	7.09925	9.20968	BGLB016327
BgiM27403-RA	5.71734	dynein heavy chain 8 axonemal	mRNA	BgChr_12	18886548	18906857	+	0	0	0.328356	20.1304	4.86153	8.02609	BGLB016327
BgiM27405-RA	1.19579	dynein heavy chain 8 axonemal	mRNA	BgChr_12	18917168	18941860	+	18.012	18.574	24.1284	72.7969	40.0614	51.8568	BGLB016327
BgiM28151-RA	1.35021	dynein heavy chain 8 axonemal	mRNA	BgChr_12	35218664	35268338	-	4.34016	4.70202	4.59932	17.0014	10.1063	12.7952	BGLB016897
BgiM34974-RA	4.63284	dynein light chain 1 axonemal	mRNA	BgChr_17	17894923	17901251	+	0	0	2.87249	59.1581	8.6992	22.0727	BGLB012688
BgiM08546-RA	3.61168	Dynein regulatory complex protein 8	mRNA	BgChr_3	33240617	33254430	+	0.753018	0.983061	5.79162	62.2407	18.3327	37.38
BgiM03668-RA	3.3437	dynein regulatory complex subunit 7	mRNA	BgChr_1	85983926	85986301	+	0	0	0	5.91667	1.17599	2.2324
BgiM03669-RA	3.87828	Dynein regulatory complex subunit 7	mRNA	BgChr_1	85995261	86008400	+	0	0	1.11305	15.4475	5.87176	7.20338	BGLB007947
BgiM20453-RA	4.28186	E3 SUMO-protein ligase RanBP2	mRNA	BgChr_8	32411731	32429836	-	0	0	1.67286	18.8032	6.99423	15.4709	BGLB022269
BgiM00050-RA	1.98243	E3 ubiquitin-protein ligase arih1	mRNA	BgChr_1	1403884	1419357	-	12.7731	15.2439	20.9658	111.414	45.7368	63.5714	BGLB006903
BgiM32630-RA	2.99388	E3 ubiquitin-protein ligase dcst1	mRNA	BgChr_15	26821757	26833850	+	0	0.313293	1.11325	6.26116	2.27778	3.33872	BGLB026838
BgiM10297-RA	5.5558	E3 ubiquitin-protein ligase HACE1	mRNA	BgChr_4	15248759	15249175	+	0	0	0	9.48175	4.76625	3.03118
BgiM02115-RA	2.18606	E3 ubiquitin-protein ligase HERC1	mRNA	BgChr_1	50043668	50054391	-	4.39328	4.46906	11.6672	52.7837	22.7397	29.5985	BGLB013317
BgiM28277-RA	2.84638	E3 ubiquitin-protein ligase makorin-1	mRNA	BgChr_12	37955119	37960161	-	0.225732	0.260687	0.496683	4.98756	2.04387	2.14318	BGLB027316
BgiM28284-RA	4.15576	E3 ubiquitin-protein ligase makorin-1	mRNA	BgChr_12	38030601	38043996	-	0	0	0.234455	4.69034	1.57006	2.79679	BGLB035491
BgiM19450-RA	4.67507	E3 ubiquitin-protein ligase MYLIP-A	mRNA	BgChr_8	9245380	9256269	+	0	0	6.05117	104.608	21.3502	43.4683	BGLB016137
BgiM19152-RA	1.10573	E3 ubiquitin-protein ligase RFWD2	mRNA	BgChr_8	3544879	3558759	+	1.11448	1.8014	2.1644	4.99428	2.99788	3.85827	BGLB029445
BgiM24386-RA	1.55684	E3 ubiquitin-protein ligase RFWD3	mRNA	BgChr_10	30573863	30585265	+	9.21558	7.95847	7.82122	37.2928	17.871	24.5012	BGLB034873
BgiM06450-RA	1.08991	E3 ubiquitin-protein ligase RING2	mRNA	BgChr_2	57979173	57981649	-	11.2053	13.9331	12.9754	43.1824	23.5506	27.5329	BGLB002087
BgiM06885-RA	2.25758	E3 ubiquitin-protein ligase RNF168	mRNA	BgChr_3	10213	15528	-	1.50438	2.40066	2.53717	12.8887	7.91475	7.2229
BgiM16840-RA	1.37702	E3 ubiquitin-protein ligase RNF168	mRNA	BgChr_6	53165406	53167323	+	1.08314	2.08865	3.18609	7.43341	3.33027	9.08707
BgiM14111-RA	4.27668	E3 ubiquitin-protein ligase RNF4	mRNA	BgChr_5	44041972	44049379	-	10.186	1.644	85.999	1235.63	358.938	508.241
BgiM19307-RA	1.64743	E3 ubiquitin-protein ligase RNF6 isoform X2	mRNA	BgChr_8	6276602	6285305	-	1.41225	1.86329	2.19461	9.0836	5.16657	6.51025	BGLB037868
BgiM28975-RA	2.17941	E3 ubiquitin-protein ligase TRAIP	mRNA	BgChr_13	13364194	13368600	+	0.784292	0.525743	1.14434	3.87391	4.10034	4.07911	BGLB005286
BgiM23871-RA	2.05989	E3 ubiquitin-protein ligase UHRF1	mRNA	BgChr_10	18169330	18180841	-	2.83864	1.56069	4.01089	21.9541	6.68051	11.8549	BGLB013515
BgiM27026-RA	1.26186	early endosome antigen 1 isoform X2	mRNA	BgChr_12	8649372	8666784	+	1.42047	2.2866	3.04834	7.18506	4.64949	6.39897	BGLB019507
BgiM35568-RA	3.53245	EF-hand calcium-binding domain-containing protein 1	mRNA	BgChr_18	1599069	1600320	-	0	0	0	0	0	5.92467
BgiM35570-RA	3.66166	EF-hand calcium-binding domain-containing protein 1	mRNA	BgChr_18	1610970	1615636	-	0.543462	0	7.16345	62.8864	13.4737	34.1474	BGLB030811
BgiM35871-RA	4.62933	EF-hand calcium-binding domain-containing protein 1-like isoform X1	mRNA	BgChr_18	9648735	9653735	+	0.38517	0	4.99006	89.1471	22.6814	41.9769	BGLB030584
BgiM07462-RA	2.10474	egl nine 1	mRNA	BgChr_3	12480551	12486524	+	4.12019	2.05965	1.57112	9.09631	14.1938	16.1068	BGLB007309
BgiM24633-RA	4.25294	ELKS/Rab6-interacting/CAST family member 1 isoform X2	mRNA	BgChr_10	36189858	36195615	-	0	0	0	9.82094	1.89157	13.0219
BgiM24273-RA	2.17333	elongation of very long chain fatty acids protein 4	mRNA	BgChr_10	27176364	27181259	-	9.57774	18.2685	15.0582	116.414	44.2161	62.7468	BGLB005952
BgiM06440-RA	2.29024	elongator complex protein 6	mRNA	BgChr_2	57833688	57837393	+	0	0.74215	0.514016	4.71135	1.95791	1.54913	BGLB019525
BgiM32842-RA	2.79675	emopamil-binding protein	mRNA	BgChr_15	31468692	31468853	+	6.67236	6.39914	23.9576	159.906	37.3271	94.1084
BgiM32843-RA	2.71075	emopamil-binding protein	mRNA	BgChr_15	31473988	31474247	+	6.60626	13.5032	29.3674	188.774	49.6882	125.54
BgiM05154-RA	3.4529	endonuclease 4 isoform X3	mRNA	BgChr_2	30058522	30069800	+	1.90376	0.839328	5.81077	56.8187	16.1749	29.9509	BGLB001871
BgiM19823-RA	1.44674	endonuclease G mitochondrial	mRNA	BgChr_8	18967818	18977816	-	12.6869	17.5255	23.6809	78.1489	45.0631	47.8498	BGLB003178
BgiM19825-RA	4.26086	endonuclease G mitochondrial	mRNA	BgChr_8	19017503	19017718	-	91.2422	16.2189	540.536	7839.04	2888.61	3234.05
BgiM19826-RA	4.57232	endonuclease G mitochondrial	mRNA	BgChr_8	19020690	19023892	-	50.4719	13.9601	429.135	7092.74	2469.91	3065.6	BGLB032554
BgiM19827-RA	4.47012	endonuclease G mitochondrial	mRNA	BgChr_8	19026180	19041317	-	13.8697	3.21357	116.548	1823.83	638.137	787.231	BGLB039461
BgiM13353-RA	1.26053	endoplasmic reticulum metallopeptidase 1	mRNA	BgChr_5	27209162	27215205	+	1.06732	2.77664	1.66572	6.62236	3.28808	6.3465	BGLB033189
BgiM27626-RA	1.76831	endoplasmic reticulum resident protein 29	mRNA	BgChr_12	23671967	23678210	-	66.4934	59.7263	138.365	450.223	230.205	356.818	BGLB000938
BgiM29553-RA	3.37929	endothelin-converting enzyme 2-like isoform X1	mRNA	BgChr_13	27559800	27580675	-	0	0	0.785627	6.47061	2.26922	2.96552
BgiM30914-RA	3.46395	Epidermal growth factor-related protein 3	mRNA	BgChr_14	22516960	22557975	+	0	0	0.663995	6.86831	0	2.5959
BgiM06075-RA	4.54244	epithelial membrane protein 1	mRNA	BgChr_2	51119525	51125976	-	0.665566	0	0.956233	38.4743	5.77423	16.8989	BGLB019552
BgiM06692-RA	1.38401	Eukaryotic elongation factor 2 kinase	mRNA	BgChr_2	62966137	62973017	+	5.07046	4.42391	3.81226	17.3511	8.93858	13.5096	BGLB001887
BgiM27842-RA	1.02136	eukaryotic translation initiation factor 4E transporter-like isoform X3	mRNA	BgChr_12	28359074	28376509	-	6.36876	5.1438	6.32476	15.5119	12.837	13.1106	BGLB020408
BgiM07014-RA	3.79161	exportin-5-like isoform X1	mRNA	BgChr_3	3061070	3107681	-	1.09786	0.727159	5.03091	58.5366	16.3912	28.797	BGLB016950
BgiM18351-RA	4.41873	expressed conserved protein	mRNA	BgChr_7	33877655	33877918	+	0	0	2.30431	43.2744	6.32202	17.023
BgiM21740-RA	1.58014	extracellular matrix protein 3	mRNA	BgChr_9	12499868	12511489	+	1.65654	0.711708	1.27349	4.86822	2.78723	4.23124	BGLB033677
BgiM00719-RA	3.26033	F-box only protein 33	mRNA	BgChr_1	17117552	17124484	+	2.7701	1.8528	3.42836	52.6387	10.1946	27.0837	BGLB028921
BgiM00340-RA	4.40495	F-box only protein 39	mRNA	BgChr_1	8691718	8700681	+	1.52167	0	14.6324	209.855	57.3806	106.324	BGLB023592
BgiM05447-RA	4.03281	F-box only protein 39	mRNA	BgChr_2	36625863	36631832	+	1.39348	0.310188	2.84256	49.5257	13.9926	26.317	BGLB016613
BgiM11191-RA	4.70345	F-box only protein 39	mRNA	BgChr_4	35855773	35867905	+	0.385863	0	2.22322	49.4735	10.5102	22.4036	BGLB000845
BgiM26261-RA	4.47083	F-box only protein 39	mRNA	BgChr_11	35384119	35399996	+	0.630345	0.201857	2.22516	43.844	9.84579	19.7474	BGLB020756
BgiM26268-RA	3.69862	F-box only protein 39	mRNA	BgChr_11	35465208	35468528	+	0.964135	0	2.83201	27.8504	8.75413	19.1477	BGLB031118
BgiM26270-RA	3.849	F-box only protein 39	mRNA	BgChr_11	35495368	35504498	+	0.712702	0	4.27339	42.9481	11.2699	21.593	BGLB021683
BgiM29643-RA	2.51492	F-box only protein 39	mRNA	BgChr_13	29589379	29613122	+	6.77395	2.22872	5.08257	53.8609	18.4304	25.1132	BGLB037677
BgiM23675-RA	4.56214	F-box only protein 39-like isoform X1	mRNA	BgChr_10	13236581	13258237	+	0.274005	0	1.49102	30.6474	5.24221	17.1664	BGLB036114
BgiM23676-RA	4.5976	F-box only protein 39-like isoform X1	mRNA	BgChr_10	13262875	13282405	+	0.252259	0	3.65525	59.6374	15.0854	24.9986
BgiM26852-RA	3.16871	F-box only protein 39-like isoform X1	mRNA	BgChr_12	4704048	4723213	+	1.27364	1.10883	4.43423	39.3119	11.0895	20.1889	BGLB032921
BgiM09728-RA	4.61593	F-box only protein 39-like isoform X3	mRNA	BgChr_4	2484844	2499776	+	0.787377	0	11.3661	189.175	47.5877	88.5186	BGLB028644
BgiM23673-RA	5.04844	F-box only protein 39-like isoform X3	mRNA	BgChr_10	13191944	13203803	+	0	0	1.89641	51.8765	10.7016	21.3109	BGLB031476
BgiM23674-RA	6.25499	F-box only protein 39-like isoform X3	mRNA	BgChr_10	13220718	13224179	+	0	0	2.03865	105.511	18.8798	42.9206
BgiM27671-RA	3.94993	F-box only protein 39-like isoform X3	mRNA	BgChr_12	24660759	24675424	-	0.946813	0	1.60043	30.6608	5.33484	11.1767	BGLB030519
BgiM24640-RA	2.57712	F-box only protein 47	mRNA	BgChr_10	36375481	36383779	+	0.212094	0.174444	0.653084	3.24887	3.92408	4.51044	BGLB035365
BgiM34530-RA	2.27052	F-box only protein 5	mRNA	BgChr_17	7979576	7982879	+	3.47912	3.4748	4.39637	31.3152	10.7731	24.3712	BGLB026042
BgiM03501-RA	1.37623	F-box/LRR-repeat protein 2	mRNA	BgChr_1	82357462	82360200	-	3.10141	1.64767	3.55805	10.496	7.2527	9.04213
BgiM17450-RA	1.09717	Fanconi anemia group A protein	mRNA	BgChr_7	12603448	12635811	+	0.742858	0.691955	1.01164	2.63664	1.59425	2.62418	BGLB040243
BgiM24297-RA	3.21127	Fanconi anemia group E protein	mRNA	BgChr_10	27783842	27789290	-	0.287703	0	0.549978	5.98782	1.5071	2.91242	BGLB021260
BgiM03292-RA	1.25636	Fanconi anemia group I protein	mRNA	BgChr_1	78243402	78262206	+	3.69034	4.34195	4.63508	12.2436	8.50429	10.3375	BGLB037650
BgiM13843-RA	3.93492	fatty-acid amide hydrolase 1-like isoform X1	mRNA	BgChr_5	37872978	37886947	+	0.438136	0.360644	3.68026	45.8897	12.6355	23.9279	BGLB026470
BgiM33389-RA	4.60424	fibrinogen-related molecule	mRNA	BgChr_16	10377081	10415117	-	1.22594	0.418335	25.4955	415.493	118.58	194.896	BGLB023903
BgiM02011-RA	4.17007	fibrocystin-L	mRNA	BgChr_1	47289369	47348700	+	0	0	0.137286	2.18728	0.249734	0.752382	BGLB020597
BgiM32869-RA	6.19349	fibroleukin	mRNA	BgChr_15	32086517	32091406	-	0.153113	0.317786	0.53657	79.1782	2.3017	4.67935	BGLB035089
BgiM09978-RA	2.81687	fibropellin-1	mRNA	BgChr_4	7636829	7658867	-	0.188226	0	0.439411	2.06601	1.39969	1.98047	BGLB002909
BgiM15330-RA	4.7993	fibropellin-1	mRNA	BgChr_6	20557012	20568402	-	0	0	0	3.6555	2.15155	4.00008	BGLB038961
BgiM15331-RA	5.21841	fibropellin-1	mRNA	BgChr_6	20573293	20590864	+	0	0	0.721778	17.3354	5.21164	9.10532	BGLB037773
BgiM28580-RA	3.99361	fibropellin-1	mRNA	BgChr_13	3890951	3891478	-	0.900702	0.480729	6.23519	71.7411	21.8345	28.3039	BGLB028847
BgiM10384-RA	3.95914	fibropellin-3	mRNA	BgChr_4	17159662	17175202	+	0	0	1.50795	14.8586	4.25718	7.07386	BGLB020244
BgiM13314-RA	4.05039	fibrous sheath CABYR-binding protein	mRNA	BgChr_5	26326362	26327789	+	20.2156	2.76918	75.9034	1036.73	377.029	414.25
BgiM13316-RA	3.9554	fibrous sheath CABYR-binding protein-like X2	mRNA	BgChr_5	26336608	26337816	+	29.8752	3.2895	117.703	1538.21	575.187	624.653
BgiM19014-RA	4.48695	fibrous sheath-interacting protein 2	mRNA	BgChr_8	990490	1041016	-	0	0	0.260328	6.95591	1.5229	3.46189	BGLB027547
BgiM18727-RA	2.482	FIT family protein	mRNA	BgChr_7	43286422	43287387	-	1.92145	1.01201	3.96835	19.6103	7.1237	14.3641	BGLB008593
BgiM07124-RA	4.60012	FK506-binding protein 5	mRNA	BgChr_3	5102340	5136589	-	0.349149	0.053751	2.66752	49.4407	9.11669	21.3614	BGLB006933
BgiM18280-RA	4.45529	flagellar radial spoke protein 2	mRNA	BgChr_7	30879615	30884854	-	0	0	2.71718	50.9039	10.0163	24.6614
BgiM31819-RA	3.58566	flavin reductase (NADPH)	mRNA	BgChr_15	7295549	7300618	+	0	0	2.51253	19.393	2.78883	9.3693	BGLB032120
BgiM18903-RA	2.46526	fMet-Leu-Phe receptor	mRNA	BgChr_7	47258062	47273030	+	1.91868	1.46546	1.10185	4.51774	17.1595	8.77243	BGLB029681
BgiM22846-RA	3.49857	folate receptor beta	mRNA	BgChr_9	40312259	40316520	+	2.34512	1.13072	5.81905	60.2194	30.3135	42.0068	BGLB002301
BgiM03615-RA	3.98217	forkhead box protein B1-like isoform X1	mRNA	BgChr_1	84868544	84871790	+	0	0	0.532897	7.01155	1.26616	2.98658	BGLB006516
BgiM24147-RA	2.32927	forkhead box protein P1	mRNA	BgChr_10	23282211	23288405	-	2.10068	0.800635	3.05746	18.7552	5.91875	11.5739	BGLB030328
BgiM20873-RA	4.14508	formin-like protein 14	mRNA	BgChr_8	41028160	41037589	-	0.032516	0	0.231909	2.13412	0.319278	0.853256	BGLB039684
BgiM32220-RA	1.70401	formin-like protein 5	mRNA	BgChr_15	18370322	18374442	-	2.13683	2.58629	3.40389	13.6711	5.79374	10.0486	BGLB023222
BgiM31746-RA	1.7233	fragile X mental retardation syndrome-related protein 1-like isoform X2	mRNA	BgChr_15	5019696	5045042	+	2.84984	2.86406	1.9374	14.9103	6.1079	9.17474	BGLB017045
BgiM35534-RA	1.06571	frizzled-5	mRNA	BgChr_18	704492	709927	+	61.4133	53.3679	72.7883	108.447	166.305	184.331	BGLB026038
BgiM08522-RA	3.63621	fructose-bisphosphate aldolase	mRNA	BgChr_3	32785262	32799244	-	11.4088	9.58441	32.3082	400.857	149.334	183.344	BGLB011034
BgiM12282-RA	1.28073	fucolectin-4	mRNA	BgChr_5	5322846	5333515	+	6.75752	6.3979	7.2161	17.093	16.0655	21.49	BGLB032853
BgiM14127-RA	4.02001	fucolectin-related protein	mRNA	BgChr_5	44552032	44556403	+	0.923284	5.55604	7.80084	14.9101	97.4245	163.776	BGLB032284
BgiM20910-RA	4.4604	fucolectin-related protein	mRNA	BgChr_8	41900876	41908288	+	0	0	0.573205	8.93506	3.17774	4.63964	BGLB022636
BgiM35666-RA	4.90756	fucolectin-related protein	mRNA	BgChr_18	3653713	3668259	+	0.135083	0	0.45934	8.47025	3.83893	7.00411	BGLB033703
BgiM01382-RA	1.1365	furin	mRNA	BgChr_1	32682419	32716429	+	2.17597	2.43162	3.70441	4.8017	9.70589	7.98438	BGLB004429
BgiM04271-RA	1.76617	G protein-activated inward rectifier potassium channel 4-like isoform X2	mRNA	BgChr_2	8521470	8556238	-	1.56034	1.10739	3.12005	9.04127	4.98279	7.6228	BGLB016971
BgiM33653-RA	4.13457	G-protein coupled receptor 139	mRNA	BgChr_16	17777907	17795506	+	0	0	1.00692	13.1701	4.48617	6.23243	BGLB029857
BgiM23630-RA	3.92871	G-protein coupled receptor 19	mRNA	BgChr_10	12340634	12341815	-	0.134851	0	0.309054	0.723907	3.52602	3.79452	BGLB026151
BgiM06926-RA	3.81468	G-protein coupled receptor 64	mRNA	BgChr_3	1007365	1012620	+	0.406103	0	5.78165	57.1774	18.5229	28.9466	BGLB001834
BgiM00729-RA	1.32817	G-protein coupled receptor 98	mRNA	BgChr_1	17280211	17347577	-	0.758318	0.245838	0.510306	1.75137	1.2122	1.5674	BGLB024189
BgiM06288-RA	3.39644	G-protein coupled receptor mth	mRNA	BgChr_2	54954227	54955756	-	0	0	0	6.71916	2.83259	2.41601
BgiM28880-RA	4.30207	G-protein coupled receptor Mth-like 1	mRNA	BgChr_13	11177500	11194483	+	0	0	0	3.55643	0	1.75489	BGLB036133
BgiM11145-RA	1.08023	G/T mismatch-specific thymine DNA glycosylase	mRNA	BgChr_4	34567433	34580492	-	1.38943	0.881477	1.70595	1.88245	3.25496	4.46455	BGLB009151
BgiM22375-RA	2.53875	G2/mitotic-specific cyclin-A	mRNA	BgChr_9	28325026	28330304	-	5.22272	9.58558	17.7281	111.392	33.5395	72.1827	BGLB038950
BgiM09095-RA	4.17848	G2/mitotic-specific cyclin-B	mRNA	BgChr_3	45405280	45415490	-	0	0	0	6.02764	0	1.82273	BGLB009284
BgiM33147-RA	2.95005	galactose-3-O-sulfotransferase 4	mRNA	BgChr_16	4695317	4699146	+	4.48104	2.41334	4.86341	61.9414	24.5164	26.1026	BGLB012880
BgiM08332-RA	4.047	galectin-10	mRNA	BgChr_3	28723221	28730266	+	0	0.467494	0.743909	24.7675	6.86232	10.4693	BGLB022933
BgiM21496-RA	2.91216	Gamma-aminobutyric acid receptor subunit alpha-1	mRNA	BgChr_9	6790364	6797401	+	0	0	1.37675	6.08744	1.72432	3.31298	BGLB022994
BgiM16670-RA	4.5168	GAS2-like protein 3	mRNA	BgChr_6	49789370	49789837	-	1.91324	0.625594	7.07281	120.064	43.8739	69.6937
BgiM16671-RA	4.71953	GAS2-like protein 3	mRNA	BgChr_6	49792378	49797774	-	0	0	7.34658	124.529	31.1009	71.1219
BgiM02844-RA	1.6695	gastric intrinsic factor-like isoform X1	mRNA	BgChr_1	68364461	68370252	-	51.6699	53.0681	47.3349	96.6349	255.746	205.433
BgiM03773-RA	1.06023	gastrula zinc finger protein XlCGF58.1	mRNA	BgChr_1	88077702	88079723	-	4.41363	4.29852	4.34329	14.1918	8.80324	9.29432	BGLB005939
BgiM00177-RA	3.04821	GATA zinc finger domain-containing protein 14	mRNA	BgChr_1	4860031	4864907	-	1.97025	0	3.97341	32.1473	11.4886	24.5134	BGLB037973
BgiM22838-RA	3.72614	GATA zinc finger domain-containing protein 15	mRNA	BgChr_9	40109203	40115391	+	1.06047	0	6.70661	72.0229	13.3067	26.3071	BGLB036001
BgiM22839-RA	4.61948	GATA zinc finger domain-containing protein 15	mRNA	BgChr_9	40121690	40139369	+	0	0	2.3964	43.6402	11.1213	20.4302	BGLB022110
BgiM22121-RA	1.54414	gem-associated protein 5	mRNA	BgChr_9	22142249	22188217	-	1.13965	1.44004	1.34891	3.80284	2.92103	5.60598	BGLB038139
BgiM10579-RA	4.77358	general transcriptional corepressor trfA	mRNA	BgChr_4	21399439	21402681	+	0	0	0.859165	16.1428	3.8022	5.97837	BGLB039752
BgiM34991-RA	2.20725	girdin-like isoform X1	mRNA	BgChr_17	18275653	18284446	-	0.562228	1.22805	0.52097	4.93787	2.81387	4.69914	BGLB016989
BgiM34998-RA	2.56854	girdin-like isoform X1	mRNA	BgChr_17	18361337	18367940	-	0	0	2.40436	3.07661	3.27706	7.37219	BGLB016989
BgiM17088-RA	3.25573	GLIPR1-like protein 1 isoform X1	mRNA	BgChr_7	4761182	4770260	-	0	0	0	1.79212	0	0	BGLB031426
BgiM01312-RA	2.30367	glucagon-like peptide 1 receptor	mRNA	BgChr_1	31171393	31188767	+	1.33778	3.70146	4.2015	26.8376	7.74669	17.43	BGLB026066
BgiM01672-RA	4.67798	glucose-dependent insulinotropic receptor	mRNA	BgChr_1	39367867	39368757	+	0.407643	0	1.79391	41.0798	14.5977	15.6752	BGLB025744
BgiM28098-RA	3.4944	glutamate dehydrogenase 1 mitochondrial	mRNA	BgChr_12	34300714	34310674	-	0	0	4.52951	39.4875	9.91904	16.2816	BGLB014102
BgiM28099-RA	4.90926	glutamate dehydrogenase 2 mitochondrial	mRNA	BgChr_12	34317185	34320301	-	0	0	1.59514	40.1819	9.06443	12.8191
BgiM09373-RA	1.60988	glutamate receptor-like isoform X2	mRNA	BgChr_3	51733356	51734664	+	2.09609	1.60594	1.46678	8.53135	6.14758	4.64379
BgiM23059-RA	5.1366	glutaredoxin domain-containing cysteine-rich protein	mRNA	BgChr_9	44754460	44766999	+	0.102165	0	2.05317	52.8888	14.4985	34.6685	BGLB027936
BgiM23894-RA	4.55755	glutaredoxin-2	mRNA	BgChr_10	19030032	19032446	+	4.26502	2.16894	70.9835	1080.3	333.429	559.908
BgiM27594-RA	2.23713	Glutathione peroxidase 2	mRNA	BgChr_12	23074913	23078240	-	1.61059	0	53.1021	146.088	51.9082	81.2943	BGLB002160
BgiM10516-RA	3.89483	Glutathione S-transferase 1	mRNA	BgChr_4	19944474	19954195	-	2.96256	3.9669	2.92656	77.4085	38.9458	61.4583
BgiM11774-RA	3.7625	glutathione S-transferase 4	mRNA	BgChr_4	50609369	50618570	-	0.604583	0	3.3051	31.0109	8.12835	14.0537	BGLB034346
BgiM16462-RA	1.4287	glutathione S-transferase P 1	mRNA	BgChr_6	45936950	45943202	+	43.2492	46.0891	95.505	246.062	119.793	199.911	BGLB000123
BgiM33965-RA	4.16217	glyceraldehyde-3-phosphate dehydrogenase	mRNA	BgChr_16	26633800	26644104	-	1.22548	0.660162	10.1011	141.583	35.0587	52.6972	BGLB011995
BgiM07754-RA	4.51355	glycerol-3-phosphate dehydrogenase	mRNA	BgChr_3	17576735	17589583	-	0.836498	0.416689	1.53854	46.6072	13.2673	15.5849	BGLB010592
BgiM33692-RA	3.06857	glycerol-3-phosphate dehydrogenase	mRNA	BgChr_16	19119728	19121936	-	24.3859	21.6293	55.3349	523.955	154.353	269.997
BgiM33693-RA	3.30409	glycerol-3-phosphate dehydrogenase mitochondrial	mRNA	BgChr_16	19121971	19132554	-	8.32879	15.1559	29.6451	323.262	82.7366	173.4	BGLB003645
BgiM25829-RA	2.11978	glycerol-3-phosphate dehydrogenase [NAD(+)] cytoplasmic	mRNA	BgChr_11	23001516	23009744	+	3.98175	4.34926	7.67926	36.1261	19.6558	25.4327	BGLB008271
BgiM01474-RA	2.31743	glycerophosphocholine acyltransferase	mRNA	BgChr_1	35000858	35006865	-	1.54601	2.82593	2.57312	23.9435	7.36927	13.0294	BGLB028994
BgiM24168-RA	5.49922	glycerophosphocholine phosphodiesterase GPCPD1	mRNA	BgChr_10	23848044	23848198	+	0	0	0	25.8628	12.0008	14.6941
BgiM24169-RA	5.13144	glycerophosphocholine phosphodiesterase GPCPD1	mRNA	BgChr_10	23855691	23883460	+	0	0	0.78686	23.6124	7.11705	12.7663	BGLB023403
BgiM24172-RA	3.76679	glycerophosphocholine phosphodiesterase GPCPD1-like isoform X1	mRNA	BgChr_10	23917694	23947932	+	0	0	0	20.9556	5.61552	11.8806
BgiM24173-RA	3.7808	glycerophosphocholine phosphodiesterase GPCPD1-like isoform X2	mRNA	BgChr_10	23963819	23970568	+	0.464072	0	1.40719	20.0057	6.70926	9.43629	BGLB029647
BgiM32150-RA	3.66885	glycerophosphodiester phosphodiesterase domain-containing protein 5-like isoform X1	mRNA	BgChr_15	16358979	16385350	-	0.070518	0.217772	0.490407	5.68868	1.95823	5.43761	BGLB024405
BgiM07421-RA	1.67988	glycine-rich cell wall structural protein-like isoform X1	mRNA	BgChr_3	11503097	11506620	-	24.6947	14.0516	25.641	86.8389	60.8031	68.1615
BgiM30377-RA	1.70288	glycogen synthase kinase-3 beta-like isoform X2	mRNA	BgChr_14	9270535	9288842	-	11.7105	13.8953	15.4234	71.7438	32.2499	54.0434	BGLB001470
BgiM17554-RA	1.05957	glycogen-binding subunit 76A	mRNA	BgChr_7	15425721	15427853	+	11.691	12.1644	16.8752	39.9125	29.9968	28.1923	BGLB005600
BgiM30137-RA	2.54158	glycosyltransferase family 32 protein	mRNA	BgChr_14	3617118	3626108	-	0	0	0.625477	4.26905	1.43456	2.93963	BGLB021650
BgiM14219-RA	4.03444	glycosyltransferase STELLO1 isoform X2	mRNA	BgChr_5	46536979	46545728	+	0.169584	0	0	3.97658	1.70539	0.840659	BGLB040014
BgiM28668-RA	4.33368	glyoxylate reductase/hydroxypyruvate reductase	mRNA	BgChr_13	6265171	6270920	+	0	0	2.28226	39.6852	13.2459	20.0492	BGLB013042
BgiM20881-RA	3.85077	Golgi-associated plant pathogenesis-related protein 1	mRNA	BgChr_8	41367493	41376202	-	0.781181	0	4.92615	87.0094	25.047	49.4551
BgiM19148-RA	3.19334	Golgi-associated plant pathogenesis-related protein 1-like isoform X1	mRNA	BgChr_8	3487203	3516511	-	0	0	2.02196	10.6469	3.76503	5.66896	BGLB016410
BgiM20896-RA	1.94577	Golgi-associated plant pathoproteinsis- protein 1	mRNA	BgChr_8	41647834	41652434	-	57.1926	42.8557	64.5632	328.251	182.354	205.801
BgiM17445-RA	4.65448	golgin subfamily A member 4	mRNA	BgChr_7	12496197	12510701	-	0	0	3.07595	69.81	17.692	26.0758
BgiM11550-RA	1.92033	GPI-anchored adhesin-like protein PGA55	mRNA	BgChr_4	45283087	45294453	-	5.13446	5.2958	8.6185	32.2229	20.6098	29.9501	BGLB013730
BgiM21644-RA	2.44809	GPI-anchored protein PB15E9.01c	mRNA	BgChr_9	10174177	10180035	+	0	0.449109	0.315258	2.20744	1.17196	1.71488	BGLB033317
BgiM14889-RA	1.59056	grctm6_R	mRNA	BgChr_6	8827438	8847313	+	4.28659	4.28509	4.64829	11.3794	16.8805	19.2324	BGLB039007
BgiM26025-RA	2.17622	green-sensitive opsin	mRNA	BgChr_11	28818657	28820855	+	2.14969	0.964968	1.36054	6.33482	12.0359	5.67208	BGLB036922
BgiM31781-RA	1.14434	GRIP and coiled-coil domain-containing protein 2	mRNA	BgChr_15	6175277	6181609	+	1.47816	1.93884	3.19096	7.77966	4.48279	5.2321
BgiM14897-RA	1.87025	Guadeloupe Resistance Complex single-pass transmembrane protein 2	mRNA	BgChr_6	9001623	9035792	+	2.78811	2.90922	2.57221	8.83166	15.4415	11.1513	BGLB033905
BgiM14891-RA	1.3989	Guadeloupe Resistance Complex single-pass transmembrane protein 4	mRNA	BgChr_6	8879990	8895603	+	38.2727	34.6601	32.9916	95.9944	151.652	86.9569	BGLB024126
BgiM11535-RA	1.20434	guanine nucleotide-binding protein G(i) subunit alpha	mRNA	BgChr_4	44981928	44987982	+	23.1616	24.0701	23.2103	72.8785	56.0231	68.4834
BgiM11536-RA	1.49989	guanine nucleotide-binding protein G(i) subunit alpha	mRNA	BgChr_4	45013435	45017628	+	22.4119	20.4776	24.9287	76.8042	72.3616	74.9941	BGLB040177
BgiM11216-RA	5.51683	haemoglobin type 1	mRNA	BgChr_4	36379499	36388358	+	0	0	0	29.3344	6.05758	15.2906	BGLB034143
BgiM11631-RA	3.96763	haemoglobin type 1	mRNA	BgChr_4	47143915	47152791	-	1.77105	0	9.35837	115.524	29.2034	49.0164
BgiM11639-RA	1.39233	haemoglobin type 1	mRNA	BgChr_4	47286382	47289690	-	1.47935	0.904904	6.14216	3.63523	10.4987	9.46845	BGLB011523
BgiM11640-RA	1.83975	haemoglobin type 1	mRNA	BgChr_4	47296252	47324496	-	0.147716	0.290736	1.35858	1.37293	2.65552	3.4328	BGLB011523
BgiM15088-RA	2.37501	haemoglobin type 1	mRNA	BgChr_6	13419935	13421044	-	8.9779	12.4843	20.1299	105.747	40.5098	85.1745	BGLB039033
BgiM11633-RA	4.22295	haemoglobin type 2	mRNA	BgChr_4	47158984	47159221	-	0.296436	0	1.04622	21.4198	6.72493	9.50709
BgiM17659-RA	1.08424	HAUS augmin-like complex subunit 4	mRNA	BgChr_7	17721225	17731346	-	4.51046	4.79591	4.28855	11.4221	8.9782	11.7007	BGLB022464
BgiM21267-RA	1.13703	Heat shock 105kDa 110kDa protein 1	mRNA	BgChr_9	1205187	1213133	+	22.1668	20.4391	38.5478	87.1365	50.8254	62.3962
BgiM16163-RA	4.05467	heat shock 70 kDa protein	mRNA	BgChr_6	39261245	39265397	+	0	0	0	28.5821	8.50425	12.4609
BgiM16165-RA	4.52293	heat shock 70 kDa protein	mRNA	BgChr_6	39269384	39275506	+	0.276895	0	2.44362	37.5011	14.2388	14.234	BGLB013785
BgiM34510-RA	4.87475	heat shock protein 70 A1	mRNA	BgChr_17	7280066	7281958	+	0.173926	0	1.39808	33.0553	7.38656	12.0663	BGLB018098
BgiM34509-RA	4.31221	heat shock protein 70 A1-like isoform X1	mRNA	BgChr_17	7273698	7275584	+	0.462969	0	2.39417	37.7655	9.13892	18.7085
BgiM21428-RA	4.26251	heat shock protein Hsp-12.2	mRNA	BgChr_9	5270584	5272021	-	0	1.28769	13.661	144.653	69.5063	114.572
BgiM21429-RA	2.90872	heat shock protein Hsp-12.2	mRNA	BgChr_9	5275400	5276836	+	3.25482	3.5134	10.6219	51.5455	38.2618	58.0407	BGLB006134
BgiM21430-RA	3.95618	heat shock protein Hsp-12.2	mRNA	BgChr_9	5279288	5281256	-	9.89435	6.55284	35.2173	423.964	159.584	299.006	BGLB006134
BgiM33454-RA	2.29801	heat shock protein Hsp-12.2	mRNA	BgChr_16	12217551	12220576	+	16.5168	11.8326	26.3481	151.758	52.2284	101.79
BgiM00334-RA	1.69223	hematopoietically-expressed homeobox protein hhex-like isoform X2	mRNA	BgChr_1	8418664	8431962	+	4.1805	3.93672	3.00719	7.59316	20.953	15.1756	BGLB006195
BgiM04311-RA	3.10565	hemicentin-1	mRNA	BgChr_2	9586466	9598622	-	0	0	0.242688	1.6341	0.970789	1.38591	BGLB024171
BgiM16767-RA	4.02212	Hemicentin-1	mRNA	BgChr_6	51639324	51641147	-	0	0	0.28202	3.64721	1.15514	2.51861
BgiM30275-RA	1.92979	hemicentin-1	mRNA	BgChr_14	6939810	6951766	+	6.24438	3.41666	5.1014	9.57692	31.5706	27.1632	BGLB032420
BgiM35783-RA	2.83312	hemicentin-1	mRNA	BgChr_18	7075107	7089414	-	0	0	1.40423	5.89899	3.26596	1.04785	BGLB024354
BgiM14882-RA	3.42977	hemolysin	mRNA	BgChr_6	8525709	8531604	-	1.04698	0.620727	0.711734	4.86625	2.82804	3.06521	BGLB000568
BgiM28353-RA	4.79374	heparanase	mRNA	BgChr_12	39293878	39308741	-	0.51833	0	1.5299	45.5708	11.1382	22.0002	BGLB004110
BgiM28357-RA	4.20467	heparanase	mRNA	BgChr_12	39332893	39334784	+	0	0	0	17.1574	4.71276	10.819
BgiM29191-RA	4.38598	heparanase	mRNA	BgChr_13	18172163	18184397	+	0.403125	0	4.94514	71.3116	18.9125	35.2242	BGLB020114
BgiM32947-RA	4.45584	heparanase	mRNA	BgChr_15	33717226	33719944	+	0	0	5.73471	85.7627	23.6918	49.2583
BgiM10886-RA	2.40561	hepatocyte growth factor receptor	mRNA	BgChr_4	28826700	28826859	-	4.28972	3.10998	7.11964	15.5343	44.9801	30.5474
BgiM10902-RA	1.92809	hepatocyte growth factor receptor	mRNA	BgChr_4	28932877	28955877	-	2.5644	3.56856	3.70721	9.88309	22.1833	12.7882	BGLB024401
BgiM10915-RA	1.87803	hepatocyte growth factor receptor	mRNA	BgChr_4	29496998	29497215	+	12.2501	7.90249	14.9171	49.5302	33.0093	51.9717
BgiM10917-RA	1.83296	hepatocyte growth factor receptor	mRNA	BgChr_4	29510105	29510264	+	13.1849	5.83514	15.7489	45.878	30.8312	62.6319
BgiM05207-RA	1.39167	heterogeneous nuclear ribonucleoprotein H-like isoform X1	mRNA	BgChr_2	31557938	31574789	+	46.8924	39.5145	52.2331	180.075	104.739	126.951	BGLB007876
BgiM07081-RA	2.94051	HHIP-like protein 1	mRNA	BgChr_3	4328391	4333364	-	5.17702	4.21904	9.02761	73.8865	39.0048	56.0395	BGLB003599
BgiM07082-RA	2.32077	HHIP-like protein 1	mRNA	BgChr_3	4339212	4354782	-	4.70219	3.22366	8.91182	35.4512	22.4254	30.6875	BGLB003599
BgiM06588-RA	4.38072	high-affinity choline transporter 1	mRNA	BgChr_2	60710337	60726516	-	0	0	0.873503	15.026	2.25309	6.51146	BGLB039446
BgiM06589-RA	4.09179	high-affinity choline transporter 1	mRNA	BgChr_2	60735045	60746789	-	0.465096	0	1.91703	22.5255	5.43545	12.8923	BGLB002051
BgiM06590-RA	4.06561	high-affinity choline transporter 1	mRNA	BgChr_2	60751651	60754454	-	0	0	0	19.0931	3.20517	6.26852	BGLB002051
BgiM35284-RA	3.91661	histamine H1 receptor	mRNA	BgChr_17	24461123	24462466	-	0	0	0.313958	3.67648	1.0072	2.57412	BGLB017217
BgiM01669-RA	4.4134	histamine H2 receptor	mRNA	BgChr_1	39329054	39330523	+	0	0	0.366163	5.76963	2.22851	3.59055	BGLB020061
BgiM10969-RA	1.30227	histone deacetylase 11	mRNA	BgChr_4	30884478	30885214	+	5.35404	4.8057	5.47723	22.9954	12.6463	19.1097
BgiM29077-RA	4.64109	histone H2B.2 sperm	mRNA	BgChr_13	15397461	15402484	+	4.23549	0	83.0198	1477.34	347.456	713.837
BgiM13814-RA	1.65412	histone-binding protein N1/N2-like isoform X1	mRNA	BgChr_5	37334411	37350818	+	24.7795	31.4961	45.9094	133.104	103.081	139.647	BGLB019862
BgiM30744-RA	3.31789	histone-lysine N-methyltransferase H3 lysine-36 specific	mRNA	BgChr_14	18533437	18534083	+	0.483296	0	1.33893	16.2309	2.98084	8.06797
BgiM30747-RA	2.83744	histone-lysine N-methyltransferase NSD2	mRNA	BgChr_14	18539629	18539803	+	0.781419	0.595968	1.32914	19.531	5.11442	14.7439
BgiM21135-RA	1.93754	histone-lysine N-methyltransferase PRDM9-like isoform X1	mRNA	BgChr_8	45796712	45812026	+	3.1777	2.63599	4.19168	19.9911	10.2472	15.1342	BGLB009007
BgiM07382-RA	4.12719	histone-lysine N-methyltransferase SETMAR	mRNA	BgChr_3	10916789	10922399	-	0.428735	0	1.29274	18.2319	5.33332	7.41423	BGLB030868
BgiM19438-RA	1.12488	histone-lysine N-methyltransferase SETMAR	mRNA	BgChr_8	8959030	8984344	+	1.22218	2.37511	3.42687	6.95047	3.92977	6.14106	BGLB027845
BgiM23481-RA	1.25575	histone-lysine N-methyltransferase SUV420H1	mRNA	BgChr_10	8131423	8139305	-	1.65647	1.81659	1.87765	6.0954	3.20114	5.28409	BGLB022126
BgiM36338-RA	4.76097	HMCN	mRNA	BgChr_18	20391165	20426409	+	1.07818	0	13.8297	263.624	72.7756	115.778	BGLB037581
BgiM35000-RA	1.78098	homeodomain transcription factor 2 isoform X4	mRNA	BgChr_17	18469941	18487897	-	5.44298	4.93495	7.08166	32.865	13.9921	21.3595	BGLB006333
BgiM26601-RA	3.97395	homeotic protein antennapedia	mRNA	BgChr_11	42631181	42654788	+	0	0	0	1.53057	0.301262	1.58994	BGLB007172
BgiM10708-RA	3.92191	homeotic protein female sterile	mRNA	BgChr_4	24104694	24107428	+	3.23107	1.13077	17.4609	208.72	76.4381	89.255	BGLB038089
BgiM17394-RA	1.4743	homocysteine-responsive endoplasmic reticulum-resident ubiquitin-like domain member 2 protein	mRNA	BgChr_7	11569576	11576042	-	30.1246	28.0391	36.2965	141.03	70.3928	88.7077	BGLB007590
BgiM09301-RA	2.16268	homologous-pairing protein 2	mRNA	BgChr_3	49550389	49551006	+	2.88645	4.75784	5.84829	28.1705	16.052	24.9297	BGLB001506
BgiM23438-RA	4.06985	HORMA domain-containing protein 1	mRNA	BgChr_10	7063811	7087303	+	0.624876	0.266674	3.87589	31.3993	24.1801	33.2636	BGLB016947
BgiM20958-RA	3.95268	HRAS-like suppressor 3	mRNA	BgChr_8	42639088	42643885	+	0	0	0	6.85484	0.903586	1.44564	BGLB033674
BgiM29264-RA	4.06023	HRH3	mRNA	BgChr_13	20480967	20508472	-	0	0	2.32935	20.5218	7.78803	10.3372	BGLB026669
BgiM09589-RA	3.0063	hyaluronan-mediated motility receptor	mRNA	BgChr_3	56392397	56392864	+	0.008189	0.130668	2.55704	8.68646	2.27857	7.60143
BgiM09590-RA	3.85897	hyaluronan-mediated motility receptor	mRNA	BgChr_3	56392887	56395029	+	0.690557	0	0	9.22201	2.37084	5.22789
BgiM14573-RA	2.25159	hyaluronan-mediated motility receptor	mRNA	BgChr_6	274360	277606	-	0.767442	0.629346	0.683891	4.72476	1.88864	4.20143	BGLB017185
BgiM23226-RA	1.62871	hyaluronan-mediated motility receptor	mRNA	BgChr_10	1210803	1211501	-	1.19972	0.693593	1.51745	4.36526	2.53536	4.76686
BgiM25032-RA	5.67193	hyaluronan-mediated motility receptor	mRNA	BgChr_11	977212	977622	-	0	0.090191	0.13967	14.1572	3.91865	7.04122
BgiM28370-RA	5.58187	hyaluronan-mediated motility receptor	mRNA	BgChr_12	39764871	39766074	+	0	0	0	3.60209	1.67469	3.90208
BgiM09936-RA	4.02568	hydrolase PNKD	mRNA	BgChr_4	6812175	6821457	-	2.10338	0.479654	7.30949	99.1847	28.1211	38.859	BGLB011173
BgiM08637-RA	2.21378	hydrolethalus syndrome protein 1 isoform X1	mRNA	BgChr_3	35409259	35420367	+	13.228	13.1477	20.1887	149.353	49.8397	79.3344	BGLB028027
BgiM31401-RA	1.52901	hypoxia up-regulated protein 1	mRNA	BgChr_14	33011909	33030363	-	9.13011	13.0082	29.1538	67.2579	41.9278	59.0258	BGLB013999
BgiM23274-RA	4.83979	Hypp8772	mRNA	BgChr_10	2349415	2358592	-	0.085553	0.241268	0.438367	7.0733	1.48368	5.12483	BGLB019421
BgiM13286-RA	4.95173	Ig-like V-type domain-containing protein FAM187A isoform X3	mRNA	BgChr_5	25871920	25891822	-	0	0	0	3.50227	1.15091	1.14156	BGLB038292
BgiM36419-RA	3.40794	IgGFc-binding protein	mRNA	BgChr_18	21814185	21823673	+	0	0	0.909674	6.76693	1.56938	3.64912	BGLB024739
BgiM02800-RA	1.10328	immunoglobulin superfamily DCC subclass member 4	mRNA	BgChr_1	67414037	67445352	-	1.20653	1.25066	1.61404	3.14206	2.60924	3.7581	BGLB016697
BgiM32946-RA	4.35336	inactive heparanase-2	mRNA	BgChr_15	33691761	33711215	+	0	0	5.88805	74.686	19.2994	40.297
BgiM04821-RA	3.38416	inactive rhomboid protein 1-like isoform X1	mRNA	BgChr_2	22484433	22509215	+	0.711885	0.890015	1.9599	21.0059	7.82406	18.1529	BGLB002065
BgiM04010-RA	4.92312	Inactive serine/threonine-protein kinase tex14	mRNA	BgChr_2	2898446	2925014	+	0	0.056936	0.319992	7.43579	2.43277	4.83598	BGLB019799
BgiM14944-RA	3.41333	inhibitor of apoptosis protein	mRNA	BgChr_6	10284785	10285033	-	0.738084	0.676221	0.209581	8.85843	10.5212	3.60371
BgiM27023-RA	1.04358	inosine-uridine preferring nucleoside hydrolase-like isoform X2	mRNA	BgChr_12	8600680	8614012	-	5.76168	4.26481	5.50732	14.8451	9.84994	12.5706	BGLB033906
BgiM03821-RA	2.07289	insulin-like growth factor 2 mRNA-binding protein 3-A	mRNA	BgChr_1	89022265	89037197	+	18.1706	24.3763	36.8099	179.782	57.8418	137.714	BGLB038093
BgiM02079-RA	1.62178	integrin alpha-4	mRNA	BgChr_1	49051365	49076473	-	41.5237	45.1448	37.0519	81.5325	213.569	138.794	BGLB034515
BgiM02077-RA	2.57697	integrin alpha-9-like isoform X3	mRNA	BgChr_1	48944452	48968586	-	0.926753	0.440193	0.649144	1.72616	8.9955	4.00257	BGLB039485
BgiM18248-RA	4.97193	interferon-induced helicase C domain-containing protein 1 isoform X1	mRNA	BgChr_7	29823331	29837840	-	0.459956	0	2.35281	56.6729	14.3016	26.6705	BGLB030503
BgiM11954-RA	4.79391	interleukin-17 receptor A	mRNA	BgChr_4	54130772	54133637	+	0	0	8.15798	141.606	50.401	70.1029
BgiM27295-RA	2.30145	interleukin-17d	mRNA	BgChr_12	15420108	15421297	-	0.37362	0.413846	0	1.02187	2.92923	1.98149	BGLB024489
BgiM01917-RA	4.0775	IQ and AAA domain-containing protein 1	mRNA	BgChr_1	45175423	45187331	-	2.28848	0	5.9641	120.026	48.0865	46.4909
BgiM01918-RA	4.06486	IQ and AAA domain-containing protein 1	mRNA	BgChr_1	45191279	45204514	-	1.92679	0.466623	8.4768	124.856	41.7218	47.9233	BGLB013964
BgiM32357-RA	4.2489	IQ and AAA domain-containing protein 1-like isoform X1	mRNA	BgChr_15	21351813	21372946	-	0.22409	0	1.45804	17.6837	5.32587	8.80229	BGLB006266
BgiM09211-RA	4.41611	Iq domain-containing protein d	mRNA	BgChr_3	47673476	47682641	+	0.228054	0.250636	5.41659	73.3665	22.7874	33.0558
BgiM27154-RA	4.09987	IQ domain-containing protein D	mRNA	BgChr_12	11762130	11770637	+	0	0	2.33948	25.0945	5.9425	11.7782
BgiM24244-RA	3.92056	IQ domain-containing protein G-like isoform X2	mRNA	BgChr_10	26640642	26663662	-	2.02578	2.07664	8.09206	110.124	35.4695	60.4831	BGLB024518
BgiM05331-RA	1.64957	J domain-containing protein	mRNA	BgChr_2	34086321	34092730	+	6.94401	11.9778	10.9809	44.6231	22.4895	36.8333	BGLB031263
BgiM33656-RA	1.31893	JmjC domain-containing protein 4	mRNA	BgChr_16	17828164	17836865	+	0.60966	0.938601	0	1.18798	1.59257	1.9142	BGLB032300
BgiM03186-RA	4.44055	junction-mediating and -regulatory protein	mRNA	BgChr_1	75689931	75690431	+	24.3187	5.89654	250.316	3828.1	1221.76	1643.42	BGLB022365
BgiM01168-RA	4.53833	kelch 12-like protein	mRNA	BgChr_1	27286348	27299021	-	0.147751	0	1.63975	27.7045	5.76994	14.7103	BGLB035264
BgiM35343-RA	1.32837	kelch domain-containing protein 9-like isoform X1	mRNA	BgChr_17	25563020	25564057	+	3.90276	8.20758	6.1336	23.0073	14.3055	16.3948	BGLB024779
BgiM19089-RA	4.77293	kelch repeat and BTB domain-containing protein 3	mRNA	BgChr_8	2360363	2362237	-	0.068287	0	1.41866	25.6685	6.0008	12.7998	BGLB023288
BgiM32743-RA	4.69788	kelch repeat and BTB domain-containing protein 3	mRNA	BgChr_15	29596143	29597261	+	0.378293	0	1.17523	35.7277	9.76463	13.0701	BGLB025752
BgiM32784-RA	3.99816	kelch repeat and BTB domain-containing protein 7	mRNA	BgChr_15	30250649	30252112	+	0.862679	0.487517	3.96384	54.6401	13.6217	26.3059	BGLB039565
BgiM11616-RA	4.07311	kelch-like 31	mRNA	BgChr_4	46731774	46731976	+	0	0	0.771219	9.02456	6.88021	2.43044
BgiM00274-RA	3.95371	kelch-like protein 10	mRNA	BgChr_1	7014422	7028392	-	1.32572	1.011	6.38701	83.9067	27.1208	39.4839	BGLB001172
BgiM01447-RA	3.66782	kelch-like protein 10	mRNA	BgChr_1	34390357	34390546	+	0	0	0.572868	13.9888	3.82217	4.39326
BgiM01448-RA	3.19348	kelch-like protein 10	mRNA	BgChr_1	34394095	34394264	+	0.12809	0	4.09593	24.1339	6.05176	9.51335
BgiM11775-RA	4.19553	kelch-like protein 10	mRNA	BgChr_4	50620310	50640983	+	0	0	1.37421	21.0262	2.38965	7.4826	BGLB010281
BgiM35227-RA	4.00662	kelch-like protein 10	mRNA	BgChr_17	23350115	23367112	+	1.11725	0.126601	8.11132	97.5491	31.3589	47.7674	BGLB009266
BgiM01207-RA	4.45148	kelch-like protein 10 isoform X1	mRNA	BgChr_1	28539488	28560431	+	1.10384	0	12.0524	191.844	61.4609	83.0529	BGLB018675
BgiM08876-RA	2.21342	kelch-like protein 12	mRNA	BgChr_3	40739421	40742259	+	0.32704	0.408144	0.63891	3.59878	1.87534	2.16881	BGLB026576
BgiM06745-RA	2.58781	kelch-like protein 2	mRNA	BgChr_2	64187155	64198903	+	0.308305	0.661024	1.40927	10.1558	3.8526	5.56738	BGLB001845
BgiM20177-RA	4.27417	kelch-like protein 21	mRNA	BgChr_8	26642349	26657297	+	0.877385	0.219708	11.8871	136.525	47.3093	91.6495	BGLB023929
BgiM11220-RA	4.98144	kelch-like protein 24	mRNA	BgChr_4	36454374	36458080	+	0.10784	0	0.162514	9.82405	1.23192	3.37784	BGLB037996
BgiM32772-RA	4.06541	kelch-like protein 28	mRNA	BgChr_15	30082767	30084404	-	0.279701	0	1.61664	19.9193	6.06985	13.5944	BGLB024669
BgiM32774-RA	4.06501	kelch-like protein 28	mRNA	BgChr_15	30146373	30148234	-	0.127705	0	1.20595	15.1142	3.2433	7.02537
BgiM32776-RA	5.28539	kelch-like protein 28	mRNA	BgChr_15	30159745	30161076	-	0.356709	0	1.19551	34.8094	8.43632	14.3165
BgiM32777-RA	4.82357	kelch-like protein 28	mRNA	BgChr_15	30169656	30171482	-	0.071988	0.013068	2.83107	49.8933	10.2475	22.1574	BGLB007565
BgiM32844-RA	3.82561	kelch-like protein 28	mRNA	BgChr_15	31479060	31481654	-	0.088611	0	0.564807	5.4255	1.23785	3.56588
BgiM01445-RA	4.24421	kelch-like protein 31	mRNA	BgChr_1	34364316	34379362	+	0.240615	0	1.18096	18.5916	3.88158	10.2304	BGLB028999
BgiM32771-RA	4.7065	kelch-like protein 40	mRNA	BgChr_15	30078147	30080144	-	0.051441	0	0.437307	9.1614	1.40446	4.57653	BGLB019504
BgiM32790-RA	3.52482	kelch-like protein 40	mRNA	BgChr_15	30340841	30342988	+	0	0	0.52063	6.29537	1.17374	4.86325	BGLB027044
BgiM32793-RA	4.30873	kelch-like protein 40	mRNA	BgChr_15	30355026	30356467	+	0.071142	0.238551	0.456413	14.2242	2.69647	7.86964
BgiM32794-RA	4.08126	kelch-like protein 40	mRNA	BgChr_15	30359504	30362385	-	0.159971	0	1.22535	15.5954	5.35571	9.4983	BGLB028719
BgiM35108-RA	3.63575	kelch-like protein 40	mRNA	BgChr_17	21035688	21037562	-	0.625733	0	7.48454	76.5236	8.31788	24.3837	BGLB036955
BgiM35110-RA	3.98946	kelch-like protein 40	mRNA	BgChr_17	21058943	21060790	-	0.713115	0	10.5243	131.584	16.9909	43.0168	BGLB023759
BgiM32779-RA	4.37126	kelch-like protein 40a isoform X1	mRNA	BgChr_15	30176894	30203087	-	0.288392	0.283169	1.37925	26.0763	6.64874	12.0441	BGLB020287
BgiM01446-RA	3.04272	kelch-like protein 40b	mRNA	BgChr_1	34381787	34384163	+	0.472412	0	0	16.4948	4.16137	5.85281
BgiM16377-RA	4.20457	kelch-like protein 8	mRNA	BgChr_6	44150698	44152290	+	0.072721	0	1.78305	22.5287	4.74572	10.6642
BgiM19084-RA	5.02384	kelch-like protein 8	mRNA	BgChr_8	2329553	2331298	-	0.122719	0	1.9701	46.0331	7.42469	20.0079	BGLB023564
BgiM19085-RA	5.88577	kelch-like protein 8	mRNA	BgChr_8	2338740	2340632	-	0	0	0	4.35082	0.575445	1.15159	BGLB023984
BgiM19086-RA	5.29502	kelch-like protein 8	mRNA	BgChr_8	2344566	2346503	-	0.229662	0	1.12635	31.4514	8.10871	17.9476	BGLB021057
BgiM19088-RA	4.17204	kelch-like protein 8	mRNA	BgChr_8	2354115	2355824	-	0.249588	0	4.62392	57.3504	11.4581	33.5588	BGLB024913
BgiM19090-RA	5.00797	kelch-like protein 8	mRNA	BgChr_8	2366352	2368196	-	0.126048	0.166179	2.47858	54.5079	12.4113	31.239
BgiM19091-RA	4.52231	kelch-like protein 8	mRNA	BgChr_8	2372086	2373948	-	0.192155	0	3.03407	49.3472	9.89222	18.9922
BgiM19092-RA	4.65225	kelch-like protein 8	mRNA	BgChr_8	2379800	2381641	+	0.275678	0.042295	2.76187	52.0753	12.0281	23.5558
BgiM19093-RA	5.06657	kelch-like protein 8	mRNA	BgChr_8	2384952	2386841	-	0.160376	0	2.39195	58.2362	11.7488	27.1465	BGLB026775
BgiM19094-RA	4.24228	kelch-like protein 8	mRNA	BgChr_8	2391131	2393026	-	0.766267	0	1.67976	30.6022	6.33332	14.9041	BGLB025002
BgiM19096-RA	4.73757	kelch-like protein 8	mRNA	BgChr_8	2423137	2430566	-	0.560398	0	4.99684	92.376	23.875	41.6025	BGLB019809
BgiM19097-RA	4.858	kelch-like protein 8	mRNA	BgChr_8	2438727	2440544	-	0.581631	0	4.6453	95.8877	24.705	52.8857	BGLB031981
BgiM19100-RA	4.5337	kelch-like protein 8	mRNA	BgChr_8	2447077	2448672	-	0.228667	0.236195	1.0781	25.4699	6.19166	12.6801	BGLB023104
BgiM19101-RA	4.42719	kelch-like protein 8	mRNA	BgChr_8	2455358	2457250	-	0.183589	0	1.9455	29.5873	7.68017	16.9081	BGLB038324
BgiM19102-RA	4.09943	kelch-like protein 8	mRNA	BgChr_8	2464320	2465957	-	0.627467	0	5.95408	60.5023	18.5596	35.1221	BGLB036100
BgiM19103-RA	4.63115	kelch-like protein 8	mRNA	BgChr_8	2466130	2476281	-	0	0	1.16972	19.3204	5.66261	6.89379	BGLB034937
BgiM19104-RA	4.30601	kelch-like protein 8	mRNA	BgChr_8	2480958	2482586	-	0.366262	0.047053	4.06393	62.3007	15.0263	26.4432	BGLB022196
BgiM19105-RA	3.98649	kelch-like protein 8	mRNA	BgChr_8	2486702	2488507	-	1.23031	0.42581	6.42395	82.7746	18.7978	36.1996	BGLB035153
BgiM19106-RA	3.92971	kelch-like protein 8	mRNA	BgChr_8	2501412	2503202	-	0.267965	0.616703	3.22764	39.6825	10.979	19.2334	BGLB029390
BgiM26884-RA	4.38428	kelch-like protein 8	mRNA	BgChr_12	5366142	5369604	-	0.385641	0.712263	0.882589	24.7009	5.91128	12.4798	BGLB032289
BgiM26938-RA	4.70077	kelch-like protein 8	mRNA	BgChr_12	6634250	6639643	-	0.518315	0.168405	2.88213	65.228	14.0408	31.4312	BGLB016887
BgiM26939-RA	4.89505	kelch-like protein 8	mRNA	BgChr_12	6642096	6647749	-	0.262287	0	4.58216	84.1198	16.7296	35.2055	BGLB016886
BgiM26940-RA	5.39175	kelch-like protein 8	mRNA	BgChr_12	6651430	6652707	-	0	0	0	3.59722	1.01374	1.62624	BGLB026936
BgiM26942-RA	5.13607	kelch-like protein 8	mRNA	BgChr_12	6660295	6662958	-	0.280923	0	2.06055	51.3796	12.4688	28.315	BGLB036217
BgiM26943-RA	4.37297	kelch-like protein 8	mRNA	BgChr_12	6670317	6676987	-	0.117624	0	1.61846	25.1681	5.52726	10.1095
BgiM26950-RA	4.16812	kelch-like protein 8	mRNA	BgChr_12	6831473	6836425	+	0.178859	0.305919	1.6861	26.2673	5.29226	11.66	BGLB031166
BgiM26951-RA	4.94276	kelch-like protein 8	mRNA	BgChr_12	6840791	6845219	+	0	0	1.60816	34.9534	7.54638	17.3056	BGLB027863
BgiM26952-RA	4.08283	kelch-like protein 8	mRNA	BgChr_12	6849782	6854630	+	0.48357	0	3.12749	37.4933	7.34943	19.2128
BgiM26953-RA	4.05992	kelch-like protein 8	mRNA	BgChr_12	6856850	6864732	+	0.156897	0	1.45266	18.6678	3.41006	7.35844	BGLB024110
BgiM26955-RA	4.56862	kelch-like protein 8	mRNA	BgChr_12	6903521	6911272	+	0.181782	0	1.8841	36.0384	8.75947	16.8768	BGLB033002
BgiM26956-RA	4.31768	kelch-like protein 8	mRNA	BgChr_12	6911780	6915103	+	0	0	1.99658	24.5628	6.35566	10.7419
BgiM32669-RA	3.46035	kelch-like protein 8	mRNA	BgChr_15	28235711	28238751	-	1.14733	0.764528	4.67237	48.0389	11.5534	20.4811
BgiM09524-RA	2.40291	kelch-like protein 9	mRNA	BgChr_3	54924814	54927175	-	0.894295	1.0021	1.43844	10.5572	4.86377	6.13101	BGLB034521
BgiM15274-RA	1.15924	keratin type I cytoskeletal 9-like isoform X1	mRNA	BgChr_6	19091774	19114600	+	18.4786	19.1053	23.0806	33.941	69.3444	47.2251	BGLB006075
BgiM24841-RA	3.8547	keratin-associated protein 10-4	mRNA	BgChr_10	41062105	41063652	+	0.393304	0.096595	2.1094	23.3846	7.27767	10.512
BgiM33486-RA	1.81484	keratin-associated protein 4-7	mRNA	BgChr_16	13055532	13057830	+	12.521	31.706	5.27681	68.4317	48.6295	85.6127	BGLB026739
BgiM22811-RA	1.17183	kinase D-interacting substrate of 220 kDa	mRNA	BgChr_9	39406191	39423201	-	0.83194	0.803888	0.671243	2.46392	1.33692	2.12501	BGLB033864
BgiM24414-RA	4.30226	kinesin-like protein CIN8	mRNA	BgChr_10	31133868	31142747	-	0.336303	0.111174	2.79921	42.4961	11.8037	20.5643	BGLB014259
BgiM24415-RA	4.27789	kinesin-like protein CIN8	mRNA	BgChr_10	31146413	31150490	-	0	0	1.45891	28.763	7.03916	12.8201	BGLB014259
BgiM24416-RA	5.05668	kinesin-like protein CIN8	mRNA	BgChr_10	31154517	31156793	-	0	0	0	33.3488	4.8154	16.4345	BGLB014259
BgiM19112-RA	1.29964	kinesin-like protein KIF14	mRNA	BgChr_8	2582296	2614575	+	0.368059	0.927157	0.627691	2.22128	1.41193	1.39865	BGLB016823
BgiM14579-RA	3.84344	kinesin-like protein KIF15	mRNA	BgChr_6	491401	511107	-	0	0	0.759968	3.13267	1.35123	3.9912
BgiM21233-RA	1.77011	kinesin-like protein KIF15	mRNA	BgChr_9	412087	430265	-	3.70177	3.23008	4.93118	18.5545	12.9126	16.8795
BgiM35450-RA	3.30379	kinesin-like protein KIF15	mRNA	BgChr_17	27637471	27637639	+	0	0.527903	0.829327	9.84794	7.77438	4.40556
BgiM24889-RA	2.40647	Kinesin-like protein kif18a	mRNA	BgChr_10	42059467	42077975	+	2.2156	4.3893	5.66739	39.0477	13.5763	21.8921	BGLB035451
BgiM23018-RA	2.11804	kinetochore protein mis18-like isoform X1	mRNA	BgChr_9	44112472	44121368	+	4.42644	5.63048	12.5909	50.0728	19.5735	38.4426	BGLB034579
BgiM35725-RA	4.422	L-selectin	mRNA	BgChr_18	5203228	5223321	+	0.188863	0	1.50976	31.9056	5.74944	11.7407	BGLB021452
BgiM35726-RA	4.23868	L-selectin	mRNA	BgChr_18	5232334	5249716	+	0.163828	0	1.0644	17.7837	3.63562	6.79416	BGLB034583
BgiM02336-RA	2.87537	la-related protein 6	mRNA	BgChr_1	55187745	55189316	+	8.77935	6.16289	21.2319	155.251	59.3364	70.419	BGLB008160
BgiM11131-RA	2.21543	laccase-3-like isoform X1	mRNA	BgChr_4	34242327	34255532	-	10.1694	13.3131	16.8316	30.8841	107.804	83.7214	BGLB037566
BgiM09196-RA	3.95176	lamin-B receptor-like isoform X1	mRNA	BgChr_3	47316287	47327475	+	4.14152	4.09602	10.3189	182.724	51.457	90.0758	BGLB019115
BgiM03527-RA	3.88961	lamin-like protein	mRNA	BgChr_1	82839085	82848167	-	0	0	0	2.44168	0.975822	0.539285	BGLB020227
BgiM20913-RA	3.19231	laminin subunit alpha-like isoform X3	mRNA	BgChr_8	41943378	41954418	+	0.405706	0	1.10257	11.6463	5.07946	7.8961
BgiM24774-RA	2.88184	laminin subunit alpha-like isoform X3	mRNA	BgChr_10	39364137	39364298	+	0.349479	0	5.9825	37.6597	23.6133	24.9441
BgiM30890-RA	4.12122	laminin subunit alpha-like isoform X3	mRNA	BgChr_14	21721149	21747606	+	0	0	1.14872	12.3948	4.35764	7.60045	BGLB022317
BgiM30892-RA	5.12881	laminin subunit alpha-like isoform X3	mRNA	BgChr_14	21837457	21878979	+	0	0	0	3.84327	1.40622	2.78049	BGLB023415
BgiM30893-RA	5.1075	laminin subunit alpha-like isoform X3	mRNA	BgChr_14	21999742	22043538	+	0.11847	0	0	8.57643	1.6481	3.78154	BGLB023415
BgiM30896-RA	3.82755	laminin subunit alpha-like isoform X3	mRNA	BgChr_14	22077327	22080166	+	1.0045	0	0	12.5371	3.14243	8.73212
BgiM30897-RA	3.92258	laminin subunit alpha-like isoform X3	mRNA	BgChr_14	22089218	22100415	+	0	0	1.18448	15.6353	4.14906	5.41067	BGLB031915
BgiM30910-RA	3.51598	laminin subunit alpha-like isoform X3	mRNA	BgChr_14	22351770	22417050	-	0	0	0.748272	6.14424	1.17443	5.82867	BGLB026527
BgiM30911-RA	4.51288	laminin subunit alpha-like isoform X3	mRNA	BgChr_14	22427550	22450433	-	0.143141	0.263289	0.857002	19.1875	3.57837	11.5173	BGLB019073
BgiM33806-RA	4.19109	laminin subunit alpha-like isoform X3	mRNA	BgChr_16	22682382	22701284	+	0	0	1.07214	13.2371	3.93929	7.7356	BGLB009585
BgiM35665-RA	3.72331	laminin subunit alpha-like isoform X3	mRNA	BgChr_18	3633588	3643917	+	0	0	0	2.78761	0.687928	1.14939	BGLB027807
BgiM35688-RA	4.11801	laminin subunit alpha-like isoform X3	mRNA	BgChr_18	4101746	4120760	+	0	0	0.638379	9.87994	3.81509	3.51995	BGLB033854
BgiM35689-RA	4.50263	laminin subunit alpha-like isoform X3	mRNA	BgChr_18	4141389	4164917	+	0	0	2.24557	33.8202	10.4444	14.7142	BGLB024461
BgiM17533-RA	2.43543	LBP/BPI3.1	mRNA	BgChr_7	14897419	14909948	-	69.6998	76.741	67.8987	252.561	379.083	688.442	BGLB000090
BgiM30030-RA	1.2291	lectin BRA-3	mRNA	BgChr_14	1389183	1410529	-	3.41739	2.71513	2.48201	5.16575	8.8327	9.10206	BGLB029728
BgiM28988-RA	1.12439	leucine-rich repeat and fibronectin type-III domain-containing protein 5	mRNA	BgChr_13	13603986	13605947	+	4.17303	4.53693	4.32032	13.1497	7.95311	10.6239	BGLB037443
BgiM35091-RA	4.42808	leucine-rich repeat protein SHOC-2	mRNA	BgChr_17	20572254	20593886	+	0	0	2.87044	39.9562	12.3296	17.9272	BGLB004731
BgiM22710-RA	1.54545	leucine-rich repeat-containing protein isoform X2	mRNA	BgChr_9	36935277	36954252	+	1.31996	2.73136	2.99162	11.294	6.2751	6.81609	BGLB025775
BgiM00366-RA	1.48055	leucine-rich repeat-containing protein 46	mRNA	BgChr_1	9426512	9431903	-	2.7092	6.98961	5.63017	25.6488	11.0485	18.1314	BGLB024944
BgiM29392-RA	1.13079	leucine-rich repeat-containing protein 70-like precursor	mRNA	BgChr_13	23616250	23630656	-	11.2186	6.41331	12.1471	19.1697	31.8466	23.0493	BGLB012229
BgiM35071-RA	3.06986	leucine-rich repeats and immunoglobulin-like domains protein 2 isoform X2	mRNA	BgChr_17	20246182	20249196	-	0	0	0	0.600667	0	0.525381	BGLB021302
BgiM12428-RA	4.0378	lipid phosphate phosphohydrolase 2	mRNA	BgChr_5	8372664	8376419	+	0.347765	0	0	5.42471	1.12005	5.78483	BGLB035122
BgiM12429-RA	2.86639	lipid phosphate phosphohydrolase 3	mRNA	BgChr_5	8387562	8390585	+	0	0.240778	0	5.0236	2.2474	2.75205	BGLB021915
BgiM01104-RA	2.46652	lipopolysaccharide cholinephosphotransferase licd	mRNA	BgChr_1	25872264	25873274	-	0.127507	0	1.08103	4.25499	1.23184	4.0987	BGLB031230
BgiM32415-RA	1.11159	lipoyltransferase 2 mitochondrial	mRNA	BgChr_15	22689712	22695839	+	24.6944	19.0001	16.2474	50.6993	44.6967	50.9211	BGLB001668
lncRNA1002	2.89666	lncRNA1002	lncRNA	BgChr_18	22356913	22357118	-
lncRNA1118	4.76751	lncRNA1118	lncRNA	BgChr_2	48657024	48657261	-
lncRNA1199	5.22189	lncRNA1199	lncRNA	BgChr_3	20684575	20685130	-
lncRNA1344	2.55522	lncRNA1344	lncRNA	BgChr_4	28882415	28882664	-
lncRNA1349	2.01701	lncRNA1349	lncRNA	BgChr_4	28909788	28910011	-
lncRNA1370	3.80303	lncRNA1370	lncRNA	BgChr_4	38334763	38334967	-
lncRNA1395	3.97216	lncRNA1395	lncRNA	BgChr_4	46723284	46723573	+
lncRNA1412	4.27404	lncRNA1412	lncRNA	BgChr_4	54271945	54272311	+
lncRNA1484	3.12975	lncRNA1484	lncRNA	BgChr_5	19806154	19806687	+
lncRNA15	4.35602	lncRNA15	lncRNA	BgChr_1	3885765	3885992	-
lncRNA1545	4.46956	lncRNA1545	lncRNA	BgChr_5	40506170	40506412	+
lncRNA1589	4.59534	lncRNA1589	lncRNA	BgChr_6	3554709	3555048	-
lncRNA1694	1.52319	lncRNA1694	lncRNA	BgChr_6	48432322	48432522	+
lncRNA1765	3.15388	lncRNA1765	lncRNA	BgChr_7	27374947	27375191	+
lncRNA1766	3.45616	lncRNA1766	lncRNA	BgChr_7	27376875	27377106	+
lncRNA1835	4.41855	lncRNA1835	lncRNA	BgChr_8	19821160	19821422	-
lncRNA204	4.75213	lncRNA204	lncRNA	BgChr_1	75668582	75668822	-
lncRNA326	4.42204	lncRNA326	lncRNA	BgChr_10	31192745	31193095	-
lncRNA449	1.25164	lncRNA449	lncRNA	BgChr_11	40773227	40773456	-
lncRNA452	2.91349	lncRNA452	lncRNA	BgChr_11	42655330	42656266	-
lncRNA486	4.4617	lncRNA486	lncRNA	BgChr_12	15841599	15842198	-
lncRNA494	3.70018	lncRNA494	lncRNA	BgChr_12	24646898	24647123	-
lncRNA507	4.59446	lncRNA507	lncRNA	BgChr_12	31677910	31678128	-
lncRNA508	4.75851	lncRNA508	lncRNA	BgChr_12	31689394	31689603	-
lncRNA528	5.57363	lncRNA528	lncRNA	BgChr_12	39310648	39310899	-
lncRNA529	4.38501	lncRNA529	lncRNA	BgChr_12	39312144	39312348	-
lncRNA602	4.63661	lncRNA602	lncRNA	BgChr_13	28859431	28859681	-
lncRNA604	4.85488	lncRNA604	lncRNA	BgChr_13	29329627	29329878	+
lncRNA652	4.67715	lncRNA652	lncRNA	BgChr_14	5047801	5048027	-
lncRNA653	5.30134	lncRNA653	lncRNA	BgChr_14	5938018	5938232	+
lncRNA660	3.92538	lncRNA660	lncRNA	BgChr_14	9628629	9628866	+
lncRNA686	4.67097	lncRNA686	lncRNA	BgChr_14	19488646	19488864	+
lncRNA687	4.86628	lncRNA687	lncRNA	BgChr_14	19563436	19563654	+
lncRNA817	3.06433	lncRNA817	lncRNA	BgChr_16	6187796	6188183	+
lncRNA877	2.4498	lncRNA877	lncRNA	BgChr_16	28572039	28572332	-
lncRNA880	3.99219	lncRNA880	lncRNA	BgChr_16	30111350	30111586	+
lncRNA979	5.38421	lncRNA979	lncRNA	BgChr_18	11484349	11484560	+
lncRNA991	4.88915	lncRNA991	lncRNA	BgChr_18	18382627	18382842	+
lncRNA992	2.41727	lncRNA992	lncRNA	BgChr_18	18421220	18421428	-
BgiM01059-RA	3.62783	long-chain-fatty-acid--CoA ligase ACSBG2	mRNA	BgChr_1	24931170	24954999	-	0	0	0.64611	5.91029	2.69144	3.89039	BGLB033515
BgiM32194-RA	1.16632	low-density lipoprotein receptor-related protein 4-like isoform X2	mRNA	BgChr_15	17596262	17641139	-	6.83443	4.96793	6.46026	10.6104	19.1736	15.623	BGLB001747
BgiM18750-RA	1.69042	lymphoid-specific helicase	mRNA	BgChr_7	43774772	43777363	-	0.762491	1.11536	1.59968	3.64119	3.87323	5.31826	BGLB016766
BgiM35656-RA	4.31868	lysophosphatidic acid phosphatase type 6	mRNA	BgChr_18	3492350	3510943	-	0	0	1.50531	24.2138	8.49065	10.0274	BGLB017668
BgiM04340-RA	4.47256	lysosomal alpha-mannosidase	mRNA	BgChr_2	10482054	10526509	-	0.232328	0	1.14999	21.6893	5.16018	11.2218	BGLB038997
BgiM22410-RA	2.42752	M protein serotype 24-like isoform X2	mRNA	BgChr_9	29351694	29362193	+	5.56465	3.83553	8.80524	58.5126	17.9472	35.4759	BGLB024246
BgiM25500-RA	4.04986	macrophage mannose receptor 1	mRNA	BgChr_11	13574561	13598821	+	0	0	0	3.40765	1.24472	2.18834	BGLB023219
BgiM25962-RA	1.45873	macrophage mannose receptor 1	mRNA	BgChr_11	26728262	26739483	-	113.247	129.617	105.965	250.312	440.274	417.537	BGLB018176
BgiM10265-RA	1.34227	macrophage-expressed 1 protein	mRNA	BgChr_4	14589010	14610952	+	2.39907	1.52772	1.56154	3.70486	5.5389	7.42753	BGLB025100
BgiM10271-RA	3.08061	macrophage-expressed 1 protein	mRNA	BgChr_4	14797062	14819727	+	7.04785	4.36522	4.33138	72.4417	48.6831	28.2248	BGLB022920
BgiM18050-RA	1.88787	magnesium-dependent phosphatase 1-like isoform X1	mRNA	BgChr_7	26768580	26776041	-	7.342	10.1032	16.4716	72.1099	38.408	40.0773	BGLB031835
BgiM03361-RA	3.23498	major facilitator superfamily domain-containing protein 3 isoform X1	mRNA	BgChr_1	79424285	79432318	+	1.45692	0	3.23055	26.1271	12.3794	14.6675	BGLB029302
BgiM23649-RA	3.45633	Malate dehydrogenase cytoplasmic	mRNA	BgChr_10	12747743	12761730	+	0.688347	1.01662	5.87523	44.1947	15.6111	29.8081	BGLB030104
BgiM24484-RA	6.09265	MAM and LDL-receptor class A domain-containing protein 1-like isoform X2	mRNA	BgChr_10	32275542	32285297	+	0	0	0	16.673	4.40419	5.55311	BGLB025726
BgiM32868-RA	6.17627	Mannose-binding protein C	mRNA	BgChr_15	32085975	32086451	-	0.138777	1.23812	0	118.153	3.94971	3.91548
BgiM00953-RA	4.50011	marginal zone B- and B1-cell-specific protein	mRNA	BgChr_1	22608225	22611421	-	1.40044	1.18169	10.6688	180.468	52.4491	95.8034	BGLB023746
BgiM04124-RA	2.16204	marginal zone B- and B1-cell-specific protein	mRNA	BgChr_2	5539103	5542732	+	15.8727	19.5521	28.4405	140.276	55.3532	120.262	BGLB019510
BgiM27965-RA	3.18445	marginal zone B- and B1-cell-specific protein	mRNA	BgChr_12	31480743	31485578	-	2.1029	3.78338	4.64261	52.0024	12.6364	31.2184	BGLB000187
BgiM17345-RA	1.20945	mdm2-binding protein	mRNA	BgChr_7	10496353	10519164	-	2.77384	3.74151	4.38263	12.9572	6.37821	10.5788	BGLB035746
BgiM24319-RA	2.72395	meiosis 1 arrest protein	mRNA	BgChr_10	28378074	28392168	+	0.922514	1.08318	1.74965	10.2657	7.8038	10.2655	BGLB028002
BgiM04788-RA	3.73664	meiosis-specific with OB domain-containing protein	mRNA	BgChr_2	21665941	21674308	-	1.16263	0.756339	1.87503	29.8783	8.63609	20.2346	BGLB038344
BgiM27341-RA	1.68897	meiotic nuclear division protein 1	mRNA	BgChr_12	16566546	16571688	-	3.35578	5.91782	10.3189	35.1186	21.577	25.0575	BGLB009942
BgiM06092-RA	3.2922	meiotic recombination protein DMC1/LIM15 isoform X1	mRNA	BgChr_2	51402194	51416344	-	0	0.90384	4.18824	28.3009	11.8216	20.6689	BGLB012407
BgiM34670-RA	4.00154	meiotic recombination protein REC114-like isoform X1	mRNA	BgChr_17	10792474	10795928	-	0	0	2.54076	39.059	14.245	20.4335	BGLB031460
BgiM02188-RA	5.3285	meiotic recombination protein REC8	mRNA	BgChr_1	51759554	51772069	+	0	0	0	5.16707	3.35618	3.19992	BGLB021637
BgiM12503-RA	3.87142	meiotic recombination protein SPO11-like isoform X1	mRNA	BgChr_5	10250353	10258969	-	0	0	1.60435	13.5733	4.68583	11.6352	BGLB034288
BgiM12663-RA	4.91836	membrane progestin receptor beta	mRNA	BgChr_5	13383696	13390194	+	0.691596	0.240572	2.875	83.7817	21.0478	36.9381	BGLB040283
BgiM12392-RA	4.10625	mesocentin	mRNA	BgChr_5	7347931	7363886	-	0.24048	0	4.9708	59.102	10.8071	24.6148	BGLB021150
BgiM18278-RA	4.80053	mesocentin	mRNA	BgChr_7	30859465	30861479	-	0	0	3.01254	67.1306	13.7827	28.5007	BGLB039015
BgiM09715-RA	4.01069	metabotropic glutamate receptor	mRNA	BgChr_4	2148119	2150443	+	0	0	1.47689	20.7145	6.22436	6.81	BGLB039091
BgiM09716-RA	3.06189	metabotropic glutamate receptor 1	mRNA	BgChr_4	2153163	2156009	-	0	0	0.634066	3.34599	1.06097	2.35142	BGLB026279
BgiM09705-RA	4.0592	metabotropic glutamate receptor 2	mRNA	BgChr_4	2015129	2022619	-	0	0	0.885919	9.77478	2.48529	6.51347	BGLB002218
BgiM09708-RA	4.02733	metabotropic glutamate receptor 3	mRNA	BgChr_4	2065798	2067333	-	0	0	0.228119	3.04551	0.536041	3.01996	BGLB027818
BgiM09718-RA	5.63296	metabotropic glutamate receptor 3	mRNA	BgChr_4	2169815	2180721	-	0.057795	0	0	4.13622	1.20406	1.93856	BGLB030607
BgiM32816-RA	2.83045	metabotropic glutamate receptor 4	mRNA	BgChr_15	30896298	30896882	+	0	0	0.499557	2.47528	0.185119	2.13011	BGLB020310
BgiM09714-RA	3.15319	metabotropic glutamate receptor 5	mRNA	BgChr_4	2114496	2133292	+	0	0	0.670557	4.96503	1.26617	2.73617	BGLB014402
BgiM09719-RA	3.70681	metabotropic glutamate receptor 5	mRNA	BgChr_4	2221600	2233211	+	0	0	0	0.871876	0.178217	0.717485	BGLB028752
BgiM09706-RA	4.7996	metabotropic glutamate receptor 7	mRNA	BgChr_4	2028258	2038388	-	0	0.18504	0.696885	15.6645	3.04239	7.62642	BGLB031748
BgiM09707-RA	5.88971	metabotropic glutamate receptor 7	mRNA	BgChr_4	2046238	2056921	-	0	0	0	1.9763	0.977927	1.18099
BgiM06890-RA	2.96783	metallo-beta-lactamase domain-containing protein 1-like isoform X1	mRNA	BgChr_3	112706	114709	-	0	0	0	2.46715	1.49396	4.55016
BgiM12005-RA	2.84934	metallo-beta-lactamase domain-containing protein 1-like isoform X2	mRNA	BgChr_4	55246915	55264334	+	0	2.26588	1.38189	4.99868	2.81186	4.4819
BgiM12716-RA	4.2413	metalloendopeptidase OMA1 mitochondrial-like isoform X1	mRNA	BgChr_5	14314924	14325302	-	0.402544	0	3.40342	40.8579	12.3328	18.0777	BGLB029381
BgiM33584-RA	3.80368	metalloendopeptidase PEX	mRNA	BgChr_16	16020137	16042145	-	0.45676	0	1.39193	28.3403	5.45575	16.7856	BGLB019876
BgiM34927-RA	1.12947	methenyltetrahydrofolate synthase domain-containing protein	mRNA	BgChr_17	16878927	16887548	+	95.6935	89.2302	116.93	306.756	179.876	266.494	BGLB001619
BgiM34926-RA	2.64356	methenyltetrahydrofolate synthase domain-containing protein-like X2	mRNA	BgChr_17	16874755	16878898	+	19.4465	16.1433	24.079	115.332	55.8118	93.5488
BgiM11945-RA	4.58138	methyl-CpG-binding domain protein 4	mRNA	BgChr_4	53878736	53882192	-	0	0	0	9.39044	4.12935	6.77139	BGLB035299
BgiM23039-RA	2.73108	methyltransferase NSUN7 isoform X3	mRNA	BgChr_9	44511918	44557021	+	4.68902	3.8028	6.88535	58.2788	24.334	33.3592	BGLB020772
BgiM31625-RA	3.26599	methyltransferase-like protein 24	mRNA	BgChr_15	2134392	2142363	-	0.280817	0	1.13579	9.89781	3.55587	2.6814	BGLB009213
BgiM13185-RA	1.37997	microcephalin	mRNA	BgChr_5	24121454	24129686	-	1.70386	2.00052	2.47534	7.00547	4.45805	7.31053	BGLB007182
BgiM36123-RA	2.34427	mitochondrial coenzyme a transporter slc25a42	mRNA	BgChr_18	16077892	16089470	-	5.71914	7.21973	5.018	54.5916	15.9008	30.7942	BGLB005731
BgiM26712-RA	4.07273	mitochondrial fission process protein 1	mRNA	BgChr_12	1616191	1623110	-	0.415808	0	1.97055	21.4806	9.64078	16.5636	BGLB006574
BgiM26713-RA	3.86687	Mitochondrial fission process protein 1	mRNA	BgChr_12	1624748	1629536	-	1.00704	0	6.65921	76.4245	25.1322	27.0318
BgiM26714-RA	4.73963	mitochondrial fission process protein 1	mRNA	BgChr_12	1663364	1673156	-	0	0	10.2614	175.344	59.2815	79.2593
BgiM15851-RA	3.19589	mitochondrial pyruvate carrier 2	mRNA	BgChr_6	32229449	32235521	+	9.22117	5.34124	18.4899	176.154	55.7509	132.895
BgiM28025-RA	2.10224	Mitochondrial sodium/calcium exchanger protein	mRNA	BgChr_12	32676477	32679450	-	0.668632	1.23077	2.27693	6.07041	13.2923	4.96245	BGLB029068
BgiM00806-RA	4.47228	mitogen-activated protein kinase-binding protein 1	mRNA	BgChr_1	19109318	19138261	-	0.854829	0.376493	10.846	158.657	54.4977	75.6043	BGLB021935
BgiM28454-RA	3.50988	mitogen-activated protein kinase-binding protein 1	mRNA	BgChr_13	1215749	1216826	-	0	0	0	10.061	0.91459	2.52119
BgiM31695-RA	5.08356	mitogen-activated protein kinase-binding protein 1	mRNA	BgChr_15	3790291	3815135	+	0.187138	0.156218	0.473992	17.877	4.18041	7.91613	BGLB027603
BgiM05487-RA	4.23545	monocarboxylate transporter 12-like isoform X2	mRNA	BgChr_2	37475526	37524834	+	0.044454	0	0.978956	12.8004	2.61026	6.0027	BGLB035707
BgiM31293-RA	2.05195	monocarboxylate transporter 14	mRNA	BgChr_14	30722355	30728061	-	0.786269	1.14032	1.56474	9.16289	3.2334	6.55185	BGLB033794
BgiM04916-RA	5.94894	monocarboxylate transporter 9	mRNA	BgChr_2	24902095	24905138	-	0	0	0	5.93745	0.857027	2.93221	BGLB001900
BgiM12700-RA	4.12131	Mpv17-like protein 2	mRNA	BgChr_5	14088807	14102030	+	1.36656	0	7.11117	90.3871	23.0072	45.87	BGLB017247
BgiM17297-RA	4.00247	mpv17-like protein 2	mRNA	BgChr_7	9311404	9314832	-	1.27606	0	5.49133	75.7731	17.6141	34.8818	BGLB009385
BgiM28604-RA	4.55654	mucin-2	mRNA	BgChr_13	4439562	4444054	+	1.68255	0	6.65272	131.555	42.9738	59.6078	BGLB028260
BgiM36260-RA	4.59391	mucin-2	mRNA	BgChr_18	18639333	18641499	+	0	0	1.72414	14.3662	6.84854	4.8755
BgiM28883-RA	1.22913	mucin-5AC	mRNA	BgChr_13	11267073	11275528	+	2.17059	1.23206	1.35592	4.92173	4.34961	3.67731	BGLB023993
BgiM25153-RA	1.44497	mucin-like protein	mRNA	BgChr_11	4500340	4544107	+	0.978939	0.761459	0.982627	3.78201	2.71305	2.14674	BGLB001319
BgiM04595-RA	1.99489	multidrug resistance-associated protein 1	mRNA	BgChr_2	17010449	17028421	-	0.474917	0.380473	0.233887	1.78165	0.812499	1.99698	BGLB017049
BgiM18812-RA	3.06997	Multidrug resistance-associated protein 1	mRNA	BgChr_7	45122785	45153737	+	0.331695	0.328757	1.87759	10.1645	4.6794	6.26627	BGLB012205
BgiM22327-RA	3.44322	multidrug resistance-associated protein 1	mRNA	BgChr_9	26821074	26855057	+	0.177488	0	1.42219	11.6668	2.5606	5.01851	BGLB017279
BgiM26548-RA	2.01522	Multidrug resistance-associated protein 1	mRNA	BgChr_11	41062842	41068347	-	1.24209	1.03226	2.96881	12.5804	3.98299	7.14562	BGLB018510
BgiM26549-RA	2.5608	Multidrug resistance-associated protein 1	mRNA	BgChr_11	41069549	41095102	-	0.582318	0.212988	1.21173	7.18727	2.38305	4.63585	BGLB001022
BgiM17835-RA	1.10332	multidrug resistance-associated protein 1-like isoform X2	mRNA	BgChr_7	21545209	21593823	+	1.90582	1.1035	2.11953	5.14118	3.03061	4.01292	BGLB016691
BgiM12052-RA	4.43341	multiple epidermal growth factor-like domains 10	mRNA	BgChr_5	736293	762628	-	0.118755	0	0.23295	6.58031	1.06094	2.31505	BGLB039965
BgiM13373-RA	4.23465	multiple epidermal growth factor-like domains 10	mRNA	BgChr_5	27591964	27631542	+	0	0	1.11672	13.9988	3.41928	4.65054	BGLB023499
BgiM14171-RA	2.07888	multiple epidermal growth factor-like domains 10	mRNA	BgChr_5	45548747	45550372	+	1.71514	4.16784	2.89308	12.1631	16.0076	13.1483	BGLB022072
BgiM19411-RA	2.65673	multiple epidermal growth factor-like domains 10	mRNA	BgChr_8	8622711	8641060	-	0.048135	0.146796	0.060497	1.21085	0.70131	0.551079	BGLB039511
BgiM26891-RA	1.43351	multiple epidermal growth factor-like domains 10	mRNA	BgChr_12	5493669	5500504	+	28.1702	35.4015	35.7013	77.599	100.597	126.061	BGLB023834
BgiM33010-RA	3.11215	multiple epidermal growth factor-like domains 10	mRNA	BgChr_16	1089647	1107625	+	0	0.079799	0.255026	2.77467	0	1.8427	BGLB036916
BgiM33706-RA	2.88307	multiple epidermal growth factor-like domains 10	mRNA	BgChr_16	19478490	19528604	-	2.19591	2.46275	6.9331	53.931	12.4465	26.4578	BGLB023502
BgiM33720-RA	3.50461	multiple epidermal growth factor-like domains 10	mRNA	BgChr_16	19855723	19893823	-	0	0	0.171299	1.85369	0	0	BGLB018618
BgiM34923-RA	1.63118	multiple epidermal growth factor-like domains 10	mRNA	BgChr_17	16765405	16771550	-	5.97904	3.57132	5.36607	26.153	12.0198	19.9036	BGLB024306
BgiM36319-RA	3.54373	multiple epidermal growth factor-like domains 10	mRNA	BgChr_18	20007187	20044920	+	0	0	0.488624	4.32885	1.67168	2.40093	BGLB011403
BgiM01805-RA	4.23327	multiple epidermal growth factor-like domains 11	mRNA	BgChr_1	43551617	43554661	+	0.293769	0.084183	2.11926	30.175	7.92781	13.7343	BGLB025867
BgiM12063-RA	2.78865	multiple epidermal growth factor-like domains 6	mRNA	BgChr_5	1021489	1029540	-	0	0	0	2.75429	0.590018	1.1965	BGLB030284
BgiM05892-RA	3.70622	multiple epidermal growth factor-like domains protein 10	mRNA	BgChr_2	46850458	46893551	+	0	0	1.21792	9.66313	2.56188	9.58272	BGLB036249
BgiM12051-RA	4.7051	multiple epidermal growth factor-like domains protein 10	mRNA	BgChr_5	722735	734198	-	0	0	0	5.3383	1.02026	1.76681	BGLB033872
BgiM13368-RA	4.6353	multiple epidermal growth factor-like domains protein 10	mRNA	BgChr_5	27472431	27510302	-	0	0.09565	0.601178	11.0114	2.20424	5.64728	BGLB037775
BgiM24359-RA	5.51641	multiple epidermal growth factor-like domains protein 10	mRNA	BgChr_10	29627815	29709595	+	0	0	0	1.9586	0	1.38419
BgiM33700-RA	3.4486	multiple epidermal growth factor-like domains protein 10	mRNA	BgChr_16	19314631	19322957	-	0	0	0	21.7087	7.55818	8.9984
BgiM35579-RA	3.55476	multiple epidermal growth factor-like domains protein 10	mRNA	BgChr_18	1823604	1844144	+	0	0	0.585893	12.3772	2.91135	3.35472
BgiM36256-RA	4.10985	multiple epidermal growth factor-like domains protein 10	mRNA	BgChr_18	18590675	18601426	+	0	0	0	3.92785	1.47284	2.35108	BGLB010385
BgiM36267-RA	5.36331	multiple epidermal growth factor-like domains protein 10	mRNA	BgChr_18	18819304	18840066	+	0	0	0	3.03545	0.535161	1.77257	BGLB036499
BgiM36348-RA	5.84757	multiple epidermal growth factor-like domains protein 10	mRNA	BgChr_18	20577751	20611129	-	0	0	0	3.81781	0.875724	1.0781	BGLB040117
BgiM36373-RA	4.59492	multiple epidermal growth factor-like domains protein 10	mRNA	BgChr_18	20972219	21001480	+	0	0	0	4.19825	0	1.08562	BGLB040325
BgiM36424-RA	3.91018	multiple epidermal growth factor-like domains protein 10	mRNA	BgChr_18	21886011	21891364	+	0	0	0	10.0254	1.53865	3.37818
BgiM33704-RA	4.52412	multiple epidermal growth factor-like domains protein 10 isoform X7	mRNA	BgChr_16	19415916	19443447	+	0	0	2.28705	38.6679	6.81938	17.4828	BGLB039529
BgiM33707-RA	3.53605	multiple epidermal growth factor-like domains protein 10 isoform X7	mRNA	BgChr_16	19572282	19572437	+	0.368504	0	2.61885	46.763	3.07284	11.3704
BgiM12071-RA	2.7342	multiple epidermal growth factor-like domains protein 11	mRNA	BgChr_5	1245258	1246820	+	2.17518	2.82163	0	13.2814	22.0334	12.6129
BgiM12073-RA	2.57266	multiple epidermal growth factor-like domains protein 11	mRNA	BgChr_5	1264291	1264451	+	3.43534	5.11209	2.13003	22.7868	31.1886	17.6739
BgiM35542-RA	4.28756	multiple epidermal growth factor-like domains protein 11	mRNA	BgChr_18	868235	869938	+	0.149258	0	0.184628	6.23545	2.21969	1.57892	BGLB034384
BgiM36271-RA	2.46199	multiple epidermal growth factor-like domains protein 11	mRNA	BgChr_18	18966892	18972318	-	0	0	0.535806	1.82235	0.636599	1.0432	BGLB025569
BgiM36276-RA	4.60496	multiple epidermal growth factor-like domains protein 11	mRNA	BgChr_18	19064776	19070927	+	0	0	0	24.1049	11.6939	8.37485
BgiM24360-RA	3.62854	multiple epidermal growth factor-like domains protein 6	mRNA	BgChr_10	29793740	29845740	+	0.107385	0	0.462027	3.69392	2.15226	1.84755	BGLB024632
BgiM27273-RA	3.32278	multiple epidermal growth factor-like domains protein 6	mRNA	BgChr_12	14946495	14946671	-	0.319862	0	0	0	5.1646	6.06334
BgiM30817-RA	4.68526	multiple epidermal growth factor-like domains protein 6	mRNA	BgChr_14	20105102	20114998	-	0	0	0	7.67087	2.13116	4.71773	BGLB033972
BgiM30891-RA	5.26143	multiple epidermal growth factor-like domains protein 6	mRNA	BgChr_14	21780915	21829216	-	0	0	0	13.8619	1.69894	5.59271
BgiM30894-RA	4.26639	multiple epidermal growth factor-like domains protein 6	mRNA	BgChr_14	22059860	22066174	+	0	0	0	9.96973	3.17609	5.7929	BGLB037594
BgiM33709-RA	6.6628	multiple epidermal growth factor-like domains protein 6	mRNA	BgChr_16	19581204	19614595	+	0	0	0	34.7461	5.77237	16.9918	BGLB017120
BgiM33712-RA	4.1489	multiple epidermal growth factor-like domains protein 6	mRNA	BgChr_16	19620948	19629731	+	0	0.237086	2.30405	29.6973	5.97664	18.1329	BGLB017120
BgiM33714-RA	3.55255	multiple epidermal growth factor-like domains protein 6	mRNA	BgChr_16	19664223	19712553	+	0.157739	0	0	2.76367	0.943292	1.30319	BGLB018390
BgiM33715-RA	4.25394	multiple epidermal growth factor-like domains protein 6	mRNA	BgChr_16	19720272	19754825	+	0	0	0.548445	6.07434	1.54638	3.05975	BGLB019006
BgiM33716-RA	3.47237	multiple epidermal growth factor-like domains protein 6	mRNA	BgChr_16	19767327	19784518	+	0	0	0.240698	4.58381	1.21875	1.65836	BGLB019007
BgiM33718-RA	2.66126	multiple epidermal growth factor-like domains protein 6	mRNA	BgChr_16	19801334	19823014	+	0	0	1.08868	4.36916	1.72077	2.32205	BGLB019007
BgiM36430-RA	5.03499	multiple epidermal growth factor-like domains protein 6	mRNA	BgChr_18	22078228	22112493	-	0	0	0	3.19444	0.565899	1.63014	BGLB031389
BgiM00866-RA	2.16296	munc18-1-interacting protein 1	mRNA	BgChr_1	20484842	20508219	+	4.81843	5.57749	6.17707	40.7386	17.0199	22.2584	BGLB040422
BgiM10047-RA	3.75568	mutS protein 4-like isoform X2	mRNA	BgChr_4	9360174	9375651	-	0	0	1.01927	9.42039	3.19036	7.37615	BGLB001411
BgiM26322-RA	3.80182	myc protein	mRNA	BgChr_11	36522223	36527421	-	0	0	0	0.604779	0.2441	0.887983	BGLB027402
BgiM00278-RA	3.50237	myelin expression factor 2	mRNA	BgChr_1	7093172	7093575	+	1.40898	0	3.37673	27.9627	7.04946	23.2865
BgiM00279-RA	2.68045	myelin expression factor 2-like isoform X2	mRNA	BgChr_1	7094878	7095610	+	1.78943	0.93208	3.35952	28.9544	9.08369	17.9321
BgiM11907-RA	3.99347	myoneurin	mRNA	BgChr_4	53242507	53256136	+	0.147468	0	2.10613	23.5955	5.93771	10.9328	BGLB036501
BgiM00201-RA	1.62241	myosin heavy chain muscle	mRNA	BgChr_1	5547534	5552219	-	3.64316	8.55561	8.44276	35.3845	14.5101	21.6292	BGLB023017
BgiM14905-RA	4.36371	myosin light chain kinase	mRNA	BgChr_6	9312884	9323055	+	3.24572	0.668854	31.8992	454.793	126.483	215.408	BGLB038865
BgiM00746-RA	2.70368	myosin light chain kinase A-like isoform X1	mRNA	BgChr_1	17690187	17698803	+	8.27166	6.84302	10.8628	101.394	34.961	60.2597	BGLB024818
BgiM00691-RA	1.54805	myosin-3	mRNA	BgChr_1	16372308	16379278	-	13.5467	11.5372	16.1973	68.3684	33.1102	44.8107	BGLB031821
BgiM22480-RA	4.52705	myotubularin-related protein	mRNA	BgChr_9	31212859	31219668	+	0	0	2.21885	37.5526	6.94488	16.3981	BGLB022699
BgiM05053-RA	3.69364	N-acetyllactosaminide beta-1 6-N-acetylglucosaminyl-transferase isoform C	mRNA	BgChr_2	27658959	27675269	-	0.464902	0.170514	4.32573	41.9834	11.5181	18.7187	BGLB040331
BgiM24309-RA	1.04746	N-acetyltransferase 10-like isoform X1	mRNA	BgChr_10	28176198	28193257	+	2.75393	2.53988	3.61666	8.36814	5.0819	6.42865	BGLB009914
BgiM13966-RA	1.79417	N-acetyltransferase ESCO1	mRNA	BgChr_5	40564547	40569551	+	1.85499	2.35565	3.69299	14.5697	6.58781	9.30019	BGLB021477
BgiM25462-RA	1.63379	N-chimaerin	mRNA	BgChr_11	12746104	12759401	+	3.94133	3.39116	3.13833	9.59817	14.6595	13.1273	BGLB011415
BgiM16601-RA	1.19631	N66 matrix protein	mRNA	BgChr_6	48445420	48445577	+	31.428	28.8929	23.3185	52.9356	72.8953	107.434
BgiM00065-RA	1.92514	NA	mRNA	BgChr_1	1679437	1679919	+	0.880025	2.05784	1.3768	10.2789	2.42018	6.31101	BGLB019309
BgiM00088-RA	2.9037	NA	mRNA	BgChr_1	2250793	2251279	-	1.00626	0	0	21.7453	4.13969	10.559
BgiM00089-RA	4.56155	NA	mRNA	BgChr_1	2287035	2293166	+	1.69853	0.018451	5.7758	115.432	37.036	69.3257	BGLB024270
BgiM00090-RA	4.47022	NA	mRNA	BgChr_1	2293317	2293915	-	0	0	0	27.9386	15.6603	23.0045
BgiM00142-RA	3.92982	NA	mRNA	BgChr_1	3894803	3897734	+	0.986629	0	3.35151	46.7484	14.3026	18.8652	BGLB024487
BgiM00143-RA	4.24041	NA	mRNA	BgChr_1	3904346	3913698	-	2.2012	0	11.2091	159.683	56.2783	68.1222
BgiM00145-RA	4.18681	NA	mRNA	BgChr_1	3923298	3923466	+	1.73171	0.074353	5.62884	92.2665	32.2754	32.1399
BgiM00146-RA	5.19428	NA	mRNA	BgChr_1	3929320	3929576	+	0.132176	0	5.31431	104.273	40.8801	37.8094
BgiM00188-RA	4.92784	NA	mRNA	BgChr_1	5136088	5138771	+	0	0	1.30438	37.7083	8.72552	9.33288	BGLB037793
BgiM00236-RA	4.43767	NA	mRNA	BgChr_1	6189407	6191017	+	0.86845	0.525872	7.56241	128.33	40.4012	53.4701
BgiM00277-RA	3.82547	NA	mRNA	BgChr_1	7058491	7060671	+	0.418426	0	7.01659	77.9465	16.0082	23.1122
BgiM00281-RA	3.98385	NA	mRNA	BgChr_1	7105256	7105443	+	0.681055	0.167096	3.38653	46.4973	7.30634	15.2902
BgiM00291-RA	4.51497	NA	mRNA	BgChr_1	7388935	7396457	+	0.440344	0	1.89484	35.9201	11.5727	13.9762
BgiM00316-RA	4.31035	NA	mRNA	BgChr_1	8104836	8112908	-	0.334943	0	3.78182	54.2381	12.9938	23.1005	BGLB036392
BgiM00332-RA	1.50658	NA	mRNA	BgChr_1	8341580	8354164	-	2.98286	4.01456	4.64729	18.0891	8.47404	11.4284	BGLB027919
BgiM00350-RA	4.43473	NA	mRNA	BgChr_1	8867899	8869098	+	2.52302	0.404193	23.9135	363.272	111.638	161.917	BGLB021186
BgiM00372-RA	3.55232	NA	mRNA	BgChr_1	9526176	9526814	-	1.56209	0.562403	2.57138	43.2398	7.58153	21.4721
BgiM00374-RA	4.2259	NA	mRNA	BgChr_1	9597361	9606374	-	0.27255	0.136606	2.30022	34.7378	9.97452	15.6615	BGLB029911
BgiM00376-RA	1.27477	NA	mRNA	BgChr_1	9657880	9669010	+	0.942795	0.999379	0.816513	3.08333	2.42677	2.1717	BGLB037211
BgiM00390-RA	4.87894	NA	mRNA	BgChr_1	9992755	10026678	-	0.098058	0	0.463831	9.79816	2.68849	6.13452	BGLB022768
BgiM00508-RA	4.50539	NA	mRNA	BgChr_1	12495668	12505942	+	0	0	0.439628	7.93908	3.6865	4.1215
BgiM00594-RA	4.37646	NA	mRNA	BgChr_1	14155430	14156638	+	0.021613	0.301408	1.73645	27.283	7.64407	17.9879	BGLB021482
BgiM00615-RA	4.44234	NA	mRNA	BgChr_1	14716601	14719657	-	0.492916	0.251558	2.70672	52.1206	11.9711	21.9612	BGLB021417
BgiM00647-RA	3.94272	NA	mRNA	BgChr_1	15301278	15305200	+	0.149231	0.392675	1.13218	16.3677	6.2133	7.9409
BgiM00697-RA	2.83729	NA	mRNA	BgChr_1	16535059	16535853	+	1.19619	3.64821	8.41932	66.7967	17.3006	48.21
BgiM00720-RA	4.9834	NA	mRNA	BgChr_1	17132830	17137811	+	0.051962	0	0.566686	13.4241	3.22314	6.42283
BgiM00769-RA	4.66691	NA	mRNA	BgChr_1	18265886	18278794	-	0.056071	0.078934	0.857528	16.9937	3.76895	8.04693	BGLB035752
BgiM00892-RA	4.78221	NA	mRNA	BgChr_1	21115472	21116032	+	0	0	3.54019	61.3978	14.3587	32.0061	BGLB029702
BgiM00919-RA	2.64955	NA	mRNA	BgChr_1	21796646	21808349	-	0.844605	0.819306	1.50075	8.10288	4.50913	4.55367	BGLB021544
BgiM01063-RA	4.0074	NA	mRNA	BgChr_1	25105443	25114718	+	0.175581	0	3.50266	38.7874	9.08981	19.1009	BGLB010617
BgiM01084-RA	2.86726	NA	mRNA	BgChr_1	25511202	25512699	-	3.74906	1.32529	9.87262	67.9656	21.0124	37.1853	BGLB021552
BgiM01085-RA	4.63841	NA	mRNA	BgChr_1	25515474	25515684	-	0.747169	0	1.78781	59.1131	19.2467	40.1218
BgiM01167-RA	3.9188	NA	mRNA	BgChr_1	27276761	27279717	-	0.480015	0.197751	10.6753	103.697	30.1275	50.0925	BGLB009741
BgiM01310-RA	2.17699	NA	mRNA	BgChr_1	31155908	31156082	+	0.781419	1.6084	1.2695	9.97596	3.32165	10.3403
BgiM01329-RA	4.04485	NA	mRNA	BgChr_1	31592983	31593882	-	0	0.54032	1.18288	17.3482	5.75625	11.1031
BgiM01334-RA	4.53271	NA	mRNA	BgChr_1	31713524	31717172	-	0	0	4.35814	63.3418	25.146	38.6213	BGLB024673
BgiM01481-RA	1.66759	NA	mRNA	BgChr_1	35166053	35167576	-	11.2452	8.09101	7.71878	15.098	48.8032	32.0442	BGLB012304
BgiM01620-RA	1.8976	NA	mRNA	BgChr_1	38282866	38296496	-	0.680516	1.01427	1.1201	5.7788	2.42482	3.77282	BGLB005111
BgiM01623-RA	1.56399	NA	mRNA	BgChr_1	38323316	38340996	-	5.34852	4.82035	5.60909	22.1509	10.9805	20.645	BGLB031153
BgiM01654-RA	4.2997	NA	mRNA	BgChr_1	38975666	38983757	-	0.396324	0.077487	1.9607	34.308	8.95319	14.6145	BGLB033903
BgiM01655-RA	4.11218	NA	mRNA	BgChr_1	39006607	39009381	-	0.28657	0	2.68707	34.8136	8.02598	14.1349
BgiM01656-RA	3.76263	NA	mRNA	BgChr_1	39027193	39032169	-	0.265695	0	1.51487	15.9432	5.87272	5.92011	BGLB035087
BgiM01657-RA	4.52434	NA	mRNA	BgChr_1	39033361	39035007	-	0	0	2.66429	40.0853	12.7425	15.4406
BgiM01658-RA	4.12754	NA	mRNA	BgChr_1	39045214	39048024	-	0.384223	0.336602	2.13708	31.7347	11.0126	12.2464	BGLB026495
BgiM01718-RA	4.4929	NA	mRNA	BgChr_1	40370149	40387555	-	0	0	4.98432	84.0848	17.3275	38.4935
BgiM01765-RA	4.33059	NA	mRNA	BgChr_1	42317176	42318978	-	3.79538	0.840609	23.2202	350.008	93.1706	178.213	BGLB023868
BgiM01807-RA	4.49814	NA	mRNA	BgChr_1	43568916	43569172	+	0	0	1.29377	27.8731	7.83272	15.1841
BgiM01808-RA	3.44873	NA	mRNA	BgChr_1	43574436	43574619	+	0	0	1.56395	28.1659	12.7752	13.6015
BgiM01809-RA	3.66304	NA	mRNA	BgChr_1	43579177	43600573	+	0.252163	0	2.89157	32.8237	8.86081	14.3441	BGLB021103
BgiM01915-RA	4.66216	NA	mRNA	BgChr_1	45145412	45147964	+	0.296819	0.084657	1.65163	41.961	9.58785	15.0703
BgiM01992-RA	5.52947	NA	mRNA	BgChr_1	46916562	46934172	+	0	0	0	9.09058	2.12742	6.30877	BGLB022129
BgiM02008-RA	1.38357	NA	mRNA	BgChr_1	47241863	47246660	+	10.8808	12.5139	17.2026	53.5933	26.0258	38.7174	BGLB024174
BgiM02062-RA	3.14466	NA	mRNA	BgChr_1	48547600	48549994	+	1.75826	0.91679	4.65728	46.437	15.5508	18.21
BgiM02104-RA	4.68403	NA	mRNA	BgChr_1	49757732	49769042	-	0.887768	0.449564	9.55325	184.195	57.2932	74.3161	BGLB031763
BgiM02177-RA	3.91155	NA	mRNA	BgChr_1	51600073	51604044	+	0	0	2.08884	25.0607	9.70065	14.3667	BGLB003920
BgiM02180-RA	3.63718	NA	mRNA	BgChr_1	51610427	51613169	+	1.49617	0.371563	2.94197	40.1305	13.6995	18.7163
BgiM02233-RA	4.32548	NA	mRNA	BgChr_1	52829815	52834101	-	0.577936	1.05286	5.78703	103.396	23.0014	47.6083	BGLB039811
BgiM02280-RA	4.39794	NA	mRNA	BgChr_1	53864950	53867391	-	0.917885	0.392675	6.63972	104.16	43.1542	49.1086	BGLB038941
BgiM02517-RA	3.58296	NA	mRNA	BgChr_1	59908289	59912117	-	1.46696	0.276663	5.49848	60.1259	13.08	26.4432	BGLB020642
BgiM02518-RA	4.09016	NA	mRNA	BgChr_1	59917224	59949206	-	0	0	0.725118	11.8873	1.83702	4.09856	BGLB008596
BgiM02536-RA	4.32051	NA	mRNA	BgChr_1	60382768	60384609	+	1.41338	0.244217	10.2065	152.443	40.4635	68.6739	BGLB024188
BgiM02902-RA	4.48988	NA	mRNA	BgChr_1	69364078	69365340	-	1.07652	0.583012	16.2372	271.402	72.3213	100.775
BgiM02920-RA	3.70996	NA	mRNA	BgChr_1	69672172	69679204	+	1.45264	0	10.4102	113.975	41.268	56.611
BgiM03012-RA	1.06395	NA	mRNA	BgChr_1	71977740	71981959	+	2.04106	3.55805	4.01779	10.0889	4.49835	7.44689	BGLB003954
BgiM03021-RA	1.30377	NA	mRNA	BgChr_1	72190015	72190947	+	4.45652	1.11016	3.18109	8.08674	8.54653	7.37326
BgiM03043-RA	1.12141	NA	mRNA	BgChr_1	72773756	72786756	+	7.21613	7.39526	6.44611	22.4776	11.8089	17.6991	BGLB037980
BgiM03061-RA	4.56369	NA	mRNA	BgChr_1	73162848	73163777	-	0.320306	0	2.13232	43.0576	13.4786	25.0784
BgiM03090-RA	4.71813	NA	mRNA	BgChr_1	73746115	73749402	-	0	0	3.10844	55.2642	21.2457	20.9965	BGLB030973
BgiM03184-RA	3.70346	NA	mRNA	BgChr_1	75674171	75674689	+	30.8998	7.55872	126.674	1252.23	490.275	490.892
BgiM03210-RA	4.2902	NA	mRNA	BgChr_1	76222734	76226400	-	0	0	5.62809	90.6715	19.8286	47.5653
BgiM03317-RA	3.24999	NA	mRNA	BgChr_1	78672196	78672399	-	2.37037	2.60699	0.782059	1.46881	8.53241	19.6621
BgiM03412-RA	4.58023	NA	mRNA	BgChr_1	80528654	80536328	-	3.11488	0.561644	40.038	649.567	154.326	330.036	BGLB032551
BgiM03558-RA	3.07401	NA	mRNA	BgChr_1	83371689	83378450	-	0.628152	0.150377	0.473652	5.23853	2.98457	3.86091	BGLB028338
BgiM03624-RA	5.10803	NA	mRNA	BgChr_1	85083257	85085891	-	0.224671	0.176153	0.902975	33.2224	8.74772	13.8795	BGLB028420
BgiM03681-RA	2.24489	NA	mRNA	BgChr_1	86174843	86175305	-	2.4276	2.29489	2.13003	16.343	5.94202	15.9245
BgiM03682-RA	4.84027	NA	mRNA	BgChr_1	86182235	86190142	+	0.251199	0	1.25038	21.8379	6.61855	20.1247	BGLB030475
BgiM03717-RA	2.82423	NA	mRNA	BgChr_1	86975584	86977080	+	1.56078	2.79997	4.12065	37.0351	22.9845	22.6235	BGLB034171
BgiM03842-RA	4.46768	NA	mRNA	BgChr_1	89438245	89438997	+	0.533247	0	4.83741	80.2217	22.9283	31.7058	BGLB033656
BgiM03942-RA	3.75188	NA	mRNA	BgChr_2	1539576	1539742	+	0.63109	0	3.37489	33.0319	10.2897	22.3675
BgiM03943-RA	3.87946	NA	mRNA	BgChr_2	1543886	1544056	+	1.47715	0.551122	3.4093	50.0018	10.6823	30.7092
BgiM03944-RA	1.82923	NA	mRNA	BgChr_2	1558209	1558465	+	4.58889	7.51979	4.41506	38.1236	14.8289	23.8085
BgiM03987-RA	2.46377	NA	mRNA	BgChr_2	2447990	2456063	+	0.7167	0.788235	0.446134	7.60124	1.53405	9.91562	BGLB037071
BgiM03999-RA	2.30059	NA	mRNA	BgChr_2	2665214	2666278	-	0.339407	0	1.06402	5.79032	1.68977	3.06652	BGLB039169
BgiM04000-RA	4.56695	NA	mRNA	BgChr_2	2673257	2674327	-	0	0	0.478909	11.1148	3.30707	6.15713	BGLB029722
BgiM04092-RA	4.48126	NA	mRNA	BgChr_2	4571383	4574663	-	0.986336	0.212916	3.19052	68.0327	16.2649	27.8405	BGLB037207
BgiM04308-RA	4.12756	NA	mRNA	BgChr_2	9537928	9538108	-	0.153991	1.19408	3.9541	67.8329	24.4869	45.3636
BgiM04440-RA	4.49821	NA	mRNA	BgChr_2	12576103	12580675	+	2.37773	0.482375	6.7367	137.968	49.0514	65.0458
BgiM04556-RA	4.3017	NA	mRNA	BgChr_2	15554141	15556430	+	2.34748	0	7.86727	135.863	34.6157	50.9157
BgiM04611-RA	5.81089	NA	mRNA	BgChr_2	17428664	17441621	+	0	0	1.45968	40.8162	16.239	22.2914	BGLB036186
BgiM04672-RA	4.19361	NA	mRNA	BgChr_2	18944320	18945276	+	0	0	5.45566	66.6384	15.4498	20.1198
BgiM04673-RA	4.56669	NA	mRNA	BgChr_2	18952871	18963408	+	0	0	2.59154	59.7411	16.0854	21.8113
BgiM04782-RA	3.93646	NA	mRNA	BgChr_2	21578641	21602244	+	0	0	7.12378	71.0207	23.4531	31.3412	BGLB025010
BgiM04820-RA	4.83226	NA	mRNA	BgChr_2	22432456	22436284	-	0.907301	0	3.46974	88.8045	27.7837	32.0907	BGLB027106
BgiM04822-RA	4.07814	NA	mRNA	BgChr_2	22533102	22538274	-	1.18864	1.20286	12.6079	163.793	53.367	74.1861
BgiM04823-RA	4.71968	NA	mRNA	BgChr_2	22541939	22549744	-	0	0	6.62181	121.094	38.6667	58.7764	BGLB018138
BgiM04824-RA	4.62605	NA	mRNA	BgChr_2	22550199	22554250	+	0	0	9.64196	149.62	61.1547	67.7305
BgiM05058-RA	3.78913	NA	mRNA	BgChr_2	27757869	27783971	+	0	0	1.05599	9.39687	3.20418	4.692	BGLB034211
BgiM05075-RA	4.81848	NA	mRNA	BgChr_2	28126173	28134116	+	1.74534	0	3.92636	109.022	30.9747	44.5865	BGLB025137
BgiM05076-RA	4.73973	NA	mRNA	BgChr_2	28141909	28147385	+	0	0	1.69435	16.604	4.96002	10.5925	BGLB022397
BgiM05210-RA	2.50909	NA	mRNA	BgChr_2	31616612	31616983	+	15.8561	27.8199	34.4298	245.112	77.8968	158.497
BgiM05369-RA	4.37385	NA	mRNA	BgChr_2	35029954	35030125	+	0.298776	0	0	15.1338	2.97218	3.95174
BgiM05471-RA	1.15364	NA	mRNA	BgChr_2	37100559	37102964	-	10.1345	9.96339	9.76585	20.0456	30.5822	24.7483	BGLB031193
BgiM05513-RA	3.97987	NA	mRNA	BgChr_2	38211042	38243536	-	0.160574	0.126126	0.424536	7.23354	2.38221	3.53416	BGLB029585
BgiM05587-RA	4.34734	NA	mRNA	BgChr_2	39980984	40037771	-	0	0.199725	1.52939	24.042	6.1292	11.5662	BGLB033980
BgiM05632-RA	4.11819	NA	mRNA	BgChr_2	40863315	40876379	+	0.129358	0	0	17.7855	3.8198	11.8987
BgiM05669-RA	2.94149	NA	mRNA	BgChr_2	42481804	42481989	-	0.337165	0	1.42689	12.2254	2.30323	8.94342
BgiM05670-RA	3.48177	NA	mRNA	BgChr_2	42519057	42555577	-	0	0	1.10596	7.36979	4.18707	5.96228	BGLB022388
BgiM05851-RA	6.3078	NA	mRNA	BgChr_2	46073354	46080979	-	0	0	0	26.8279	12.6344	23.2742
BgiM05888-RA	3.80754	NA	mRNA	BgChr_2	46784262	46796143	+	0	0	0.702502	8.52885	2.76403	3.99158
BgiM05889-RA	3.10076	NA	mRNA	BgChr_2	46801467	46804831	+	0	0	0	6.08824	1.44264	0.985398	BGLB024805
BgiM05891-RA	4.17355	NA	mRNA	BgChr_2	46822036	46836495	+	0	0	0	7.17001	0.648303	3.39194	BGLB020139
BgiM05925-RA	3.18063	NA	mRNA	BgChr_2	47752693	47754100	-	0	0	1.37174	17.1584	2.2933	13.5609
BgiM05986-RA	5.04896	NA	mRNA	BgChr_2	49156056	49167685	+	0.645916	0	5.03151	132.033	55.4596	91.885
BgiM06088-RA	3.41414	NA	mRNA	BgChr_2	51346274	51346423	-	1.71298	0	2.4751	28.2189	10.787	12.3022
BgiM06089-RA	3.37283	NA	mRNA	BgChr_2	51348667	51348818	-	1.24348	0	0.951509	22.1307	7.99428	6.20744
BgiM06120-RA	2.68123	NA	mRNA	BgChr_2	51895941	51896950	-	0	0	1.70754	8.4822	1.64513	2.51872
BgiM06148-RA	4.2605	NA	mRNA	BgChr_2	52431508	52440693	-	2.22797	0	24.6319	330.746	119.435	135.607
BgiM06149-RA	4.33071	NA	mRNA	BgChr_2	52444135	52449427	+	1.79655	0	8.08393	133.331	44.174	53.3188	BGLB011949
BgiM06150-RA	3.8668	NA	mRNA	BgChr_2	52454008	52463716	+	1.421	0	9.86339	112.694	31.176	39.5627
BgiM06154-RA	4.7587	NA	mRNA	BgChr_2	52562714	52575451	+	0.18966	0.120877	3.90787	76.99	14.9222	34.2572	BGLB030029
BgiM06194-RA	4.26193	NA	mRNA	BgChr_2	53358487	53362890	+	0.61399	0	9.11317	104.056	35.7675	53.7013
BgiM06195-RA	4.1891	NA	mRNA	BgChr_2	53363796	53369749	-	1.06469	0.329874	11.0803	142.044	43.8775	54.9535	BGLB023304
BgiM06196-RA	4.21925	NA	mRNA	BgChr_2	53371922	53375764	-	1.76232	1.10132	14.1769	194.413	57.429	80.6471
BgiM06231-RA	4.63242	NA	mRNA	BgChr_2	54015083	54018147	+	0.466861	0	5.24244	82.5214	23.0339	32.5014	BGLB019468
BgiM06444-RA	2.756	NA	mRNA	BgChr_2	57894932	57912680	-	0.712757	0.737044	3.42146	21.6261	6.93531	10.306	BGLB032097
BgiM06467-RA	1.16178	NA	mRNA	BgChr_2	58270887	58281889	+	22.0593	17.8842	13.0174	39.3827	49.6351	49.1459	BGLB037231
BgiM06576-RA	3.72994	NA	mRNA	BgChr_2	60426020	60433438	-	0	0	4.15023	40.7836	19.3513	18.0418	BGLB029190
BgiM06700-RA	4.36157	NA	mRNA	BgChr_2	63277249	63277420	+	0	0	0.918887	26.8874	13.0368	9.38539
BgiM06701-RA	3.44281	NA	mRNA	BgChr_2	63281431	63281952	+	0	0.435703	3.68613	27.7943	6.47405	9.55741
BgiM06704-RA	1.49042	NA	mRNA	BgChr_2	63352577	63355462	+	0.494357	0.498966	0.906188	1.80498	1.52911	2.51992
BgiM06889-RA	2.16876	NA	mRNA	BgChr_3	96496	102130	-	0	0	1.97083	6.74643	0	6.16193
BgiM07054-RA	5.45439	NA	mRNA	BgChr_3	3890776	3891381	+	0.359327	0	0.465022	18.6583	14.2648	15.1664	BGLB025568
BgiM07064-RA	4.07295	NA	mRNA	BgChr_3	4084606	4084941	+	0.54438	0	2.80011	34.3045	15.7361	15.2517
BgiM07065-RA	3.36252	NA	mRNA	BgChr_3	4090395	4090622	+	3.82785	5.08135	11.1761	143.489	40.0587	76.3394
BgiM07084-RA	4.27522	NA	mRNA	BgChr_3	4368891	4371039	+	1.42651	0	2.05698	49.4914	18.268	22.9151
BgiM07085-RA	4.51064	NA	mRNA	BgChr_3	4378230	4379744	+	0.423061	0	4.36961	72.8432	22.4112	31.4752	BGLB035052
BgiM07100-RA	4.66739	NA	mRNA	BgChr_3	4740315	4742426	+	0.300234	0	1.26158	25.0045	5.60793	16.4407	BGLB036781
BgiM07123-RA	3.60485	NA	mRNA	BgChr_3	5099818	5101572	-	0.954625	0	14.5246	116.647	44.0271	55.167
BgiM07180-RA	3.07385	NA	mRNA	BgChr_3	6418960	6428187	-	0.749199	0.739358	1.89799	18.1613	5.78564	13.6994	BGLB034239
BgiM07227-RA	4.99493	NA	mRNA	BgChr_3	7422665	7427114	+	0	0	0	3.11521	1.13785	2.53416	BGLB024356
BgiM07234-RA	4.17914	NA	mRNA	BgChr_3	7598912	7600833	+	0	0.141869	0.440635	8.36731	2.18336	5.23328	BGLB034163
BgiM07384-RA	4.94722	NA	mRNA	BgChr_3	10956117	10964786	-	0	0	0	8.17804	2.13392	3.85696	BGLB036334
BgiM07681-RA	3.39468	NA	mRNA	BgChr_3	16341408	16350330	-	0	0	1.3381	10.7691	6.6306	11.8959
BgiM07942-RA	3.73021	NA	mRNA	BgChr_3	20520933	20543942	-	0	0	1.34987	15.1328	1.3113	5.79864	BGLB026564
BgiM07943-RA	3.8147	NA	mRNA	BgChr_3	20547605	20549193	+	0.642887	0	4.40883	38.4553	14.7574	22.3315	BGLB038218
BgiM08110-RA	4.84243	NA	mRNA	BgChr_3	22868191	22868351	+	0.676249	0	3.14875	149.54	32.5933	74.6211
BgiM08111-RA	3.89888	NA	mRNA	BgChr_3	22870332	22870698	+	0.377358	0	9.90901	121.981	30.8446	48.0516
BgiM08142-RA	3.0644	NA	mRNA	BgChr_3	23522432	23528187	+	8.03697	4.02539	13.9961	129.72	50.5454	61.6817	BGLB038102
BgiM08355-RA	4.50345	NA	mRNA	BgChr_3	29314560	29315633	-	0.202199	0	1.73509	41.0628	10.8304	9.70202
BgiM08398-RA	1.1429	NA	mRNA	BgChr_3	30028204	30029028	+	13.6316	10.4127	10.5922	20.8995	34.8956	32.3249
BgiM08475-RA	4.50829	NA	mRNA	BgChr_3	32052883	32055726	-	0.188045	0.056996	0.987724	18.1698	5.56783	7.92874	BGLB021088
BgiM08476-RA	5.21888	NA	mRNA	BgChr_3	32055845	32060949	-	0	0	0.32476	10.1659	1.37154	4.37455	BGLB021088
BgiM08594-RA	1.27925	NA	mRNA	BgChr_3	34436653	34441397	+	6.03995	4.98961	8.07977	21.1549	14.1504	16.8415	BGLB032417
BgiM08602-RA	3.41804	NA	mRNA	BgChr_3	34554503	34556053	+	0.45365	0	0	7.24802	4.47081	4.95304
BgiM08603-RA	4.75273	NA	mRNA	BgChr_3	34561318	34567338	+	0.821107	0	1.85601	50.2913	16.2948	20.278
BgiM08679-RA	3.8828	NA	mRNA	BgChr_3	36380392	36391301	-	1.95574	0.148926	10.549	115.162	34.14	62.4093	BGLB030752
BgiM08680-RA	4.32888	NA	mRNA	BgChr_3	36398690	36404537	+	0.592059	0	2.25115	52.0092	16.9961	16.8119	BGLB030313
BgiM08681-RA	3.70618	NA	mRNA	BgChr_3	36406325	36406828	+	1.15311	0	2.47094	37.9633	10.0336	19.2576
BgiM08682-RA	4.60057	NA	mRNA	BgChr_3	36412406	36421307	-	5.5896	1.04167	45.9726	744.192	284.432	337.56	BGLB030967
BgiM08712-RA	4.53269	NA	mRNA	BgChr_3	37145131	37147985	-	0	0	0.865398	11.4156	3.06981	4.12724
BgiM08713-RA	4.16104	NA	mRNA	BgChr_3	37148008	37149948	-	0.420487	0	0	73.8777	29.8622	35.2026
BgiM08811-RA	4.4193	NA	mRNA	BgChr_3	39472347	39477980	-	0.009276	0.056203	0.542527	8.77086	1.09931	4.75453
BgiM09104-RA	4.06596	NA	mRNA	BgChr_3	45564042	45564199	+	0	0	0.254795	11.0791	2.72148	8.6604
BgiM09105-RA	3.68275	NA	mRNA	BgChr_3	45582915	45583132	+	0	0	1.16273	9.82697	8.19662	6.62552
BgiM09192-RA	4.22654	NA	mRNA	BgChr_3	47261984	47263330	-	0.633696	0	2.32564	39.645	8.06926	20.1653
BgiM09294-RA	1.15719	NA	mRNA	BgChr_3	49390015	49400306	-	9.94626	10.7175	12.1434	31.2297	24.7423	20.5852
BgiM09332-RA	2.78382	NA	mRNA	BgChr_3	50334109	50335380	-	0.098251	0	0.782363	5.10065	1.64101	2.29536	BGLB022469
BgiM09375-RA	4.35232	NA	mRNA	BgChr_3	51750983	51759232	+	0	0	0.745039	7.98893	2.38683	6.83296	BGLB026659
BgiM09402-RA	4.86075	NA	mRNA	BgChr_3	52365325	52366830	-	1.18911	0.791815	12.3846	263.445	80.1065	110.584	BGLB038250
BgiM09414-RA	4.04373	NA	mRNA	BgChr_3	52616671	52629518	+	0	0	7.58166	68.9725	29.6229	28.8703
BgiM09514-RA	1.36249	NA	mRNA	BgChr_3	54629435	54630550	+	8.73506	6.10827	3.82643	16.1952	18.3916	17.5596	BGLB036160
BgiM09674-RA	3.71005	NA	mRNA	BgChr_4	1324623	1338642	+	0	0	2.08106	17.8605	5.05464	8.87798	BGLB024187
BgiM09696-RA	4.70656	NA	mRNA	BgChr_4	1871530	1892497	-	0	0	0	7.47832	1.60647	2.73488	BGLB016554
BgiM09754-RA	4.05668	NA	mRNA	BgChr_4	2812907	2815135	+	0	0	0	4.72077	1.9137	4.47171	BGLB020890
BgiM09806-RA	4.32203	NA	mRNA	BgChr_4	3786348	3786941	-	0.703846	0	4.18943	65.5191	21.5426	32.1677
BgiM09811-RA	3.53546	NA	mRNA	BgChr_4	3834086	3842844	-	0	0	1.20487	12.2906	1.90511	4.86532	BGLB022204
BgiM09958-RA	3.52499	NA	mRNA	BgChr_4	7294613	7295460	+	0	0	1.2097	9.15335	2.05644	3.07254	BGLB029819
BgiM10065-RA	5.00058	NA	mRNA	BgChr_4	9796748	9808062	-	0.088501	0	1.77276	36.573	8.66777	27.3406	BGLB002980
BgiM10106-RA	4.12236	NA	mRNA	BgChr_4	10742438	10743778	+	0	0	0.107852	2.52776	0	1.02372
BgiM10130-RA	4.64719	NA	mRNA	BgChr_4	11449913	11454597	+	0.564543	0	1.19232	38.0704	9.78331	13.3649	BGLB026494
BgiM10166-RA	4.33479	NA	mRNA	BgChr_4	12488158	12500015	-	0	0.187035	1.85206	20.1313	8.95361	18.4993	BGLB039599
BgiM10167-RA	5.69255	NA	mRNA	BgChr_4	12509233	12509800	-	0	0	0	10.9755	3.41085	5.47417	BGLB036894
BgiM10168-RA	3.53889	NA	mRNA	BgChr_4	12513426	12513688	-	0	0	0.555591	7.11469	3.86334	11.1424
BgiM10181-RA	3.62885	NA	mRNA	BgChr_4	12770700	12779826	-	0	0	0	4.12071	1.58742	4.01103	BGLB021418
BgiM10196-RA	5.0694	NA	mRNA	BgChr_4	13101817	13115983	+	0.151762	0	2.80569	66.1192	11.823	35.4911	BGLB000799
BgiM10341-RA	4.08496	NA	mRNA	BgChr_4	16272939	16278694	-	0.272616	0	2.3007	31.2202	7.01329	13.842	BGLB029117
BgiM10342-RA	3.27632	NA	mRNA	BgChr_4	16287365	16287584	-	0.581992	0	1.857	35.2606	16.9609	12.033
BgiM10344-RA	3.96904	NA	mRNA	BgChr_4	16294571	16294811	-	0	0	3.47081	32.7929	7.20291	14.8995
BgiM10345-RA	2.20234	NA	mRNA	BgChr_4	16301318	16306992	-	15.342	10.027	27.7765	134.261	51.9092	84.7588	BGLB038311
BgiM10355-RA	3.45398	NA	mRNA	BgChr_4	16482372	16486118	-	0.756986	0	5.20774	44.1563	12.2888	17.624	BGLB025472
BgiM10386-RA	4.69477	NA	mRNA	BgChr_4	17199646	17199949	+	1.30365	0	1.42236	60.7833	19.0165	23.9668
BgiM10394-RA	3.98584	NA	mRNA	BgChr_4	17440177	17445177	-	0.554979	0	3.04142	30.1293	10.9507	16.0368
BgiM10434-RA	4.17844	NA	mRNA	BgChr_4	18287694	18291985	-	0	0	0	7.13554	1.3869	5.29113	BGLB019711
BgiM10503-RA	4.62677	NA	mRNA	BgChr_4	19617509	19625474	-	3.73199	0	14.6273	300.962	42.95	145.284	BGLB036325
BgiM10536-RA	4.36758	NA	mRNA	BgChr_4	20391541	20400240	+	0.405239	0	5.37225	79.5383	21.0767	31.9665	BGLB026630
BgiM10553-RA	4.44466	NA	mRNA	BgChr_4	20746158	20752447	+	0	0	0.569251	12.1772	3.08695	4.66685	BGLB031087
BgiM10572-RA	2.22375	NA	mRNA	BgChr_4	21206632	21225278	+	1.58376	3.78117	2.68189	6.30338	22.1284	17.9843	BGLB026909
BgiM10663-RA	4.83193	NA	mRNA	BgChr_4	23429029	23447357	+	0	0	1.98548	36.4192	11.1861	14.9057	BGLB037662
BgiM10752-RA	4.68035	NA	mRNA	BgChr_4	24970503	24990811	+	0	0	1.35407	23.0243	7.85726	10.1012	BGLB019684
BgiM10888-RA	2.84986	NA	mRNA	BgChr_4	28861184	28861658	-	2.1436	1.26185	4.31926	12.2501	35.4811	18.9946
BgiM10895-RA	1.46774	NA	mRNA	BgChr_4	28889085	28889240	-	3.43378	7.11244	7.13971	16.9773	27.8904	16.3103
BgiM10903-RA	1.85421	NA	mRNA	BgChr_4	28964965	28965867	-	1.9822	2.6634	3.06956	8.73814	12.4231	12.7086
BgiM10914-RA	1.1323	NA	mRNA	BgChr_4	29467637	29481068	+	8.35427	11.0824	9.02704	15.5847	22.905	35.0458	BGLB032020
BgiM10982-RA	4.86435	NA	mRNA	BgChr_4	31051095	31082231	+	0	0	0.484358	9.05172	3.90622	6.32319	BGLB039000
BgiM11200-RA	4.81107	NA	mRNA	BgChr_4	36030478	36032100	+	1.08407	0.085165	8.94798	183.897	65.0167	74.8132	BGLB028438
BgiM11201-RA	4.06602	NA	mRNA	BgChr_4	36036711	36044085	-	0	0	9.1675	90.0907	24.0729	47.7609	BGLB034001
BgiM11317-RA	3.59577	NA	mRNA	BgChr_4	38900270	38916163	-	0	0.802251	2.6847	25.5565	11.9728	11.6551	BGLB033395
BgiM11319-RA	4.49633	NA	mRNA	BgChr_4	38930060	38937983	-	0.328258	0.423982	6.99666	108.014	39.4654	53.0876	BGLB032211
BgiM11332-RA	1.61918	NA	mRNA	BgChr_4	39255718	39256513	+	4.88192	3.4508	3.39414	16.8428	12.7666	15.2016
BgiM11433-RA	1.20389	NA	mRNA	BgChr_4	42239152	42243709	+	19.5215	13.7104	17.6372	58.3395	40.9507	37.7597
BgiM11563-RA	4.48563	NA	mRNA	BgChr_4	45589768	45590139	+	0.538527	0	6.74969	113.373	24.7576	38.5264
BgiM11593-RA	4.35319	NA	mRNA	BgChr_4	46223837	46231888	-	0.150842	0	2.03023	27.2286	7.34147	18.9194	BGLB037800
BgiM11617-RA	4.21684	NA	mRNA	BgChr_4	46738865	46740566	+	0.162226	0	1.08892	19.2707	3.70726	7.33988
BgiM11632-RA	3.77866	NA	mRNA	BgChr_4	47152816	47156662	-	0.317274	0	1.68317	22.5646	6.00286	8.14298
BgiM11635-RA	4.22705	NA	mRNA	BgChr_4	47179933	47180170	-	0.633128	0	1.60379	39.0863	12.4328	19.3586
BgiM11757-RA	1.39026	NA	mRNA	BgChr_4	50263564	50267105	-	32.8762	42.7052	44.4269	162.266	79.5006	102.248	BGLB023867
BgiM11768-RA	2.10897	NA	mRNA	BgChr_4	50484339	50487446	+	5.31477	6.99155	10.6489	54.0506	25.1272	29.6757	BGLB031651
BgiM11839-RA	4.72964	NA	mRNA	BgChr_4	51941669	51951806	+	0	0	1.60356	35.4709	12.6671	17.7275	BGLB013650
BgiM11885-RA	3.09366	NA	mRNA	BgChr_4	52895534	52895784	+	0.791196	0	1.56231	0	1.97326	20.0188
BgiM11949-RA	1.2688	NA	mRNA	BgChr_4	53994102	53995010	-	3.1107	4.05724	4.25344	8.57462	15.5505	11.6814
BgiM11950-RA	1.72411	NA	mRNA	BgChr_4	54002075	54024069	-	0.63532	1.177	0.775355	1.85849	4.5981	2.90196	BGLB027305
BgiM11958-RA	4.32046	NA	mRNA	BgChr_4	54224708	54243429	+	0.811328	0	17.0971	233.421	64.6067	97.5716	BGLB018479
BgiM11959-RA	4.94236	NA	mRNA	BgChr_4	54264869	54267999	+	0	0	4.73513	107.477	28.1692	45.1914
BgiM11975-RA	1.97582	NA	mRNA	BgChr_4	54538997	54539259	-	0.718665	1.548	2.56819	9.93316	2.72493	6.63672
BgiM12020-RA	2.22734	NA	mRNA	BgChr_5	88400	88584	+	0.398309	1.57919	3.42633	8.54388	7.58112	7.0439
BgiM12057-RA	5.74755	NA	mRNA	BgChr_5	910800	922460	-	0	0	0	4.66314	0.869755	2.12866	BGLB020605
BgiM12070-RA	2.77122	NA	mRNA	BgChr_5	1229688	1233352	+	2.12381	2.38537	1.33198	9.98268	22.0332	9.77069	BGLB036572
BgiM12072-RA	2.25698	NA	mRNA	BgChr_5	1256004	1258707	+	4.73083	4.86285	2.28236	19.567	33.1861	18.8136
BgiM12117-RA	3.32743	NA	mRNA	BgChr_5	2154324	2161696	-	0.101214	0	0.250098	2.88931	0.306918	1.00201	BGLB025250
BgiM12179-RA	1.67107	NA	mRNA	BgChr_5	3240772	3270039	-	4.10701	5.24352	3.90536	9.72687	23.8624	17.1908	BGLB026203
BgiM12358-RA	2.30976	NA	mRNA	BgChr_5	6725670	6727755	+	4.24467	4.46892	7.93022	32.2264	19.5788	41.4389	BGLB025054
BgiM12405-RA	1.9558	NA	mRNA	BgChr_5	7726678	7730386	-	5.46727	3.84284	6.77589	14.6628	22.93	40.6535	BGLB038104
BgiM12406-RA	2.09157	NA	mRNA	BgChr_5	7737692	7737908	-	4.68418	3.54963	5.16705	9.05619	20.7034	30.9379
BgiM12407-RA	1.57086	NA	mRNA	BgChr_5	7746272	7746465	-	3.2371	3.7632	3.22031	9.42707	19.628	22.5583
BgiM12408-RA	1.95151	NA	mRNA	BgChr_5	7748427	7753014	-	2.85123	3.22665	5.44115	6.7953	14.9981	27.4869
BgiM12464-RA	4.91692	NA	mRNA	BgChr_5	9503726	9506276	+	0	0	2.39755	54.6849	14.4643	22.8815	BGLB034049
BgiM12479-RA	1.48794	NA	mRNA	BgChr_5	9776445	9803224	-	22.7429	13.8116	19.5253	69.0951	46.7838	64.1567	BGLB034614
BgiM12699-RA	4.31718	NA	mRNA	BgChr_5	14080788	14086697	+	0.208591	0	4.00502	57.1752	20.8632	25.5869	BGLB027190
BgiM12758-RA	2.51129	NA	mRNA	BgChr_5	15209322	15209513	-	0.707695	0.5432	1.1571	4.44839	8.8089	8.26024
BgiM12815-RA	2.11493	NA	mRNA	BgChr_5	16621338	16623920	-	4.60525	4.8151	5.05782	28.1648	12.3373	29.2453	BGLB026325
BgiM12884-RA	4.11553	NA	mRNA	BgChr_5	18190254	18196970	+	0.874097	0	1.67344	30.9399	11.9838	14.3877
BgiM12904-RA	4.46135	NA	mRNA	BgChr_5	18601894	18622778	+	0.961195	0.268202	4.29431	83.0313	25.6359	34.3278	BGLB020254
BgiM13043-RA	4.3136	NA	mRNA	BgChr_5	21565720	21569553	+	0.556908	0.23253	3.71429	62.8993	15.8199	20.6735	BGLB029874
BgiM13169-RA	3.88976	NA	mRNA	BgChr_5	23937968	23948237	-	0.25621	0	2.36281	27.9261	8.51962	11.576	BGLB035227
BgiM13186-RA	5.37998	NA	mRNA	BgChr_5	24140769	24150792	+	0	0	0	2.57072	0.436402	2.95316	BGLB025203
BgiM13187-RA	2.18051	NA	mRNA	BgChr_5	24172699	24186982	-	1.68632	1.04845	2.67103	7.33467	13.7806	5.40293	BGLB031775
BgiM13193-RA	3.22135	NA	mRNA	BgChr_5	24275230	24305027	-	0	0	1.04747	6.53886	1.17745	3.43467	BGLB036266
BgiM13196-RA	4.11243	NA	mRNA	BgChr_5	24340118	24355397	+	2.21678	0	4.13861	73.3336	26.6129	40.7923
BgiM13198-RA	3.94975	NA	mRNA	BgChr_5	24373456	24377791	+	0.882069	0	1.13602	27.8204	10.7941	14.0776
BgiM13199-RA	4.45261	NA	mRNA	BgChr_5	24386831	24393633	+	0	0	0	17.0539	7.70737	6.43351	BGLB023899
BgiM13202-RA	5.40889	NA	mRNA	BgChr_5	24442066	24457210	+	0	0	1.06661	49.8124	7.31121	18.0278	BGLB032796
BgiM13203-RA	4.80836	NA	mRNA	BgChr_5	24465668	24489160	+	0	0	0.533639	9.69684	2.83479	4.28279	BGLB040080
BgiM13204-RA	3.68371	NA	mRNA	BgChr_5	24494158	24498068	+	0	0	2.07857	17.4167	4.2057	10.2876	BGLB023923
BgiM13205-RA	3.75027	NA	mRNA	BgChr_5	24512024	24524306	+	0	0	0.632126	7.15938	1.88525	3.57246	BGLB036142
BgiM13208-RA	3.69852	NA	mRNA	BgChr_5	24527211	24538804	+	0	0	0.53466	7.39158	2.20386	2.22331
BgiM13209-RA	5.53711	NA	mRNA	BgChr_5	24541101	24548164	-	0	0	0	4.01881	0.878813	4.95813	BGLB036925
BgiM13283-RA	4.56685	NA	mRNA	BgChr_5	25835018	25847288	+	0.301347	0	3.60207	60.4616	17.6645	27.5225	BGLB032210
BgiM13293-RA	3.66411	NA	mRNA	BgChr_5	26010363	26024271	+	0.301579	0	4.36609	36.4868	7.99913	14.1893
BgiM13294-RA	3.86808	NA	mRNA	BgChr_5	26027179	26031784	-	0.53625	0.416564	8.30519	87.1389	27.2274	36.914	BGLB020880
BgiM13374-RA	3.73032	NA	mRNA	BgChr_5	27633598	27633827	+	0.208284	0	0.790891	15.0105	5.39396	7.03808
BgiM13382-RA	3.39633	NA	mRNA	BgChr_5	27790771	27792753	-	0	0	1.2459	7.25483	1.66646	6.5561	BGLB038400
BgiM13400-RA	3.5892	NA	mRNA	BgChr_5	28136270	28141216	+	0.127464	0	0	6.95402	1.54337	5.57449	BGLB034817
BgiM13477-RA	4.34237	NA	mRNA	BgChr_5	29883569	29885240	-	0.400286	0	3.47759	52.7573	11.638	21.2796	BGLB030006
BgiM13490-RA	2.15312	NA	mRNA	BgChr_5	30150800	30152595	-	2.49748	2.23076	2.52571	17.404	6.13319	12.6615	BGLB017506
BgiM13521-RA	5.17502	NA	mRNA	BgChr_5	30765022	30775037	+	0	0	0	17.705	2.33289	7.10415	BGLB023762
BgiM13565-RA	2.6625	NA	mRNA	BgChr_5	31825583	31826650	+	8.10413	5.24037	12.3568	103.667	27.5628	55.7889
BgiM13619-RA	4.20059	NA	mRNA	BgChr_5	33021351	33025381	+	2.27382	0	9.47022	144.42	39.399	67.7496	BGLB022231
BgiM13795-RA	4.85109	NA	mRNA	BgChr_5	36986329	36991785	-	1.10035	0.309023	4.29451	87.9327	13.956	40.5086
BgiM13838-RA	4.66104	NA	mRNA	BgChr_5	37772477	37778633	+	0	0	4.17637	59.4626	18.0427	18.9649	BGLB025408
BgiM13890-RA	4.2908	NA	mRNA	BgChr_5	38772937	38779417	-	0.568991	0.139032	7.09767	94.2893	19.243	45.5092	BGLB034130
BgiM13924-RA	2.07805	NA	mRNA	BgChr_5	39329288	39329543	+	10.7991	4.10345	16.3896	71.666	28.2712	41.7243
BgiM13937-RA	2.4573	NA	mRNA	BgChr_5	39570560	39576713	+	0.041272	0.099234	0.702583	3.01877	1.49248	1.16391	BGLB002699
BgiM14028-RA	3.77821	NA	mRNA	BgChr_5	41772798	41779118	-	0.902013	1.72451	5.62041	64.5591	18.3593	42.4498	BGLB033271
BgiM14047-RA	4.29003	NA	mRNA	BgChr_5	42335097	42335381	+	3.3679	0.061726	38.5521	531.211	173.691	219.904
BgiM14048-RA	4.25628	NA	mRNA	BgChr_5	42335597	42338620	+	8.86658	1.97544	54.2091	775.723	294.603	305.197
BgiM14128-RA	4.5429	NA	mRNA	BgChr_5	44561191	44561394	+	1.44741	7.84117	4.79467	14.642	105.336	181.981
BgiM14263-RA	2.65959	NA	mRNA	BgChr_5	47382559	47383650	-	8.0681	3.00958	17.6851	92.9366	48.6103	64.4296
BgiM14268-RA	4.4686	NA	mRNA	BgChr_5	47451823	47456293	-	0.595539	0	0	30.2823	6.41505	15.0404	BGLB017916
BgiM14292-RA	3.31865	NA	mRNA	BgChr_5	47870580	47879834	-	3.191	2.44104	9.9679	100.302	22.375	56.1171	BGLB036817
BgiM14332-RA	4.73584	NA	mRNA	BgChr_5	48987661	48987869	+	1.6545	0.637298	0	54.6474	12.291	17.1523
BgiM14420-RA	2.76786	NA	mRNA	BgChr_5	51105963	51109581	+	0	0	0.306538	0	1.32873	2.34742	BGLB030852
BgiM14489-RA	1.82533	NA	mRNA	BgChr_5	52059068	52060342	+	1.60539	1.53645	3.21593	9.95348	5.38226	8.982
BgiM14491-RA	1.47005	NA	mRNA	BgChr_5	52102921	52104210	-	14.1893	16.1716	14.3531	34.9727	53.061	50.2969
BgiM14523-RA	4.10059	NA	mRNA	BgChr_5	52993627	53005577	-	0	0	5.15151	53.5365	14.7589	29.48	BGLB037446
BgiM14592-RA	2.2683	NA	mRNA	BgChr_6	729263	742678	-	3.69043	2.28375	5.39609	24.5741	13.4249	21.8076	BGLB036667
BgiM14617-RA	4.72748	NA	mRNA	BgChr_6	1394684	1418673	-	0.250177	0.078902	1.97907	40.0366	9.11944	18.057	BGLB021709
BgiM14618-RA	4.69831	NA	mRNA	BgChr_6	1425888	1439877	-	0.201723	0	1.98436	35.6076	10.8887	18.2147	BGLB022727
BgiM14636-RA	3.85327	NA	mRNA	BgChr_6	2139743	2143275	+	0.308545	0	0.962845	10.9427	3.57727	9.28101	BGLB026430
BgiM14696-RA	3.91177	NA	mRNA	BgChr_6	3772025	3784247	+	0	0	0.205321	2.45047	0.449923	1.09308
BgiM14824-RA	1.39435	NA	mRNA	BgChr_6	6900536	6907872	-	16.4869	16.7666	28.5409	80.8607	39.5706	59.3466	BGLB000539
BgiM14883-RA	3.66817	NA	mRNA	BgChr_6	8534081	8541406	-	0	0	0.621675	7.12812	0.816703	3.88014	BGLB039389
BgiM14886-RA	3.2478	NA	mRNA	BgChr_6	8668661	8669263	-	0.109778	0	0.423816	4.81719	1.4855	3.33129
BgiM14888-RA	1.44893	NA	mRNA	BgChr_6	8782932	8786724	-	13.1138	16.7316	13.6327	36.8541	55.6402	33.016
BgiM14890-RA	1.2482	NA	mRNA	BgChr_6	8857333	8870702	+	13.431	15.7422	19.8223	31.1589	39.5587	55.2582	BGLB016312
BgiM14903-RA	4.82302	NA	mRNA	BgChr_6	9295045	9308795	+	0	0	2.31526	55.7778	8.44919	28.5183	BGLB038865
BgiM14914-RA	4.59099	NA	mRNA	BgChr_6	9541999	9551832	-	0.677738	0	8.43443	164.726	45.1809	73.0335
BgiM14954-RA	6.11052	NA	mRNA	BgChr_6	10503176	10513369	-	0	0	0	26.2275	5.32925	9.07248
BgiM14957-RA	4.24909	NA	mRNA	BgChr_6	10557448	10571218	-	0.345714	0	4.6349	59.6281	17.1729	26.0217	BGLB036552
BgiM14964-RA	3.52935	NA	mRNA	BgChr_6	10720748	10724616	+	0.170021	0	0	1.92946	0.560584	0.704742	BGLB030307
BgiM14965-RA	1.27616	NA	mRNA	BgChr_6	10760964	10768223	+	22.2596	25.1714	28.9316	85.6426	52.2996	82.2011
BgiM14969-RA	1.82699	NA	mRNA	BgChr_6	10788096	10798443	+	3.83309	4.08571	4.24432	10.9991	22.1146	18.3494	BGLB023255
BgiM15051-RA	1.15334	NA	mRNA	BgChr_6	12637416	12640820	+	5.84583	7.06921	2.15843	10.5478	13.0677	16.0779
BgiM15059-RA	2.45133	NA	mRNA	BgChr_6	12818792	12827082	+	1.9685	3.217	9.31323	40.2373	16.2231	28.294	BGLB025383
BgiM15060-RA	2.42492	NA	mRNA	BgChr_6	12838316	12838469	+	4.05528	2.46416	10.8051	44.8721	14.147	19.9582
BgiM15061-RA	2.2293	NA	mRNA	BgChr_6	12842248	12842741	+	4.15942	4.52227	12.4146	49.0841	19.0938	24.0803
BgiM15068-RA	1.5098	NA	mRNA	BgChr_6	12967353	12967558	+	18.5068	14.0722	17.6245	49.1823	77.9122	32.9879
BgiM15109-RA	2.69455	NA	mRNA	BgChr_6	13912674	13917018	+	0.287593	0.22097	0.343601	4.76311	1.93616	1.6095	BGLB023670
BgiM15158-RA	4.38832	NA	mRNA	BgChr_6	15315983	15323662	+	0.240767	0	8.67946	139.998	36.0508	80.1878
BgiM15180-RA	3.1646	NA	mRNA	BgChr_6	15773388	15775623	+	0	0	0.897115	4.38602	1.94981	5.39043
BgiM15206-RA	3.45267	NA	mRNA	BgChr_6	16600251	16604136	-	2.10809	0	12.4009	106.309	29.1106	40.6072	BGLB029561
BgiM15384-RA	2.81974	NA	mRNA	BgChr_6	21866564	21871903	+	2.65998	2.35352	5.57794	46.9812	12.7317	27.3437	BGLB035895
BgiM15385-RA	3.11497	NA	mRNA	BgChr_6	21872527	21873822	-	3.67102	3.46859	6.02561	79.6824	20.5095	38.2708
BgiM15555-RA	4.21238	NA	mRNA	BgChr_6	25709693	25730608	+	0	0	1.45126	23.4784	6.6941	15.0871	BGLB007150
BgiM15556-RA	4.85138	NA	mRNA	BgChr_6	25735333	25735525	+	0	0	6.06453	97.4996	19.5812	29.8616
BgiM15557-RA	4.35148	NA	mRNA	BgChr_6	25737787	25738280	+	0	0	6.55474	99.0174	22.6345	35.3848
BgiM15635-RA	5.12073	NA	mRNA	BgChr_6	27612339	27621304	+	2.8479	1.45893	25.1575	678.216	158.705	301.182	BGLB022485
BgiM15683-RA	4.42395	NA	mRNA	BgChr_6	28723617	28734177	+	0.313465	0	1.84398	32.0024	7.33932	16.4485	BGLB034970
BgiM15697-RA	3.36497	NA	mRNA	BgChr_6	29066769	29069602	-	3.48403	1.57579	14.0076	126.543	51.8202	48.3992	BGLB013047
BgiM15815-RA	3.62576	NA	mRNA	BgChr_6	31347197	31349023	-	0	0	4.04509	35.2558	12.1851	11.6071
BgiM15816-RA	4.1753	NA	mRNA	BgChr_6	31355853	31361565	-	0	0	0	14.5771	2.43049	5.69437	BGLB030520
BgiM15918-RA	3.04226	NA	mRNA	BgChr_6	34060388	34062433	+	3.51113	1.23981	3.24049	36.5126	23.3329	29.3162
BgiM15927-RA	4.01987	NA	mRNA	BgChr_6	34259340	34266939	-	0.990968	0	6.723	100.748	34.6328	49.8493	BGLB027121
BgiM15984-RA	5.03796	NA	mRNA	BgChr_6	35327718	35331735	+	0.871009	0	3.36937	74.2518	28.2855	48.1848
BgiM16100-RA	3.70782	NA	mRNA	BgChr_6	37715586	37715798	-	0.449817	0.412953	6.1951	67.0927	21.5259	28.8177
BgiM16101-RA	3.89412	NA	mRNA	BgChr_6	37719146	37728763	-	0.917837	0	5.75086	64.7515	20.3815	31.4198	BGLB036306
BgiM16114-RA	4.30925	NA	mRNA	BgChr_6	38142589	38145597	+	0.684426	0.589915	6.7417	102.808	23.219	43.604	BGLB020164
BgiM16211-RA	1.62912	NA	mRNA	BgChr_6	40239906	40252124	+	0.782394	1.10431	0.875862	4.82801	1.76518	3.05049	BGLB025981
BgiM16243-RA	4.25063	NA	mRNA	BgChr_6	40840721	40848136	-	0.513021	0.313293	1.89816	33.9179	7.24967	15.5083	BGLB019894
BgiM16370-RA	4.43951	NA	mRNA	BgChr_6	44079225	44088460	+	0	0	2.56889	45.0945	9.25579	20.1547	BGLB033535
BgiM16380-RA	4.17449	NA	mRNA	BgChr_6	44169382	44169567	-	1.99021	0	8.81789	138.886	44.7033	59.6549
BgiM16382-RA	3.52811	NA	mRNA	BgChr_6	44216186	44230856	-	0.229804	0.308594	1.05624	10.7771	2.74598	3.89769	BGLB024961
BgiM16445-RA	3.78557	NA	mRNA	BgChr_6	45535659	45540300	-	0	0.161735	0.62003	8.75805	1.47343	3.9355	BGLB028292
BgiM16448-RA	1.24947	NA	mRNA	BgChr_6	45582544	45595736	-	25.3775	18.8841	22.5352	77.7524	49.1289	52.6475	BGLB000513
BgiM16466-RA	4.34313	NA	mRNA	BgChr_6	45974677	45982820	-	0	0	1.36677	22.2781	5.74463	7.90534
BgiM16532-RA	4.15583	NA	mRNA	BgChr_6	47348509	47352158	-	0	0	3.2825	48.9638	10.8633	18.8582	BGLB038501
BgiM16597-RA	1.55034	NA	mRNA	BgChr_6	48414043	48414211	+	13.5651	14.7739	22.6918	26.5394	57.3325	87.8202
BgiM16673-RA	2.4391	NA	mRNA	BgChr_6	49841874	49847371	-	1.81781	2.88487	4.55691	31.3868	12.5935	15.6699	BGLB021533
BgiM16727-RA	4.5155	NA	mRNA	BgChr_6	50726861	50733998	-	1.62761	0	18.5769	303.237	98.3842	134.243	BGLB032126
BgiM16747-RA	2.36203	NA	mRNA	BgChr_6	51132991	51135450	+	0	0	1.28486	4.69755	0	4.48643
BgiM16761-RA	4.10814	NA	mRNA	BgChr_6	51521911	51523322	-	0.161188	0	4.53636	43.9491	17.4858	16.4292
BgiM16804-RA	4.45741	NA	mRNA	BgChr_6	52436324	52444519	+	6.87025	2.44865	82.3941	1236.38	388.112	605.159	BGLB024331
BgiM16950-RA	4.24878	NA	mRNA	BgChr_7	1994758	1995371	-	0	0	3.33642	46.8736	15.2544	24.7916
BgiM16986-RA	3.95947	NA	mRNA	BgChr_7	2818725	2825991	+	1.14125	0	2.78084	41.9603	10.6741	18.4456	BGLB025335
BgiM17022-RA	1.11634	NA	mRNA	BgChr_7	3587533	3602176	-	2.72512	2.89265	2.8071	8.34878	3.92717	8.09179	BGLB027725
BgiM17046-RA	3.71567	NA	mRNA	BgChr_7	4011067	4013975	-	2.77958	0	14.1243	152.837	59.3531	71.0409
BgiM17109-RA	1.59168	NA	mRNA	BgChr_7	5238814	5252096	+	10.6257	14.4498	16.9154	65.1309	28.7605	45.563	BGLB031482
BgiM17162-RA	4.17681	NA	mRNA	BgChr_7	6621719	6639358	-	0.144557	0	1.10547	15.197	2.87345	6.59496	BGLB037103
BgiM17241-RA	3.81317	NA	mRNA	BgChr_7	8014643	8033550	+	0.165361	0	0.795865	7.11134	3.68402	6.42213	BGLB038341
BgiM17283-RA	1.16651	NA	mRNA	BgChr_7	9007293	9014478	+	11.2353	7.55722	4.77928	25.6016	16.1446	18.9759
BgiM17314-RA	2.97053	NA	mRNA	BgChr_7	9718424	9720556	-	0	0	1.08686	4.78239	3.0712	5.17671
BgiM17327-RA	4.22828	NA	mRNA	BgChr_7	10142620	10144529	-	1.18034	0	3.61376	68.5001	27.7608	30.826
BgiM17343-RA	1.38527	NA	mRNA	BgChr_7	10436334	10446280	-	3.47522	3.95442	5.06149	13.7386	8.70605	14.2993	BGLB037745
BgiM17410-RA	1.54776	NA	mRNA	BgChr_7	11952623	11953627	+	0.820742	1.49662	0.897582	3.32608	2.57505	5.34084
BgiM17428-RA	2.09569	NA	mRNA	BgChr_7	12303944	12304876	+	2.87535	5.99458	5.01563	22.4489	27.4757	14.4057
BgiM17555-RA	4.39802	NA	mRNA	BgChr_7	15459836	15481110	-	5.54407	1.61226	44.593	631.181	221.485	319.354	BGLB034612
BgiM17655-RA	3.14594	NA	mRNA	BgChr_7	17636085	17638317	+	0.143988	0.136212	0.854612	14.9034	2.56796	6.11982
BgiM17656-RA	4.84827	NA	mRNA	BgChr_7	17638369	17643987	+	1.55	0.839921	11.4733	254.389	64.8628	101.699	BGLB023879
BgiM17662-RA	4.34364	NA	mRNA	BgChr_7	17781335	17828924	+	0.033373	0.044502	0.39117	6.51649	1.40879	3.04079	BGLB033825
BgiM17719-RA	4.21909	NA	mRNA	BgChr_7	19029065	19041923	+	1.9676	1.23396	9.87759	141.792	47.8917	76.5535	BGLB020972
BgiM17722-RA	5.11818	NA	mRNA	BgChr_7	19095321	19100269	+	0.088046	0	1.36288	38.6349	3.73881	14.1856	BGLB038601
BgiM17723-RA	4.04281	NA	mRNA	BgChr_7	19109593	19111652	-	0	0	2.26649	26.5784	8.5174	15.1985
BgiM17782-RA	3.63942	NA	mRNA	BgChr_7	20251577	20251845	-	0.168374	0	5.60935	42.6273	25.4338	24.9961
BgiM17784-RA	4.49225	NA	mRNA	BgChr_7	20259321	20259521	-	0	0	2.59631	51.3725	15.6642	15.8735
BgiM17790-RA	3.80582	NA	mRNA	BgChr_7	20358276	20361007	+	0	0	0	1.11476	0.186807	0.647651
BgiM17916-RA	4.7122	NA	mRNA	BgChr_7	23310117	23316572	-	0.084862	0.041846	0.882005	17.6706	3.38125	7.72737
BgiM17973-RA	4.01337	NA	mRNA	BgChr_7	24655595	24662814	+	2.14651	0.754568	7.44479	107.026	33.4976	64.6125	BGLB033629
BgiM17976-RA	4.13678	NA	mRNA	BgChr_7	24734540	24735997	-	0	0	0.821259	24.056	2.80474	4.24055	BGLB005712
BgiM18069-RA	2.56078	NA	mRNA	BgChr_7	27065500	27096080	-	0.310377	0.157533	0.56958	3.60627	1.63109	1.94741	BGLB025390
BgiM18070-RA	4.04909	NA	mRNA	BgChr_7	27100224	27102592	-	0.146701	0	0.317842	4.22314	0.605028	3.15606
BgiM18080-RA	3.56947	NA	mRNA	BgChr_7	27318028	27320523	+	0	0	1.66187	17.7348	4.87061	7.90313
BgiM18082-RA	3.67478	NA	mRNA	BgChr_7	27326155	27355399	+	0.166927	0	1.57775	11.6425	4.21004	8.78558	BGLB029006
BgiM18084-RA	3.28303	NA	mRNA	BgChr_7	27366505	27366700	+	0	0	3.6667	25.402	5.91526	8.62401
BgiM18246-RA	4.48278	NA	mRNA	BgChr_7	29803390	29805393	-	0.578065	0	3.49096	59.1853	12.7072	28.0367	BGLB036918
BgiM18247-RA	4.13849	NA	mRNA	BgChr_7	29813133	29813331	-	0	0	2.24778	35.3433	7.75477	19.4748
BgiM18279-RA	3.15774	NA	mRNA	BgChr_7	30877278	30878231	-	0.597598	0	6.21148	59.1121	12.7548	29.2967
BgiM18293-RA	2.16299	NA	mRNA	BgChr_7	31286861	31291534	+	1.58606	0.514275	1.4803	9.00572	3.00309	5.67274	BGLB027789
BgiM18306-RA	3.83879	NA	mRNA	BgChr_7	31799624	31799797	-	7.91917	7.25049	12.7722	284.488	57.6117	128.475
BgiM18307-RA	4.87308	NA	mRNA	BgChr_7	31825451	31831003	-	0.061173	0.114952	1.43116	32.8411	5.31975	15.3328
BgiM18362-RA	4.3323	NA	mRNA	BgChr_7	34201371	34201539	-	0.711238	0	8.41679	114.573	29.3447	44.0821
BgiM18423-RA	4.30698	NA	mRNA	BgChr_7	36037583	36050040	-	0.918206	0	6.9067	82.5768	34.8587	60.5296	BGLB026349
BgiM18496-RA	4.33443	NA	mRNA	BgChr_7	37490806	37505099	-	0.968302	0.591519	3.19905	62.9654	12.9281	32.1158	BGLB033950
BgiM18549-RA	4.15896	NA	mRNA	BgChr_7	38544084	38551685	+	0.727125	1.39556	4.98327	90.5173	32.1943	33.8522	BGLB021078
BgiM18558-RA	5.74194	NA	mRNA	BgChr_7	38800792	38801304	-	0	0	0	25.1269	0	0
BgiM18639-RA	1.62018	NA	mRNA	BgChr_7	41145335	41150154	+	1.03581	1.11057	1.33852	5.31657	2.5686	3.93022	BGLB006386
BgiM18645-RA	3.07587	NA	mRNA	BgChr_7	41351745	41353676	+	0	0	5.22971	18.1429	8.92552	11.2794
BgiM18714-RA	1.24992	NA	mRNA	BgChr_7	43015179	43016159	-	50.0932	68.5036	70.0827	219.899	125.933	162.919	BGLB003905
BgiM18742-RA	4.8713	NA	mRNA	BgChr_7	43544556	43550644	+	2.24514	1.37134	20.3898	444.025	132.195	199.607	BGLB028526
BgiM18781-RA	4.47262	NA	mRNA	BgChr_7	44327379	44332034	-	2.57879	0.489561	21.7134	344.43	111.205	152.87
BgiM18783-RA	3.84895	NA	mRNA	BgChr_7	44342833	44343594	+	0.130308	0	1.19752	13.3714	4.05248	7.0047
BgiM18784-RA	4.12704	NA	mRNA	BgChr_7	44343781	44344821	-	0.098605	0.357605	0.684089	13.9206	3.1146	4.65725
BgiM18861-RA	2.95772	NA	mRNA	BgChr_7	46349425	46351078	-	2.9425	1.73187	5.98354	44.8576	11.8335	24.2639
BgiM18867-RA	4.5256	NA	mRNA	BgChr_7	46441782	46441977	-	4.54169	2.27591	31.3876	473.62	150.733	268.325
BgiM18916-RA	4.50256	NA	mRNA	BgChr_7	47531902	47536477	-	0.24044	0	3.79549	56.9951	18.5683	23.217	BGLB033628
BgiM18955-RA	1.65859	NA	mRNA	BgChr_7	48755057	48758927	+	1.78483	2.27175	2.3292	12.4928	5.47862	9.57249
BgiM19071-RA	4.18408	NA	mRNA	BgChr_8	2164990	2175711	+	0.07268	0	0.445388	4.94556	2.24041	4.02084	BGLB031720
BgiM19166-RA	3.93863	NA	mRNA	BgChr_8	3768833	3769050	-	0	0	1.06697	18.2306	5.1722	8.43745
BgiM19169-RA	5.2434	NA	mRNA	BgChr_8	3788838	3789955	-	0	0	0	15.8341	3.89567	7.20347	BGLB026043
BgiM19254-RA	4.03645	NA	mRNA	BgChr_8	5295940	5305728	+	0.420918	0.743514	2.53973	47.0817	14.3509	18.31	BGLB025668
BgiM19350-RA	1.05973	NA	mRNA	BgChr_8	7427420	7430212	+	8.29667	9.6154	11.0341	13.4087	29.7193	28.1156	BGLB000859
BgiM19443-RA	4.88403	NA	mRNA	BgChr_8	9070001	9083042	+	0	0	1.81719	51.8054	12.5332	21.4269
BgiM19451-RA	3.83459	NA	mRNA	BgChr_8	9266974	9271844	+	0	0	0	17.7182	4.03934	9.14668
BgiM19452-RA	3.35882	NA	mRNA	BgChr_8	9276368	9281239	+	0	0	1.76714	15.8376	3.01355	6.89577
BgiM19631-RA	4.59429	NA	mRNA	BgChr_8	14200735	14212888	-	0.324244	0	1.46805	30.8344	7.9706	22.332	BGLB023224
BgiM19632-RA	4.44959	NA	mRNA	BgChr_8	14213233	14213393	-	0	0	2.25969	18.5623	6.55822	12.0912
BgiM19800-RA	4.66526	NA	mRNA	BgChr_8	18689811	18701374	-	0	0	0.53891	11.0324	5.06116	5.71579
BgiM19805-RA	4.93692	NA	mRNA	BgChr_8	18736382	18736534	-	0	0.657024	4.46333	112.363	26.8967	69.9691
BgiM19866-RA	3.32887	NA	mRNA	BgChr_8	19841051	19855051	-	0	0	4.58826	28.8323	6.21307	15.2959
BgiM19880-RA	2.60532	NA	mRNA	BgChr_8	20143942	20144246	+	0	0	3.50024	20.2444	5.37296	7.09609
BgiM19881-RA	3.84777	NA	mRNA	BgChr_8	20147104	20148029	+	0.843731	0	1.51035	25.2959	6.12262	10.1362	BGLB030102
BgiM19886-RA	4.73802	NA	mRNA	BgChr_8	20247694	20247848	+	0	0	2.2702	55.4767	10.2438	20.7045
BgiM19887-RA	3.74264	NA	mRNA	BgChr_8	20273491	20273677	+	0.838404	0	1.53089	26.038	4.4115	14.6745
BgiM19932-RA	4.37112	NA	mRNA	BgChr_8	21454790	21459063	-	0.144445	0	6.85426	87.9053	27.1846	46.356
BgiM19936-RA	2.97465	NA	mRNA	BgChr_8	21515997	21516167	-	0	0	1.63054	32.525	15.0782	11.9071
BgiM19952-RA	6.29375	NA	mRNA	BgChr_8	21851356	21860037	+	0	0	0	20.5454	4.67154	13.0263
BgiM19953-RA	4.27058	NA	mRNA	BgChr_8	21910686	21910853	+	0.79324	0	2.17441	34.0666	8.88237	19.0048
BgiM20010-RA	3.73462	NA	mRNA	BgChr_8	22934528	22951635	+	0	0	3.02991	30.0523	6.47448	17.3458
BgiM20165-RA	4.91421	NA	mRNA	BgChr_8	26393480	26399746	-	0.273797	0.090227	3.07198	66.1694	21.2747	28.5228
BgiM20167-RA	4.0521	NA	mRNA	BgChr_8	26426261	26435845	-	7.4765	0.662299	34.2994	471.1	145.803	187.626	BGLB011169
BgiM20172-RA	4.2718	NA	mRNA	BgChr_8	26481047	26496201	-	0.90441	0	4.6688	80.5482	23.0077	38.1821	BGLB031743
BgiM20176-RA	4.33048	NA	mRNA	BgChr_8	26615293	26632085	+	0.713519	0.13073	3.30418	52.0008	11.1767	24.6005	BGLB035910
BgiM20284-RA	3.14268	NA	mRNA	BgChr_8	28831673	28835836	+	0	0.188108	0	0.849258	2.55574	1.63387
BgiM20293-RA	5.25796	NA	mRNA	BgChr_8	28935451	28935654	-	0	0	1.56046	44.5751	23.3343	25.1107
BgiM20294-RA	2.77966	NA	mRNA	BgChr_8	28948127	28949107	-	0	0	2.83693	24.0334	7.81392	10.4311
BgiM20335-RA	4.75609	NA	mRNA	BgChr_8	29816358	29831715	+	0.128278	0	0.336809	11.9104	2.16349	4.80607	BGLB010937
BgiM20348-RA	4.29767	NA	mRNA	BgChr_8	30027922	30048297	-	0.201823	0	0.922629	14.504	4.87745	8.54416	BGLB004963
BgiM20395-RA	1.45806	NA	mRNA	BgChr_8	31241791	31246061	-	3.28334	3.92313	6.24238	15.1839	7.96285	15.0912
BgiM20396-RA	1.8015	NA	mRNA	BgChr_8	31252430	31252826	-	2.2203	2.51945	3.1135	13.4411	7.5978	9.02978
BgiM20414-RA	3.2962	NA	mRNA	BgChr_8	31678050	31678798	-	0.568506	0	0.402339	4.33433	1.16325	2.10935
BgiM20487-RA	1.46772	NA	mRNA	BgChr_8	33216143	33222000	-	2.9099	4.85071	2.6946	5.17156	16.4972	10.956	BGLB020004
BgiM20618-RA	5.19051	NA	mRNA	BgChr_8	35610649	35615707	-	0.472883	0	0.931517	62.7262	8.05503	18.7616	BGLB026246
BgiM20630-RA	3.58217	NA	mRNA	BgChr_8	35733081	35735625	+	0.257829	0	3.79159	38.4478	10.171	12.8573	BGLB036598
BgiM20631-RA	4.21782	NA	mRNA	BgChr_8	35760106	35780856	-	0.167848	0.142518	1.01975	16.9857	3.37338	7.8872	BGLB025498
BgiM20639-RA	4.8096	NA	mRNA	BgChr_8	35895952	35902972	-	0.732087	0.284763	8.12792	166.144	41.0356	69.5242	BGLB026227
BgiM20662-RA	4.1632	NA	mRNA	BgChr_8	36448528	36454405	+	0	0.188454	0.694658	6.56045	7.10146	8.88573
BgiM20702-RA	3.13314	NA	mRNA	BgChr_8	37125181	37131875	+	0.361395	0.518849	2.63578	17.717	5.88645	11.6963	BGLB016555
BgiM20741-RA	4.74685	NA	mRNA	BgChr_8	37790223	37792635	-	0	0	0.168681	5.42431	1.31588	1.69734	BGLB030316
BgiM20743-RA	5.54411	NA	mRNA	BgChr_8	37812733	37813422	-	0	0	0.112367	8.5057	4.1453	5.2278
BgiM20744-RA	3.97915	NA	mRNA	BgChr_8	37817436	37822939	-	0	0	0.925306	17.4552	2.28978	6.94226
BgiM20756-RA	4.23921	NA	mRNA	BgChr_8	38108384	38114317	-	0.414575	0	4.26878	54.7024	13.0092	25.3039	BGLB030041
BgiM20852-RA	4.31852	NA	mRNA	BgChr_8	40612892	40624093	-	1.76961	0.553416	6.21373	109.811	36.3769	52.0598	BGLB028568
BgiM20942-RA	3.51836	NA	mRNA	BgChr_8	42331107	42332988	-	0.161452	0	0.213512	3.17168	0.974293	1.48583	BGLB037491
BgiM20952-RA	3.14357	NA	mRNA	BgChr_8	42510320	42514297	+	1.49074	1.44063	4.1031	40.3521	13.9237	26.8414	BGLB026548
BgiM20967-RA	1.87717	NA	mRNA	BgChr_8	42751836	42752716	+	2.07915	1.79997	1.82443	4.48173	10.386	7.36205
BgiM21050-RA	3.39053	NA	mRNA	BgChr_8	44338437	44342837	-	0	0	1.03877	11.5926	2.00644	6.88771	BGLB040205
BgiM21051-RA	3.21313	NA	mRNA	BgChr_8	44349972	44350261	-	0	0	1.81494	14.9473	3.43226	5.06794
BgiM21128-RA	2.49114	NA	mRNA	BgChr_8	45582398	45584327	+	0.107459	0	0	1.55159	0.548957	1.34364	BGLB032311
BgiM21144-RA	4.58476	NA	mRNA	BgChr_8	45999204	46002636	+	0.325077	0	6.64802	107.771	35.6899	50.8535
BgiM21182-RA	5.9358	NA	mRNA	BgChr_8	46708748	46715101	+	0.090952	0.050725	2.46958	40.3396	12.6249	17.9858	BGLB038474
BgiM21249-RA	1.86349	NA	mRNA	BgChr_9	795044	811913	-	0.667277	1.64872	0.914011	5.55088	4.63122	4.30326
BgiM21433-RA	3.5035	NA	mRNA	BgChr_9	5294311	5298898	-	0	0.079242	1.08391	10.8929	3.70165	8.15837	BGLB023212
BgiM21512-RA	4.45805	NA	mRNA	BgChr_9	7086973	7089594	-	0.544463	0.218532	6.75908	111.526	27.8232	46.0474	BGLB037983
BgiM21514-RA	3.15322	NA	mRNA	BgChr_9	7112466	7128666	+	0.316022	0	0	3.12026	1.59415	0	BGLB031096
BgiM21516-RA	4.96502	NA	mRNA	BgChr_9	7146308	7168508	+	0	0	0.692704	17.2086	3.45167	6.84317	BGLB030976
BgiM21657-RA	4.44388	NA	mRNA	BgChr_9	10437044	10440368	+	0.406819	0.395026	4.91949	82.4163	26.0326	41.309	BGLB035740
BgiM21675-RA	4.52103	NA	mRNA	BgChr_9	10844663	10847760	+	0.411606	0	4.88169	77.4132	26.3523	37.4392	BGLB023568
BgiM21889-RA	3.01146	NA	mRNA	BgChr_9	15649388	15665083	-	1.99083	2.04516	4.00928	40.4743	16.2238	20.2255	BGLB026598
BgiM21914-RA	1.05943	NA	mRNA	BgChr_9	16203158	16230277	+	4.27145	3.27594	3.55566	7.66178	11.1071	8.41042	BGLB036031
BgiM21915-RA	2.11117	NA	mRNA	BgChr_9	16239064	16240001	-	29.3775	30.5754	41.6438	173.279	201.958	133.87
BgiM21953-RA	6.35833	NA	mRNA	BgChr_9	17210168	17212833	-	0	0	0	26.6109	0	0	BGLB039964
BgiM22087-RA	2.41837	NA	mRNA	BgChr_9	21334027	21338100	-	1.51928	0.700264	0	4.40035	8.86652	2.41412	BGLB025826
BgiM22093-RA	3.29603	NA	mRNA	BgChr_9	21486708	21487376	+	0	0	0	0	1.57751	0
BgiM22110-RA	4.84003	NA	mRNA	BgChr_9	21841088	21841546	-	1.05698	0.807593	18.2659	334.548	106.928	157.575
BgiM22111-RA	4.40633	NA	mRNA	BgChr_9	21855654	21856622	+	2.15372	0	14.1036	240.719	66.0264	106.849
BgiM22157-RA	4.15134	NA	mRNA	BgChr_9	22926869	22933186	-	0	0.229215	0	13.9695	1.57376	8.69597	BGLB037740
BgiM22260-RA	1.79819	NA	mRNA	BgChr_9	25066067	25074336	+	1.46042	1.38807	1.46323	6.9645	4.30879	6.9031	BGLB036863
BgiM22262-RA	3.62603	NA	mRNA	BgChr_9	25104787	25111214	-	0.946328	0.270169	3.48675	37.8934	10.1593	14.5632	BGLB025074
BgiM22286-RA	3.06646	NA	mRNA	BgChr_9	25722889	25723039	+	0.871009	0	4.44345	29.5058	5.69528	12.4872
BgiM22287-RA	3.44796	NA	mRNA	BgChr_9	25728911	25736594	+	0	0	2.71196	24.198	8.06294	12.3585	BGLB038838
BgiM22308-RA	3.21176	NA	mRNA	BgChr_9	26285649	26286295	+	0.293478	0.914743	1.65004	16.633	5.14939	9.06092	BGLB039836
BgiM22339-RA	4.12621	NA	mRNA	BgChr_9	27179965	27182082	+	1.58748	0	10.7402	124.395	40.2766	68.2176
BgiM22352-RA	4.39513	NA	mRNA	BgChr_9	27642762	27658188	-	0.412462	0.106791	2.13817	35.1329	8.98849	17.0533	BGLB020644
BgiM22503-RA	4.47382	NA	mRNA	BgChr_9	31849274	31852084	-	1.63821	0.543124	19.8453	310.922	104.674	134.695	BGLB036727
BgiM22515-RA	4.20426	NA	mRNA	BgChr_9	32053465	32054984	+	0	0	0	9.26694	2.28305	4.74898	BGLB034264
BgiM22643-RA	2.38233	NA	mRNA	BgChr_9	35244988	35245649	+	0	0.395839	0.341122	2.13576	1.36705	1.0409
BgiM22658-RA	2.82558	NA	mRNA	BgChr_9	35586393	35587304	+	0	0	1.12971	6.50053	0.969163	1.53797
BgiM22711-RA	3.74193	NA	mRNA	BgChr_9	36983104	36983592	-	0	0	0.31711	5.03952	1.06389	1.22385
BgiM22736-RA	5.14335	NA	mRNA	BgChr_9	37632532	37640907	-	0.767805	0	9.29644	231.379	66.247	102.532	BGLB033879
BgiM22746-RA	4.35803	NA	mRNA	BgChr_9	37890899	37897251	-	0.596082	0.088528	4.43698	67.8179	16.0023	31.5324	BGLB030084
BgiM22824-RA	3.3952	NA	mRNA	BgChr_9	39785146	39785336	+	1.44104	0.769724	4.87901	49.5085	18.6105	23.295
BgiM22881-RA	4.48834	NA	mRNA	BgChr_9	41039478	41045247	-	0	0	2.30256	33.0159	8.52704	18.1101	BGLB037685
BgiM22883-RA	4.34129	NA	mRNA	BgChr_9	41085428	41086897	+	0.7211	0.115399	2.57836	47.495	12.8532	20.002	BGLB029944
BgiM22920-RA	4.89979	NA	mRNA	BgChr_9	41954417	41954848	+	0.852863	0.063992	5.54992	142.925	45.0859	65.2539
BgiM22949-RA	4.17189	NA	mRNA	BgChr_9	42639436	42645203	+	0.792184	0	5.9551	78.9798	25.2457	28.748	BGLB031993
BgiM22950-RA	4.04155	NA	mRNA	BgChr_9	42650192	42656321	+	1.27569	0	6.26717	82.6076	25.5447	26.7978	BGLB036358
BgiM22956-RA	3.54292	NA	mRNA	BgChr_9	42811214	42819439	+	0.399614	0.61746	4.78393	49.1991	11.9648	19.2014	BGLB028306
BgiM22958-RA	4.71411	NA	mRNA	BgChr_9	42839226	42844693	+	0	0	0	18.1163	4.14423	9.13182	BGLB038219
BgiM23266-RA	3.91406	NA	mRNA	BgChr_10	2285062	2292733	+	0.719811	0.232845	4.33969	50.2452	15.7544	23.4785	BGLB029981
BgiM23272-RA	4.9566	NA	mRNA	BgChr_10	2332969	2334036	-	0.250984	0.096085	2.8483	54.1035	13.1509	23.298	BGLB035728
BgiM23332-RA	3.07028	NA	mRNA	BgChr_10	3826200	3849443	+	0.342441	0.166224	0.596776	5.6314	1.78384	3.45824	BGLB022017
BgiM23392-RA	3.95713	NA	mRNA	BgChr_10	5550336	5558879	+	0.22267	0	2.07221	23.0059	12.8168	17.6101	BGLB019993
BgiM23414-RA	4.76768	NA	mRNA	BgChr_10	6276817	6296345	-	0.185415	0	2.10302	46.5252	11.6509	21.931	BGLB029116
BgiM23453-RA	2.79247	NA	mRNA	BgChr_10	7448882	7471069	+	1.50373	0.824426	1.82469	14.2121	8.32134	12.0633	BGLB017864
BgiM23472-RA	4.15178	NA	mRNA	BgChr_10	7915315	7915503	+	6.88512	0.837706	6.83978	138.563	56.3466	60.1749
BgiM23570-RA	3.9384	NA	mRNA	BgChr_10	10843219	10884644	+	0.174091	0	1.11709	16.9882	3.37552	6.26021	BGLB010767
BgiM23669-RA	2.8827	NA	mRNA	BgChr_10	13171890	13184592	+	0	0	1.32978	8.46773	2.37062	4.4224	BGLB040069
BgiM23756-RA	4.69847	NA	mRNA	BgChr_10	15446243	15460784	-	0.344494	0.125623	3.64409	69.1702	15.5428	29.5615	BGLB023374
BgiM23757-RA	3.99377	NA	mRNA	BgChr_10	15473248	15483286	-	2.53974	0.597422	18.5039	231.174	67.9282	100.077	BGLB020383
BgiM23815-RA	5.03267	NA	mRNA	BgChr_10	16809512	16809740	+	0	0	1.54962	44.2426	16.5029	10.5642
BgiM23816-RA	4.74615	NA	mRNA	BgChr_10	16815736	16815961	+	0	0	2.46745	37.6529	12.4235	23.3479
BgiM23817-RA	5.22357	NA	mRNA	BgChr_10	16821215	16821453	+	0	0	3.12554	50.5288	11.0147	17.2507
BgiM23819-RA	3.82026	NA	mRNA	BgChr_10	16843248	16844633	+	0	0	3.65848	35.3257	9.74718	14.0582
BgiM24002-RA	4.29094	NA	mRNA	BgChr_10	21242602	21248919	+	0.170259	0	2.17069	30.1352	7.13001	15.5248	BGLB032048
BgiM24139-RA	2.84002	NA	mRNA	BgChr_10	23075772	23076494	+	0	0.16337	0	1.55413	0.171813	1.55242
BgiM24253-RA	3.91306	NA	mRNA	BgChr_10	26779203	26800876	-	0.593235	0.433956	1.02269	18.8986	5.49743	10.3181	BGLB025082
BgiM24398-RA	4.2247	NA	mRNA	BgChr_10	30873285	30879926	-	0.527884	0	3.29833	43.1612	7.30973	18.3235	BGLB040312
BgiM24401-RA	4.04287	NA	mRNA	BgChr_10	30883998	30888805	-	0.575229	0	4.99493	49.5934	17.2761	26.0073	BGLB040310
BgiM24404-RA	3.83274	NA	mRNA	BgChr_10	30964818	30968723	-	0	0	2.11952	31.0913	5.39283	8.73048	BGLB027455
BgiM24420-RA	4.0442	NA	mRNA	BgChr_10	31223305	31226608	+	0.466233	0	6.47924	72.1761	18.5296	33.7282
BgiM24421-RA	3.16868	NA	mRNA	BgChr_10	31233048	31237640	+	0.357665	0.140723	1.42749	9.32854	3.03201	8.24481	BGLB029065
BgiM24437-RA	4.65047	NA	mRNA	BgChr_10	31533322	31536888	+	0	0	6.36308	110.72	28.4752	49.3504
BgiM24587-RA	3.286	NA	mRNA	BgChr_10	34856646	34869485	+	1.06912	0.53876	7.57012	81.0385	27.6816	33.4355	BGLB038072
BgiM24664-RA	2.51885	NA	mRNA	BgChr_10	36888181	36894553	-	67.0632	74.5204	116.452	834.91	315.921	522.606	BGLB024271
BgiM24669-RA	1.00668	NA	mRNA	BgChr_10	36976554	36981614	-	1.75765	1.30845	2.96063	5.63926	3.26043	4.98016	BGLB011844
BgiM24740-RA	3.81111	NA	mRNA	BgChr_10	38486096	38486602	+	0.317824	0	2.2086	30.9348	9.60568	9.70194	BGLB033181
BgiM24742-RA	3.77888	NA	mRNA	BgChr_10	38497073	38500102	-	0.19267	0.166846	0.501133	11.7238	2.50332	4.18914
BgiM24744-RA	4.1282	NA	mRNA	BgChr_10	38521486	38522745	+	0.116134	0.236352	5.03753	60.0028	20.6314	23.6669	BGLB022288
BgiM24766-RA	1.86206	NA	mRNA	BgChr_10	38952410	38952906	+	0	0	0	0	0	0
BgiM24770-RA	2.89122	NA	mRNA	BgChr_10	39134085	39146107	-	1.64373	3.69987	5.01409	49.9376	15.5358	24.57	BGLB036255
BgiM24776-RA	5.36054	NA	mRNA	BgChr_10	39398682	39402135	-	0	0	0	50.7304	12.7146	22.1012
BgiM24777-RA	5.69258	NA	mRNA	BgChr_10	39404318	39428143	+	0.525469	0	4.18425	145.087	40.8025	61.1549	BGLB024890
BgiM24794-RA	4.46171	NA	mRNA	BgChr_10	39924556	39943598	-	2.13662	0.467494	8.38287	162.36	36.1687	83.0634	BGLB027756
BgiM24795-RA	5.29592	NA	mRNA	BgChr_10	39951229	39952173	-	0.782525	0.30317	11.7357	329.012	67.1997	181.984
BgiM24799-RA	3.36192	NA	mRNA	BgChr_10	40017397	40035018	+	0.607892	0	3.86232	28.3837	8.53128	16.157	BGLB018030
BgiM24808-RA	5.64967	NA	mRNA	BgChr_10	40176142	40192539	+	0	0	0	6.6094	2.26537	3.83814	BGLB023828
BgiM24816-RA	4.70654	NA	mRNA	BgChr_10	40282673	40283125	-	4.20122	0.721203	34.8334	640.918	157.865	302.072
BgiM24832-RA	2.26655	NA	mRNA	BgChr_10	40900598	40925539	-	0.570295	0.862658	0.843216	6.97225	2.51767	4.10667	BGLB038182
BgiM24857-RA	4.51008	NA	mRNA	BgChr_10	41433617	41465378	+	0.140173	0.181502	2.48985	45.8635	11.114	18.0583	BGLB018115
BgiM24858-RA	2.6029	NA	mRNA	BgChr_10	41466279	41472476	-	1.8971	0	3.34014	22.1022	9.41364	9.31683	BGLB025911
BgiM24940-RA	2.68306	NA	mRNA	BgChr_10	43361916	43371066	+	1.88407	1.74339	2.73888	23.2814	8.24411	15.5478	BGLB039663
BgiM24962-RA	3.95542	NA	mRNA	BgChr_10	43784129	43794111	-	0.715378	0.386779	6.44096	73.3049	21.2295	31.0513	BGLB025858
BgiM25086-RA	3.15562	NA	mRNA	BgChr_11	2270092	2275190	+	0	0	0	4.50086	0	0.678742
BgiM25087-RA	4.7478	NA	mRNA	BgChr_11	2275246	2278503	-	0	0	0.124023	3.24252	0.632038	1.5839	BGLB031117
BgiM25118-RA	3.68984	NA	mRNA	BgChr_11	3411257	3411487	-	0	0	0.658374	8.16812	2.95073	3.26506
BgiM25168-RA	3.28573	NA	mRNA	BgChr_11	4823760	4824857	-	0.825508	0.678292	3.07848	29.0428	11.8413	12.6179
BgiM25302-RA	4.22654	NA	mRNA	BgChr_11	7731853	7734693	+	0.110839	0	3.07884	40.6277	11.614	14.5801	BGLB038268
BgiM25303-RA	4.34761	NA	mRNA	BgChr_11	7748347	7750446	+	1.18208	0.443385	8.30145	134.25	35.4286	49.6097
BgiM25515-RA	4.51129	NA	mRNA	BgChr_11	14041386	14054166	+	0	0	1.88928	38.3906	9.47242	16.8478	BGLB038370
BgiM25541-RA	4.34852	NA	mRNA	BgChr_11	14698628	14712470	+	0.180372	0	0	8.46012	5.29699	8.34909
BgiM25545-RA	3.61847	NA	mRNA	BgChr_11	14781993	14790078	-	0.4716	0	1.85236	23.6892	6.20385	8.06519	BGLB026958
BgiM25662-RA	2.21175	NA	mRNA	BgChr_11	18263738	18271666	+	2.69023	3.10205	4.49602	28.0846	10.0119	14.2767	BGLB033136
BgiM25682-RA	3.7711	NA	mRNA	BgChr_11	19073986	19080529	+	0.210876	0	0.769054	8.73906	1.40976	4.04583	BGLB030715
BgiM25687-RA	4.51195	NA	mRNA	BgChr_11	19093974	19095944	+	0.050378	0	0.680833	12.0052	1.60711	4.40667
BgiM25713-RA	4.73178	NA	mRNA	BgChr_11	19994784	19995332	-	4.54384	0.73242	54.7388	988.715	290.799	431.361
BgiM25714-RA	4.95479	NA	mRNA	BgChr_11	19996380	20048651	-	3.00379	0.866515	22.9735	552.721	114.078	238.758	BGLB029306
BgiM25832-RA	4.15883	NA	mRNA	BgChr_11	23096227	23105280	-	0.766208	0	2.396	37.406	9.18921	14.9137
BgiM25833-RA	4.8963	NA	mRNA	BgChr_11	23122722	23133705	-	0	0	0	7.96171	3.68754	7.41444	BGLB038376
BgiM25917-RA	4.02293	NA	mRNA	BgChr_11	25260883	25289928	-	0.825298	0.102981	1.77829	31.7872	7.89759	12.5852	BGLB029943
BgiM25948-RA	2.00688	NA	mRNA	BgChr_11	26368562	26371616	-	2.82429	2.97255	2.78292	8.57951	17.9546	12.7306
BgiM25950-RA	2.75098	NA	mRNA	BgChr_11	26382727	26389414	-	1.08023	1.17752	0.685029	8.16354	11.9419	6.10903
BgiM25951-RA	2.16814	NA	mRNA	BgChr_11	26419220	26420144	-	1.60925	2.41667	1.16864	11.8569	11.9308	10.4614
BgiM25952-RA	1.57827	NA	mRNA	BgChr_11	26441041	26448159	-	3.69476	6.93809	4.1257	11.2508	24.5764	19.4923	BGLB036016
BgiM25954-RA	2.92096	NA	mRNA	BgChr_11	26528888	26535888	+	0	0	0	2.73504	0.905282	0
BgiM25955-RA	3.61932	NA	mRNA	BgChr_11	26545557	26550974	+	0	0	0	3.79478	1.56091	1.79876	BGLB028074
BgiM25974-RA	3.19268	NA	mRNA	BgChr_11	27208336	27208500	+	0	0.441699	0.343387	11.5303	3.28166	2.74626
BgiM26036-RA	4.06329	NA	mRNA	BgChr_11	28974459	28975929	-	1.15996	0.369024	8.02882	113.757	26.6157	43.7646	BGLB027473
BgiM26057-RA	4.21943	NA	mRNA	BgChr_11	29653181	29660258	+	0	0.176359	2.86534	46.3135	12.0023	18.5557	BGLB033172
BgiM26076-RA	4.63682	NA	mRNA	BgChr_11	29952975	29964996	-	3.2259	0.987807	37.5398	687.477	168.619	298.217	BGLB027103
BgiM26127-RA	4.32077	NA	mRNA	BgChr_11	31230530	31266981	-	0	0	0	1.29093	0.345885	0.428072	BGLB023384
BgiM26135-RA	4.46463	NA	mRNA	BgChr_11	31525223	31595222	+	0	0	0.255541	3.97807	0.705755	2.37438	BGLB001342
BgiM26257-RA	3.95831	NA	mRNA	BgChr_11	35351601	35355784	+	0.542226	0	3.5721	44.1938	10.8502	16.3305	BGLB036331
BgiM26259-RA	4.47496	NA	mRNA	BgChr_11	35363515	35370327	+	0.707109	0	4.67462	83.8987	22.9581	36.4806	BGLB032104
BgiM26260-RA	4.12156	NA	mRNA	BgChr_11	35374517	35380278	+	2.27358	0.462289	11.5944	171.56	42.808	63.0094	BGLB026313
BgiM26263-RA	5.23548	NA	mRNA	BgChr_11	35423183	35425702	+	0	0	0.554312	20.1886	4.75534	8.32869	BGLB035570
BgiM26264-RA	6.20763	NA	mRNA	BgChr_11	35426539	35430333	+	0	0	0	73.5713	16.7248	27.8881
BgiM26265-RA	4.32706	NA	mRNA	BgChr_11	35433742	35441224	+	0.273335	0	1.56826	23.9071	6.84853	11.6179	BGLB023264
BgiM26267-RA	4.6081	NA	mRNA	BgChr_11	35458970	35459827	+	0.22029	0	1.57444	28.4131	4.70532	10.4123	BGLB031118
BgiM26269-RA	5.21731	NA	mRNA	BgChr_11	35473924	35483691	+	0.146814	0	0.448546	17.2137	4.59414	7.27371	BGLB031118
BgiM26771-RA	3.25043	NA	mRNA	BgChr_12	2999957	3000912	-	0	0	0	1.64274	5.21878	0
BgiM26820-RA	4.23542	NA	mRNA	BgChr_12	3991363	3996726	-	0.1021	0	0.907334	14.5672	2.34583	3.77234	BGLB035216
BgiM26831-RA	4.07217	NA	mRNA	BgChr_12	4275300	4278777	-	8.74043	1.23768	46.8063	607.972	226.764	238.354	BGLB036134
BgiM26860-RA	1.72609	NA	mRNA	BgChr_12	4849515	4854817	+	3.59353	2.43159	3.1973	18.0316	7.57149	9.80537
BgiM26870-RA	3.54177	NA	mRNA	BgChr_12	5107660	5120204	+	0.118695	0.021404	1.63594	11.9969	2.61545	10.1487
BgiM26872-RA	2.94975	NA	mRNA	BgChr_12	5145754	5149644	+	0	0	0	0.480878	0.127442	0.40847	BGLB020011
BgiM26878-RA	4.00986	NA	mRNA	BgChr_12	5231405	5248442	+	0.09309	0.116306	1.86235	24.1856	4.78445	7.53341	BGLB019644
BgiM26936-RA	3.69068	NA	mRNA	BgChr_12	6592792	6607593	+	0	0.10222	0.421357	4.58615	1.29464	3.64911	BGLB023998
BgiM26954-RA	3.8744	NA	mRNA	BgChr_12	6895313	6898076	+	0	0	0.467362	7.27666	1.39513	2.92535	BGLB021497
BgiM26957-RA	4.51735	NA	mRNA	BgChr_12	6920031	6922923	+	0.083582	0	1.4107	30.406	3.02785	8.14607
BgiM26958-RA	4.56698	NA	mRNA	BgChr_12	6927889	6937769	-	0.471451	0	4.76654	85.9638	30.7088	43.5388	BGLB012505
BgiM26960-RA	4.333	NA	mRNA	BgChr_12	6940970	6948316	-	0	0	3.01974	35.7493	10.9713	15.2197	BGLB022015
BgiM27052-RA	4.59446	NA	mRNA	BgChr_12	9254335	9279895	+	0	0	0.887382	15.7486	2.28427	7.5652	BGLB027057
BgiM27053-RA	3.42647	NA	mRNA	BgChr_12	9311451	9317517	+	0	0	1.81679	26.7577	7.13757	8.02904
BgiM27108-RA	5.73408	NA	mRNA	BgChr_12	10620473	10628002	-	0	0	0	2.97843	1.13797	2.03043	BGLB027806
BgiM27279-RA	3.48712	NA	mRNA	BgChr_12	15052026	15063191	+	0.555887	0	5.91258	48.1284	14.9028	19.2926	BGLB005345
BgiM27281-RA	4.08564	NA	mRNA	BgChr_12	15085904	15110425	-	2.04111	0	2.91795	49.6631	14.7424	27.964	BGLB038973
BgiM27309-RA	4.18457	NA	mRNA	BgChr_12	15808079	15834813	-	0.247523	0.079755	1.19568	20.2658	4.00845	7.97191	BGLB019994
BgiM27311-RA	3.78387	NA	mRNA	BgChr_12	15849150	15853275	-	0	0	0	14.1088	0	9.07417
BgiM27327-RA	3.84521	NA	mRNA	BgChr_12	16253174	16257245	+	0.126528	0	1.20288	14.1164	4.84071	9.74961	BGLB014333
BgiM27328-RA	4.90322	NA	mRNA	BgChr_12	16269584	16276473	-	0	0	0	7.70149	5.66946	5.40454	BGLB030659
BgiM27330-RA	4.4133	NA	mRNA	BgChr_12	16291342	16294967	+	1.08646	0	6.54394	112.656	31.0383	41.2496
BgiM27336-RA	4.14341	NA	mRNA	BgChr_12	16450059	16451456	-	0	0	2.83413	22.0506	9.58386	12.7887
BgiM27349-RA	2.95817	NA	mRNA	BgChr_12	16722263	16724176	+	0	0	0	1.1638	0	0.726598
BgiM27393-RA	3.22409	NA	mRNA	BgChr_12	18415629	18428733	+	1.07409	0	0	24.2907	4.18359	10.9283
BgiM27428-RA	5.03245	NA	mRNA	BgChr_12	19353913	19359535	-	0.379145	0	2.57177	71.9931	12.8061	27.8339	BGLB037984
BgiM27437-RA	4.23851	NA	mRNA	BgChr_12	19595281	19604137	-	0	0	4.22526	52.6663	13.1795	24.3673	BGLB010288
BgiM27438-RA	4.92183	NA	mRNA	BgChr_12	19624768	19639186	-	0	0	1.94331	40.6933	10.0415	22.9158	BGLB010288
BgiM27439-RA	4.0916	NA	mRNA	BgChr_12	19642120	19642458	+	0	0	0	5.51041	1.35768	2.11494
BgiM27517-RA	3.63416	NA	mRNA	BgChr_12	21332583	21343470	-	0.539418	0	0	18.6775	3.52884	11.5569	BGLB026831
BgiM27519-RA	4.31053	NA	mRNA	BgChr_12	21357682	21365889	+	0.408841	0.431674	1.66726	38.9804	8.64199	13.9982
BgiM27520-RA	4.09788	NA	mRNA	BgChr_12	21365995	21367785	+	0	0	2.08064	23.5055	9.29329	9.80906
BgiM27596-RA	5.09503	NA	mRNA	BgChr_12	23101569	23103563	+	0.36054	0	0.835136	29.8399	11.3677	19.6584	BGLB027654
BgiM27618-RA	1.01157	NA	mRNA	BgChr_12	23539440	23547511	-	4.3472	4.0002	6.97643	13.8707	11.3593	10.9882	BGLB033279
BgiM27670-RA	3.84443	NA	mRNA	BgChr_12	24649264	24649445	-	0.521648	0	1.6303	32.2555	6.8078	7.51018
BgiM27691-RA	4.96149	NA	mRNA	BgChr_12	25123632	25128734	-	0.309965	0.1997	2.50549	57.287	12.563	26.8189	BGLB028188
BgiM27752-RA	4.73155	NA	mRNA	BgChr_12	26656389	26696167	+	0	0	0	14.4021	2.17987	7.23871	BGLB034224
BgiM27754-RA	4.05636	NA	mRNA	BgChr_12	26704109	26710577	+	0.319614	0	0	14.0647	3.88105	7.65327
BgiM27887-RA	4.52406	NA	mRNA	BgChr_12	29459900	29464478	-	7.33918	1.10854	26.248	548.774	192.525	199.068
BgiM27946-RA	5.28064	NA	mRNA	BgChr_12	31064728	31086095	-	0.111743	0	0.188956	6.7203	1.6114	3.74937	BGLB029139
BgiM27975-RA	4.11709	NA	mRNA	BgChr_12	31686823	31686995	-	6.76668	0	38.4564	672.13	168.14	305.791
BgiM27977-RA	4.80588	NA	mRNA	BgChr_12	31694397	31716952	-	0.771114	0.395676	26.4694	512.179	90.6563	242.61	BGLB037768
BgiM27980-RA	5.31261	NA	mRNA	BgChr_12	31750833	31758915	-	1.06553	0	3.25043	118.387	38.2071	48.41	BGLB021878
BgiM27984-RA	3.20415	NA	mRNA	BgChr_12	31812453	31819005	+	2.28121	1.92194	3.4961	48.7619	25.381	22.7759	BGLB019943
BgiM27985-RA	1.34224	NA	mRNA	BgChr_12	31820026	31833397	-	8.71263	6.84269	8.98889	17.3444	30.6032	20.6243	BGLB031885
BgiM27993-RA	3.65002	NA	mRNA	BgChr_12	31980746	31981729	-	1.1941	1.15568	5.93682	72.2731	23.9598	25.1322	BGLB025381
BgiM28060-RA	4.60987	NA	mRNA	BgChr_12	33523847	33524866	+	43.9945	16.3168	513.035	8746.11	2763.99	3776.6
BgiM28086-RA	3.22735	NA	mRNA	BgChr_12	34011917	34012573	+	0.206815	0	0	0	1.45925	4.16316
BgiM28100-RA	4.42811	NA	mRNA	BgChr_12	34323676	34338033	+	0.336172	0	7.22293	97.6092	24.2403	53.783	BGLB024296
BgiM28134-RA	4.51698	NA	mRNA	BgChr_12	34949583	34968051	+	0	0	1.32293	40.8344	12.2558	20.5396	BGLB025478
BgiM28137-RA	4.4291	NA	mRNA	BgChr_12	35022068	35034726	-	2.07192	0.543494	15.1288	264.003	55.2346	111.422	BGLB035349
BgiM28138-RA	4.47334	NA	mRNA	BgChr_12	35041232	35043124	-	0.478065	0	3.52789	59.3634	14.6856	21.1491
BgiM28167-RA	2.93258	NA	mRNA	BgChr_12	35706641	35707210	+	0.284224	0.319651	0.486545	8.51204	1.04495	1.90375
BgiM28259-RA	4.73516	NA	mRNA	BgChr_12	37710695	37710853	-	1.37499	0	0.33759	40.7062	12.9208	10.2277
BgiM28262-RA	2.93363	NA	mRNA	BgChr_12	37801015	37801884	+	0	0	0	0.88084	0.530856	1.49914
BgiM28350-RA	3.28008	NA	mRNA	BgChr_12	39244012	39244513	-	0.11278	0	0.677198	5.81277	1.09132	2.9366
BgiM28356-RA	5.15832	NA	mRNA	BgChr_12	39323522	39323706	+	0	0	8.30138	198.12	55.0685	97.7089
BgiM28464-RA	5.52252	NA	mRNA	BgChr_13	1454894	1455106	+	0	0	0	0.389945	20.995	8.50955
BgiM28514-RA	4.64504	NA	mRNA	BgChr_13	2570837	2572537	-	0	0	1.40819	24.0222	8.11768	21.4546
BgiM28537-RA	3.13432	NA	mRNA	BgChr_13	2969433	2979487	-	1.45869	0.719925	3.16274	25.3187	9.08904	17.9778	BGLB031573
BgiM28578-RA	4.45743	NA	mRNA	BgChr_13	3846205	3861545	-	0	0	1.44438	26.425	6.47164	9.97733	BGLB025166
BgiM28707-RA	4.03982	NA	mRNA	BgChr_13	7035483	7042621	+	0	0	2.06749	18.9936	8.80781	16.1109	BGLB021730
BgiM28717-RA	4.06302	NA	mRNA	BgChr_13	7336546	7339281	+	0.408763	0.068431	1.43925	21.5522	6.55713	10.4046
BgiM28722-RA	3.29436	NA	mRNA	BgChr_13	7439097	7446085	+	1.36378	1.04713	10.8886	75.8265	30.0859	31.4159	BGLB032308
BgiM28989-RA	5.21194	NA	mRNA	BgChr_13	13611719	13612445	-	0	0.566227	2.54487	111.784	23.1021	51.0382
BgiM28993-RA	1.39091	NA	mRNA	BgChr_13	13686596	13715557	-	3.41531	2.33351	3.57368	11.564	5.97783	11.132	BGLB002245
BgiM29096-RA	1.24458	NA	mRNA	BgChr_13	15874190	15881213	+	7.13241	7.7468	8.28269	25.3108	13.5318	26.4483	BGLB026677
BgiM29110-RA	3.92676	NA	mRNA	BgChr_13	16488221	16489195	-	2.61839	0.319617	14.5646	171.315	56.2986	70.4971	BGLB029447
BgiM29209-RA	4.22848	NA	mRNA	BgChr_13	18771194	18771841	+	0.233882	0	3.78278	44.2136	12.7135	19.8996
BgiM29522-RA	4.78916	NA	mRNA	BgChr_13	27055271	27065337	-	0	0	0	12.1691	4.58065	10.3888
BgiM29524-RA	2.75498	NA	mRNA	BgChr_13	27100469	27100849	+	0	0.385873	1.82171	9.06968	4.42102	10.835
BgiM29564-RA	4.97521	NA	mRNA	BgChr_13	27946850	27971466	-	0	0	2.3105	55.1608	7.34352	25.316	BGLB032223
BgiM29585-RA	4.14177	NA	mRNA	BgChr_13	28398298	28405834	-	0.165162	0.080488	3.06971	41.7039	8.84424	17.6521	BGLB031883
BgiM29611-RA	5.39523	NA	mRNA	BgChr_13	29063937	29068193	-	0	0	3.25167	98.81	25.3788	57.3512	BGLB034319
BgiM29629-RA	4.09704	NA	mRNA	BgChr_13	29277496	29277704	+	0	0	1.07725	21.4001	5.43302	5.62708
BgiM29632-RA	3.99136	NA	mRNA	BgChr_13	29321102	29321306	+	0	0	2.10198	23.3007	2.51704	12.4735
BgiM29679-RA	4.69356	NA	mRNA	BgChr_13	30420357	30422015	-	1.40166	0	4.46681	109.227	26.5149	44.4948
BgiM29739-RA	4.35166	NA	mRNA	BgChr_13	31833436	31833912	+	0.759621	0.590082	1.77235	42.6873	4.28692	17.715
BgiM29750-RA	4.48685	NA	mRNA	BgChr_13	32297238	32308172	+	0.407325	0	3.48344	55.9653	14.8702	35.9111	BGLB007275
BgiM29867-RA	4.57862	NA	mRNA	BgChr_13	34511908	34513659	+	0	0.147746	2.46802	45.9453	6.71024	20.1031
BgiM29933-RA	3.94667	NA	mRNA	BgChr_13	35941819	35952749	-	0.399694	0	2.64192	29.6821	10.9889	14.7812	BGLB028326
BgiM30041-RA	1.20638	NA	mRNA	BgChr_14	1638064	1642229	-	26.0961	21.466	19.7621	54.3622	51.2123	67.5542	BGLB026997
BgiM30108-RA	5.02449	NA	mRNA	BgChr_14	3097917	3106657	+	0	0	3.80604	84.1072	19.7786	36.5687	BGLB025984
BgiM30109-RA	4.74606	NA	mRNA	BgChr_14	3109123	3121980	-	0.936799	0	6.92873	139.292	43.9931	57.7841	BGLB029030
BgiM30114-RA	4.53924	NA	mRNA	BgChr_14	3212469	3215938	-	1.28922	0.468739	16.7955	272.998	88.0327	119.874	BGLB039296
BgiM30115-RA	3.89832	NA	mRNA	BgChr_14	3223804	3228979	-	1.76962	1.92219	4.93869	80.8474	23.1322	39.5768	BGLB027886
BgiM30120-RA	1.09268	NA	mRNA	BgChr_14	3336285	3352492	+	0.681097	1.76004	0.940401	2.62218	3.22877	2.96242	BGLB039887
BgiM30145-RA	4.16305	NA	mRNA	BgChr_14	3762403	3762581	+	0	0	0.566422	10.8386	3.46095	8.10237
BgiM30192-RA	3.57726	NA	mRNA	BgChr_14	5045751	5045934	-	0	0	2.28516	21.5482	7.72916	12.0218
BgiM30194-RA	4.05554	NA	mRNA	BgChr_14	5051037	5051211	-	0.368312	0	1.89147	28.701	13.6779	15.5616
BgiM30215-RA	4.56001	NA	mRNA	BgChr_14	5647335	5676514	-	0.154594	0	1.64809	25.7945	10.0598	13.5899	BGLB038327
BgiM30216-RA	4.99559	NA	mRNA	BgChr_14	5692474	5731178	-	0.470113	0	3.22382	82.5858	19.124	37.0332	BGLB021908
BgiM30218-RA	3.48659	NA	mRNA	BgChr_14	5742644	5758113	+	0.197602	0	1.62752	15.0508	3.70966	7.0079	BGLB039626
BgiM30219-RA	4.1564	NA	mRNA	BgChr_14	5766293	5766565	+	0.481767	0	0	6.303	2.43261	3.71823
BgiM30232-RA	4.35035	NA	mRNA	BgChr_14	5945561	5946042	+	0	0	1.47676	19.1881	3.10894	12.2027
BgiM30251-RA	4.05298	NA	mRNA	BgChr_14	6363993	6364325	+	0.130782	1.50938	3.11638	55.2781	19.7326	28.1239
BgiM30348-RA	5.09896	NA	mRNA	BgChr_14	8528880	8529146	-	0	0	0.530514	34.3597	15.8303	16.2344
BgiM30391-RA	2.89908	NA	mRNA	BgChr_14	9584425	9588560	+	1.48855	1.92584	3.50009	33.4309	12.1339	13.7411	BGLB035258
BgiM30393-RA	2.47652	NA	mRNA	BgChr_14	9602622	9609625	+	2.73319	2.48694	4.33973	31.3368	12.8352	18.539	BGLB035258
BgiM30427-RA	4.54084	NA	mRNA	BgChr_14	10388547	10411422	+	0	0	1.94563	40.9536	10.446	14.1169
BgiM30428-RA	3.26967	NA	mRNA	BgChr_14	10438167	10438350	-	0	0	2.34998	15.8417	2.13785	8.05232
BgiM30432-RA	3.22875	NA	mRNA	BgChr_14	10459694	10459890	-	0	0	0.461688	9.43465	0.743738	6.03038
BgiM30433-RA	3.59539	NA	mRNA	BgChr_14	10466291	10466487	-	0	0	1.36993	6.81745	4.04206	9.72275
BgiM30450-RA	4.50631	NA	mRNA	BgChr_14	10860196	10860846	+	0.375966	0	1.14289	31.0009	3.62059	10.9881
BgiM30451-RA	4.79291	NA	mRNA	BgChr_14	10861106	10866343	+	0.12671	0	2.62623	47.2194	13.2483	22.7823	BGLB033938
BgiM30485-RA	3.8505	NA	mRNA	BgChr_14	11637120	11637464	-	0	0	1.02859	8.64425	3.54058	7.37076
BgiM30517-RA	5.76186	NA	mRNA	BgChr_14	12524577	12524788	-	0.509458	0	0.689247	52.8096	13.5444	23.4905
BgiM30540-RA	3.09689	NA	mRNA	BgChr_14	12951735	12969302	+	0	0	1.09258	6.67696	1.42115	3.00564	BGLB035530
BgiM30566-RA	4.5725	NA	mRNA	BgChr_14	13607440	13613263	-	0.438372	0	2.25556	40.5444	13.4982	16.2073	BGLB022128
BgiM30673-RA	4.18022	NA	mRNA	BgChr_14	16128707	16130599	-	0	0	1.72856	31.5626	10.0463	11.1322	BGLB022621
BgiM30699-RA	3.91502	NA	mRNA	BgChr_14	17467457	17469200	-	0.542231	0.442203	4.6272	51.6883	10.4821	23.4786	BGLB036056
BgiM30700-RA	4.05126	NA	mRNA	BgChr_14	17472364	17472541	-	0	0	2.99043	27.5218	6.96078	6.98391
BgiM30701-RA	3.84986	NA	mRNA	BgChr_14	17482245	17482423	-	0	0	2.52391	29.6793	9.04829	16.3297
BgiM30743-RA	3.21023	NA	mRNA	BgChr_14	18529490	18529868	+	0.153978	0.301707	0.80649	14.9312	3.36583	11.3858
BgiM30783-RA	3.90411	NA	mRNA	BgChr_14	19494511	19494715	+	0	0	6.90962	65.472	19.1885	26.4376
BgiM30784-RA	4.59681	NA	mRNA	BgChr_14	19506964	19507216	+	0	0	2.89365	71.6734	14.4716	25.8287
BgiM30786-RA	4.88695	NA	mRNA	BgChr_14	19569398	19569614	+	0	0	0.604655	33.0688	10.26	13.7929
BgiM30787-RA	4.51965	NA	mRNA	BgChr_14	19576321	19576573	+	0	0	4.10768	60.499	22.2645	24.0848
BgiM30788-RA	5.25399	NA	mRNA	BgChr_14	19606780	19606988	+	0	0	1.21993	43.9174	5.78354	23.4997
BgiM30789-RA	5.02446	NA	mRNA	BgChr_14	19609132	19609336	+	0	0	1.30919	40.2296	8.8407	23.0348
BgiM30790-RA	4.50203	NA	mRNA	BgChr_14	19619088	19619340	+	0.537065	0	1.20225	46.4505	5.31906	26.9834
BgiM30791-RA	4.85917	NA	mRNA	BgChr_14	19624093	19624304	+	0	0	1.96225	42.5345	9.84839	25.4522
BgiM30792-RA	3.93527	NA	mRNA	BgChr_14	19629095	19634395	+	0.49841	0	2.77082	43.4272	14.6649	22.7105
BgiM30793-RA	4.29051	NA	mRNA	BgChr_14	19639000	19650373	+	0	0	1.09562	30.0419	7.82207	12.886
BgiM30813-RA	4.53846	NA	mRNA	BgChr_14	19999808	20018681	+	0.107976	0	0.537569	10.7703	2.76725	6.97422	BGLB013155
BgiM30820-RA	1.26484	NA	mRNA	BgChr_14	20214382	20219288	+	2.42862	2.447	2.37793	5.74387	7.5775	5.14796	BGLB036146
BgiM30874-RA	4.56138	NA	mRNA	BgChr_14	21319220	21333161	-	0	0	1.19155	19.4387	4.99958	11.6736	BGLB029475
BgiM30944-RA	1.60303	NA	mRNA	BgChr_14	23411930	23421311	-	0.954314	1.56081	0.366439	1.86121	6.61514	6.01642	BGLB022443
BgiM30963-RA	3.61841	NA	mRNA	BgChr_14	24029804	24034538	-	0	0	2.30405	23.4598	6.63471	17.1627	BGLB029283
BgiM30964-RA	3.63283	NA	mRNA	BgChr_14	24042285	24043757	-	0	0	4.93	49.3649	10.2918	19.5938
BgiM30966-RA	3.33206	NA	mRNA	BgChr_14	24054310	24056150	+	0.13814	0	0	5.24822	0	3.98895
BgiM30987-RA	4.07068	NA	mRNA	BgChr_14	24744447	24745068	+	0	0	2.60457	38.828	11.1547	21.4906
BgiM30988-RA	4.07393	NA	mRNA	BgChr_14	24749571	24755777	+	0	0	4.44535	48.1949	9.73618	19.7085
BgiM30989-RA	4.4304	NA	mRNA	BgChr_14	24773785	24773947	+	1.50155	0	7.18985	120.093	23.7908	44.9549
BgiM31000-RA	5.27651	NA	mRNA	BgChr_14	24973993	24980546	+	0	0	1.62882	36.0925	13.7142	20.7638
BgiM31002-RA	4.65302	NA	mRNA	BgChr_14	25012006	25023183	-	0.855362	0	2.95229	84.3111	18.1938	44.1146
BgiM31045-RA	1.80116	NA	mRNA	BgChr_14	25653793	25654165	+	10.5873	0.917143	8.56053	23.4891	24.6299	12.3786
BgiM31104-RA	4.51721	NA	mRNA	BgChr_14	26759042	26771645	+	0.262886	0	4.88694	75.7602	19.4293	38.342	BGLB027337
BgiM31260-RA	3.84184	NA	mRNA	BgChr_14	29914216	29915787	+	0	0	1.75153	25.4921	3.11192	12.2604
BgiM31277-RA	4.52359	NA	mRNA	BgChr_14	30403125	30404015	+	0	0	0.197464	7.23241	0	0	BGLB036318
BgiM31291-RA	4.46753	NA	mRNA	BgChr_14	30687579	30690096	-	3.58494	0	35.7603	619.66	187.865	253.333	BGLB026105
BgiM31323-RA	3.54219	NA	mRNA	BgChr_14	31393299	31395662	+	0	0	0	5.31564	0.862349	1.61506
BgiM31489-RA	3.68148	NA	mRNA	BgChr_14	34946063	34946280	+	0	0	1.36791	14.7081	6.47255	9.40837
BgiM31491-RA	4.78941	NA	mRNA	BgChr_14	34969471	34989188	+	0	0	1.19608	30.3086	6.95878	10.8518
BgiM31677-RA	3.13456	NA	mRNA	BgChr_15	3394050	3395222	+	0	0	0.221176	2.56848	1.07099	1.21355
BgiM31718-RA	3.82519	NA	mRNA	BgChr_15	4418922	4419092	+	0	0	7.10634	61.7141	22.9758	30.561
BgiM31720-RA	2.81394	NA	mRNA	BgChr_15	4436492	4438406	+	0	4.2118	5.53152	61.9842	25.5352	33.0824
BgiM31732-RA	4.47742	NA	mRNA	BgChr_15	4639515	4641977	-	3.34702	0	16.8	278.341	90.8337	116.459
BgiM31733-RA	4.75624	NA	mRNA	BgChr_15	4644965	4645130	-	3.82509	0	12.2965	300.069	118.378	152.29
BgiM31747-RA	4.05418	NA	mRNA	BgChr_15	5058252	5103230	+	0.161454	0	1.12597	13.3731	3.22394	6.78283	BGLB038204
BgiM31768-RA	3.27269	NA	mRNA	BgChr_15	5875923	5876375	-	0.311487	0	5.35518	26.8904	16.221	14.6063
BgiM31774-RA	4.38145	NA	mRNA	BgChr_15	6024862	6026295	-	0	0	2.51774	35.3775	10.5473	10.7216
BgiM31775-RA	4.93806	NA	mRNA	BgChr_15	6031253	6081334	+	0	0	3.62821	80.2007	25.6591	37.79	BGLB039994
BgiM31818-RA	5.77232	NA	mRNA	BgChr_15	7295050	7295521	+	0	0	0.26169	21.2811	2.2881	14.1148
BgiM31891-RA	1.67397	NA	mRNA	BgChr_15	9448907	9449086	-	8.75848	8.41894	8.28347	18.6315	30.3031	16.5288
BgiM31969-RA	5.08991	NA	mRNA	BgChr_15	11824734	11829902	-	0.330887	0	4.52273	111.646	18.8318	65.0641	BGLB034903
BgiM31974-RA	4.37869	NA	mRNA	BgChr_15	11908052	11908804	+	0	0	3.01967	36.9391	6.03188	19.799
BgiM31975-RA	5.39196	NA	mRNA	BgChr_15	11909388	11913128	+	0.275885	0	2.56825	70.5094	15.0658	33.6761	BGLB009204
BgiM32041-RA	2.6983	NA	mRNA	BgChr_15	13590345	13604377	+	0.756287	0.560573	1.21286	10.6413	4.08354	6.83567	BGLB023877
BgiM32159-RA	3.46452	NA	mRNA	BgChr_15	16599772	16607021	-	1.19601	1.0836	3.94639	51.5259	26.3012	45.0652	BGLB021857
BgiM32207-RA	3.95023	NA	mRNA	BgChr_15	17951570	17966798	+	0.365513	0.30105	2.65589	42.7232	9.80189	23.8358	BGLB001742
BgiM32216-RA	4.12934	NA	mRNA	BgChr_15	18271978	18290581	-	0	0	1.99755	24.902	5.42148	10.3919	BGLB037123
BgiM32223-RA	4.44701	NA	mRNA	BgChr_15	18435603	18442643	+	0.332337	0.203808	2.60844	42.7836	10.8819	19.1945	BGLB005564
BgiM32297-RA	4.74673	NA	mRNA	BgChr_15	20140767	20141222	+	14.1883	3.66772	102.55	1937.55	655.238	949.536	BGLB021071
BgiM32332-RA	3.95901	NA	mRNA	BgChr_15	20876398	20881051	-	0	0.46934	1.50656	24.3886	11.8518	7.30202	BGLB034465
BgiM32334-RA	3.18056	NA	mRNA	BgChr_15	20889136	20894672	-	0.548084	0	1.64571	14.4107	4.94834	5.77216	BGLB034465
BgiM32416-RA	4.40455	NA	mRNA	BgChr_15	22700624	22722100	-	0.112667	0.063124	1.09742	19.3231	3.85055	7.60289	BGLB001670
BgiM32445-RA	4.47974	NA	mRNA	BgChr_15	23158727	23162356	-	0.026394	0	1.81511	26.7087	6.74275	12.2904	BGLB023710
BgiM32450-RA	4.21392	NA	mRNA	BgChr_15	23298283	23301107	+	0	0	0.962757	17.6098	5.1049	4.65764	BGLB024125
BgiM32451-RA	4.63848	NA	mRNA	BgChr_15	23306488	23310968	+	1.56452	0	4.93789	103.171	34.8517	44.3671	BGLB028573
BgiM32452-RA	3.95802	NA	mRNA	BgChr_15	23314742	23323622	+	0	0	3.10785	35.6345	9.57084	11.2978	BGLB028139
BgiM32487-RA	4.24902	NA	mRNA	BgChr_15	24002277	24008945	+	0.731467	0	1.80695	32.4483	11.4607	11.8937
BgiM32791-RA	3.72069	NA	mRNA	BgChr_15	30344085	30344294	+	0	0	1.05792	10.8655	0.750784	2.27844
BgiM32825-RA	1.87793	NA	mRNA	BgChr_15	31136187	31139416	+	8.19329	4.95643	4.10032	34.6895	15.8921	19.5116
BgiM32826-RA	1.88241	NA	mRNA	BgChr_15	31147086	31147293	+	7.8977	9.21879	6.55907	48.7169	28.9113	26.9843
BgiM32918-RA	3.74117	NA	mRNA	BgChr_15	32908064	32913310	+	2.24812	1.01227	7.05093	92.7513	26.5207	35.0158	BGLB022732
BgiM32919-RA	3.0979	NA	mRNA	BgChr_15	32914776	32914942	+	3.84391	2.6335	10.8032	129.763	45.4693	52.643
BgiM32945-RA	4.12235	NA	mRNA	BgChr_15	33688902	33689083	+	0	0	4.57138	77.3753	20.3534	33.2839
BgiM33028-RA	3.61778	NA	mRNA	BgChr_16	1725388	1730545	-	6.62987	4.77492	60.1015	469.208	193.242	314.189
BgiM33079-RA	4.95055	NA	mRNA	BgChr_16	2926010	2926186	+	0	0	2.44292	52.4327	22.7818	22.6028
BgiM33112-RA	2.0381	NA	mRNA	BgChr_16	3638598	3642553	-	0	0	2.17855	3.73066	1.5616	4.42617
BgiM33261-RA	5.41116	NA	mRNA	BgChr_16	7262186	7263776	-	0	0	0	24.7669	5.14797	19.0601
BgiM33268-RA	2.38815	NA	mRNA	BgChr_16	7401105	7410834	+	2.62321	0.518789	1.14922	8.7494	11.9284	6.92287	BGLB023812
BgiM33304-RA	1.99872	NA	mRNA	BgChr_16	8555773	8555963	-	113.644	138.879	119.985	405.877	810.155	488.763
BgiM33368-RA	3.2456	NA	mRNA	BgChr_16	9918056	9918211	-	0.463421	0	0	11.9846	42.785	16.788
BgiM33387-RA	4.68005	NA	mRNA	BgChr_16	10361582	10368375	+	0	0	8.65872	169.847	33.9428	76.7554	BGLB033705
BgiM33412-RA	3.62994	NA	mRNA	BgChr_16	11028688	11029275	+	0	0.010685	0	3.96422	1.15109	1.63938
BgiM33413-RA	5.15627	NA	mRNA	BgChr_16	11029912	11050198	-	0	0	0.338497	14.6385	3.48443	6.38042	BGLB020057
BgiM33451-RA	3.4665	NA	mRNA	BgChr_16	12099805	12100572	+	0.25291	0	0.671738	11.5985	1.7087	2.41441
BgiM33571-RA	4.20837	NA	mRNA	BgChr_16	15726427	15737064	-	0.290935	0.088611	2.3127	33.5558	8.37975	13.0772	BGLB035820
BgiM33601-RA	2.5313	NA	mRNA	BgChr_16	16675865	16679219	+	1.77354	3.1019	3.18085	8.16106	28.4539	17.4837	BGLB031971
BgiM33674-RA	3.22422	NA	mRNA	BgChr_16	18670514	18671146	+	1.47094	0.688824	1.34027	23.7992	5.17019	11.3382
BgiM33679-RA	4.35959	NA	mRNA	BgChr_16	18878621	18884717	-	0	0	4.90602	75.3086	28.5955	31.1474
BgiM33680-RA	1.34032	NA	mRNA	BgChr_16	18902788	18915431	+	10.0443	9.55126	9.32867	16.1556	28.1742	38.6906	BGLB023884
BgiM33702-RA	3.31035	NA	mRNA	BgChr_16	19362502	19364904	-	0	0	1.50458	18.5136	3.41679	11.3554
BgiM33766-RA	2.57799	NA	mRNA	BgChr_16	21427942	21428362	-	0.254476	0	2.45789	13.0769	1.58122	2.03227
BgiM33814-RA	3.77123	NA	mRNA	BgChr_16	22886172	22889861	-	0	0	2.98683	38.3396	6.48768	13.2909
BgiM33872-RA	4.02868	NA	mRNA	BgChr_16	24735581	24742478	+	0.206509	0	1.9124	24.9901	4.42933	11.239	BGLB032258
BgiM33964-RA	4.55672	NA	mRNA	BgChr_16	26603806	26610858	-	0.420919	0	1.08082	27.073	5.64203	9.58211	BGLB039333
BgiM34104-RA	3.95761	NA	mRNA	BgChr_16	29396409	29439732	-	0.158186	0	1.82678	20.6519	3.35446	9.10148	BGLB019498
BgiM34105-RA	4.10412	NA	mRNA	BgChr_16	29476412	29479957	-	0.215032	0.069704	3.4567	42.6362	11.0087	18.5804	BGLB026893
BgiM34107-RA	3.79365	NA	mRNA	BgChr_16	29508413	29516094	-	0	0	0.273354	2.85958	0.486008	1.74628
BgiM34108-RA	3.30488	NA	mRNA	BgChr_16	29516145	29516530	-	0	0	0	25.0685	0	0
BgiM34125-RA	4.87366	NA	mRNA	BgChr_16	29924211	29934299	+	0	0	0	15.1312	3.71435	7.09178
BgiM34127-RA	3.66128	NA	mRNA	BgChr_16	29953344	29956878	+	0	0	1.29849	12.7583	2.34342	2.97219
BgiM34128-RA	4.31249	NA	mRNA	BgChr_16	29966714	29974481	+	0	0	0	25.703	3.27362	15.7085
BgiM34129-RA	3.88473	NA	mRNA	BgChr_16	29980944	29992512	+	0.450875	0	1.13946	15.4382	5.24533	9.46329	BGLB025563
BgiM34130-RA	4.18077	NA	mRNA	BgChr_16	29997176	30057873	+	1.11296	0.180593	4.4804	63.1044	17.6287	32.6561	BGLB026181
BgiM34132-RA	3.71626	NA	mRNA	BgChr_16	30097458	30097652	+	0	0	0.305851	8.44648	3.29131	4.70103
BgiM34134-RA	4.38059	NA	mRNA	BgChr_16	30150030	30199230	+	0.220671	0.119915	1.70917	32.0667	6.2404	14.7058	BGLB030304
BgiM34283-RA	4.45966	NA	mRNA	BgChr_17	1688763	1699215	-	0	0	7.01036	104.607	27.4221	57.0884
BgiM34335-RA	1.21481	NA	mRNA	BgChr_17	3305450	3309936	-	3.94479	2.57139	3.47473	10.2614	6.55954	7.85682	BGLB029675
BgiM34440-RA	1.68369	NA	mRNA	BgChr_17	5494944	5495235	+	9.59899	9.66087	8.35893	18.057	41.6522	41.542
BgiM34441-RA	1.47804	NA	mRNA	BgChr_17	5512269	5513874	+	7.23328	8.43756	11.8038	16.5921	36.0292	33.1118	BGLB029427
BgiM34483-RA	6.65917	NA	mRNA	BgChr_17	6325248	6328179	+	0	0	0	34.4941	0	0	BGLB025606
BgiM34484-RA	6.20354	NA	mRNA	BgChr_17	6341722	6342309	+	3.90325	0	2.33797	594.425	0.10563	6.78363	BGLB025974
BgiM34502-RA	1.38518	NA	mRNA	BgChr_17	6930903	6943546	+	4.47373	4.54019	5.07167	10.9659	18.7602	13.6189	BGLB025096
BgiM34549-RA	4.83257	NA	mRNA	BgChr_17	8342679	8356577	+	2.75644	0	28.1398	545.825	131.75	256.973	BGLB035590
BgiM34550-RA	4.1448	NA	mRNA	BgChr_17	8369522	8374948	-	0	0	0.169304	3.52566	0.529748	1.0664	BGLB021829
BgiM34629-RA	3.30052	NA	mRNA	BgChr_17	9904353	9904593	+	0	0	1.126	14.787	1.22251	5.01598
BgiM34630-RA	4.37664	NA	mRNA	BgChr_17	9908696	9916226	+	0.586296	0	0	12.0514	2.30595	5.95867
BgiM34631-RA	5.42437	NA	mRNA	BgChr_17	9921056	9929854	-	0	0	0	8.15285	1.39877	1.33875
BgiM34632-RA	4.68154	NA	mRNA	BgChr_17	9939914	9956245	+	0	0	0.563403	15.9246	2.80625	11.5823	BGLB024362
BgiM34633-RA	3.19708	NA	mRNA	BgChr_17	9956317	9958150	-	0	0	0.693383	6.7499	2.37709	3.8806
BgiM34634-RA	3.50143	NA	mRNA	BgChr_17	9963756	9965164	+	0.720498	0	0	8.76093	1.68175	2.92629
BgiM34674-RA	2.36643	NA	mRNA	BgChr_17	10831325	10835086	+	5.7095	7.82278	8.77627	69.2533	21.5935	43.5157	BGLB019658
BgiM34763-RA	3.77849	NA	mRNA	BgChr_17	12546781	12557203	+	2.6929	0.841364	9.64282	116.669	35.5303	62.9034	BGLB019784
BgiM34834-RA	4.61101	NA	mRNA	BgChr_17	14361738	14367470	-	0.343815	0.06137	4.12847	68.6214	19.4881	30.9762
BgiM34835-RA	3.60651	NA	mRNA	BgChr_17	14384445	14385425	+	0.411087	0.096068	5.8577	49.8513	18.593	19.8287
BgiM34989-RA	4.38451	NA	mRNA	BgChr_17	18221362	18239359	+	0.420875	0	3.62546	64.44	21.7867	22.478	BGLB020432
BgiM35029-RA	4.62466	NA	mRNA	BgChr_17	19249602	19252522	-	0	0	1.68387	32.2097	6.58749	16.2824
BgiM35042-RA	4.50485	NA	mRNA	BgChr_17	19520810	19531417	-	1.8398	0.286507	24.8366	396.64	118.334	159.38	BGLB026057
BgiM35127-RA	4.66432	NA	mRNA	BgChr_17	21511217	21511434	+	0	0	10.0131	194.074	36.7168	86.5693
BgiM35167-RA	1.18592	NA	mRNA	BgChr_17	22307221	22310376	+	4.31601	3.95063	2.43023	10.3497	6.92279	9.62191	BGLB027624
BgiM35190-RA	3.94431	NA	mRNA	BgChr_17	22721519	22731315	-	0	0	0	14.9111	4.1347	5.33713	BGLB012797
BgiM35194-RA	3.12513	NA	mRNA	BgChr_17	22780225	22781455	+	0	0	0.053015	0	0.144394	0.458434
BgiM35195-RA	4.75392	NA	mRNA	BgChr_17	22802555	22814025	+	0	0	0	3.79147	2.21419	3.46037	BGLB023290
BgiM35196-RA	3.41529	NA	mRNA	BgChr_17	22824981	22840650	-	0.188983	0	0.464476	3.63766	0	5.10588	BGLB032849
BgiM35244-RA	3.68345	NA	mRNA	BgChr_17	23631792	23667277	-	0.649409	1.66949	2.37264	40.8997	9.55542	22.0724
BgiM35264-RA	1.55865	NA	mRNA	BgChr_17	24046523	24059780	-	0	0.479508	0.660788	2.12466	0.816563	1.84239	BGLB034281
BgiM35293-RA	1.47089	NA	mRNA	BgChr_17	24551877	24553460	+	0.949091	0.345077	0.622201	1.77293	1.6529	2.87481	BGLB038832
BgiM35465-RA	2.58465	NA	mRNA	BgChr_17	27843782	27844388	+	0	0	2.52092	8.62408	3.89705	6.8575
BgiM35535-RA	1.05873	NA	mRNA	BgChr_18	718645	719378	+	65.0556	54.853	101.022	156.709	184.101	199.379
BgiM35567-RA	3.63378	NA	mRNA	BgChr_18	1595504	1595654	-	0.928691	0	7.31688	76.6808	20.5874	52.6964
BgiM35603-RA	4.32942	NA	mRNA	BgChr_18	2254381	2262664	-	0.857082	0.409365	2.91053	48.4764	14.0106	34.3531	BGLB023200
BgiM35632-RA	4.41228	NA	mRNA	BgChr_18	2966346	2972101	+	5.71761	0	38.555	472.394	210.293	329.554
BgiM35644-RA	2.58471	NA	mRNA	BgChr_18	3191354	3222892	+	0	0	0.288793	2.14207	0.551588	0.955494	BGLB025077
BgiM35663-RA	4.57588	NA	mRNA	BgChr_18	3585002	3607951	-	0	0	0.597538	9.51047	2.49609	4.33467	BGLB039765
BgiM35664-RA	3.43141	NA	mRNA	BgChr_18	3617374	3626157	-	0	0	0	8.02773	0	3.02354
BgiM35672-RA	2.38594	NA	mRNA	BgChr_18	3785223	3794928	+	0	0	0	0	0.568286	1.22399	BGLB035012
BgiM35679-RA	2.50155	NA	mRNA	BgChr_18	3879455	3897167	+	0	0	0	0.650427	0.120178	0.94385	BGLB038522
BgiM35683-RA	3.59152	NA	mRNA	BgChr_18	3973725	3990620	+	0	0	0	2.02141	0	1.085	BGLB002180
BgiM35687-RA	4.37053	NA	mRNA	BgChr_18	4069486	4098775	+	0	0	0.453435	5.45601	2.33868	4.65548	BGLB027946
BgiM35690-RA	3.81137	NA	mRNA	BgChr_18	4167473	4186456	-	0.364882	0	3.21144	37.2882	9.53886	12.9441	BGLB027755
BgiM35728-RA	4.13266	NA	mRNA	BgChr_18	5316385	5317486	-	0	0	0	19.5811	1.99484	7.01445
BgiM35732-RA	3.17298	NA	mRNA	BgChr_18	5369980	5394915	+	0	0	0.405582	2.59861	0.563061	1.37389	BGLB025344
BgiM35733-RA	3.98012	NA	mRNA	BgChr_18	5400798	5417530	+	0.216015	0	0.329777	8.60733	0.927363	2.93574	BGLB028254
BgiM35755-RA	4.31414	NA	mRNA	BgChr_18	6091068	6091258	-	1.95179	0	22.7869	420.568	89.5091	167.506
BgiM35756-RA	4.29324	NA	mRNA	BgChr_18	6103425	6103641	-	1.9387	0	18.4214	343.232	67.9741	190.532
BgiM35757-RA	4.89811	NA	mRNA	BgChr_18	6121533	6121735	-	1.34298	0	11.2708	370.31	70.3031	170.519
BgiM35848-RA	4.32857	NA	mRNA	BgChr_18	8885147	8889126	-	0	0	3.82235	61.6947	14.9953	25.8622
BgiM35924-RA	4.06431	NA	mRNA	BgChr_18	10440923	10461117	+	0	0	2.40299	38.6271	6.41338	17.0135	BGLB029769
BgiM35942-RA	4.04189	NA	mRNA	BgChr_18	10911905	10918447	+	1.74675	0	10.3129	126.226	41.2222	71.1477	BGLB020089
BgiM35945-RA	2.94409	NA	mRNA	BgChr_18	10929112	10933804	-	0	0	0	14.456	3.22407	8.81424
BgiM35950-RA	4.11288	NA	mRNA	BgChr_18	10995295	11029254	-	0	0	0.225853	5.18878	1.23605	3.22391	BGLB021978
BgiM35966-RA	3.31105	NA	mRNA	BgChr_18	11440825	11442685	-	10.6298	26.1877	49.6378	556.644	165.699	267.802
BgiM35967-RA	5.08854	NA	mRNA	BgChr_18	11469170	11469372	+	0	0	2.18879	53.414	8.90427	21.1837
BgiM36069-RA	3.53418	NA	mRNA	BgChr_18	15084243	15093851	-	0	0	0	4.44105	0.948552	2.1167	BGLB021127
BgiM36085-RA	4.06948	NA	mRNA	BgChr_18	15460760	15465042	+	6.90512	1.81256	63.3817	668.574	248.749	432.844	BGLB025267
BgiM36091-RA	5.35011	NA	mRNA	BgChr_18	15540660	15569663	+	0	0	0	2.26421	0	1.86949	BGLB035630
BgiM36128-RA	4.61367	NA	mRNA	BgChr_18	16153755	16209756	+	0	0	0	7.50627	1.28179	3.33498	BGLB032772
BgiM36221-RA	3.63474	NA	mRNA	BgChr_18	18181923	18182118	-	0	0	4.00903	30.863	11.9686	12.6698
BgiM36228-RA	4.51672	NA	mRNA	BgChr_18	18343666	18363308	-	0.432048	0	2.41319	43.5814	10.8194	20.0361	BGLB033382
BgiM36229-RA	3.62936	NA	mRNA	BgChr_18	18367667	18367974	-	0	0	2.39629	24.629	2.43539	12.6602
BgiM36230-RA	3.66808	NA	mRNA	BgChr_18	18372371	18372582	-	0	0	2.91172	27.4619	8.19572	12.6066
BgiM36232-RA	3.83958	NA	mRNA	BgChr_18	18390010	18390203	+	0	0	0.906911	16.9639	3.61201	6.13131
BgiM36233-RA	5.59107	NA	mRNA	BgChr_18	18396269	18402125	+	0	0	0.523664	26.7363	5.63736	4.10036	BGLB025183
BgiM36234-RA	3.05652	NA	mRNA	BgChr_18	18409810	18410005	+	1.01766	0	2.98205	22.8754	6.05339	5.97749
BgiM36235-RA	3.51265	NA	mRNA	BgChr_18	18413875	18414124	+	0.494733	0	2.66595	25.9706	11.1352	12.2465
BgiM36239-RA	4.82786	NA	mRNA	BgChr_18	18456447	18456648	-	0	0	0.649556	21.5986	1.35605	6.2722
BgiM36240-RA	3.65559	NA	mRNA	BgChr_18	18462621	18464978	-	0	0	1.01483	7.53211	2.97669	3.16063
BgiM36258-RA	3.8755	NA	mRNA	BgChr_18	18618902	18628153	+	0	0	0	6.48575	4.60453	7.68486
BgiM36259-RA	3.14345	NA	mRNA	BgChr_18	18630994	18631452	+	0	0	1.65769	10.9416	5.0279	6.21896
BgiM36268-RA	4.90577	NA	mRNA	BgChr_18	18856964	18878186	+	0	0	0	8.48867	1.99746	2.85272	BGLB033665
BgiM36269-RA	4.09701	NA	mRNA	BgChr_18	18905618	18931490	+	0	0	1.28626	16.885	4.68375	8.71803	BGLB020575
BgiM36275-RA	3.10198	NA	mRNA	BgChr_18	18996286	19032099	+	0.057508	0	0.584514	5.24966	0.644768	1.17414	BGLB025431
BgiM36278-RA	3.72169	NA	mRNA	BgChr_18	19094542	19097247	+	0	0	0	11.2703	1.5104	4.07618
BgiM36284-RA	5.83297	NA	mRNA	BgChr_18	19154238	19160002	+	0	0	0	10.408	0	2.81987	BGLB032543
BgiM36302-RA	4.14691	NA	mRNA	BgChr_18	19663836	19672716	+	0.70509	0.221065	2.20884	38.5861	11.0446	16.6609	BGLB032682
BgiM36304-RA	3.67679	NA	mRNA	BgChr_18	19716769	19723961	+	0	0	1.88627	22.4728	5.1562	10.2773	BGLB011360
BgiM36305-RA	4.99068	NA	mRNA	BgChr_18	19733459	19733739	+	0.654032	0	3.66654	90.4591	14.4408	39.0996
BgiM36306-RA	4.78799	NA	mRNA	BgChr_18	19739112	19744872	+	0.363205	0	2.90019	64.9553	15.6238	32.5295	BGLB021887
BgiM36307-RA	4.25132	NA	mRNA	BgChr_18	19772996	19785951	+	1.16702	0	2.86063	53.6196	15.4969	21.4474	BGLB023110
BgiM36321-RA	4.25667	NA	mRNA	BgChr_18	20111228	20122351	+	0	0	0	4.89966	1.19994	4.33545	BGLB036778
BgiM36327-RA	4.54297	NA	mRNA	BgChr_18	20181151	20183459	+	0.571307	0	0	9.94206	1.70388	9.02356
BgiM36329-RA	3.61587	NA	mRNA	BgChr_18	20249185	20251013	-	0	0	0	4.21169	0	3.8577
BgiM36331-RA	4.06071	NA	mRNA	BgChr_18	20274321	20275642	-	0	0	3.93322	54.2149	9.52109	16.6308
BgiM36332-RA	3.80128	NA	mRNA	BgChr_18	20281708	20283792	-	0	0	1.87976	36.8557	8.5553	13.4302
BgiM36333-RA	2.71986	NA	mRNA	BgChr_18	20286649	20286826	-	0	0	3.23334	24.4315	7.64076	16.5386
BgiM36334-RA	3.71664	NA	mRNA	BgChr_18	20294241	20297393	-	0	0	2.1892	24.2751	5.73199	12.7645	BGLB037585
BgiM36335-RA	3.80569	NA	mRNA	BgChr_18	20302023	20311240	-	0	0	0.621358	8.57945	2.15352	3.93445	BGLB025185
BgiM36337-RA	3.21447	NA	mRNA	BgChr_18	20356099	20373867	-	0	0	0.540908	3.44449	0.875412	2.85301	BGLB039251
BgiM36347-RA	4.14952	NA	mRNA	BgChr_18	20532033	20569611	-	0.077826	0.129728	0	4.48231	1.40603	2.10957	BGLB023563
BgiM36397-RA	3.00135	NA	mRNA	BgChr_18	21420124	21420304	-	0	0	0.247131	3.44597	0.536723	5.90463
BgiM36402-RA	3.77616	NA	mRNA	BgChr_18	21462864	21497878	-	0	0.111564	0.525652	7.65384	3.75321	4.16524	BGLB029354
BgiM36403-RA	3.31808	NA	mRNA	BgChr_18	21500516	21508413	+	0	0	0.472312	3.34599	1.63708	2.75431	BGLB017209
BgiM36413-RA	1.07066	NA	mRNA	BgChr_18	21736142	21744318	-	2.46566	2.50518	2.56976	8.50944	6.18729	5.6254	BGLB025623
BgiM36418-RA	4.15921	NA	mRNA	BgChr_18	21808553	21808711	+	0	0	0.843976	20.7079	2.95477	2.65303
BgiM36429-RA	4.46912	NA	mRNA	BgChr_18	22050090	22073099	-	0	0	0	3.4753	1.12714	2.13036	BGLB021531
BgiM36442-RA	2.84801	NA	mRNA	BgChr_18	22289763	22300057	+	0	0	0.754366	5.58549	2.7539	3.26261	BGLB017806
BgiM36456-RA	4.38891	NA	mRNA	BgChr_18	22557022	22584406	+	0	0	0	3.5459	0.4267	1.81329	BGLB017375
BgiM36460-RA	4.31643	NA	mRNA	BgChr_18	22668865	22682916	+	0	0.201049	0.899032	18.5271	3.94839	5.23797	BGLB030622
BgiM36464-RA	4.7399	NA	mRNA	BgChr_18	22725740	22734501	+	0	0	3.09598	69.3329	12.8755	33.7532
BgiM36465-RA	3.53773	NA	mRNA	BgChr_18	22744459	22744654	+	1.03988	0	2.95162	33.2937	14.9263	13.0729
BgiM36468-RA	3.96531	NA	mRNA	BgChr_18	22805465	22820766	-	0	0	0	2.26893	0.641946	1.14134	BGLB028286
BgiM36479-RA	1.35938	NA	mRNA	BgChr_18	22986765	22988180	-	0.643415	2.54684	0.873976	3.30693	2.3225	5.31489
BgiM24870-RA	1.05152	NAD-dependent protein deacetylase hst2-1	mRNA	BgChr_10	41792333	41803075	+	2.60072	2.93263	2.79011	6.53836	4.51311	7.43413	BGLB039218
BgiM21515-RA	5.76305	NADP dehydrogenase [ubiquinone] iron-sulfur protein 2 mitochondrial	mRNA	BgChr_9	7136810	7139238	+	0	0	0	13.5976	2.15979	8.52688
BgiM12852-RA	5.52579	nanos 1-like isoform X2	mRNA	BgChr_5	17387335	17397269	+	0	0	0.435641	11.2324	2.90868	9.50193	BGLB002470
BgiM12727-RA	4.62291	nardilysin	mRNA	BgChr_5	14709923	14729517	+	0.318846	0	2.50103	41.7742	7.90054	23.4243	BGLB002448
BgiM24438-RA	3.80793	NEP1-interacting protein 1	mRNA	BgChr_10	31546245	31550595	+	1.5394	0	7.21488	71.2583	27.0127	32.4563
BgiM24439-RA	4.1311	NEP1-interacting protein 1	mRNA	BgChr_10	31558417	31561237	-	0.330597	0	2.64618	34.5633	8.79646	11.0487	BGLB011356
BgiM30336-RA	2.06814	nephrin	mRNA	BgChr_14	8247813	8267376	+	1.42043	2.47021	3.38165	18.006	6.64418	10.2411	BGLB013726
BgiM33583-RA	2.86117	neprilysin-1	mRNA	BgChr_16	15999725	16014805	-	2.85742	0	4.12496	38.2638	11.7617	14.0996	BGLB027670
BgiM33585-RA	6.35422	neprilysin-11	mRNA	BgChr_16	16044651	16049226	-	0	0	0	20.877	3.16671	12.9769
BgiM29563-RA	4.52763	neprilysin-like isoform X1	mRNA	BgChr_13	27857646	27888228	+	0	0	0.244145	5.53119	1.18279	3.18126	BGLB028540
BgiM34780-RA	3.35811	neurofascin	mRNA	BgChr_17	12884511	12894614	-	0	0	1.01262	7.18761	3.97716	5.9862	BGLB024703
BgiM34783-RA	2.68745	neurofascin	mRNA	BgChr_17	12944860	12954391	-	0	1.39202	2.3243	17.054	2.93778	14.7915	BGLB022596
BgiM25210-RA	1.04634	neurogenic locus Notch protein	mRNA	BgChr_11	5692902	5720458	-	9.94152	8.35671	8.87613	23.6025	22.2757	19.4127
BgiM06045-RA	2.49903	neurogenic locus notch protein 1	mRNA	BgChr_2	50507340	50589611	-	0.290028	0.17923	0.157846	1.34103	1.00911	2.05195	BGLB035503
BgiM36071-RA	4.64472	neurogenic locus notch protein 1	mRNA	BgChr_18	15158932	15187057	-	0	0	0	4.38709	0.988701	2.9605	BGLB021278
BgiM26419-RA	2.69925	neurogenic locus notch protein 2	mRNA	BgChr_11	38215058	38258754	+	0.173019	0.21838	0.45405	3.48924	0.587351	2.21733	BGLB005635
BgiM08586-RA	4.65515	neuroglobin	mRNA	BgChr_3	34182144	34192621	-	0	0	1.32174	24.4948	4.4068	6.13152	BGLB020466
BgiM22748-RA	2.59938	neuronal acetylcholine receptor subunit beta-3	mRNA	BgChr_9	37944329	37955120	+	0	0.274872	0	1.39923	0.626837	2.17264	BGLB019813
BgiM22745-RA	3.7783	neuronal acetylcholine receptor subunit beta-4	mRNA	BgChr_9	37859347	37874042	+	0	0	1.62544	12.321	2.8437	8.54029	BGLB033687
BgiM19729-RA	1.17272	neuropeptide S receptor	mRNA	BgChr_8	16746097	16777863	+	12.9001	11.6791	8.35862	19.4126	41.4874	29.9999	BGLB023492
BgiM02267-RA	2.72098	neuropeptide Y receptor type 2	mRNA	BgChr_1	53649101	53687816	+	0.96396	0.809309	0.912586	10.1794	3.73499	5.74801	BGLB009426
BgiM36224-RA	2.88567	neuroplastin-like isoform X1	mRNA	BgChr_18	18225997	18245668	+	1.43997	2.86558	4.93141	46.5061	11.1212	23.1067	BGLB028995
BgiM20078-RA	3.82829	neurotensin receptor type 1	mRNA	BgChr_8	24351930	24360542	-	0	0.323216	0.104218	9.87312	0	0	BGLB020513
BgiM20083-RA	2.9817	neurotensin receptor type 1	mRNA	BgChr_8	24436260	24455317	-	0	0	0	1.30312	0.591224	0.370401
BgiM16118-RA	3.11987	neurotrophin-3-like isoform X4	mRNA	BgChr_6	38186286	38195661	-	1.99111	0.989946	4.81419	43.2467	10.4604	15.695	BGLB032749
BgiM14397-RA	1.46506	neurotrypsin	mRNA	BgChr_5	50568725	50568900	+	5.19636	4.79777	4.90513	8.45008	14.7494	19.623
BgiM33080-RA	4.17443	nicotinamidase	mRNA	BgChr_16	2928738	2939130	+	0	0	4.17135	64.1761	22.3134	20.7436	BGLB027900
BgiM03099-RA	3.69875	nidogen and egf-like domain-containing protein 1	mRNA	BgChr_1	73935583	73982634	-	0.515081	0	1.86136	21.8304	5.04931	9.18536	BGLB018691
BgiM13560-RA	1.00987	nipped-B-like protein	mRNA	BgChr_5	31631001	31673876	-	15.4358	19.3573	16.6371	47.843	30.2808	40.987	BGLB040376
BgiM28258-RA	1.53149	nitric oxide synthase	mRNA	BgChr_12	37652142	37700973	+	1.18774	0.844567	1.43566	4.55467	1.92865	4.21738	BGLB000077
BgiM28260-RA	3.34122	nitric oxide synthase	mRNA	BgChr_12	37723627	37724249	-	0	0	3.42936	32.0368	10.602	6.28595
BgiM28261-RA	3.76629	nitric oxide synthase	mRNA	BgChr_12	37731060	37777474	-	0	0	1.68419	17.6281	3.58079	7.29787
BgiM34320-RA	3.83871	nmrA-like family domain-containing protein 1	mRNA	BgChr_17	2950251	2978779	-	0.364559	0	5.03461	51.4481	16.4857	29.3458	BGLB031735
BgiM15374-RA	2.5307	Noggin-3	mRNA	BgChr_6	21603184	21626071	+	41.4592	27.2042	30.6398	237.784	234.238	177.299	BGLB032855
BgiM17988-RA	2.7513	non-canonical poly(A) RNA polymerase PAPD7	mRNA	BgChr_7	25128207	25143597	+	2.90716	2.16177	6.46453	47.0786	12.7055	27.2789	BGLB005729
BgiM19404-RA	4.024	nose resistant to fluoxetine protein 6	mRNA	BgChr_8	8469315	8483284	-	0	0	0.392786	4.79658	0.717317	1.94445	BGLB033597
BgiM28891-RA	2.89807	nose resistant to fluoxetine protein 6	mRNA	BgChr_13	11455908	11490520	-	0	0	1.14063	5.30224	2.6328	3.74627	BGLB038392
BgiM10343-RA	3.18358	nuclear protein localization protein 4	mRNA	BgChr_4	16289332	16289576	-	0	0	2.53778	34.0037	7.29332	9.78301
BgiM21631-RA	2.28803	nuclear valosin-containing protein	mRNA	BgChr_9	9855266	9857188	-	0.451473	0.469115	1.31334	8.32151	2.28799	4.82986	BGLB026594
BgiM27220-RA	4.89948	nuclease HARBI1	mRNA	BgChr_12	13223345	13227117	-	0.270434	0.741437	2.30067	51.1469	17.6017	40.5199	BGLB025393
BgiM30278-RA	4.78769	nucleolar pre-ribosomal-associated protein 1	mRNA	BgChr_14	6982721	6984174	-	1.00926	1.06043	11.9223	202.244	68.9734	102.487
BgiM33295-RA	1.1577	nucleomorphin	mRNA	BgChr_16	8236843	8242843	+	12.7993	10.2766	12.2817	35.5439	27.7971	35.0319
BgiM03268-RA	4.19357	nucleoplasmin-like protein ANO39	mRNA	BgChr_1	77642231	77648653	-	2.50528	0	7.45027	131.207	26.6787	34.3035	BGLB034913
BgiM07783-RA	4.22285	nucleoprotein TPR	mRNA	BgChr_3	18327010	18357813	+	0	0	1.34143	17.7087	4.76521	9.32191	BGLB036115
BgiM07784-RA	3.21982	nucleoprotein TPR	mRNA	BgChr_3	18357847	18366933	+	0	0	0.61484	5.68584	0.856793	3.05212
BgiM30378-RA	1.34387	nucleoside diphosphate kinase	mRNA	BgChr_14	9295829	9339179	+	0.689549	0.76067	0.723344	2.88646	1.59052	1.74474	BGLB026819
BgiM14267-RA	1.14484	nucleoside diphosphate kinase 6-like isoform X1	mRNA	BgChr_5	47441515	47451020	+	14.6537	9.87041	19.5612	45.5524	24.3802	35.9657	BGLB022244
BgiM14913-RA	4.6934	organic cation transporter protein	mRNA	BgChr_6	9517511	9531090	-	0.080272	0	0.576423	6.54241	2.51132	4.14523	BGLB003672
BgiM21133-RA	4.19695	organic cation transporter protein-like isoform X1	mRNA	BgChr_8	45736560	45747443	+	0	0	0	10.1423	3.87629	3.11998	BGLB007605
BgiM13778-RA	1.94866	origin recognition complex subunit 1-like isoform X1	mRNA	BgChr_5	36564292	36578627	+	0.501447	0.474974	1.46057	5.18837	2.41444	2.79644	BGLB010534
BgiM13523-RA	4.51321	otoancorin	mRNA	BgChr_5	30802742	30826012	+	0.22422	0	1.37456	24.6337	6.69528	8.50068	BGLB036096
BgiM14670-RA	4.94734	outer dense fiber protein 3-B	mRNA	BgChr_6	2996154	2996396	-	2.64887	0.925612	18.7759	363.138	118.748	175.298
BgiM26721-RA	4.82171	outer dynein arm protein 1	mRNA	BgChr_12	1780305	1801204	+	0.258019	0	6.06136	121.689	36.5443	55.7769
BgiM25119-RA	3.69463	OVARIAN TUMOR DOMAIN-containing deubiquitinating enzyme 6	mRNA	BgChr_11	3417947	3418241	-	0	0	0.030326	8.59005	1.92728	3.62284
BgiM20477-RA	2.77711	paired box protein Pax-6	mRNA	BgChr_8	32902903	32906782	+	0.740755	0.490574	0.287651	7.05302	2.84517	4.38493	BGLB039914
BgiM14898-RA	2.35814	palmitoyltransferase	mRNA	BgChr_6	9037424	9040922	+	3.12039	3.87265	2.703	25.6383	17.6805	13.0784	BGLB017394
BgiM15488-RA	1.28904	palmitoyltransferase ZDHHC14 isoform X9	mRNA	BgChr_6	24510168	24529680	-	2.60303	3.07199	2.33387	12.0604	6.86153	8.62264	BGLB012901
BgiM28225-RA	1.27677	palmitoyltransferase ZDHHC5	mRNA	BgChr_12	37012631	37028018	-	2.28693	2.70824	3.71847	11.0592	6.34633	7.29834	BGLB002115
BgiM25877-RA	4.6235	papilin	mRNA	BgChr_11	24321249	24323077	-	0	0	0	0.366021	1.39756	16.6565
BgiM00107-RA	2.31474	parathyroid hormone/parathyroid hormone-related peptide receptor	mRNA	BgChr_1	2885675	2906603	-	0	0	0	1.05221	0.342293	0.781078	BGLB000999
BgiM34458-RA	2.20659	pas domain-containing serine/threonine-protein kinase	mRNA	BgChr_17	5839207	5857137	+	0.938034	1.6603	2.01727	12.4838	5.30444	7.48208	BGLB002391
BgiM03447-RA	3.98295	PC-esterase domain-containing protein 1A	mRNA	BgChr_1	81320666	81323171	-	0.416347	0	2.93395	32.2183	10.4148	20.6166	BGLB012165
BgiM03448-RA	3.90762	PC-esterase domain-containing protein 1A	mRNA	BgChr_1	81325185	81325417	-	0	0	5.0938	46.8057	11.4624	23.8555
BgiM17652-RA	4.53866	PEBP1	mRNA	BgChr_7	17554086	17566447	+	0.897103	0.759387	8.9446	157.74	44.8996	84.0894	BGLB012503
BgiM33235-RA	2.85285	PEBP1	mRNA	BgChr_16	6534317	6558016	-	1.65159	0.850066	3.20774	27.6052	11.4347	9.11651	BGLB033102
BgiM16620-RA	4.45399	peptidase M20 domain-containing protein 2	mRNA	BgChr_6	48662157	48674831	+	0.661397	0	7.17624	129.525	32.2309	51.2906	BGLB031344
BgiM27893-RA	3.84124	peptidase M20 domain-containing protein 2	mRNA	BgChr_12	29598417	29609743	+	1.63322	0.462182	4.17258	58.3012	21.0329	22.7252	BGLB029216
BgiM26341-RA	1.18631	peptidyl-prolyl cis-trans isomerase H	mRNA	BgChr_11	36894258	36901049	-	21.2302	20.6698	40.1611	87.3404	60.6208	68.0765	BGLB004017
BgiM12954-RA	3.60618	peripherin-2	mRNA	BgChr_5	19785751	19799051	+	0	0	0.57258	5.42672	2.34732	1.51869	BGLB035800
BgiM36222-RA	5.17304	peroxidasin	mRNA	BgChr_18	18187067	18204858	-	0	0	0.892051	25.6836	6.2283	15.0498	BGLB033403
BgiM22684-RA	6.3372	peroxisomal carnitine O-octanoyltransferase	mRNA	BgChr_9	36321078	36323720	-	0	0	0.056978	6.61424	1.5986	2.495	BGLB038030
BgiM22466-RA	4.23932	peroxisomal-coenzyme A synthetase	mRNA	BgChr_9	30760165	30764535	-	0	0	1.94271	25.7658	4.44384	10.6715	BGLB033758
BgiM02813-RA	1.01833	phosphatidylinositol 5-phosphate 4-kinase type-2 beta	mRNA	BgChr_1	67614943	67638311	+	8.64956	9.50328	15.1099	28.4878	18.6858	26.1578	BGLB007471
BgiM27840-RA	3.67165	phosphatidylinositol transfer protein alpha isoform	mRNA	BgChr_12	28322494	28332684	+	1.80371	1.15577	4.01179	67.2115	13.7293	28.9994	BGLB020869
BgiM34538-RA	1.0886	phosphatidylserine synthase 1	mRNA	BgChr_17	8109492	8126318	-	2.91375	1.74619	1.60762	5.33336	3.18303	5.63532	BGLB002398
BgiM07518-RA	2.74843	phosphofurin acidic cluster sorting protein 1-like isoform X1	mRNA	BgChr_3	13608532	13640094	-	4.30044	2.33819	6.59349	54.2976	16.4989	27.115	BGLB017771
BgiM15700-RA	4.01795	phosphoglycerate kinase	mRNA	BgChr_6	29097264	29123430	-	2.30278	0.865572	8.11695	119.987	40.1813	60.4879	BGLB013047
BgiM34277-RA	3.76889	phosphoglycerate kinase	mRNA	BgChr_17	1531733	1532287	-	1.67133	3.95543	8.15093	119.384	37.8432	60.4869
BgiM34278-RA	3.82616	phosphoglycerate kinase	mRNA	BgChr_17	1539728	1539889	+	1.87643	0.977324	6.12977	60.4509	22.0305	26.8211
BgiM34279-RA	5.26393	phosphoglycerate kinase	mRNA	BgChr_17	1603786	1616922	-	0	0	0	80.3304	26.4375	33.0094
BgiM34280-RA	4.90137	phosphoglycerate kinase	mRNA	BgChr_17	1633354	1633590	-	0	0	4.26546	89.3534	25.676	36.0756
BgiM34281-RA	3.82253	phosphoglycerate kinase	mRNA	BgChr_17	1649887	1651680	-	0.840447	0	7.15866	97.8912	18.8128	29.4976
BgiM24876-RA	1.40111	phosphoglycolate phosphatase-like isoform X1	mRNA	BgChr_10	41918275	41929610	+	15.2668	25.1718	31.7117	94.375	53.5414	60.5113	BGLB027731
BgiM06101-RA	4.12693	phospholipid scramblase 1	mRNA	BgChr_2	51564364	51574132	+	1.2011	0	5.6795	79.8504	34.0872	31.9648	BGLB026284
BgiM06102-RA	4.28399	phospholipid scramblase 2	mRNA	BgChr_2	51576959	51594379	+	0.217752	0	3.97821	60.1401	20.2938	28.1527	BGLB035370
BgiM07352-RA	3.33729	phosphonoacetaldehyde hydrolase	mRNA	BgChr_3	10040924	10041769	+	0.410795	0	1.58972	15.2009	1.8467	3.3529	BGLB005256
BgiM27071-RA	1.4781	phosphorylase b kinase gamma catalytic chain skeletal muscle/heart isoform	mRNA	BgChr_12	9644808	9669398	+	6.61817	6.75813	5.54053	22.1251	17.2773	22.4092	BGLB017224
BgiM28175-RA	1.78744	piggyBac transposable element-derived protein 3	mRNA	BgChr_12	35921900	35923024	-	6.93185	6.9146	9.73851	33.1532	14.2515	24.0103	BGLB014086
BgiM09460-RA	4.65477	piggyBac transposable element-derived protein 4	mRNA	BgChr_3	53733938	53744492	+	0.212169	0	6.36461	102.284	27.5496	54.5341	BGLB029132
BgiM26222-RA	1.01326	piggyBac transposable element-derived protein 4	mRNA	BgChr_11	34215128	34216342	-	1.13554	1.47891	1.27627	2.79376	2.37444	4.45515	BGLB001383
BgiM18744-RA	4.78878	piRNA biogenesis protein exd1	mRNA	BgChr_7	43615438	43632083	-	0.261861	0	1.19521	18.1577	10.4558	16.897	BGLB023505
BgiM26970-RA	2.28919	piwi-like protein 1	mRNA	BgChr_12	7169816	7195154	+	28.0621	26.143	46.1823	242.865	112.009	200.872	BGLB010170
BgiM16777-RA	3.10432	placenta-specific 8 protein	mRNA	BgChr_6	51901432	51908667	-	0	0	3.31123	27.7981	5.2603	5.98487	BGLB030808
BgiM13371-RA	4.73503	platelet endothelial aggregation receptor 1	mRNA	BgChr_5	27553829	27580722	-	0	0	0	6.23954	1.03587	2.86949
BgiM14170-RA	2.77454	platelet endothelial aggregation receptor 1	mRNA	BgChr_5	45539604	45540485	+	2.77107	2.16858	1.2806	12.4465	19.9135	10.2296
BgiM14172-RA	3.05379	platelet endothelial aggregation receptor 1	mRNA	BgChr_5	45555264	45556432	+	2.57098	1.36922	0.555278	16.2928	19.5007	17.635
BgiM21626-RA	4.281	platelet endothelial aggregation receptor 1	mRNA	BgChr_9	9770844	9779898	+	0.428591	0	1.61706	30.5392	8.29441	11.6054	BGLB033885
BgiM34741-RA	4.62495	platelet endothelial aggregation receptor 1	mRNA	BgChr_17	12011101	12069156	+	0	0	0	3.03748	0.924187	1.62732	BGLB020895
BgiM35943-RA	3.31405	platelet endothelial aggregation receptor 1	mRNA	BgChr_18	10922932	10925164	-	0	0	1.30547	14.045	3.21345	7.02887
BgiM36394-RA	4.70623	platelet endothelial aggregation receptor 1	mRNA	BgChr_18	21334780	21392781	+	0	0	0	4.42855	1.04244	2.28339	BGLB032511
BgiM36449-RA	4.01527	platelet endothelial aggregation receptor 1	mRNA	BgChr_18	22397562	22413847	+	0	0	0.796858	10.0946	4.7204	5.25155	BGLB020674
BgiM12055-RA	3.64729	platelet endothelial aggregation receptor 1-like isoform X1	mRNA	BgChr_5	879860	894475	-	0	0	0.47044	9.16071	2.60376	5.25878	BGLB039367
BgiM36328-RA	5.19304	platelet endothelial aggregation receptor 1-like isoform X2	mRNA	BgChr_18	20224096	20244681	-	0	0	0	7.80515	2.22432	2.0252	BGLB038368
BgiM01510-RA	4.44084	pleckstrin-like protein domain-containing family b member 2	mRNA	BgChr_1	35784298	35787308	+	0.781398	0	5.9191	94.3594	25.8831	41.3373	BGLB033990
BgiM03124-RA	3.04427	plexin domain-containing protein 1-like isoform X2	mRNA	BgChr_1	74470196	74518812	+	2.19464	1.63617	5.81154	50.1198	16.207	24.4387	BGLB020898
BgiM31773-RA	4.31644	polo-like kinase 3	mRNA	BgChr_15	6014009	6024761	-	0.326161	0.262187	4.06422	56.9797	15.6432	26.6681	BGLB035494
BgiM00897-RA	2.99402	poly [ADP-ribose] polymerase 6	mRNA	BgChr_1	21241901	21272623	+	2.23902	3.2272	4.73452	50.5928	13.1401	29.2615	BGLB033609
BgiM17011-RA	2.39401	polyadenylate-binding protein 2-like protein	mRNA	BgChr_7	3343575	3345940	+	43.6129	49.204	140.184	736.134	289.685	365.526
BgiM22309-RA	4.4872	polyadenylate-binding protein 3	mRNA	BgChr_9	26289763	26299091	+	7.04756	1.1896	80.1349	1256.16	342.62	579.502	BGLB040029
BgiM26173-RA	4.4993	Polyadenylate-binding protein 4	mRNA	BgChr_11	32857724	32861260	-	0.377891	0	7.25321	99.5582	34.2743	43.2227	BGLB003153
BgiM17446-RA	4.19989	polyamine-modulated factor 1-binding protein 1	mRNA	BgChr_7	12525583	12529197	-	0	0	5.35091	69.1305	18.8833	25.0945
BgiM04576-RA	2.24866	polycystic kidney disease 1-related protein	mRNA	BgChr_2	16308701	16345366	+	0.854918	1.04671	1.12174	8.35535	3.27195	5.36559	BGLB025223
BgiM06863-RA	4.57229	polycystic kidney disease 2-like 1 protein	mRNA	BgChr_2	66229019	66242807	-	0.697384	0.170159	3.1183	56.7231	20.9771	36.7371	BGLB010523
BgiM36073-RA	4.37916	polycystic kidney disease 2-like 1 protein isoform X1	mRNA	BgChr_18	15239497	15273042	-	0	0	0.501205	9.13503	2.83807	5.7663	BGLB036953
BgiM01185-RA	1.243	polycystic kidney disease protein 1-like 1 isoform X1	mRNA	BgChr_1	27812094	27909077	-	2.14574	2.13725	2.8166	3.9458	7.60407	7.94825	BGLB037468
BgiM04478-RA	1.35783	polycystic kidney disease protein 1-like 2	mRNA	BgChr_2	13628493	13640917	+	1.20074	0.849073	3.6264	6.04063	4.90959	5.43534	BGLB016477
BgiM04577-RA	1.71128	polycystic kidney disease protein 1-like 2	mRNA	BgChr_2	16381535	16407466	+	0.116066	0.04798	0.323302	0.868394	0.332444	1.0303	BGLB022180
BgiM36068-RA	3.89391	Polycystic kidney disease protein 1-like 2	mRNA	BgChr_18	14947678	15037557	-	0	0	0.689463	8.05726	1.64025	3.24395	BGLB037788
BgiM36074-RA	2.99357	Polycystic kidney disease protein 1-like 2	mRNA	BgChr_18	15282655	15282834	-	0	0	1.08513	1.50619	4.11414	7.06365
BgiM36077-RA	2.75484	polycystic kidney disease protein 1-like 2	mRNA	BgChr_18	15301430	15314742	-	0	0	0	4.29007	0.387243	2.49148	BGLB024946
BgiM26137-RA	5.94387	polycystic kidney disease protein 1-like 2 isoform X2	mRNA	BgChr_11	31633680	31688894	+	0.03599	0	0	5.11339	0.588846	2.7638	BGLB001277
BgiM26133-RA	1.49123	polycystin-2	mRNA	BgChr_11	31331208	31386788	-	1.27562	0.628853	1.12269	4.29723	2.13458	3.2754	BGLB033179
BgiM26136-RA	3.83324	polycystin-2	mRNA	BgChr_11	31613305	31630176	+	0	0	0	4.59009	2.64807	4.43564	BGLB030704
BgiM31232-RA	1.10589	polymorphic transmembrane cluster 2 transmembrane protein 11	mRNA	BgChr_14	29305356	29340989	+	18.2924	20.6118	14.5925	31.2053	59.3914	48.6536
BgiM31356-RA	1.53454	polymorphic transmembrane cluster 2 transmembrane protein 4	mRNA	BgChr_14	32014352	32023349	+	2.24078	1.52799	1.49241	3.43778	7.6559	4.39677	BGLB027729
BgiM28816-RA	3.95007	potassium channel subfamily K member 18	mRNA	BgChr_13	9843715	9853092	+	0.353615	0.191252	0.637189	11.5964	2.73177	4.82941	BGLB029814
BgiM07438-RA	3.86884	potassium channel subfamily K member 4-like isoform X1	mRNA	BgChr_3	11790286	11802858	-	0	0	1.6839	13.6282	5.77422	11.9679	BGLB034100
BgiM14596-RA	2.99973	potassium voltage-gated channel subfamily KQT member 4	mRNA	BgChr_6	851909	854141	+	0	0	1.69522	12.12	6.65423	8.66803
BgiM13194-RA	4.36102	PQ-loop repeat-containing protein 3	mRNA	BgChr_5	24314401	24332446	+	0	0	0.86394	11.5801	3.23283	10.6902	BGLB028443
BgiM14112-RA	3.96515	PQ-loop repeat-containing protein 3	mRNA	BgChr_5	44076389	44085991	+	0	0	2.58218	32.7485	6.49093	13.7945	BGLB035885
BgiM18536-RA	3.19381	PR domain zinc finger protein 1	mRNA	BgChr_7	38349564	38357986	+	0	0	0	7.69243	4.28414	5.90246	BGLB024671
BgiM09008-RA	3.27816	pre-B-cell leukemia transcription factor 4	mRNA	BgChr_3	43705619	43709061	-	0.381111	0	0.368222	4.14917	1.60419	3.09599	BGLB038096
BgiM07247-RA	4.33993	prediced GPI-anchored protein 23	mRNA	BgChr_3	7741541	7741861	-	0.976832	0.123307	3.47209	58.4235	15.561	21.063
BgiM08821-RA	4.79241	PRELI domain-containing protein 2	mRNA	BgChr_3	39606138	39611272	-	1.28554	0	7.62631	155.978	50.9652	76.2703	BGLB027058
BgiM28149-RA	1.0413	proline dehydrogenase 1 mitochondrial	mRNA	BgChr_12	35204551	35205936	+	17.4413	8.97396	17.4395	30.0167	35.2944	27.4458
BgiM36406-RA	4.29415	properdin	mRNA	BgChr_18	21537591	21568067	+	0	0	0.14461	2.51451	0.821779	1.75654	BGLB017208
BgiM13049-RA	1.77529	prostaglandin E2 receptor EP4 subtype	mRNA	BgChr_5	21683751	21686703	+	8.55728	7.32258	7.11942	30.8616	17.2389	28.1509
BgiM01295-RA	3.43495	prostatic acid phosphatase-like isoform X1	mRNA	BgChr_1	30738907	30753232	-	4.98506	1.26487	10.357	122.544	26.1549	59.8669	BGLB024459
BgiM10382-RA	4.3519	protamine-like protein	mRNA	BgChr_4	17140106	17140600	+	0.140769	0	0.424715	21.2149	2.05908	3.11063	BGLB000806
BgiM07684-RA	4.60524	proteasome activator complex subunit 4	mRNA	BgChr_3	16407019	16472830	-	0	0	0.219679	4.88439	0.848629	2.79657	BGLB009301
BgiM13860-RA	1.08445	proteasome-associated protein ECM29	mRNA	BgChr_5	38265303	38293754	+	5.25117	5.0807	5.99839	15.591	9.98645	14.0336	BGLB022552
BgiM16783-RA	1.21202	protection of telomeres protein 1	mRNA	BgChr_6	52011581	52027052	-	3.4014	2.68388	3.26454	9.67318	6.10757	9.04916	BGLB037636
BgiM33356-RA	3.78295	protein AIG1	mRNA	BgChr_16	9715393	9716064	-	1.21189	0	11.5066	193.549	0	1.18003
BgiM16040-RA	2.04479	protein AMN1 isoform X1	mRNA	BgChr_6	36421029	36431457	-	14.9459	19.0542	21.1435	126.432	47.0556	88.5009	BGLB022339
BgiM16039-RA	2.17291	protein AMN1 X2	mRNA	BgChr_6	36419737	36420990	-	8.19521	8.88201	13.472	78.0859	31.3578	54.2576
BgiM06980-RA	1.87068	Protein angel 2	mRNA	BgChr_3	2393137	2408585	+	1.53849	2.12343	1.52886	10.8967	5.40813	6.1828	BGLB001520
BgiM03936-RA	5.15111	protein anon-37Cs	mRNA	BgChr_2	1383959	1391921	-	0.265071	0.149502	3.27014	79.2545	24.7788	43.3482	BGLB037600
BgiM10991-RA	4.37079	Protein atp6v1fnb	mRNA	BgChr_4	31388706	31389284	-	0.431743	0.598981	9.28864	133.117	49.0588	65.8451	BGLB011708
BgiM11886-RA	3.8772	protein BFR2	mRNA	BgChr_4	52902804	52909495	+	1.16884	0	0	0	0	18.8798
BgiM03226-RA	4.41203	protein boule-like isoform X2	mRNA	BgChr_1	76661895	76674327	+	6.36694	1.45052	114.366	1332.78	577.676	1036.23	BGLB021332
BgiM25033-RA	3.3871	protein CASP	mRNA	BgChr_11	977693	978154	-	0.184759	0.424292	0.383083	10.6172	1.03724	8.40273	BGLB030192
BgiM03677-RA	4.79198	protein ced-11	mRNA	BgChr_1	86088552	86134798	-	0	0	0.52039	10.5726	1.97578	6.09115	BGLB040356
BgiM24775-RA	4.16847	protein crumbs 1	mRNA	BgChr_10	39375076	39375315	+	0.540751	0	2.46019	33.7261	19.2236	16.5267
BgiM03182-RA	3.22564	protein disulfide-isomerase A4	mRNA	BgChr_1	75656122	75665036	+	33.4425	31.2159	95.4144	649.835	276.013	323.403	BGLB010089
BgiM06982-RA	4.61195	Protein disulfide-isomerase A5	mRNA	BgChr_3	2420693	2421094	+	4.16654	1.46599	56.6107	939.574	311.332	389.78
BgiM06981-RA	4.31414	protein disulfide-isomerase A5-like isoform X1	mRNA	BgChr_3	2413421	2413873	+	2.69955	0.421627	16.7666	252.738	94.1972	106.673
BgiM06983-RA	4.59428	protein disulfide-isomerase A5-like isoform X2	mRNA	BgChr_3	2425686	2428707	+	4.60987	2.85965	37.9925	706.689	250.725	294.032
BgiM34800-RA	1.26682	protein disulfide-isomerase A6	mRNA	BgChr_17	13417454	13424450	+	21.6384	33.9202	66.8149	132.981	87.4371	114.207	BGLB017145
BgiM16159-RA	2.20738	protein downstream neighbor of Son	mRNA	BgChr_6	39181085	39187917	+	0.93094	2.75585	3.0588	10.2958	5.09265	6.78354	BGLB029562
BgiM32413-RA	1.68887	protein ECT2-like isoform X1	mRNA	BgChr_15	22647567	22665864	-	1.20963	1.52026	2.00628	7.58119	3.36288	8.23157	BGLB026261
BgiM02019-RA	1.6539	protein FAM219A	mRNA	BgChr_1	47561509	47573318	+	4.32601	2.78907	2.90019	17.9299	11.7475	9.52796	BGLB030684
BgiM07246-RA	4.89519	protein FAM71B	mRNA	BgChr_3	7720942	7725027	-	0	0	3.78025	74.4637	25.9633	34.313	BGLB013819
BgiM20894-RA	5.12422	Protein fam78a	mRNA	BgChr_8	41588028	41588227	+	1.03215	0	21.8211	505.532	120.532	234.011
BgiM20895-RA	4.43091	protein FAM78B	mRNA	BgChr_8	41609117	41610945	+	4.89655	5.48869	17.3916	422.813	90.1974	184.778	BGLB012148
BgiM24556-RA	4.2	protein ILRUN	mRNA	BgChr_10	34289149	34297328	-	5.67506	2.15271	17.0274	303.954	97.513	126.281	BGLB008213
BgiM13302-RA	1.49673	protein jagged-1b	mRNA	BgChr_5	26157630	26186767	+	0.504845	0.515478	1.68366	4.0374	1.89434	4.20728	BGLB017465
BgiM22481-RA	1.19234	protein kinase	mRNA	BgChr_9	31230263	31253167	-	5.76839	2.39752	4.1962	6.30059	12.5384	12.953	BGLB007724
BgiM14288-RA	4.27059	protein kinase C alpha type	mRNA	BgChr_5	47827878	47836173	+	0.155344	0	0	6.91421	1.45613	4.20007	BGLB036896
BgiM27170-RA	4.5334	protein kinase C-like 1	mRNA	BgChr_12	12290150	12292406	+	0	0	0	0	0	0
BgiM12292-RA	3.65071	protein kinase C-like 2 isoform X1	mRNA	BgChr_5	5526561	5555084	+	0.87765	0.318931	3.76898	40.5348	15.5449	16.9077	BGLB024636
BgiM25629-RA	4.48571	protein lifeguard 3-like isoform X2	mRNA	BgChr_11	17448146	17469535	+	0.475829	0	5.16681	81.2663	24.06	37.2625	BGLB009790
BgiM25356-RA	1.41747	protein lunapark	mRNA	BgChr_11	9363567	9367317	+	1.29494	2.25012	4.66626	10.0172	7.78825	8.62649
BgiM30022-RA	1.56752	protein maelstrom	mRNA	BgChr_14	1133622	1152283	+	8.24701	9.85396	11.7375	40.4085	23.2895	38.9894	BGLB029420
BgiM18266-RA	1.16657	protein NipSnap 3A-like isoform X1	mRNA	BgChr_7	30245633	30254388	-	16.5182	26.997	21.7937	69.9524	41.4698	44.0003	BGLB026166
BgiM00595-RA	4.31351	protein pf14_0175	mRNA	BgChr_1	14165068	14178031	-	0.439022	0.078154	2.82347	48.4999	10.4263	19.7141	BGLB011762
BgiM13984-RA	1.40373	protein phosphatase 1 regulatory subunit 7	mRNA	BgChr_5	40867191	40902117	+	6.728	7.56232	9.07708	32.6391	16.5127	21.4745	BGLB026480
BgiM21460-RA	2.11905	protein phosphatase 2C T23F11.1 isoform X1	mRNA	BgChr_9	5940775	5961553	-	1.23964	2.44017	4.19106	19.5687	8.85159	13.016	BGLB005517
[truncated: 343 more rows]

## Sheet: 1-all down_40dpe
Table S13. Summary of the differentially expressed genes at 40dpi in the parasite-infected groups
ID in iM line	log2FC(iM vs. Sm_40dpi)	log2FC(iM vs. Ep_40dpi)	log2FC(iM vs. Dp_40dpi)	Annotation	type	chr	start	stop	strand	iMline control_40dpi_R1	iMline control_40dpi_R2	iMline control_40dpi_R3	iMline vs Sm_40dpi_R1	iMline vs Sm_40dpi_R2	iMline vs Sm_40dpi_R3	iMline vs Ep_40dpi_R1	iMline vs Ep_40dpi_R2	iMline vs Ep_40dpi_R3	iMline vs Dp_40dpi_R1	iMline vs Dp_40dpi_R2	iMline vs Dp_40dpi_R3	Corresponding VBID in BB02
BgiM23240-RA	-2.84119	-6.21246	-2.25634	acid-sensing ion channel 1	mRNA	BgChr_10	1586225	1609296	-	18.4666	13.5322	30.3644	0	7.71012	0	0.413423	0	0	1.24029	9.20179	3.23292	BGLB030288
BgiM26841-RA	-6.77604	-3.85518	-5.4494	antitrypsin-like isoform X1	mRNA	BgChr_12	4416320	4427211	+	193	328.001	1.02051	0.445968	1.46127	3.1108	2.19705	14.0311	27.8035	5.38555	4.96566	3.34685	BGLB027678
BgiM24281-RA	-1.9355	-3.63999	-1.18139	aspartic proteinase	mRNA	BgChr_10	27327470	27331967	-	334.166	184.568	348.923	17.5635	187.434	25.7674	14.8554	49.2975	14.8437	108.454	184.303	141.321	BGLB012742
BgiM15415-RA	-6.48982	-6.42758	-4.37855	bone morphogenetic protein 1	mRNA	BgChr_6	22550461	22569360	+	0	0	17.4177	0	0	0	0	0	0	0.439094	0	0.135718	BGLB021623
BgiM29728-RA	-4.18174	-3.64074	-3.2279	cytochrome P450 2B1	mRNA	BgChr_13	31329117	31330271	+	15.1565	3.56925	0.504755	0.410539	0.09237	0.822897	0.527877	1.1576	0.562479	0.88375	1.34113	0.75378	BGLB004804
BgiM29727-RA	-3.86779	-4.29241	-3.14558	cytochrome P450 2J1	mRNA	BgChr_13	31326843	31327048	+	19.0565	0.60998	2.05559	0.684129	0	0	0	0.265847	0	0	1.02048	1.08175
BgiM29722-RA	-1.61114	-2.41255	-1.62607	cytochrome P450 2J6	mRNA	BgChr_13	31248085	31252166	+	33.3836	33.036	17.7119	9.41867	10.6629	8.47879	2.92892	7.31141	8.87893	6.73219	14.1068	9.09404	BGLB016531
BgiM11073-RA	-2.4641	-3.48749	-1.99429	deoxyribonuclease-1	mRNA	BgChr_4	33186081	33192740	+	94.6057	59.2157	56.7786	8.41582	29.6613	1.93247	1.36495	19.2724	2.37346	7.46488	23.4584	31.3482	BGLB010162
BgiM27187-RA	-2.40587	-5.85107	-2.0514	DNA-directed RNA polymerase II subunit RPB1-like isoform X4	mRNA	BgChr_12	12688421	12692937	-	429.749	222.804	490.902	54.1156	181.08	0.303893	0	25.5003	0	0.624242	181.068	152.426	BGLB028619
BgiM06668-RA	-5.3108	-5.71589	-1.92878	elastase-1	mRNA	BgChr_2	62382769	62390688	-	79.6973	43.7085	75.8069	0	4.52505	0	1.96019	1.64298	0	0	46.7941	13.2497	BGLB030602
BgiM16590-RA	-2.8005	-2.38617	-2.73205	formin-like protein 20	mRNA	BgChr_6	48317702	48320840	+	27.8686	20.1183	19.0081	0	9.29129	0	2.02162	11.9842	0.291847	0	2.3139	9.88815	BGLB005060
BgiM18296-RA	-2.52268	-4.74662	-4.12609	leucine-rich repeats and immunoglobulin-like domains protein 2	mRNA	BgChr_7	31404718	31405668	+	3.69194	7.834	6.94087	0.38473	2.67063	0	0	0.642174	0	0.392197	0	0.626949	BGLB013452
lncRNA278	-2.31395	-1.74684	-1.69418	lncRNA278	lncRNA	BgChr_10	14691339	14691582	+
BgiM25262-RA	-3.64494	-1.84904	-1.39003	mannose-binding protein C	mRNA	BgChr_11	6928348	6930101	-	22.9427	12.9707	29.0534	0.70724	2.50497	1.09945	9.24331	3.70719	7.72596	4.85838	14.3929	10.3728	BGLB035866
BgiM07785-RA	-2.99743	-2.20619	-1.59336	N-acetylated-alpha-linked acidic dipeptidase	mRNA	BgChr_3	18374064	18402885	+	35.7155	29.5091	27.7514	2.68588	9.23656	0.951491	3.09161	5.90786	14.6182	0.573874	25.0808	9.80425	BGLB029474
BgiM11663-RA	-2.24469	-4.62523	-1.62456	NA	mRNA	BgChr_4	47930875	47932008	-	13.3916	22.0995	14.0517	0.463651	5.63307	5.36825	0.485423	0.84001	0.737133	0.489212	12.565	5.71517	BGLB028092
BgiM29026-RA	-1.83576	-2.21637	-2.8197	NA	mRNA	BgChr_13	14293304	14294082	+	4.80265	3.50208	3.59295	1.54018	1.75756	0	0.794522	1.52508	0.210483	0	0.530856	1.43881
BgiM11479-RA	-1.23618	-1.11151	-1.17921	Prostaglandin reductase 1	mRNA	BgChr_4	43485613	43511299	+	8.27506	9.70715	6.45026	4.87808	2.43393	2.88053	1.96243	6.07348	4.88142	1.90552	6.45364	5.07639	BGLB036378
BgiM26918-RA	-6.49172	-4.25457	-6.53581	serpin B3-like isoform X2	mRNA	BgChr_12	6098209	6110445	+	80.3582	169.329	0	0	0	2.66364	0.758462	3.52973	10.7434	0.930529	0.626071	0.983948	BGLB029496
BgiM20692-RA	-1.27116	-3.04734	-1.511	tyramine beta-hydroxylase	mRNA	BgChr_8	36919859	36924479	+	93.6666	63.6323	73.1182	28.0187	54.7337	18.7528	4.64139	24.6518	3.74248	3.66027	36.6815	54.313	BGLB034749
BgiM20289-RA	-8.21295	-5.09789	-4.0438	tyrosinase-like protein	mRNA	BgChr_8	28904074	28904388	-	134.282	199.007	1.62829	0	0.526241	0	0.272407	3.87224	7.37865	4.41784	7.10842	7.73677
BgiM20290-RA	-7.45901	-3.85559	-4.07432	tyrosinase-like protein	mRNA	BgChr_8	28909639	28909870	-	44.6617	69.127	0	0	0	0	0.844406	3.76256	5.99593	2.91812	1.53765	0.546114
BgiM20291-RA	-6.45513	-3.49813	-6.43386	tyrosinase-like protein	mRNA	BgChr_8	28919847	28920104	-	40.2318	68.0636	0	0.598766	0	0	1.28016	2.10979	5.40405	0	0.641966	0.207987
BgiM20288-RA	-10.2238	-4.68411	-4.64218	tyrosinase-like protein tyr-3	mRNA	BgChr_8	28895487	28901075	-	171.546	280.091	0	0	0	0	1.30293	11.1742	10.5096	8.66777	4.64879	6.35977
BgiM32889-RA	-2.75641	-1.48994	-1.74828	UDP-glucuronosyltransferase 1-1	mRNA	BgChr_15	32408437	32409969	+	3.19427	2.07295	4.72304	0.960859	0.396805	0.154657	1.1047	1.8414	0.612916	1.57123	0.951594	0.752577	BGLB029307

## Sheet: 2-Sm-Ep_down
Table S13. Summary of the differentially expressed genes at 40dpi in the parasite-infected groups
ID in iM line	log2FC(iM vs. Sm_40dpi)	log2FC(iM vs. Ep_40dpi)	Annotation	type	chr	start	stop	strand	iMline control_40dpi_R1	iMline control_40dpi_R2	iMline control_40dpi_R3	iMline vs Sm_40dpi_R1	iMline vs Sm_40dpi_R2	iMline vs Sm_40dpi_R3	iMline vs Ep_40dpi_R1	iMline vs Ep_40dpi_R2	iMline vs Ep_40dpi_R3	Corresponding VBID in BB02
BgiM00588-RA	-2.16021	-3.83692	alpha-(1 3)-fucosyltransferase C	mRNA	BgChr_1	14093110	14103280	-	95.684	64.3858	61.555	8.78123	25.3612	14.2503	4.22581	4.42795	6.73345	BGLB039438
BgiM28338-RA	-4.04541	-5.38285	alpha-(1 3)-fucosyltransferase C	mRNA	BgChr_12	38915889	38928821	-	11.5782	10.347	7.02187	0	1.17276	0.844974	0.36034	0	0	BGLB023287
BgiM34949-RA	-3.02388	-6.84923	alpha-(1 3)-fucosyltransferase C	mRNA	BgChr_17	17458497	17463203	+	5.54443	2.87984	5.1034	0	1.08622	0.656418	0	0	0	BGLB019177
BgiM12325-RA	-5.61805	-5.77017	amiloride-sensitive sodium channel subunit gamma-2	mRNA	BgChr_5	6124256	6146360	-	6.43561	3.70275	10.9975	0	0	0	0	0.261195	0
BgiM26207-RA	-3.44938	-5.09418	amine oxidase	mRNA	BgChr_11	33616286	33618325	-	34.2244	19.9493	21.3814	1.37952	2.74343	2.45004	1.66643	0	0
BgiM18281-RA	-1.29771	-4.48547	b(0 +)-type amino acid transporter 1	mRNA	BgChr_7	30897841	30916763	-	6.80182	5.56476	7.32867	0.446901	4.19435	4.18639	0	0.493745	0.245848	BGLB032611
BgiM32122-RA	-4.54923	-4.49646	beta-1 4-galactosyltransferase 2-like isoform X1	mRNA	BgChr_15	15809660	15828888	+	8.68366	18.8112	10.6503	0	0	1.52717	0	0.453702	1.38535	BGLB002819
BgiM29711-RA	-1.81373	-1.69695	BgMFREP20.1	mRNA	BgChr_13	31027004	31037088	-	6.41281	3.55535	4.91289	1.76434	1.01149	2.15186	0.812225	2.75513	1.68022	BGLB000074
BgiM29795-RA	-1.49491	-1.86208	BgMFREP5.1	mRNA	BgChr_13	33142884	33156096	+	101.723	66.9572	104.407	26.9644	52.2663	22.8166	32.5342	18.3798	23.8828	BGLB000019
BgiM27068-RA	-2.07327	-3.40278	bifunctional heparan sulfate N-deacetylase/N-sulfotransferase 1	mRNA	BgChr_12	9614753	9615715	+	4.35504	1.71586	1.98803	0	1.56766	0.389572	0.453933	0	0.207068	BGLB037411
BgiM27069-RA	-3.05987	-4.64507	bifunctional heparan sulfate N-deacetylase/N-sulfotransferase 2	mRNA	BgChr_12	9617261	9627347	+	11.9835	9.56752	8.15141	0	2.42782	1.14311	0.557924	0	0	BGLB009175
BgiM14425-RA	-3.41806	-1.1897	C-type lectin BiL-like isoform X2	mRNA	BgChr_5	51185424	51197670	-	14.2336	17.2045	25.5854	2.73725	1.47349	0	9.2008	12.0068	7.36077
BgiM29800-RA	-4.69976	-3.15968	C-type lectin domain family 6 member A	mRNA	BgChr_13	33293166	33296184	+	20.4923	7.10345	14.3323	0	0	1.31896	2.71093	0	0.769799	BGLB023874
BgiM33282-RA	-1.76842	-4.39577	carbohydrate sulfotransferase 8	mRNA	BgChr_16	7663350	7679834	+	10.4785	14.574	12.6733	0.641721	7.05553	3.82925	1.29483	0.215946	0	BGLB004701
BgiM27971-RA	-4.26879	-5.21493	Carbonic anhydrase 14	mRNA	BgChr_12	31590873	31591761	+	95.7204	16.4576	75.4576	0	7.27173	0	2.34333	1.51541	0.575128
BgiM27651-RA	-1.47975	-1.63752	cartilage matrix protein	mRNA	BgChr_12	24236812	24238655	-	105.98	104.075	172.777	42.307	70.9046	37.6128	33.6856	50.7387	52.4612
BgiM27652-RA	-1.40922	-1.46783	cartilage matrix protein	mRNA	BgChr_12	24243925	24259058	-	66.9019	70.7294	99.977	25.9207	44.4086	23.5623	17.2885	34.9664	46.2075	BGLB010738
BgiM24577-RA	-1.76327	-5.54752	cell wall integrity and stress response component 4	mRNA	BgChr_10	34628448	34633068	+	372.663	372.594	383.549	13.4475	230.348	106.827	7.57914	10.5373	6.07231	BGLB028647
BgiM10668-RA	-4.66102	-4.77641	chorion peroxidase	mRNA	BgChr_4	23506922	23535613	-	37.5127	61.6497	30.4832	0	3.03967	2.15844	3.82415	0	0	BGLB032960
BgiM20995-RA	-2.43554	-6.01281	crustapain	mRNA	BgChr_8	43230195	43238512	-	1809.05	1120.27	2575.21	0.733859	1012.87	13.144	45.0503	19.8689	8.73816	BGLB003758
BgiM12277-RA	-5.76548	-5.35644	cysteine proteinase 15A	mRNA	BgChr_5	5240947	5253930	-	14.3648	16.0721	10.9498	0.28852	0.349995	0	0	0	0.306243	BGLB003926
BgiM09787-RA	-1.31936	-1.03655	cysteine-rich motor neuron 1 protein	mRNA	BgChr_4	3409853	3413661	+	68.5193	97.3833	82.3959	26.1376	47.615	31.0025	41.0809	40.4791	39.9243
BgiM04740-RA	-1.93107	-2.30568	cysteine-rich venom protein VAR4	mRNA	BgChr_2	20574762	20586749	-	5.43455	10.7738	9.9647	2.12989	0	4.80278	0.710066	3.28858	0	BGLB031937
BgiM09574-RA	-2.63788	-2.99974	cytochrome P450 2J1	mRNA	BgChr_3	56078119	56079636	-	0.562885	1.16385	0.404679	0.187465	0.04875	0	0	0.274402	0	BGLB009004
BgiM25126-RA	-5.32203	-5.2186	deleted in malignant brain tumors 1 protein	mRNA	BgChr_11	3504423	3508340	-	372.819	39.9969	446.435	0	20.1517	1.30747	5.94256	17.0605	0	BGLB027860
BgiM27185-RA	-2.00296	-5.35271	deleted in malignant brain tumors 1 protein	mRNA	BgChr_12	12666548	12666725	-	443.299	251.898	391.218	59.7007	213.676	3.54144	0.936852	18.2175	0
BgiM30816-RA	-5.20698	-1.98324	Ectonucleotide pyrophosphatase/phosphodiesterase member 6	mRNA	BgChr_14	20081962	20094474	+	52.6504	20.2553	37.1852	0.402506	1.23582	1.237	9.30672	10.8089	8.33161	BGLB023369
BgiM04102-RA	-2.73042	-3.83539	G-protein coupled receptor GRL101	mRNA	BgChr_2	4791840	4795412	-	2.72005	0.924815	3.32494	0	1.14644	0	0	0	0	BGLB014050
BgiM16152-RA	-2.0871	-1.93706	gamma-aminobutyric acid type B receptor subunit 2	mRNA	BgChr_6	39055575	39067070	-	6.0298	5.62274	4.2466	0.891827	1.69113	1.47034	1.71837	0.525947	1.1838	BGLB033455
BgiM35890-RA	-5.3462	-4.69119	gastric intrinsic factor	mRNA	BgChr_18	10014221	10019809	+	260.266	465.295	199.019	0	9.46124	14.469	21.496	6.58575	5.59752	BGLB031696
BgiM18109-RA	-2.46511	-5.12122	glycoprotein 3-alpha-L-fucosyltransferase A-like isoform X1	mRNA	BgChr_7	27841889	27848883	+	9.81114	13.1129	8.24589	0	2.37533	3.63438	0	0	0	BGLB025681
BgiM13116-RA	-3.48363	-5.6332	heparan sulfate glucosamine 3-O-sulfotransferase 1	mRNA	BgChr_5	23161159	23162142	-	5.92003	5.57406	1.87287	0.05784	1.18374	0.075118	0	0.205755	0	BGLB019630
BgiM13117-RA	-2.69292	-5.2531	heparan sulfate glucosamine 3-O-sulfotransferase 1	mRNA	BgChr_5	23172969	23174072	-	8.20989	8.33039	7.84814	0.012275	2.24421	1.50454	0	0.257046	0.294775	BGLB002625
BgiM14105-RA	-5.42565	-7.02091	heparan sulfate glucosamine 3-O-sulfotransferase 1	mRNA	BgChr_5	43776019	43776999	+	1.61949	20.0178	2.04427	0	0.285148	0.069661	0	0	0	BGLB005897
BgiM30374-RA	-2.6418	-2.45991	heparan sulfate glucosamine 3-O-sulfotransferase 1	mRNA	BgChr_14	9186345	9210000	-	5.18632	5.60161	4.79482	0	1.57353	0	1.89738	0.337729	0	BGLB033986
BgiM30712-RA	-3.87334	-4.42188	Heparan-sulfate 6-O-sulfotransferase 3-B	mRNA	BgChr_14	17679674	17702728	+	7.05458	7.90849	5.38802	0	0.928146	0.511837	0	0	0
BgiM12296-RA	-4.06233	-3.77667	kynurenine formamidase-like isoform X2	mRNA	BgChr_5	5665254	5675912	+	54.2614	17.0221	26.5621	0	2.10105	4.08802	2.40212	1.84134	0.291905	BGLB009441
BgiM15199-RA	-4.67013	-5.30671	lactase-phlorizin hydrolase	mRNA	BgChr_6	16481628	16498363	+	133.427	18.883	101.388	0.593538	8.37266	0.794191	1.11993	4.89857	1.16942	BGLB017005
BgiM15201-RA	-4.77812	-4.83455	lactase-phlorizin hydrolase	mRNA	BgChr_6	16501740	16510650	+	216.231	51.0127	141.079	0	11.8958	1.80483	6.03743	5.70926	1.06634	BGLB016275
BgiM15204-RA	-5.62951	-1.88245	lactase-phlorizin hydrolase	mRNA	BgChr_6	16526697	16528476	+	325.574	189.028	269.906	0.344153	10.3033	4.40529	115.762	16.5539	19.9207
BgiM25335-RA	-5.32774	-5.94354	ladderlectin	mRNA	BgChr_11	8732149	8736423	+	63.2933	87.4027	47.154	0	0.70689	4.83845	0.937048	0	1.58466	BGLB031370
BgiM14745-RA	-1.43182	-4.40214	low affinity immunoglobulin epsilon Fc receptor	mRNA	BgChr_6	4864431	4865330	-	20.6609	25.8719	27.2204	1.12089	14.2021	18.6103	1.55656	1.71587	0
BgiM24613-RA	-1.06564	-1.7136	Metalloprotease mig-17	mRNA	BgChr_10	35588008	35613557	+	23.5772	18.9304	20.8223	7.96758	11.2989	12.662	7.51225	6.80011	5.0378	BGLB030518
BgiM34456-RA	-2.97769	-3.59179	methyltransferase-like protein 24	mRNA	BgChr_17	5786896	5793380	+	21.5877	18.725	12.0746	0.523917	3.77978	2.72078	1.61564	2.426	0.215033	BGLB027169
BgiM20923-RA	-1.8251	-5.24407	MetK 1 protein	mRNA	BgChr_8	42020734	42024573	-	16.2185	6.28279	13.1242	0	4.10774	4.78801	0	0	0
BgiM10932-RA	-1.47831	-1.68507	myogenesis-regulating glycosidase	mRNA	BgChr_4	29985616	29994642	+	6.31908	4.63664	5.03403	0	1.64329	2.44746	0	3.16551	1.42321	BGLB037399
BgiM00992-RA	-3.36341	-3.72544	NA	mRNA	BgChr_1	23525142	23526461	-	3.23246	6.1066	4.49185	0	0.339256	0.711956	0.857771	0	0	BGLB024415
BgiM00993-RA	-3.19268	-6.11101	NA	mRNA	BgChr_1	23533881	23535125	+	6.31604	3.67177	6.8659	0	0.728732	0.98689	0	0.155956	0	BGLB039571
BgiM03401-RA	-2.568	-2.23519	NA	mRNA	BgChr_1	80349125	80349310	+	13.9736	3.07384	13.0104	0	4.05821	0	2.3502	1.0439	2.47006
BgiM03700-RA	-5.42395	-6.24887	NA	mRNA	BgChr_1	86554890	86563084	-	2282.02	2196.83	1572.26	8.55575	96.1498	42.3041	31.1839	39.7724	13.0002	BGLB040414
BgiM11279-RA	-4.05004	-4.35366	NA	mRNA	BgChr_4	37831218	37839690	-	47.0984	18.8351	34.892	0.569389	4.10469	0.724624	1.21671	1.06095	1.29253	BGLB039162
BgiM11280-RA	-3.22477	-2.30573	NA	mRNA	BgChr_4	37843287	37852927	-	22.9144	11.0824	14.5576	1.5454	2.88791	0.642173	4.65365	2.50831	3.14333
BgiM11281-RA	-2.80835	-2.62542	NA	mRNA	BgChr_4	37857028	37867462	-	97.7903	46.5066	65.6451	3.41024	21.5052	5.86718	12.8077	9.20869	9.40263	BGLB033639
BgiM11419-RA	-3.94054	-4.07383	NA	mRNA	BgChr_4	42005649	42010731	-	64.1704	122.216	42.0812	8.08926	0	5.45088	6.4609	1.8621	3.73722
BgiM11425-RA	-2.22624	-7.0502	NA	mRNA	BgChr_4	42068207	42072390	+	16.3467	6.55009	19.8705	1.3759	7.07082	0	0	0	0	BGLB029949
BgiM18111-RA	-4.37429	-4.76473	NA	mRNA	BgChr_7	27856384	27856758	-	4.56118	12.8817	4.91574	0	0.224968	1.00042	0.492184	0	0
BgiM19260-RA	-4.00383	-4.25316	NA	mRNA	BgChr_8	5442907	5474712	-	166.374	169.788	164.04	3.89723	25.0379	4.88973	12.0486	6.80536	6.79967	BGLB022814
BgiM19390-RA	-2.68904	-3.40165	NA	mRNA	BgChr_8	8085351	8096657	-	1.83076	5.4684	5.77093	0.220364	1.39017	0.429119	0.535305	0.252513	0	BGLB039212
BgiM19397-RA	-1.54563	-3.56658	NA	mRNA	BgChr_8	8297316	8298841	+	180.955	122.095	233.244	46.6319	101.305	49.7164	11.2762	26.2439	7.27881
BgiM20345-RA	-3.17237	-3.33453	NA	mRNA	BgChr_8	29988474	29988756	-	12.6281	3.34786	17.2074	1.05344	2.83982	0	0.955397	0.428078	0
BgiM20924-RA	-2.60327	-3.82823	NA	mRNA	BgChr_8	42032146	42032435	-	12.7498	5.76284	18.3447	0.747643	2.15628	3.97232	1.30639	0	0.70961
BgiM21042-RA	-3.26973	-3.70589	NA	mRNA	BgChr_8	44147923	44151220	-	2.90833	8.51835	3.66373	0	0.590501	0.745082	1.09506	0	0
BgiM21462-RA	-1.50221	-3.09887	NA	mRNA	BgChr_9	6004795	6018270	-	13.6368	15.2307	13.1421	0.401734	11.1659	4.86478	2.45242	0	0	BGLB031286
BgiM21511-RA	-3.32473	-3.85199	NA	mRNA	BgChr_9	7080101	7080442	-	3.45347	0.94793	4.33792	0	0.93477	0	0	0.228064	0
BgiM21751-RA	-5.13584	-6.09228	NA	mRNA	BgChr_9	12706535	12721959	-	69.9334	133.354	68.0807	0.314029	3.85733	4.18275	2.49311	0	0	BGLB030693
BgiM22997-RA	-3.65813	-2.88258	NA	mRNA	BgChr_9	43746932	43762514	-	191.801	96.6936	150.167	3.97426	17.756	7.66943	27.3868	12.1664	5.62699	BGLB038778
BgiM23560-RA	-4.697	-3.33575	NA	mRNA	BgChr_10	10459348	10474918	-	584.099	348.112	360.367	3.83493	22.491	24.8284	54.5327	39.693	29.2722	BGLB010776
BgiM23651-RA	-5.57851	-5.2135	NA	mRNA	BgChr_10	12773817	12779308	+	1410.4	2633.46	1222.04	7.42414	82.0602	30.1554	99.3906	12.8866	7.60951	BGLB025641
BgiM23652-RA	-6.19472	-5.96919	NA	mRNA	BgChr_10	12786460	12786633	+	2241.28	4136.05	1960.85	10.9499	76.716	29.2794	82.4772	28.3551	9.94737
BgiM24814-RA	-3.36823	-3.1924	NA	mRNA	BgChr_10	40268435	40272062	-	2.36099	1.01861	0.859719	0	0	0	0	0.03884	0	BGLB022866
BgiM25321-RA	-4.33687	-5.65712	NA	mRNA	BgChr_11	8198196	8199555	-	61.5617	56.7119	176.162	2.48935	9.79205	2.86633	3.60926	2.65433	1.1722
BgiM31406-RA	-5.528	-6.01779	NA	mRNA	BgChr_14	33084981	33086826	+	213.43	107.162	97.8879	0.547204	2.7684	5.33416	3.59886	0.587949	0.601636	BGLB034759
BgiM31436-RA	-6.31199	-4.70273	NA	mRNA	BgChr_14	33698001	33719133	+	1750.26	1242.1	4876.1	3.25536	16.7059	74.2315	105.396	96.2214	52.6026
BgiM31438-RA	-4.98133	-4.95833	NA	mRNA	BgChr_14	33766444	33768405	-	158.285	64.8714	149.01	0	10.9675	0	5.62729	3.19419	0
BgiM31439-RA	-5.76877	-6.92016	NA	mRNA	BgChr_14	33776585	33779402	-	278.132	93.2532	292.942	1.16967	8.84915	0	2.81483	2.25347	0	BGLB032949
BgiM31440-RA	-5.38533	-7.03594	NA	mRNA	BgChr_14	33786336	33786857	-	167.965	52.2808	140.216	0	7.76885	0.622511	1.91678	0.476876	0	BGLB032949
BgiM33787-RA	-2.098	-7.25915	NA	mRNA	BgChr_16	22213857	22216640	-	107.174	122.098	94.9853	2.46684	58.1449	19.9917	0	1.3931	0.507874	BGLB034549
BgiM35119-RA	-3.90092	-4.36422	NA	mRNA	BgChr_17	21230742	21242561	-	392.739	649.96	336.918	2.60824	50.199	47.8601	46.8103	9.92899	4.89028	BGLB022565
BgiM35152-RA	-2.67233	-4.24208	NA	mRNA	BgChr_17	21927324	21938116	-	11.048	14.7285	8.27415	0	2.34251	3.4866	0.97511	0	0	BGLB021412
BgiM35153-RA	-5.28637	-5.45651	NA	mRNA	BgChr_17	21942177	21951790	-	658.593	984.15	680.498	2.28485	31.2202	28.7748	36.0593	7.38491	4.08782	BGLB037481
BgiM35368-RA	-1.5259	-3.99936	NA	mRNA	BgChr_17	26003259	26004903	+	0	0	3.70423	0	0	0	0	0	0
BgiM35369-RA	-1.81085	-5.06956	NA	mRNA	BgChr_17	26008781	26008965	+	52.2064	57.7134	46.4313	5.78666	31.2091	12.2728	1.4965	1.30968	1.93154
BgiM35791-RA	-1.11635	-2.31139	NA	mRNA	BgChr_18	7197292	7198263	-	5.66873	5.34296	5.45482	3.58991	1.81504	1.86239	0.488039	2.27929	0.925637
BgiM23531-RA	-2.4321	-4.19873	neuroactive polyprotein R15	mRNA	BgChr_10	9690884	9716524	-	5.23573	1.81968	5.71559	0	0	1.23968	0	0	0
BgiM13698-RA	-5.06179	-4.72719	neurotrypsin	mRNA	BgChr_5	34865195	34870947	-	87.7258	33.4	69.2997	1.01558	4.31763	0.44179	3.15406	2.4838	0	BGLB034313
BgiM31703-RA	-2.37499	-2.49617	nose resistant to fluoxetine protein 6	mRNA	BgChr_15	4024788	4058494	-	2.68624	0.931308	2.82767	0	0.476408	0.305949	0	0	0
BgiM35341-RA	-2.79932	-4.53729	ovulation prohormone	mRNA	BgChr_17	25500763	25501455	-	141.384	58.4327	162.44	10.4947	33.1164	9.49079	1.95545	15.2543	1.64819
BgiM29030-RA	-1.72008	-3.63948	pathogenesis-related protein 1A1	mRNA	BgChr_13	14334201	14337687	+	263.492	233.576	407.881	33.5583	112.739	142.046	33.0002	24.1505	9.45699
BgiM25270-RA	-4.93385	-5.98712	perlucin-like protein	mRNA	BgChr_11	7064797	7067499	+	278.542	260.583	139.185	1.2036	11.7485	9.63254	6.69398	0	0.838908	BGLB028042
BgiM34799-RA	-3.02541	-5.5305	protein disulfide-isomerase A6	mRNA	BgChr_17	13348457	13408825	+	5.77969	1.24626	7.57012	0.115544	1.60313	0.086572	0	0	0.097157
BgiM17831-RA	-1.87263	-1.77738	SEC14 cytosolic factor	mRNA	BgChr_7	21418998	21421249	-	20.7855	16.0569	17.2635	3.03203	7.08186	5.74639	2.95356	8.04669	7.13869	BGLB011871
BgiM25934-RA	-5.58203	-4.80923	serine carboxypeptidase CPVL	mRNA	BgChr_11	25695453	25700118	+	535.479	182.567	484.509	0	22.3973	3.53479	21.983	18.7923	1.48284	BGLB004050
BgiM25129-RA	-5.38696	-2.28374	serine-aspartate repeat-containing protein C	mRNA	BgChr_11	3625647	3635201	-	48.2352	20.4694	29.6122	0.519343	0.810211	0.888763	10.7625	4.05356	2.26414	BGLB034449
BgiM34820-RA	-2.07195	-1.86804	sialin	mRNA	BgChr_17	14017259	14022821	-	1.13539	2.07249	1.64188	0.574721	0	0.680405	0	1.09255	0	BGLB014324
BgiM19669-RA	-1.94116	-2.19336	slit 2 protein	mRNA	BgChr_8	15285037	15288225	+	7.87497	6.45933	11.3295	1.84342	2.53373	2.60323	1.50693	2.64482	1.99338	BGLB012101
BgiM17139-RA	-1.50081	-2.28941	solute carrier organic anion transporter family member 1C1	mRNA	BgChr_7	6054769	6080509	-	1.41142	1.12973	0.925093	0.12643	0.411753	0.647047	0	0.161871	0.378854	BGLB022355
BgiM22084-RA	-2.38618	-2.14038	TEP-1	mRNA	BgChr_9	21254109	21267480	+	7.70564	6.86382	16.9466	0	4.45879	0.948505	1.62669	0	3.37187	BGLB028355
BgiM14501-RA	-5.00966	-7.81551	thyrotropin-releasing hormone-degrading ectoenzyme	mRNA	BgChr_5	52288616	52296622	-	202.349	15.3349	225.929	0.494214	11.8249	0	0.482533	0.585716	1.16776	BGLB024146
BgiM20839-RA	-1.5845	-1.38358	transient receptor potential cation channel subfamily V member 6	mRNA	BgChr_8	40368526	40371263	-	1.35749	1.0903	2.26309	0.609452	0.434036	0	0.812602	0.613351	0.629169
BgiM25331-RA	-4.36935	-3.10723	transmembrane protease serine 3	mRNA	BgChr_11	8647583	8667972	-	361.972	222.954	384.459	2.11111	40.2302	6.29283	65.0161	30.1405	5.2043	BGLB019852
BgiM21532-RA	-1.76975	-1.66385	tripartite motif-containing protein 3	mRNA	BgChr_9	7432643	7437849	-	2.7461	1.60851	1.39783	0.464249	1.02439	0	0	0.875864	0.726231	BGLB030987
BgiM20272-RA	-4.31228	-5.56552	tyrosinase-like protein 2	mRNA	BgChr_8	28664880	28665838	-	22.9694	13.6291	14.0977	0	0	0	0	0	0
BgiM20273-RA	-4.59635	-3.5451	tyrosinase-like protein 2	mRNA	BgChr_8	28670619	28673199	-	22.9911	14.6294	12.4523	0	0	0	1.66482	1.18011	0	BGLB016807
BgiM26089-RA	-4.50176	-2.15402	unnamed7	mRNA	BgChr_11	30163632	30197865	-	6.99346	4.87506	4.87085	0	0.183534	0.556507	2.27935	0	0.746808	BGLB040276
BgiM05311-RA	-1.60992	-1.56567	upf0764 protein c16orf89	mRNA	BgChr_2	33587305	33597098	+	24.945	15.6494	31.9901	7.19247	7.49784	8.02556	7.8668	10.1365	8.24065	BGLB023862
BgiM24389-RA	-2.10964	-3.99372	WSCD family member	mRNA	BgChr_10	30651538	30661664	-	29.0593	26.4212	21.7	0.867805	10.5112	7.59898	2.42107	0.887793	0.752038	BGLB037859

## Sheet: 3-Sm-Dp_down
Table S13. Summary of the differentially expressed genes at 40dpi in the parasite-infected groups
ID in iM line	log2FC(iM vs. Sm_40dpi)	log2FC(iM vs. Dp_40dpi)	Annotation	type	chr	start	stop	strand	iMline control_40dpi_R1	iMline control_40dpi_R2	iMline control_40dpi_R3	iMline vs Sm_40dpi_R1	iMline vs Sm_40dpi_R2	iMline vs Sm_40dpi_R3	iMline vs Dp_40dpi_R1	iMline vs Dp_40dpi_R2	iMline vs Dp_40dpi_R3	Corresponding VBID in BB02
BgiM34259-RA	-8.73609	-5.90633	Achacin/aplysianin	mRNA	BgChr_17	1241355	1241931	-	644.32	995.005	4.76249	0.620013	1.10299	1.26412	7.33052	16.762	8.65926	BGLB030199
BgiM07021-RA	-1.27479	-1.36203	acid trehalase-like protein 1 isoform X1	mRNA	BgChr_3	3221513	3248540	-	2.21968	1.6814	2.98845	0.543463	1.03964	1.1612	0	1.77939	0.825962	BGLB028768
BgiM16084-RA	-10.073	-6.02706	adhesive plaque matrix protein	mRNA	BgChr_6	37361193	37372679	-	629.562	1216.35	2.31283	0.086995	0.358135	1.4329	11.8296	13.6421	7.22691	BGLB017561
BgiM33126-RA	-2.44854	-1.87171	AIG	mRNA	BgChr_16	4042143	4046661	-	8.66308	6.12822	6.18657	0.70659	1.83127	0.968499	2.06962	3.53146	0.883695	BGLB006164
BgiM21507-RA	-7.34578	-6.95261	alpha-amylase	mRNA	BgChr_9	7005546	7006418	+	777.542	1427.19	10.1954	0	12.6284	1.35695	3.73572	8.74622	8.31496
BgiM21508-RA	-8.9842	-6.33555	alpha-amylase	mRNA	BgChr_9	7010363	7014053	+	1066.91	1975.84	15.3428	1.65164	7.17053	0	10.958	12.6109	14.9398
BgiM26842-RA	-8.05945	-6.62411	antitrypsin-like isoform X1	mRNA	BgChr_12	4432379	4439341	+	574.708	916.997	0	0	0	6.93755	4.24073	7.67055	4.47324	BGLB027678
BgiM25208-RA	-5.36396	-6.34953	Apextrin-like protein 2	mRNA	BgChr_11	5664566	5667678	+	19.8387	53.4996	0.429021	0	0	1.39135	0	0.821325	0	BGLB003895
BgiM17528-RA	-10.0648	-4.69239	bactericidal permeability-increasing protein	mRNA	BgChr_7	14847261	14848159	-	3099.08	6208.73	99.0413	0	0	6.5548	190.535	104.881	61.5606
BgiM17534-RA	-2.80158	-2.62108	bactericidal permeability-increasing protein	mRNA	BgChr_7	14919333	14940462	-	19.2095	7.74524	20.6962	0.455044	6.18461	0.299764	0.538945	1.20874	6.90347	BGLB032492
BgiM17808-RA	-8.13458	-6.37945	beta-1 3-glucan-binding protein	mRNA	BgChr_7	20776610	20781049	-	44.9787	63.353	0	0	0	0	0	0	0
BgiM17527-RA	-11.8925	-5.22568	BgLBP/BPI1	mRNA	BgChr_7	14835663	14845674	-	14707	24808.2	215.216	2.62347	3.94309	5.06082	495.006	442.333	233.045	BGLB040188
BgiM30956-RA	-1.01478	-1.1745	BTB/POZ domain-containing protein KCTD6	mRNA	BgChr_14	23822191	23828221	-	14.3832	12.2919	11.3504	7.60548	4.62932	9.48012	4.91293	8.08498	7.88875	BGLB030647
BgiM18494-RA	-2.45755	-1.47144	C-type lectin 37Da	mRNA	BgChr_7	37455971	37464089	-	118.795	104.162	111.99	11.4367	41.1314	9.82409	37.9166	57.9444	42.6798	BGLB022215
BgiM25184-RA	-4.8207	-3.38614	C-type lectin 37Db	mRNA	BgChr_11	5221149	5221975	-	10.5216	13.9923	1.21518	0.075375	0.32035	0.252957	0.943695	0.80495	0.200064	BGLB028518
BgiM25237-RA	-7.31902	-5.5893	C-type lectin 37Db	mRNA	BgChr_11	6380110	6384346	+	236.816	349.638	0.365116	0	1.19107	3.50239	2.00161	6.56269	4.53924	BGLB033428
BgiM33029-RA	-10.4832	-6.25134	C-type lectins contain IgSF-like and conserved C-type lectin	mRNA	BgChr_16	1758475	1762684	-	2969.67	4318.17	2.79432	1.28378	1.07529	3.39377	17.7464	54.6256	33.7755	BGLB026916
BgiM27605-RA	-1.8902	-1.40229	carboxylesterase NlhH	mRNA	BgChr_12	23268962	23273280	-	24.5078	10.7968	22.2946	3.3465	6.80152	6.36439	3.94292	12.1292	8.78344	BGLB031654
BgiM25885-RA	-7.87621	-5.69525	collagen alpha-1(XII) chain	mRNA	BgChr_11	24683727	24691477	-	272.303	500.318	1.51852	0	0.902726	2.45694	5.31049	7.16769	2.31725	BGLB017991
BgiM33424-RA	-1.83702	-4.54838	collagen alpha-1(XIV) chain	mRNA	BgChr_16	11358639	11370627	+	167.514	118.752	141.044	58.5032	35.7791	35.6158	9.32736	6.95878	3.88044	BGLB035297
BgiM25879-RA	-8.04011	-6.57584	collagen alpha-1(XXI) chain	mRNA	BgChr_11	24337880	24393598	-	93.1296	189.51	0.295038	0.112751	0	1.05379	0.792645	2.03037	0.603709	BGLB029779
BgiM33423-RA	-2.01543	-3.90593	collagen alpha-3(VI) chain-like isoform X4	mRNA	BgChr_16	11308431	11348329	+	61.505	47.268	53.6508	18.6756	14.1014	13.4889	5.51514	3.32547	3.48142	BGLB007552
BgiM16705-RA	-8.08174	-6.13449	collagen alpha-4(vi) chain	mRNA	BgChr_6	50393231	50396408	+	173.528	228.53	1.48123	0	1.07662	0	2.73542	1.63703	2.171	BGLB028318
BgiM26319-RA	-7.3322	-6.05193	collagen alpha-6(VI) chain	mRNA	BgChr_11	36455678	36487361	+	0.818804	2.58184	0	0	0	0	0	0	0.047139	BGLB034556
BgiM26363-RA	-2.20893	-2.41253	Collagen alpha-6(VI) chain	mRNA	BgChr_11	37252998	37253257	+	93.8579	34.0914	79.0185	0.682763	42.7963	4.35557	4.22525	5.44536	36.0317
BgiM34405-RA	-6.64639	-5.65415	collagen alpha-6(VI) chain	mRNA	BgChr_17	4859637	4860362	+	241.585	349.109	1.99624	1.0549	4.99704	2.40124	4.37331	4.19567	1.89093	BGLB013980
BgiM16586-RA	-10.7594	-6.49617	collectin-10	mRNA	BgChr_6	48250651	48251520	-	169.721	431.491	1.75337	0	0	0	2.4083	2.84463	2.50974
BgiM16080-RA	-7.00605	-5.15786	D-galacturonic acid binding lectin	mRNA	BgChr_6	37334864	37337099	-	1427.75	2728.88	5.26098	0	1.73253	32.8998	57.3757	45.1728	33.8944	BGLB023840
BgiM34311-RA	-5.80737	-3.72922	dnaJ subfamily A member 1	mRNA	BgChr_17	2615419	2624961	+	6.37578	12.8942	0	0	0	0	0.339948	0.717881	0	BGLB038027
BgiM17658-RA	-1.33806	-2.84396	dnaJ subfamily B member 11	mRNA	BgChr_7	17703222	17704757	+	18.7182	19.6681	14.5152	7.76096	5.88359	7.61876	1.06925	2.759	3.69828	BGLB010499
BgiM34403-RA	-6.94281	-5.7793	dnaJ subfamily C member 21	mRNA	BgChr_17	4822581	4833567	+	367.487	569.139	0.469195	0.245084	0.701015	7.03767	2.19374	8.51825	7.72002	BGLB017023
BgiM31802-RA	-5.63944	-2.32242	endo-1 3(4)-beta-glucanase 1	mRNA	BgChr_15	6949367	6949519	+	28.4387	24.5234	10.7685	0.469414	0	0	11.1441	1.49889	0.662475
BgiM24228-RA	-7.10893	-5.69478	endoglucanase	mRNA	BgChr_10	26228396	26241370	+	181.201	259.645	4.55789	0.566247	0	0	16.4754	3.35405	3.97802	BGLB001058
BgiM25872-RA	-12.8206	-5.97004	extensin	mRNA	BgChr_11	24266279	24272970	-	394.878	756.39	3.14425	0	0	0	8.59711	9.31134	4.60589
BgiM04864-RA	-2.01469	-1.05991	Extracellular serine/threonine protein kinase fam20c	mRNA	BgChr_2	23689661	23726726	-	14.995	13.036	15.2122	3.59758	5.63903	1.32767	9.9154	11.1075	2.85356	BGLB029231
BgiM04862-RA	-2.36805	-1.34983	extracellular serine/threonine protein kinase FAM20C-like isoform X1	mRNA	BgChr_2	23635890	23642656	-	14.1082	11.4128	13.276	0.921177	3.90912	2.31579	6.91911	6.83724	2.78792	BGLB010898
BgiM14438-RA	-4.80528	-9.80676	fibrinogen-related protein K2 precursor	mRNA	BgChr_5	51386637	51390089	+	46.8395	69.823	110.117	7.68745	0.59159	0	0	0	0	BGLB023053
BgiM06785-RA	-5.23105	-4.03942	FMRFamide receptor	mRNA	BgChr_2	64853096	64854100	-	1.78015	9.33813	0	0	0.145795	0	0.244817	0.20125	0.016314	BGLB038655
BgiM36145-RA	-2.32026	-2.80916	G-protein coupled receptor	mRNA	BgChr_18	16765519	16766601	+	0.781736	0.90268	1.81043	0.326576	0.314323	0.194452	0.164962	0.247047	0
BgiM26375-RA	-4.17376	-3.7375	G-protein coupled receptor GRL101	mRNA	BgChr_11	37466599	37470183	-	1.09915	0	0.483699	0	0.002065	0	0	0	0.108518	BGLB035144
BgiM19155-RA	-2.66801	-4.41509	GIMAP	mRNA	BgChr_8	3602950	3609580	-	130.716	77.7646	97.9276	34.922	9.46539	6.79987	7.29671	7.00035	2.28372	BGLB009642
BgiM19156-RA	-2.5471	-2.73858	GIMAP	mRNA	BgChr_8	3612425	3629551	+	19.2311	10.6691	15.411	5.65324	1.60154	1.27196	4.64425	1.21024	1.80237	BGLB009641
BgiM19157-RA	-1.46315	-4.30392	GIMAP	mRNA	BgChr_8	3644906	3654251	-	134.539	97.434	125.514	70.5144	35.0131	34.5588	8.18272	7.52578	5.08357	BGLB009640
BgiM19158-RA	-1.92347	-3.09817	GIMAP	mRNA	BgChr_8	3659591	3667890	+	10.9413	6.80247	10.6397	3.86003	1.35167	2.91846	1.68171	1.02175	1.37236	BGLB026694
BgiM35291-RA	-1.35236	-1.42056	glutamate--cysteine ligase catalytic subunit	mRNA	BgChr_17	24514616	24524602	-	21.9558	35.8841	32.3442	17.3485	9.63237	8.33099	7.05053	15.9435	14.2687
BgiM18544-RA	-2.97557	-3.37859	glycine-rich cell wall structural protein	mRNA	BgChr_7	38481029	38484987	-	117.544	55.2357	89.856	9.96153	28.7842	0	17.3339	5.93286	5.52265
BgiM00025-RA	-2.46205	-1.40421	glycoprotein-N-acetylgalactosamine 3-beta-galactosyltransferase 1	mRNA	BgChr_1	754278	762515	-	13.8878	9.93316	12.6556	0	3.88102	2.454	5.39792	7.39982	1.91064	BGLB030667
BgiM30870-RA	-1.64367	-2.03518	glycoprotein-N-acetylgalactosamine 3-beta-galactosyltransferase 1-B	mRNA	BgChr_14	21234630	21242377	+	9.03395	4.62431	5.48201	2.07647	2.69349	1.85039	1.66486	1.85739	1.22206	BGLB007250
BgiM20106-RA	-2.62555	-5.15699	GTPase IMAP family member 4	mRNA	BgChr_8	24934655	24935577	-	80.3857	81.5592	97.0975	25.0745	13.4375	4.35617	1.91011	3.68551	1.40498
BgiM35583-RA	-2.1558	-7.77205	hemagglutinin/amebocyte aggregation factor	mRNA	BgChr_18	1892459	1892721	+	1040.42	851.347	1018.48	540.578	128.984	40.9642	9.70077	0.557097	5.6619
BgiM21597-RA	-7.62031	-5.38246	Hemocyanin	mRNA	BgChr_9	9095863	9137026	-	139.323	245.953	1.11218	0	0	2.13487	5.04586	3.26435	1.73095	BGLB000218
BgiM01497-RA	-2.17666	-2.26656	hydroxylysine kinase-like isoform X2	mRNA	BgChr_1	35617984	35623210	-	5.19688	6.3834	3.40475	0.734015	1.22854	1.14283	0.764364	1.42473	1.19708	BGLB018069
BgiM28863-RA	-2.82138	-2.40289	Immune-associated nucleotide-binding protein 9	mRNA	BgChr_13	10883669	10884244	-	9.60378	5.53453	6.64489	1.44685	0.519045	1.94668	0.552308	2.77317	1.24473
BgiM19727-RA	-2.29927	-1.61632	Jmjc domain-containing protein 5	mRNA	BgChr_8	16713468	16731742	+	18.2839	14.721	18.7612	2.36593	6.74497	1.46576	7.42462	9.06295	3.34463	BGLB037578
BgiM19728-RA	-2.02322	-1.12496	JmjC domain-containing protein 5	mRNA	BgChr_8	16737274	16743905	+	38.942	35.8156	51.9445	5.58751	16.5315	10.0016	34.6311	21.3908	10.7327	BGLB037578
BgiM25227-RA	-2.34535	-1.20061	kremen protein 2	mRNA	BgChr_11	6021380	6039636	-	19.3048	12.422	14.9176	5.049	2.15825	2.34699	3.80863	8.31856	10.427	BGLB027294
BgiM25787-RA	-2.11481	-2.4201	Kunitz-type serine protease inhibitor 4 protein	mRNA	BgChr_11	21868283	21868449	+	196.686	103.203	162.932	68.0473	39.5537	4.11711	54.5027	14.2378	28.2606
BgiM12295-RA	-5.13012	-4.87245	kynurenine formamidase	mRNA	BgChr_5	5656855	5662077	-	11.0693	28.2757	1.50943	0	0	0	0	1.41955	0	BGLB009442
BgiM35173-RA	-7.36399	-5.57301	L-amino-acid oxidase	mRNA	BgChr_17	22428925	22447588	+	468.439	763.258	10.3477	2.20745	2.67184	2.97986	9.5009	10.4209	9.07858	BGLB031082
BgiM17525-RA	-10.5222	-6.83315	LBP/BPI1.2	mRNA	BgChr_7	14810640	14818420	-	2751.28	4690.77	3.05359	0	1.5193	3.52534	27.0661	30.6188	11.7759	BGLB016060
BgiM17526-RA	-9.62286	-5.97289	LBP/BPI1.2	mRNA	BgChr_7	14821098	14826205	-	905.589	1606.03	5.97347	0	0	2.90769	23.5958	11.1718	4.90294	BGLB016060
BgiM17531-RA	-8.56545	-6.00325	LBP/BPI2	mRNA	BgChr_7	14871884	14891590	-	75.9124	121.468	0	0	0	0	1.30395	1.71617	0.646672	BGLB036143
BgiM26917-RA	-9.11129	-5.87384	leukocyte elastase inhibitor-like isoform X1	mRNA	BgChr_12	6074124	6092181	+	854.15	1200.53	5.82964	0.76811	2.51442	0.613103	4.73675	15.8052	18.9058	BGLB034261
lncRNA1734	-2.49967	-1.51345	lncRNA1734	lncRNA	BgChr_7	15342834	15343037	-
lncRNA829	-1.70926	-4.34925	lncRNA829	lncRNA	BgChr_16	11374772	11375057	+
BgiM35582-RA	-2.45562	-8.19214	millepora cytotoxin-1	mRNA	BgChr_18	1881582	1885821	-	627.094	427.638	560.373	269.026	30.8966	14.1301	4.52384	1.22488	1.06831	BGLB035599
BgiM14919-RA	-1.23213	-1.09981	myophilin-like isoform X2	mRNA	BgChr_6	9614749	9618210	+	38.8461	20.2021	32.1435	14.389	16.3306	16.5302	15.0279	23.2346	15.6942
BgiM00259-RA	-2.37369	-2.09207	NA	mRNA	BgChr_1	6698683	6698845	+	16.314	6.42155	11.0226	1.47981	2.11566	0.76149	4.70142	1.00635	0.960184
BgiM02437-RA	-2.4139	-1.44696	NA	mRNA	BgChr_1	57869079	57873736	-	107.357	74.8315	88.8489	13.2017	32.5419	9.31939	27.1209	56.6461	30.5732	BGLB022853
BgiM04797-RA	-1.0722	-1.41599	NA	mRNA	BgChr_2	21872107	21888320	-	29.0168	20.5811	21.5414	6.26676	16.8323	12.2728	3.1384	12.4346	15.5941	BGLB017409
BgiM08798-RA	-6.04649	-4.28163	NA	mRNA	BgChr_3	39213400	39218454	+	14.7973	22.4158	0	0	0	0	0	1.44451	0
BgiM09089-RA	-1.81331	-1.32232	NA	mRNA	BgChr_3	45309577	45320041	+	12.2115	6.41159	10.7192	2.76441	4.96927	2.12915	2.86917	7.66159	3.69165	BGLB021713
BgiM10039-RA	-1.52733	-2.25719	NA	mRNA	BgChr_4	9076508	9094781	-	48.8469	32.5003	42.7217	16.7446	10.6413	16.7656	10.7342	11.0538	7.12446	BGLB039391
BgiM10662-RA	-6.23632	-5.28746	NA	mRNA	BgChr_4	23413032	23413185	-	85.1552	121.454	0	0	0	2.50854	1.39414	1.59257	2.09067
BgiM14852-RA	-4.20508	-6.0574	NA	mRNA	BgChr_6	7675682	7680957	-	11.5377	29.1899	0	0	0	0.742797	0	0	0
BgiM16085-RA	-6.6021	-5.31493	NA	mRNA	BgChr_6	37379614	37387680	-	6.49649	9.24522	0	0	0	0	0	0	0	BGLB028728
BgiM16579-RA	-8.12866	-5.72362	NA	mRNA	BgChr_6	48135454	48139371	+	1210.29	2138.61	2.80257	0	0.909045	11.7404	22.2906	36.3182	13.9281	BGLB040129
BgiM16817-RA	-1.98585	-1.58053	NA	mRNA	BgChr_6	52740129	52740278	+	69.37	46.2497	49.5219	12.5754	17.7557	18.0187	22.9534	32.2124	12.7891
BgiM16818-RA	-1.4652	-1.47581	NA	mRNA	BgChr_6	52749898	52750123	+	79.3427	71.6238	76.5832	19.7989	37.1454	30.824	32.5355	39.2082	24.3636
BgiM17551-RA	-2.95364	-1.59101	NA	mRNA	BgChr_7	15369857	15370032	-	35.36	13.7151	24.0173	2.34833	5.81929	3.19341	12.3145	11.9805	4.36161
BgiM19682-RA	-5.69305	-6.28263	NA	mRNA	BgChr_8	15601642	15601971	+	70.7882	92.3095	0	0	0	2.22588	0	1.22343	0
BgiM19683-RA	-7.40487	-6.1743	NA	mRNA	BgChr_8	15608387	15608547	+	78.8669	118.923	0	0	0	0.40713	0	1.35517	1.1295
BgiM19991-RA	-1.75652	-1.25241	NA	mRNA	BgChr_8	22596245	22596430	-	15.4674	19.9023	26.606	6.21453	6.1828	6.53081	6.74881	8.33958	13.1186
BgiM23525-RA	-2.10818	-1.95205	NA	mRNA	BgChr_10	9572128	9573843	+	200.855	140.979	301.772	39.7676	72.967	44.9783	70.123	69.3057	48.382
BgiM24726-RA	-1.20044	-1.06219	NA	mRNA	BgChr_10	38100880	38110318	-	11.8328	7.8023	13.237	5.17699	7.66338	2.06097	4.33865	8.44357	4.16808	BGLB028710
BgiM25870-RA	-10.185	-6.04212	NA	mRNA	BgChr_11	24231309	24233746	-	22.075	49.4119	0.779761	0	0	0	0.754643	0.178984	0.141232
BgiM26186-RA	-8.49795	-6.18842	NA	mRNA	BgChr_11	33185386	33191404	+	20.8634	36.7555	0	0	0	0	0	0.536822	0
BgiM30608-RA	-1.07729	-2.19983	NA	mRNA	BgChr_14	14441212	14466076	+	13.1772	9.84932	14.3163	7.87231	5.02287	6.34825	3.18511	3.50143	2.2909
BgiM32477-RA	-1.88695	-3.6854	NA	mRNA	BgChr_15	23800504	23808395	+	14.2809	9.20762	15.2124	5.80539	4.87044	0.754109	1.77639	0.334801	0.892084	BGLB038145
BgiM32519-RA	-9.96669	-5.25819	NA	mRNA	BgChr_15	24618219	24624971	-	493.057	1050.95	10.1058	0.673589	0	0.603529	20.075	15.488	7.16084
BgiM33352-RA	-2.99579	-1.99976	NA	mRNA	BgChr_16	9547170	9551256	-	15.3868	13.9842	21.065	1.21897	5.56878	0	1.96071	8.79549	1.50758
BgiM34260-RA	-10.0883	-5.64955	NA	mRNA	BgChr_17	1265460	1265686	-	172.348	296.645	0.709386	0	0	0	2.51985	6.51059	1.79263
BgiM34731-RA	-4.97658	-5.2522	NA	mRNA	BgChr_17	11860350	11869189	+	40.6528	74.3312	0	1.43686	0.814065	1.64075	1.18422	1.33715	1.22228	BGLB029996
BgiM10373-RA	-10.4682	-6.78206	neurogenic locus notch protein 1-like isoform X1	mRNA	BgChr_4	16848214	16869987	+	103.466	167.605	0.429202	0	0	0	0.20572	1.97186	0.503846	BGLB038853
BgiM17188-RA	-1.2097	-1.60501	NFX1-type zinc finger-containing protein 1	mRNA	BgChr_7	7196146	7200606	+	1.28299	1.38895	1.87807	0.840523	0.927976	0.31388	0.442635	0.625104	0.68464
BgiM34372-RA	-1.38658	-1.24204	octopamine receptor	mRNA	BgChr_17	4125301	4126851	+	8.6309	8.09755	12.9088	5.66592	4.5852	1.61584	4.46094	2.49718	7.45477	BGLB022767
BgiM28979-RA	-6.66365	-4.10736	pathogenesis-related protein PR-1	mRNA	BgChr_13	13409277	13413112	-	45.1506	77.7835	0	0	0	0.752407	1.34973	3.3447	3.11612	BGLB027784
BgiM11202-RA	-2.57104	-2.51343	peptidoglycan recognition protein short form	mRNA	BgChr_4	36055139	36061054	+	497.002	222.95	294.229	34.4312	102.856	44.8887	110.204	47.8867	41.0825	BGLB000840
BgiM02919-RA	-2.38276	-1.9946	peptidyl-prolyl cis-trans isomerase B	mRNA	BgChr_1	69652888	69657869	-	49.8612	43.6288	66.0539	7.00448	15.1747	6.41988	21.8085	16.3582	6.79058	BGLB003443
BgiM25183-RA	-8.02793	-5.36072	perlucin	mRNA	BgChr_11	5212074	5215139	-	21.8057	25.9332	0.410643	0	0	0	0	0.482122	0	BGLB032968
BgiM25238-RA	-7.30005	-5.0931	perlucin	mRNA	BgChr_11	6390962	6394494	+	54.8707	112.169	0.734988	0	0	0.964588	1.54332	1.20523	2.52313	BGLB022360
BgiM25333-RA	-9.88482	-5.83951	perlucin-like isoform X1	mRNA	BgChr_11	8710146	8713160	+	115.348	176.711	0.906502	0	0	0	1.44913	1.98233	2.22348	BGLB007959
BgiM04232-RA	-9.6103	-5.11046	peroxidase	mRNA	BgChr_2	7491656	7495923	-	77.1559	113.302	0.40403	0	0	0	2.00068	2.31211	1.84462	BGLB000087
BgiM21443-RA	-1.62466	-2.57611	pirin	mRNA	BgChr_9	5438278	5449039	-	96.9751	121.457	102.059	67.3161	27.6441	23.182	15.4061	24.2896	22.5841	BGLB028351
BgiM33879-RA	-3.03626	-2.03732	polypeptide N-acetylgalactosaminyltransferase 1	mRNA	BgChr_16	24944621	24959305	+	13.0376	5.66957	9.7282	0.62072	1.45184	1.12574	3.13342	3.61624	0.838648	BGLB022256
BgiM00612-RA	-2.54582	-2.08867	polypeptide N-acetylgalactosaminyltransferase 10	mRNA	BgChr_1	14659125	14664201	+	3.47889	1.698	3.36687	0.421773	0.35576	0.573042	0.896657	1.1566	0.362881	BGLB006830
BgiM09572-RA	-3.36334	-1.5276	polypeptide N-acetylgalactosaminyltransferase 4	mRNA	BgChr_3	55988982	56003515	-	2.60183	1.93581	1.28264	0	0.429156	0	0.390211	1.19731	0	BGLB013064
BgiM09569-RA	-2.14159	-2.61681	polypeptide N-acetylgalactosaminyltransferase 9	mRNA	BgChr_3	55946889	55958951	-	1.34905	0.399314	1.44429	0	0.420715	0	0	0.398142	0	BGLB004740
BgiM27333-RA	-2.2249	-1.18953	prolyl 4-hydroxylase subunit alpha-1	mRNA	BgChr_12	16369015	16384647	+	54.7072	34.4951	34.8525	7.98803	11.7054	7.89173	23.7062	28.8562	9.7073	BGLB024970
BgiM33737-RA	-2.33672	-2.08985	prolyl 4-hydroxylase subunit alpha-1	mRNA	BgChr_16	20525151	20538633	-	40.2624	36.3859	58.5383	4.26811	12.6631	7.83587	16.9347	7.81118	6.37222	BGLB020938
BgiM33738-RA	-2.53947	-2.50014	prolyl 4-hydroxylase subunit alpha-2	mRNA	BgChr_16	20542556	20546733	-	26.664	19.0229	45.218	6.01825	6.43774	3.34303	8.42209	5.44388	3.86038	BGLB035103
BgiM09721-RA	-2.81386	-3.04932	prostaglandin reductase 1	mRNA	BgChr_4	2252963	2261326	+	2.94753	3.90755	7.37332	0.594759	1.14603	0	0.277473	0.62551	0.8029	BGLB032108
BgiM34119-RA	-1.74566	-2.8457	protein AIG1	mRNA	BgChr_16	29789851	29790432	+	33.132	27.1704	27.2112	9.99912	8.26108	7.85743	9.94945	3.02096	1.22934
BgiM35006-RA	-8.87136	-6.22064	Serine Protease inhibitor	mRNA	BgChr_17	18612638	18620033	-	44.6647	71.8726	0	0	0	0.284149	0.521251	1.05827	0.27472	BGLB026329
BgiM36426-RA	-7.44161	-5.14149	serine protease inhibitor dipetalogastin	mRNA	BgChr_18	21961661	21963906	-	470.841	595.444	2.1516	0.567962	0	5.96498	5.0122	18.5845	9.32498	BGLB007038
BgiM36312-RA	-2.70417	-1.46414	serine/threonine-protein kinase Nek2	mRNA	BgChr_18	19858965	19869869	-	399.316	239.634	547.525	94.4964	65.9183	33.3232	172.276	137.755	178.859	BGLB035440
BgiM26849-RA	-5.25304	-4.41462	Serpin 1	mRNA	BgChr_12	4625439	4628061	+	21.4795	28.3528	0	0	0	0	0	1.17086	1.04479
BgiM26851-RA	-5.79618	-5.14835	Serpin 1	mRNA	BgChr_12	4681828	4689244	+	41.0054	94.0052	0	0	0.922186	1.51384	2.44983	0.770423	0.980974	BGLB016529
BgiM35010-RA	-10.8219	-6.16666	serpin B3	mRNA	BgChr_17	18643448	18647306	-	1540.12	2283.65	5.46092	0.605257	0.364811	1.40271	12.2299	30.9464	18.3233	BGLB033580
BgiM14439-RA	-7.60371	-8.30136	STE20-like serine/threonine-protein kinase isoform X2	mRNA	BgChr_5	51395136	51396612	+	19.6963	23.6039	36.0472	0	0	0	0	0	0	BGLB040248
BgiM29447-RA	-2.0685	-1.20962	stress protein DDR48	mRNA	BgChr_13	24805081	24811865	+	5.87798	4.14663	4.7683	0.348799	1.57252	2.0034	3.08479	2.78037	1.64409	BGLB037255
BgiM29421-RA	-2.7162	-2.02587	sulfatase-modifying factor 2	mRNA	BgChr_13	24394553	24401043	-	81.1786	74.9731	114.262	7.0744	26.2402	9.26059	24.5083	34.021	18.7156	BGLB026650
BgiM14933-RA	-2.55989	-1.80606	superoxide dismutase [Cu-Zn]	mRNA	BgChr_6	10038174	10054978	+	173.312	168.646	80.3504	21.2714	28.5786	27.511	25.4957	52.9809	63.7345	BGLB000015
BgiM22479-RA	-1.91977	-1.45984	TBC1 domain family member 2b	mRNA	BgChr_9	31201894	31209555	-	30.3793	17.2281	24.8537	4.61532	8.07612	6.17751	11.9308	11.148	6.77034	BGLB037584
BgiM16379-RA	-7.69919	-5.40135	temptin	mRNA	BgChr_6	44164129	44166209	+	5038.15	8411.12	25.7125	1.6669	11.692	60.8423	120.986	163.64	79.6371
BgiM13794-RA	-1.34273	-1.34412	tfp pilus assembly protein pilf	mRNA	BgChr_5	36977222	36979651	-	10.4656	10.6098	12.967	5.3188	4.50703	4.39261	7.21941	7.23853	2.7973
BgiM36217-RA	-1.55813	-1.4385	thioredoxin domain-containing protein	mRNA	BgChr_18	17961287	17969310	-	45.5135	45.6786	69.8112	17.424	23.8973	14.1758	21.2457	29.4934	14.5835	BGLB029560
BgiM19621-RA	-1.60541	-1.82508	TLR cluster1 member 6	mRNA	BgChr_8	13960257	13975681	+	3.80536	5.77675	3.48845	1.94284	2.40721	0.31507	0.180621	1.4105	3.12375	BGLB031214
BgiM32884-RA	-3.43885	-5.18415	TLR cluster3 member 18	mRNA	BgChr_15	32346531	32355734	-	1.91823	2.06425	2.40942	0.299308	0	0	0	0	0
BgiM31340-RA	-2.09804	-1.80224	Transcription factor BTF3 4	mRNA	BgChr_14	31741321	31741848	-	42.6848	47.0602	52.8729	51.6555	45.927	52.4304	41.8851	40.8473	42.9934
BgiM26185-RA	-11.3241	-5.8955	transient receptor potential cation channel subfamily M member 1	mRNA	BgChr_11	33178304	33182128	+	393.034	562.419	0.445174	0	0	0	5.04593	8.08172	3.92608
BgiM03096-RA	-12.2303	-6.04753	triacylglycerol lipase	mRNA	BgChr_1	73880795	73888866	+	301.93	666.985	1.60113	0	0	0	7.71465	5.66786	2.93671	BGLB039824
BgiM36308-RA	-6.04412	-5.67191	turripeptide OL11	mRNA	BgChr_18	19802764	19802966	-	254.613	509.129	0.72715	0	0.962398	11.7754	4.06839	10.7479	1.08672
BgiM36309-RA	-9.85423	-6.76833	turripeptide OL11	mRNA	BgChr_18	19811714	19813856	-	480.833	602.004	0	0	0	0	0	5.05426	4.63237
BgiM20266-RA	-11.5646	-7.09652	TYRosinase family member (tyr-3)	mRNA	BgChr_8	28485258	28522517	+	466.892	731.727	0	0	0.252596	0	2.47232	3.90965	2.7824	BGLB001152
BgiM20285-RA	-6.08646	-6.22965	tyrosinase-like protein	mRNA	BgChr_8	28846211	28864135	-	15.6064	31.3414	0	0	0	0.598268	0	0	0	BGLB017931
BgiM20292-RA	-6.82314	-6.75006	tyrosinase-like protein tyr-3	mRNA	BgChr_8	28925936	28926156	-	20.8766	39.556	0.222641	0	0	0	0	0	0
BgiM32903-RA	-1.5006	-3.85353	UDP-glucuronosyltransferase 2A3-like isoform X3	mRNA	BgChr_15	32629768	32631225	-	25.5765	27.1048	27.767	19.2187	6.15166	3.80895	1.08453	2.59967	2.91776	BGLB012939
BgiM19107-RA	-11.2885	-5.97167	Unknown protein	mRNA	BgChr_8	2538371	2547331	+	1918.06	3156	7.82788	0	0.614562	0.677281	28.1319	34.3089	28.2459	BGLB023590
BgiM19681-RA	-10.9087	-6.29166	Unknown protein	mRNA	BgChr_8	15574095	15574475	-	10413.4	14652.5	30.9345	1.10589	4.30406	10.4838	102.314	201.007	68.5148
BgiM25883-RA	-11.5494	-7.0239	unnamed1	mRNA	BgChr_11	24643008	24663273	-	1341.91	2398.25	1.7397	0.539437	0.823831	0	12.2876	14.1074	5.88965	BGLB017992
BgiM18789-RA	-2.62659	-2.28199	uromodulin	mRNA	BgChr_7	44553154	44566224	+	63.7595	88.6	24.5912	5.02128	9.97759	15.862	25.9546	10.5508	6.76753	BGLB033685
BgiM29561-RA	-10.3906	-5.86471	von Willebrand factor C and EGF domain-containing protein	mRNA	BgChr_13	27822722	27836641	+	2337.75	3003.55	3.26951	0.866778	1.47472	0.580471	21.8891	54.3611	24.3621
BgiM06214-RA	-9.61794	-5.7267	WAP four-disulfide core domain protein 3-like isoform X2	mRNA	BgChr_2	53722114	53722605	+	169.009	308.947	0	0	0	0	3.25483	0	3.70732
BgiM06215-RA	-7.42044	-5.27746	WAP four-disulfide core domain protein 3-like isoform X2	mRNA	BgChr_2	53724738	53725358	+	190.769	304.193	0	0	0	1.27934	1.9435	3.66166	7.31201
BgiM33383-RA	-1.93349	-3.72919	zeta-crystallin	mRNA	BgChr_16	10293199	10306470	+	57.7296	70.9889	39.7701	31.6241	9.69293	4.5061	4.21706	5.78734	3.16196	BGLB012086

[truncated: 4 more sheets: 4-Ep-Dp_down, 5-Sm unique-down, 6-Ep unique-down, 7-Dp unique-down]
