# Supplementary material for: Different metazoan parasites, different transcriptomic responses, with new insights on parasitic castration by digenetic trematodes in the schistosome vector snail Biomphalaria glabrata
Source: BMC Genomics. 2024 Jun 17;25:608. doi: 10.1186/s12864-024-10454-4 (PMC11184841; doi:10.1186/s12864-024-10454-4)
Supplement: Supplementary file 14 — Supplementary Material 14 [file 12864_2024_10454_MOESM14_ESM.xlsx]

## Sheet: Table S14
Table S14. Summary of expression of meiosis-related genes among parasite-infected groups at different time points
ID	Sm_2dpi	Sm_8dpi	Sm_40dpi	Ep_2dpi	Ep_8dpi	Ep_40dpi	Dp_2dpi	Dp_8dpi	Dp_40dpi	Annotation_final	type	chr	start	stop	strand	iMline control_2dpe_R1	iMline control_2dpe_R2	iMline control_2dpe_R3	iMline control_40dpe_R1	iMline control_40dpe_R2	iMline control_40dpe_R3	iMline vs Sm_2dpe_R1	iMline vs Sm_2dpe_R2	iMline vs Sm_2dpe_R3	iMline vs Sm_8dpe_R1	iMline vs Sm_8dpe_R2	iMline vs Sm_8dpe_R3	iMline vs Sm_40dpe_R1	iMline vs Sm_40dpe_R2	iMline vs Sm_40dpe_R3	iMline vs Ep_2dpe_R1	iMline vs Ep_2dpe_R2	iMline vs Ep_2dpe_R3	iMline vs Ep_8dpe_R1	iMline vs Ep_8dpe_R2	iMline vs Ep_8dpe_R3	iMline vs Ep_40dpe_R1	iMline vs Ep_40dpe_R2	iMline vs Ep_40dpe_R3	iMline vs Dp_2dpe_R1	iMline vs Dp_2dpe_R2	iMline vs Dp_2dpe_R3	iMline vs Dp_8dpe_R1	iMline vs Dp_8dpe_R2	iMline vs Dp_8dpe_R3	iMline vs Dp_40dpe_R1	iMline vs Dp_40dpe_R2	iMline vs Dp_40dpe_R3	Corresponding VBID in BB02
BgiM32391-RA	-3.53	-5.08	0	0	0	0	0	0	3.23	cohesin subunit SA-2-like isoform X3 (BgiM32391-RA)	mRNA	BgChr_15	22117428	22140264	-	81	161	21	6	0	24	0	0	29	9	0	0	5	5	3	4	73	95	7	0	49	3	0	1	104	0	0	0	4	136	119	73	105	BGLB018743
BgiM22705-RA	1.13	0	0	0	0	0	0	0	0	cyclin-G2 (BgiM22705-RA)	mRNA	BgChr_9	36845139	36857259	+	108	125	107	578	439	330	406	398	342	503	508	160	460	479	515	304	172	195	192	336	313	221	439	444	138	413	286	219	206	133	214	304	367	BGLB016978
BgiM10183-RA	-1.06	-1.38	0	0	0	0	0	0	0	cyclin-related protein FAM58A (BgiM10183-RA)	mRNA	BgChr_4	12817577	12825896	-	364	315	191	227	179	179	181	206	233	141	159	155	178	160	171	180	238	242	159	208	199	192	140	127	235	218	141	172	167	268	358	216	275	BGLB006817
BgiM33092-RA	-1.38	-1.58	0	0	0	0	0	0	0	cyclin-Y-like protein 1 (BgiM33092-RA)	mRNA	BgChr_16	3197385	3202987	+	133	110	25	35	26	33	49	41	55	40	34	41	35	17	19	47	58	67	20	17	59	7	44	40	90	34	30	58	30	109	87	37	71	BGLB003145
BgiM01660-RA	-3.26	-5.13	0	0	-2.53	-5.74	0	0	4.66	cylicin-1 (BgiM01660-RA)	mRNA	BgChr_1	39087815	39090142	-	912	846	209	37	2	45	1	0	280	79	0	0	4	59	6	4	323	367	119	38	237	0	0	0	668	3	0	0	99	778	1118	332	474	BGLB031075
BgiM09433-RA	0	0	0	0	0	0	0	0	1.48	DNA repair protein RAD51 1 (BgiM09433-RA)	mRNA	BgChr_3	53260347	53268031	+	133	131	39	23	48	40	84	35	93	55	38	92	38	47	22	31	117	116	102	42	80	53	45	34	115	47	31	100	91	136	105	84	108	BGLB000948
BgiM28071-RA	-1.69	-2.04	0	0	-1.19	0	0	0	0	DNA repair protein RAD51 4-like isoform X1 (BgiM28071-RA)	mRNA	BgChr_12	33796490	33807542	+	117	120	44	28	34	32	22	36	66	33	28	29	32	37	24	22	88	79	45	25	73	18	27	17	98	29	32	28	22	100	108	43	69	BGLB024596
BgiM24318-RA	-2.51	-2.53	0	0	0	0	-2.17	0	0	meiosis 1 arrest protein (BgiM24318-RA)	mRNA	BgChr_10	28366745	28366930	+	14	5	6	0	1	8	0	0	5	5	0	0	0	3	1	2	9	3	1	5	4	0	2	1	2	2	2	0	2	12	10	10	5
BgiM24319-RA	0	-3.54	0	0	0	0	0	0	2.72	meiosis 1 arrest protein (BgiM24319-RA)	mRNA	BgChr_10	28378074	28392168	+	43	84	13	8	6	12	6	3	47	10	0	4	5	16	3	7	37	48	15	14	20	4	0	10	38	8	7	13	19	41	61	46	62	BGLB028002
BgiM09924-RA	-1.04	-1.32	0	0	0	0	0	0	0	meiosis expressed 1 protein (BgiM09924-RA)	mRNA	BgChr_4	6547963	6548943	-	855	604	398	601	550	482	370	464	512	375	323	326	496	450	591	347	504	440	435	407	362	496	375	339	709	376	368	396	389	658	885	583	791
BgiM35795-RA	-1.16	-1.11	0	0	0	0	0	0	0	meiosis-specific nuclear structural protein 1 (BgiM35795-RA)	mRNA	BgChr_18	7280221	7294950	+	1681	1597	876	1004	1005	870	681	863	1198	1086	784	777	1010	878	1037	619	1046	928	1012	807	876	757	1120	929	1463	1116	687	998	1030	1562	2155	952	1464	BGLB008857
BgiM16501-RA	0	-1.88	0	0	0	0	0	0	0	meiosis-specific protein mei4 (BgiM16501-RA)	mRNA	BgChr_6	46677230	46683804	+	98	76	37	61	40	58	39	24	79	26	41	13	45	77	31	45	60	54	31	26	96	42	25	21	93	26	33	17	27	74	104	82	93	BGLB039376
BgiM04788-RA	-2.73	-5.54	0	0	-2.67	-2.98	-2.14	0	3.74	meiosis-specific with OB domain-containing protein (BgiM04788-RA)	mRNA	BgChr_2	21665941	21674308	-	237	284	67	18	8	16	5	0	116	9	2	4	1	16	4	6	130	107	25	5	81	1	0	2	144	2	2	1	8	217	250	75	189	BGLB038344
BgiM27341-RA	-1.29	-1.51	0	0	0	0	-1.24	0	1.69	meiotic nuclear division protein 1 (BgiM27341-RA)	mRNA	BgChr_12	16566546	16571688	-	119	134	70	25	34	53	60	32	100	37	38	72	64	43	27	49	108	101	82	25	124	68	48	35	92	46	35	81	67	145	150	88	110	BGLB009942
BgiM06092-RA	-2.3	-2.9	0	0	-2.1	0	-1.75	0	3.29	meiotic recombination protein DMC1/LIM15 isoform X1 (BgiM06092-RA)	mRNA	BgChr_2	51402194	51416344	-	117	196	87	9	7	28	23	10	83	31	28	15	10	11	10	14	88	107	44	16	44	30	9	8	106	15	20	24	52	148	195	85	157	BGLB012407
BgiM34670-RA	-2.65	-4.69	0	0	-2.2	0	0	0	4	meiotic recombination protein REC114-like isoform X1 (BgiM34670-RA)	mRNA	BgChr_17	10792474	10795928	-	151	135	47	5	3	13	6	0	67	17	0	0	0	1	1	5	105	77	29	8	45	0	1	4	140	0	0	1	6	147	179	61	105	BGLB031460
BgiM02188-RA	-3.35	-5.27	0	0	-2.41	0	0	0	5.33	meiotic recombination protein REC8 (BgiM02188-RA)	mRNA	BgChr_1	51759554	51772069	+	63	91	15	0	0	2	3	0	18	2	1	1	3	3	0	0	47	46	6	1	31	0	0	0	65	0	0	0	2	89	60	40	41	BGLB021637
BgiM12503-RA	-2.2	-5.16	0	0	-1.77	0	0	0	3.87	meiotic recombination protein SPO11-like isoform X1 (BgiM12503-RA)	mRNA	BgChr_5	10250353	10258969	-	53	106	28	4	0	10	2	0	53	2	1	2	3	3	1	4	44	44	26	4	29	0	2	4	66	3	5	1	13	70	100	32	87	BGLB034288
BgiM13598-RA	0	0	-1.18	0	0	0	0	0	0	meiotically up-regulated 158 protein (BgiM13598-RA)	mRNA	BgChr_5	32616665	32629936	-	480	1329	461	930	707	564	391	589	665	321	255	463	477	227	171	563	1693	2142	455	288	387	416	488	505	419	513	396	613	749	432	562	129	182	BGLB008301
BgiM17894-RA	-1.81	-1.86	0	0	-1.07	0	0	0	0	pachytene checkpoint protein 2 (BgiM17894-RA)	mRNA	BgChr_7	22981046	22986354	+	108	93	41	33	26	28	24	25	50	36	18	33	38	14	24	31	89	78	51	25	53	45	26	20	79	36	24	29	26	107	133	36	72	BGLB010653
BgiM23863-RA	-1.12	-1.39	0	0	-1.28	0	0	0	0	RAD51-associated protein 1 (BgiM23863-RA)	mRNA	BgChr_10	17950019	17956437	-	194	166	79	96	76	64	64	87	142	77	76	73	68	75	41	109	115	108	53	58	106	71	78	59	141	127	62	124	81	114	159	93	123	BGLB035186
BgiM15863-RA	-1.73	-2.15	0	0	-1.33	0	0	0	1.83	recQ-mediated genome instability protein 1 (BgiM15863-RA)	mRNA	BgChr_6	32683169	32697515	+	391	404	125	106	68	119	101	76	217	89	81	100	113	99	53	71	244	240	130	95	197	69	38	54	343	80	97	115	87	369	418	200	336	BGLB027786
BgiM25972-RA	-2.36	-2.42	0	-1.3	-1.61	0	-1.65	0	2.05	separin (BgiM25972-RA)	mRNA	BgChr_11	27062824	27096450	-	420	503	156	63	67	91	68	64	166	82	70	107	53	68	42	77	189	225	130	60	218	43	62	78	288	76	46	122	105	416	420	176	257	BGLB019889
BgiM31367-RA	0	-1.41	0	0	0	0	0	0	0	synaptonemal complex central element protein 1 (BgiM31367-RA)	mRNA	BgChr_14	32334809	32336074	+	67	74	37	52	30	20	52	39	48	23	26	38	42	38	50	45	50	21	45	61	49	34	35	23	55	57	35	48	41	60	46	52	48	BGLB030677
BgiM12817-RA	-2.94	-4.22	0	-1.53	-2.03	0	-1.81	0	3.62	synaptonemal complex central element protein 2 (BgiM12817-RA)	mRNA	BgChr_5	16631550	16637005	-	102	120	36	4	7	7	2	9	35	11	2	4	1	10	2	3	50	43	17	6	53	0	2	5	71	12	2	0	7	94	99	43	83
BgiM16113-RA	-2.8	-3.64	0	0	-2.44	0	0	0	3.21	synaptonemal complex protein 1-like isoform X1 (BgiM16113-RA)	mRNA	BgChr_6	38097324	38142543	+	604	1096	290	94	59	139	27	53	317	102	83	34	76	128	54	51	449	488	90	56	301	30	49	24	780	72	73	47	113	674	882	578	1109	BGLB024895
BgiM12478-RA	-1.43	-1.79	0	0	0	0	0	-1.14	1.43	synaptonemal complex protein 2 (BgiM12478-RA)	mRNA	BgChr_5	9768059	9773210	-	317	450	188	281	166	132	137	137	240	151	133	96	135	154	304	169	256	268	150	225	238	162	109	135	333	171	157	121	131	281	448	341	560	BGLB031595
BgiM24208-RA	-1.38	-1.63	0	0	0	0	0	0	1.34	synaptonemal complex protein 3-like isoform X2 (BgiM24208-RA)	mRNA	BgChr_10	25567957	25581944	+	538	749	362	351	249	230	253	252	422	261	280	195	326	396	442	224	405	422	287	310	376	315	147	167	604	308	214	226	254	616	669	503	678	BGLB025094
BgiM13422-RA	0	-3.48	0	0	0	0	-3.34	0	0	zygote arrest protein 1 (BgiM13422-RA)	mRNA	BgChr_5	28734864	28736235	-	8	37	2	44	7	3	1	3	15	0	4	0	10	4	14	2	35	53	7	10	14	9	28	7	2	2	0	4	25	11	51	0	9	BGLB035546
BgiM17326-RA	-2.5	-5.2	0	0	-2.66	0	0	0	4.68	RING finger protein 212B-like isoform X3 (BgiM17326-RA)	mRNA	BgChr_7	10123508	10136832	-	445	806	194	5	0	57	1	1	349	49	3	2	3	37	12	4	380	365	57	29	192	7	0	2	519	3	0	0	69	649	674	380	676	BGLB031605
