# Supplementary material for: Different metazoan parasites, different transcriptomic responses, with new insights on parasitic castration by digenetic trematodes in the schistosome vector snail Biomphalaria glabrata
Source: BMC Genomics. 2024 Jun 17;25:608. doi: 10.1186/s12864-024-10454-4 (PMC11184841; doi:10.1186/s12864-024-10454-4)
Supplement: Supplementary file 15 — Supplementary Material 15 [file 12864_2024_10454_MOESM15_ESM.xlsx]

## Sheet: Table S15
Table S 15. Summary of expression of meiosis-related genes in a KEGG pathway analysis
iM Bg ID	KEGG Orthology	Abbreviation	Definition (full name)	Sm_2dpi	Sm_8dpi	Sm_40dpi	Ep_2dpi	Ep_8dpi	Ep_40dpi	Dp_2dpi	Dp_8dpi	Dp_40dpi	chr	start	stop	strand	iMline control_2dpe_R1	iMline control_2dpe_R2	iMline control_2dpe_R3	iMline control_40dpe_R1	iMline control_40dpe_R2	iMline control_40dpe_R3	iMline vs Sm_2dpe_R1	iMline vs Sm_2dpe_R2	iMline vs Sm_2dpe_R3	iMline vs Sm_8dpe_R1	iMline vs Sm_8dpe_R2	iMline vs Sm_8dpe_R3	iMline vs Sm_40dpe_R1	iMline vs Sm_40dpe_R2	iMline vs Sm_40dpe_R3	iMline vs Ep_2dpe_R1	iMline vs Ep_2dpe_R2	iMline vs Ep_2dpe_R3	iMline vs Ep_8dpe_R1	iMline vs Ep_8dpe_R2	iMline vs Ep_8dpe_R3	iMline vs Ep_40dpe_R1	iMline vs Ep_40dpe_R2	iMline vs Ep_40dpe_R3	iMline vs Dp_2dpe_R1	iMline vs Dp_2dpe_R2	iMline vs Dp_2dpe_R3	iMline vs Dp_8dpe_R1	iMline vs Dp_8dpe_R2	iMline vs Dp_8dpe_R3	iMline vs Dp_40dpe_R1	iMline vs Dp_40dpe_R2	iMline vs Dp_40dpe_R3
BgiM17269-RA	K08042	ADCY2	adenylate cyclase 2 [EC:4.6.1.1]	1.08	0	0	0	0	0	0	1.09	1.4	BgChr_7	8660993	8692743	+	64	57	39	258	161	183	200	197	115	157	175	131	122	218	311	175	56	104	63	188	323	135	313	279	77	157	153	193	109	139	266	635	518
BgiM35101-RA	K08043	ADCY3	adenylate cyclase 3 [EC:4.6.1.1]	0	0	0	0	0	0	0	0	0	BgChr_17	20891870	20905622	-	11	21	7	32	20	7	35	18	27	21	49	20	8	13	17	22	19	14	8	29	26	9	18	10	15	40	29	19	16	15	12	22	26
BgiM01228-RA	K08045	ADCY5	adenylate cyclase 5 [EC:4.6.1.1]	-2.89	-3.37	0	0	-1.87	0	0	0	0	BgChr_1	29070396	29105942	+	285	198	76	26	31	35	28	26	53	29	20	22	24	21	29	27	67	107	50	46	82	19	31	17	168	41	21	24	41	200	289	61	151
BgiM22695-RA	K08049	ADCY9	adenylate cyclase 9 [EC:4.6.1.1]	1.53	1.63	0	0	1.14	0	0	0	0	BgChr_9	36656955	36681005	+	22	32	20	103	102	71	104	108	114	142	161	40	94	54	72	122	33	32	41	65	102	30	107	89	20	115	72	82	70	56	21	56	72
BgiM08477-RA	K03348	APC1, ANAPC1	anaphase-promoting complex subunit 1	0	0	0	0	0	0	0	0	0	BgChr_3	32071791	32110553	-	84	161	87	164	118	123	225	174	194	167	202	154	114	94	96	211	130	144	89	137	211	86	166	118	141	226	150	182	159	178	126	134	127
BgiM22257-RA	K03357	APC10, ANAPC10, DOC1	anaphase-promoting complex subunit 10	0	0	0	0	0	0	0	0	0	BgChr_9	24921090	24927039	+	43	47	21	53	40	55	57	51	38	30	47	42	38	27	37	38	43	32	30	48	53	50	18	39	40	53	25	40	38	50	42	33	57
BgiM02446-RA	K03358	APC11, ANAPC11	anaphase-promoting complex subunit 11	0	0	0	0	0	0	0	0	0	BgChr_1	58112270	58116422	-	209	219	190	258	163	206	216	220	257	169	159	223	182	170	179	208	203	237	229	188	214	251	115	147	227	214	214	224	200	191	159	166	197
BgiM22869-RA	K12456	APC13, ANAPC13	anaphase-promoting complex subunit 13	0	0	0	0	0	0	0	0	0	BgChr_9	40744875	40745676	+	62	61	52	78	81	64	73	73	71	68	52	63	78	73	75	84	56	74	44	51	62	66	54	62	42	101	86	71	65	51	83	54	65
BgiM21098-RA	K03349	APC2, ANAPC2	anaphase-promoting complex subunit 2	0	0	0	0	0	0	0	0	0	BgChr_8	45137552	45155086	-	199	158	93	165	129	125	133	152	191	147	144	132	122	118	133	205	143	141	121	131	179	100	119	124	175	169	125	181	122	187	174	170	145
BgiM34057-RA	K03350	APC3, CDC27	anaphase-promoting complex subunit 3	0	0	0	0	0	0	0	0	0	BgChr_16	28389036	28419460	+	154	159	80	144	108	89	167	130	165	145	141	89	94	121	103	132	98	133	90	82	161	62	122	108	141	146	120	100	96	156	178	122	124
BgiM01177-RA	K03351	APC4, ANAPC4	anaphase-promoting complex subunit 4	0	0	0	0	0	0	0	0	0	BgChr_1	27542874	27591274	-	129	113	83	106	90	66	94	117	93	112	113	75	90	61	88	95	101	94	104	90	101	97	72	102	115	191	87	123	95	97	93	89	106
BgiM19011-RA	K03352	APC5, ANAPC5	anaphase-promoting complex subunit 5	-1.12	-1.17	0	0	0	0	0	0	0	BgChr_8	810617	830240	-	220	144	83	85	69	64	83	112	108	82	74	108	63	55	57	74	115	115	60	65	144	55	86	60	134	102	60	119	103	168	208	87	138
BgiM32366-RA	K03353	APC6, CDC16	anaphase-promoting complex subunit 6	0	0	0	0	0	0	0	0	0	BgChr_15	21546873	21561251	+	104	98	62	126	97	95	160	120	112	99	102	104	88	83	98	133	97	102	72	112	124	71	110	115	110	136	83	129	69	106	113	121	144
BgiM02680-RA	K03355	APC8, CDC23	anaphase-promoting complex subunit 8	0	0	0	0	0	0	0	0	0	BgChr_1	64820250	64832248	-	153	174	123	142	92	125	114	117	138	109	91	128	95	109	91	115	160	154	119	130	142	98	70	90	128	138	120	132	140	192	209	109	136
BgiM18075-RA	K11481	AURKA	aurora kinase A [EC:2.7.11.1]	0	0	0	0	0	0	0	0	0	BgChr_7	27229387	27236512	-	145	110	48	86	80	84	111	73	87	79	79	85	90	92	66	98	127	119	67	45	144	81	71	76	99	107	57	104	108	116	111	75	112
BgiM18076-RA	K11481	AURKA	aurora kinase A [EC:2.7.11.1]	0	0	0	0	0	0	0	0	0	BgChr_7	27242361	27246669	-	155	144	81	101	109	82	106	78	101	117	108	78	98	73	67	68	123	99	89	77	144	84	99	92	120	121	86	91	112	170	164	122	129
BgiM01114-RA	K02183	CALM	calmodulin	0	0	0	0	0	0	0	0	0	BgChr_1	26068853	26072944	-	1679	1167	1903	4133	3662	2787	3358	3940	3177	4166	3296	3334	4938	3107	3523	4494	2323	1782	2080	2929	2136	2939	2685	2732	2776	4698	3516	3109	3099	2003	1630	2129	3229
BgiM04181-RA	K02183	CALM	calmodulin	0	0	0	0	0	0	0	0	0	BgChr_2	6442205	6444873	-	2004	655	751	2714	1589	1688	3236	2145	1684	1669	2826	1655	911	1568	1867	3167	767	689	817	2545	2171	1165	2100	1708	1557	1919	2697	1676	1746	1092	782	1054	1105
BgiM07509-RA	K02183	CALM	calmodulin	-2.88	-4.65	0	0	-2.19	0	0	0	4.54	BgChr_3	13429107	13438202	-	196	152	59	3	6	7	0	0	76	20	2	0	0	7	3	0	96	87	19	22	69	0	0	2	126	2	0	0	21	128	198	62	128
BgiM09169-RA	K02183	CALM	calmodulin	0	0	0	0	0	0	0	0	0	BgChr_3	46793283	46800794	+	62	44	21	98	93	50	71	84	66	78	35	44	120	62	136	93	62	52	124	61	56	65	106	78	90	95	64	93	93	90	121	78	90
BgiM09172-RA	K02183	CALM	calmodulin	0	0	0	0	0	0	0	0	0	BgChr_3	46856352	46860602	+	755	775	656	1533	997	807	1324	1151	1093	893	1029	1078	1091	1066	1379	1153	769	664	740	891	1433	1084	933	948	733	1682	1183	1401	865	608	954	1974	1624
BgiM09305-RA	K02183	CALM	calmodulin	0	0	0	0	0	0	0	0	0	BgChr_3	49656252	49659897	-	720	788	717	1588	1118	1065	1315	1284	1402	1184	1084	1078	1490	1049	1387	1197	1001	1051	1014	1140	1018	1128	887	900	816	1523	1129	1317	1072	831	612	915	850
BgiM09308-RA	K02183	CALM	calmodulin	0	0	0	0	0	0	0	0	0	BgChr_3	49751804	49754419	+	9	8	1	27	18	11	35	23	7	12	28	18	7	10	9	23	12	3	3	13	24	7	12	11	5	12	21	10	5	8	5	21	8
BgiM09311-RA	K02183	CALM	calmodulin	0	0	0	0	0	0	0	0	0	BgChr_3	49795416	49805451	-	1444	1745	1826	2857	2801	2268	2184	2656	2295	2593	1864	2576	3174	2374	3450	2016	2396	2632	3511	2370	1463	3245	2361	2422	2055	2688	2704	3811	2760	1460	1591	1370	2008
BgiM09313-RA	K02183	CALM	calmodulin	0	0	0	0	0	0	0	0	0	BgChr_3	49815694	49823101	-	407	441	621	928	797	682	711	930	781	886	801	811	902	680	702	855	532	710	656	831	651	575	634	660	510	1217	776	1013	679	489	350	330	421
BgiM09318-RA	K02183	CALM	calmodulin	2.52	2.58	0	0	0	0	0	0	0	BgChr_3	49971446	49971685	+	1	0	4	18	8	8	28	15	18	14	38	10	3	6	1	39	4	3	5	32	16	3	8	14	2	12	10	16	7	12	5	12	3
BgiM09322-RA	K02183	CALM	calmodulin	0	0	0	0	0	0	0	0	0	BgChr_3	50126668	50130052	+	4768	4137	2501	3427	3190	3822	4023	3952	4854	3297	3162	3645	3849	2812	2729	3520	3550	3133	2890	2950	4357	2488	3094	3205	4027	4018	2905	4538	3662	4826	4914	3588	4846
BgiM09565-RA	K02183	CALM	calmodulin	0	-2.99	0	0	0	0	-2.97	0	0	BgChr_3	55869918	55873362	-	50	153	1	90	18	31	18	4	47	9	15	7	19	28	13	7	100	118	5	6	27	12	40	4	9	17	5	11	29	19	69	21	33
BgiM09566-RA	K02183	CALM	calmodulin	0	0	0	0	0	0	0	0	0	BgChr_3	55877292	55888761	+	231	296	273	368	334	312	381	372	375	287	247	346	428	324	420	347	394	408	326	328	256	332	248	285	248	409	336	399	319	220	236	222	260
BgiM18272-RA	K02183	CALM	calmodulin	0	0	0	0	0	0	0	0	0	BgChr_7	30476744	30487470	-	79	44	42	52	38	59	73	71	40	67	111	101	55	40	58	132	90	57	66	109	88	38	82	72	97	101	83	86	97	118	47	27	50
BgiM18564-RA	K02183	CALM	calmodulin	0	-5.35	0	0	0	0	-9.35	0	0	BgChr_7	38935039	38937492	+	210	2175	8	651	4	118	0	4	457	63	8	4	252	171	51	3	977	2502	19	4	705	4	177	87	0	3	0	0	1096	411	918	2	71
BgiM18565-RA	K02183	CALM	calmodulin	0	0	0	0	0	0	0	0	0	BgChr_7	38946795	38948044	+	4	11	2	4	3	0	0	0	0	5	4	2	3	0	0	2	0	4	0	5	2	8	8	4	1	2	0	0	6	6	0	2	2
BgiM18569-RA	K02183	CALM	calmodulin	0	-6.51	0	0	0	0	-6.29	0	0	BgChr_7	38975648	38977354	+	759	11014	79	1201	9	905	31	33	1645	110	24	28	44	34	8	47	6816	11161	22	50	1727	8	934	424	44	36	88	93	3363	1145	3355	2	89
BgiM22020-RA	K02183	CALM	calmodulin	0	0	0	0	0	0	0	0	0	BgChr_9	18756664	18759131	+	255	300	212	380	383	351	352	429	390	342	274	312	479	305	417	354	297	309	263	309	283	241	227	281	265	533	289	427	275	286	250	235	289
BgiM32279-RA	K02183	CALM	calmodulin	0	0	0	0	0	-1.63	0	0	-1.34	BgChr_15	19637191	19654829	-	81	36	25	336	145	216	219	229	68	182	289	70	91	154	109	326	43	49	83	117	223	52	67	52	87	168	207	108	76	108	69	90	80
BgiM34301-RA	K02183	CALM	calmodulin	0	0	0	0	0	0	0	0	0	BgChr_17	2190083	2206895	-	253	177	286	375	271	248	262	280	237	265	186	191	403	240	448	204	245	229	364	341	143	389	136	223	219	267	250	292	239	90	180	175	203
BgiM34464-RA	K02183	CALM	calmodulin	1.49	0	0	0	0	0	0	0	0	BgChr_17	5979214	5992211	+	7	4	4	50	14	17	31	25	12	16	48	10	8	6	8	50	7	1	14	25	32	9	22	20	6	9	27	28	26	22	6	11	7
BgiM34685-RA	K02183	CALM	calmodulin	0	0	0	0	0	0	0	0	0	BgChr_17	11065722	11072126	+	0	1	0	0	1	1	0	2	2	0	4	0	0	2	0	3	4	0	2	0	2	0	1	0	0	0	1	2	0	0	3	2	0
BgiM34843-RA	K02183	CALM	calmodulin	0	0	0	0	0	0	0	0	0	BgChr_17	14638660	14646509	-	64	39	36	95	83	82	76	83	79	120	120	41	71	63	85	79	33	44	40	76	62	33	79	75	62	108	90	72	73	61	67	55	76
BgiM05404-RA	K04515	CAMK2	calcium/calmodulin-dependent protein kinase (CaM kinase) II [EC:2.7.11.17]	1.12	1.42	0	0	0	0	0	0	0	BgChr_2	35478969	35554578	+	25	64	31	133	103	108	136	134	119	210	173	81	121	88	136	149	58	73	42	106	117	35	133	109	47	153	72	80	94	91	60	98	125
BgiM00706-RA	K21770	CCNB2	G2/mitotic-specific cyclin-B2	0	-1.33	0	0	0	0	0	0	0	BgChr_1	16801315	16814149	-	395	348	145	200	171	187	207	226	303	170	145	158	213	138	166	220	231	292	160	180	274	138	219	155	308	261	134	204	170	379	409	214	290
BgiM18755-RA	K06626	CCNE	G1/S-specific cyclin-E1	0	-1.83	0	0	0	0	0	0	0	BgChr_7	43878654	43882441	+	70	38	12	18	12	26	23	17	23	13	18	13	9	14	5	15	33	39	15	10	35	5	15	9	25	22	6	21	7	64	52	27	39
BgiM12362-RA	K03363	CDC20	cell division cycle 20, cofactor of APC complex	-1.8	-2.08	0	0	-1.66	0	0	0	0	BgChr_5	6831338	6838170	+	356	445	183	99	79	95	123	99	188	90	91	124	89	93	56	74	271	302	110	58	201	85	76	99	358	110	71	100	82	431	453	157	275
BgiM32459-RA	K03363	CDC20	cell division cycle 20, cofactor of APC complex	-2.69	-3.29	0	0	-2.05	0	0	0	3.26	BgChr_15	23474347	23479710	+	480	399	124	25	19	53	25	29	163	64	33	39	41	44	15	31	206	215	80	47	157	21	22	42	293	48	46	83	43	333	468	129	298
BgiM05466-RA	K02087	CDK1,CDC2	cyclin-dependent kinase 1 [EC:2.7.11.22 2.7.11.23]	-1.13	-1.21	0	0	0	0	0	0	0	BgChr_2	37015443	37026021	+	596	478	262	200	195	253	224	257	416	225	184	347	238	174	127	239	391	405	336	171	435	196	198	225	470	318	241	379	292	493	538	259	378
BgiM25482-RA	K02206	CDK2	cyclin-dependent kinase 2 [EC:2.7.11.22]	-1.93	-2.27	0	0	-1.69	0	-1.53	0	2.18	BgChr_11	13194895	13205126	+	130	110	48	15	15	33	45	18	45	23	34	23	27	14	7	29	45	77	16	28	68	9	26	48	65	49	14	32	16	90	119	56	105
BgiM02007-RA	K02602	CPEB, ORB	cytoplasmic polyadenylation element-binding protein	-1.64	-2.05	0	0	-1.01	0	-1.19	0	1.36	BgChr_1	47190940	47218744	+	831	826	492	406	221	299	244	201	569	262	186	257	158	280	221	220	590	523	451	364	411	297	256	269	670	235	270	340	356	662	905	501	678
BgiM26545-RA	K03347	CUL1, CDC53	cullin 1	0	0	0	0	0	0	0	0	0	BgChr_11	41025413	41043021	-	934	736	261	630	448	382	471	557	520	501	510	304	398	335	462	485	433	523	199	353	715	156	464	389	568	593	332	434	337	727	834	438	704
BgiM27617-RA	K04371	ERK, MAPK1_3	mitogen-activated protein kinase 1/3 [EC:2.7.11.24]	0	0	0	0	0	0	0	0	0	BgChr_12	23512956	23529371	+	286	272	231	736	611	521	742	768	646	808	763	505	623	501	616	876	360	310	258	560	773	280	697	540	350	846	594	652	505	432	290	463	513
BgiM01996-RA	K03362	FBXW1_11, BTRC, beta-TRCP	F-box and WD-40 domain protein 1/11	0	0	0	0	0	0	0	0	0	BgChr_1	46969537	46981896	+	927	653	284	682	580	484	512	601	560	613	513	360	530	463	677	525	439	471	324	456	582	284	522	448	609	655	370	562	364	668	814	553	679
BgiM14928-RA	K04526	INS	insulin	0	0	0	0	0	0	0	0	0	BgChr_6	9925890	9930593	-	77	35	25	367	37	250	126	277	65	64	125	10	15	19	30	180	70	42	67	263	185	63	183	130	83	32	187	210	64	70	145	17	136
BgiM11322-RA	K04958	ITPR1	inositol 1,4,5-triphosphate receptor type 1	0	0	0	0	0	0	0	0	0	BgChr_4	38973481	39052607	+	578	704	702	1094	745	646	1027	1193	1089	1281	1412	821	909	739	833	1072	665	669	893	869	1247	653	1098	1087	690	1310	730	1118	912	725	611	891	897
BgiM06688-RA	K06679	MAD1	mitotic spindle assembly checkpoint protein MAD1	0	0	0	0	0	0	0	0	0	BgChr_2	62800684	62818257	-	847	751	546	1164	804	715	676	836	748	672	672	595	942	870	1223	702	644	594	626	752	636	701	607	652	668	906	621	689	697	744	842	820	941
BgiM04246-RA	K02537	MAD2	mitotic spindle assembly checkpoint protein MAD2	-1.13	-1.15	0	0	0	0	-1.17	0	0	BgChr_2	7872303	7877076	-	185	149	78	73	79	81	122	69	85	77	73	97	83	69	34	94	132	101	51	45	142	83	63	79	93	75	67	100	80	134	158	81	124
BgiM21694-RA	K13728	MAD2L2	mitotic spindle assembly checkpoint protein MAD2B	0	0	0	0	0	0	0	0	0	BgChr_9	11227048	11237278	+	104	77	93	143	101	72	101	120	117	65	85	79	94	79	115	98	68	87	108	103	89	64	61	80	94	120	94	94	84	126	111	74	115
BgiM02610-RA	K04368	MAP2K1, MEK1	mitogen-activated protein kinase kinase 1 [EC:2.7.12.2]	0	0	0	0	0	0	0	0	0	BgChr_1	62668426	62681060	+	251	273	234	588	490	439	689	665	543	646	633	444	498	437	586	651	391	361	338	499	616	254	529	531	314	699	507	539	465	356	296	446	405
BgiM35209-RA	K04367	MOS	proto-oncogene serine/threonine-protein kinase mos [EC:2.7.11.1]	0	0	0	0	0	0	0	0	0	BgChr_17	23039179	23045688	+	196	134	67	473	247	236	232	142	107	134	223	205	122	164	223	203	86	101	139	320	265	321	534	437	159	186	199	233	233	225	450	274	258
BgiM09965-RA	K04441	P38	p38 MAP kinase [EC:2.7.11.24]	0	0	0	0	0	0	0	0	0	BgChr_4	7402280	7418141	+	24	47	26	90	93	62	78	103	50	114	93	35	110	82	94	84	35	78	33	60	75	30	102	102	40	102	61	57	49	48	47	59	62
BgiM12284-RA	K04345	PKA	protein kinase A [EC:2.7.11.11]	-3.26	-4.74	0	0	-2.44	0	0	0	5.12	BgChr_5	5373307	5382777	+	249	264	32	1	2	13	0	0	75	27	0	0	2	4	2	4	89	134	21	17	82	0	0	3	234	2	2	1	11	309	352	101	168
BgiM12433-RA	K04345	PKA	protein kinase A [EC:2.7.11.11]	0	0	0	0	0	0	0	0	0	BgChr_5	8520929	8551959	+	1077	889	386	818	598	509	785	744	741	761	809	519	595	494	646	852	593	720	363	614	1003	300	621	594	838	916	703	547	522	998	1037	665	935
BgiM23324-RA	K06633	PKMYT	membrane-associated tyrosine- and threonine-specific cdc2-inhibitory kinase [EC:2.7.11.1]	0	0	0	0	0	0	0	0	0	BgChr_10	3588019	3599911	-	61	47	36	76	76	46	92	73	84	116	98	79	62	55	46	116	90	82	48	77	106	24	95	65	53	119	69	79	63	67	71	85	115
BgiM24693-RA	K06631	PLK1	polo-like kinase 1 [EC:2.7.11.21]	-1.19	-1.2	0	0	0	0	0	0	0	BgChr_10	37569938	37580800	+	443	307	167	148	187	172	204	176	211	195	191	162	138	110	90	208	281	301	151	131	303	100	189	173	294	231	171	259	161	391	419	210	297
BgiM04888-RA	K06269	PPP1C	serine/threonine-protein phosphatase PP1 catalytic subunit [EC:3.1.3.16]	0	0	0	0	0	0	0	0	0	BgChr_2	24238292	24239828	+	0	15	2	4	1	2	3	1	6	2	9	5	3	2	2	0	3	14	3	4	4	0	4	3	4	7	0	5	7	5	12	4	3
BgiM05055-RA	K06269	PPP1C	serine/threonine-protein phosphatase PP1 catalytic subunit [EC:3.1.3.16]	-2.51	-2.53	0	0	-1.67	0	0	0	0	BgChr_2	27703092	27722718	+	127	116	27	25	9	19	21	22	23	20	21	19	8	20	7	32	54	76	21	23	56	8	16	15	89	22	22	20	10	99	168	30	72
BgiM07150-RA	K06269	PPP1C	serine/threonine-protein phosphatase PP1 catalytic subunit [EC:3.1.3.16]	0	0	0	0	0	0	0	0	0	BgChr_3	5746494	5753466	-	328	352	268	535	512	426	640	653	619	562	573	486	521	353	418	617	342	372	256	469	598	276	491	489	284	674	421	579	483	415	291	516	546
BgiM27235-RA	K06269	PPP1C	serine/threonine-protein phosphatase PP1 catalytic subunit [EC:3.1.3.16]	0	0	0	0	0	0	0	0	0	BgChr_12	13571576	13578905	+	3907	2902	1773	5955	3906	3119	3611	3828	3709	3999	3652	2325	4098	3983	5588	3710	2580	2605	2143	3766	3482	2395	2948	3048	3327	4239	3097	3025	2476	3241	3860	3675	4365
BgiM22713-RA	K04382	PPP2C	serine/threonine-protein phosphatase 2A catalytic subunit [EC:3.1.3.16]	0	0	0	0	0	0	0	0	0	BgChr_9	37036483	37038939	-	8	66	4	33	3	17	9	9	28	18	12	12	7	13	22	13	48	57	16	10	23	8	10	11	6	4	4	14	26	6	25	2	3
BgiM30941-RA	K03456	PPP2R1	serine/threonine-protein phosphatase 2A regulatory subunit A	0	0	0	0	0	0	0	0	0	BgChr_14	23333662	23345432	-	2250	2137	965	2663	2149	1703	2460	2239	2250	2322	2166	1459	2106	1911	2488	2379	1858	2011	1442	2017	2264	1243	1972	2012	2158	2766	1865	1823	1643	2331	2157	1876	2447
BgiM08143-RA	K11584	PPP2R5	serine/threonine-protein phosphatase 2A regulatory subunit B'	0	0	0	0	0	0	0	0	0	BgChr_3	23577847	23589889	-	438	431	334	409	335	326	392	327	473	395	350	361	359	318	347	367	444	356	345	372	360	271	290	306	427	478	360	493	431	434	501	307	405
BgiM08585-RA	K11584	PPP2R5	serine/threonine-protein phosphatase 2A regulatory subunit B'	0	0	0	0	0	0	0	0	0	BgChr_3	34121756	34157166	-	482	516	314	949	694	514	754	856	672	926	876	563	722	631	924	747	519	532	362	628	720	415	772	633	520	992	479	637	457	478	475	587	619
BgiM05288-RA	K04348	PPP3C, CNA	serine/threonine-protein phosphatase 2B catalytic subunit [EC:3.1.3.16]	-2.63	-5.19	0	0	-2.46	0	0	0	4.42	BgChr_2	32933171	32949435	+	95	78	25	0	0	6	0	0	43	6	0	0	0	9	0	2	45	43	9	8	25	0	0	0	81	0	0	4	3	72	97	20	49
BgiM05289-RA	K04348	PPP3C, CNA	serine/threonine-protein phosphatase 2B catalytic subunit [EC:3.1.3.16]	0	0	0	0	0	0	0	0	0	BgChr_2	32969657	33002308	+	354	378	225	772	523	478	654	659	585	634	779	463	590	555	548	675	446	397	268	516	725	245	596	648	427	697	413	534	426	522	365	606	623
BgiM08676-RA	K06268	PPP3R, CNB	serine/threonine-protein phosphatase 2B regulatory subunit	0	0	0	0	0	0	0	0	0	BgChr_3	36332177	36336635	+	155	170	107	116	100	128	147	139	147	141	155	103	128	111	128	175	141	90	97	95	162	128	161	167	116	146	126	167	99	111	150	107	164
BgiM16185-RA	K06268	PPP3R, CNB	serine/threonine-protein phosphatase 2B regulatory subunit	0	0	0	0	0	0	0	0	0	BgChr_6	39593335	39595825	+	25	18	16	44	39	32	26	40	38	25	26	21	39	34	32	37	20	25	32	38	27	30	25	31	25	61	35	37	29	41	29	13	45
BgiM14859-RA	K04373	RPS6KA	ribosomal protein S6 kinase alpha-1/2/3/6 [EC:2.7.11.1]	1.07	0	0	0	0	0	0	0	0	BgChr_6	7793617	7804666	-	132	90	86	297	282	185	313	382	298	610	416	160	308	219	339	415	129	214	108	246	351	101	347	312	140	444	212	231	195	175	150	311	274
BgiM24723-RA	K03094	SKP1, CBF3D	S-phase kinase-associated protein 1	0	-1.02	0	0	0	0	0	0	0	BgChr_10	38060625	38062543	-	2177	1925	1152	1666	1378	1476	1316	1415	1792	1167	1087	1272	1539	1275	1575	1291	1518	1513	1320	1248	1410	1393	1088	1072	1731	1636	1244	1505	1248	1596	1944	1220	1677
BgiM10114-RA	K06636	SMC1	structural maintenance of chromosome 1	0	0	0	0	0	0	0	0	0	BgChr_4	10909145	10927305	+	674	645	568	854	614	478	775	762	731	725	740	790	621	594	704	715	784	617	733	714	764	662	671	614	673	905	619	769	603	571	614	595	674
BgiM02483-RA	K06669	SMC3, CSPG6	structural maintenance of chromosome 3 (chondroitin sulfate proteoglycan 6)	0	0	0	0	0	0	0	0	1.09	BgChr_1	59182686	59205688	+	479	547	270	299	297	311	414	348	377	460	405	264	279	231	306	365	393	432	259	331	532	199	262	293	505	425	239	340	308	559	663	448	664
BgiM09158-RA	K08694	SPDY, RINGO	speedy	-2.68	-3.34	0	0	-1.92	0	0	0	1.71	BgChr_3	46618364	46621494	-	443	335	131	112	70	63	36	23	141	42	41	36	31	72	56	48	171	163	89	50	138	65	36	29	290	37	44	43	82	331	329	119	248
BgiM29678-RA	K16197	YWHAB_Q_Z	14-3-3 protein beta/theta/zeta	0	-1.37	0	0	0	0	0	0	0	BgChr_13	30346913	30347680	+	4189	3636	1345	1662	1636	1868	2098	2106	2463	1694	1710	1400	1931	1406	1514	1909	2071	2416	1233	1346	2613	1118	1386	1505	3057	2062	1530	1910	1421	3462	4317	2130	3253
BgiM35063-RA	K16197	YWHAB_Q_Z	14-3-3 protein beta/theta/zeta	0	-1.34	0	0	0	0	0	0	0	BgChr_17	19973484	19976932	+	2530	2459	1038	1282	1163	1183	1340	1376	1757	1328	1066	864	1284	1118	1306	1324	1644	1592	952	1085	1678	859	1175	1266	2032	1465	1127	1159	889	2055	2670	1627	2108
BgiM27213-RA	K06630	YWHAE	14-3-3 protein epsilon	0	0	0	0	0	0	0	0	0	BgChr_12	13115334	13122412	-	5545	4240	1924	4380	3921	3714	4455	4240	4275	3992	3830	2852	4312	3409	3969	4260	3384	3539	2083	3100	4505	2280	3731	3520	3897	4806	3154	3663	2767	4005	4402	3355	4806
[truncated: 1 more columns]
