# Supplementary material for: Different metazoan parasites, different transcriptomic responses, with new insights on parasitic castration by digenetic trematodes in the schistosome vector snail Biomphalaria glabrata
Source: BMC Genomics. 2024 Jun 17;25:608. doi: 10.1186/s12864-024-10454-4 (PMC11184841; doi:10.1186/s12864-024-10454-4)
Supplement: Supplementary file 16 — Supplementary Material 16 [file 12864_2024_10454_MOESM16_ESM.xlsx]

## Sheet: Table S16
Table S16. Summary of expression of spermatogenesis-related genes among parasite-infected groups at different time points
ID	Sm_2dpi	Sm_8dpi	Sm_40dpi	Ep_2dpi	Ep_8dpi	Ep_40dpi	Dp_2dpi	Dp_8dpi	Dp_40dpi	Annotation_final	chr	start	stop	strand	iMline control_2dpe_R1	iMline control_2dpe_R2	iMline control_2dpe_R3	iMline control_40dpe_R1	iMline control_40dpe_R2	iMline control_40dpe_R3	iMline vs Sm_2dpe_R1	iMline vs Sm_2dpe_R2	iMline vs Sm_2dpe_R3	iMline vs Sm_8dpe_R1	iMline vs Sm_8dpe_R2	iMline vs Sm_8dpe_R3	iMline vs Sm_40dpe_R1	iMline vs Sm_40dpe_R2	iMline vs Sm_40dpe_R3	iMline vs Ep_2dpe_R1	iMline vs Ep_2dpe_R2	iMline vs Ep_2dpe_R3	iMline vs Ep_8dpe_R1	iMline vs Ep_8dpe_R2	iMline vs Ep_8dpe_R3	iMline vs Ep_40dpe_R1	iMline vs Ep_40dpe_R2	iMline vs Ep_40dpe_R3	iMline vs Dp_2dpe_R1	iMline vs Dp_2dpe_R2	iMline vs Dp_2dpe_R3	iMline vs Dp_8dpe_R1	iMline vs Dp_8dpe_R2	iMline vs Dp_8dpe_R3	iMline vs Dp_40dpe_R1	iMline vs Dp_40dpe_R2	iMline vs Dp_40dpe_R3	Corresponding VBID in BB02
BgiM32849-RA	-1.79	-1.85	0	0	-1.27	0	0	0	0	ATP-dependent RNA helicase an3 (BgiM32849-RA)	BgChr_15	31619630	31647077	-	1748	1801	651	654	409	415	499	487	762	586	556	438	581	524	440	491	946	982	511	551	1017	374	554	526	1534	520	411	488	516	1687	2105	854	1341	BGLB010720
BgiM21690-RA	-1.1	0	0	0	-1.12	0	0	0	0	ATP-dependent RNA helicase DDX11 (BgiM21690-RA)	BgChr_9	11136448	11150995	-	47	75	28	35	26	17	34	25	41	24	37	45	14	26	8	28	51	45	30	15	32	31	27	19	60	29	23	50	56	73	54	52	53	BGLB026321
BgiM02419-RA	0	-1	0	0	0	0	0	0	0	ATP-dependent RNA helicase DDX28 (BgiM02419-RA)	BgChr_1	57380950	57383487	+	362	370	178	363	200	216	252	255	287	221	216	184	220	150	252	265	306	267	177	217	219	165	145	178	286	285	236	206	173	278	311	203	262	BGLB012182
BgiM14519-RA	-1.67	-2.13	0	0	-1.43	0	0	0	1.41	ATP-dependent RNA helicase DDX4 (BgiM14519-RA)	BgChr_5	52928996	52941187	-	1378	2039	608	560	470	540	430	398	966	459	344	410	339	461	404	374	1073	1162	425	474	873	259	332	319	1370	427	332	496	459	1540	1364	1003	1431	BGLB012615
BgiM10747-RA	-1.43	-1.65	0	0	0	0	-1.09	-1.07	0	ATP-dependent RNA helicase DDX49 (BgiM10747-RA)	BgChr_4	24898197	24899594	-	1167	1086	629	410	348	464	479	404	701	408	321	496	380	412	348	407	697	634	677	496	591	558	362	395	904	430	381	590	428	719	1156	463	690	BGLB012107
BgiM34643-RA	-1.08	-1.12	0	0	0	0	0	0	0	ATP-dependent RNA helicase DDX54 (BgiM34643-RA)	BgChr_17	10143412	10143629	+	173	189	161	136	112	79	89	107	180	105	109	122	169	212	164	108	181	147	213	166	110	215	96	107	181	103	90	169	151	141	207	99	125
BgiM00973-RA	0	0	0	0	0	0	0	0	-1.12	ATP-dependent RNA helicase DDX58 (BgiM00973-RA)	BgChr_1	23028066	23047264	+	235	348	497	1372	889	905	834	984	901	713	657	598	660	661	482	824	430	461	499	651	687	472	1005	1170	565	1022	791	778	593	439	456	416	405	BGLB025937
BgiM07364-RA	-4.33	-6.02	0	-2.09	-3.42	0	0	0	4.07	ATP-dependent RNA helicase DHX57 (BgiM07364-RA)	BgChr_3	10382437	10411348	-	269	212	54	4	1	17	2	0	33	9	1	0	2	2	2	2	54	78	6	5	52	0	0	2	150	1	0	0	1	160	184	72	139	BGLB020182
BgiM03766-RA	-1.53	-1.66	0	0	-1.16	0	0	0	1.43	ATP-dependent RNA helicase SUPV3L1 mitochondrial (BgiM03766-RA)	BgChr_1	87927452	87939456	-	304	272	121	108	79	75	96	101	153	109	91	97	110	64	86	69	188	167	96	117	155	56	52	60	266	103	83	121	112	258	281	152	186	BGLB005933
BgiM18415-RA	-1.08	-1.24	0	0	0	0	0	0	0	ATP-dependent RNA helicase TDRD12 (BgiM18415-RA)	BgChr_7	35701853	35739124	+	221	228	65	102	90	68	102	115	131	116	115	65	79	77	75	108	127	125	41	69	136	35	109	77	175	142	83	98	78	208	173	90	161	BGLB031495
BgiM10051-RA	-1.53	-1.68	0	0	-1.64	0	0	0	1.68	ATP-dependent RNA helicase tdrd9 (BgiM10051-RA)	BgChr_4	9424958	9430077	-	162	118	41	33	29	35	67	37	55	53	47	35	31	31	46	50	83	100	15	47	65	16	51	34	102	49	56	36	39	127	129	46	113	BGLB030466
BgiM05103-RA	1.53	0	0	0	1.48	0	0	0	0	bone morphogenetic protein (BgiM05103-RA)	BgChr_2	28792365	28793380	-	6	4	6	25	8	13	19	34	24	26	21	14	19	12	11	23	13	6	19	24	15	5	21	24	8	24	6	27	6	8	10	9	19
BgiM10171-RA	0	0	0	0	0	0	1	0	0	bone morphogenetic protein 1 (BgiM10171-RA)	BgChr_4	12564219	12567437	-	74	72	43	152	112	96	187	155	121	144	221	124	140	90	144	240	101	57	48	210	278	37	148	129	103	239	179	117	117	78	66	76	70	BGLB012068
BgiM15415-RA	-3.19	0	-6.49	0	-4.22	-6.43	-4.38	0	-4.38	bone morphogenetic protein 1 (BgiM15415-RA)	BgChr_6	22550461	22569360	+	34	8	1	1	1	339	0	2	3	11	0	0	1	0	2	0	18	4	0	0	1	0	3	0	0	1	0	0	24	228	10	4	2	BGLB021623
BgiM25801-RA	0	-6.03	0	0	0	0	-5.92	0	0	bone morphogenetic protein 1 (BgiM25801-RA)	BgChr_11	22217460	22229550	-	2	95	0	27	1	4	0	0	20	0	0	0	0	2	1	0	68	49	0	0	15	0	20	4	0	0	0	0	11	4	18	0	3	BGLB028734
BgiM04769-RA	3.05	3.16	0	0	3.3	0	0	0	0	bone morphogenetic protein 10 (BgiM04769-RA)	BgChr_2	21209908	21232952	-	13	2	3	122	135	55	105	85	48	105	124	25	377	211	1956	63	5	2	6	52	210	14	29	485	16	99	43	42	12	28	12	100	45	BGLB017942
BgiM22168-RA	-6.8	-5.71	0	0	-3.73	0	0	0	3.74	bone morphogenetic protein 2 (BMP2-like) (BgiM22168-RA)	BgChr_9	22966052	22972334	-	76	59	9	1	0	5	0	0	0	0	2	0	4	3	1	1	17	21	3	0	8	0	0	0	46	2	1	0	0	43	55	10	33	BGLB027526
BgiM14924-RA	0	-3.55	0	0	0	0	0	0	0	bone morphogenetic protein 7 (BgiM14924-RA)	BgChr_6	9756037	9757179	-	0	25	0	7	0	5	0	0	6	0	1	0	0	0	0	0	16	11	0	0	0	0	2	2	0	0	0	0	10	5	14	0	0	BGLB003664
BgiM34337-RA	1.27	1.33	0	0	0	0	0	0	0	bone morphogenetic protein 7 (BgiM34337-RA)	BgChr_17	3340293	3350373	-	44	21	42	105	78	89	158	131	126	129	153	119	91	48	94	164	64	46	42	124	135	31	117	127	61	113	97	85	76	95	42	69	60	BGLB034092
BgiM20951-RA	-2.72	-2.82	0	0	-2.13	0	0	0	3.21	cilia- and flagella-associated protein 157 (BgiM20951-RA)	BgChr_8	42495196	42508511	+	381	513	151	31	30	74	30	35	157	43	32	106	20	33	26	33	217	278	64	36	190	12	84	38	367	39	29	32	51	487	649	155	411	BGLB036989
BgiM20953-RA	-2.69	-4.26	0	0	-2.18	0	0	0	4	cilia- and flagella-associated protein 157 (BgiM20953-RA)	BgChr_8	42524601	42540688	+	1231	1720	549	86	30	159	33	36	690	174	44	36	48	118	23	54	743	860	290	83	527	39	29	26	1490	40	39	63	113	1624	2239	624	1283	BGLB038431
BgiM27030-RA	-1.39	-1.53	0	0	0	0	0	0	0	cilia- and flagella-associated protein 251 (BgiM27030-RA)	BgChr_12	8731930	8733822	+	70	120	112	47	24	30	46	60	72	57	52	42	40	37	36	41	82	55	87	58	42	90	65	67	81	64	45	78	111	48	92	20	43
BgiM02488-RA	-2.3	-4.72	0	-1.52	-2.3	0	0	0	3.6	cilia- and flagella-associated protein 299 isoform X1 (BgiM02488-RA)	BgChr_1	59287620	59292168	+	127	141	62	13	2	17	1	7	86	14	0	2	1	13	5	1	56	69	26	12	39	5	7	1	145	4	8	2	9	164	204	57	104	BGLB008983
BgiM02490-RA	-2.73	-5.09	0	0	-2.04	0	0	0	4.56	cilia- and flagella-associated protein 299 isoform X1 (BgiM02490-RA)	BgChr_1	59307610	59311783	+	355	287	104	1	9	18	1	6	149	16	9	4	8	18	3	10	161	126	73	28	106	5	2	8	282	9	3	5	22	281	399	96	212
BgiM00663-RA	-3.44	-5.3	0	0	-2.91	0	0	0	4.54	cilia- and flagella-associated protein 44 (BgiM00663-RA)	BgChr_1	15590587	15604451	-	1563	1018	276	27	0	59	6	2	354	89	2	9	2	51	9	14	362	496	107	54	295	0	6	7	874	3	4	10	58	895	1124	257	547	BGLB003518
BgiM30299-RA	-1.19	0	0	0	0	0	0	0	0	cilia- and flagella-associated protein 45 (BgiM30299-RA)	BgChr_14	7436446	7447095	+	3405	3479	3447	3322	2927	2086	1675	2406	2934	3050	2244	3179	2714	2442	3792	1909	2753	2433	4048	3038	1705	4827	3025	2562	3401	3164	2166	4135	3764	2899	5159	2954	3703	BGLB011578
BgiM36176-RA	-3.4	-6.14	0	-1.67	-2.58	-5.71	0	0	4.66	cilia- and flagella-associated protein 52 (BgiM36176-RA)	BgChr_18	17129355	17145952	+	995	890	315	14	1	59	0	4	287	41	0	2	0	25	4	8	331	415	88	46	323	0	0	0	886	0	0	4	40	877	1140	278	465	BGLB020601
BgiM03293-RA	-3.02	-4.34	0	0	-2.19	0	0	0	3.65	cilia- and flagella-associated protein 58-like isoform X1 (BgiM03293-RA)	BgChr_1	78262430	78278576	-	1986	2231	698	135	90	265	104	79	670	133	60	122	86	109	49	141	972	959	362	132	786	104	55	82	2255	115	93	108	141	2311	3254	765	1779	BGLB033197
BgiM34879-RA	1.18	0	0	0	0	0	0	0	0	cilia- and flagella-associated protein 58-like isoform X1 (BgiM34879-RA)	BgChr_17	15605683	15616072	-	113	150	157	493	587	470	509	539	446	622	354	239	706	502	702	360	241	302	401	345	289	286	505	541	157	710	343	473	394	229	181	334	392	BGLB036379
BgiM28734-RA	-1.14	-1.01	0	0	0	0	0	0	0	cilia- and flagella-associated protein 74 (BgiM28734-RA)	BgChr_13	7613516	7659867	+	1602	1420	976	981	773	606	703	896	1115	1036	843	870	845	943	1032	766	1020	1013	1140	969	854	992	1142	871	1315	953	808	1049	1038	1356	1706	899	1232	BGLB035001
BgiM18999-RA	1.03	1.26	0	0	0	0	0	0	0	cilia- and flagella-associated protein 77 (BgiM18999-RA)	BgChr_8	503354	520293	-	39	55	74	179	219	108	162	203	186	296	204	119	196	124	227	164	77	71	126	162	113	72	290	248	63	260	118	158	141	123	63	128	194	BGLB028459
BgiM20295-RA	-3.07	-4.98	0	0	-2.6	0	0	0	4.77	cilia- and flagella-associated protein 77 (BgiM20295-RA)	BgChr_8	28956710	28964040	+	561	548	168	18	1	31	0	0	210	57	0	0	0	25	0	3	203	258	69	32	147	0	1	3	479	0	0	1	42	530	754	249	291	BGLB026044
BgiM22705-RA	1.13	0	0	0	0	0	0	0	0	cyclin-G2 (BgiM22705-RA)	BgChr_9	36845139	36857259	+	108	125	107	578	439	330	406	398	342	503	508	160	460	479	515	304	172	195	192	336	313	221	439	444	138	413	286	219	206	133	214	304	367	BGLB016978
BgiM10183-RA	-1.06	-1.38	0	0	0	0	0	0	0	cyclin-related protein FAM58A (BgiM10183-RA)	BgChr_4	12817577	12825896	-	364	315	191	227	179	179	181	206	233	141	159	155	178	160	171	180	238	242	159	208	199	192	140	127	235	218	141	172	167	268	358	216	275	BGLB006817
BgiM33092-RA	-1.38	-1.58	0	0	0	0	0	0	0	cyclin-Y-like protein 1 (BgiM33092-RA)	BgChr_16	3197385	3202987	+	133	110	25	35	26	33	49	41	55	40	34	41	35	17	19	47	58	67	20	17	59	7	44	40	90	34	30	58	30	109	87	37	71	BGLB003145
BgiM01660-RA	-3.26	-5.13	0	0	-2.53	-5.74	0	0	4.66	cylicin-1 (BgiM01660-RA)	BgChr_1	39087815	39090142	-	912	846	209	37	2	45	1	0	280	79	0	0	4	59	6	4	323	367	119	38	237	0	0	0	668	3	0	0	99	778	1118	332	474	BGLB031075
BgiM07953-RA	-2.79	-5.75	0	0	0	0	-6.03	0	0	epididymal secretory protein E1 (BgiM07953-RA)	BgChr_3	20710220	20714907	+	43	553	7	84	12	57	11	0	99	9	0	3	61	30	16	7	400	361	5	4	83	4	91	43	4	0	4	2	176	79	139	2	13
BgiM09297-RA	0	0	0	0	0	-1.44	0	0	0	epididymal secretory protein E1 (BgiM09297-RA)	BgChr_3	49482144	49489613	+	108	1189	63	556	415	222	176	110	369	110	129	54	345	347	319	108	850	1109	117	84	1221	52	214	94	54	251	119	103	409	132	533	325	384
BgiM29077-RA	-2.96	-5.79	0	0	-2.15	-4.86	0	0	4.64	histone H2B.2 sperm (BgiM29077-RA)	BgChr_13	15397461	15402484	+	2360	2882	969	25	2	253	0	2	1116	160	1	1	4	126	16	35	1275	1266	516	138	994	0	0	9	2874	0	1	11	112	2762	4114	988	2201
BgiM12852-RA	-3.57	-4.61	0	0	-2.52	0	0	0	5.53	nanos 1-like isoform X2 (BgiM12852-RA)	BgChr_5	17387335	17397269	+	27	78	14	0	0	2	0	0	12	5	0	0	0	2	1	2	46	38	10	4	6	0	0	1	33	0	0	0	1	67	79	21	63	BGLB002470
BgiM03452-RA	0	-3.07	0	0	0	0	0	0	0	nanos 2 (BgiM03452-RA)	BgChr_1	81374353	81384494	-	5	12	0	0	2	0	0	3	2	1	0	0	0	0	2	2	6	2	1	0	5	3	0	0	6	3	0	0	0	2	6	2	3
BgiM12727-RA	-3.7	-6.6	0	-1.77	-2.92	0	0	0	4.62	nardilysin (BgiM12727-RA)	BgChr_5	14709923	14729517	+	527	541	141	10	0	41	0	0	127	16	0	0	2	10	0	2	179	199	32	11	157	0	0	0	472	2	1	0	8	472	720	140	431	BGLB002448
BgiM01295-RA	-3.5	-5.12	0	0	-2.49	0	0	0	3.43	prostatic acid phosphatase-like isoform X1 (BgiM01295-RA)	BgChr_1	30738907	30753232	-	613	900	209	74	15	88	10	6	192	54	6	7	7	34	17	12	465	418	66	31	282	10	46	27	692	10	8	9	104	624	990	206	533	BGLB024459
BgiM29559-RA	6.85	5.85	0	3.91	4.01	-5.79	4.2	0	0	prostatic spermine-binding protein-like X1 (BgiM29559-RA)	BgChr_13	27694439	27696780	+	2	0	5	1407	394	1254	604	492	549	340	501	2	234	488	27	210	2	0	2	4	224	6	35	5	35	34	154	5	0	0	3	1631	1881
BgiM04332-RA	-1.48	-1.69	0	0	-1.27	0	0	0	1.25	serine/threonine-protein kinase 31 (BgiM04332-RA)	BgChr_2	10116220	10134285	-	932	1150	349	349	272	330	372	341	532	315	373	314	308	245	256	370	554	695	285	293	622	201	289	289	751	430	278	333	364	978	752	486	827	BGLB030447
BgiM14627-RA	-2.93	-6.5	0	0	0	0	-7.12	0	0	sialate O-acetylesterase (BgiM14627-RA)	BgChr_6	1686393	1695977	-	37	917	1	230	4	165	0	0	156	9	3	0	24	6	26	0	667	1084	5	1	149	4	216	75	3	2	1	2	286	74	388	1	15	BGLB030537
BgiM14628-RA	0	-6.53	-3.29	0	0	0	-6.05	0	0	sialate O-acetylesterase (BgiM14628-RA)	BgChr_6	1703173	1704685	-	8	337	1	70	0	28	0	0	65	3	0	0	5	2	0	0	229	401	4	2	44	1	66	18	3	1	0	0	95	8	83	0	2
BgiM14629-RA	-3.22	-7.76	0	0	-3.72	0	-7.36	0	0	sialate O-acetylesterase (BgiM14629-RA)	BgChr_6	1918600	1933619	-	13	798	2	162	4	57	0	0	108	1	2	0	8	2	12	0	332	548	4	2	68	0	76	21	2	2	0	0	223	28	148	1	12	BGLB030537
BgiM14630-RA	0	-5.59	0	0	0	0	-5.88	0	0	sialate O-acetylesterase (BgiM14630-RA)	BgChr_6	1939744	1957373	-	96	2630	8	900	25	503	8	20	660	42	13	14	30	33	83	16	1958	3080	26	23	563	15	445	156	15	15	21	23	850	180	950	25	79	BGLB030537
BgiM30935-RA	-1.4	-1.31	0	0	0	0	0	0	0	sperm surface protein Sp17 (BgiM30935-RA)	BgChr_14	23217688	23217841	-	224	180	56	71	98	64	72	98	80	109	91	53	66	58	70	73	76	96	66	72	95	49	87	89	193	116	58	73	57	205	256	103	181
BgiM01897-RA	-1.31	-1.44	0	0	0	0	0	0	0	sperm-associated antigen 1-like isoform X1 (BgiM01897-RA)	BgChr_1	44906259	44919962	+	1708	1540	779	735	676	710	624	662	1092	723	520	749	875	665	749	566	984	932	929	727	936	609	551	593	1215	701	464	976	809	1383	1539	689	1157	BGLB024541
BgiM02721-RA	-1.06	-1.02	0	0	0	0	0	0	0	sperm-associated antigen 8 (BgiM02721-RA)	BgChr_1	65763080	65768050	-	969	805	564	802	648	530	435	576	675	633	475	498	754	638	940	488	611	627	684	604	448	987	494	500	857	642	427	604	563	924	1224	818	1113	BGLB020039
BgiM27624-RA	-2.41	-2.28	0	0	-1.62	0	0	0	2.3	spermatogenesis-associated protein 22-like isoform X1 (BgiM27624-RA)	BgChr_12	23648855	23658423	-	106	203	50	44	29	20	12	14	67	31	39	27	17	34	32	49	106	82	45	32	52	31	13	14	109	29	29	20	51	87	136	108	157	BGLB027319
BgiM01222-RA	0	-1.08	0	0	0	0	0	0	0	spermatogenesis-associated protein 5-like protein 1 isoform X1 (BgiM01222-RA)	BgChr_1	28966007	28976830	-	404	323	178	451	208	230	191	216	275	223	224	149	259	237	423	238	193	213	165	233	246	164	118	190	290	227	181	196	158	349	378	274	361	BGLB007231
BgiM14854-RA	0	1.04	0	0	0	0	0	0	0	spermatogenesis-associated serine-rich protein 1 (BgiM14854-RA)	BgChr_6	7709257	7715112	-	58	65	72	170	274	148	141	211	156	225	246	130	213	188	202	117	70	86	96	118	106	111	244	236	92	195	99	183	143	158	132	174	235	BGLB024298
BgiM34064-RA	-2.33	-2.41	0	-1.37	-1.56	0	0	0	2.49	spermatogenesis-associated serine-rich protein 2-like isoform X1 (BgiM34064-RA)	BgChr_16	28575412	28585814	-	299	275	105	52	28	53	38	36	118	64	54	52	39	38	34	44	121	130	77	55	138	41	70	72	263	51	51	58	56	323	352	123	197	BGLB035398
BgiM12284-RA	-3.26	-4.74	0	0	-2.44	0	0	0	5.12	spermatozoon-associated protein kinase (BgiM12284-RA)	BgChr_5	5373307	5382777	+	249	264	32	1	2	13	0	0	75	27	0	0	2	4	2	4	89	134	21	17	82	0	0	3	234	2	2	1	11	309	352	101	168	BGLB006519
BgiM27207-RA	0	-2.2	0	0	-2.06	0	0	-2.03	1.88	spermidine synthase-like isoform X2 (BgiM27207-RA)	BgChr_12	12953505	12959003	+	112	143	32	52	13	40	91	53	124	53	25	8	17	21	8	71	51	43	8	14	65	8	8	14	78	9	20	11	3	69	88	113	145	BGLB022456
BgiM15917-RA	-2.7	-4.55	0	0	-2.41	0	0	0	3.33	testis-expressed sequence 11 protein-like isoform X3 (BgiM15917-RA)	BgChr_6	34030137	34057213	-	298	363	118	40	16	39	21	30	118	21	18	6	19	36	25	16	154	186	31	31	119	5	18	16	253	50	16	12	24	290	359	164	353	BGLB024834
BgiM11684-RA	-1.71	-1.86	0	0	-1.52	0	0	0	1.57	testis-expressed sequence 264 protein (BgiM11684-RA)	BgChr_4	48363255	48370866	+	232	215	87	92	54	60	60	65	110	103	65	37	52	48	46	71	114	125	26	66	146	22	73	70	192	102	33	60	44	225	242	126	166	BGLB016802
BgiM07113-RA	-1.06	0	0	0	0	0	0	0	0	testis-expressed sequence 43 protein-like isoform X1 (BgiM07113-RA)	BgChr_3	4983256	4988039	-	685	507	376	503	542	388	296	434	405	425	323	425	587	403	556	291	458	406	511	346	292	638	518	389	618	522	378	547	462	528	772	517	704
BgiM08071-RA	-2.66	-5.74	0	0	-2.37	0	0	0	4.61	testis-specific serine/threonine-protein kinase 2 (BgiM08071-RA)	BgChr_3	22243896	22263176	+	260	235	57	8	0	14	0	0	119	13	0	0	0	12	2	2	107	121	44	12	62	0	0	0	194	0	0	2	8	182	300	65	169	BGLB003287
BgiM08069-RA	-3.37	-5.64	0	0	-2.8	0	0	0	4.53	testis-specific serine/threonine-protein kinase 3 (BgiM08069-RA)	BgChr_3	22199944	22204228	-	4385	3270	917	58	9	251	11	17	1119	217	10	15	20	117	21	16	1355	1575	347	145	992	13	10	13	3038	21	19	23	120	3105	4070	1245	2027	BGLB003286
BgiM02590-RA	0	2.67	0	0	1.61	0	0	0	0	zonadhesin (BgiM02590-RA)	BgChr_1	62043997	62109983	-	23	18	20	48	18	18	62	37	83	148	329	113	13	17	3	119	19	17	25	108	123	12	29	64	42	29	85	28	17	36	20	48	53	BGLB039806
BgiM17206-RA	-3.14	-9.68	0	0	-3.97	0	-9.89	0	0	zonadhesin (BgiM17206-RA)	BgChr_7	7461759	7479485	+	84	2379	7	193	2	135	0	3	350	2	0	0	16	25	12	0	1883	2431	1	0	198	0	254	142	1	0	0	0	657	181	1148	4	15	BGLB018636
BgiM27338-RA	0	1.22	0	0	0	0	0	0	0	zonadhesin (BgiM27338-RA)	BgChr_12	16463026	16473058	-	28	40	27	127	41	37	65	50	60	78	129	104	105	69	169	56	31	39	41	61	77	50	27	43	47	83	65	54	35	37	54	87	62	BGLB036878
