# Supplementary material for: Different metazoan parasites, different transcriptomic responses, with new insights on parasitic castration by digenetic trematodes in the schistosome vector snail Biomphalaria glabrata
Source: BMC Genomics. 2024 Jun 17;25:608. doi: 10.1186/s12864-024-10454-4 (PMC11184841; doi:10.1186/s12864-024-10454-4)
Supplement: Supplementary file 17 — Supplementary Material 17 [file 12864_2024_10454_MOESM17_ESM.xlsx]

## Sheet: Table S17
Table S17. Summary of expression of genes associated with sperm tail structure among parasite-infected groups at different time points
ID in iMline	Sm_2dpi	Sm_8dpi	Sm_40dpi	Ep_2dpi	Ep_8dpi	Ep_40dpi	Dp_2dpi	Dp_8dpi	Dp_40dpi	Annotation_final	chr	start	stop	strand	iMline control_2dpi_R1	iMline control_2dpi_R2	iMline control_2dpi_R3	iMline control_40dpi_R1	iMline control_40dpi_R2	iMline control_40dpi_R3	iMline vs Sm_2dpi_R1	iMline vs Sm_2dpi_R2	iMline vs Sm_2dpi_R3	iMline vs Sm_8dpi_R1	iMline vs Sm_8dpi_R2	iMline vs Sm_8dpi_R3	iMline vs Sm_40dpi_R1	iMline vs Sm_40dpi_R2	iMline vs Sm_40dpi_R3	iMline vs Ep_2dpi_R1	iMline vs Ep_2dpi_R2	iMline vs Ep_2dpi_R3	iMline vs Ep_8dpi_R1	iMline vs Ep_8dpi_R2	iMline vs Ep_8dpi_R3	iMline vs Ep_40dpi_R1	iMline vs Ep_40dpi_R2	iMline vs Ep_40dpi_R3	iMline vs Dp_2dpi_R1	iMline vs Dp_2dpi_R2	iMline vs Dp_2dpi_R3	iMline vs Dp_8dpi_R1	iMline vs Dp_8dpi_R2	iMline vs Dp_8dpi_R3	iMline vs Dp_40dpi_R1	iMline vs Dp_40dpi_R2	iMline vs Dp_40dpi_R3	Corresponding VBID in BB02
BgiM15830-RA	-2.54	-4.18	0	-1.78	-2.27	0	0	0	2.95	dynein heavy chain 1 axonemal (BgiM15830-RA)	BgChr_6	31656021	31659951	-	120	84	43	18	11	8	4	1	54	5	3	8	2	12	0	3	40	36	16	2	44	3	6	0	112	1	12	0	2	108	133	37	80	BGLB007133
BgiM15831-RA	-3.01	-4.54	0	-2.11	-2.7	0	0	0	3.59	dynein heavy chain 1 axonemal (BgiM15831-RA)	BgChr_6	31660138	31682797	-	417	280	81	23	8	25	21	16	97	21	18	6	3	12	0	14	87	95	23	15	111	2	4	8	250	0	14	2	7	246	362	86	165	BGLB007133
BgiM15832-RA	-4.99	-5.96	0	0	-3.31	0	0	0	4.22	dynein heavy chain 1 axonemal (BgiM15832-RA)	BgChr_6	31686231	31741227	-	472	328	83	15	0	19	4	4	29	11	5	2	2	0	0	6	71	143	6	5	107	1	5	3	278	2	0	5	1	288	373	48	171	BGLB016315
BgiM16140-RA	1.47	1.83	0	0	1.07	0	0	1.23	0	dynein heavy chain 1 axonemal-like isoform X1 (BgiM16140-RA)	BgChr_6	38666476	38709931	+	208	315	514	1239	1529	636	1305	1872	1524	2658	2266	907	1381	1082	1093	1529	453	633	694	967	1248	361	2248	1648	393	2265	992	1290	1164	951	493	1002	1298	BGLB003693
BgiM10096-RA	0	1	0	0	0	0	0	0	0	dynein heavy chain 3 axonemal (BgiM10096-RA)	BgChr_4	10454186	10518853	-	116	132	97	234	186	166	262	320	296	451	394	171	258	196	222	287	182	151	248	251	300	87	281	245	141	464	198	226	250	242	101	188	254	BGLB002959
BgiM16151-RA	1.04	1.57	0	0	1.05	0	0	0	0	dynein heavy chain 5 axonemal (BgiM16151-RA)	BgChr_6	38999605	39049965	+	1495	1447	2617	4568	4965	2033	5064	7227	6354	11062	9081	5359	4405	3095	3396	5983	2900	3044	4515	5135	5157	1797	7776	5536	3161	8615	4961	7025	5441	4154	1877	3078	4001	BGLB003690
BgiM16759-RA	1.76	1.99	0	0	0	0	0	0	0	dynein heavy chain 5 axonemal (BgiM16759-RA)	BgChr_6	51442110	51468738	-	33	50	44	97	124	76	191	261	221	369	315	90	162	125	48	194	38	48	36	66	226	23	304	218	58	358	88	108	85	75	60	93	137	BGLB013258
BgiM18918-RA	1.3	0	0	0	0	0	0	1.15	0	dynein heavy chain 5 axonemal (BgiM18918-RA)	BgChr_7	47560128	47619452	-	732	952	1173	1873	1640	1002	3553	4244	3405	5508	3988	1528	2846	2088	2076	3700	1785	2094	2587	2150	2414	697	3802	2872	1273	6498	2468	3468	3094	2044	1156	1492	1617	BGLB000695
BgiM27399-RA	-4.89	-5.4	0	-2.45	-2.43	0	-2.31	0	6.22	dynein heavy chain 5 axonemal (BgiM27399-RA)	BgChr_12	18802741	18805913	+	65	57	20	0	0	0	0	0	5	1	2	0	0	1	1	1	8	18	0	2	33	0	2	0	31	0	0	0	2	62	62	11	27	BGLB031478
BgiM27404-RA	-4.07	-6.06	0	0	-2.81	0	0	0	6.32	dynein heavy chain 5 axonemal (BgiM27404-RA)	BgChr_12	18913398	18914548	+	88	103	22	0	0	1	2	3	11	0	0	2	1	1	0	0	36	36	10	1	23	0	0	1	71	1	2	2	2	98	117	20	56
BgiM28152-RA	-1.99	-1.43	0	0	-1.54	0	0	0	2.07	dynein heavy chain 5 axonemal (BgiM28152-RA)	BgChr_12	35283626	35311419	-	236	194	73	35	43	24	66	63	53	92	112	53	36	31	32	64	90	114	37	37	142	19	68	78	132	88	34	57	34	199	195	69	121	BGLB010866
BgiM03867-RA	0	-1.85	0	0	0	0	0	0	0	dynein heavy chain 6 axonemal (BgiM03867-RA)	BgChr_1	90159574	90161455	+	11	13	4	0	0	2	13	6	3	0	10	0	2	4	9	5	8	11	3	2	6	0	6	1	9	4	3	4	2	18	5	6	7
BgiM03868-RA	0	0	0	0	-2.53	0	0	0	0	dynein heavy chain 6 axonemal (BgiM03868-RA)	BgChr_1	90171422	90173284	+	4	12	7	6	4	3	4	2	6	8	5	4	9	1	1	9	6	1	0	0	4	4	3	3	12	8	2	5	5	10	9	11	9
BgiM08786-RA	1.64	1.76	0	0	0	0	0	1.17	0	dynein heavy chain 6 axonemal (BgiM08786-RA)	BgChr_3	38880517	38927795	-	81	68	131	328	391	176	410	599	421	685	592	221	313	289	297	461	111	167	125	284	398	58	576	430	129	659	246	359	290	229	114	241	391	BGLB040095
BgiM09575-RA	-4.26	-3.93	0	0	0	0	0	0	3.81	dynein heavy chain 6 axonemal (BgiM09575-RA)	BgChr_3	56095982	56119931	+	199	124	25	7	5	10	2	10	12	7	15	7	6	10	12	4	37	54	13	10	58	0	7	15	105	10	6	12	4	130	200	19	80	BGLB026058
BgiM09576-RA	0	-2.56	0	0	0	0	0	0	3.29	dynein heavy chain 6 axonemal (BgiM09576-RA)	BgChr_3	56160704	56161121	+	38	16	4	2	0	3	5	6	11	5	5	2	1	5	2	3	4	6	5	1	11	3	1	3	13	1	6	4	2	25	35	9	12
BgiM09577-RA	-2.65	-2.61	0	-2.13	-1.59	0	-1.88	0	0	dynein heavy chain 6 axonemal (BgiM09577-RA)	BgChr_3	56162972	56164453	+	63	72	18	8	5	7	8	11	14	18	10	5	7	4	4	9	13	16	24	13	16	2	9	4	37	5	5	8	6	52	63	16	24	BGLB001990
BgiM09578-RA	-1.95	-2.77	0	0	-1.78	0	0	0	2.42	dynein heavy chain 6 axonemal (BgiM09578-RA)	BgChr_3	56173232	56173931	+	91	67	21	21	7	14	23	15	27	6	15	12	8	10	15	6	41	22	12	15	35	2	7	7	60	20	9	3	7	75	106	40	51
BgiM09579-RA	-1.57	-1.66	0	0	-1.92	0	0	0	0	dynein heavy chain 6 axonemal (BgiM09579-RA)	BgChr_3	56180311	56181125	+	61	53	16	24	3	10	16	12	33	13	14	24	7	5	16	13	42	32	8	10	22	2	7	14	55	11	11	20	12	80	104	39	40
BgiM09580-RA	-1.99	-3.58	0	0	0	0	0	0	0	dynein heavy chain 6 axonemal (BgiM09580-RA)	BgChr_3	56187611	56187774	+	45	27	8	8	3	9	1	6	20	2	2	3	3	5	5	4	16	18	20	3	14	5	2	5	24	7	2	8	3	19	29	12	12
BgiM14533-RA	0	2.77	0	0	0	0	0	0	0	dynein heavy chain 6 axonemal (BgiM14533-RA)	BgChr_5	53159142	53160390	+	0	2	0	7	1	0	7	7	1	14	13	2	6	4	9	5	3	3	1	3	3	2	2	3	8	2	2	7	4	1	4	9	6
BgiM34165-RA	0	1.08	0	0	0	0	0	0	0	dynein heavy chain 6 axonemal (BgiM34165-RA)	BgChr_16	30870293	30870456	+	12	15	12	64	35	33	19	50	28	41	33	43	35	52	92	30	20	23	23	33	21	24	15	34	26	40	29	31	22	30	35	23	24
BgiM34177-RA	0	0	0	0	3.71	0	0	0	0	dynein heavy chain 6 axonemal (BgiM34177-RA)	BgChr_16	31306290	31306480	+	0	0	1	1	0	1	2	2	5	0	3	2	1	1	1	0	0	0	26	0	11	0	0	0	1	7	0	2	2	12	1	1	1
BgiM35028-RA	-3.35	-5.34	0	0	-2.66	-4.58	0	0	4.59	dynein heavy chain 6 axonemal (BgiM35028-RA)	BgChr_17	19215460	19245841	-	1422	1728	486	12	7	127	3	2	488	126	0	2	2	58	6	4	561	793	159	41	502	2	2	0	1446	3	2	7	45	1636	2042	611	1020	BGLB004653
BgiM35478-RA	-1.7	0	0	-1.85	-1.71	0	0	-1.72	0	dynein heavy chain 6 axonemal (BgiM35478-RA)	BgChr_17	28185776	28188368	+	20	27	10	12	4	6	6	6	12	9	4	3	12	6	5	0	6	10	9	5	3	1	5	2	18	4	7	2	2	16	39	6	13
BgiM35972-RA	1.1	1.23	0	0	0	0	0	0	0	dynein heavy chain 6 axonemal-like isoform X3 (BgiM35972-RA)	BgChr_18	11610548	11647390	+	576	572	953	1742	1829	836	2036	2837	2438	3524	2680	1421	1792	1401	1654	2211	1082	1226	1490	1726	1651	558	2473	1976	979	3809	1768	2352	2094	1444	706	1125	1491	BGLB001990
BgiM13622-RA	-4.46	-6.7	0	0	-2.86	0	0	0	4.53	dynein heavy chain 7 axonemal (BgiM13622-RA)	BgChr_5	33066156	33129562	-	1732	1206	334	13	7	93	7	2	196	30	11	2	3	31	9	13	385	509	83	18	476	1	2	5	1057	6	2	7	15	1171	1637	297	744	BGLB008290
BgiM30415-RA	1.36	1.6	0	0	1.03	0	0	0	0	dynein heavy chain 7 axonemal (BgiM30415-RA)	BgChr_14	10016552	10057176	+	370	367	750	1468	1546	713	1863	2372	2058	3394	2554	1195	1598	1254	1162	1950	783	853	1098	1414	1513	515	2456	1784	798	3322	1468	1916	1651	1121	561	940	1195
BgiM33828-RA	1.46	1.62	0	0	1.01	0	0	1.22	0	dynein heavy chain 7 axonemal (BgiM33828-RA)	BgChr_16	23311913	23372531	-	506	538	925	1918	2066	994	2416	3533	2897	4370	3639	1486	2276	1573	1473	2904	1083	1219	1408	1722	2082	521	3366	2618	920	4685	2072	2415	2172	1761	689	1261	1579	BGLB018146
BgiM27397-RA	-6.04	-5.78	0	0	-2.91	0	0	0	4.95	dynein heavy chain 8 axonemal (BgiM27397-RA)	BgChr_12	18721897	18789907	+	380	343	70	6	0	15	0	3	12	4	7	6	0	0	0	8	86	164	11	2	124	0	0	3	250	5	3	7	8	309	443	40	178	BGLB004727
BgiM27401-RA	-4.55	-6.82	0	0	-2.92	0	0	0	4.62	dynein heavy chain 8 axonemal (BgiM27401-RA)	BgChr_12	18831760	18867922	+	383	303	66	4	5	19	5	6	32	4	1	2	2	9	0	1	74	129	16	0	110	2	2	1	319	2	3	2	6	321	447	40	229	BGLB016327
BgiM27402-RA	-4	-6.05	0	-2.05	-2.8	0	0	0	7.35	dynein heavy chain 8 axonemal (BgiM27402-RA)	BgChr_12	18878690	18885987	+	96	99	29	0	0	0	2	2	14	0	3	0	0	3	0	0	17	40	5	0	35	2	0	0	80	0	0	0	0	88	152	25	40	BGLB016327
BgiM27403-RA	-4.68	-4.89	0	-1.94	-2.75	0	0	0	5.72	dynein heavy chain 8 axonemal (BgiM27403-RA)	BgChr_12	18886548	18906857	+	207	204	76	0	1	6	0	0	25	8	9	4	0	4	0	2	69	67	12	4	77	1	2	1	184	1	8	4	3	203	276	60	122	BGLB016327
BgiM27405-RA	-1.38	-1.59	0	0	-1.1	0	0	0	1.2	dynein heavy chain 8 axonemal (BgiM27405-RA)	BgChr_12	18917168	18941860	+	820	1091	489	493	379	406	409	370	569	374	376	337	372	392	352	406	577	615	378	313	642	254	322	318	1005	466	366	387	309	938	1125	626	857	BGLB016327
BgiM28151-RA	-1.34	-1.11	0	0	0	0	0	0	1.35	dynein heavy chain 8 axonemal (BgiM28151-RA)	BgChr_12	35218664	35268338	-	829	803	428	352	257	223	378	392	435	496	433	386	218	244	261	447	531	581	441	273	626	186	317	307	802	474	372	443	376	882	788	449	619	BGLB016897
BgiM27673-RA	-4.47	-6.82	0	-2.69	-2.54	0	0	0	0	dynein heavy chain 10 axonemal (BgiM27673-RA)	BgChr_12	24718793	24731268	+	77	59	17	0	0	7	0	2	6	0	0	0	0	0	0	0	9	15	10	0	19	0	0	0	59	0	0	1	0	50	48	2	8	BGLB026178
BgiM27674-RA	0	0	0	-2.62	-2.54	0	-2.02	0	0	dynein heavy chain 10 axonemal (BgiM27674-RA)	BgChr_12	24740883	24743263	+	19	14	4	0	0	0	0	0	0	0	0	0	0	0	0	0	1	4	0	0	7	0	0	0	9	0	0	0	0	11	11	0	3
BgiM27675-RA	0	0	0	0	-2.33	0	0	0	0	dynein heavy chain 10 axonemal (BgiM27675-RA)	BgChr_12	24744986	24745190	+	12	8	4	0	0	0	0	0	0	0	0	0	0	0	0	0	2	6	0	0	5	0	0	0	8	0	0	0	0	10	4	0	5
BgiM27676-RA	-6.27	-6.17	0	0	0	0	0	0	3.53	dynein heavy chain 10 axonemal (BgiM27676-RA)	BgChr_12	24756941	24763181	+	59	38	3	0	0	4	0	0	0	0	0	0	0	1	0	0	12	19	0	0	23	0	0	0	62	1	0	1	0	26	48	1	14	BGLB020006
BgiM27678-RA	-4.97	-6.72	0	-1.9	-2.58	0	0	0	3.96	dynein heavy chain 10 axonemal (BgiM27678-RA)	BgChr_12	24777802	24849343	+	318	228	74	4	0	18	1	2	23	4	0	2	3	2	1	2	82	95	14	0	121	1	0	2	288	0	0	0	0	225	222	42	96	BGLB017416
BgiM27680-RA	-3.71	-6.57	0	-1.75	-2.75	0	0	0	3.76	dynein heavy chain 10 axonemal (BgiM27680-RA)	BgChr_12	24856485	24912083	+	523	485	162	8	6	37	3	1	119	15	1	0	2	9	3	5	171	202	46	17	150	5	5	7	458	1	0	0	4	486	412	144	145	BGLB010693
BgiM11751-RA	-4.64	-6.75	0	-1.98	-3.4	0	0	0	4.6	dynein heavy chain 12 axonemal (BgiM11751-RA)	BgChr_4	50081052	50132304	+	821	650	183	6	0	41	3	6	82	18	1	1	0	1	3	3	164	285	12	11	185	2	0	0	677	5	0	5	12	669	682	169	351	BGLB000829
BgiM30414-RA	1.65	0	0	0	0	0	0	0	0	dynein heavy chain 12 axonemal (BgiM30414-RA)	BgChr_14	9961267	9983155	+	115	102	135	305	408	211	427	733	591	973	815	174	517	343	208	538	111	112	88	174	509	42	785	581	144	851	200	300	243	247	129	266	358	BGLB019905
BgiM24939-RA	-1.28	-1.31	0	0	0	0	0	0	0	dynein assembly factor 1 axonemal-like isoform X1 (BgiM24939-RA)	BgChr_10	43329853	43342962	+	955	632	304	434	447	361	311	403	427	437	358	259	434	304	376	277	442	459	290	279	436	283	464	369	569	422	251	392	327	699	917	439	680	BGLB007050
BgiM23427-RA	-1.39	-1.64	0	0	-1.08	0	0	0	1.25	dynein assembly factor 3 axonemal (BgiM23427-RA)	BgChr_10	6741455	6750690	+	263	180	108	97	82	87	77	101	132	121	63	62	117	104	110	66	131	114	101	96	104	75	110	80	155	69	76	93	72	178	224	143	205	BGLB034950
BgiM23428-RA	-1.36	-1.75	0	0	0	0	0	0	1.04	dynein assembly factor 3 axonemal (BgiM23428-RA)	BgChr_10	6751705	6757136	+	122	80	55	43	43	43	32	38	77	32	22	46	31	36	34	34	56	55	80	50	52	69	36	19	80	38	47	47	37	91	93	78	71	BGLB018338
BgiM34974-RA	-4.03	-5.92	0	0	-3.49	0	0	0	4.63	dynein light chain 1 axonemal (BgiM34974-RA)	BgChr_17	17894923	17901251	+	295	201	47	2	0	13	0	0	44	11	0	0	0	1	0	2	56	79	6	4	51	0	0	2	211	0	0	0	3	214	270	38	101	BGLB012688
BgiM25108-RA	-2.97	-2.98	0	0	0	0	0	0	0	dynein light chain roadblock-type 2-like isoform X2 (BgiM25108-RA)	BgChr_11	2866680	2866985	+	15	3	14	2	0	1	1	1	3	1	0	3	5	0	6	1	18	2	7	6	4	9	1	7	7	5	7	6	9	1	6	1	0
BgiM00203-RA	1.15	1.38	0	0	0	0	0	0	0	dynein heavy chain domain-containing protein 1 (BgiM00203-RA)	BgChr_1	5581115	5639048	-	171	180	258	488	587	289	575	915	689	1129	978	357	532	438	257	625	200	233	295	428	614	90	885	703	244	1134	411	575	466	470	220	326	505	BGLB025399
BgiM05341-RA	-5.69	-5.01	0	0	-2.41	0	0	0	4.22	dynein beta chain ciliary (BgiM05341-RA)	BgChr_2	34327404	34328929	+	36	23	6	0	0	1	0	0	0	1	0	0	0	0	0	0	8	11	2	0	12	0	0	0	23	0	0	0	0	19	32	5	6
BgiM05343-RA	-3.71	-6.06	0	-1.89	-2.71	0	0	0	4.15	dynein beta chain ciliary (BgiM05343-RA)	BgChr_2	34380511	34430536	+	2074	1519	551	27	5	125	20	15	407	59	13	13	11	64	16	22	527	674	157	46	589	23	24	16	1332	7	17	17	30	1537	1685	350	782	BGLB001765
BgiM05990-RA	1.62	1.91	0	0	1.13	0	0	1.39	0	dynein beta chain ciliary (BgiM05990-RA)	BgChr_2	49230259	49264671	-	1114	1021	2055	3883	4602	1949	5952	8200	6997	11522	9263	4053	5070	3648	3271	6726	2454	2609	3267	4090	4788	1023	7787	5427	2317	10868	4712	6579	4927	3949	1465	3093	3828	BGLB002368
BgiM08546-RA	-3.02	-4.51	0	0	-2.67	0	0	0	3.61	dynein regulatory complex protein 8 (BgiM08546-RA)	BgChr_3	33240617	33254430	+	184	284	86	8	9	32	5	8	81	18	9	5	9	26	17	11	108	105	32	14	53	3	1	2	252	18	4	4	14	248	324	89	196
BgiM03668-RA	-3.95	-5.55	0	0	-2.81	0	0	-2.99	3.34	dynein regulatory complex subunit 7 (BgiM03668-RA)	BgChr_1	85983926	85986301	+	39	19	5	0	0	2	0	0	4	0	0	0	0	2	0	0	9	10	2	2	5	0	0	0	19	0	0	0	0	8	22	4	8
BgiM03669-RA	-2.7	-4.57	0	0	-2.81	0	0	0	3.88	dynein regulatory complex subunit 7 (BgiM03669-RA)	BgChr_1	85995261	86008400	+	138	115	38	6	0	13	0	0	61	16	0	0	0	6	3	2	52	81	11	12	25	0	0	0	114	0	0	1	7	139	153	56	74	BGLB007947
BgiM19784-RA	-3.47	-6.61	0	0	-2.36	-4.19	0	0	3.92	radial spoke head 1 (BgiM19784-RA)	BgChr_8	18384915	18385769	+	377	280	81	9	3	31	0	0	91	9	0	0	0	17	2	4	111	130	49	19	99	0	0	1	230	0	0	0	17	257	386	93	176
BgiM19785-RA	-2.46	-4.73	0	0	-2.11	0	0	0	4.72	radial spoke head 1 (BgiM19785-RA)	BgChr_8	18389436	18396580	+	462	450	126	15	1	25	0	2	259	52	0	2	4	35	0	1	230	259	98	47	124	0	2	1	379	0	0	0	45	418	590	202	237	BGLB040112
BgiM24805-RA	-1.15	-1.16	0	0	0	0	0	0	0	radial spoke head 14 (BgiM24805-RA)	BgChr_10	40156150	40157380	-	160	134	71	72	75	77	78	73	90	95	69	61	117	71	115	69	112	111	106	89	59	91	91	63	128	88	47	129	89	138	161	90	132
BgiM24807-RA	-1.19	-1.12	0	0	0	0	0	0	0	radial spoke head 14 (BgiM24807-RA)	BgChr_10	40160342	40169039	-	703	622	333	335	385	306	292	372	409	451	363	250	481	353	441	347	431	400	398	341	346	262	477	368	620	445	291	511	351	755	890	420	765	BGLB027767
BgiM35464-RA	-3.43	-5.26	0	0	-2.29	0	-1.98	0	2.96	CAP-Gly domain-containing linker protein 1 (BgiM35464-RA)	BgChr_17	27831890	27840765	+	142	106	37	10	6	16	4	6	26	3	2	3	5	5	0	10	72	59	12	8	52	12	6	10	67	14	4	2	10	115	127	31	84	BGLB036802
BgiM09587-RA	-3.25	-4.05	0	0	-2.44	0	-1.83	0	2.56	CAP-Gly domain-containing linker protein 1 (BgiM09587-RA)	BgChr_3	56390881	56391321	+	24	20	7	2	0	4	0	1	5	0	0	2	0	2	0	1	2	15	4	0	5	0	0	0	15	0	0	2	1	16	18	3	20
BgiM25034-RA	-3.21	-3.75	0	0	0	0	0	0	3.51	CAP-Gly domain-containing linker protein 1 (BgiM25034-RA)	BgChr_11	979105	991943	-	21	16	0	0	0	2	0	4	0	0	2	0	4	0	2	0	13	8	2	4	7	0	0	2	31	1	0	2	1	18	28	2	8
BgiM23125-RA	-3.09	-3.47	0	0	-1.82	0	0	0	3.82	CAP-Gly domain-containing linker protein 1 (BgiM23125-RA)	BgChr_9	46124696	46126221	-	18	13	3	0	2	0	2	0	2	0	0	2	1	5	0	0	13	10	4	2	3	0	0	5	25	3	1	0	0	24	30	6	8	BGLB030192
BgiM36518-RA	-3	-3.26	0	0	-2.63	0	0	0	0	CAP-Gly domain-containing linker protein 1 (BgiM36518-RA)	BgChr_18	24083133	24083840	+	14	15	3	2	2	1	2	0	2	3	0	0	2	0	2	2	6	3	2	0	2	0	0	0	11	0	2	0	2	14	13	8	8	BGLB036802
BgiM16837-RA	-1.51	-1.35	0	0	0	0	0	0	2.08	CAP-Gly domain-containing linker protein 1 (BgiM16837-RA)	BgChr_6	53160535	53163594	+	35	49	21	8	8	17	23	16	14	11	27	17	4	19	20	11	25	29	23	10	46	18	10	4	66	10	23	10	2	53	56	23	61	BGLB036802
BgiM22798-RA	-1.33	-1.73	0	0	0	0	-1.15	-1.14	0	CAP-Gly domain-containing linker protein 1 (BgiM22798-RA)	BgChr_9	39191911	39202140	+	356	347	140	75	94	143	164	104	217	92	107	134	115	74	40	127	221	174	135	59	294	97	111	78	242	147	89	128	106	238	347	119	228	BGLB036802
BgiM09588-RA	0	0	0	0	0	0	0	0	3.28	CAP-Gly domain-containing linker protein 1 (BgiM09588-RA)	BgChr_3	56391368	56391664	+	10	10	0	0	0	2	0	0	5	0	0	0	0	1	0	0	4	3	2	0	3	0	0	0	8	0	0	0	0	7	7	4	24
BgiM28369-RA	0	0	0	0	0	0	0	0	2.87	CAP-Gly domain-containing linker protein 1 (BgiM28369-RA)	BgChr_12	39763957	39764682	+	9	11	8	0	0	2	0	0	4	0	0	0	0	1	2	2	7	6	0	2	1	0	0	0	20	0	0	0	2	18	17	1	6	BGLB036802
BgiM13284-RA	-3.95	-6.84	0	0	-2.97	-6.42	0	0	4.65	tubulin alpha chain (BgiM13284-RA)	BgChr_5	25856812	25861835	+	5536	5422	1391	60	8	373	2	7	1097	145	2	5	13	81	2	6	1603	1997	336	130	1509	0	0	4	5315	6	3	5	90	5003	6849	1503	2903	BGLB004715
BgiM19937-RA	-3.46	-5.98	0	0	-2.76	0	0	0	4	tubulin alpha chain (BgiM19937-RA)	BgChr_8	21519840	21525292	-	59	98	18	2	1	11	0	0	20	2	0	0	0	0	0	0	40	36	4	1	26	0	0	0	67	0	0	0	0	101	131	48	67	BGLB013752
BgiM24167-RA	-3.26	-5.8	0	0	-2.74	-5.86	0	0	4.79	tubulin alpha chain (BgiM24167-RA)	BgChr_10	23835125	23847007	-	16781	18704	4279	159	27	1294	7	18	5691	1000	3	16	41	536	35	50	6603	8086	1848	536	4662	0	2	24	16249	8	12	23	509	17397	23996	6639	11512	BGLB005969
BgiM01768-RA	-3.17	-5.79	0	0	-2.18	0	0	0	4.42	tubulin alpha chain (BgiM01768-RA)	BgChr_1	42403712	42410299	+	1606	1072	391	28	4	102	6	9	460	58	7	11	2	56	8	17	571	617	259	88	437	8	4	5	1126	10	4	6	76	1260	1668	374	814	BGLB010861
BgiM13285-RA	-2.54	-4.71	0	0	-2.4	-4.14	0	0	3.98	tubulin alpha chain (BgiM13285-RA)	BgChr_5	25864381	25868516	-	582	922	237	15	3	92	2	0	409	92	2	0	5	37	1	3	311	420	110	32	247	2	0	2	804	0	0	2	39	861	1027	320	432	BGLB004714
BgiM02631-RA	0	0	0	0	0	0	0	2.22	0	tubulin alpha chain (BgiM02631-RA)	BgChr_1	63226691	63236195	-	15	1	0	48	7	33	24	41	5	12	35	20	0	6	10	52	6	3	4	20	53	4	22	17	15	7	57	32	22	42	20	11	8	BGLB018337
BgiM12524-RA	0	0	0	0	0	0	0	6.07	0	tubulin alpha chain (BgiM12524-RA)	BgChr_5	10698848	10705163	-	0	2	2	2	3	1	5	6	19	2	4	2	0	0	0	5	0	1	5	0	7	2	7	16	0	1	0	0	453	0	5	0	1	BGLB018337
BgiM01767-RA	-3.93	-7.94	0	0	-2.81	0	0	0	4.19	tubulin alpha-3 chain (BgiM01767-RA)	BgChr_1	42365959	42366241	+	435	324	86	3	0	30	0	0	75	3	0	0	1	5	0	1	156	149	19	11	123	0	0	0	302	0	0	0	14	274	388	75	187
BgiM19935-RA	-3.04	-4.57	0	0	-2.98	0	0	0	4.22	tubulin alpha-8 chain (BgiM19935-RA)	BgChr_8	21502630	21507431	-	78	129	12	2	1	12	0	0	34	11	0	0	6	6	0	0	35	48	10	3	16	0	0	0	69	0	0	0	4	102	170	47	91	BGLB012647
BgiM17964-RA	-3.47	-6.14	0	0	-2.8	-6.82	0	0	4.33	tubulin beta chain (BgiM17964-RA)	BgChr_7	24509688	24517365	+	2988	4151	1000	40	14	314	3	1	1009	157	3	3	2	77	8	12	1140	1689	305	97	1029	0	0	2	3775	2	1	9	84	3675	4395	1241	1986	BGLB014447
BgiM15178-RA	-3.28	-5.79	0	0	-2.64	0	0	0	4.37	tubulin beta chain (BgiM15178-RA)	BgChr_6	15731629	15744306	-	7110	7727	2133	114	13	580	18	26	2382	421	10	9	11	210	19	46	2786	3335	798	364	2116	6	13	34	6888	13	8	12	304	6917	8523	2310	3839	BGLB012283
BgiM17108-RA	-3.08	-5.57	0	0	-2.4	-5.57	0	0	4.52	tubulin beta chain (BgiM17108-RA)	BgChr_7	5224062	5231320	+	2176	2137	785	33	8	162	4	0	841	146	4	4	5	98	3	16	960	1255	319	117	722	0	0	3	2000	5	8	4	131	2193	2723	712	1248	BGLB012283
BgiM17966-RA	-2.91	-5.09	0	0	-2.49	-5.23	0	0	4.18	tubulin beta chain (BgiM17966-RA)	BgChr_7	24520475	24522399	+	4061	5887	1437	98	18	531	4	5	2075	472	3	3	5	251	10	30	1848	2908	657	275	1451	3	4	8	4960	4	4	5	211	5296	6815	2145	2841	BGLB014447
BgiM20402-RA	-1.69	-1.49	0	0	0	0	0	0	1.28	tubulin beta chain (BgiM20402-RA)	BgChr_8	31325682	31331781	-	2336	2647	920	518	634	839	632	628	1361	843	661	1209	666	556	423	603	1845	1701	1059	546	1431	637	533	598	1907	925	630	1253	853	2170	1854	992	1739	BGLB008665
BgiM03701-RA	-3.64	-6.2	0	0	-3.06	0	0	0	5.06	tubulin beta-4B chain (BgiM03701-RA)	BgChr_1	86568036	86585347	+	286	376	74	2	1	18	1	0	78	11	0	1	1	5	1	2	114	156	15	5	90	1	0	2	288	1	0	0	8	372	430	126	210	BGLB016724
