# Supplementary material for: Different metazoan parasites, different transcriptomic responses, with new insights on parasitic castration by digenetic trematodes in the schistosome vector snail Biomphalaria glabrata
Source: BMC Genomics. 2024 Jun 17;25:608. doi: 10.1186/s12864-024-10454-4 (PMC11184841; doi:10.1186/s12864-024-10454-4)
Supplement: Supplementary file 18 — Supplementary Material 18 [file 12864_2024_10454_MOESM18_ESM.xlsx]

## Sheet: Table S18
Table S18. Summary of genes involved in spermatogenesis, ovarian development, sexual differentiation from other molluscan studies
ID in iMline	Sm_2dpi	Sm_8dpi	Sm_40dpi	Ep_2dpi	Ep_8dpi	Ep_40dpi	Dp_2dpi	Dp_8dpi	Dp_40dpi	Annotation_final	Notes (abbrevation, or corresponding gene in other studies)	chr	start	stop	strand	iMline control_2dpi_R1	iMline control_2dpi_R2	iMline control_2dpi_R3	iMline control_40dpi_R1	iMline control_40dpi_R2	iMline control_40dpi_R3	iMline vs Sm_2dpi_R1	iMline vs Sm_2dpi_R2	iMline vs Sm_2dpi_R3	iMline vs Sm_8dpi_R1	iMline vs Sm_8dpi_R2	iMline vs Sm_8dpi_R3	iMline vs Sm_40dpi_R1	iMline vs Sm_40dpi_R2	iMline vs Sm_40dpi_R3	iMline vs Ep_2dpi_R1	iMline vs Ep_2dpi_R2	iMline vs Ep_2dpi_R3	iMline vs Ep_8dpi_R1	iMline vs Ep_8dpi_R2	iMline vs Ep_8dpi_R3	iMline vs Ep_40dpi_R1	iMline vs Ep_40dpi_R2	iMline vs Ep_40dpi_R3	iMline vs Dp_2dpi_R1	iMline vs Dp_2dpi_R2	iMline vs Dp_2dpi_R3	iMline vs Dp_8dpi_R1	iMline vs Dp_8dpi_R2	iMline vs Dp_8dpi_R3	iMline vs Dp_40dpi_R1	iMline vs Dp_40dpi_R2	iMline vs Dp_40dpi_R3	Corresponding VBID in BB02
BgiM02474-RA	0	2.5	0	0	2.46	0	0	0	0	5-hydroxytryptamine receptor	HTR	BgChr_1	58951549	58952568	+	3	1	0	13	3	9	11	7	3	10	21	8	2	7	10	28	4	2	3	16	17	4	11	8	9	15	11	2	3	6	7	19	6	BGLB008991
BgiM02212-RA	1.43	1.17	0	0	0	0	0	0	0	5-hydroxytryptamine receptor 1	HTR	BgChr_1	52323888	52325330	+	19	13	20	39	32	24	57	104	65	85	48	44	50	43	42	63	26	31	24	57	52	10	69	79	14	84	41	60	81	36	23	31	45	BGLB016559
BgiM21096-RA	0	-2.97	0	0	0	0	0	0	0	5-hydroxytryptamine receptor 2	HTR	BgChr_8	45098094	45099173	-	2	14	0	13	10	5	0	0	4	1	0	0	0	0	0	1	9	11	2	0	2	0	4	12	0	0	4	1	1	0	7	0	4	BGLB037122
BgiM31860-RA	0	5.46	0	0	0	0	0	0	0	5-hydroxytryptamine receptor 2a	HTR	BgChr_15	8194977	8275780	+	0	0	0	17	12	18	12	9	12	58	25	2	26	8	9	21	0	0	0	10	6	1	2	0	4	25	7	4	4	2	2	24	12	BGLB016005
BgiM34319-RA	0	2.04	0	0	0	0	0	0	0	5-hydroxytryptamine receptor 3B	HTR	BgChr_17	2925066	2936735	+	16	2	1	24	6	17	27	15	7	26	57	29	2	10	21	38	5	0	2	25	49	5	31	21	5	17	19	11	22	21	8	12	9	BGLB027594
BgiM03583-RA	0	2.87	0	0	0	0	0	0	0	5-hydroxytryptamine receptor 4	HTR4	BgChr_1	84197831	84198967	+	3	2	0	10	6	8	8	8	4	31	17	12	11	4	19	18	3	2	0	7	7	6	13	9	5	7	6	2	7	4	2	10	5	BGLB005485
BgiM21591-RA	-5.16	-4.48	0	0	0	0	0	0	0	alpha-amylase	AMY	BgChr_9	8975444	8987544	+	1	42	4	5	0	1	0	0	0	1	0	0	1	0	0	0	24	40	0	0	0	0	2	0	0	0	0	0	7	4	10	0	0	BGLB010664
BgiM21625-RA	-3.36	-6.89	0	0	-3.81	0	-5.66	0	0	alpha-amylase	AMY	BgChr_9	9753631	9760585	-	1	176	0	26	0	8	0	0	20	0	0	0	1	0	0	1	101	149	0	0	14	0	11	8	0	0	2	0	49	10	44	0	3	BGLB040327
BgiM21592-RA	-2.31	-4.61	0	0	-2.67	0	-2.09	0	2.85	alpha-amylase	AMY	BgChr_9	8988512	8999361	+	60	80	51	2	5	15	1	3	51	9	1	0	2	11	1	2	52	55	11	5	19	0	2	3	41	7	6	0	13	87	82	41	46	BGLB010663
BgiM21590-RA	0	-6.51	0	0	-3.73	0	-5.63	0	0	alpha-amylase	AMY	BgChr_9	8964216	8967570	+	22	248	1	33	2	23	0	0	72	2	0	0	4	7	0	1	213	404	3	2	17	0	22	10	4	0	0	1	45	17	122	0	2	BGLB010665
BgiM21724-RA	0	0	0	0	0	0	0	0	2.32	alpha-amylase	AMY	BgChr_9	11940963	11956360	-	33	175	18	272	160	60	46	36	76	43	31	18	38	429	164	51	130	197	277	206	3086	81	170	133	73	61	74	277	276	66	753	497	782	BGLB016758
BgiM21725-RA	0	-5.88	0	0	0	0	-6.04	0	0	alpha-amylase	AMY	BgChr_9	11963483	11978448	-	43	669	5	425	12	71	2	0	229	10	3	1	48	10	8	4	296	873	4	0	95	6	86	31	4	1	5	3	216	75	437	12	11	BGLB004894
BgiM21508-RA	2.26	0	-8.98	0	0	0	0	0	-6.34	alpha-amylase	AMY	BgChr_9	7010363	7014053	+	10	14	6	4641	6122	40	84	50	83	70	28	8	3	13	0	90	3	3	3	26	35	35	235	437	15	195	45	2	2	9	35	33	44
BgiM21507-RA	4.64	4.28	-7.35	0	0	0	4.79	0	-6.95	alpha-amylase	AMY	BgChr_9	7005546	7006418	+	0	0	1	1457	1840	16	35	29	28	49	23	2	0	14	1	44	0	0	0	10	15	12	70	237	0	96	19	0	0	0	6	9	6
BgiM21622-RA	-2.74	-7.16	0	0	-3.77	0	-7.64	0	0	alpha-amylase A type-1/2	AMY	BgChr_9	9733949	9735031	-	9	312	0	46	2	29	0	2	57	1	0	0	2	3	0	0	187	275	0	0	28	0	19	11	0	0	0	0	50	19	103	2	0
BgiM21623-RA	-2.57	0	0	0	0	0	0	0	0	alpha-amylase A type-1/2	AMY	BgChr_9	9741687	9741874	-	1	39	0	8	0	2	0	0	7	0	0	0	1	0	0	0	21	29	0	0	5	0	7	1	0	0	0	0	15	3	14	0	0
BgiM21503-RA	0	-6.83	0	0	0	0	-7.25	0	0	alpha-amylase A type-1/2	AMY	BgChr_9	6890789	6891029	+	37	560	0	113	1	61	0	0	141	5	0	0	6	6	0	0	390	620	4	2	69	1	31	23	0	2	1	0	169	80	139	2	8
BgiM21621-RA	0	-5.5	0	0	0	0	-6.4	0	0	alpha-amylase A type-1/2	AMY	BgChr_9	9729258	9729534	-	9	126	0	12	0	17	0	0	30	2	0	0	0	0	0	0	84	129	0	0	20	0	15	8	0	0	0	0	46	16	35	0	0
BgiM21720-RA	0	0	0	2.59	0	0	0	0	-3.75	alpha-amylase-like	AMY	BgChr_9	11851892	11870657	-	141	127	24	226	161	438	711	278	144	296	418	122	99	77	0	488	558	940	14	182	207	56	40	111	133	942	300	125	57	94	6	31	21	BGLB008798
BgiM21501-RA	0	-7.89	0	0	-3.94	0	-9.32	0	0	alpha-amylase-like isoform X1	AMY	BgChr_9	6865245	6879316	+	65	1408	0	305	2	105	0	2	300	0	5	1	27	4	7	2	1024	1544	0	0	121	0	109	41	0	1	0	0	333	77	362	1	5	BGLB017239
BgiM13076-RA	0	-4.71	0	0	0	0	-3.53	0	0	apolipoprotein B-100	BgVtg2 (Habib et al., 2024)	BgChr_5	22174281	22212874	+	103	684	15	364	70	143	80	77	288	9	24	5	14	50	7	2	317	506	23	17	191	13	117	41	63	4	5	11	143	110	373	120	162	BGLB031414
BgiM27036-RA	-3.92	-4.97	0	0	-2.59	0	0	0	3.86	ATP-dependent DNA helicase HFM1	HFM1	BgChr_12	9002453	9020703	-	220	224	54	12	4	28	0	3	41	14	7	0	8	8	5	1	159	133	13	8	83	0	1	4	144	6	4	4	25	205	263	132	243	BGLB013285
BgiM32849-RA	-1.79	-1.85	0	0	-1.27	0	0	0	0	ATP-dependent RNA helicase an3		BgChr_15	31619630	31647077	-	1748	1801	651	654	409	415	499	487	762	586	556	438	581	524	440	491	946	982	511	551	1017	374	554	526	1534	520	411	488	516	1687	2105	854	1341	BGLB010720
BgiM21690-RA	-1.1	0	0	0	-1.12	0	0	0	0	ATP-dependent RNA helicase DDX11		BgChr_9	11136448	11150995	-	47	75	28	35	26	17	34	25	41	24	37	45	14	26	8	28	51	45	30	15	32	31	27	19	60	29	23	50	56	73	54	52	53	BGLB026321
BgiM02419-RA	0	-1	0	0	0	0	0	0	0	ATP-dependent RNA helicase DDX28		BgChr_1	57380950	57383487	+	362	370	178	363	200	216	252	255	287	221	216	184	220	150	252	265	306	267	177	217	219	165	145	178	286	285	236	206	173	278	311	203	262	BGLB012182
BgiM14519-RA	-1.67	-2.13	0	0	-1.43	0	0	0	1.41	ATP-dependent RNA helicase DDX4		BgChr_5	52928996	52941187	-	1378	2039	608	560	470	540	430	398	966	459	344	410	339	461	404	374	1073	1162	425	474	873	259	332	319	1370	427	332	496	459	1540	1364	1003	1431	BGLB012615
BgiM10747-RA	-1.43	-1.65	0	0	0	0	-1.09	-1.07	0	ATP-dependent RNA helicase DDX49		BgChr_4	24898197	24899594	-	1167	1086	629	410	348	464	479	404	701	408	321	496	380	412	348	407	697	634	677	496	591	558	362	395	904	430	381	590	428	719	1156	463	690	BGLB012107
BgiM34643-RA	-1.08	-1.12	0	0	0	0	0	0	0	ATP-dependent RNA helicase DDX54	DDX54	BgChr_17	10143412	10143629	+	173	189	161	136	112	79	89	107	180	105	109	122	169	212	164	108	181	147	213	166	110	215	96	107	181	103	90	169	151	141	207	99	125
BgiM00973-RA	0	0	0	0	0	0	0	0	-1.12	ATP-dependent RNA helicase DDX58		BgChr_1	23028066	23047264	+	235	348	497	1372	889	905	834	984	901	713	657	598	660	661	482	824	430	461	499	651	687	472	1005	1170	565	1022	791	778	593	439	456	416	405	BGLB025937
BgiM07364-RA	-4.33	-6.02	0	-2.09	-3.42	0	0	0	4.07	ATP-dependent RNA helicase DHX57		BgChr_3	10382437	10411348	-	269	212	54	4	1	17	2	0	33	9	1	0	2	2	2	2	54	78	6	5	52	0	0	2	150	1	0	0	1	160	184	72	139	BGLB020182
BgiM03766-RA	-1.53	-1.66	0	0	-1.16	0	0	0	1.43	ATP-dependent RNA helicase SUPV3L1 mitochondrial		BgChr_1	87927452	87939456	-	304	272	121	108	79	75	96	101	153	109	91	97	110	64	86	69	188	167	96	117	155	56	52	60	266	103	83	121	112	258	281	152	186	BGLB005933
BgiM18415-RA	-1.08	-1.24	0	0	0	0	0	0	0	ATP-dependent RNA helicase TDRD12		BgChr_7	35701853	35739124	+	221	228	65	102	90	68	102	115	131	116	115	65	79	77	75	108	127	125	41	69	136	35	109	77	175	142	83	98	78	208	173	90	161	BGLB031495
BgiM10051-RA	-1.53	-1.68	0	0	-1.64	0	0	0	1.68	ATP-dependent RNA helicase tdrd9		BgChr_4	9424958	9430077	-	162	118	41	33	29	35	67	37	55	53	47	35	31	31	46	50	83	100	15	47	65	16	51	34	102	49	56	36	39	127	129	46	113	BGLB030466
BgiM32459-RA	-2.69	-3.29	0	0	-2.05	0	0	0	3.26	cell division cycle protein 20	CDC20	BgChr_15	23474347	23479710	+	480	399	124	25	19	53	25	29	163	64	33	39	41	44	15	31	206	215	80	47	157	21	22	42	293	48	46	83	43	333	468	129	298	BGLB009895
BgiM12362-RA	-1.8	-2.08	0	0	-1.66	0	0	0	0	cell division cycle protein 20	CDC20	BgChr_5	6831338	6838170	+	356	445	183	99	79	95	123	99	188	90	91	124	89	93	56	74	271	302	110	58	201	85	76	99	358	110	71	100	82	431	453	157	275	BGLB002564
BgiM01193-RA	-2.29	-2.83	0	0	-1.71	0	0	0	0	cell division cycle-associated protein 7-like isoform X2		BgChr_1	28193446	28204231	+	642	413	169	88	105	141	81	75	201	74	75	79	124	110	73	80	199	205	156	101	164	96	78	88	399	113	80	91	95	464	725	241	370	BGLB007205
BgiM20951-RA	-2.72	-2.82	0	0	-2.13	0	0	0	3.21	cilia- and flagella-associated protein 157		BgChr_8	42495196	42508511	+	381	513	151	31	30	74	30	35	157	43	32	106	20	33	26	33	217	278	64	36	190	12	84	38	367	39	29	32	51	487	649	155	411	BGLB036989
BgiM20953-RA	-2.69	-4.26	0	0	-2.18	0	0	0	4	cilia- and flagella-associated protein 157		BgChr_8	42524601	42540688	+	1231	1720	549	86	30	159	33	36	690	174	44	36	48	118	23	54	743	860	290	83	527	39	29	26	1490	40	39	63	113	1624	2239	624	1283	BGLB038431
BgiM27030-RA	-1.39	-1.53	0	0	0	0	0	0	0	cilia- and flagella-associated protein 251		BgChr_12	8731930	8733822	+	70	120	112	47	24	30	46	60	72	57	52	42	40	37	36	41	82	55	87	58	42	90	65	67	81	64	45	78	111	48	92	20	43
BgiM02490-RA	-2.73	-5.09	0	0	-2.04	0	0	0	4.56	cilia- and flagella-associated protein 299 isoform X1		BgChr_1	59307610	59311783	+	355	287	104	1	9	18	1	6	149	16	9	4	8	18	3	10	161	126	73	28	106	5	2	8	282	9	3	5	22	281	399	96	212
BgiM02488-RA	-2.3	-4.72	0	-1.52	-2.3	0	0	0	3.6	cilia- and flagella-associated protein 299 isoform X1		BgChr_1	59287620	59292168	+	127	141	62	13	2	17	1	7	86	14	0	2	1	13	5	1	56	69	26	12	39	5	7	1	145	4	8	2	9	164	204	57	104	BGLB008983
BgiM00663-RA	-3.44	-5.3	0	0	-2.91	0	0	0	4.54	cilia- and flagella-associated protein 44		BgChr_1	15590587	15604451	-	1563	1018	276	27	0	59	6	2	354	89	2	9	2	51	9	14	362	496	107	54	295	0	6	7	874	3	4	10	58	895	1124	257	547	BGLB003518
BgiM30299-RA	-1.19	0	0	0	0	0	0	0	0	cilia- and flagella-associated protein 45		BgChr_14	7436446	7447095	+	3405	3479	3447	3322	2927	2086	1675	2406	2934	3050	2244	3179	2714	2442	3792	1909	2753	2433	4048	3038	1705	4827	3025	2562	3401	3164	2166	4135	3764	2899	5159	2954	3703	BGLB011578
BgiM36176-RA	-3.4	-6.14	0	-1.67	-2.58	-5.71	0	0	4.66	cilia- and flagella-associated protein 52		BgChr_18	17129355	17145952	+	995	890	315	14	1	59	0	4	287	41	0	2	0	25	4	8	331	415	88	46	323	0	0	0	886	0	0	4	40	877	1140	278	465	BGLB020601
BgiM03293-RA	-3.02	-4.34	0	0	-2.19	0	0	0	3.65	cilia- and flagella-associated protein 58-like isoform X1		BgChr_1	78262430	78278576	-	1986	2231	698	135	90	265	104	79	670	133	60	122	86	109	49	141	972	959	362	132	786	104	55	82	2255	115	93	108	141	2311	3254	765	1779	BGLB033197
BgiM34879-RA	1.18	0	0	0	0	0	0	0	0	cilia- and flagella-associated protein 58-like isoform X1		BgChr_17	15605683	15616072	-	113	150	157	493	587	470	509	539	446	622	354	239	706	502	702	360	241	302	401	345	289	286	505	541	157	710	343	473	394	229	181	334	392	BGLB036379
BgiM28734-RA	-1.14	-1.01	0	0	0	0	0	0	0	cilia- and flagella-associated protein 74		BgChr_13	7613516	7659867	+	1602	1420	976	981	773	606	703	896	1115	1036	843	870	845	943	1032	766	1020	1013	1140	969	854	992	1142	871	1315	953	808	1049	1038	1356	1706	899	1232	BGLB035001
BgiM20295-RA	-3.07	-4.98	0	0	-2.6	0	0	0	4.77	cilia- and flagella-associated protein 77		BgChr_8	28956710	28964040	+	561	548	168	18	1	31	0	0	210	57	0	0	0	25	0	3	203	258	69	32	147	0	1	3	479	0	0	1	42	530	754	249	291	BGLB026044
BgiM18999-RA	1.03	1.26	0	0	0	0	0	0	0	cilia- and flagella-associated protein 77		BgChr_8	503354	520293	-	39	55	74	179	219	108	162	203	186	296	204	119	196	124	227	164	77	71	126	162	113	72	290	248	63	260	118	158	141	123	63	128	194	BGLB028459
BgiM08824-RA	0	-4.37	0	0	0	0	-4.33	0	0	collagen alpha-1(XII) chain		BgChr_3	39667473	39693464	+	77	1416	23	94	50	115	44	26	211	22	36	29	28	36	46	45	781	1433	35	19	235	4	98	66	31	27	27	15	610	171	295	60	69	BGLB016817
BgiM08834-RA	0	-6.08	0	0	0	0	-4.63	0	0	collagen alpha-1(XII) chain		BgChr_3	39828251	39849206	+	29	921	0	220	28	94	17	44	225	7	7	2	54	29	57	11	499	767	2	10	180	3	192	77	5	27	14	4	262	55	246	5	33
BgiM24515-RA	0	2.24	0	0	1.51	0	1.08	0	0	collagen alpha-1(XII) chain		BgChr_10	33004229	33027103	-	486	318	92	391	280	83	520	1479	783	1559	1881	2080	376	965	106	1642	709	150	559	1089	1414	1457	667	908	714	958	761	1853	1188	801	199	268	477	BGLB038651
BgiM08833-RA	0	-7.44	-3.43	0	0	0	-9.67	0	0	collagen alpha-1(XIV) chain		BgChr_3	39802159	39813973	+	189	3219	0	781	2	344	0	0	548	24	0	0	58	25	2	0	2295	4342	0	1	447	7	241	132	0	1	2	0	925	274	1620	0	44	BGLB017201
BgiM01278-RA	0	0	0	0	0	0	0	0	1.48	collagen alpha-4(VI) chain		BgChr_1	30343875	30357790	+	173	81	53	673	334	308	340	258	174	245	307	153	188	391	548	366	32	107	29	270	297	104	384	376	157	268	231	320	201	172	1266	728	1115	BGLB023584
BgiM10131-RA	0	0	0	0	5.23	3.68	0	0	5.69	collagen alpha-6(VI) chain	COL6A6	BgChr_4	11456979	11467170	+	9	16	12	10	23	4	39	22	40	10	15	34	8	29	5	30	6	9	152	159	1742	45	327	66	15	6	74	258	21	8	385	792	623	BGLB028804
BgiM34544-RA	0	1.6	0	0	1.34	0	0	0	0	cub and zona pellucida-like domain-containing protein 1		BgChr_17	8265003	8276616	+	5	4	12	16	12	19	29	26	14	31	36	35	22	19	19	38	12	23	16	28	33	12	22	30	8	44	29	39	28	13	18	22	13	BGLB029889
BgiM16366-RA	1.06	1.05	0	0	0	0	0	1.43	0	cub and zona pellucida-like domain-containing protein 1		BgChr_6	43936965	43965236	+	111	138	166	398	393	229	397	577	400	482	368	404	343	158	117	322	242	233	294	246	293	238	344	360	260	465	255	682	523	319	276	223	336	BGLB020003
BgiM31990-RA	0	2.57	0	0	0	0	0	0	0	cyclic nucleotide-gated cation channel beta-1		BgChr_15	12384664	12394436	-	2	1	0	20	8	10	6	3	11	4	14	13	3	8	17	6	2	4	2	12	6	2	5	7	3	6	16	3	7	2	1	9	4	BGLB016836
BgiM05466-RA	-1.13	-1.21	0	0	0	0	0	0	0	cyclin-dependent kinase 1	CDK1	BgChr_2	37015443	37026021	+	596	478	262	200	195	253	224	257	416	225	184	347	238	174	127	239	391	405	336	171	435	196	198	225	470	318	241	379	292	493	538	259	378	BGLB010131
BgiM02921-RA	-1.18	-1.25	0	0	0	0	0	0	0	cyclin-dependent kinases regulatory subunit		BgChr_1	69679974	69682414	-	173	107	82	80	70	76	76	78	85	42	71	90	90	69	44	75	126	114	95	50	134	80	58	40	94	92	67	105	87	130	144	68	157
BgiM30337-RA	-1.61	-1.98	0	0	-1.35	0	0	0	1.88	cyclin-dependent kinases regulatory subunit 1		BgChr_14	8274954	8276432	-	293	346	111	108	70	79	66	68	213	105	55	89	75	100	35	102	208	262	114	59	164	65	46	61	280	76	88	82	120	323	262	228	357
BgiM27125-RA	-2.39	-4.6	0	0	-1.84	0	0	0	3.95	cytochrome c oxidase subunit 6A2 mitochondrial-like isoform X2	COX6A_CYPCA	BgChr_12	11082700	11087545	+	413	481	135	12	7	47	4	4	264	57	0	2	2	68	2	7	264	257	126	61	128	3	0	1	491	0	2	0	54	417	584	171	271
BgiM22955-RA	0	1.41	0	0	1.37	0	0	0	0	cytochrome P450 10		BgChr_9	42790091	42792174	+	29	35	17	69	32	54	90	58	34	72	149	80	51	22	83	119	79	31	40	107	118	28	101	92	49	50	114	60	98	45	5	10	119	BGLB004089
BgiM21639-RA	2.46	2.51	0	0	0	0	0	1.61	0	cytochrome P450 12a5 mitochondrial		BgChr_9	10002786	10044195	+	26	12	29	203	258	149	155	243	209	276	243	88	178	74	89	142	34	40	28	150	205	21	200	145	36	137	135	119	80	89	44	144	124	BGLB033889
BgiM18484-RA	-2.48	0	0	0	0	0	0	0	0	cytochrome P450 1A4		BgChr_7	37285355	37288699	+	7	7	0	5	0	6	0	2	0	1	3	10	1	8	3	2	4	1	2	2	11	1	0	3	10	0	2	7	2	18	16	4	7	BGLB017012
BgiM28826-RA	0	1.23	0	0	0	0	0	0	0	cytochrome P450 2 sub U member 1		BgChr_13	10078674	10078934	+	8	2	9	37	24	7	28	29	26	28	31	14	8	18	4	16	9	12	8	19	18	5	32	7	10	49	18	11	13	19	10	21	10
BgiM29048-RA	1.02	1.05	0	0	0	0	0	0	0	cytochrome P450 2 sub U member 1		BgChr_13	14660220	14664543	+	68	43	67	255	224	155	216	179	177	219	247	99	222	204	341	201	75	72	44	165	160	111	138	142	73	234	153	138	86	94	67	179	134
BgiM00571-RA	-6.03	-6.58	0	-3.3	-4.25	0	-3.78	0	3.43	cytochrome P450 26A1		BgChr_1	13701163	13712852	-	109	23	0	1	0	14	0	0	1	0	0	0	0	3	0	2	7	4	0	2	5	0	0	0	9	0	0	0	0	54	126	14	40	BGLB011982
BgiM08708-RA	0	-1.55	0	0	0	-2.9	0	0	-2.3	cytochrome P450 27C1-like isoform X1		BgChr_3	37055243	37067338	-	45	52	60	397	300	62	107	144	98	30	32	17	171	29	73	121	98	91	16	37	44	18	35	23	58	105	678	32	55	28	40	47	39	BGLB039067
BgiM20235-RA	0	0	0	0	0	0	0	0	-1.11	cytochrome P450 27C1-like isoform X1		BgChr_8	27780560	27782356	+	38	53	30	202	153	75	112	105	99	87	82	79	106	84	107	150	61	53	40	83	78	48	62	82	67	109	98	52	79	40	39	77	54
BgiM29726-RA	0	0	0	0	0	0	0	0	-2.93	cytochrome P450 2B1		BgChr_13	31310856	31317398	+	58	58	89	495	229	79	128	129	91	59	98	77	40	65	13	131	149	179	58	79	71	39	65	81	53	177	123	77	58	28	31	27	25	BGLB004804
BgiM29728-RA	0	0	-4.18	0	0	-3.64	0	0	-3.23	cytochrome P450 2B1		BgChr_13	31329117	31330271	+	4	9	3	199	35	3	19	23	7	18	23	6	2	0	7	29	18	9	2	6	10	2	8	2	9	16	28	0	0	1	5	8	4	BGLB004804
BgiM21702-RA	0	-1.86	0	0	0	0	0	0	0	cytochrome P450 2D15		BgChr_9	11387829	11404227	+	42	20	17	17	6	25	21	18	10	8	12	9	4	5	25	23	22	19	8	22	35	9	27	13	28	14	12	15	22	37	35	10	17	BGLB005153
BgiM27505-RA	-1.44	-1.4	0	-1.11	0	0	-1.05	0	0	cytochrome P450 2D20		BgChr_12	21000061	21014239	+	171	163	169	96	74	57	62	85	137	122	80	73	91	87	64	78	104	106	103	108	93	112	108	97	144	116	72	137	124	149	165	71	138	BGLB035535
BgiM07024-RA	0	0	0	0	0	-5.37	0	0	0	cytochrome P450 2E1		BgChr_3	3327519	3328682	-	38	90	7	2400	1090	152	1190	153	79	370	1027	0	661	584	689	2248	53	64	6	221	640	6	17	44	64	543	33	0	25	50	49	882	580	BGLB001134
BgiM07029-RA	0	0	0	0	0	-1.9	0	0	0	cytochrome P450 2E1		BgChr_3	3410820	3414411	-	94	121	39	671	406	340	478	183	179	298	595	69	416	411	499	524	100	103	37	189	385	62	108	131	95	298	161	107	95	64	51	352	185	BGLB014444
BgiM07025-RA	5.69	5.34	0	6.23	4.3	-5.65	3.89	0	0	cytochrome P450 2E1		BgChr_3	3345613	3346971	-	1	5	0	613	197	34	441	47	12	109	299	0	192	126	215	720	4	9	0	56	132	0	6	6	0	162	1	0	0	2	6	247	100
BgiM10867-RA	-2.9	-5.96	0	0	0	0	-6.5	0	0	cytochrome P450 2F3		BgChr_4	28516406	28526545	+	12	221	0	36	1	34	0	0	38	2	1	0	11	5	0	1	157	197	9	1	20	0	17	3	1	0	0	1	36	15	54	0	2	BGLB024264
BgiM09574-RA	-4.2	0	-2.64	0	-2.96	-3	0	0	0	cytochrome P450 2J1		BgChr_3	56078119	56079636	-	64	16	6	11	14	4	5	0	0	2	11	2	2	1	0	16	9	7	0	10	2	0	2	0	6	4	5	2	0	29	101	9	35	BGLB009004
BgiM29727-RA	0	0	-3.87	0	0	-4.29	0	0	-3.15	cytochrome P450 2J1		BgChr_13	31326843	31327048	+	1	0	0	60	1	3	1	4	0	5	5	2	2	0	0	9	3	0	0	1	3	0	1	0	2	1	15	2	0	0	0	2	2
BgiM29724-RA	1.31	0	0	0	0	0	0	0	0	cytochrome P450 2J1		BgChr_13	31279476	31288921	+	38	46	33	237	169	124	141	184	121	190	165	42	110	100	134	171	60	58	31	174	97	80	136	130	62	187	124	64	39	39	84	110	134	BGLB004802
BgiM29722-RA	0	0	-1.61	0	0	-2.41	0	0	-1.63	cytochrome P450 2J6		BgChr_13	31248085	31252166	+	39	104	35	549	374	161	226	232	122	125	184	30	105	108	90	174	102	120	36	163	96	30	56	73	125	211	251	77	97	47	66	134	95	BGLB016531
BgiM29723-RA	2.51	0	0	0	0	-3.13	0	0	0	cytochrome P450 2J6		BgChr_13	31259318	31263576	+	8	4	3	159	110	44	44	69	25	29	40	6	13	24	178	53	10	2	7	66	19	3	5	20	27	38	97	8	7	8	10	71	54	BGLB004802
BgiM30445-RA	0	0	0	0	0	-2.2	0	0	0	cytochrome P450 2U1		BgChr_14	10683506	10685000	-	388	249	106	1706	1404	1052	3200	853	1033	1367	2429	324	2006	1388	868	2241	224	180	39	436	2885	235	211	240	261	2211	971	613	174	229	114	1842	852	BGLB040086
BgiM29046-RA	1.07	2.03	0	0	0	0	1.49	0	0	cytochrome P450 2U1-like isoform X1		BgChr_13	14640314	14641813	+	91	25	69	793	536	173	184	210	228	593	463	131	576	492	1740	309	64	50	52	263	187	325	256	159	145	400	233	263	134	113	195	541	584	BGLB016615
BgiM10765-RA	0	0	-1.5	0	0	0	0	0	0	cytochrome P450 3A11		BgChr_4	25246714	25250822	-	33	125	18	102	42	53	25	28	46	19	26	19	13	33	12	18	53	69	21	44	52	20	25	41	34	15	14	17	118	50	114	29	14	BGLB013554
BgiM10767-RA	0	-4.06	0	0	0	0	-4.81	0	0	cytochrome P450 3A11		BgChr_4	25284219	25291626	-	16	170	2	69	7	46	9	4	58	3	5	4	14	12	0	0	145	213	2	4	29	0	23	10	2	2	2	2	86	20	75	4	3	BGLB012325
BgiM04776-RA	-1.79	-2.94	0	0	0	0	0	0	1.89	cytochrome P450 3A14		BgChr_2	21409130	21410414	+	32	46	20	6	5	15	14	7	19	12	4	1	3	10	4	13	28	28	6	7	12	3	17	10	33	4	4	10	5	40	44	23	30
BgiM00813-RA	-1.68	-2.07	0	0	0	0	0	0	0	cytochrome P450 3A19		BgChr_1	19372084	19375990	-	856	626	263	159	166	235	167	203	416	194	153	202	174	156	185	180	380	386	322	233	285	198	153	174	589	182	167	302	242	663	754	284	485	BGLB012525
BgiM17929-RA	0	0	0	0	0	0	0	0	-1.52	cytochrome P450 3A19		BgChr_7	23680765	23682846	+	15	9	16	40	24	17	39	22	36	41	53	26	22	10	14	34	21	26	31	41	38	2	35	31	9	42	29	26	32	14	5	4	15	BGLB017170
BgiM32718-RA	1.11	1.09	0	0	0	0	0	0	-1.03	cytochrome P450 3A24		BgChr_15	29176503	29182599	-	58	46	85	276	251	185	196	280	188	258	202	156	262	201	202	153	113	136	228	186	179	129	389	361	78	174	171	185	166	124	71	111	132	BGLB029217
BgiM17934-RA	0	0	0	0	0	-1.42	0	0	0	cytochrome P450 3A24-like isoform X1		BgChr_7	23756811	23764096	+	80	91	58	384	256	158	248	246	164	253	223	90	220	245	314	285	111	139	61	153	193	48	85	103	95	254	243	95	91	72	66	203	176	BGLB010784
BgiM30180-RA	0	0	0	1.9	0	0	0	0	0	cytochrome P450 3A56		BgChr_14	4721074	4732361	+	8	38	5	34	25	29	119	24	17	11	60	15	142	10	8	55	89	70	27	14	25	29	14	6	2	36	10	18	9	4	18	19	7	BGLB008143
BgiM12211-RA	-1.93	0	0	0	0	0	0	0	0	cytochrome P450 3A7		BgChr_5	3849146	3853321	+	21	31	2	43	20	5	7	4	7	14	7	1	0	0	6	25	5	5	2	9	17	1	8	8	6	11	220	2	12	6	12	7	12	BGLB012379
BgiM12337-RA	0	0	0	0	0	0	0	0	-1.2	cytochrome P450 3A8		BgChr_5	6323267	6326659	+	42	48	83	310	207	88	161	167	105	152	120	69	99	88	62	160	70	88	65	115	88	42	80	81	103	178	175	93	95	60	54	85	83	BGLB016862
BgiM08411-RA	0	-1.18	0	0	0	0	0	0	0	cytochrome P450 4F6		BgChr_3	30362611	30379926	-	402	340	135	336	216	198	256	231	262	188	213	131	161	163	176	323	240	237	150	244	259	133	219	211	281	206	195	184	156	289	364	283	328	BGLB008567
BgiM08412-RA	0	0	0	0	0	-1.16	0	0	0	cytochrome P450 4F6-like isoform X2		BgChr_3	30406893	30428847	+	33	104	10	148	84	52	78	29	63	61	63	24	75	69	30	73	71	99	21	44	63	20	46	33	25	32	36	22	47	42	36	48	50	BGLB008566
BgiM08413-RA	0	-2.21	0	0	0	-3.99	0	0	0	cytochrome P450 4F6-like isoform X2		BgChr_3	30442397	30464429	+	122	78	26	88	27	95	88	74	183	25	36	7	4	47	2	31	48	31	27	19	43	0	4	7	98	2	28	7	11	76	110	96	86	BGLB008566
BgiM17927-RA	1.48	0	0	0	0	0	0	0	0	cytochrome P450 6a14		BgChr_7	23667975	23672113	+	4	1	6	5	10	3	24	17	14	26	34	6	10	9	7	18	13	11	11	17	14	3	20	17	5	24	11	18	15	10	4	12	5
BgiM20234-RA	1.06	0	0	0	0	0	0	0	0	cytochrome P450 CYP44		BgChr_8	27765343	27775977	+	43	97	30	223	153	89	188	173	151	140	120	87	139	117	159	179	78	74	40	101	164	52	145	83	45	173	113	61	74	61	27	105	81	BGLB017972
BgiM29721-RA	0	0	0	0	0	0	0	0	-1.19	cytochrome P450 II f2-like protein II		BgChr_13	31240156	31241310	+	37	27	21	87	75	55	150	77	80	75	117	39	94	35	30	174	44	28	19	138	326	31	36	49	45	87	68	34	23	33	32	31	19	BGLB004802
BgiM05823-RA	-3.7	-4.28	0	0	-1.92	0	0	0	3.62	dopamine receptor		BgChr_2	45687144	45700070	-	55	49	14	2	1	6	0	0	11	4	3	0	0	1	0	4	20	23	9	4	23	1	0	0	65	0	1	0	3	64	76	14	32	BGLB029145
BgiM20088-RA	-2.34	0	0	0	0	0	0	0	0	dopamine receptor		BgChr_8	24520988	24530847	-	8	23	4	5	1	1	2	0	6	6	0	6	5	4	0	2	2	10	0	2	6	2	7	8	12	2	2	2	2	9	16	1	5	BGLB012619
BgiM31840-RA	0	2.32	0	0	0	0	0	0	0	dopamine receptor		BgChr_15	7784419	7785984	-	4	0	0	12	6	6	12	1	1	6	18	10	7	4	3	12	0	2	1	11	6	3	8	5	3	9	9	6	9	7	12	17	12	BGLB012630
BgiM14103-RA	0	2.54	0	0	0	0	0	0	0	doublesex and mab-3 related transcription factor 3		BgChr_5	43712742	43735681	-	0	0	2	12	9	0	0	5	0	14	13	4	8	12	10	14	0	0	1	8	8	3	3	1	3	15	2	3	0	0	0	1	6	BGLB006214
BgiM13571-RA	-2.44	-2.4	0	0	0	0	0	0	0	doublesex- and mab-3-related transcription factor 2		BgChr_5	32041156	32050932	-	55	61	10	9	10	22	10	8	13	6	12	11	14	20	13	15	27	20	12	12	24	3	6	4	32	28	10	8	4	33	26	20	37	BGLB008317
BgiM14107-RA	2.87	0	0	0	0	0	0	2.37	0	doublesex- and mab-3-related transcription factor A2		BgChr_5	43871910	43898409	-	3	2	0	24	8	13	33	15	14	23	20	10	4	26	6	36	7	7	7	21	9	11	8	14	13	28	16	20	7	11	2	24	13	BGLB026994
BgiM15804-RA	0	0	0	1.46	0	0	0	0	0	E3 ubiquitin-protein ligase ari2		BgChr_6	31142019	31146483	+	85	143	99	386	277	216	469	450	210	663	346	163	338	330	593	338	389	380	550	306	291	294	315	386	82	188	160	191	330	112	135	249	224	BGLB036049
BgiM00050-RA	-1.93	-2.26	0	0	-1.72	0	0	0	1.98	E3 ubiquitin-protein ligase arih1		BgChr_1	1403884	1419357	-	1303	1085	381	236	197	233	194	249	592	313	225	234	202	206	154	213	592	554	278	242	459	133	200	184	962	282	205	315	272	1095	1187	472	706	BGLB006903
BgiM09431-RA	0	1.68	0	0	0	0	0	1.29	0	E3 ubiquitin-protein ligase arih1		BgChr_3	53240260	53243325	+	26	31	50	126	137	57	77	137	100	226	209	101	143	109	136	118	47	71	85	84	79	80	157	115	66	194	116	150	130	85	63	90	111	BGLB026114
BgiM04707-RA	1.43	1.83	0	1.08	1.58	0	0	1.06	0	E3 ubiquitin-protein ligase arih1		BgChr_2	19851075	19853777	-	26	50	29	151	134	85	176	144	110	246	211	89	150	145	200	123	70	87	116	112	151	34	161	184	48	179	81	94	111	75	76	90	89	BGLB020388
BgiM26120-RA	0	1.08	0	0	0	0	0	0	0	E3 ubiquitin-protein ligase arkadia-B-like isoform X2		BgChr_11	30998033	31026898	-	22	26	30	86	53	28	65	83	57	95	118	40	48	35	34	80	41	32	34	36	77	24	74	56	29	72	49	42	53	47	29	46	63	BGLB024400
BgiM32630-RA	-2.64	-4.08	0	0	-2.55	0	0	0	2.99	E3 ubiquitin-protein ligase dcst1		BgChr_15	26821757	26833850	+	87	88	25	2	3	10	4	0	39	10	0	4	8	2	0	4	37	54	11	3	25	0	2	4	60	2	2	7	4	95	69	20	40	BGLB026838
BgiM10297-RA	0	-4.11	0	0	-3.01	0	0	0	5.56	E3 ubiquitin-protein ligase HACE1		BgChr_4	15248759	15249175	+	30	16	10	0	0	0	0	0	25	3	0	0	0	4	0	0	11	22	0	0	8	0	0	0	22	0	0	0	0	31	36	15	11
BgiM11934-RA	-1.56	-1.82	0	0	0	0	0	0	0	E3 ubiquitin-protein ligase Hakai		BgChr_4	53684823	53689774	+	298	208	73	107	73	81	101	60	119	88	98	41	49	61	62	97	103	110	51	104	120	51	68	56	219	104	55	66	51	193	231	89	140	BGLB035583
BgiM02116-RA	-2.52	-2.69	0	0	-2.28	0	0	0	0	E3 ubiquitin-protein ligase HERC1		BgChr_1	50058112	50084360	-	2252	1711	467	165	165	286	353	317	427	370	329	225	204	145	88	315	565	733	157	176	814	88	247	216	1220	326	169	299	270	1450	1564	471	892	BGLB017584
BgiM02115-RA	-2.07	-2.49	0	0	-1.81	0	0	0	2.19	E3 ubiquitin-protein ligase HERC1		BgChr_1	50043668	50054391	-	1432	1239	385	156	113	229	271	266	502	277	238	210	115	139	70	277	440	649	257	242	530	100	194	182	973	270	170	320	271	963	1044	427	626	BGLB013317
BgiM05060-RA	0	0	0	0	0	0	0	0	-1.04	E3 ubiquitin-protein ligase HERC4		BgChr_2	27822290	27830220	-	155	544	199	831	428	443	525	568	442	631	474	533	635	535	586	310	538	731	999	530	400	470	569	736	273	508	244	436	668	213	359	130	211	BGLB010276
BgiM05061-RA	0	0	0	0	0	0	0	0	-1.17	E3 ubiquitin-protein ligase HERC4		BgChr_2	27833766	27838456	-	25	133	45	203	104	129	127	147	133	179	131	145	178	115	150	64	130	192	232	96	98	107	153	207	57	157	39	94	147	53	87	29	49
BgiM05062-RA	0	0	0	0	0	0	0	0	-1.06	E3 ubiquitin-protein ligase HERC4		BgChr_2	27841552	27843360	-	24	109	36	159	72	96	107	113	83	142	99	98	140	112	114	79	73	128	152	86	95	64	152	195	52	94	45	98	112	38	63	24	47
BgiM05067-RA	0	-1.06	0	0	0	0	0	0	0	E3 ubiquitin-protein ligase HERC4 isoform X1		BgChr_2	27966497	27979513	+	588	579	236	418	304	299	330	332	425	337	296	275	249	263	239	341	301	412	228	282	377	167	273	277	517	364	310	275	257	556	675	356	469	BGLB031918
BgiM05064-RA	1.14	1.38	0	1.01	1.76	0	0	0	-1.29	E3 ubiquitin-protein ligase HERC4 isoform X2		BgChr_2	27876698	27892976	-	253	381	359	1751	1130	999	1277	1360	789	1725	1373	755	1255	1206	1287	934	874	751	1368	1605	1068	571	1302	1449	487	1094	578	656	786	451	387	441	564	BGLB002480
BgiM28284-RA	-2.6	-4.16	0	0	-2.39	0	0	0	4.16	E3 ubiquitin-protein ligase makorin-1		BgChr_12	38030601	38043996	-	47	69	18	1	0	4	0	0	29	9	0	0	0	4	0	0	23	42	9	2	17	0	0	0	54	0	0	0	6	49	59	19	34	BGLB035491
BgiM28277-RA	0	-4.95	0	0	-2.2	0	0	0	2.85	E3 ubiquitin-protein ligase makorin-1		BgChr_12	37955119	37960161	-	33	90	24	5	2	7	14	12	39	2	3	0	0	2	0	7	41	40	10	6	20	2	1	0	75	1	11	8	10	70	54	21	25	BGLB027316
BgiM13080-RA	1.05	0	0	0	0	0	0	0	-1.57	E3 ubiquitin-protein ligase MARCH1		BgChr_5	22302421	22303972	+	33	62	45	218	142	122	168	186	95	203	190	66	186	195	171	113	124	100	257	207	122	113	237	280	59	141	69	95	149	68	32	55	55
BgiM13329-RA	1.03	0	0	0	0	0	0	0	0	E3 ubiquitin-protein ligase MIB1		BgChr_5	26715187	26724335	-	13	19	13	48	35	27	45	62	35	39	59	18	24	19	30	22	18	24	9	42	46	12	25	22	21	45	18	26	14	19	22	24	31	BGLB017985
BgiM19372-RA	0	0	0	0	3.24	0	0	0	-2.28	E3 ubiquitin-protein ligase mib2		BgChr_8	7875630	7875929	-	9	29	0	177	91	61	140	68	10	228	75	15	182	134	182	3	97	87	209	94	43	38	230	190	9	8	5	4	8	3	14	13	30
BgiM19373-RA	0	0	0	0	0	0	0	0	-2.4	E3 ubiquitin-protein ligase mib2		BgChr_8	7881164	7881364	-	6	34	6	131	110	65	121	67	19	240	72	9	159	181	150	0	79	67	145	92	23	32	175	166	9	4	1	6	14	15	15	11	24
BgiM19374-RA	0	0	1.02	0	0	0	0	0	0	E3 ubiquitin-protein ligase MIB2		BgChr_8	7884476	7884647	-	6	14	1	53	33	27	67	25	6	101	26	4	93	51	61	0	21	35	60	37	17	9	80	69	1	0	2	6	7	5	6	4	8
BgiM19375-RA	0	0	0	0	0	0	0	0	-2.59	E3 ubiquitin-protein ligase MIB2		BgChr_8	7898911	7899154	-	4	33	2	96	62	52	106	71	4	184	70	5	145	118	86	1	43	38	87	40	31	22	154	139	3	6	0	1	5	6	7	5	18
BgiM19376-RA	0	0	0	0	0	0	0	0	-2.64	E3 ubiquitin-protein ligase MIB2		BgChr_8	7905885	7906070	-	6	25	3	138	76	50	119	50	0	182	64	4	154	116	113	1	26	52	83	49	27	14	149	149	2	2	0	2	6	2	13	3	19
BgiM19377-RA	0	3.27	0	0	0	0	0	0	-2.93	E3 ubiquitin-protein ligase MIB2		BgChr_8	7914554	7914776	-	4	16	0	134	78	46	102	62	6	204	67	4	149	108	120	2	41	33	83	40	26	24	154	158	0	6	2	4	11	0	13	4	10
BgiM19379-RA	0	0	0	0	0	0	0	0	-2.33	E3 ubiquitin-protein ligase mib2		BgChr_8	7929955	7934786	-	70	257	0	722	457	403	779	396	48	862	466	60	957	881	927	65	928	477	1626	956	250	545	839	1007	18	51	24	62	63	12	144	41	83	BGLB013993
BgiM19381-RA	0	0	0	0	0	0	0	0	-2.82	E3 ubiquitin-protein ligase MIB2		BgChr_8	7937552	7949471	-	37	204	2	697	416	389	728	330	39	902	491	32	1068	801	796	51	673	370	1108	792	243	348	787	961	9	37	21	32	76	16	100	20	61	BGLB013993
BgiM19692-RA	0	-5.72	0	0	-4.35	0	-5.46	0	0	E3 ubiquitin-protein ligase MIB2		BgChr_8	15752337	15782731	-	53	1035	6	176	2	91	9	2	178	19	4	2	49	17	12	0	714	1097	7	4	51	5	138	37	4	27	1	4	226	42	357	3	40	BGLB007603
BgiM19693-RA	0	-5.31	0	0	-4.17	0	-5.41	0	0	E3 ubiquitin-protein ligase MIB2		BgChr_8	15803258	15818051	-	18	661	3	83	8	52	10	4	102	9	8	3	8	2	14	0	359	651	2	0	43	5	92	18	5	14	0	4	126	26	226	4	18	BGLB014242
BgiM19815-RA	0	1.13	0	0	0	0	0	0	0	E3 ubiquitin-protein ligase mib2		BgChr_8	18857372	18860026	+	27	24	23	95	71	26	81	81	53	92	96	51	66	62	62	65	18	42	46	58	66	33	80	92	41	55	39	59	48	28	38	48	38
BgiM19814-RA	1.67	1.88	0	0	1.31	0	0	0	0	E3 ubiquitin-protein ligase MIB2-like isoform X1		BgChr_8	18838536	18851520	+	16	33	34	167	131	77	147	174	103	227	199	53	179	105	114	152	67	68	51	91	134	54	180	195	48	174	92	105	78	51	53	84	106	BGLB004148
BgiM19275-RA	1.64	1.63	0	0	1.68	0	0	0	0	E3 ubiquitin-protein ligase mind-bomb		BgChr_8	5739275	5766740	-	6	15	11	37	57	41	58	71	30	74	49	27	47	25	49	31	28	13	36	53	41	20	67	76	17	45	29	26	26	24	22	19	35	BGLB016949
BgiM19450-RA	-3.44	-5.74	0	-1.57	-2.57	0	0	0	4.68	E3 ubiquitin-protein ligase MYLIP-A		BgChr_8	9245380	9256269	+	626	514	226	0	1	47	0	0	177	34	2	0	2	19	2	6	252	248	66	29	188	0	0	0	552	2	1	4	14	539	816	171	357	BGLB016137
BgiM18027-RA	0	1.29	0	0	0	0	0	0	0	E3 ubiquitin-protein ligase MYLIP-like isoform X1		BgChr_7	26243316	26249971	-	62	60	39	234	170	98	181	166	133	271	217	88	182	153	268	221	118	81	73	199	112	68	144	218	100	209	111	81	99	106	144	180	211	BGLB014357
BgiM19152-RA	0	0	0	0	0	0	0	0	1.11	E3 ubiquitin-protein ligase RFWD2		BgChr_8	3544879	3558759	+	76	69	14	23	30	26	30	43	46	44	52	19	27	19	20	27	29	54	23	32	47	14	47	15	62	45	15	27	8	100	65	40	53	BGLB029445
BgiM24386-RA	-1.4	-1.7	0	0	-1.13	0	0	0	1.56	E3 ubiquitin-protein ligase RFWD3		BgChr_10	30573863	30585265	+	367	374	199	246	139	123	138	140	244	125	139	129	150	199	171	171	263	244	126	133	265	122	90	94	434	122	149	97	120	409	580	271	425	BGLB034873
BgiM06450-RA	-1.06	-1.31	0	0	0	0	0	0	1.09	E3 ubiquitin-protein ligase RING2		BgChr_2	57979173	57981649	-	238	208	90	134	118	96	108	97	166	106	105	82	107	99	147	116	140	122	88	97	173	66	82	84	212	110	67	80	75	229	288	160	208	BGLB002087
BgiM20533-RA	1.34	1.28	0	0	0	0	0	0	0	E3 ubiquitin-protein ligase RNF12		BgChr_8	34059789	34061441	-	11	26	27	100	42	40	87	99	74	84	100	53	58	34	43	98	24	43	35	58	70	21	80	68	20	97	58	43	48	59	40	32	54
BgiM22566-RA	0	-1.13	0	0	0	0	0	0	0	E3 ubiquitin-protein ligase RNF14-like isoform X2		BgChr_9	33415006	33422499	+	161	142	61	110	80	61	105	93	122	87	91	52	81	69	75	93	92	118	37	51	143	23	72	69	122	93	64	55	68	187	175	105	154	BGLB008464
BgiM06885-RA	-1.63	-1.38	0	0	0	0	0	0	2.26	E3 ubiquitin-protein ligase RNF168		BgChr_3	10213	15528	-	45	32	27	8	11	8	12	21	17	25	25	8	8	22	15	23	37	39	23	23	14	36	29	12	30	33	17	20	30	52	56	34	32
BgiM09656-RA	-1.59	-2.29	0	0	0	0	0	0	0	E3 ubiquitin-protein ligase RNF168		BgChr_4	914828	918263	-	9	27	13	8	2	4	8	7	8	5	6	2	2	8	7	2	9	14	20	2	8	13	2	12	15	2	0	14	4	17	16	6	16	BGLB036802
BgiM12010-RA	-1.55	-2.06	0	0	0	0	0	0	0	E3 ubiquitin-protein ligase RNF168		BgChr_4	55340868	55343060	+	27	18	7	6	4	6	4	16	5	3	6	6	9	5	6	11	7	7	4	6	15	7	5	5	16	5	10	13	8	21	14	2	14
BgiM16840-RA	0	-1.67	0	0	0	0	0	0	1.38	E3 ubiquitin-protein ligase RNF168		BgChr_6	53165406	53167323	+	14	31	12	6	8	10	20	8	3	5	7	10	15	3	10	9	10	19	13	4	9	1	5	3	22	5	10	6	6	15	23	10	29
BgiM08548-RA	-2.43	-2.89	0	-1.63	-2.29	0	0	0	0	E3 ubiquitin-protein ligase RNF216		BgChr_3	33267641	33285370	-	397	270	118	50	38	84	55	53	101	53	56	35	36	37	39	36	129	120	25	55	123	34	48	49	275	92	33	44	54	324	362	103	219	BGLB027598
BgiM14111-RA	-2.63	-4.96	0	0	-2.23	-5.41	0	0	4.28	E3 ubiquitin-protein ligase RNF4		BgChr_5	44041972	44049379	-	3943	5764	1493	90	10	466	2	11	2486	508	6	2	18	311	15	36	2417	2236	925	309	1496	1	0	11	4741	7	8	10	349	5053	6452	1808	2784
BgiM24443-RA	0	0	0	0	0	0	0	0	-1.44	E3 ubiquitin-protein ligase RNF6		BgChr_10	31611746	31621575	+	157	376	189	1091	714	537	412	467	390	440	317	224	552	448	472	344	367	417	440	355	192	689	850	806	237	466	323	427	384	194	267	194	286	BGLB009014
BgiM19307-RA	0	0	0	0	0	0	0	0	1.65	E3 ubiquitin-protein ligase RNF6 isoform X2		BgChr_8	6276602	6285305	-	65	68	20	26	25	26	38	33	49	47	56	40	30	28	47	26	43	49	24	33	39	22	31	44	70	41	39	50	38	80	94	52	76	BGLB037868
BgiM06498-RA	0	1.03	0	0	0	0	0	0	0	E3 ubiquitin-protein ligase SMURF2-like isoform X1		BgChr_2	58770073	58796335	-	84	70	71	182	182	140	203	267	197	230	299	149	162	182	138	262	106	139	96	147	262	90	186	203	93	298	153	160	182	138	108	173	108	BGLB002099
BgiM08556-RA	0	-1.3	0	0	0	0	0	0	0	E3 ubiquitin-protein ligase synoviolin B		BgChr_3	33520367	33534471	-	843	623	227	335	229	313	389	342	460	312	346	267	207	222	250	345	378	412	194	272	544	137	312	303	651	385	237	309	264	618	692	432	486	BGLB003225
BgiM28975-RA	-1.43	-1.43	0	-1.14	0	0	0	0	2.18	E3 ubiquitin-protein ligase TRAIP		BgChr_13	13364194	13368600	+	44	61	22	12	6	12	19	7	40	19	19	23	7	22	8	13	30	22	32	16	41	9	15	14	44	22	7	27	44	54	42	39	47	BGLB005286
BgiM23830-RA	0	-1.12	0	0	0	0	0	0	0	E3 ubiquitin-protein ligase TRIM33-like isoform X1		BgChr_10	17046431	17061895	-	344	374	138	170	103	136	203	200	243	147	230	155	105	126	158	234	208	262	111	148	268	84	141	151	353	163	168	158	123	361	403	176	296	BGLB025524
BgiM30079-RA	0	0	0	0	0	0	0	1.01	0	E3 ubiquitin-protein ligase TRIM71		BgChr_14	2369369	2382919	+	71	87	46	179	95	90	185	207	171	257	130	72	166	134	187	193	103	102	203	178	139	63	132	165	73	193	126	186	187	148	41	70	96	BGLB038784
BgiM06902-RA	-1.24	-1.53	0	0	0	0	0	0	0	E3 ubiquitin-protein ligase UBR7		BgChr_3	364351	376306	+	635	863	482	423	329	418	319	335	584	294	331	312	355	394	270	312	556	567	490	322	472	342	275	294	666	382	303	416	392	752	1001	519	670	BGLB038818
BgiM23871-RA	-1.6	-1.99	0	0	0	0	0	0	2.06	E3 ubiquitin-protein ligase UHRF1		BgChr_10	18169330	18180841	-	156	114	33	28	13	32	33	39	69	35	15	45	25	20	25	17	61	60	57	41	48	18	19	25	110	23	6	67	37	97	145	43	91	BGLB013515
BgiM09765-RA	0	1.31	0	1.4	0	0	0	0	0	E3 ubiquitin-protein ligase XIAP		BgChr_4	3049287	3067089	-	52	115	75	351	232	165	340	373	163	418	277	176	321	254	233	249	238	301	286	203	200	128	352	351	109	232	126	145	201	81	150	116	151	BGLB000175
BgiM09890-RA	0	0	0	0	0	0	0	0	-1.36	E3 ubiquitin-protein ligase XIAP		BgChr_4	5742007	5747811	-	164	127	146	601	372	245	279	353	223	207	169	138	206	177	529	249	275	311	231	282	171	351	306	379	148	294	156	152	169	79	135	129	140	BGLB000082
BgiM10613-RA	0	1.02	0	0	0	0	0	0	-1.11	E3 ubiquitin-protein ligase XIAP		BgChr_4	22160776	22180693	+	177	186	197	555	405	288	562	611	325	739	515	411	480	474	392	262	520	475	918	558	321	336	588	598	275	392	216	336	386	181	157	142	208	BGLB000219
BgiM10627-RA	0	0	0	0	0	0	0	0	-1.08	E3 ubiquitin-protein ligase XIAP		BgChr_4	22396132	22401209	+	714	995	937	1965	1452	1426	1450	1574	1140	1477	1316	1250	1736	1517	1526	1185	1366	1647	2179	1525	957	1776	1727	1859	913	1472	1020	1444	1345	638	799	580	638	BGLB000078
BgiM09888-RA	1.22	1.51	0	0	0	0	0	1.37	0	E3 ubiquitin-protein ligase XIAP		BgChr_4	5696972	5707639	-	12	26	14	71	59	58	73	71	41	101	67	46	54	45	46	64	45	42	42	56	59	35	104	119	13	74	28	69	64	41	48	49	47	BGLB031635
BgiM10612-RA	1.6	1.81	0	0	1.37	0	0	0	0	E3 ubiquitin-protein ligase XIAP		BgChr_4	22130226	22133427	+	22	28	31	193	158	74	138	166	88	200	184	58	149	156	189	129	44	70	75	72	122	62	180	188	38	111	51	77	90	46	49	89	115	BGLB031145
BgiM10625-RA	0	1.73	0	1.83	0	0	0	0	0	E3 ubiquitin-protein ligase XIAP-like isoform X1		BgChr_4	22370374	22378343	+	4	3	3	27	16	14	12	24	2	26	20	8	14	14	28	11	17	20	16	23	16	11	22	38	4	8	6	16	12	8	5	7	3	BGLB000038
BgiM18655-RA	-1.23	-1.24	0	0	0	0	0	0	0	E3 ubiquitin-protein ligase ZNRF2		BgChr_7	41554845	41560898	+	126	104	40	61	36	32	46	40	79	64	71	25	45	27	22	45	50	58	16	55	71	12	41	44	69	56	31	30	30	125	141	65	90	BGLB006390
BgiM06434-RA	0	0	1.2	0	0	0	0	0	0	fatty acid synthase	FASN	BgChr_2	57740273	57758534	+	2191	2331	1153	1667	1492	1849	2621	2592	2554	1734	1869	1636	4485	2666	3724	2107	1813	1794	1249	1568	3378	833	2957	2627	1426	1925	1281	2789	2169	2865	1562	1711	1772	BGLB006160
BgiM17680-RA	0	-4.47	0	0	0	0	-5.81	0	0	fatty acid-binding protein	FABP	BgChr_7	18136466	18138244	+	21	377	5	101	14	74	0	1	79	2	10	8	28	15	34	0	263	336	7	8	59	5	72	7	2	4	1	7	98	23	97	12	17
BgiM20002-RA	0	0	0	0	0	0	0	0	-1.18	fatty acid-binding protein muscle	FABP	BgChr_8	22750605	22754287	+	141	67	81	295	249	280	335	205	200	151	238	227	183	141	105	277	67	45	60	186	298	84	217	199	86	171	188	148	106	138	79	138	114
BgiM27435-RA	0	-5.68	0	0	0	0	-6.28	0	0	fatty acid-binding protein 9	FABP	BgChr_12	19549994	19561012	-	26	569	6	176	7	72	4	5	137	7	4	2	16	4	33	0	409	541	6	7	73	9	99	12	2	2	3	7	161	51	213	0	8	BGLB025070
BgiM03046-RA	0	-5.21	0	0	0	0	-5.69	0	0	ferritin middle subunit		BgChr_1	72813860	72824736	+	43	781	9	216	6	106	0	4	213	7	8	10	17	7	29	0	527	688	11	5	139	3	177	38	6	10	2	4	221	90	234	3	30	BGLB035748
BgiM03615-RA	-5.03	-6.03	0	-3.63	-3.91	0	0	0	3.98	forkhead box protein B1-like isoform X1	FOXL	BgChr_1	84868544	84871790	+	53	37	1	1	0	5	0	0	2	0	0	0	0	1	0	0	3	3	0	0	6	0	0	0	19	0	0	0	0	14	74	11	30	BGLB006516
BgiM18580-RA	0	0	5.37	0	0	0	0	0	0	forkhead box protein C1-B	FOXL	BgChr_7	39456095	39457548	-	0	1	0	0	0	0	0	0	0	1	4	2	0	12	44	4	4	2	1	7	18	0	2	6	2	0	2	1	2	0	0	0	2	BGLB013833
BgiM12401-RA	0	3.36	0	0	3.08	0	0	2.85	0	forkhead box protein D3	FOXL	BgChr_5	7580803	7583025	-	4	0	1	6	2	4	15	32	3	16	35	36	0	5	4	34	8	2	14	19	36	3	41	20	9	20	15	19	24	14	7	2	9	BGLB016057
BgiM17671-RA	0	0	0	0	2.95	0	0	0	0	forkhead box protein F2	FOXL	BgChr_7	17949198	17951325	+	0	2	0	8	2	3	5	1	2	6	8	4	2	2	14	12	2	1	3	10	19	4	7	5	1	2	4	1	4	0	3	2	1	BGLB014115
BgiM29290-RA	-1.84	-1.83	0	0	0	0	0	0	0	forkhead box protein G1	FOXL	BgChr_13	21122983	21126800	-	19	18	4	5	0	2	9	4	2	5	5	4	1	0	6	10	13	15	5	14	11	6	9	2	22	2	7	1	4	20	25	5	5	BGLB013994
BgiM04693-RA	0	1.39	0	0	0	0	0	0	0	forkhead box protein J1-B	FOXL	BgChr_2	19427956	19430819	-	43	54	69	164	207	81	145	196	159	310	235	124	248	170	252	142	74	94	147	184	108	124	376	255	76	199	131	198	141	92	100	152	184	BGLB014205
BgiM15843-RA	1.15	1.36	0	0	1.02	0	0	0	0	forkhead box protein O	FOXL	BgChr_6	32024595	32029827	+	134	176	149	655	472	325	556	608	414	750	724	281	487	471	520	561	201	222	276	469	421	209	628	535	212	549	482	383	288	266	222	351	426	BGLB012045
BgiM24147-RA	-2.56	-2.66	0	0	-1.87	0	0	0	2.33	forkhead box protein P1	FOXL	BgChr_10	23282211	23288405	-	309	259	86	64	20	54	26	32	98	35	43	55	10	41	9	49	116	134	50	48	115	16	37	37	244	37	24	32	23	268	313	97	202	BGLB030328
BgiM10493-RA	0	1.75	0	0	0	0	0	0	0	forkhead box protein P1	FOXL	BgChr_4	19289154	19290358	-	0	1	5	7	8	2	6	8	11	9	21	9	14	4	6	15	5	3	4	2	15	3	10	13	3	12	12	6	8	1	0	1	1
BgiM10490-RA	1.26	1.66	0	0	0	0	1.36	0	0	forkhead box protein P1	FOXL	BgChr_4	19206916	19234763	-	37	28	34	114	84	62	114	154	107	190	177	101	126	74	127	149	58	32	29	129	140	56	99	97	93	146	121	125	88	49	70	212	137	BGLB010438
BgiM16791-RA	1.13	1.59	0	1.01	0	0	0	0	0	frizzled-10-A	FZD10	BgChr_6	52139574	52141285	-	19	18	31	60	42	55	82	65	95	123	122	72	43	31	49	83	57	47	23	98	81	25	63	86	50	151	64	92	80	46	33	64	32	BGLB012636
BgiM33569-RA	0	1.45	0	0	0	0	0	0	0	frizzled-2	FZD2	BgChr_16	15655106	15664983	-	38	52	32	134	94	94	123	140	120	182	195	104	76	77	88	199	51	69	56	77	156	33	121	92	43	175	115	104	80	58	53	81	91	BGLB040104
BgiM15916-RA	0	1.48	0	0	1.23	0	0	0	0	frizzled-4	FZD4	BgChr_6	34017960	34022509	-	19	17	11	44	43	27	74	27	41	65	94	34	23	22	17	63	17	9	22	49	73	17	32	35	28	57	37	21	26	12	16	68	23	BGLB006735
BgiM33857-RA	0	0	1.11	0	0	0	0	0	0	frizzled-5	FZD5	BgChr_16	24248201	24255741	+	4	13	19	47	17	30	67	44	25	58	68	18	67	60	54	58	13	11	9	26	51	10	37	52	16	36	35	27	27	13	4	45	32	BGLB040274
BgiM35534-RA	0	0	0	0	0	0	0	0	1.07	frizzled-5	FZD5	BgChr_18	704492	709927	+	422	151	203	436	276	329	585	637	297	482	723	633	299	421	431	843	317	253	217	875	542	272	453	394	471	526	864	707	517	380	466	677	816	BGLB026038
BgiM22375-RA	-2.32	-2.63	0	0	-1.91	0	0	0	2.54	G2/mitotic-specific cyclin-A		BgChr_9	28325026	28330304	-	882	851	314	84	111	161	143	130	314	172	161	116	107	85	38	147	487	406	160	80	421	63	124	97	765	187	97	145	91	892	999	294	674	BGLB038950
BgiM09095-RA	-3.74	-4.12	0	0	-2.99	0	-3.22	0	4.18	G2/mitotic-specific cyclin-B		BgChr_3	45405280	45415490	-	54	22	0	1	0	2	0	0	6	3	0	1	0	1	0	0	10	6	0	0	11	1	0	2	6	2	0	0	2	20	56	2	15	BGLB009284
BgiM00706-RA	0	-1.33	0	0	0	0	0	0	0	G2/mitotic-specific cyclin-B		BgChr_1	16801315	16814149	-	395	348	145	200	171	187	207	226	303	170	145	158	213	138	166	220	231	292	160	180	274	138	219	155	308	261	134	204	170	379	409	214	290	BGLB003525
BgiM31883-RA	-1.92	-2.42	0	0	-1.52	0	0	0	0	G2/mitotic-specific cyclin-B3		BgChr_15	8911718	8936280	-	993	883	305	144	213	270	267	184	374	161	162	209	185	195	95	199	530	463	260	126	514	206	171	180	669	306	167	304	216	956	1158	347	699	BGLB003759
BgiM33147-RA	-2.71	-3.69	0	0	-2.22	0	0	0	2.95	galactose-3-O-sulfotransferase 4	GAL3ST3	BgChr_16	4695317	4699146	+	631	504	126	72	31	47	29	46	194	66	42	24	35	37	55	38	173	200	75	77	166	14	27	28	399	35	23	21	37	419	535	212	249	BGLB012880
BgiM11363-RA	0	1.43	0	0	1.5	0	0	0	0	GATA-binding factor 3-like isoform X2	GATA2	BgChr_4	40524495	40598561	+	10	11	15	35	28	15	35	39	37	68	66	20	34	24	26	61	32	24	29	60	47	21	29	47	36	56	47	50	23	37	19	14	27	BGLB017738
BgiM19568-RA	2.97	3.4	0	0	0	0	0	0	0	gonadotropin-releasing hormone receptor	GNRHR	BgChr_8	12734701	12755266	+	0	1	0	29	10	3	9	11	3	18	15	0	3	8	0	13	0	2	0	11	12	0	0	0	0	35	23	0	0	0	0	9	8	BGLB029379
BgiM21135-RA	-1.72	-2.1	0	0	-1.44	0	0	0	1.94	histone-lysine N-methyltransferase PRDM9-like isoform X1	PRDM9	BgChr_8	45796712	45812026	+	198	169	92	65	45	45	55	51	97	35	47	59	36	50	21	55	124	129	58	39	106	36	34	40	167	59	44	52	57	169	214	125	188	BGLB009007
BgiM08684-RA	0	0	0	0	2.6	0	1.92	0	0	homeobox protein SIX4	SIX4	BgChr_3	36459712	36460566	+	1	4	2	23	20	6	14	25	17	29	25	13	10	1	20	29	5	7	5	31	30	5	13	15	12	24	7	15	16	8	0	26	18	BGLB013708
BgiM16232-RA	-1.18	-1.06	0	0	0	0	0	0	0	importin subunit alpha-1	KPNA2	BgChr_6	40714712	40715766	-	558	404	239	198	207	231	277	220	288	201	204	349	253	164	94	206	334	313	344	161	381	192	180	193	352	323	218	378	332	405	440	190	309	BGLB006463
BgiM04929-RA	0	1.44	0	0	0	0	0	0	0	MAM and LDL-receptor class A domain-containing protein 1	Cg-Malrd1	BgChr_2	25161698	25198711	-	60	40	26	148	89	71	185	135	89	198	234	67	48	68	76	240	32	34	26	191	646	48	60	88	34	183	94	63	34	37	42	161	87	BGLB017695
BgiM21951-RA	0	-6.04	0	0	0	0	-5.93	0	0	MAM and LDL-receptor class A domain-containing protein 1	Cg-Malrd1	BgChr_9	17147562	17147930	-	5	92	0	96	2	18	0	0	41	0	0	0	4	1	3	0	21	46	0	1	11	1	36	12	0	0	0	0	32	4	82	8	6
BgiM21952-RA	0	-5.6	0	0	0	0	-6.08	0	0	MAM and LDL-receptor class A domain-containing protein 1	Cg-Malrd1	BgChr_9	17152788	17153064	-	1	107	0	91	0	10	0	0	26	0	1	0	4	0	1	0	31	46	1	0	14	0	39	21	0	0	0	2	33	6	81	1	3
BgiM24485-RA	0	0	0	0	0	2.01	0	0	4.74	MAM and LDL-receptor class A domain-containing protein 1	Cg-Malrd1	BgChr_10	32297033	32311400	+	3	1	2	13	1	13	11	10	0	5	5	6	10	10	20	7	2	3	0	19	14	14	39	44	5	8	22	36	13	6	147	313	224	BGLB020277
BgiM24486-RA	0	1.57	0	0	0	0	0	0	0	MAM and LDL-receptor class A domain-containing protein 1	Cg-Malrd1	BgChr_10	32335116	32340763	+	57	29	12	161	92	74	117	150	71	136	208	68	77	147	268	157	32	36	18	116	111	50	145	143	37	133	95	128	84	67	121	505	357	BGLB030372
BgiM24484-RA	-3.82	-5.92	0	0	-2.35	0	0	0	6.09	MAM and LDL-receptor class A domain-containing protein 1-like isoform X2	Cg-Malrd1	BgChr_10	32275542	32285297	+	187	122	26	0	0	2	0	0	31	6	0	0	0	3	0	0	45	45	23	11	40	0	0	0	127	0	0	0	14	112	144	35	58	BGLB025726
BgiM24318-RA	-2.51	-2.53	0	0	0	0	-2.17	0	0	meiosis 1 arrest protein		BgChr_10	28366745	28366930	+	14	5	6	0	1	8	0	0	5	5	0	0	0	3	1	2	9	3	1	5	4	0	2	1	2	2	2	0	2	12	10	10	5
BgiM24319-RA	0	-3.54	0	0	0	0	0	0	2.72	meiosis 1 arrest protein		BgChr_10	28378074	28392168	+	43	84	13	8	6	12	6	3	47	10	0	4	5	16	3	7	37	48	15	14	20	4	0	10	38	8	7	13	19	41	61	46	62	BGLB028002
BgiM04788-RA	-2.73	-5.54	0	0	-2.67	-2.98	-2.14	0	3.74	meiosis-specific with OB domain-containing protein	MEIOB	BgChr_2	21665941	21674308	-	237	284	67	18	8	16	5	0	116	9	2	4	1	16	4	6	130	107	25	5	81	1	0	2	144	2	2	1	8	217	250	75	189	BGLB038344
BgiM24263-RA	0	-1.19	0	0	0	0	0	0	0	mitochondrial inner membrane protease subunit 1	IMP	BgChr_10	26940138	26941837	+	221	292	227	285	204	210	159	210	223	126	139	181	165	197	207	168	232	225	244	193	216	239	161	158	295	255	158	242	207	287	337	216	257
BgiM11974-RA	-1.4	-1.58	0	0	0	0	0	0	0	mitochondrial inner membrane protease subunit 2	IMP	BgChr_4	54536111	54536263	-	54	56	20	12	9	18	23	17	30	25	14	18	28	22	22	18	33	34	25	23	46	5	15	10	60	33	24	25	19	94	83	25	39
BgiM10047-RA	-3.11	-4.94	0	0	-2.61	0	-2.01	0	3.76	mutS protein 4-like isoform X2	MSH4	BgChr_4	9360174	9375651	-	97	128	28	2	1	13	0	4	35	6	4	0	4	2	3	2	57	43	8	4	38	7	8	0	66	2	1	4	4	85	111	34	96	BGLB001411
BgiM12852-RA	-3.57	-4.61	0	0	-2.52	0	0	0	5.53	nanos 1-like isoform X2	NANOS	BgChr_5	17387335	17397269	+	27	78	14	0	0	2	0	0	12	5	0	0	0	2	1	2	46	38	10	4	6	0	0	1	33	0	0	0	1	67	79	21	63	BGLB002470
BgiM03452-RA	0	-3.07	0	0	0	0	0	0	0	nanos 2	NANOS	BgChr_1	81374353	81384494	-	5	12	0	0	2	0	0	3	2	1	0	0	0	0	2	2	6	2	1	0	5	3	0	0	6	3	0	0	0	2	6	2	3
BgiM07371-RA	-1.52	0	0	0	0	0	0	0	0	neurexin-1-like isoform X1	NRXN3	BgChr_3	10630140	10660440	+	102	98	27	67	2	41	37	55	21	22	106	34	4	2	4	81	50	40	9	37	156	2	29	15	92	17	35	30	28	122	96	43	41	BGLB016447
BgiM07370-RA	0	0	0	0	2.93	0	0	0	0	neurexin-3b-like isoform X7	NRXN3	BgChr_3	10547392	10616770	+	3	0	0	10	0	1	1	9	0	2	18	5	2	2	4	19	2	0	7	12	22	0	6	0	0	4	10	6	3	6	2	1	0	BGLB016447
BgiM13431-RA	-3.37	-6.9	0	0	0	0	-6.79	0	0	neuroligin-4 X-linked		BgChr_5	28860446	28861798	+	3	175	0	59	4	13	0	0	20	0	0	0	10	5	0	0	94	159	0	0	22	0	26	13	0	0	0	0	28	12	76	0	2	BGLB007156
BgiM32554-RA	0	1.26	0	0	0	0	0	0	0	neuroligin-4 X-linked		BgChr_15	25347114	25359499	+	17	20	24	68	53	45	61	51	34	77	99	47	59	39	43	46	25	10	35	41	51	12	32	49	15	67	41	34	47	39	7	51	27
BgiM34336-RA	1.32	1.2	0	0	0	0	0	0	0	neuroligin-4 X-linked		BgChr_17	3320020	3335394	-	212	222	253	900	814	519	859	979	862	944	805	581	920	632	1022	861	376	452	380	593	650	350	663	592	363	1210	609	660	535	323	264	438	526	BGLB007653
BgiM27619-RA	0	-3.43	0	0	0	0	-4.05	0	0	neuroligin-4 Y-linked	NLGN4Y	BgChr_12	23565990	23574461	+	8	55	0	61	6	14	0	1	40	4	2	0	3	0	5	0	43	45	0	4	12	0	6	0	0	2	1	0	33	7	38	2	2	BGLB040370
BgiM27620-RA	1.13	1.31	0	0	1.18	0	0	0	0	neuroligin-4 Y-linked	NLGN4Y	BgChr_12	23577141	23585264	+	157	121	179	405	409	202	461	634	499	707	570	422	403	352	487	608	250	324	446	422	408	207	369	379	182	1113	312	607	413	251	173	274	287	BGLB040370
BgiM10182-RA	1.05	1.55	0	0	0	0	0	0	0	nuclear receptor subfamily 1 group D member 1	NR1D3	BgChr_4	12790501	12807998	+	28	39	50	180	140	86	115	153	122	244	224	70	132	96	182	152	39	65	44	125	215	44	146	136	45	176	80	62	57	73	60	140	117	BGLB006818
BgiM09455-RA	1.06	1.39	0	0	0	0	0	0	0	nuclear receptor subfamily 1 group D member 2	NR1D3	BgChr_3	53652021	53671620	+	22	16	28	64	39	35	82	76	66	120	115	39	38	66	82	87	27	28	32	95	75	13	97	64	35	115	75	54	43	37	37	71	73	BGLB000955
BgiM23786-RA	1.41	2.01	0	0	1.7	0	0	0	0	nuclear receptor subfamily 1 group D member 2	NR1D3	BgChr_10	16123182	16146934	+	15	11	9	64	39	30	39	37	67	99	99	19	51	27	54	58	19	19	28	47	74	13	64	46	4	70	23	50	29	25	22	28	36	BGLB033071
BgiM33763-RA	0	2.02	0	0	0	2.63	0	0	0	nuclear receptor subfamily 1 group D member 2-like isoform X1	NR1D3	BgChr_16	21259332	21273514	-	6	7	7	5	3	2	18	18	8	27	65	32	7	14	5	0	12	6	5	0	23	3	26	32	4	27	5	15	3	10	8	8	2	BGLB000113
BgiM32217-RA	0	0	-3.55	0	0	0	0	0	0	nuclear receptor subfamily 2 group E member 1	NR2F1	BgChr_15	18308270	18327121	+	0	0	0	27	5	3	0	4	0	7	0	0	0	1	0	0	0	0	0	2	0	0	0	0	2	0	0	0	0	0	0	5	0	BGLB014038
BgiM30378-RA	0	0	0	0	0	0	0	0	1.34	nucleoside diphosphate kinase	NME2	BgChr_14	9295829	9339179	+	131	69	43	40	37	25	50	96	96	120	81	36	56	35	37	56	38	50	34	46	86	19	95	70	80	131	40	48	61	65	108	56	64	BGLB026819
BgiM14267-RA	-1.02	-1.39	0	0	0	0	0	0	1.14	nucleoside diphosphate kinase 6-like isoform X1	NME2	BgChr_5	47441515	47451020	+	111	131	103	94	45	80	72	59	125	64	47	70	65	51	73	68	99	117	73	47	126	61	49	61	158	79	56	91	44	159	177	98	157	BGLB022244
BgiM21662-RA	-1.29	-1.92	0	-1.37	-1.74	0	0	0	0	perivitellin-2 67 kDa subunit		BgChr_9	10553183	10554385	-	41	87	49	33	12	41	20	36	51	26	19	19	14	15	11	11	33	35	21	9	32	19	12	16	87	65	34	38	47	75	89	21	41	BGLB030106
BgiM21663-RA	0	0	0	0	-1.6	0	0	0	0	perivitellin-2 67 kDa subunit		BgChr_9	10554424	10558099	-	19	15	13	3	2	6	13	4	16	8	11	10	13	3	5	6	15	9	2	2	16	2	1	8	29	18	6	11	23	34	31	9	11
BgiM26970-RA	-2.43	-3.2	0	0	-2.18	0	0	0	2.29	piwi-like protein 1		BgChr_12	7169816	7195154	+	5792	5955	1580	867	571	864	767	849	1872	718	709	518	586	577	456	744	2628	2940	630	742	2243	375	775	749	3973	860	451	770	635	4530	4383	1970	3836	BGLB010170
BgiM22309-RA	-3.19	-5.92	0	0	-2.46	-5.45	0	0	4.49	polyadenylate-binding protein 3	PABP1	BgChr_9	26289763	26299091	+	12700	12809	4358	142	16	1003	2	2	4577	706	0	11	24	456	25	87	5223	6313	1809	591	4089	0	0	27	12074	5	5	23	585	11908	15179	4052	7450	BGLB040029
BgiM03226-RA	-2.93	-5.18	0	0	-2.32	0	0	0	4.41	protein boule-like isoform X2		BgChr_1	76661895	76674327	+	6683	9484	2717	79	11	788	0	2	3439	741	2	7	156	675	100	111	4365	4972	1262	409	2822	32	0	12	6851	6	5	7	764	7622	8722	3768	7230	BGLB021332
BgiM10379-RA	0	0	0	0	0	0	1.65	0	0	protein Wnt-7b	WNT7B	BgChr_4	17020521	17052623	-	4	5	4	12	8	5	13	22	12	25	20	16	14	16	8	16	7	10	12	18	13	6	18	6	11	34	18	12	10	11	6	7	5	BGLB000810
BgiM17026-RA	0	0	0	0	0	0	0	0	2.2	scavenger receptor class B member 1	SCARF2	BgChr_7	3679638	3691185	+	5	11	9	2	2	1	7	2	5	0	2	3	0	1	1	0	4	11	1	2	13	1	0	2	5	2	2	0	4	16	5	6	15	BGLB036504
BgiM17027-RA	0	-3.24	0	0	0	0	0	0	0	scavenger receptor class B member 1	SCARF2	BgChr_7	3695556	3705204	+	4	148	2	56	16	26	5	2	44	6	14	0	14	12	30	8	67	131	0	4	31	2	13	12	9	11	1	0	41	12	48	29	28	BGLB005963
BgiM36393-RA	-3.97	-6.3	0	0	-2.49	0	0	0	4.88	scavenger receptor class F member 1	SCARF2	BgChr_18	21283875	21328008	+	159	115	46	2	0	6	0	0	27	4	0	0	0	2	0	0	45	81	12	4	55	0	0	1	130	0	0	0	0	144	148	33	88	BGLB031815
BgiM35618-RA	-3.18	-5.12	0	-1.48	-2.06	0	0	0	4.16	scavenger receptor class F member 1	SCARF2	BgChr_18	2487844	2526969	-	73	118	44	0	0	12	0	0	35	8	0	0	4	8	2	0	43	48	22	3	40	0	0	0	84	0	0	0	8	109	129	48	78	BGLB035516
BgiM36281-RA	-2.65	-6.24	0	0	-2.85	0	0	0	4.31	scavenger receptor class F member 1	SCARF2	BgChr_18	19109999	19121323	+	111	64	28	0	0	5	0	0	44	2	0	0	4	6	0	0	22	36	10	7	14	0	0	0	55	2	0	0	6	46	79	15	38	BGLB016206
BgiM36285-RA	-2.65	-3.78	0	-1.4	-1.82	0	0	0	3.79	scavenger receptor class F member 1	SCARF2	BgChr_18	19171737	19211766	+	119	124	56	5	5	9	7	11	49	11	9	8	6	10	12	13	50	64	40	11	43	7	5	8	140	8	9	7	14	136	159	34	69	BGLB031524
BgiM09959-RA	-3.6	-4.78	0	0	-2.42	0	-1.94	0	5.82	scavenger receptor class F member 2	SCARF2	BgChr_4	7298264	7317881	+	40	38	14	0	0	0	0	0	9	3	0	0	0	0	0	0	27	22	4	0	16	0	0	0	26	0	0	1	2	39	57	6	11	BGLB038073
BgiM36431-RA	-2.43	0	0	0	0	0	0	0	4.32	scavenger receptor class F member 2-like isoform X1	SCARF2	BgChr_18	22115328	22122772	-	26	24	18	0	0	1	0	0	17	7	3	0	0	1	0	0	15	20	3	4	1	0	1	0	33	0	0	2	0	33	24	7	17
BgiM15928-RA	-1.01	-1.03	0	0	0	0	0	0	0	SH3 domain-containing kinase-binding protein 1-like isoform X4		BgChr_6	34277222	34288537	+	776	776	659	543	430	400	545	525	603	543	483	501	500	483	563	551	683	586	645	563	537	760	474	571	800	511	524	628	641	487	766	502	556	BGLB006725
BgiM24402-RA	0	0	0	0	0	0	0	0	-1.03	soma ferritin	ferritin 2 (Habib et al., 2024)	BgChr_10	30914180	30927252	+	1446	1081	1663	3994	3386	2881	3271	3685	3472	2966	2639	2147	3553	2441	2318	3704	1683	1765	1835	2518	2241	2278	2253	2283	1922	4225	3459	2680	1879	1391	969	1728	1823	BGLB029065
BgiM35638-RA	-5.44	-5.34	0	-1.84	-3.1	0	0	0	0	somatostatin receptor type 2	SSTR2	BgChr_18	3084901	3113735	-	22	25	7	0	0	4	0	0	0	0	0	0	0	0	0	0	7	8	3	0	2	0	0	0	16	2	0	0	0	22	30	1	16	BGLB037530
BgiM36310-RA	-3.86	-5.92	0	0	-2.46	0	-2.21	0	4.09	somatostatin receptor type 2	SSTR2	BgChr_18	19819876	19852882	+	183	137	50	0	0	10	0	0	34	7	0	0	0	9	0	2	44	80	12	12	60	0	3	2	89	0	0	0	2	136	104	27	76	BGLB024262
BgiM04731-RA	-3.11	0	0	0	0	0	0	0	0	somatostatin receptor type 2	SSTR2	BgChr_2	20370790	20372061	+	16	4	2	2	0	0	0	0	2	0	0	0	0	0	3	0	7	12	2	0	6	0	2	3	8	2	0	3	2	9	8	4	4	BGLB004467
BgiM35667-RA	-3.11	-4.48	0	-1.98	-2.59	0	0	0	3.24	somatostatin receptor type 2	SSTR2	BgChr_18	3692601	3723270	+	21	31	8	2	0	2	0	0	8	2	0	0	0	0	0	0	11	4	0	0	12	0	0	0	30	0	0	0	0	19	14	10	22	BGLB024425
BgiM35669-RA	-2.77	-4.26	0	0	-1.89	0	0	0	3.09	somatostatin receptor type 2	SSTR2	BgChr_18	3731382	3764981	+	24	24	4	4	0	4	0	2	7	2	0	0	0	2	0	0	18	28	6	0	8	0	0	0	26	0	0	0	0	29	53	4	11	BGLB026889
BgiM30935-RA	-1.4	-1.31	0	0	0	0	0	0	0	sperm surface protein Sp17		BgChr_14	23217688	23217841	-	224	180	56	71	98	64	72	98	80	109	91	53	66	58	70	73	76	96	66	72	95	49	87	89	193	116	58	73	57	205	256	103	181
BgiM01897-RA	-1.31	-1.44	0	0	0	0	0	0	0	sperm-associated antigen 1-like isoform X1		BgChr_1	44906259	44919962	+	1708	1540	779	735	676	710	624	662	1092	723	520	749	875	665	749	566	984	932	929	727	936	609	551	593	1215	701	464	976	809	1383	1539	689	1157	BGLB024541
BgiM02721-RA	-1.06	-1.02	0	0	0	0	0	0	0	sperm-associated antigen 8		BgChr_1	65763080	65768050	-	969	805	564	802	648	530	435	576	675	633	475	498	754	638	940	488	611	627	684	604	448	987	494	500	857	642	427	604	563	924	1224	818	1113	BGLB020039
BgiM27624-RA	-2.41	-2.28	0	0	-1.62	0	0	0	2.3	spermatogenesis-associated protein 22-like isoform X1		BgChr_12	23648855	23658423	-	106	203	50	44	29	20	12	14	67	31	39	27	17	34	32	49	106	82	45	32	52	31	13	14	109	29	29	20	51	87	136	108	157	BGLB027319
BgiM01222-RA	0	-1.08	0	0	0	0	0	0	0	spermatogenesis-associated protein 5-like protein 1 isoform X1		BgChr_1	28966007	28976830	-	404	323	178	451	208	230	191	216	275	223	224	149	259	237	423	238	193	213	165	233	246	164	118	190	290	227	181	196	158	349	378	274	361	BGLB007231
BgiM21669-RA	1.16	1.59	0	0	1.25	0	0	0	0	StAR- lipid transfer protein 13		BgChr_9	10714901	10746773	-	120	111	124	508	300	226	451	461	334	691	638	285	341	285	463	535	183	177	192	395	531	139	484	428	193	537	382	346	346	248	187	586	399	BGLB027012
BgiM00498-RA	-1.55	-1.98	0	0	-1.44	0	0	0	0	stAR-related lipid transfer protein 7 mitochondrial		BgChr_1	12369187	12374353	+	855	595	248	234	254	248	203	247	386	192	195	188	299	183	288	230	346	347	194	207	337	128	143	181	570	255	184	216	211	662	844	309	572	BGLB025950
BgiM24208-RA	-1.38	-1.63	0	0	0	0	0	0	1.34	synaptonemal complex protein 3-like isoform X2	SYCP3	BgChr_10	25567957	25581944	+	538	749	362	351	249	230	253	252	422	261	280	195	326	396	442	224	405	422	287	310	376	315	147	167	604	308	214	226	254	616	669	503	678	BGLB025094
BgiM08071-RA	-2.66	-5.74	0	0	-2.37	0	0	0	4.61	testis-specific serine/threonine-protein kinase 2	TSSK1	BgChr_3	22243896	22263176	+	260	235	57	8	0	14	0	0	119	13	0	0	0	12	2	2	107	121	44	12	62	0	0	0	194	0	0	2	8	182	300	65	169	BGLB003287
BgiM08069-RA	-3.37	-5.64	0	0	-2.8	0	0	0	4.53	testis-specific serine/threonine-protein kinase 3	TSSK1	BgChr_3	22199944	22204228	-	4385	3270	917	58	9	251	11	17	1119	217	10	15	20	117	21	16	1355	1575	347	145	992	13	10	13	3038	21	19	23	120	3105	4070	1245	2027	BGLB003286
BgiM18341-RA	-1.09	-1.15	0	0	0	0	0	0	0	transcription factor 25		BgChr_7	33511941	33533834	-	1144	919	637	1039	616	543	544	639	711	595	551	543	554	713	742	594	712	694	699	683	570	711	519	556	914	712	648	643	667	830	1100	672	871	BGLB026714
BgiM04853-RA	0	1.36	0	0	0	0	0	0	0	transcription factor 7-like 2 isoform X4		BgChr_2	23340853	23408881	+	40	49	29	178	82	58	195	116	92	185	171	82	135	91	89	151	75	57	49	86	106	33	69	78	49	211	75	103	66	72	45	115	53	BGLB016903
BgiM04854-RA	1.69	1.81	0	0	1.15	-1.02	1.3	0	0	transcription factor 7-like 2 isoform X4		BgChr_2	23408997	23409404	+	16	18	8	83	43	56	79	72	53	63	101	46	57	40	32	68	17	35	20	38	61	13	32	28	25	75	45	32	33	28	22	69	44
BgiM12542-RA	-1.45	-1.33	0	0	-1.31	0	0	0	0	transcription factor AP-2-beta-like isoform X1		BgChr_5	11091062	11143782	+	57	47	15	17	18	13	17	17	27	11	27	23	13	16	14	26	13	19	12	20	24	1	7	16	46	38	14	18	18	50	45	4	26	BGLB002713
BgiM26229-RA	0	1.02	0	0	0	0	0	0	0	transcription factor btd		BgChr_11	34388504	34395624	-	108	111	59	220	141	106	197	211	191	316	359	135	161	114	139	269	92	129	94	172	233	80	195	176	128	213	178	133	131	134	113	176	158	BGLB031994
BgiM31340-RA	0	0	-2.1	0	0	0	0	0	-1.8	transcription factor BTF3 4		BgChr_14	31741321	31741848	-	4	11	0	14	18	16	1	2	12	1	4	10	1	7	1	0	0	3	16	2	13	7	13	15	19	2	1	19	3	22	10	1	0
BgiM32081-RA	-1.29	0	0	0	0	0	0	0	0	transcription factor Dp-1-like isoform X2		BgChr_15	14615997	14623458	-	98	156	176	100	74	83	84	79	114	110	111	136	120	130	82	80	176	107	207	106	89	217	129	150	129	105	95	151	148	79	149	127	97	BGLB008554
BgiM23575-RA	1.37	1.43	0	0	1.1	0	0	1.53	0	transcription factor etv7		BgChr_10	11005456	11052308	+	81	101	70	428	353	169	296	440	260	448	341	198	245	191	285	200	132	107	160	207	309	130	287	234	144	452	171	434	293	223	222	253	348	BGLB010765
BgiM34999-RA	0	0	0	0	0	-1.99	0	0	0	transcription factor gaf1		BgChr_17	18375227	18438907	-	0	44	0	79	27	29	54	19	23	34	48	3	12	31	27	34	45	46	2	2	54	2	15	10	1	20	5	4	8	3	20	21	14	BGLB016990
BgiM28640-RA	-2.14	-2.01	0	0	-2.16	0	-1.53	0	2.62	transcription factor HES-4-A	HES1	BgChr_13	5610086	5615838	+	77	79	28	20	7	6	12	25	22	27	31	6	4	20	4	16	28	51	11	12	25	8	9	12	50	15	11	12	13	66	88	38	44	BGLB029169
BgiM34445-RA	-1.21	-1.83	0	0	-1.08	0	0	0	0	transcription factor IIIB 50 kDa subunit		BgChr_17	5657507	5659371	+	227	203	84	121	84	99	113	96	113	57	70	65	96	78	105	87	117	106	78	98	106	62	76	74	186	110	88	108	74	192	250	114	155	BGLB039678
BgiM08193-RA	-1.2	0	0	0	0	0	0	0	0	transcription factor IIIB 60 kDa subunit		BgChr_3	25468538	25473602	-	219	295	344	311	192	170	176	196	218	196	203	329	211	254	332	188	320	235	412	258	235	428	214	237	303	268	290	321	301	211	258	206	215	BGLB025684
BgiM09407-RA	0	0	0	0	0	1.15	0	0	0	transcription factor kayak		BgChr_3	52520811	52524562	+	16	59	34	107	60	65	111	125	58	175	67	42	122	106	65	53	67	96	104	82	61	62	201	167	17	70	37	33	62	24	28	27	31	BGLB034502
BgiM17731-RA	0	1.24	0	0	0	0	0	0	0	transcription factor MafB		BgChr_7	19392484	19393614	+	92	71	68	257	149	163	282	236	162	278	397	136	183	167	152	327	96	109	54	209	273	97	208	220	107	260	175	145	154	153	91	186	160	BGLB003094
BgiM12256-RA	0	3.04	0	0	2.72	0	0	0	0	transcription factor mef2A		BgChr_5	4859013	4859431	+	0	2	0	5	6	6	2	3	3	6	17	10	7	5	14	12	2	2	5	5	16	0	8	4	1	5	5	8	6	9	2	2	11
BgiM16682-RA	0	0	0	0	0	0	-1.59	0	0	transcription factor mef2A		BgChr_6	49949319	49951918	+	25	21	10	13	3	1	12	6	10	11	16	7	0	8	4	13	10	12	7	5	8	4	11	8	15	2	4	8	10	14	8	12	3
BgiM05350-RA	2.44	2.53	0	0	2.6	0	2.52	0	0	transcription factor mef2A		BgChr_2	34545360	34546655	-	1	2	3	27	4	3	19	31	12	29	25	10	21	7	6	7	12	6	18	13	26	2	22	16	5	35	23	12	12	14	5	11	13
BgiM34693-RA	-1.17	0	0	0	0	0	0	0	0	transcription factor mef2A-like isoform X2		BgChr_17	11167025	11186137	+	542	744	700	606	413	397	415	476	481	470	355	577	422	511	380	377	926	791	1197	652	359	1025	724	764	550	493	433	657	746	356	536	228	321	BGLB038620
BgiM32225-RA	-1.38	0	0	0	0	0	0	0	0	transcription factor Sox-14		BgChr_15	18526032	18544284	+	83	80	68	35	30	44	35	53	47	43	59	41	18	17	34	58	59	91	45	81	62	18	57	63	64	98	46	106	58	83	111	39	53	BGLB005567
BgiM32930-RA	0	1.02	0	0	0	0	0	0	0	transcription factor Sox-2		BgChr_15	33298529	33299665	+	45	68	91	126	100	104	174	244	228	243	261	131	132	115	74	248	125	131	114	199	161	47	317	220	98	406	136	202	206	132	71	79	53	BGLB017737
BgiM12942-RA	2.15	0	0	0	0	0	0	0	0	transcription factor SOX-7		BgChr_5	19328943	19340397	-	4	7	2	70	91	34	37	38	15	28	43	8	45	61	96	30	8	7	5	18	41	9	14	32	12	31	17	6	14	9	9	55	20	BGLB002734
BgiM26402-RA	0	0	0	0	0	1.17	0	0	0	transcription factor SPT20		BgChr_11	37957961	37960851	-	27	13	16	49	38	35	17	29	25	37	25	22	31	30	63	23	8	15	18	36	40	69	60	85	13	18	18	52	51	20	52	56	37	BGLB026984
BgiM24659-RA	-1.44	-1.9	0	0	0	0	0	0	0	transcription factor TFIIIB component B		BgChr_10	36759550	36775095	-	316	242	86	87	82	69	124	98	118	75	86	70	45	51	78	114	104	118	81	124	172	32	91	80	173	83	66	72	75	261	306	118	155	BGLB031945
BgiM21608-RA	0	-6.97	0	0	0	0	-9.03	0	0	transforming growth factor-beta-induced protein ig-h3		BgChr_9	9434434	9440292	+	340	5357	0	751	14	579	2	3	788	45	4	7	112	100	22	0	3795	5311	6	0	741	6	465	229	5	5	1	0	1475	484	1915	1	57	BGLB007064
BgiM21609-RA	0	-7.37	-3.92	0	0	0	-8.76	0	0	transforming growth factor-beta-induced protein ig-h3		BgChr_9	9445780	9452254	+	530	8543	0	541	6	775	0	0	1202	62	2	5	33	39	7	2	6085	8495	2	0	1025	3	632	263	13	7	2	4	2409	835	3252	0	93	BGLB007064
BgiM21617-RA	0	-7.14	0	0	0	0	-5.09	0	0	transforming growth factor-beta-induced protein ig-h3		BgChr_9	9696758	9701381	+	38	444	5	100	2	53	1	2	113	0	0	2	2	11	1	4	232	365	3	4	179	0	74	14	5	2	7	0	120	54	161	16	6	BGLB033006
BgiM21618-RA	-3.03	-7.93	0	0	0	0	-7.75	0	0	transforming growth factor-beta-induced protein ig-h3		BgChr_9	9708448	9712940	+	104	1359	1	28	2	139	0	0	225	6	0	0	9	8	0	0	590	1214	0	0	420	3	155	31	2	2	2	0	307	120	396	0	24	BGLB033006
BgiM21620-RA	-3.34	-7.08	0	0	0	0	-4.68	0	0	transforming growth factor-beta-induced protein ig-h3		BgChr_9	9719714	9722922	+	26	379	1	15	0	18	0	0	49	2	0	0	1	5	0	0	194	411	2	0	102	0	17	4	14	1	0	0	65	37	90	0	9	BGLB022784
BgiM22088-RA	2.88	2.49	0	0	0	0	0	0	0	transforming growth factor-beta-induced protein ig-h3		BgChr_9	21398379	21405225	-	2	0	1	21	8	10	22	15	10	11	19	5	3	9	16	17	4	1	1	8	38	6	24	13	4	7	10	16	5	6	0	79	34
BgiM22089-RA	0	2.97	0	0	2.87	0	0	0	0	transforming growth factor-beta-induced protein ig-h3		BgChr_9	21408682	21409944	-	3	2	0	21	12	14	27	12	6	22	35	9	6	8	17	12	0	0	3	12	45	6	27	12	3	5	18	10	4	6	10	70	38
BgiM13284-RA	-3.95	-6.84	0	0	-2.97	-6.42	0	0	4.65	tubulin alpha chain		BgChr_5	25856812	25861835	+	5536	5422	1391	60	8	373	2	7	1097	145	2	5	13	81	2	6	1603	1997	336	130	1509	0	0	4	5315	6	3	5	90	5003	6849	1503	2903	BGLB004715
BgiM19937-RA	-3.46	-5.98	0	0	-2.76	0	0	0	4	tubulin alpha chain		BgChr_8	21519840	21525292	-	59	98	18	2	1	11	0	0	20	2	0	0	0	0	0	0	40	36	4	1	26	0	0	0	67	0	0	0	0	101	131	48	67	BGLB013752
BgiM24167-RA	-3.26	-5.8	0	0	-2.74	-5.86	0	0	4.79	tubulin alpha chain		BgChr_10	23835125	23847007	-	16781	18704	4279	159	27	1294	7	18	5691	1000	3	16	41	536	35	50	6603	8086	1848	536	4662	0	2	24	16249	8	12	23	509	17397	23996	6639	11512	BGLB005969
BgiM01768-RA	-3.17	-5.79	0	0	-2.18	0	0	0	4.42	tubulin alpha chain		BgChr_1	42403712	42410299	+	1606	1072	391	28	4	102	6	9	460	58	7	11	2	56	8	17	571	617	259	88	437	8	4	5	1126	10	4	6	76	1260	1668	374	814	BGLB010861
BgiM13285-RA	-2.54	-4.71	0	0	-2.4	-4.14	0	0	3.98	tubulin alpha chain		BgChr_5	25864381	25868516	-	582	922	237	15	3	92	2	0	409	92	2	0	5	37	1	3	311	420	110	32	247	2	0	2	804	0	0	2	39	861	1027	320	432	BGLB004714
BgiM02631-RA	0	0	0	0	0	0	0	2.22	0	tubulin alpha chain		BgChr_1	63226691	63236195	-	15	1	0	48	7	33	24	41	5	12	35	20	0	6	10	52	6	3	4	20	53	4	22	17	15	7	57	32	22	42	20	11	8	BGLB018337
BgiM12524-RA	0	0	0	0	0	0	0	6.07	0	tubulin alpha chain		BgChr_5	10698848	10705163	-	0	2	2	2	3	1	5	6	19	2	4	2	0	0	0	5	0	1	5	0	7	2	7	16	0	1	0	0	453	0	5	0	1	BGLB018337
BgiM01767-RA	-3.93	-7.94	0	0	-2.81	0	0	0	4.19	tubulin alpha-3 chain		BgChr_1	42365959	42366241	+	435	324	86	3	0	30	0	0	75	3	0	0	1	5	0	1	156	149	19	11	123	0	0	0	302	0	0	0	14	274	388	75	187
BgiM19935-RA	-3.04	-4.57	0	0	-2.98	0	0	0	4.22	tubulin alpha-8 chain		BgChr_8	21502630	21507431	-	78	129	12	2	1	12	0	0	34	11	0	0	6	6	0	0	35	48	10	3	16	0	0	0	69	0	0	0	4	102	170	47	91	BGLB012647
BgiM17964-RA	-3.47	-6.14	0	0	-2.8	-6.82	0	0	4.33	tubulin beta chain		BgChr_7	24509688	24517365	+	2988	4151	1000	40	14	314	3	1	1009	157	3	3	2	77	8	12	1140	1689	305	97	1029	0	0	2	3775	2	1	9	84	3675	4395	1241	1986	BGLB014447
BgiM15178-RA	-3.28	-5.79	0	0	-2.64	0	0	0	4.37	tubulin beta chain		BgChr_6	15731629	15744306	-	7110	7727	2133	114	13	580	18	26	2382	421	10	9	11	210	19	46	2786	3335	798	364	2116	6	13	34	6888	13	8	12	304	6917	8523	2310	3839	BGLB012283
BgiM17108-RA	-3.08	-5.57	0	0	-2.4	-5.57	0	0	4.52	tubulin beta chain		BgChr_7	5224062	5231320	+	2176	2137	785	33	8	162	4	0	841	146	4	4	5	98	3	16	960	1255	319	117	722	0	0	3	2000	5	8	4	131	2193	2723	712	1248	BGLB012283
BgiM17966-RA	-2.91	-5.09	0	0	-2.49	-5.23	0	0	4.18	tubulin beta chain		BgChr_7	24520475	24522399	+	4061	5887	1437	98	18	531	4	5	2075	472	3	3	5	251	10	30	1848	2908	657	275	1451	3	4	8	4960	4	4	5	211	5296	6815	2145	2841	BGLB014447
BgiM20402-RA	-1.69	-1.49	0	0	0	0	0	0	1.28	tubulin beta chain		BgChr_8	31325682	31331781	-	2336	2647	920	518	634	839	632	628	1361	843	661	1209	666	556	423	603	1845	1701	1059	546	1431	637	533	598	1907	925	630	1253	853	2170	1854	992	1739	BGLB008665
BgiM03701-RA	-3.64	-6.2	0	0	-3.06	0	0	0	5.06	tubulin beta-4B chain		BgChr_1	86568036	86585347	+	286	376	74	2	1	18	1	0	78	11	0	1	1	5	1	2	114	156	15	5	90	1	0	2	288	1	0	0	8	372	430	126	210	BGLB016724
BgiM03220-RA	0	0	0	0	0	0	0	0	1.46	tudor domain containing 6-like protein		BgChr_1	76442702	76467814	-	396	387	104	205	106	141	219	164	204	217	234	114	139	148	214	195	164	230	97	153	262	70	158	162	279	139	140	118	99	366	413	300	375	BGLB005003
BgiM10050-RA	-1.48	-1.35	0	0	0	0	0	0	1.27	tudor domain-containing protein 1		BgChr_4	9399828	9407150	-	140	173	78	72	58	59	57	56	90	77	62	67	38	55	57	62	106	104	84	69	79	38	44	34	135	60	47	67	81	161	160	110	138	BGLB037342
BgiM13792-RA	-2.3	-2.73	0	0	-1.98	0	0	0	2.43	tudor domain-containing protein 1		BgChr_5	36918406	36944581	-	3086	2959	790	316	302	536	513	489	963	516	482	378	353	314	220	443	1301	1507	353	403	1383	145	469	393	2287	566	298	441	460	2507	2715	1070	2079	BGLB002484
BgiM20474-RA	-2.35	-3.01	0	0	-2.2	0	0	0	2.6	tudor domain-containing protein 5-like isoform X1		BgChr_8	32821282	32836618	-	648	613	162	79	61	95	72	77	243	89	85	61	62	77	62	90	303	260	88	79	198	26	50	51	508	66	50	72	101	528	610	255	448	BGLB020957
BgiM20476-RA	-2.87	-3.56	0	0	-2.39	0	0	0	2.8	tudor domain-containing protein 5-like isoform X2		BgChr_8	32854072	32869391	-	851	806	162	74	58	107	96	79	172	82	74	49	59	74	57	82	254	323	70	70	284	22	49	80	554	53	63	56	47	601	736	263	557	BGLB020957
BgiM12520-RA	-5.92	-6.49	0	-4.49	-3.86	0	-4.07	0	4.45	vitellogenin-4	BgVtg1 (Habib et al., 2024)	BgChr_5	10621159	10658136	+	4700	1731	51	89	30	473	18	28	99	56	29	12	14	37	15	19	214	72	21	20	548	26	6	19	376	25	27	14	19	2311	7242	1314	4602	BGLB034198
BgiM28031-RA	5.6	0	0	0	0	-7.21	0	0	-3.19	vitellogenin-A2	VTG	BgChr_12	32777374	32777910	+	0	0	0	140	34	77	62	19	6	40	11	2	52	37	5	59	0	0	0	9	33	0	0	0	0	13	38	6	0	0	0	18	4
BgiM00991-RA	0	-5.87	0	0	0	0	-5.72	0	0	yolk ferritin	yolk ferritin (Habib et al., 2024)	BgChr_1	23497701	23507971	-	82	1363	17	325	25	202	7	11	285	14	7	8	63	22	74	2	847	1001	23	27	182	9	527	102	4	16	12	9	366	89	436	23	70	BGLB037730
