# Supplementary material for: Different metazoan parasites, different transcriptomic responses, with new insights on parasitic castration by digenetic trematodes in the schistosome vector snail Biomphalaria glabrata
Source: BMC Genomics. 2024 Jun 17;25:608. doi: 10.1186/s12864-024-10454-4 (PMC11184841; doi:10.1186/s12864-024-10454-4)
Supplement: Supplementary file 19 — Supplementary Material 19 [file 12864_2024_10454_MOESM19_ESM.xlsx]

## Sheet: Table S19
Table S19. Summary of expression of genes involved in egg mass and albumen gland
ID in iMline	Sm_2dpi	Sm_8dpi	Sm_40dpi	Ep_2dpi	Ep_8dpi	Ep_40dpi	Dp_2dpi	Dp_8dpi	Dp_40dpi	Annotation_final	chr	start	stop	strand	iMline control_2dpi_R1	iMline control_2dpi_R2	iMline control_2dpi_R3	iMline control_40dpi_R1	iMline control_40dpi_R2	iMline control_40dpi_R3	iMline vs Sm_2dpi_R1	iMline vs Sm_2dpi_R2	iMline vs Sm_2dpi_R3	iMline vs Sm_8dpi_R1	iMline vs Sm_8dpi_R2	iMline vs Sm_8dpi_R3	iMline vs Sm_40dpi_R1	iMline vs Sm_40dpi_R2	iMline vs Sm_40dpi_R3	iMline vs Ep_2dpi_R1	iMline vs Ep_2dpi_R2	iMline vs Ep_2dpi_R3	iMline vs Ep_8dpi_R1	iMline vs Ep_8dpi_R2	iMline vs Ep_8dpi_R3	iMline vs Ep_40dpi_R1	iMline vs Ep_40dpi_R2	iMline vs Ep_40dpi_R3	iMline vs Dp_2dpi_R1	iMline vs Dp_2dpi_R2	iMline vs Dp_2dpi_R3	iMline vs Dp_8dpi_R1	iMline vs Dp_8dpi_R2	iMline vs Dp_8dpi_R3	iMline vs Dp_40dpi_R1	iMline vs Dp_40dpi_R2	iMline vs Dp_40dpi_R3	Corresponding VBID in BB02
BgiM34259-RA	-1.75	-2.07	-8.74	0	0	0	0	0	-5.91	achacin/aplysianin (BgiM34259-RA)	BgChr_17	1241355	1241931	-	11	12	2	4797	5355	21	1	2	6	4	3	0	6	6	7	4	2	2	2	4	23	43	396	573	10	0	0	0	4	4	31	72	36	BGLB030199
BgiM17528-RA	0	0	-10.06	0	0	0	0	0	-4.69	bactericidal permeability-increasing protein (BgiM17528-RA)	BgChr_7	14847261	14848159	-	14	0	0	2409	3793	64	0	0	0	0	0	0	0	0	4	1	0	0	0	44	7	106	438	1607	0	1	0	1	2	1	104	57	40
BgiM17534-RA	5.23	4.43	-2.8	0	3.14	0	4.33	0	-2.62	bactericidal permeability-increasing protein (BgiM17534-RA)	BgChr_7	14919333	14940462	-	6	4	2	310	92	194	385	248	99	161	181	66	3	61	5	128	3	1	3	72	82	34	104	32	17	159	187	71	12	18	4	11	73	BGLB032492
BgiM17527-RA	-5.72	-4.14	-11.89	-4.45	0	0	-4.19	0	-5.23	BgLBP/BPI1 (BgiM17527-RA)	BgChr_7	14835663	14845674	-	205	0	5	232269	276926	1925	2	2	0	1	4	8	30	37	47	6	0	4	2	1354	377	4825	27055	51110	4	5	4	8	41	34	4441	4317	2463	BGLB040188
BgiM17525-RA	0	0	-10.52	0	3.03	0	0	0	-6.83	LBP/BPI1.2 (BgiM17525-RA)	BgChr_7	14810640	14818420	-	3	3	0	25467	30570	17	0	2	2	0	3	1	2	7	23	2	1	0	0	50	24	152	1377	2085	6	0	0	0	4	1	147	176	79	BGLB016060
BgiM17526-RA	0	0	-9.62	0	0	0	0	0	-5.97	LBP/BPI1.2 (BgiM17526-RA)	BgChr_7	14821098	14826205	-	4	0	2	5463	7107	25	2	0	0	0	0	0	0	1	12	1	0	0	0	36	17	74	381	1164	0	0	0	0	0	2	98	44	19	BGLB016060
BgiM17531-RA	0	0	-8.57	0	0	0	0	0	-6	LBP/BPI2 (BgiM17531-RA)	BgChr_7	14871884	14891590	-	2	2	0	1320	1524	2	0	2	2	4	3	0	2	2	1	2	6	2	0	0	8	7	114	423	2	2	0	1	4	2	12	16	7	BGLB036143
BgiM17533-RA	0	0	0	0	0	0	0	0	2.44	LBP/BPI3.1 (BgiM17533-RA)	BgChr_7	14897419	14909948	-	557	382	339	1221	951	677	1018	1176	769	857	857	713	852	2164	4195	1003	322	491	308	881	887	1199	1347	1428	724	1414	1432	2157	1394	577	2575	3782	7514	BGLB000090
BgiM17537-RA	1.36	0	0	0	0	0	0	0	0	LBP/BPI3.2 (BgiM17537-RA)	BgChr_7	14987355	14995240	-	143	123	194	828	379	276	639	833	442	901	546	341	446	296	761	557	172	134	171	539	259	267	175	166	473	1941	826	502	143	277	48	325	315
BgiM21259-RA	1.54	1.64	0	0	1.94	0	0	0	0	C-type lectin domain family 4 member E (BgiM21259-RA)	BgChr_9	1023401	1033938	-	24	16	13	77	50	38	102	88	48	106	81	54	50	52	80	93	28	54	48	107	106	15	73	94	25	77	34	85	67	34	24	35	34	BGLB014023
BgiM21720-RA	0	0	0	2.59	0	0	0	0	-3.75	C-type lectin domain family 4 member E (BgiM21720-RA)	BgChr_9	11851892	11870657	-	141	127	24	226	161	438	711	278	144	296	418	122	99	77	0	488	558	940	14	182	207	56	40	111	133	942	300	125	57	94	6	31	21	BGLB008798
BgiM33029-RA	0	0	-10.48	0	0	0	0	0	-6.25	C-type lectins contain IgSF-like and conserved C-type lectin (BgiM33029-RA)	BgChr_16	1758475	1762684	-	8	3	5	34580	35623	19	0	0	0	0	2	0	10	8	23	0	5	0	0	67	94	240	2099	3604	0	0	0	0	2	3	121	384	260	BGLB026916
BgiM17807-RA	0	0	0	0	2.26	0	0	0	0	gram-negative bacteria binding protein (BgiM17807-RA)	BgChr_7	20713675	20735741	-	41	25	17	5395	5596	42	12	36	38	52	30	33	111	131	458	28	30	41	77	137	305	128	487	1138	32	31	115	143	43	48	584	1745	875	BGLB036077
BgiM17809-RA	0	-7.3	0	0	0	0	-8.59	0	0	gram-negative bacteria-binding protein (GNBP) (BgiM17809-RA)	BgChr_7	20810483	20821662	-	338	5075	2	2365	53	803	8	1	870	30	3	8	265	119	44	0	4366	6250	8	12	493	24	662	274	8	4	2	9	2237	709	3053	5	110	BGLB020643
BgiM21597-RA	0	0	-7.62	0	0	0	0	0	-5.38	hemocyanin (BgiM21597-RA)	BgChr_9	9095863	9137026	-	7	0	2	6387	8045	27	0	0	0	0	1	0	1	3	61	0	0	0	2	10	59	118	1113	4907	0	2	0	0	0	4	137	95	50	BGLB000218
BgiM34487-RA	-7.01	-5.32	0	0	-6.65	0	-6.81	-5.76	0	hemocyanin-like 1 (Hcl-1) (BgiM34487-RA)	BgChr_17	6400466	6400955	-	15	164	0	0	0	0	0	0	0	4	0	0	0	0	0	0	328	757	0	0	0	0	0	2	0	0	0	0	0	2	28	0	0
BgiM27650-RA	0	0	-2.39	0	0	0	0	0	0	matrilin (BgiM27650-RA)	BgChr_12	24213642	24213817	-	27	8	17	25	17	26	85	35	45	8	41	32	5	3	3	85	5	5	1	38	54	0	30	34	25	51	34	56	52	34	5	62	40
BgiM00726-RA	0	1.14	0	0	0	1.88	0	0	0	matrilin-2 (BgiM00726-RA)	BgChr_1	17229502	17243630	-	3576	2008	1901	5483	4241	2122	7548	4755	4682	6206	9149	7723	4846	8356	4849	6902	2730	3569	2389	5467	7883	10911	13723	7854	3393	3830	7310	10050	4415	3310	3483	9924	8745	BGLB019195
BgiM27173-RA	1.64	1.93	0	0	0	0	0	0	0	matrilin-2 (BgiM27173-RA)	BgChr_12	12363918	12383273	-	35	15	23	104	112	70	141	151	69	192	159	71	73	69	145	153	51	29	18	136	175	30	134	81	31	119	95	83	77	44	35	96	57	BGLB012168
BgiM25921-RA	1.33	0	0	0	0	0	0	0	0	matrilin-3 (BgiM25921-RA)	BgChr_11	25389699	25391215	+	276	63	142	411	185	157	691	752	458	430	408	184	276	211	97	567	88	36	51	434	237	417	252	239	339	300	554	166	95	125	89	372	486
BgiM35006-RA	0	0	-8.87	0	0	0	0	0	-6.22	serine protease inhibitor (BgiM35006-RA)	BgChr_17	18612638	18620033	-	1	1	0	837	943	0	2	0	0	2	0	0	0	0	2	0	0	0	0	2	13	5	77	243	0	0	0	0	0	2	6	10	2	BGLB026329
BgiM14934-RA	0	0	-4.34	0	0	0	0	0	0	superoxide dismutase [Cu-Zn] chloroplastic (BgiM14934-RA)	BgChr_6	10060087	10066905	+	1	8	0	72	106	12	2	0	1	4	2	4	0	3	4	0	1	4	2	3	3	13	11	92	6	2	2	4	2	11	7	24	23	BGLB039586
BgiM14933-RA	0	0	-2.56	0	0	0	0	0	-1.81	superoxide dismutase [Cu-Zn] (BgiM14933-RA)	BgChr_6	10038174	10054978	+	139	130	84	1335	970	356	75	117	170	212	177	115	115	135	136	168	138	108	145	235	159	53	149	337	172	144	199	220	143	159	116	227	309	BGLB000015
BgiM11520-RA	0	-5.32	0	0	0	0	-6.22	0	0	temptin (BgiM11520-RA)	BgChr_4	44607012	44610123	-	5	114	0	21	0	16	0	0	27	2	0	0	4	1	0	0	86	135	0	0	18	0	9	2	0	0	0	0	37	17	40	0	0
BgiM15629-RA	0	0	3.49	0	0	0	0	0	2.26	temptin (BgiM15629-RA)	BgChr_6	27460434	27464910	+	1	0	2	0	3	3	3	3	2	0	4	0	16	29	39	3	5	4	0	2	0	3	2	2	0	4	0	2	1	0	6	18	11
BgiM15637-RA	0	-6.48	0	0	0	0	-7.47	0	0	temptin (BgiM15637-RA)	BgChr_6	27624894	27629893	-	73	1132	0	290	25	177	0	0	245	12	0	3	75	54	2	2	931	1198	0	2	186	3	123	56	2	2	2	0	290	141	312	1	19	BGLB009016
BgiM16373-RA	0	0	0	0	0	0	0	0	-1.19	temptin (BgiM16373-RA)	BgChr_6	44111910	44119041	+	366	785	981	1235	851	562	628	783	1084	614	772	584	1098	799	575	776	699	1540	1234	901	673	314	545	816	886	1184	880	1027	735	899	421	304	256
BgiM16374-RA	0	0	0	0	0	0	0	0	-1.13	temptin (BgiM16374-RA)	BgChr_6	44125473	44131149	+	239	549	600	765	466	396	348	596	681	582	602	604	715	486	263	420	555	1120	885	702	461	169	378	506	749	544	582	559	357	523	241	218	173
BgiM16379-RA	0	0	-7.7	0	3.72	0	0	0	-5.4	temptin (BgiM16379-RA)	BgChr_6	44164129	44166209	+	6	0	2	21970	25999	62	0	0	0	0	0	0	5	38	159	0	0	0	0	92	82	551	2357	5647	2	0	0	1	4	5	299	420	217
BgiM20691-RA	4.82	3.94	0	0	0	-3.56	4.15	0	0	temptin (BgiM20691-RA)	BgChr_8	36910162	36911433	+	2	0	7	380	72	66	210	235	71	149	93	30	21	101	29	146	1	1	3	30	48	9	19	1	11	266	58	11	10	3	2	80	78
BgiM16372-RA	0	3.66	0	0	2.7	0	0	0	0	temptin-like isoform X2 (BgiM16372-RA)	BgChr_6	44103099	44103694	+	19	12	4	81	16	280	10	105	35	249	165	195	224	182	55	179	29	8	50	136	96	46	107	33	64	78	183	241	63	59	25	3	104
BgiM17793-RA	0	0	0	0	0	-2.21	0	0	0	tyrosinase-like protein tyr-3 (BgiM17793-RA)	BgChr_7	20386326	20400647	-	29	109	316	74	47	58	74	54	56	36	99	37	38	32	49	268	48	39	24	217	104	6	12	13	149	47	329	56	77	42	16	32	32	BGLB016584
BgiM20271-RA	0	0	0	0	0	0	0	0	-1.37	tyrosinase-like protein tyr-3 (BgiM20271-RA)	BgChr_8	28602969	28628265	+	6604	12880	12445	11245	8854	7661	10062	13300	15220	8317	7398	6284	8409	6200	5260	8804	11045	17024	19043	14747	7468	2847	4467	7599	10067	16738	10035	16971	11122	12546	3985	2851	2532	BGLB026832
BgiM20288-RA	0	0	-10.22	0	0	-4.68	0	0	-4.64	tyrosinase-like protein tyr-3 (BgiM20288-RA)	BgChr_8	28895487	28901075	-	12	8	1	877	1013	2	0	0	6	0	0	0	0	0	0	0	6	3	8	1	5	1	30	31	8	0	0	0	5	10	28	15	18
BgiM20292-RA	0	0	-6.82	0	0	0	0	0	-6.75	tyrosinase-like protein tyr-3 (BgiM20292-RA)	BgChr_8	28925936	28926156	-	0	0	0	73	101	1	0	0	0	0	0	0	0	0	0	0	1	0	0	0	0	0	3	16	0	0	0	0	0	0	0	0	0
BgiM19107-RA	0	0	-11.29	0	0	0	0	0	-5.97	unknown protein (BgiM19107-RA)	BgChr_8	2538371	2547331	+	11	5	2	15388	18011	40	0	4	3	8	5	2	2	4	4	2	1	5	2	78	40	146	1008	1957	4	4	4	9	2	5	139	161	142	BGLB023590
BgiM19681-RA	-2.34	-3.29	-10.91	0	0	0	-2.3	-2.13	-6.29	unknown protein (BgiM19681-RA)	BgChr_8	15574095	15574475	-	16	25	5	31817	31731	51	0	0	11	1	4	0	2	7	18	0	5	8	4	112	22	301	1473	1946	9	0	0	0	3	8	195	331	131
BgiM28031-RA	5.6	0	0	0	0	-7.21	0	0	-3.19	vitellogenin-A2 (BgiM28031-RA)	BgChr_12	32777374	32777910	+	0	0	0	140	34	77	62	19	6	40	11	2	52	37	5	59	0	0	0	9	33	0	0	0	0	13	38	6	0	0	0	18	4
