# Supplementary material for: Different metazoan parasites, different transcriptomic responses, with new insights on parasitic castration by digenetic trematodes in the schistosome vector snail Biomphalaria glabrata
Source: BMC Genomics. 2024 Jun 17;25:608. doi: 10.1186/s12864-024-10454-4 (PMC11184841; doi:10.1186/s12864-024-10454-4)
Supplement: Supplementary file 20 — Supplementary Material 20 [file 12864_2024_10454_MOESM20_ESM.xlsx]

## Sheet: Table S20
Table S20. Summary of expression of protease and protease inhibitor genes
ID in iMline	Sm_2dpi	Sm_8dpi	Sm_40dpi	Ep_2dpi	Ep_8dpi	Ep_40dpi	Dp_2dpi	Dp_8dpi	Dp_40dpi	Annotation	Type	chr	start	stop	strand	iMline control_2dpi_R1	iMline control_2dpi_R2	iMline control_2dpi_R3	iMline control_40dpi_R1	iMline control_40dpi_R2	iMline control_40dpi_R3	iMline vs Sm_2dpi_R1	iMline vs Sm_2dpi_R2	iMline vs Sm_2dpi_R3	iMline vs Sm_8dpi_R1	iMline vs Sm_8dpi_R2	iMline vs Sm_8dpi_R3	iMline vs Sm_40dpi_R1	iMline vs Sm_40dpi_R2	iMline vs Sm_40dpi_R3	iMline vs Ep_2dpi_R1	iMline vs Ep_2dpi_R2	iMline vs Ep_2dpi_R3	iMline vs Ep_8dpi_R1	iMline vs Ep_8dpi_R2	iMline vs Ep_8dpi_R3	iMline vs Ep_40dpi_R1	iMline vs Ep_40dpi_R2	iMline vs Ep_40dpi_R3	iMline vs Dp_2dpi_R1	iMline vs Dp_2dpi_R2	iMline vs Dp_2dpi_R3	iMline vs Dp_8dpi_R1	iMline vs Dp_8dpi_R2	iMline vs Dp_8dpi_R3	iMline vs Dp_40dpi_R1	iMline vs Dp_40dpi_R2	iMline vs Dp_40dpi_R3	Corresponding VBID in BB02
BgiM28093-RA	0	0	0	0	0	0	0	0	0	72 kDa type IV collagenase	protease	BgChr_12	34135341	34135522	-	3	7	1	18	4	4	6	19	3	14	23	12	2	11	11	8	7	2	3	16	37	7	10	12	1	16	11	13	17	8	4	7	14	-
BgiM35926-RA	-3.33	-5.04	0	-1.58	-2.49	0	0	0	3.73	A disintegrin and metalloproteinase with thrombospondin motifs 1	protease	BgChr_18	10468545	10498134	+	63	78	28	2	0	10	0	1	21	3	0	2	0	7	0	2	21	38	9	3	23	1	2	1	93	1	1	0	1	101	90	32	56	BGLB033077-PA
BgiM24617-RA	0	0	0	0	0	0	0	0	0	A disintegrin and metalloproteinase with thrombospondin motifs 1	protease	BgChr_10	35661999	35662734	+	8	9	23	47	49	16	30	57	46	26	30	28	32	16	6	12	18	14	29	14	16	16	26	23	20	60	12	37	18	13	16	11	16	-
BgiM20370-RA	0	0	0	0	4.05	4.26	0	0	0	A disintegrin and metalloproteinase with thrombospondin motifs 12	protease	BgChr_8	30661586	30691313	-	12	10	13	39	34	24	23	17	6	49	17	20	128	52	200	8	16	20	48	27	820	41	618	1045	10	21	8	17	18	10	34	12	27	BGLB031967-PA
BgiM24287-RA	0	0	0	0	0	0	0	0	-1.01	A disintegrin and metalloproteinase with thrombospondin motifs 16	protease	BgChr_10	27488839	27490654	+	22	84	28	169	84	92	107	151	81	199	152	48	152	114	199	68	170	213	175	155	85	66	165	175	27	96	35	68	113	56	57	34	56	BGLB005199-PB
BgiM34491-RA	1.47	1.79	0	0	0	0	1.71	0	0	A disintegrin and metalloproteinase with thrombospondin motifs 17	protease	BgChr_17	6456311	6482538	+	26	4	17	78	48	60	61	83	67	76	96	73	49	29	33	65	41	33	15	96	65	7	41	30	48	108	75	69	30	46	26	27	39	BGLB029253-PA
BgiM07937-RA	0	0	0	0	0	0	0	0	0	A disintegrin and metalloproteinase with thrombospondin motifs 17	protease	BgChr_3	20383547	20409574	-	60	78	55	96	60	54	44	59	87	85	48	43	88	78	201	61	111	87	116	65	53	74	79	58	70	70	31	71	67	104	112	49	90	BGLB040166-PA
BgiM34490-RA	0	0	0	0	0	0	0	0	0	A disintegrin and metalloproteinase with thrombospondin motifs 17	protease	BgChr_17	6440136	6440377	+	5	0	0	5	12	2	4	4	2	13	11	8	6	2	3	6	1	1	2	5	8	4	5	2	17	19	11	4	4	4	3	4	8	-
BgiM24856-RA	-3.39	-4.39	0	0	-2.76	0	0	0	3.89	A disintegrin and metalloproteinase with thrombospondin motifs 18	protease	BgChr_10	41419919	41426282	+	124	119	38	8	0	9	0	2	34	13	2	2	4	5	6	0	59	51	11	5	33	2	0	2	92	2	2	2	6	136	142	38	60	BGLB034894-PA
BgiM24847-RA	2.89	3.29	0	2.52	0	0	0	2.42	0	A disintegrin and metalloproteinase with thrombospondin motifs 18	protease	BgChr_10	41204388	41225077	-	4	1	4	24	20	10	33	30	57	47	64	40	16	12	10	38	24	18	15	30	39	3	25	71	26	41	22	19	15	40	4	7	7	BGLB038585-PB
BgiM13420-RA	0	0	0	0	0	0	0	0	0	A disintegrin and metalloproteinase with thrombospondin motifs 18-like isoform X1	protease	BgChr_5	28654280	28715760	+	14	38	79	88	71	61	57	84	117	43	96	81	71	61	45	101	54	98	66	87	81	44	111	90	69	122	41	35	86	64	30	40	31	BGLB008038-PD
BgiM26684-RA	0	0	0	0	0	0	0	0	0	A disintegrin and metalloproteinase with thrombospondin motifs 18-like isoform X1	protease	BgChr_12	890386	890551	+	7	14	6	20	8	6	10	9	19	9	13	7	11	4	6	11	9	9	13	4	12	1	8	13	5	10	11	14	9	8	11	18	11	-
BgiM24604-RA	0	0	-1.82	0	1.06	0	0	1.52	0	A disintegrin and metalloproteinase with thrombospondin motifs 2	protease	BgChr_10	35372335	35385699	+	42	55	44	331	140	159	72	169	57	109	73	82	62	65	24	88	73	91	88	109	177	186	339	794	51	87	56	220	203	110	199	75	134	BGLB020602-PA
BgiM09111-RA	0	0	0	0	0	0	0	0	0	A disintegrin and metalloproteinase with thrombospondin motifs 2	protease	BgChr_3	45701562	45706798	-	14	8	17	26	30	18	32	58	34	68	63	12	22	23	8	30	8	10	4	20	33	12	16	21	9	45	21	32	15	9	3	23	13	-
BgiM04424-RA	0	0	-1.81	0	0	0	0	0	0	A disintegrin and metalloproteinase with thrombospondin motifs 2-like isoform X1	protease	BgChr_2	12240352	12273623	+	69	34	18	64	27	45	118	51	32	52	113	64	4	24	4	96	30	16	20	76	95	28	103	70	72	26	74	70	90	81	33	24	32	BGLB017424-PF
BgiM04429-RA	0	0	0	0	0	0	0	0	0	A disintegrin and metalloproteinase with thrombospondin motifs 2-like isoform X2	protease	BgChr_2	12360261	12361201	+	0	2	1	0	2	0	0	0	0	0	0	0	1	1	0	0	0	0	0	0	0	0	0	0	1	0	0	0	0	0	0	0	2	-
BgiM04434-RA	0	0	0	0	0	0	0	0	0	A disintegrin and metalloproteinase with thrombospondin motifs 2-like isoform X2	protease	BgChr_2	12442292	12470318	+	10	11	21	45	17	15	19	10	21	24	27	27	17	13	10	16	13	16	23	28	12	12	19	9	21	13	14	20	10	27	18	14	34	BGLB017424-PB
BgiM04427-RA	0	0	0	0	0	0	0	0	0	A disintegrin and metalloproteinase with thrombospondin motifs 2-like isoform X5	protease	BgChr_2	12354986	12355459	+	0	0	0	0	0	0	0	0	0	0	0	0	0	0	0	2	0	1	0	2	0	0	0	0	0	0	0	0	0	1	0	1	1	-
BgiM04428-RA	0	0	0	0	0	0	0	0	0	A disintegrin and metalloproteinase with thrombospondin motifs 2-like isoform X5	protease	BgChr_2	12357574	12357931	+	0	0	0	1	0	0	0	0	0	0	0	0	0	1	0	0	0	0	0	0	0	0	0	0	0	0	0	2	0	1	0	1	0	-
BgiM04430-RA	0	0	0	0	0	0	0	0	0	A disintegrin and metalloproteinase with thrombospondin motifs 2-like isoform X5	protease	BgChr_2	12371560	12372748	+	0	1	1	1	0	0	0	0	0	0	0	0	0	1	0	0	0	0	0	0	0	0	0	0	0	0	1	0	0	0	0	0	1	BGLB017424-PC
BgiM04433-RA	0	0	0	0	0	0	0	0	0	A disintegrin and metalloproteinase with thrombospondin motifs 2-like isoform X5	protease	BgChr_2	12426637	12427312	+	1	0	2	1	1	0	0	1	0	0	5	0	0	0	0	0	0	0	0	1	2	0	1	0	2	2	1	1	0	1	0	0	2	-
BgiM26935-RA	0	-1.21	0	0	0	0	0	0	0	A disintegrin and metalloproteinase with thrombospondin motifs 3	protease	BgChr_12	6548547	6563304	-	390	407	151	671	353	477	589	210	397	170	280	118	183	287	207	412	189	161	244	802	2465	227	213	202	315	267	437	244	173	359	765	1201	751	BGLB028659-PA
BgiM16529-RA	-4.25	-5.25	0	-1.93	-2.24	0	0	0	4.1	A disintegrin and metalloproteinase with thrombospondin motifs 6	protease	BgChr_6	47251868	47266281	+	24	19	7	0	0	1	0	0	2	0	0	0	0	0	0	0	6	7	2	0	10	0	0	0	19	0	0	0	0	14	19	6	16	BGLB036273-PA
BgiM12265-RA	0	0	0	0	0	0	0	0	0	A disintegrin and metalloproteinase with thrombospondin motifs 6	protease	BgChr_5	4984382	4991261	-	11	16	10	23	8	16	17	15	6	14	17	19	18	10	18	28	13	12	25	22	10	4	15	17	14	17	15	22	22	15	7	12	7	BGLB020280-PA
BgiM12267-RA	0	0	0	0	0	0	0	0	0	A disintegrin and metalloproteinase with thrombospondin motifs 6	protease	BgChr_5	5017375	5017525	-	0	0	0	0	0	0	0	0	3	0	1	0	0	1	0	1	0	0	1	0	0	0	0	1	0	1	0	0	3	0	0	0	3	-
BgiM12268-RA	0	0	0	0	0	0	0	0	0	A disintegrin and metalloproteinase with thrombospondin motifs 6	protease	BgChr_5	5036242	5036678	-	4	2	2	2	2	2	0	1	2	7	1	2	2	0	2	7	0	2	3	1	5	1	1	0	1	4	2	0	1	2	0	0	0	-
BgiM21242-RA	0	0	0	0	0	0	0	0	2.24	A disintegrin and metalloproteinase with thrombospondin motifs 6-like isoform X2	protease	BgChr_9	599007	607482	-	10	6	0	0	0	3	0	0	0	2	0	0	0	0	0	0	5	2	0	0	0	0	0	0	6	0	0	0	0	6	8	2	11	-
BgiM14528-RA	0	0	0	0	0	0	0	0	0	A disintegrin and metalloproteinase with thrombospondin motifs 6-like isoform X2	protease	BgChr_5	53071108	53071278	-	4	2	0	0	0	2	0	0	0	0	0	2	0	0	0	0	0	0	0	0	0	0	0	0	1	0	0	0	0	2	0	1	0	-
BgiM14566-RA	0	0	0	0	0	0	0	0	0	A disintegrin and metalloproteinase with thrombospondin motifs 6-like isoform X2	protease	BgChr_6	94910	95080	+	0	2	2	2	0	1	0	2	3	1	2	0	1	1	0	2	0	1	0	0	1	0	0	2	1	1	1	2	0	6	1	3	1	-
BgiM16827-RA	0	0	0	0	0	0	0	0	0	A disintegrin and metalloproteinase with thrombospondin motifs 6-like isoform X2	protease	BgChr_6	52896240	52896410	-	7	2	0	0	0	2	0	0	0	0	0	0	0	0	0	0	2	0	0	0	0	0	0	0	4	0	0	0	0	4	3	1	3	-
BgiM21198-RA	0	0	0	0	0	0	0	0	0	A disintegrin and metalloproteinase with thrombospondin motifs 6-like isoform X2	protease	BgChr_8	47163915	47164067	-	2	0	0	0	0	0	3	0	1	1	0	2	1	1	0	6	0	0	0	1	2	1	0	2	1	0	1	1	3	1	0	0	1	-
BgiM23131-RA	0	0	0	0	0	0	0	0	0	A disintegrin and metalloproteinase with thrombospondin motifs 6-like isoform X2	protease	BgChr_9	46328822	46328992	-	1	1	0	0	0	0	0	1	0	0	2	0	0	2	0	0	0	3	2	1	0	0	2	0	0	3	0	0	0	0	0	3	0	-
BgiM23215-RA	0	0	0	0	0	0	0	0	0	A disintegrin and metalloproteinase with thrombospondin motifs 6-like isoform X2	protease	BgChr_10	985694	985856	+	1	1	0	0	1	0	0	0	0	1	0	1	0	0	0	0	0	0	0	0	0	0	0	1	0	0	0	0	0	0	0	2	0	-
BgiM24616-RA	0	0	0	0	0	0	0	0	0	A disintegrin and metalloproteinase with thrombospondin motifs 6-like isoform X2	protease	BgChr_10	35642472	35642642	+	5	5	7	18	22	7	16	45	19	16	14	18	13	4	8	9	3	6	3	6	10	3	8	10	7	23	5	22	12	5	14	13	21	-
BgiM25026-RA	0	0	0	0	0	0	0	0	0	A disintegrin and metalloproteinase with thrombospondin motifs 6-like isoform X2	protease	BgChr_11	795180	795350	+	0	0	1	2	1	0	8	1	2	0	1	1	6	0	0	2	0	0	1	0	2	3	1	0	1	2	1	4	3	4	0	1	3	-
BgiM28376-RA	0	0	0	0	0	0	0	0	0	A disintegrin and metalloproteinase with thrombospondin motifs 6-like isoform X2	protease	BgChr_12	39942406	39942568	-	0	0	0	2	1	0	0	0	1	0	0	0	0	1	0	0	2	0	2	1	1	2	1	2	4	2	0	4	1	0	0	0	0	-
BgiM29908-RA	0	0	0	0	0	0	0	0	0	A disintegrin and metalloproteinase with thrombospondin motifs 6-like isoform X2	protease	BgChr_13	35350124	35350294	-	2	7	1	11	0	0	0	0	4	2	0	0	0	1	0	0	13	20	0	0	7	0	5	5	0	0	0	0	3	0	9	0	1	-
BgiM29982-RA	0	0	0	0	0	0	0	0	0	A disintegrin and metalloproteinase with thrombospondin motifs 6-like isoform X2	protease	BgChr_14	84915	85077	+	0	1	4	5	0	0	2	0	0	1	0	1	0	0	1	0	1	0	0	1	1	0	0	0	0	0	0	3	3	1	2	0	2	-
BgiM31568-RA	0	0	0	0	0	0	0	0	0	A disintegrin and metalloproteinase with thrombospondin motifs 6-like isoform X2	protease	BgChr_15	837385	837547	+	0	1	0	0	0	0	0	0	0	0	0	0	0	0	0	0	0	0	0	0	0	0	0	0	0	0	0	0	0	0	0	0	0	-
BgiM36522-RA	0	0	0	0	0	0	0	0	0	A disintegrin and metalloproteinase with thrombospondin motifs 6-like isoform X2	protease	BgChr_18	24276576	24279575	-	5	2	4	8	5	4	2	2	5	4	4	5	6	0	1	5	10	0	4	3	10	0	2	7	8	2	3	8	4	5	3	4	7	-
BgiM16355-RA	-4.98	-5.52	0	-1.72	0	0	-2.09	-1.94	4.07	A disintegrin and metalloproteinase with thrombospondin motifs 7	protease	BgChr_6	43606792	43607015	-	22	26	12	1	0	0	0	0	1	0	0	0	0	0	0	0	10	9	0	0	7	0	0	0	15	0	0	0	0	18	22	6	4	-
BgiM16334-RA	-4.18	-4.14	0	0	-2.59	0	0	-2.17	2.89	A disintegrin and metalloproteinase with thrombospondin motifs 7	protease	BgChr_6	43129541	43142342	+	11	19	5	0	0	2	0	0	1	1	0	0	0	0	0	0	13	6	2	0	3	0	0	0	21	0	0	0	0	8	14	1	10	-
BgiM25048-RA	-3.94	-5.28	0	-2.71	-4.11	0	0	0	0	A disintegrin and metalloproteinase with thrombospondin motifs 7	protease	BgChr_11	1542375	1543680	+	30	21	2	0	0	2	0	0	3	0	0	0	0	0	0	0	3	4	0	0	2	0	0	0	14	0	0	0	0	16	20	2	7	-
BgiM16335-RA	-3.61	0	0	-3.27	0	0	0	0	3.04	A disintegrin and metalloproteinase with thrombospondin motifs 7	protease	BgChr_6	43149789	43149962	+	15	6	2	0	0	1	0	0	1	0	0	0	0	1	0	0	1	0	1	0	4	0	0	0	11	0	0	0	1	4	9	2	8	-
BgiM16354-RA	-3.38	-3.82	0	0	-2.88	0	0	0	3.99	A disintegrin and metalloproteinase with thrombospondin motifs 7	protease	BgChr_6	43591607	43591780	-	34	18	5	0	0	1	0	0	6	4	0	0	0	0	2	0	10	8	3	0	4	0	0	0	13	0	0	0	0	19	27	0	10	-
BgiM25049-RA	-3.37	-5.18	0	-1.97	-3.25	0	0	0	4.83	A disintegrin and metalloproteinase with thrombospondin motifs 7	protease	BgChr_11	1549727	1575330	+	56	51	16	0	0	2	1	0	14	3	0	0	0	1	0	1	15	17	3	2	9	0	2	0	53	1	0	0	2	38	63	8	27	BGLB027865-PA
BgiM16363-RA	-3.22	-6.18	0	-1.37	-3.2	0	0	0	5.18	A disintegrin and metalloproteinase with thrombospondin motifs 7	protease	BgChr_6	43901064	43912652	-	42	38	16	0	0	2	0	0	13	0	0	0	0	1	1	1	18	21	3	0	8	1	0	1	44	0	3	0	0	44	76	15	35	BGLB012914-PB
BgiM16344-RA	-3.07	0	0	0	-2.54	0	0	0	0	A disintegrin and metalloproteinase with thrombospondin motifs 7	protease	BgChr_6	43393024	43393247	+	16	15	3	0	0	0	0	0	4	0	0	0	0	0	0	0	9	6	0	1	5	0	0	0	13	0	0	0	2	10	19	9	6	-
BgiM16357-RA	-2.87	-4.91	0	-2.78	-2.8	0	-2.15	0	5.46	A disintegrin and metalloproteinase with thrombospondin motifs 7	protease	BgChr_6	43664823	43665005	-	27	18	13	0	0	0	0	0	10	1	0	0	0	0	0	0	2	6	2	0	7	0	0	0	14	0	0	0	0	25	37	7	14	-
BgiM16341-RA	-2.83	0	0	0	-3.01	0	0	0	0	A disintegrin and metalloproteinase with thrombospondin motifs 7	protease	BgChr_6	43310390	43310572	+	6	16	2	0	0	0	0	0	3	0	0	0	0	0	0	1	3	8	0	0	2	0	0	0	3	0	1	0	0	6	11	5	19	-
BgiM16533-RA	-2.43	-5.41	0	0	0	0	0	0	3.65	A disintegrin and metalloproteinase with thrombospondin motifs 7	protease	BgChr_6	47369872	47370054	-	42	47	8	0	0	4	0	0	23	0	0	1	0	0	0	0	28	23	4	2	26	0	0	0	52	0	0	0	0	51	42	6	22	-
BgiM16353-RA	-2.38	-3.59	0	0	-2	0	0	0	4	A disintegrin and metalloproteinase with thrombospondin motifs 7	protease	BgChr_6	43570388	43570587	-	15	14	3	0	0	1	0	0	7	2	0	0	0	0	0	0	7	11	2	1	5	0	0	0	8	0	2	0	0	23	25	5	7	-
BgiM16339-RA	-2.17	0	0	0	0	0	0	0	0	A disintegrin and metalloproteinase with thrombospondin motifs 7	protease	BgChr_6	43251472	43251689	+	11	14	5	0	0	2	0	0	8	0	0	0	0	1	0	0	5	6	1	0	5	0	0	0	1	0	0	0	2	11	9	4	9	-
BgiM16530-RA	-2.13	0	0	0	0	0	0	0	4.06	A disintegrin and metalloproteinase with thrombospondin motifs 7	protease	BgChr_6	47284969	47285151	+	12	11	8	0	0	1	0	0	9	0	0	0	0	3	0	0	12	5	1	0	4	0	0	0	13	0	0	0	0	15	19	4	17	-
BgiM14527-RA	-1.74	-2.09	0	0	0	0	-1.67	0	0	A disintegrin and metalloproteinase with thrombospondin motifs 7	protease	BgChr_5	53057773	53063931	-	12	19	6	6	3	4	0	12	3	0	2	7	2	0	4	6	22	5	12	5	5	4	4	0	8	3	2	5	2	12	15	7	6	BGLB032240-PA
BgiM16336-RA	0	0	0	0	-2.29	0	0	0	0	A disintegrin and metalloproteinase with thrombospondin motifs 7	protease	BgChr_6	43183236	43183418	+	12	11	2	0	0	0	0	0	0	0	0	0	0	0	0	0	3	2	2	0	2	0	0	0	9	0	0	0	0	8	17	5	7	-
BgiM16345-RA	0	-3.11	0	0	0	0	0	0	3.52	A disintegrin and metalloproteinase with thrombospondin motifs 7	protease	BgChr_6	43410175	43410348	+	12	7	3	0	0	1	0	0	0	2	0	0	0	0	0	0	4	4	1	0	5	0	0	0	11	0	0	0	1	13	13	4	10	-
BgiM16361-RA	0	0	0	0	-2.76	0	0	0	0	A disintegrin and metalloproteinase with thrombospondin motifs 7	protease	BgChr_6	43852588	43852770	-	20	16	3	0	0	0	0	0	0	0	0	0	0	0	2	0	5	9	0	0	6	0	0	0	16	0	0	0	0	13	30	5	4	-
BgiM16538-RA	0	-3.33	0	0	0	0	0	0	0	A disintegrin and metalloproteinase with thrombospondin motifs 7	protease	BgChr_6	47447279	47447461	-	10	3	5	0	0	2	1	0	5	1	0	0	0	0	0	0	4	11	1	2	5	0	0	0	16	0	0	1	0	10	15	3	5	-
BgiM16821-RA	0	0	0	0	0	0	0	0	2.7	A disintegrin and metalloproteinase with thrombospondin motifs 7	protease	BgChr_6	52829154	52835482	-	6	12	0	0	0	1	0	0	4	0	0	0	0	0	0	0	2	2	0	0	2	0	0	0	7	0	0	0	1	5	6	1	8	-
BgiM29907-RA	0	-3.11	0	0	0	0	0	0	0	A disintegrin and metalloproteinase with thrombospondin motifs 7	protease	BgChr_13	35341188	35341370	-	0	18	0	7	0	1	0	0	4	0	1	0	0	0	0	0	7	22	0	0	9	0	1	4	2	0	0	1	3	0	5	0	3	-
BgiM12023-RA	0	0	0	0	0	0	0	0	0	A disintegrin and metalloproteinase with thrombospondin motifs 7	protease	BgChr_5	147627	152543	+	2	3	4	8	4	3	13	5	6	0	8	8	3	9	6	5	5	11	10	4	12	11	4	7	1	5	5	18	5	6	6	2	3	-
BgiM14529-RA	0	0	0	0	0	0	0	0	0	A disintegrin and metalloproteinase with thrombospondin motifs 7	protease	BgChr_5	53079961	53080974	-	7	6	2	0	0	0	0	0	1	2	0	0	0	0	0	3	0	3	0	2	3	0	0	0	4	0	0	1	0	4	6	0	2	-
BgiM16340-RA	0	0	0	0	0	0	0	0	0	A disintegrin and metalloproteinase with thrombospondin motifs 7	protease	BgChr_6	43279852	43280025	+	7	2	0	0	0	2	0	0	2	0	0	0	0	0	0	0	0	1	2	0	3	0	0	0	1	0	0	0	0	7	3	0	4	-
BgiM16348-RA	0	0	0	0	0	0	0	0	0	A disintegrin and metalloproteinase with thrombospondin motifs 7	protease	BgChr_6	43439496	43439678	+	13	9	10	0	0	0	0	0	3	0	0	0	0	0	0	0	10	3	0	0	7	0	0	0	4	0	0	0	0	21	20	5	11	-
BgiM16362-RA	0	0	0	0	0	0	0	0	0	A disintegrin and metalloproteinase with thrombospondin motifs 7	protease	BgChr_6	43886208	43886381	-	18	8	4	0	0	0	0	0	0	0	0	0	0	0	0	0	4	10	0	0	7	0	0	0	11	0	0	0	0	20	19	0	4	-
BgiM16526-RA	0	0	0	0	0	0	0	0	0	A disintegrin and metalloproteinase with thrombospondin motifs 7	protease	BgChr_6	47181361	47181584	+	5	0	0	0	0	0	0	0	0	0	0	0	0	0	0	0	0	3	0	0	1	0	0	0	4	0	0	0	0	1	5	0	1	-
BgiM16528-RA	0	0	0	0	0	0	0	0	0	A disintegrin and metalloproteinase with thrombospondin motifs 7	protease	BgChr_6	47248845	47249068	+	2	9	0	0	0	0	0	0	0	0	0	0	0	0	0	0	2	3	0	0	3	0	0	0	5	0	0	0	0	7	6	2	9	-
BgiM16543-RA	0	0	0	0	0	0	0	0	0	A disintegrin and metalloproteinase with thrombospondin motifs 7	protease	BgChr_6	47540089	47540312	-	11	12	4	0	0	0	0	0	0	0	0	0	0	0	0	0	3	5	1	1	4	0	0	0	15	0	0	0	0	17	19	6	10	-
BgiM16820-RA	0	0	0	0	0	0	0	0	0	A disintegrin and metalloproteinase with thrombospondin motifs 7	protease	BgChr_6	52823400	52823579	-	7	3	0	0	0	0	0	2	6	0	2	2	1	0	3	0	8	2	4	1	2	0	1	0	7	1	0	2	0	4	5	0	5	-
BgiM16823-RA	0	0	0	0	0	0	0	0	0	A disintegrin and metalloproteinase with thrombospondin motifs 7	protease	BgChr_6	52840776	52850139	-	13	10	7	0	0	0	0	0	1	2	0	0	0	0	0	0	3	11	4	0	7	0	0	1	18	0	0	0	1	14	12	2	14	BGLB029566-PA
BgiM16825-RA	0	0	0	0	0	0	0	0	0	A disintegrin and metalloproteinase with thrombospondin motifs 7	protease	BgChr_6	52879409	52879617	-	3	0	3	0	0	0	0	0	0	0	0	0	0	0	0	0	0	0	1	0	1	0	0	0	0	0	0	0	0	2	1	0	1	-
BgiM16826-RA	0	0	0	0	0	0	0	0	0	A disintegrin and metalloproteinase with thrombospondin motifs 7	protease	BgChr_6	52884560	52884936	-	1	2	2	0	0	1	0	0	0	0	0	0	0	0	0	0	2	0	0	0	0	1	0	0	0	0	0	0	0	1	10	2	0	-
BgiM16828-RA	0	0	0	0	0	0	0	0	0	A disintegrin and metalloproteinase with thrombospondin motifs 7	protease	BgChr_6	52917972	52918234	-	8	3	0	0	0	0	0	0	2	2	0	0	0	0	0	0	0	0	1	0	1	0	0	0	5	0	0	0	0	6	8	3	5	-
BgiM16845-RA	0	0	0	0	0	0	0	0	0	A disintegrin and metalloproteinase with thrombospondin motifs 7	protease	BgChr_6	53298148	53298327	-	0	5	6	3	1	3	4	4	2	1	6	6	3	5	1	4	2	4	3	2	0	6	5	3	5	2	5	11	2	8	6	2	7	-
BgiM16899-RA	0	0	0	0	0	0	0	0	0	A disintegrin and metalloproteinase with thrombospondin motifs 7	protease	BgChr_7	968019	968201	+	3	2	1	6	3	3	4	3	7	1	4	1	4	2	1	0	4	3	2	1	1	0	3	0	3	3	5	0	1	3	3	1	0	-
BgiM23216-RA	0	0	0	0	0	0	0	0	0	A disintegrin and metalloproteinase with thrombospondin motifs 7	protease	BgChr_10	999082	999264	+	0	1	0	0	0	0	0	0	0	0	2	0	1	0	0	1	0	0	0	0	1	1	2	0	1	0	0	0	3	0	0	0	0	-
BgiM28375-RA	0	0	0	0	0	0	0	0	0	A disintegrin and metalloproteinase with thrombospondin motifs 7	protease	BgChr_12	39932125	39932307	-	0	0	3	5	1	1	2	7	7	0	2	4	1	1	2	2	1	1	2	3	2	1	3	0	5	6	1	4	1	3	3	0	13	-
BgiM29814-RA	0	0	0	0	0	0	0	0	0	A disintegrin and metalloproteinase with thrombospondin motifs 7	protease	BgChr_13	33541309	33579371	-	3	1	0	1	0	0	1	0	0	0	0	1	0	1	0	0	2	4	1	0	6	0	0	0	0	0	0	1	2	3	2	0	0	-
BgiM29909-RA	0	0	0	0	0	0	0	0	0	A disintegrin and metalloproteinase with thrombospondin motifs 7	protease	BgChr_13	35361547	35362834	-	0	25	0	10	0	2	0	0	9	0	0	0	0	0	3	0	17	17	0	0	21	0	5	5	0	2	0	0	12	1	6	0	0	-
BgiM29913-RA	0	0	0	0	0	0	0	0	0	A disintegrin and metalloproteinase with thrombospondin motifs 7	protease	BgChr_13	35460150	35473907	+	3	4	0	0	0	0	0	0	1	0	0	0	0	0	0	0	0	2	0	0	0	0	0	0	3	0	0	0	0	5	3	0	0	-
BgiM29914-RA	0	0	0	0	0	0	0	0	0	A disintegrin and metalloproteinase with thrombospondin motifs 7	protease	BgChr_13	35479790	35479972	+	4	1	0	0	0	0	0	0	0	0	0	0	0	0	0	0	0	1	0	0	1	0	0	0	2	0	0	0	0	4	4	4	1	-
BgiM31502-RA	0	0	0	0	0	0	0	0	0	A disintegrin and metalloproteinase with thrombospondin motifs 7	protease	BgChr_14	35249676	35255221	-	2	1	0	0	0	0	0	2	3	0	0	0	0	0	0	0	0	0	1	0	2	0	0	1	0	0	0	0	0	3	2	1	1	BGLB032240-PA
BgiM31569-RA	0	0	0	0	0	0	0	0	0	A disintegrin and metalloproteinase with thrombospondin motifs 7	protease	BgChr_15	855972	856154	+	0	1	0	0	0	0	2	0	0	0	0	0	0	0	0	0	0	0	1	0	0	2	0	0	0	5	0	0	0	1	0	0	1	-
BgiM31811-RA	0	0	0	0	0	0	0	0	0	A disintegrin and metalloproteinase with thrombospondin motifs 7	protease	BgChr_15	7179403	7190469	+	18	35	20	71	53	25	41	78	62	69	82	35	65	39	38	69	27	47	14	51	63	19	47	53	23	54	47	43	50	23	26	55	44	BGLB016591-PA
BgiM35469-RA	0	0	0	0	0	0	0	0	0	A disintegrin and metalloproteinase with thrombospondin motifs 7	protease	BgChr_17	28016573	28016755	-	0	6	1	5	1	0	2	1	0	4	4	4	4	0	0	1	0	4	0	2	1	1	0	3	3	3	2	3	1	2	3	1	2	-
BgiM35552-RA	0	0	0	0	0	0	0	0	0	A disintegrin and metalloproteinase with thrombospondin motifs 7	protease	BgChr_18	1123701	1123883	-	0	0	0	0	0	0	0	0	0	0	0	0	0	0	0	0	0	0	0	0	2	0	0	0	0	0	0	0	0	1	2	0	0	-
BgiM01211-RA	0	1.29	0	0	0	0	0	0	0	A disintegrin and metalloproteinase with thrombospondin motifs 7-like isoform X1	protease	BgChr_1	28679351	28715971	-	145	106	88	387	204	220	522	342	267	415	501	280	233	218	217	460	116	167	118	274	444	87	277	289	152	457	259	268	254	220	118	237	153	BGLB017644-PB
BgiM20767-RA	0	-7.33	-4.2	0	0	0	-10.36	0	0	A disintegrin and metalloproteinase with thrombospondin motifs 9	protease	BgChr_8	38522678	38534927	-	1414	23486	1	8805	15	2528	0	2	6317	190	7	5	168	298	3	0	14101	26321	10	5	3916	16	1110	1440	6	7	7	7	7857	2752	7445	5	185	BGLB036205-PA
BgiM20768-RA	0	-7.84	0	0	-3.63	0	-7.81	0	0	A disintegrin and metalloproteinase with thrombospondin motifs 9	protease	BgChr_8	38606988	38607374	-	84	1527	2	331	9	131	0	6	311	6	0	1	23	32	22	4	976	1480	2	1	160	2	111	60	0	4	3	0	383	126	674	4	13	-
BgiM20769-RA	0	-8.1	0	0	0	0	-9.93	0	0	A disintegrin and metalloproteinase with thrombospondin motifs 9	protease	BgChr_8	38628839	38629157	-	68	1510	0	300	3	93	0	0	256	1	2	2	33	13	14	1	823	1454	6	3	160	0	104	43	0	0	0	0	350	109	699	0	14	-
BgiM10985-RA	0	0	0	0	0	0	0	0	0	A disintegrin and metalloproteinase with thrombospondin motifs 9	protease	BgChr_4	31187127	31191446	-	9	5	10	13	4	2	21	4	6	9	21	10	7	7	5	14	3	4	3	25	25	3	14	13	4	5	15	9	14	15	6	7	6	BGLB034086-PA
BgiM10986-RA	0	0	0	0	0	0	0	0	0	A disintegrin and metalloproteinase with thrombospondin motifs 9	protease	BgChr_4	31213906	31239667	-	9	14	6	20	18	15	32	8	5	18	41	19	7	6	10	22	11	8	4	35	63	21	18	33	12	21	22	22	14	24	10	6	4	BGLB020686-PA
BgiM00106-RA	-3.67	-5.88	0	-3.01	-3.16	0	-2.72	0	0	ADAM 17-like protease	protease	BgChr_1	2862073	2880371	+	38	35	7	0	0	0	0	0	7	0	0	0	0	1	2	0	4	5	2	1	6	0	0	0	12	0	0	0	3	25	17	4	11	BGLB030433-PA
BgiM21280-RA	-3.63	-4.94	0	0	-2.86	0	-2.26	0	2.95	ADAM 17-like protease	protease	BgChr_9	1429134	1430246	-	49	49	8	0	0	6	0	0	10	3	0	0	0	0	0	0	21	17	1	3	13	0	0	0	23	0	0	0	1	40	34	8	17	-
BgiM21281-RA	-3.18	-6.49	0	0	-2.58	0	0	0	4.56	ADAM 17-like protease	protease	BgChr_9	1450046	1464320	+	119	99	28	0	0	7	0	0	36	2	0	0	0	12	1	0	36	55	16	7	22	0	0	0	69	0	0	0	4	69	111	42	56	BGLB005561-PB
BgiM21279-RA	0	0	0	0	0	0	0	0	0	ADAM 17-like protease	protease	BgChr_9	1414922	1415119	-	1	3	0	0	1	0	0	0	0	1	0	0	0	0	0	0	1	2	0	0	1	0	0	0	6	0	0	0	0	2	6	1	3	-
BgiM33120-RA	-3.45	-6.1	0	0	-2.87	0	0	0	4.54	ADAM 17-like protease isoform X1	protease	BgChr_16	3802813	3839362	-	141	149	39	1	0	9	0	0	40	5	0	0	4	5	0	0	68	67	10	5	39	0	2	0	111	2	0	0	4	140	124	36	116	BGLB026973-PA
BgiM06611-RA	-2	-2.3	0	0	-2.11	0	0	0	2.05	ADAM 17-like protease isoform X1	protease	BgChr_2	61270193	61299507	-	52	92	27	13	14	8	9	9	41	20	20	7	3	12	15	4	31	35	15	5	24	20	20	15	58	17	6	7	8	74	58	26	49	BGLB028470-PA
BgiM33778-RA	0	0	0	0	0	0	0	0	0	ADAM 17-like protease isoform X1	protease	BgChr_16	21939135	21956427	+	58	80	70	238	231	106	189	207	166	195	182	166	215	179	259	199	109	111	131	167	161	114	225	219	124	234	136	169	169	146	136	181	194	BGLB022413-PC
BgiM33779-RA	0	0	0	0	0	0	0	0	0	ADAM 17-like protease isoform X1	protease	BgChr_16	21957762	21966030	+	45	48	57	116	149	72	110	78	111	126	93	95	112	102	130	106	66	59	76	104	121	96	96	108	87	156	109	123	102	52	40	92	113	BGLB022413-PC
BgiM33117-RA	-3.36	-4.92	0	0	-2.45	0	0	0	4.16	ADAM 17-like protease isoform X2	protease	BgChr_16	3715678	3755272	-	109	118	24	5	1	10	0	1	31	8	2	0	3	6	2	0	52	49	5	4	49	4	0	0	103	0	0	2	4	97	154	43	96	BGLB027233-PA
BgiM33119-RA	-2.59	-4.65	0	0	-1.94	0	0	0	4.21	ADAM 17-like protease isoform X2	protease	BgChr_16	3788687	3802210	-	61	70	22	0	0	6	1	2	31	7	0	0	0	5	2	0	35	37	11	6	30	2	0	5	62	0	2	0	5	62	71	22	52	-
BgiM33691-RA	1.1	1.05	0	1	0	0	0	0	0	ADAM 17-like protease isoform X2	protease	BgChr_16	19062291	19089670	+	59	121	75	288	252	165	314	250	262	345	241	173	215	189	248	309	177	165	156	131	274	100	287	228	124	283	187	184	128	151	124	148	147	BGLB040035-PA
BgiM33690-RA	1.26	1.45	0	0	0	0	0	0	0	ADAM 17-like protease isoform X2	protease	BgChr_16	19009478	19049133	+	46	69	27	182	137	128	219	167	115	198	231	114	105	88	103	179	64	87	55	115	199	45	98	114	82	183	107	99	77	77	48	126	139	BGLB028533-PD
BgiM27487-RA	-1.32	-1.07	0	0	0	0	0	0	0	alpha/beta hydrolase domain-containing protein 11	protease	BgChr_12	20572197	20574728	+	98	96	99	121	79	59	63	43	74	70	62	66	65	62	75	51	60	76	85	67	64	86	39	60	111	73	55	56	67	86	103	70	90	-
BgiM34664-RA	0	0	0	0	0	0	0	0	0	alpha/beta hydrolase domain-containing protein 13	protease	BgChr_17	10663430	10670220	+	96	76	33	62	42	37	68	48	67	43	73	23	30	44	47	66	49	62	18	54	75	12	48	41	62	63	41	31	34	93	94	37	74	BGLB010604-PB
BgiM04470-RA	0	-1.77	0	0	0	0	0	0	0	alpha/beta hydrolase domain-containing protein 14B	protease	BgChr_2	13276489	13277369	-	7	12	3	5	0	2	3	1	4	0	0	6	4	4	2	0	4	6	0	6	8	0	2	1	5	4	4	8	4	7	6	8	10	-
BgiM20528-RA	0	0	0	0	0	0	0	0	0	alpha/beta hydrolase domain-containing protein 14B	protease	BgChr_8	33967967	33979603	+	109	103	51	252	108	128	172	157	189	117	119	94	97	72	84	95	86	94	39	99	144	28	121	128	128	135	96	83	77	127	145	163	153	BGLB022526-PC
BgiM01464-RA	0	0	0	0	0	0	0	0	0	alpha/beta hydrolase domain-containing protein 17B	protease	BgChr_1	34787679	34789829	+	113	115	64	263	204	177	224	254	203	206	229	117	185	156	197	186	115	143	82	153	198	67	201	213	114	269	119	159	136	183	160	169	191	BGLB011763-PB
BgiM20411-RA	0	0	0	0	0	0	0	0	-1.51	aminopeptidase B	protease	BgChr_8	31512791	31526059	+	160	700	110	978	645	700	862	467	357	975	435	211	1441	1040	1171	181	1121	910	1287	792	449	554	794	911	144	163	151	205	345	212	307	171	236	BGLB036819-PA
BgiM31584-RA	0	3.59	0	0	0	-2.24	0	0	0	aminopeptidase N	protease	BgChr_15	1409583	1441386	-	49	44	17	1076	764	429	760	328	238	810	1080	76	710	390	725	959	30	41	18	177	350	79	149	152	47	491	233	93	103	65	66	1085	640	BGLB005803-PB
BgiM31581-RA	2.78	0	0	0	0	-4.5	0	0	0	aminopeptidase N	protease	BgChr_15	1310112	1310261	-	137	23	94	2998	1018	2241	484	1219	1102	640	599	45	248	1448	190	102	52	19	31	304	417	62	99	52	272	27	259	97	28	21	36	2023	1562	-
BgiM31600-RA	2.99	0	0	0	3.4	0	0	0	0	aminopeptidase N	protease	BgChr_15	1769393	1775321	+	0	1	2	44	7	16	30	5	18	5	13	3	10	12	42	42	1	0	4	12	55	1	17	87	7	3	43	3	70	2	2	12	36	-
BgiM14387-RA	5.71	4.67	0	0	3.78	-5.52	0	0	0	aminopeptidase N	protease	BgChr_5	50293780	50300261	-	1	0	0	196	63	82	34	50	84	37	49	0	1	72	7	15	0	0	2	8	36	0	3	2	4	0	28	4	1	0	0	80	54	-
BgiM14389-RA	6.13	0	0	0	0	-7.05	0	0	0	aminopeptidase N	protease	BgChr_5	50335558	50352346	-	0	0	0	162	8	66	34	16	74	23	23	0	0	25	0	0	0	0	3	0	7	0	0	0	1	0	0	0	0	0	0	98	17	BGLB033902-PA
BgiM31583-RA	8.91	7.11	0	0	0	-8.72	0	0	0	aminopeptidase N	protease	BgChr_15	1356616	1382223	-	8	2	6	16186	464	10498	2830	3599	6632	2342	1510	0	117	2225	35	176	1	0	0	15	98	15	12	19	6	2	78	10	1	6	0	14273	1430	BGLB027031-PA
BgiM31596-RA	0	0	0	0	0	0	0	0	0	aminopeptidase N	protease	BgChr_15	1712043	1712298	+	0	0	0	8	0	4	2	2	3	3	0	0	0	1	5	17	0	0	0	0	11	1	6	21	0	1	6	1	8	0	0	3	4	-
BgiM31597-RA	0	0	0	0	0	0	0	0	0	aminopeptidase N	protease	BgChr_15	1713739	1713989	+	0	0	0	11	0	2	5	0	0	0	7	0	3	2	4	15	0	0	0	0	15	1	2	20	0	1	2	1	15	0	0	4	9	-
BgiM31598-RA	0	0	0	0	0	0	0	0	0	aminopeptidase N	protease	BgChr_15	1723087	1743141	+	2	3	2	62	8	22	33	2	12	33	23	3	9	5	50	80	0	2	2	7	75	3	28	163	6	16	44	2	109	4	1	23	66	BGLB022299-PA
BgiM31599-RA	0	0	0	0	0	0	0	0	0	aminopeptidase N	protease	BgChr_15	1754966	1762776	+	0	0	0	33	4	7	15	2	4	8	8	7	13	3	27	46	2	0	0	3	29	0	8	76	3	8	24	0	23	3	0	10	12	-
BgiM31601-RA	0	0	0	0	0	0	0	0	0	aminopeptidase N	protease	BgChr_15	1793126	1799909	-	31	17	7	77	27	21	69	27	21	45	33	19	13	15	62	33	12	9	3	47	28	15	22	16	22	25	22	16	22	24	20	23	20	BGLB029259-PA
BgiM31603-RA	0	0	0	0	0	0	0	0	0	aminopeptidase N	protease	BgChr_15	1831457	1833065	-	2	2	2	16	2	4	11	8	0	11	14	12	7	7	29	19	1	0	3	12	12	2	12	9	5	14	10	0	8	3	4	6	1	-
BgiM31833-RA	0	0	0	0	0	0	0	0	0	aminopeptidase N	protease	BgChr_15	7659674	7688268	-	2	4	1	2	0	1	0	0	1	2	0	0	0	0	2	0	1	2	0	0	0	0	0	0	0	1	0	1	2	6	0	1	4	BGLB024695-PA
BgiM31834-RA	0	0	0	0	0	0	0	0	0	aminopeptidase N	protease	BgChr_15	7698658	7707397	-	1	0	0	0	0	0	0	0	0	0	0	0	0	0	0	0	2	0	0	0	0	0	2	0	0	0	0	1	1	4	0	0	0	BGLB037968-PA
BgiM31838-RA	0	0	0	0	0	0	0	0	0	aminopeptidase N	protease	BgChr_15	7743889	7749469	-	0	0	0	0	0	0	0	0	0	0	0	0	0	0	0	0	0	0	0	0	0	0	0	0	1	0	0	0	0	0	0	0	0	-
BgiM32955-RA	0	0	0	0	0	0	0	0	0	aminopeptidase N	protease	BgChr_15	34086021	34086214	-	2	3	0	0	0	0	2	0	4	2	0	0	0	0	0	0	0	0	2	2	0	0	0	0	2	0	0	0	0	2	0	4	0	-
BgiM12494-RA	0	0	0	0	0	0	0	0	0	aminopeptidase O-like isoform X1	protease	BgChr_5	10091095	10115508	-	33	28	30	56	49	29	46	29	36	29	46	33	25	19	31	75	33	52	32	50	28	21	34	31	28	51	35	26	20	42	59	18	59	BGLB031730-PB
BgiM12493-RA	0	0	0	0	0	0	0	0	0	aminopeptidase O-like isoform X2	protease	BgChr_5	10077046	10077974	-	9	11	9	8	1	5	3	6	2	2	11	2	2	4	5	11	7	2	6	4	5	5	10	8	11	5	4	11	5	7	4	9	6	-
BgiM31604-RA	0	0	0	0	0	0	0	0	0	aminopeptidase Q	protease	BgChr_15	1840894	1854787	-	14	2	3	40	12	6	27	23	8	17	32	12	11	29	86	37	7	8	2	33	19	10	16	15	7	13	26	5	7	7	7	19	8	BGLB014077-PB
BgiM01974-RA	0	0	0	0	0	0	0	0	0	aminopeptidase W07G4.4 isoform X1	protease	BgChr_1	46419601	46437244	-	365	681	338	969	641	616	704	659	691	618	701	493	509	634	653	759	604	705	434	545	723	423	601	582	539	697	646	690	593	467	500	522	521	BGLB010921-PC
BgiM01282-RA	0	-1.89	-4.97	0	0	0	0	0	0	angiotensin-converting enzyme	protease	BgChr_1	30428343	30474652	+	12	19	3	220	261	8	2	4	13	4	5	2	6	4	2	2	6	12	5	4	14	16	36	127	18	1	2	8	1	17	16	10	8	BGLB006096-PB
BgiM32389-RA	0	-3.46	0	0	0	0	0	0	0	angiotensin-converting enzyme	protease	BgChr_15	22050214	22086196	+	173	1252	23	519	56	178	68	88	418	92	56	21	20	44	30	40	604	869	16	31	272	25	142	113	80	136	57	13	386	185	536	118	117	BGLB016726-PA
BgiM01283-RA	1.17	1.57	0	0	0	0	1.38	0	0	angiotensin-converting enzyme	protease	BgChr_1	30513441	30539224	+	153	71	113	344	352	274	409	517	275	542	549	382	335	299	241	522	152	130	121	408	368	220	166	191	260	516	473	263	189	179	89	199	254	BGLB017634-PA
BgiM25691-RA	0	0	0	0	0	0	0	0	0	angiotensin-converting enzyme	protease	BgChr_11	19130992	19131184	-	40	33	21	51	25	31	34	42	23	20	34	20	15	10	11	34	12	14	15	51	32	25	16	27	31	23	55	32	37	72	73	51	53	-
BgiM25692-RA	0	0	0	0	0	0	0	0	0	angiotensin-converting enzyme	protease	BgChr_11	19135514	19138640	-	32	23	11	55	8	40	29	33	28	20	42	31	8	8	18	45	9	9	14	40	37	15	16	12	22	18	34	31	29	46	60	50	47	-
BgiM25694-RA	0	0	0	0	0	0	0	0	0	angiotensin-converting enzyme	protease	BgChr_11	19171623	19189291	-	83	66	12	131	30	53	46	62	24	43	82	42	12	28	32	110	29	15	13	59	88	28	45	35	23	36	58	62	45	102	77	118	111	BGLB004405-PB
BgiM25695-RA	0	0	0	0	0	0	0	0	0	angiotensin-converting enzyme	protease	BgChr_11	19190508	19190679	-	18	6	0	32	7	12	11	10	9	1	19	15	3	6	10	21	7	5	2	13	19	8	5	9	5	13	13	14	10	16	14	16	16	-
BgiM32388-RA	0	0	0	0	0	0	0	0	0	angiotensin-converting enzyme	protease	BgChr_15	21961396	22000245	+	224	226	253	762	445	424	583	610	408	720	586	535	437	236	310	459	400	263	241	416	406	226	194	215	353	876	464	473	260	254	181	587	440	BGLB001655-PB
BgiM01280-RA	0	0	0	0	0	0	0	0	0	angiotensin-converting enzyme (ACE)	protease	BgChr_1	30381838	30400490	+	115	144	116	1669	2144	231	109	132	143	103	99	117	73	103	192	130	116	165	134	91	158	111	354	1067	173	128	120	189	106	186	238	431	487	BGLB010180-PB
BgiM24281-RA	0	0	-1.94	0	0	-3.64	0	0	-1.18	aspartic proteinase	protease	BgChr_10	27327470	27331967	-	82	1390	10	2322	927	1447	233	598	548	339	161	8	85	814	123	42	1014	1513	15	522	549	58	191	55	34	3	176	65	496	95	442	740	615	BGLB012742-PB
BgiM25842-RA	0	0	0	0	0	0	0	0	0	aspartyl aminopeptidase	protease	BgChr_11	23441993	23465405	+	453	608	433	1107	778	631	779	756	714	749	608	570	926	682	753	768	737	818	570	650	605	546	658	597	599	959	627	681	583	517	564	582	554	BGLB013138-PB
BgiM25193-RA	0	0	0	0	0	0	0	0	0	astacin-like metalloprotease toxin 3	protease	BgChr_11	5426883	5467551	-	522	451	327	1231	381	834	703	520	378	498	581	291	255	223	240	576	417	354	240	501	357	144	272	259	364	657	287	282	513	795	506	484	403	BGLB016401-PA
BgiM01401-RA	0	0	0	0	0	0	0	0	0	ATP-dependent Clp protease ATP-binding subunit clpX-like mitochondrial isoform X2	protease	BgChr_1	33062014	33068933	+	560	528	276	917	625	491	776	679	752	713	651	425	570	503	655	855	511	556	333	617	633	300	529	482	558	865	537	448	377	538	507	533	605	BGLB003830-PC
BgiM12625-RA	0	0	0	0	0	0	0	0	0	ATP-dependent Clp protease proteolytic subunit mitochondrial	protease	BgChr_5	12557467	12564655	-	271	272	161	414	325	285	339	268	258	203	246	242	255	316	299	232	259	233	292	290	251	275	184	186	280	358	252	324	245	252	256	214	251	BGLB006304-PB
BgiM26138-RA	0	0	0	0	0	0	0	0	0	ATP-dependent zinc metalloproteaseYME1L1	protease	BgChr_11	31717646	31736697	+	982	810	380	700	593	511	663	630	744	578	603	412	618	443	602	626	639	646	320	496	746	257	492	485	714	748	455	585	461	844	914	539	732	BGLB001276-PE
BgiM05489-RA	0	0	0	0	0	0	0	0	1.66	atrial natriuretic peptide-converting enzyme	protease	BgChr_2	37555525	37607712	-	1326	526	823	4338	3545	2518	2710	3294	2278	2634	3151	1549	1785	2792	5713	2813	648	726	463	3001	1907	3108	4561	3281	1296	4252	2483	3323	1965	1624	6373	13187	9359	BGLB006801-PB
BgiM05756-RA	0	1.82	0	0	0	0	0	0	0	atrial natriuretic peptide-converting enzyme	protease	BgChr_2	44192645	44235030	+	7	2	3	19	22	11	18	18	5	14	36	16	6	14	20	39	9	3	4	21	26	5	13	15	12	18	26	5	13	12	2	6	7	BGLB026758-PA
BgiM29028-RA	0	0	0	0	0	-2.27	0	0	-4.45	atrial natriuretic peptide-converting enzyme	protease	BgChr_13	14303166	14318924	-	32	78	167	544	390	211	51	46	73	116	142	183	253	142	53	116	104	92	178	162	162	67	47	55	172	43	121	132	57	26	8	19	17	BGLB028961-PA
BgiM28174-RA	0	0	0	0	0	0	0	0	0	atrial natriuretic peptide-converting enzyme	protease	BgChr_12	35868116	35912553	+	39	29	33	51	49	50	121	66	55	164	131	29	84	56	120	97	41	26	22	24	95	20	70	68	31	127	84	34	20	29	27	52	90	BGLB009224-PB
BgiM28174-RA	0	0	0	0	0	0	0	0	0	atrial natriuretic peptide-converting enzyme	protease	BgChr_12	35868116	35912553	+	39	29	33	51	49	50	121	66	55	164	131	29	84	56	120	97	41	26	22	24	95	20	70	68	31	127	84	34	20	29	27	52	90	BGLB009224-PB
BgiM34888-RA	1.38	1.39	0	0	0	0	0	0	0	atrial natriuretic peptide-converting enzyme-like isoform X2	protease	BgChr_17	15867658	15891969	-	125	122	86	490	369	243	410	485	418	589	481	203	280	240	474	448	137	161	128	406	319	181	358	264	170	535	288	193	167	182	158	296	314	BGLB009415-PC
BgiM10952-RA	0	0	0	0	0	0	0	0	0	beta-lactamase hydrolase-like protein	protease	BgChr_4	30508559	30511004	-	256	233	152	684	414	409	537	522	408	470	567	318	364	416	446	570	293	247	161	427	422	222	329	307	292	518	364	321	220	291	254	390	321	BGLB030697-PA
BgiM33237-RA	0	0	0	0	0	0	0	0	0	blastula protease 10	protease	BgChr_16	6598964	6601596	+	0	0	0	0	0	0	0	0	0	0	0	0	0	0	0	0	0	0	2	0	1	0	0	2	0	0	0	0	0	0	4	2	7	BGLB004949-PB
BgiM14835-RA	0	0	0	0	0	0	0	0	0	CAAX prenyl protease 1	protease	BgChr_6	7185837	7199245	-	131	152	91	137	81	107	133	91	177	130	61	80	94	74	77	114	145	119	76	88	141	93	85	72	85	117	116	128	105	84	126	128	131	BGLB000544-PB
BgiM08264-RA	0	0	0	0	0	0	0	0	0	CAAX prenyl protease 2	protease	BgChr_3	27226590	27239164	-	28	38	6	77	39	40	68	55	54	67	65	44	41	52	65	57	26	44	28	35	47	24	68	73	30	61	56	52	50	35	37	49	49	BGLB001532-PB
BgiM27605-RA	0	0	-1.89	0	0	0	0	0	-1.4	carboxylesterase NlhH	protease	BgChr_12	23268962	23273280	-	98	24	34	309	102	168	284	192	102	128	248	193	30	54	50	347	67	43	45	257	271	45	303	294	126	154	224	134	198	208	34	89	64	BGLB031654-PB
BgiM27959-RA	0	0	0	0	0	0	0	0	0	carboxylesterase NlhH	protease	BgChr_12	31389279	31393036	+	5	201	2	68	66	22	65	7	42	49	75	3	55	79	2	53	112	168	3	2	41	3	34	19	2	46	10	1	41	4	66	15	9	BGLB023585-PA
BgiM30368-RA	0	0	4.09	0	0	0	0	8.97	0	carboxypeptidase B	protease	BgChr_14	8992819	8995716	+	0	0	0	0	2	4	0	2	0	0	0	0	1	0	137	3	0	0	0	0	0	4	1	0	0	0	0	0	798	0	0	0	5	-
BgiM17180-RA	0	0	0	0	0	0	0	0	0	carboxypeptidase B	protease	BgChr_7	7037435	7044979	-	1	0	5	12	2	7	7	10	1	2	5	1	12	8	12	5	2	2	2	10	13	3	1	1	4	4	12	1	6	2	2	3	4	BGLB009249-PB
BgiM17181-RA	0	0	0	0	0	0	0	0	0	carboxypeptidase B	protease	BgChr_7	7050673	7055669	-	0	0	1	9	4	3	5	3	4	3	2	1	9	4	4	7	1	0	1	10	8	0	3	4	2	2	1	0	1	3	2	3	0	-
BgiM29200-RA	-2.45	-1.55	0	0	0	0	-2.48	0	0	carboxypeptidase D	protease	BgChr_13	18364755	18364949	-	33	15	12	19	12	31	5	6	4	6	4	15	7	5	9	8	21	10	5	12	15	14	1	13	1	9	4	23	5	48	5	3	3	-
BgiM29197-RA	1.93	1.71	0	0	0	-2.1	0	0	-1.12	carboxypeptidase D	protease	BgChr_13	18300170	18304968	-	242	463	110	2673	1539	1571	1896	1633	918	1430	1569	665	1172	2134	236	1655	475	578	252	1611	1263	279	685	94	298	2914	1435	477	369	224	382	799	1184	BGLB004823-PC
BgiM27128-RA	0	0	0	0	0	0	0	0	0	carboxypeptidase D	protease	BgChr_12	11192601	11222430	+	165	127	64	202	157	105	236	255	244	348	317	108	180	136	153	265	81	143	39	144	306	40	245	229	150	344	149	99	92	168	150	206	194	BGLB004463-PB
BgiM17176-RA	0	1.45	0	0	0	0	0	0	0	carboxypeptidase N subunit 2	protease	BgChr_7	6991431	6994961	-	9	13	7	40	41	26	29	46	40	43	53	21	30	26	39	54	17	8	9	29	31	4	22	42	16	44	18	17	20	17	12	32	22	BGLB039645-PC
BgiM09938-RA	0	0	0	0	0	0	0	0	0	carboxypeptidase PM20D1.2	protease	BgChr_4	6842492	6857200	-	52	82	23	19	35	40	51	38	40	65	77	38	47	20	33	68	55	74	32	33	51	9	46	25	33	70	44	31	35	64	63	26	54	BGLB026209-PA
BgiM01243-RA	0	0	0	0	0	0	0	0	0	carboxypeptidase Q	protease	BgChr_1	29340045	29345979	-	57	143	13	80	32	69	51	17	55	56	47	12	49	62	29	29	105	99	22	45	45	48	61	34	21	37	16	39	95	55	135	66	88	BGLB007439-PB
BgiM22911-RA	-1.3	-1.39	0	0	0	0	0	0	1.32	caseinolytic peptidase B protein	protease	BgChr_9	41793320	41807671	+	234	238	119	144	92	79	96	103	153	146	84	82	107	87	145	97	149	165	115	118	134	68	99	91	226	125	85	77	80	252	286	134	265	BGLB005388-PB
BgiM11831-RA	0	0	0	0	0	0	0	0	0	caspase-3	protease	BgChr_4	51807229	51835163	+	783	648	710	2604	2242	1528	1541	1934	2048	2366	2465	1175	1728	1455	1649	1759	919	922	699	2161	1664	583	1767	1350	977	3141	1409	1715	1043	1491	934	1870	1589	BGLB018124-PA
BgiM14727-RA	0	0	0	0	0	0	0	0	0	cathepsin L	protease	BgChr_6	4588024	4592827	+	2453	1783	2078	10440	5479	4655	5115	5266	4816	4851	4483	3588	5983	4940	9140	4781	3065	3013	2773	5249	4039	5280	5721	5782	2859	5460	3794	4109	3124	2623	2938	6165	4816	BGLB011537-PB
BgiM20712-RA	0	-5.17	0	0	0	0	-5.3	0	0	cathepsin L1	protease	BgChr_8	37265271	37265589	+	12	306	4	49	0	52	1	3	98	4	2	3	5	1	15	1	285	503	5	2	47	2	22	7	1	0	6	0	199	35	35	1	7	-
BgiM24266-RA	0	-7.11	0	0	0	0	-7.6	0	0	cathepsin-L-like cysteine peptidase	protease	BgChr_10	26992214	26997372	-	363	6882	24	1372	45	570	16	28	1631	37	15	12	84	55	358	18	7874	11937	42	68	1197	26	418	151	11	23	10	40	2787	489	1127	40	192	BGLB013683-PB
BgiM24268-RA	0	0	0	0	0	0	0	0	0	cathepsin-L-like cysteine peptidase	protease	BgChr_10	27015094	27017732	-	2394	23326	841	13330	3698	7875	2326	2096	5939	1949	1829	1002	2046	3100	2344	1653	17492	24974	1189	2496	3997	1208	2680	1922	1323	2089	1294	1171	6139	2257	5027	2882	2246	BGLB013683-PB
BgiM18907-RA	0	0	0	0	0	0	0	0	0	chymotrypsin B-like isoform X1	protease	BgChr_7	47351281	47360246	+	4	1	0	17	8	49	2	7	11	10	4	0	1	9	0	5	1	0	0	2	2	1	4	1	1	4	2	2	4	1	3	19	9	BGLB030845-PA
BgiM05757-RA	0	0	0	0	0	0	0	0	0	chymotrypsinogen B	protease	BgChr_2	44238222	44243543	+	0	0	2	6	10	1	9	10	6	4	5	10	2	4	4	14	4	0	0	14	17	4	13	7	15	8	6	6	5	6	2	5	9	BGLB017663-PA
BgiM20995-RA	5.57	3.99	-2.44	0	4.55	-6.01	0	0	0	crustapain	protease	BgChr_8	43230195	43238512	-	170	12	3	24195	10772	20675	3468	8233	1171	2663	1649	2	8	8471	124	459	4	3	9	3257	2284	357	154	69	135	6	1127	128	33	74	43	10186	4921	BGLB003758-PB
BgiM31962-RA	0	0	0	0	0	0	0	0	0	cysteine protease ATG4B	protease	BgChr_15	11653351	11665791	+	109	103	41	161	78	75	105	101	117	126	142	54	83	69	104	116	93	103	47	123	143	68	89	96	111	139	92	87	78	105	118	120	135	BGLB021938-PC
BgiM31962-RA	0	0	0	0	0	0	0	0	0	cysteine protease ATG4B	protease	BgChr_15	11653351	11665791	+	109	103	41	161	78	75	105	101	117	126	142	54	83	69	104	116	93	103	47	123	143	68	89	96	111	139	92	87	78	105	118	120	135	BGLB021938-PC
BgiM13659-RA	0	0	0	0	0	0	0	0	0	cysteine protease atg4d	protease	BgChr_5	33965358	33983772	-	85	108	60	266	156	120	156	194	132	197	210	84	174	162	155	169	80	101	80	153	171	93	204	166	74	191	86	98	110	112	112	186	146	BGLB008249-PB
BgiM12277-RA	0	0	-5.77	0	0	-5.36	0	0	0	cysteine proteinase 15A	protease	BgChr_5	5240947	5253930	-	1	1	1	196	164	90	1	6	6	0	0	2	2	2	2	2	0	0	1	13	4	4	0	2	1	1	0	0	2	5	2	89	77	BGLB003926-PB
BgiM01498-RA	0	0	0	0	0	0	0	0	0	cytosol aminopeptidase-like isoform X1	protease	BgChr_1	35627130	35636519	-	384	1458	339	1506	1056	820	1205	696	957	758	875	433	1583	900	532	1204	1438	1623	637	415	1010	485	609	628	325	1042	452	537	866	434	753	500	563	BGLB018068-PA
BgiM03627-RA	-1.59	-1.63	0	-1.13	-1.49	0	0	0	0	cytosolic carboxypeptidase 1-like isoform X1	protease	BgChr_1	85188289	85213281	+	832	723	294	325	219	166	265	284	345	321	336	172	155	234	247	304	321	367	190	228	366	80	158	186	617	303	243	223	181	704	784	356	558	BGLB021479-PA
BgiM24491-RA	0	0	0	0	0	0	0	0	0	cytosolic carboxypeptidase 2	protease	BgChr_10	32442569	32479522	-	234	272	260	539	456	257	439	459	410	434	407	351	336	293	404	424	246	329	410	353	340	319	336	355	330	503	373	474	341	276	269	308	400	BGLB006836-PB
BgiM24492-RA	0	0	0	0	0	0	0	0	0	cytosolic carboxypeptidase 2	protease	BgChr_10	32480654	32482294	-	2	0	0	0	0	0	0	0	0	0	0	0	0	0	0	0	2	0	0	0	0	0	1	0	0	0	2	0	0	0	0	0	0	-
BgiM24493-RA	0	0	0	0	0	0	0	0	0	cytosolic carboxypeptidase 2	protease	BgChr_10	32485303	32488499	-	6	2	8	16	14	13	20	20	19	16	24	6	17	11	11	15	8	3	7	6	6	4	15	12	14	22	13	11	11	9	10	11	14	-
BgiM35271-RA	0	0	0	0	0	0	0	0	0	cytosolic carboxypeptidase 2	protease	BgChr_17	24250664	24262864	-	49	69	50	71	51	46	57	81	65	87	74	79	43	41	72	87	70	66	93	84	73	53	54	38	82	77	84	106	80	49	53	60	53	BGLB021237-PA
BgiM35272-RA	0	0	0	0	0	0	0	0	0	cytosolic carboxypeptidase 2	protease	BgChr_17	24262913	24272235	-	51	38	33	51	51	44	55	76	62	89	65	50	41	40	33	69	52	58	72	48	64	13	54	31	58	83	62	74	47	61	54	31	71	BGLB021237-PA
BgiM35275-RA	0	0	0	0	0	0	0	0	0	cytosolic carboxypeptidase 2-like isoform X11	protease	BgChr_17	24305451	24321574	-	8	4	17	13	23	14	25	23	24	34	15	13	23	14	18	35	17	8	7	23	22	9	26	19	11	43	15	28	18	17	3	23	10	-
BgiM12454-RA	-1.74	-2.4	0	0	-2.04	0	0	0	0	cytosolic carboxypeptidase 6	protease	BgChr_5	9219110	9242462	+	191	111	56	52	44	39	35	63	58	51	26	17	55	24	49	38	81	75	26	16	63	30	41	26	115	46	37	50	29	133	167	62	108	BGLB016846-PA
BgiM12455-RA	-1.25	-1.92	0	0	0	0	0	0	0	cytosolic carboxypeptidase 6	protease	BgChr_5	9290498	9292752	+	52	27	24	28	20	21	12	21	31	10	12	14	23	11	24	10	24	29	16	23	29	13	13	18	59	11	8	18	13	55	66	29	37	-
BgiM13079-RA	0	0	0	0	0	0	0	0	0	cytosolic carboxypeptidase-like protein 5 isoform X1	protease	BgChr_5	22267505	22286404	+	261	203	153	192	180	133	233	295	224	257	234	174	166	146	157	254	143	181	157	178	237	65	202	219	257	286	163	186	153	235	275	206	232	BGLB009536-PB
BgiM24820-RA	0	0	0	0	0	0	0	0	-1.39	cytosolic non-specific dipeptidase	protease	BgChr_10	40410400	40430004	+	858	2000	543	4330	3180	2670	2512	1558	2097	1982	1980	696	2210	1931	1905	2062	1804	1684	1407	1552	1848	3794	4832	5327	937	1495	1016	983	1168	942	1104	1024	1292	BGLB012921-PB
BgiM01972-RA	0	0	0	0	0	0	0	0	0	D-alanyl-D-alanine-carboxypeptidase/endopeptidase AmpH	protease	BgChr_1	46387921	46399992	+	44	40	11	82	40	49	66	51	47	54	58	37	34	69	190	78	38	34	18	99	104	45	50	34	43	62	52	31	58	59	45	78	56	BGLB034560-PA
BgiM34156-RA	-1.16	-1.12	0	0	0	0	-1.06	0	0	deoxyuridine 5p-triphosphate nucleotidohydrolase	protease	BgChr_16	30719892	30721212	+	355	428	203	139	177	190	217	149	278	168	140	282	228	173	80	181	363	335	299	166	303	206	127	117	216	242	163	344	272	310	304	228	296	-
BgiM04744-RA	0	0	0	0	0	0	0	0	0	desumoylating isopeptidase 1	protease	BgChr_2	20692348	20694971	+	195	168	141	285	245	220	180	261	268	162	160	137	249	169	204	177	188	215	149	174	220	187	170	184	151	256	166	144	173	173	145	157	165	BGLB002067-PB
BgiM07567-RA	0	0	0	0	0	0	0	0	0	desumoylating isopeptidase 2	protease	BgChr_3	14470920	14473481	-	66	60	42	132	93	94	117	110	132	96	89	57	87	65	102	134	47	48	28	98	84	56	77	75	50	109	94	93	74	65	59	89	74	BGLB001587-PE
BgiM12995-RA	0	0	0	0	0	0	0	0	0	digestive cysteine proteinase 2	protease	BgChr_5	20725573	20732570	-	1060	4226	983	4992	2163	2546	2192	2297	2915	1873	1856	1483	2110	1865	2193	2072	3654	4387	1205	2151	2214	1773	2493	2225	1239	2203	1559	1871	2407	1245	2250	2284	1856	BGLB002603-PB
BgiM22173-RA	-2.55	-4.55	-6	0	-2.2	0	0	0	0	dipeptidase 1	protease	BgChr_9	23064337	23089194	+	326	233	53	1855	2129	44	18	11	115	21	11	3	3	30	18	6	68	100	30	31	99	20	191	746	192	6	6	8	24	206	310	98	183	BGLB001164-PD
BgiM22655-RA	6.18	6.17	0	5.29	5.29	-4.17	5.82	0	0	dipeptidase 1	protease	BgChr_9	35550256	35559465	+	1	0	1	332	279	79	238	72	64	142	230	11	343	237	324	210	0	1	0	24	189	7	9	12	4	283	39	11	2	0	0	150	112	BGLB004548-PD
BgiM06901-RA	0	0	0	0	0	0	0	0	-1.06	dipeptidyl aminopeptidase BIII	protease	BgChr_3	328257	354397	-	356	931	375	1463	1081	960	1053	1049	928	1144	882	674	1074	765	919	866	1112	1115	797	931	889	666	1128	1236	513	836	885	833	833	541	517	462	499	BGLB030238-PD
BgiM14526-RA	0	0	0	0	0	0	0	0	0	dipeptidyl aminopeptidase BIII	protease	BgChr_5	53041726	53046789	+	4	4	4	10	6	7	2	5	2	8	7	4	5	7	3	6	2	0	2	4	7	4	3	6	0	2	2	2	6	5	6	3	13	-
BgiM10385-RA	0	0	0	0	0	0	0	0	0	dipeptidyl peptidase 1-like isoform X2	protease	BgChr_4	17179497	17188241	-	1007	2301	764	2744	1464	2302	1443	1637	1743	903	703	804	975	995	1076	1116	2090	3093	724	1222	1372	1558	1392	1330	795	805	751	862	1251	764	1072	1679	1048	BGLB000805-PD
BgiM21193-RA	0	0	0	0	0	0	0	0	0	dipeptidyl peptidase 2	protease	BgChr_8	46947251	46957560	-	162	504	130	474	232	262	278	229	300	227	159	196	250	202	211	246	475	604	189	244	293	298	273	213	172	228	160	231	366	155	236	211	194	BGLB026136-PA
BgiM21214-RA	0	0	0	0	0	0	0	0	0	dipeptidyl peptidase 2	protease	BgChr_9	79277	79433	+	1	2	2	3	0	1	0	4	7	1	2	1	1	3	3	0	0	2	0	0	3	0	0	3	3	2	3	2	0	3	2	2	4	-
BgiM21215-RA	0	0	0	0	0	0	0	0	0	dipeptidyl peptidase 2	protease	BgChr_9	84672	85068	+	0	2	0	4	0	2	4	4	2	0	0	3	1	6	10	4	5	2	0	2	2	0	3	3	1	1	1	8	2	5	1	8	5	-
BgiM21216-RA	0	0	0	0	0	0	0	0	0	dipeptidyl peptidase 2	protease	BgChr_9	92116	93070	+	5	6	17	5	5	4	4	10	8	5	4	10	0	10	5	1	14	2	15	13	3	6	9	10	16	1	12	19	7	4	4	13	3	-
BgiM23221-RA	0	0	0	0	0	0	0	0	0	dipeptidyl peptidase 2	protease	BgChr_10	1147850	1148006	+	0	2	1	6	0	1	6	1	0	1	4	7	2	2	0	1	1	5	0	0	5	2	2	1	0	3	0	1	1	2	0	0	1	-
BgiM23222-RA	0	0	0	0	0	0	0	0	0	dipeptidyl peptidase 2	protease	BgChr_10	1152028	1152423	+	0	0	3	2	1	2	4	2	6	4	2	0	5	1	0	4	2	1	2	5	5	1	1	2	2	3	3	2	3	2	2	0	4	-
BgiM23223-RA	0	0	0	0	0	0	0	0	0	dipeptidyl peptidase 2	protease	BgChr_10	1159583	1160536	+	0	2	2	1	2	2	4	10	1	7	0	14	3	1	4	2	1	0	3	2	2	2	0	2	5	3	4	5	7	0	0	2	6	-
BgiM34163-RA	0	0	0	0	0	0	0	0	0	dipeptidyl peptidase 2	protease	BgChr_16	30840078	30845598	-	3	21	26	28	10	14	21	15	17	6	17	32	12	20	12	12	18	28	26	8	17	18	9	9	17	18	14	23	15	14	10	12	14	BGLB026136-PA
BgiM34164-RA	0	0	0	0	0	0	0	0	0	dipeptidyl peptidase 2	protease	BgChr_16	30846420	30856170	-	10	30	21	56	12	28	39	28	31	39	29	40	7	30	27	42	34	26	25	14	39	19	25	20	16	23	14	34	33	19	14	37	24	BGLB026136-PA
BgiM09331-RA	0	0	0	0	0	0	0	0	0	dipeptidyl peptidase 3	protease	BgChr_3	50316758	50331491	+	586	915	338	1167	786	720	895	819	901	1000	781	655	882	668	657	715	1012	1006	747	752	884	513	942	889	642	790	558	787	860	746	714	559	731	BGLB023654-PA
BgiM33405-RA	1.79	1.62	0	0	0	0	0	0	0	dipeptidyl peptidase 4	protease	BgChr_16	10864360	10893100	+	72	51	19	281	166	168	288	261	167	246	284	90	119	108	157	263	61	45	40	187	249	29	204	172	70	217	104	107	104	132	85	232	138	BGLB012094-PB
BgiM30270-RA	0	0	0	0	0	0	0	0	0	dipeptidyl peptidase 8	protease	BgChr_14	6856556	6860522	+	18	29	5	22	13	12	48	23	29	32	30	3	30	21	30	36	14	29	8	30	48	13	23	32	14	53	22	23	12	32	22	17	23	BGLB004433-PC
BgiM30271-RA	0	0	0	0	0	0	0	0	0	dipeptidyl peptidase 8	protease	BgChr_14	6863554	6882194	+	53	38	17	49	48	30	56	63	57	93	89	34	48	35	67	52	54	55	26	43	70	20	61	61	34	68	41	55	42	59	48	43	41	BGLB004433-PC
BgiM07144-RA	-2.98	-4.19	0	0	-2.36	0	0	0	2.82	disintegrin and metalloproteinase domain-containing protein 10	protease	BgChr_3	5530739	5533279	+	36	58	8	1	0	12	4	0	12	6	0	0	0	2	0	2	13	14	12	0	6	0	0	0	45	2	2	0	2	34	55	14	36	BGLB023518-PA
BgiM08498-RA	0	1.78	0	0	0	0	1.48	0	0	disintegrin and metalloproteinase domain-containing protein 10	protease	BgChr_3	32510658	32524693	-	109	60	128	238	168	165	253	358	338	438	467	584	357	225	199	281	221	229	135	447	338	143	138	147	305	388	488	517	176	226	93	163	118	BGLB039167-PA
BgiM15217-RA	0	1.5	0	0	0	-1.15	0	0	0	disintegrin and metalloproteinase domain-containing protein 10	protease	BgChr_6	17014124	17014274	+	11	14	5	50	50	36	42	42	33	57	48	18	35	22	29	33	24	14	8	24	28	7	20	25	13	65	38	16	15	15	7	33	14	-
BgiM15216-RA	1.28	0	0	0	0	0	0	0	0	disintegrin and metalloproteinase domain-containing protein 10	protease	BgChr_6	16950632	17003779	+	129	128	79	510	457	325	448	396	375	599	536	144	404	247	388	437	148	220	107	264	393	103	288	271	144	571	214	167	143	159	143	393	290	BGLB004783-PB
BgiM15218-RA	1.31	0	0	0	0	0	0	0	0	disintegrin and metalloproteinase domain-containing protein 10	protease	BgChr_6	17020144	17027514	+	42	79	52	320	230	174	275	216	162	285	257	68	206	191	174	251	82	83	65	134	165	48	135	130	60	302	134	138	94	75	67	182	167	BGLB027533-PA
BgiM35936-RA	0	0	0	0	0	0	0	0	0	disintegrin and metalloproteinase domain-containing protein 10	protease	BgChr_18	10822325	10832164	-	13	18	8	57	27	26	52	39	39	70	58	39	17	25	26	58	11	23	20	27	78	12	70	66	21	52	14	37	30	30	23	58	38	BGLB013171-PB
BgiM35937-RA	0	0	0	0	0	0	0	0	0	disintegrin and metalloproteinase domain-containing protein 10	protease	BgChr_18	10834062	10849514	-	21	34	19	56	34	40	49	89	50	69	99	38	52	22	41	70	26	20	17	28	142	24	77	95	25	65	32	56	38	41	38	62	60	BGLB013171-PB
BgiM02746-RA	0	1.06	0	0	0	0	0	0	0	disintegrin and metalloproteinase domain-containing protein 12	protease	BgChr_1	66365321	66391586	-	69	84	71	190	148	73	165	203	149	204	296	177	125	152	133	234	111	140	117	153	230	73	148	159	128	219	153	167	173	136	71	118	120	BGLB036739-PA
BgiM33118-RA	-2.78	-5.84	0	0	-2.32	0	0	0	4.15	disintegrin and metalloproteinase domain-containing protein 17	protease	BgChr_16	3757850	3777569	+	321	486	108	2	0	46	4	2	176	19	2	0	1	13	2	2	189	231	46	14	163	1	0	4	366	0	0	1	18	348	391	185	367	BGLB031677-PA
BgiM21278-RA	-2.58	-3.49	0	0	-1.7	0	0	0	0	disintegrin and metalloproteinase domain-containing protein 17	protease	BgChr_9	1412188	1412859	-	19	20	6	0	0	2	0	0	9	4	0	0	0	3	0	0	14	10	6	2	6	0	0	0	17	0	0	0	6	18	20	7	3	BGLB024958-PA
BgiM33115-RA	-2.17	-3.52	0	0	0	0	0	0	2.15	disintegrin and metalloproteinase domain-containing protein 17	protease	BgChr_16	3692652	3701748	+	8	17	5	1	0	5	1	1	6	2	0	0	0	0	0	2	7	12	1	0	8	0	0	2	17	0	0	0	0	10	14	6	12	BGLB036005-PA
BgiM33113-RA	-2.07	0	0	0	-3.5	0	0	0	2.71	disintegrin and metalloproteinase domain-containing protein 17	protease	BgChr_16	3678018	3684971	+	13	12	1	0	0	3	2	0	5	0	0	0	0	0	0	0	6	9	0	0	1	0	0	0	14	0	1	0	0	7	14	4	11	BGLB026766-PA
BgiM33114-RA	0	0	0	0	0	0	0	0	0	disintegrin and metalloproteinase domain-containing protein 17	protease	BgChr_16	3688879	3690678	+	3	7	2	0	0	2	0	0	2	0	3	0	0	0	0	0	1	1	0	1	1	2	0	0	7	0	0	0	0	8	3	2	7	-
BgiM33032-RA	-2.91	-4.75	0	0	-2.43	0	0	0	3.07	disintegrin and metalloproteinase domain-containing protein 17-like isoform X1	protease	BgChr_16	1807732	1849128	-	57	117	34	7	6	9	3	1	33	7	1	1	1	11	1	10	63	55	11	5	29	0	2	4	69	2	0	2	15	90	85	31	65	BGLB033939-PA
BgiM09307-RA	0	0	0	0	0	0	0	0	0	disintegrin and metalloproteinase domain-containing protein 29	protease	BgChr_3	49673042	49679745	-	47	82	51	96	78	36	123	108	109	124	100	84	95	76	77	117	72	77	66	86	110	27	103	77	77	139	62	120	89	82	73	63	77	BGLB021602-PA
BgiM00335-RA	0	0	0	0	0	0	0	0	0	disintegrin and metalloproteinase domain-containing protein 9	protease	BgChr_1	8461409	8491910	-	44	36	11	117	44	78	84	98	35	105	147	42	55	45	53	103	40	29	16	70	123	18	102	83	22	71	51	48	26	57	48	73	82	BGLB006196-PB
BgiM09227-RA	0	0	0	0	0	0	0	0	0	ectonucleoside triphosphate diphosphohydrolase 3	protease	BgChr_3	47927852	47928051	-	7	10	2	17	15	23	31	16	11	14	20	2	20	7	9	9	5	7	1	10	30	9	21	10	5	18	10	10	2	11	3	16	10	-
BgiM08553-RA	-1.35	-1.12	0	0	0	0	0	0	0	ectonucleoside triphosphate diphosphohydrolase 5	protease	BgChr_3	33431232	33445300	-	164	196	58	65	52	49	79	69	85	92	103	65	58	38	68	93	75	83	43	54	145	29	44	51	223	96	39	66	66	189	260	82	172	BGLB031991-PC
BgiM01873-RA	0	0	0	0	0	0	0	0	0	ectonucleoside triphosphate diphosphohydrolase 7	protease	BgChr_1	44608076	44644172	-	49	77	49	174	127	143	143	153	148	156	179	123	117	120	146	125	97	74	83	86	137	45	140	112	68	150	88	171	90	96	63	149	137	BGLB008342-PC
BgiM25149-RA	0	0	0	0	0	0	0	0	0	endoplasmic reticulum aminopeptidase 1-like isoform X1	protease	BgChr_11	4341568	4381339	-	309	214	106	284	229	129	274	326	244	354	336	130	110	128	79	301	139	145	101	241	329	35	247	254	226	310	174	132	104	271	219	235	249	BGLB001318-PC
BgiM06811-RA	0	0	0	0	0	0	0	0	0	endoplasmic reticulum aminopeptidase 2	protease	BgChr_2	65168154	65169191	+	3	0	3	8	3	5	6	3	5	3	7	4	8	8	10	13	5	3	3	8	14	5	4	2	3	5	3	5	1	6	1	7	5	-
BgiM31835-RA	0	0	0	0	0	0	0	0	0	endoplasmic reticulum aminopeptidase 2	protease	BgChr_15	7709690	7719283	-	0	0	0	0	0	0	0	0	0	0	0	0	0	0	0	0	0	0	0	0	0	0	0	0	0	0	0	2	1	0	0	0	2	-
BgiM13353-RA	0	0	0	0	0	0	0	0	1.26	endoplasmic reticulum metallopeptidase 1	protease	BgChr_5	27209162	27215205	+	48	27	3	10	16	12	22	9	10	11	10	8	2	5	11	16	19	19	6	8	16	2	19	14	25	13	4	12	10	50	26	21	41	BGLB033189-PA
BgiM13354-RA	0	0	0	0	0	0	0	0	0	endoplasmic reticulum metallopeptidase 1	protease	BgChr_5	27227859	27238508	+	6	8	0	5	0	2	2	2	4	2	0	4	0	2	0	4	1	2	1	4	10	2	0	0	3	2	2	5	0	4	4	0	4	BGLB030656-PA
BgiM13360-RA	0	0	0	0	0	0	0	0	0	endoplasmic reticulum metallopeptidase 1	protease	BgChr_5	27346754	27357403	+	2	0	1	4	6	2	2	2	2	2	0	0	4	2	4	2	5	2	2	2	6	2	1	4	4	0	2	9	3	2	8	2	0	BGLB030656-PA
BgiM09829-RA	0	0	-1.14	0	0	0	0	0	0	endothelin-converting enzyme	protease	BgChr_4	4235545	4277573	-	242	127	59	254	123	194	560	270	153	265	651	302	55	83	94	675	154	130	70	389	778	51	347	245	214	186	461	132	152	165	63	101	143	BGLB018000-PA
BgiM03704-RA	1.11	0	0	0	0	0	0	0	0	endothelin-converting enzyme	protease	BgChr_1	86653642	86667030	-	64	64	40	162	131	94	189	214	143	233	273	77	168	106	213	220	80	69	57	141	211	35	162	170	93	271	140	100	107	117	46	210	116	BGLB032004-PA
BgiM03707-RA	0	1.44	0	0	0	0	0	0	0	endothelin-converting enzyme 1	protease	BgChr_1	86677578	86697463	-	23	13	19	74	60	42	71	70	55	107	92	32	47	44	55	101	24	28	20	31	78	17	62	63	23	108	48	43	20	41	17	76	64	BGLB022442-PA
BgiM04280-RA	0	0	-1.9	0	0	0	0	0	0	endothelin-converting enzyme 1	protease	BgChr_2	8935678	8955332	+	271	63	75	373	195	360	873	386	295	196	343	132	31	109	84	733	64	20	48	629	610	29	126	154	195	192	582	410	308	240	91	931	340	BGLB009683-PB
BgiM29497-RA	3.68	4.12	0	0	0	-4.19	0	0	0	endothelin-converting enzyme 1	protease	BgChr_13	26139301	26145967	-	19	8	12	1238	885	97	575	143	79	458	643	5	1208	919	1268	584	6	1	13	55	373	23	32	33	17	520	52	10	16	17	23	542	377	-
BgiM05167-RA	0	0	0	0	0	0	0	0	0	endothelin-converting enzyme 1	protease	BgChr_2	30371463	30400023	-	22	26	7	34	12	14	33	20	7	30	48	5	14	16	24	31	34	26	0	7	36	4	24	18	8	13	10	13	2	20	19	35	23	BGLB037772-PA
BgiM05168-RA	0	0	0	0	0	0	0	0	0	endothelin-converting enzyme 1	protease	BgChr_2	30413018	30421429	-	5	12	3	6	0	0	3	6	0	6	13	0	5	2	12	11	3	1	0	3	9	2	2	8	0	4	0	0	3	4	0	10	4	-
BgiM28565-RA	0	0	0	0	0	0	0	0	0	endothelin-converting enzyme 1	protease	BgChr_13	3529779	3532334	-	73	58	28	56	56	37	57	50	63	44	52	45	44	45	49	69	43	48	32	49	52	27	47	48	53	67	45	63	40	56	48	35	44	BGLB038304-PA
BgiM05164-RA	-4.24	-6.12	0	0	0	0	0	0	0	endothelin-converting enzyme 2	protease	BgChr_2	30332878	30351184	-	975	554	47	32	3	109	3	7	102	21	4	4	4	130	14	2	231	206	32	21	180	0	1	8	269	0	2	6	11	730	942	198	316	BGLB039800-PA
BgiM24837-RA	1.37	0	0	0	0	-3.09	0	0	0	endothelin-converting enzyme 2	protease	BgChr_10	40985009	40987513	-	10	28	16	75	49	39	76	78	60	57	46	5	49	60	31	47	18	22	3	23	40	0	9	7	19	52	24	19	11	31	37	75	62	-
BgiM04286-RA	4.2	0	0	0	0	-6.86	0	0	0	endothelin-converting enzyme 2	protease	BgChr_2	9073056	9073208	+	5	0	5	582	102	430	34	90	212	26	10	0	2	112	6	0	0	0	0	24	47	2	4	0	19	0	12	5	0	0	2	331	148	-
BgiM04293-RA	5.07	3.55	0	0	0	-7.61	0	0	0	endothelin-converting enzyme 2	protease	BgChr_2	9213447	9253508	+	43	8	54	4186	457	3019	1450	1433	3014	1281	832	0	185	1230	50	443	4	5	4	112	429	13	13	0	118	0	377	46	0	10	6	2998	909	BGLB029484-PA
BgiM04283-RA	5.34	0	0	0	0	-5.98	0	0	0	endothelin-converting enzyme 2	protease	BgChr_2	9052536	9052721	+	0	1	0	221	4	140	19	17	86	12	5	0	0	19	1	0	0	0	0	0	9	1	2	0	0	0	0	0	0	0	0	138	16	-
BgiM04290-RA	5.59	2.93	0	0	0	-8.59	0	0	0	endothelin-converting enzyme 2	protease	BgChr_2	9167073	9170674	+	0	0	1	411	18	238	35	35	106	22	6	0	0	43	2	2	0	0	0	2	15	0	0	0	1	0	4	0	0	0	0	245	39	-
BgiM04076-RA	0	0	0	0	0	0	0	0	0	endothelin-converting enzyme 2	protease	BgChr_2	4130672	4130842	+	6	1	0	4	3	0	13	5	0	2	9	5	0	0	1	10	2	0	0	2	5	0	8	7	5	1	8	6	4	2	1	3	1	-
BgiM04077-RA	0	0	0	0	0	0	0	0	0	endothelin-converting enzyme 2	protease	BgChr_2	4137726	4138006	+	5	0	5	5	2	1	6	4	2	3	8	11	2	3	6	15	2	0	0	12	8	5	12	2	5	4	12	4	15	4	4	6	4	-
BgiM04078-RA	0	0	0	0	0	0	0	0	0	endothelin-converting enzyme 2	protease	BgChr_2	4141603	4141795	+	7	2	4	3	4	0	7	5	2	3	8	4	5	5	0	16	0	2	3	8	3	0	6	4	8	4	7	5	10	7	1	3	0	-
BgiM20143-RA	0	0	0	0	0	0	0	0	0	endothelin-converting enzyme 2	protease	BgChr_8	25980295	25981897	+	0	0	0	1	0	0	0	0	0	0	0	0	0	0	0	0	0	2	0	0	1	0	0	0	0	0	0	0	0	0	2	0	0	-
BgiM20144-RA	0	0	0	0	0	0	0	0	0	endothelin-converting enzyme 2	protease	BgChr_8	25983034	25984062	-	1	0	0	0	0	0	0	0	0	0	2	0	0	0	0	0	0	0	0	5	0	0	6	0	0	0	0	1	2	0	1	0	0	BGLB019605-PA
BgiM20145-RA	0	0	0	0	0	0	0	0	0	endothelin-converting enzyme 2	protease	BgChr_8	25996488	25997492	-	0	0	0	0	0	0	0	0	0	0	0	0	0	0	0	0	0	0	0	0	0	0	0	0	0	0	0	2	0	0	0	0	0	-
BgiM20146-RA	0	0	0	0	0	0	0	0	0	endothelin-converting enzyme 2	protease	BgChr_8	26009175	26010203	-	0	0	0	0	0	0	0	0	0	0	0	2	0	0	0	1	0	0	2	0	2	0	0	0	0	0	0	0	0	0	0	0	0	-
BgiM20147-RA	0	0	0	0	0	0	0	0	0	endothelin-converting enzyme 2	protease	BgChr_8	26041875	26042924	-	1	0	2	0	0	0	0	0	0	0	0	2	0	0	0	0	0	0	0	0	0	0	4	2	0	0	0	2	2	0	0	0	0	-
BgiM20148-RA	0	0	0	0	0	0	0	0	0	endothelin-converting enzyme 2	protease	BgChr_8	26053980	26055032	-	0	0	0	0	0	0	0	0	0	0	0	2	0	0	0	0	0	0	1	0	0	0	0	0	0	0	0	0	0	0	0	0	0	-
BgiM20149-RA	0	0	0	0	0	0	0	0	0	endothelin-converting enzyme 2	protease	BgChr_8	26058733	26059776	-	0	0	0	0	0	0	0	0	0	0	0	0	0	0	0	0	0	0	0	0	0	0	0	2	0	0	0	0	0	0	0	0	0	-
BgiM20150-RA	0	0	0	0	0	0	0	0	0	endothelin-converting enzyme 2	protease	BgChr_8	26082896	26083930	-	0	0	0	0	0	0	0	0	0	0	0	0	0	0	0	0	0	0	0	0	0	0	0	0	2	0	0	0	2	0	0	0	0	-
BgiM29553-RA	-2.79	-3.58	0	0	-1.83	0	0	0	3.38	endothelin-converting enzyme 2-like isoform X1	protease	BgChr_13	27559800	27580675	-	37	53	13	0	1	8	2	0	17	5	3	2	0	5	1	3	21	18	3	5	28	0	1	1	54	3	0	5	1	40	62	21	29	-
BgiM04291-RA	4.16	0	0	0	0	-7.28	0	0	0	endothelin-converting enzyme-like 1	protease	BgChr_2	9190017	9190194	+	2	0	0	156	5	103	19	19	43	6	1	0	0	16	0	1	0	0	0	0	1	0	0	0	1	0	2	0	0	0	0	102	13	-
BgiM04285-RA	5.4	0	0	0	0	-8.27	0	0	0	endothelin-converting enzyme-like 1	protease	BgChr_2	9065044	9065309	+	0	2	2	613	38	426	54	80	208	31	5	0	7	66	1	3	0	0	0	5	23	1	0	0	2	0	8	0	0	0	0	306	117	-
BgiM04284-RA	6.43	0	0	0	0	-8.09	0	0	0	endothelin-converting enzyme-like 1	protease	BgChr_2	9058822	9059008	+	0	0	0	264	15	181	20	23	110	20	2	0	0	39	2	2	0	0	0	0	5	0	0	0	1	0	1	0	0	0	0	153	26	-
BgiM04292-RA	6.61	0	0	0	0	-7.18	0	0	0	endothelin-converting enzyme-like 1	protease	BgChr_2	9195078	9195343	+	0	0	0	372	33	181	34	36	104	12	16	0	1	46	3	1	0	0	0	3	12	0	2	0	0	0	5	0	0	0	1	218	71	-
BgiM04288-RA	8.11	4.99	0	0	3.8	-8.66	0	0	0	endothelin-converting enzyme-like 1	protease	BgChr_2	9105526	9117353	+	1	0	0	1776	134	1027	128	186	574	84	23	0	6	185	7	2	0	0	0	1	48	3	0	0	2	0	25	0	1	0	0	948	197	BGLB038391-PA
BgiM20162-RA	8.55	9.1	0	8.07	8.02	-5.5	7.45	0	0	endothelin-converting enzyme-like 1	protease	BgChr_8	26336025	26350582	-	0	1	0	1233	817	135	930	113	125	625	1200	0	1316	546	974	932	0	0	1	13	910	9	9	16	2	598	45	1	4	2	13	569	318	BGLB035314-PA
BgiM09046-RA	-2.49	-4.13	0	0	-2.75	0	-2.8	0	0	enteropeptidase	protease	BgChr_3	44553065	44556548	-	13	61	2	15	0	12	0	0	16	4	0	0	3	2	0	2	52	88	3	0	8	2	9	4	10	0	0	0	14	9	51	1	7	-
BgiM00608-RA	1.41	1.71	0	0	0	0	0	1.07	0	enteropeptidase	protease	BgChr_1	14531364	14559558	-	86	40	76	283	235	182	287	350	225	404	448	168	277	229	288	264	122	111	83	268	266	81	235	222	108	412	231	239	172	167	100	188	161	BGLB009871-PB
BgiM00610-RA	1.77	2.12	0	0	1.58	0	0	1.19	0	enteropeptidase	protease	BgChr_1	14588877	14594759	-	70	43	62	277	245	185	306	363	279	486	508	174	276	235	327	337	117	117	89	272	350	78	214	227	103	466	186	217	182	138	78	181	156	BGLB009871-PB
BgiM13859-RA	-1.37	-1.73	0	0	-1.44	0	0	0	0	fatty-acid amide hydrolase 1	protease	BgChr_5	38232496	38250380	-	255	296	97	122	116	105	90	89	178	97	111	59	61	70	67	68	165	190	63	72	152	30	70	53	192	87	63	73	75	235	247	93	184	BGLB006586-PB
BgiM01604-RA	0	0	0	0	0	0	0	0	-1.23	fatty-acid amide hydrolase 1	protease	BgChr_1	37969899	37987480	+	48	40	41	120	90	93	95	75	64	78	108	78	66	35	63	98	71	45	31	106	70	36	65	45	55	99	112	78	68	48	24	48	44	BGLB034081-PA
BgiM13843-RA	-3.58	-5.48	0	-1.68	-2.8	0	0	0	3.93	fatty-acid amide hydrolase 1-like isoform X1	protease	BgChr_5	37872978	37886947	+	425	543	195	9	7	51	0	1	134	18	8	8	2	24	8	7	222	168	44	19	143	3	2	5	474	4	2	5	22	513	582	151	322	BGLB026470-PB
BgiM15117-RA	-1.97	-2.23	0	0	-1.42	0	0	0	0	fatty-acid amide hydrolase 2	protease	BgChr_6	14194202	14202980	+	714	720	192	193	152	169	166	202	224	210	194	75	190	172	132	140	378	416	181	170	361	71	222	259	518	157	99	94	138	571	860	248	439	BGLB002860-PC
BgiM06666-RA	0	0	4.61	0	0	0	0	6.85	0	fibrinolytic enzyme isozyme C	protease	BgChr_2	62347757	62355585	-	2	0	0	2	0	0	2	2	0	2	2	0	2	6	61	2	0	0	2	0	0	2	0	2	0	0	3	3	443	0	0	4	16	-
BgiM13699-RA	0	0	5.66	0	0	0	0	8.43	0	fibrinolytic enzyme isozyme C	protease	BgChr_5	34880240	34884657	+	4	6	15	63	21	8	3	2	4	7	9	5	24	58	3954	4	4	4	15	16	5	33	8	18	8	20	6	5	12323	0	28	7	82	BGLB002547-PB
BgiM13700-RA	0	0	5.66	0	0	0	0	8.9	0	fibrinolytic enzyme isozyme C	protease	BgChr_5	34894794	34895270	+	0	2	1	10	4	0	0	0	0	2	1	0	11	3	644	1	0	0	0	2	0	2	2	2	0	1	0	0	2489	2	7	0	5	-
BgiM13702-RA	0	0	5.54	0	0	0	0	10.53	0	fibrinolytic enzyme isozyme C	protease	BgChr_5	34918765	34924712	+	0	2	0	16	23	2	0	0	0	2	4	1	32	31	1780	2	2	4	9	2	0	0	1	7	10	8	5	6	5424	2	3	2	48	BGLB002547-PB
BgiM14225-RA	0	0	0	1.57	0	0	0	0	0	fibrinolytic enzyme isozyme C	protease	BgChr_5	46718377	46720548	-	3	16	2	24	13	2	20	5	10	2	9	7	7	8	13	24	23	26	10	12	60	2	93	118	2	13	5	7	24	6	15	18	10	-
BgiM28289-RA	0	0	-4.69	0	0	0	0	0	0	fibrinolytic enzyme isozyme C	protease	BgChr_12	38092937	38094359	-	0	0	0	39	2	29	16	3	33	13	16	0	0	1	0	27	0	0	2	0	11	0	0	0	2	9	6	0	0	0	1	53	27	-
BgiM13692-RA	3.37	0	0	0	0	-4.04	0	0	0	fibrinolytic enzyme isozyme C	protease	BgChr_5	34765969	34766179	+	1	0	0	18	0	24	5	14	13	14	14	0	7	12	0	13	0	0	0	0	2	0	0	1	1	2	3	0	0	0	1	53	23	-
BgiM13691-RA	0	0	0	0	0	0	0	0	0	fibrinolytic enzyme isozyme C	protease	BgChr_5	34762179	34762397	+	0	0	0	4	0	17	4	1	8	11	6	0	0	3	0	7	0	0	0	1	3	0	0	1	0	6	2	0	0	0	0	26	10	-
BgiM13693-RA	0	0	0	0	0	0	0	0	0	fibrinolytic enzyme isozyme C	protease	BgChr_5	34781260	34798954	+	4	1	0	0	0	2	0	0	1	0	0	0	0	0	0	0	2	1	4	0	0	0	0	0	0	0	0	0	0	2	2	0	0	BGLB030292-PA
BgiM13695-RA	0	0	0	0	0	0	0	0	0	fibrinolytic enzyme isozyme C	protease	BgChr_5	34814728	34814946	+	0	0	0	3	1	3	1	0	5	2	1	0	0	2	0	1	0	0	0	0	0	0	0	0	1	4	0	0	2	0	0	17	3	-
BgiM13696-RA	0	0	0	0	0	0	0	0	0	fibrinolytic enzyme isozyme C	protease	BgChr_5	34817683	34817893	+	0	0	0	16	0	10	2	4	5	5	2	0	0	6	2	4	0	0	0	0	2	0	0	2	2	0	3	0	0	0	0	8	6	-
BgiM13701-RA	0	0	0	0	0	0	0	0	0	fibrinolytic enzyme isozyme C	protease	BgChr_5	34909742	34915410	+	0	0	0	18	28	2	2	0	2	0	0	0	0	16	15	2	0	0	0	0	3	0	0	0	0	1	0	0	0	0	0	17	15	BGLB039133-PA
BgiM14226-RA	0	0	0	0	0	0	0	0	0	fibrinolytic enzyme isozyme C	protease	BgChr_5	46724391	46734395	-	0	0	0	9	7	24	6	5	9	7	6	0	0	3	1	12	0	0	0	0	6	0	0	0	0	2	1	2	2	0	0	29	12	BGLB016364-PA
BgiM14385-RA	0	0	0	0	0	0	0	0	0	fibrinolytic enzyme isozyme C	protease	BgChr_5	50273525	50273725	+	0	0	0	31	20	15	10	0	1	0	2	0	1	20	8	8	0	0	0	0	10	0	0	2	1	0	0	0	0	0	4	59	59	-
BgiM20482-RA	0	0	0	0	0	0	0	0	0	fibrinolytic enzyme isozyme C	protease	BgChr_8	33018282	33018506	+	0	0	0	1	0	0	0	0	0	0	0	1	0	0	0	0	0	0	0	0	0	0	0	0	2	1	0	0	0	0	0	1	2	-
BgiM20483-RA	0	0	0	0	0	0	0	0	0	fibrinolytic enzyme isozyme C	protease	BgChr_8	33031404	33031617	+	0	2	0	4	0	0	2	0	0	0	2	0	0	0	0	2	0	0	0	0	0	0	0	0	0	0	0	0	0	0	1	2	5	-
BgiM20485-RA	0	0	0	0	0	0	0	0	0	fibrinolytic enzyme isozyme C	protease	BgChr_8	33142528	33142752	+	0	0	0	0	0	0	0	0	1	0	0	0	0	0	5	0	0	0	0	0	0	0	0	0	0	0	1	0	0	0	1	1	0	-
BgiM20486-RA	0	0	0	0	0	0	0	0	0	fibrinolytic enzyme isozyme C	protease	BgChr_8	33156871	33157084	+	0	0	0	0	1	2	0	0	0	0	0	0	0	0	0	2	0	0	0	0	0	0	0	0	0	0	0	0	0	0	0	1	1	-
BgiM25888-RA	0	0	0	0	0	0	0	0	0	fibrinolytic enzyme isozyme C	protease	BgChr_11	24739936	24746198	-	0	0	0	2	0	3	0	1	2	0	0	0	0	0	0	0	0	0	0	0	0	0	0	0	2	1	0	0	0	0	0	2	1	BGLB001407-PB
BgiM28287-RA	0	0	0	0	0	0	0	0	0	fibrinolytic enzyme isozyme C	protease	BgChr_12	38071411	38071635	-	0	0	0	0	0	0	0	0	0	0	0	0	0	0	0	0	0	0	0	0	0	0	2	0	0	0	0	0	1	0	0	0	0	-
BgiM18905-RA	0	0	0	0	0	0	0	0	0	fibrinolytic enzyme isozyme C-like isoform X2	protease	BgChr_7	47298242	47314865	-	0	0	1	5	4	3	8	2	8	3	4	0	13	0	7	7	0	4	3	2	8	0	0	0	2	5	4	1	0	2	3	10	6	BGLB026224-PA
BgiM18906-RA	0	0	0	0	0	0	0	0	0	fibrinolytic enzyme isozyme C-like isoform X2	protease	BgChr_7	47322357	47344886	-	0	2	0	21	0	16	10	5	5	8	1	1	1	5	0	8	2	0	0	4	2	0	1	0	0	1	1	2	1	6	2	9	9	BGLB026224-PA
BgiM06188-RA	-1.15	-1.57	0	0	-1.39	0	0	0	0	gamma-glutamyl hydrolase	protease	BgChr_2	53247278	53254545	-	284	445	145	193	157	142	168	171	225	148	115	127	143	140	139	187	353	335	94	124	176	111	120	144	253	172	156	171	127	254	334	141	253	BGLB039980-PA
BgiM04676-RA	0	0	0	0	0	0	0	0	0	gamma-glutamyl hydrolase A	protease	BgChr_2	19032056	19041551	-	254	248	342	561	495	485	638	745	553	568	478	519	403	330	255	537	448	469	402	462	477	368	522	488	307	761	369	718	566	428	285	304	331	BGLB034065-PB
BgiM06190-RA	0	-2.94	0	0	0	0	0	0	0	gamma-glutamyl hydrolase A-like isoform X1	protease	BgChr_2	53278828	53288072	-	29	406	27	207	44	99	44	50	117	30	32	14	33	37	59	34	265	440	2	35	134	33	92	48	18	43	18	16	104	49	210	45	41	BGLB022251-PB
BgiM04334-RA	0	0	0	0	0	0	0	0	0	gamma-glutamyltransferase YwrD isoform X1	protease	BgChr_2	10160654	10168326	+	35	88	13	62	43	33	61	38	44	56	69	32	46	32	64	65	52	73	15	18	56	17	37	36	36	62	29	22	43	43	46	56	55	BGLB001812-PC
BgiM12371-RA	0	0	0	0	0	0	0	0	0	gamma-glutamyltranspeptidase 1	protease	BgChr_5	7034084	7039728	-	100	106	34	127	58	31	164	67	69	111	209	50	97	59	164	99	38	50	26	60	146	15	27	25	63	110	33	36	34	124	84	121	106	BGLB013590-PB
BgiM30135-RA	0	0	0	0	0	0	0	0	0	gamma-glutamyltranspeptidase 1	protease	BgChr_14	3566574	3583281	+	551	616	490	1182	896	518	746	958	853	1064	1029	629	903	739	1671	1036	592	678	449	792	850	460	684	606	691	1414	818	839	697	606	535	824	664	BGLB005430-PB
BgiM30136-RA	0	0	0	0	0	0	0	0	0	gamma-glutamyltranspeptidase 1	protease	BgChr_14	3590612	3609892	+	258	182	120	475	266	303	323	294	265	245	290	267	306	274	452	341	214	216	163	333	286	151	202	182	201	275	236	279	197	254	202	273	229	BGLB011297-PB
BgiM34810-RA	0	0	0	0	0	0	0	0	0	gamma-glutamyltranspeptidase 2	protease	BgChr_17	13720128	13728197	+	163	129	122	564	262	219	269	291	215	196	277	198	205	183	329	337	118	112	138	289	272	150	219	249	201	327	264	215	212	146	204	223	219	BGLB025988-PA
BgiM07787-RA	3.96	3.97	0	0	0	-2.92	3.67	0	0	glutamate carboxypeptidase 2	protease	BgChr_3	18413102	18443912	+	30	13	10	946	502	215	757	314	185	531	730	25	687	516	490	961	24	9	25	69	300	48	33	77	18	817	222	46	108	38	14	752	330	BGLB032857-PA
BgiM07786-RA	4.87	5.2	0	4.54	0	-3.31	4.11	0	0	glutamate carboxypeptidase 2	protease	BgChr_3	18410922	18411223	+	0	1	1	101	45	24	99	29	18	85	100	5	107	81	74	122	0	0	0	3	29	2	6	4	4	70	18	7	14	4	0	128	50	-
BgiM36027-RA	0	0	0	0	0	0	0	0	0	glutamyl aminopeptidase	protease	BgChr_18	12940366	12960670	-	64	22	15	97	40	69	185	84	52	73	144	53	31	63	39	168	30	12	17	76	173	8	75	48	52	39	94	65	58	64	46	61	67	BGLB008669-PB
BgiM04632-RA	2.12	0	0	0	0	-2.36	0	0	-1.41	glutamyl aminopeptidase-like isoform X2	protease	BgChr_2	17913243	17931962	+	121	42	75	1946	1149	682	833	474	322	514	640	100	927	742	1128	670	51	35	40	307	460	230	171	107	68	614	270	113	62	70	105	665	442	BGLB027193-PA
BgiM12156-RA	0	0	0	0	0	0	0	0	0	glycogen debranching enzyme	protease	BgChr_5	2756405	2756627	+	21	37	5	19	14	22	35	11	20	23	34	9	20	10	2	23	23	22	3	12	18	3	15	21	19	29	17	7	12	15	9	23	11	-
BgiM12157-RA	0	0	0	0	0	0	0	0	0	glycogen debranching enzyme	protease	BgChr_5	2758320	2785086	+	532	593	258	429	291	289	648	538	582	636	723	299	368	218	138	737	466	580	199	329	572	148	349	296	470	661	396	294	267	404	332	312	365	BGLB004424-PB
BgiM36099-RA	0	0	0	0	0	0	0	0	0	haloacid dehalogenase-like hydrolase domain-containing protein 2 isoform X2	protease	BgChr_18	15683341	15697141	-	56	73	70	73	54	60	83	59	68	46	60	56	68	51	75	47	91	62	57	43	62	63	45	57	55	72	81	64	68	53	73	46	57	BGLB006715-PD
BgiM20311-RA	-1.95	-2.35	0	0	-1.44	0	0	0	0	haloacid dehalogenase-like hydrolase domain-containing protein 3	protease	BgChr_8	29229821	29234038	-	167	147	41	50	33	44	42	30	57	31	36	25	23	20	34	49	54	65	34	46	74	9	42	34	107	26	38	43	29	118	184	57	106	BGLB030652-PC
BgiM13051-RA	0	0	0	0	1.4	0	0	2.7	0	hemagglutinin/proteinase	protease	BgChr_5	21702675	21713781	-	1979	1457	2478	3524	671	2143	24808	13422	3544	3156	13959	4251	447	1527	1469	20018	2101	3099	6323	6658	6598	522	7244	20767	14371	4761	12851	15429	19255	17403	2448	553	1903	BGLB024577-PA
BgiM33753-RA	0	1.53	0	0	0	0	0	0	0	hemorrhagic metalloproteinase-disintegrin-like kaouthiagin isoform X1	protease	BgChr_16	20919543	20979239	-	7	7	2	30	16	18	15	17	9	25	32	11	27	30	55	23	10	13	5	16	8	18	15	15	9	48	18	12	16	49	29	26	55	BGLB028645-PB
BgiM09936-RA	-2.56	-4.65	0	0	-2	-4.13	0	0	4.03	hydrolase PNKD	protease	BgChr_4	6812175	6821457	-	479	753	163	32	4	61	0	2	321	78	0	0	1	47	1	2	259	356	151	52	178	0	0	4	597	3	0	2	58	680	874	251	367	BGLB011173-PB
BgiM00779-RA	0	0	0	0	0	0	0	0	0	hydrolase PNKD isoform X1	protease	BgChr_1	18410831	18422790	-	115	115	73	183	128	132	157	162	122	121	104	121	106	104	151	102	101	94	64	90	125	66	79	87	105	147	124	128	79	153	110	105	130	BGLB039013-PB
BgiM01434-RA	0	0	0	0	0	0	0	0	0	hydroxyacylglutathione hydrolase mitochondrial-like isoform X2	protease	BgChr_1	34021115	34030278	-	290	383	242	394	343	344	356	341	432	407	363	244	448	377	383	366	316	271	254	280	379	312	261	282	338	499	341	352	320	326	379	365	443	-
BgiM32751-RA	0	0	0	0	0	0	0	0	0	inactive ubiquitin carboxyl-terminal hydrolase MINDY-4B	protease	BgChr_15	29778595	29783189	-	12	21	12	25	45	23	32	53	31	51	34	24	30	24	35	24	10	25	31	35	18	29	31	58	18	31	29	36	18	17	15	21	36	BGLB005211-PB
BgiM27023-RA	0	0	0	0	0	0	0	0	1.04	inosine-uridine preferring nucleoside hydrolase-like isoform X2	protease	BgChr_12	8600680	8614012	-	134	166	85	124	66	71	98	113	115	144	101	92	87	76	84	121	93	103	76	73	104	48	74	85	182	146	99	66	74	149	183	117	166	BGLB033906-PB
BgiM15882-RA	0	0	0	0	0	0	0	0	0	insulin-degrading enzyme-like isoform X2	protease	BgChr_6	33284270	33307529	-	780	863	348	684	471	451	476	497	577	574	571	420	415	387	458	555	548	535	309	346	687	219	367	388	675	567	390	456	410	972	794	511	870	BGLB017245-PD
BgiM08590-RA	0	0	0	0	0	-1.27	0	0	0	isoaspartyl peptidase/L-asparaginase	protease	BgChr_3	34315933	34328201	+	62	21	67	333	303	183	146	124	213	185	186	75	454	205	80	183	54	17	30	119	160	128	57	48	67	143	108	142	54	48	9	283	153	BGLB003217-PB
BgiM26152-RA	0	0	0	0	0	0	0	0	0	leishmanolysin-like peptidase	protease	BgChr_11	32178105	32224593	+	15	19	3	31	12	12	31	24	19	42	35	23	10	13	14	41	13	17	15	22	36	1	24	28	21	28	13	11	10	31	14	28	29	BGLB031313-PA
BgiM09246-RA	0	0	0	0	0	0	0	0	0	leishmanolysin-like peptidase 2	protease	BgChr_3	48262654	48267786	-	9	3	2	1	4	2	1	6	1	9	4	6	0	1	1	6	6	2	1	2	11	1	6	13	1	5	5	0	5	3	8	13	9	-
BgiM09791-RA	0	0	0	0	0	0	0	0	0	leukotriene A-4 hydrolase	protease	BgChr_4	3449223	3461971	+	372	401	167	752	558	498	679	536	386	744	490	268	714	604	422	410	667	514	631	687	497	463	579	663	347	323	252	316	328	361	431	279	393	BGLB024067-PA
BgiM24749-RA	0	0	0	0	0	0	0	0	0	lysosomal aspartic protease	protease	BgChr_10	38567677	38581577	-	577	773	530	2536	1491	1337	1342	1420	1335	1486	1313	978	1327	1243	1440	1668	938	1016	558	1234	1269	813	1195	1316	813	1564	1197	856	703	601	714	1191	1053	BGLB010804-PB
BgiM23019-RA	0	0	0	0	0	0	0	0	0	lysosomal Pro-X carboxypeptidase-like isoform X1	protease	BgChr_9	44124507	44139761	+	111	285	82	588	326	376	277	300	297	246	277	137	280	295	277	318	234	304	132	223	294	205	282	265	118	295	166	262	242	178	209	333	257	BGLB006437-PE
BgiM28091-RA	0	0	0	0	0	0	0	0	0	matrix metalloproteinase-14	protease	BgChr_12	34105370	34112777	-	100	37	14	127	80	69	121	117	66	90	150	76	53	87	87	144	50	36	25	95	231	31	108	121	57	79	86	100	95	92	72	81	102	BGLB010375-PB
BgiM28563-RA	0	0	0	0	0	0	0	0	0	matrix metalloproteinase-15	protease	BgChr_13	3476559	3476729	-	0	2	0	0	0	0	0	0	0	0	2	0	0	2	0	3	0	0	0	0	1	0	0	0	2	0	0	2	0	0	0	0	0	-
BgiM28564-RA	0	0	0	0	0	0	0	0	0	matrix metalloproteinase-15	protease	BgChr_13	3492254	3492426	-	0	0	1	0	0	0	1	0	1	2	2	0	0	0	0	0	3	1	1	2	0	0	0	0	0	0	1	0	0	0	0	1	0	-
BgiM03283-RA	0	0	0	0	1.19	0	0	0	0	matrix metalloproteinase-21	protease	BgChr_1	78033131	78040150	-	94	62	70	257	192	195	318	276	155	219	286	149	155	188	332	313	108	67	102	261	315	109	171	157	104	209	193	158	158	172	128	183	157	BGLB006967-PB
BgiM03284-RA	0	2.22	0	0	0	0	0	0	0	matrix metalloproteinase-21	protease	BgChr_1	78054596	78054754	-	3	1	1	15	4	7	11	18	4	23	12	6	8	8	24	15	2	3	3	8	13	4	9	9	1	10	6	9	10	13	2	12	13	-
BgiM31762-RA	0	0	0	0	0	0	0	0	0	matrix metalloproteinase-24	protease	BgChr_15	5580327	5626133	-	8	3	4	11	2	11	21	9	4	11	23	8	6	11	14	19	1	5	2	9	25	2	18	21	5	7	8	10	4	13	3	14	10	BGLB017262-PA
BgiM28118-RA	0	1.12	0	0	0	0	0	0	0	matrix metalloproteinase-9	protease	BgChr_12	34627311	34647846	+	30	18	20	85	57	51	90	88	37	57	106	54	14	56	46	106	31	22	26	48	79	35	169	95	38	69	24	85	50	42	31	94	69	BGLB010729-PB
BgiM18617-RA	0	0	0	0	0	0	0	0	0	membrane-bound transcription factor site-1 protease	protease	BgChr_7	40401248	40404179	-	33	31	15	50	29	31	42	44	25	39	56	35	22	28	29	44	21	41	12	32	57	7	34	37	29	53	34	32	23	36	37	62	45	BGLB037536-PA
BgiM18618-RA	0	0	0	0	0	0	0	0	0	membrane-bound transcription factor site-1 protease	protease	BgChr_7	40409385	40409541	-	12	10	8	12	17	14	11	16	12	25	26	6	13	9	17	18	14	13	10	11	10	4	22	11	13	22	13	11	11	20	28	17	23	-
BgiM18619-RA	0	0	0	0	0	0	0	0	0	membrane-bound transcription factor site-1 protease	protease	BgChr_7	40419490	40419672	-	8	10	5	12	7	7	21	8	11	18	31	4	7	11	13	16	3	5	4	13	19	3	11	6	4	16	10	3	10	15	10	8	8	-
BgiM18622-RA	0	0	0	0	0	0	0	0	0	membrane-bound transcription factor site-1 protease	protease	BgChr_7	40469464	40483703	-	87	88	38	104	69	58	100	117	83	109	125	54	73	68	63	119	83	87	30	91	142	22	125	105	63	103	77	64	67	107	99	113	74	BGLB003130-PB
BgiM25131-RA	-2.75	-4.25	0	0	0	0	-4.36	0	0	metalloendopeptidase	protease	BgChr_11	3690587	3708126	+	12	214	0	45	20	13	2	0	39	0	14	0	33	5	13	4	139	248	1	1	36	0	22	6	4	4	3	2	78	24	127	9	10	BGLB001298-PB
BgiM25130-RA	-2.66	-4.31	0	0	0	0	-6.02	0	0	metalloendopeptidase	protease	BgChr_11	3643111	3678869	+	10	182	0	32	17	8	6	0	31	2	9	0	22	15	21	10	160	234	0	0	33	0	25	11	0	2	0	0	68	8	106	0	2	BGLB036757-PA
BgiM32141-RA	0	2.4	0	0	0	0	1.83	1.99	0	metalloendopeptidase	protease	BgChr_15	16184685	16189625	+	10	5	0	35	15	21	25	31	3	25	55	31	10	20	32	52	1	6	4	29	41	5	18	27	19	24	27	27	18	30	20	15	19	-
BgiM32355-RA	0	1.62	0	0	0	0	1.25	0	0	metalloendopeptidase	protease	BgChr_15	21299100	21327515	-	224	94	293	1016	523	372	607	620	519	793	1038	990	712	527	97	661	351	275	251	494	593	361	325	377	445	924	813	608	312	295	152	469	304	BGLB006267-PB
BgiM35014-RA	1.65	1.78	0	0	0	0	0	0	0	metalloendopeptidase	protease	BgChr_17	18824244	18842327	+	8	5	7	49	14	23	32	45	26	36	51	21	14	14	17	29	8	7	8	30	48	1	34	27	6	24	27	15	15	14	5	21	13	BGLB017417-PA
BgiM29551-RA	0	0	0	0	0	0	0	0	0	metalloendopeptidase	protease	BgChr_13	27511041	27520342	+	4	21	4	0	0	0	0	0	11	0	0	0	0	7	4	0	3	10	5	2	10	0	2	0	9	0	2	2	2	14	9	2	0	BGLB011177-PB
BgiM32846-RA	0	0	0	0	0	0	0	0	0	metalloendopeptidase	protease	BgChr_15	31500922	31511710	-	0	1	2	4	0	1	3	6	0	1	2	0	1	0	0	6	1	0	1	8	2	0	2	2	1	4	6	1	9	2	3	2	1	-
BgiM12715-RA	0	0	0	0	0	0	0	0	0	metalloendopeptidase OMA1 mitochondrial	protease	BgChr_5	14302388	14309374	-	158	160	154	212	185	156	147	184	231	177	130	160	183	155	165	155	159	164	148	175	177	144	154	146	140	218	167	191	157	161	178	92	149	BGLB024686-PA
BgiM12716-RA	-2.99	-5.53	0	0	-2.98	0	0	0	4.24	metalloendopeptidase OMA1 mitochondrial-like isoform X1	protease	BgChr_5	14314924	14325302	-	388	278	93	6	0	26	0	0	132	22	0	0	2	8	0	5	98	132	30	13	70	0	0	0	216	0	0	0	14	270	346	112	171	BGLB029381-PB
BgiM24286-RA	0	0	0	0	0	0	0	0	-1.77	metalloprotease mig-17	protease	BgChr_10	27437088	27459785	+	14	13	7	55	58	21	25	51	34	57	34	18	40	31	156	11	31	26	17	64	24	48	42	63	13	37	9	47	27	17	9	14	10	BGLB017118-PA
BgiM24602-RA	0	0	-1.53	0	1.06	0	0	0	0	metalloprotease mig-17	protease	BgChr_10	35350004	35350206	+	7	11	16	67	57	48	18	56	16	26	39	19	22	25	5	25	23	10	20	29	49	26	129	238	10	40	19	60	78	25	40	24	42	-
BgiM24603-RA	0	0	-1.7	0	1.75	0	0	2.18	0	metalloprotease mig-17	protease	BgChr_10	35354348	35359561	+	12	22	10	136	90	75	23	72	48	34	41	48	44	21	17	52	42	37	42	48	96	51	233	400	16	68	35	115	96	47	82	49	51	-
BgiM24613-RA	0	0	-1.07	0	0	-1.71	0	0	0	metalloprotease mig-17	protease	BgChr_10	35588008	35613557	+	56	24	105	568	326	296	195	228	174	138	142	78	128	166	207	127	55	48	82	137	150	102	90	71	113	145	153	81	77	66	41	312	267	BGLB030518-PA
BgiM24614-RA	1.51	1.44	0	0	0	0	0	0	0	metalloprotease mig-17	protease	BgChr_10	35618854	35628324	+	10	4	10	25	38	16	25	48	41	40	44	20	17	13	13	30	9	15	5	14	14	5	31	23	7	50	21	27	8	14	18	17	16	BGLB039644-PA
BgiM24711-RA	1.7	0	0	0	0	0	0	1.64	0	metalloprotease mig-17	protease	BgChr_10	37739459	37739661	-	30	32	23	85	127	23	128	183	112	241	112	25	175	56	621	131	46	31	45	42	66	59	116	73	21	215	26	164	112	72	41	97	123	-
BgiM24710-RA	1.8	0	0	0	0	0	0	1.79	0	metalloprotease mig-17	protease	BgChr_10	37733280	37733500	-	28	17	17	84	77	17	81	173	84	193	88	29	131	62	473	95	21	34	44	41	43	43	80	64	30	135	31	134	80	72	21	81	85	-
BgiM24284-RA	0	0	0	0	0	0	0	0	0	metalloprotease mig-17	protease	BgChr_10	27381360	27417485	+	55	24	44	200	82	95	149	147	82	83	148	90	73	116	212	119	44	54	37	118	117	102	221	164	71	134	104	126	107	58	139	267	176	BGLB039414-PA
BgiM24605-RA	0	0	0	0	0	0	0	0	0	metalloprotease mig-17	protease	BgChr_10	35414921	35448740	+	24	29	41	68	41	32	36	59	29	77	46	102	73	36	11	56	69	79	102	54	84	33	64	77	39	58	46	68	65	28	24	41	30	BGLB021384-PA
BgiM24615-RA	0	0	0	0	0	0	0	0	0	metalloprotease mig-17	protease	BgChr_10	35629621	35629841	+	3	4	10	12	15	10	19	24	15	10	12	10	16	4	0	8	2	4	1	8	10	1	14	12	6	20	8	10	1	3	2	5	7	-
BgiM04137-RA	0	0	0	0	0	0	0	0	0	methionine aminopeptidase 1	protease	BgChr_2	5761007	5769816	+	574	529	211	338	270	257	295	352	405	365	309	275	344	268	311	326	352	341	264	300	457	201	292	269	497	407	298	367	198	513	601	310	484	BGLB001950-PB
BgiM02626-RA	0	0	0	0	0	0	0	0	0	methionine aminopeptidase 1D mitochondrial	protease	BgChr_1	63175621	63180593	+	231	224	200	313	314	214	327	270	334	252	296	257	270	248	263	336	207	207	245	217	279	207	161	158	324	356	249	265	204	210	293	266	216	BGLB004973-PE
BgiM04259-RA	0	0	0	0	0	0	0	0	0	mitochondrial cardiolipin hydrolase	protease	BgChr_2	8181380	8182503	+	154	143	93	234	147	146	183	222	199	150	145	140	196	152	178	149	131	102	144	193	159	148	114	129	154	211	159	166	148	177	164	172	170	-
BgiM36123-RA	-2.6	-3.04	0	0	-2.46	-1.11	0	0	2.34	mitochondrial coenzyme a transporter slc25a42	protease	BgChr_18	16077892	16089470	-	358	339	84	78	69	40	54	26	99	44	61	24	48	31	58	35	126	135	17	33	130	10	25	37	293	70	22	31	17	296	436	130	258	BGLB005731-PB
BgiM10507-RA	0	0	0	0	0	0	0	0	0	mitochondrial inner membrane protease ATP23	protease	BgChr_4	19732856	19739472	-	102	129	99	97	83	111	105	91	126	78	50	111	110	90	128	75	136	121	125	85	74	107	84	96	100	93	106	144	97	114	99	75	92	BGLB027653-PA
BgiM24263-RA	0	-1.19	0	0	0	0	0	0	0	mitochondrial inner membrane protease subunit 1	protease	BgChr_10	26940138	26941837	+	221	292	227	285	204	210	159	210	223	126	139	181	165	197	207	168	232	225	244	193	216	239	161	158	295	255	158	242	207	287	337	216	257	-
BgiM11974-RA	-1.4	-1.58	0	0	0	0	0	0	0	mitochondrial inner membrane protease subunit 2	protease	BgChr_4	54536111	54536263	-	54	56	20	12	9	18	23	17	30	25	14	18	28	22	22	18	33	34	25	23	46	5	15	10	60	33	24	25	19	94	83	25	39	-
BgiM16284-RA	0	0	0	0	0	0	0	0	0	mitochondrial-processing peptidase subunit alpha	protease	BgChr_6	41742373	41750214	-	252	278	156	295	258	210	274	300	277	337	281	259	332	195	316	260	238	278	208	256	296	162	263	195	236	332	296	355	277	295	206	177	243	BGLB011377-PB
BgiM09926-RA	0	0	0	0	0	0	0	0	0	mitochondrial-processing peptidase subunit beta	protease	BgChr_4	6569528	6579514	+	3374	3085	2374	5057	4259	3202	3965	3821	4150	3692	3690	3307	3732	3224	4229	4352	3597	3091	3111	4033	3621	2746	2619	2440	4119	5000	4803	4062	3099	3016	2558	2908	2922	BGLB006816-PB
BgiM07785-RA	0	0	-3	0	0	-2.21	0	0	-1.59	N-acetylated-alpha-linked acidic dipeptidase	protease	BgChr_3	18374064	18402885	+	46	60	118	1259	739	581	156	248	339	140	174	171	62	186	20	92	68	146	96	84	126	56	116	290	107	103	118	135	94	58	12	505	222	BGLB029474-PA
BgiM01240-RA	0	0	0	0	0	0	0	0	0	N-acetylated-alpha-linked acidic dipeptidase	protease	BgChr_1	29280280	29291881	+	30	20	6	44	28	28	58	33	19	26	68	50	13	21	31	73	16	6	18	68	62	24	30	34	40	35	44	56	73	40	18	31	22	BGLB040398-PC
BgiM28435-RA	0	1.19	0	0	0	0	0	0	0	N-acetylated-alpha-linked acidic dipeptidase 2	protease	BgChr_13	800721	819787	-	33	24	43	110	110	64	88	108	89	155	139	62	56	66	77	120	55	44	29	82	103	25	92	94	46	108	65	68	61	55	77	75	65	BGLB017472-PA
BgiM27981-RA	-3.3	-4.5	-2.95	0	0	0	0	0	0	N-sulphoglucosamine sulphohydrolase	protease	BgChr_12	31758950	31778084	-	72	267	26	157	73	68	4	5	39	9	5	5	17	10	5	5	341	603	11	6	64	5	63	17	46	1	2	0	94	57	93	29	43	BGLB039618-PA
BgiM04527-RA	0	0	0	0	0	0	0	0	0	N-sulphoglucosamine sulphohydrolase	protease	BgChr_2	14706592	14711707	+	81	51	35	104	78	83	68	62	69	74	76	59	57	58	57	87	51	53	38	63	98	42	73	95	51	108	80	63	42	82	61	91	92	BGLB001437-PD
BgiM19266-RA	1.01	0	0	0	0	0	0	0	0	N(G) N(G)-dimethylarginine dimethylaminohydrolase 1-like isoform X2	protease	BgChr_8	5610814	5615715	+	225	193	219	544	480	401	684	671	654	587	544	380	536	419	462	764	441	450	307	441	589	305	591	558	320	746	491	539	403	327	221	446	479	BGLB007243-PC
BgiM04281-RA	5.96	4.14	0	0	0	-6.84	0	0	0	neprilysin	protease	BgChr_2	9003413	9031044	+	2	0	1	480	67	314	91	101	213	71	48	0	6	132	2	9	0	0	0	12	18	2	2	0	7	0	21	2	0	0	0	324	91	BGLB032002-PA
BgiM24838-RA	2.56	0	0	0	0	-2.93	0	0	0	neprilysin-11	protease	BgChr_10	40992949	41031683	-	49	43	49	550	510	220	444	437	428	363	470	49	252	448	170	318	73	108	38	181	227	14	54	74	130	362	117	72	48	118	55	693	339	BGLB033650-PD
BgiM32276-RA	0	0	0	0	0	0	0	0	0	neutral cholesterol ester hydrolase 1	protease	BgChr_15	19621507	19621656	+	3	0	0	15	5	0	6	9	0	4	13	6	9	7	5	14	6	1	0	9	20	14	4	3	8	17	10	3	2	2	8	11	9	-
BgiM32277-RA	0	0	0	0	0	0	0	0	0	neutral cholesterol ester hydrolase 1	protease	BgChr_15	19625590	19625999	+	5	3	0	8	3	3	5	4	1	5	6	3	5	2	8	6	4	2	1	10	9	8	3	2	2	5	5	3	1	4	3	4	3	-
BgiM10508-RA	0	0	0	0	0	0	0	0	0	nudix hydrolase 24 chloroplastic-like isoform X3	protease	BgChr_4	19742329	19748474	+	229	338	279	605	436	460	399	444	489	400	318	327	492	390	377	329	382	373	444	321	323	485	324	345	288	459	289	422	329	268	285	265	332	BGLB034085-PB
BgiM28072-RA	0	0	0	0	0	0	0	0	0	nudix hydrolase 8-like isoform X1	protease	BgChr_12	33814370	33818717	-	56	74	24	67	41	36	60	38	65	45	44	40	54	32	38	48	36	56	39	26	34	22	53	43	58	58	35	39	39	53	67	70	66	BGLB017097-PI
BgiM15840-RA	0	0	0	0	0	0	0	0	0	O-acetyl-ADP-ribose deacetylase 1	protease	BgChr_6	31938313	31944357	-	100	180	158	362	229	197	254	315	239	209	253	205	227	211	184	278	175	203	256	158	226	139	242	270	174	262	220	269	248	171	150	173	159	BGLB012043-PC
BgiM06630-RA	0	0	0	0	0	0	0	0	0	oligopeptidase A	protease	BgChr_2	61804285	61826592	+	184	243	95	217	195	163	215	230	252	232	182	144	196	147	151	252	192	189	118	192	247	94	166	171	193	256	198	187	151	202	171	159	219	BGLB027403-PA
BgiM04522-RA	0	0	0	0	0	0	0	0	-1.42	ovochymase-2	protease	BgChr_2	14665930	14666721	-	42	49	109	210	137	90	37	52	75	99	85	66	115	97	61	58	89	52	66	135	47	141	37	22	60	66	32	89	66	30	29	72	38	-
BgiM15615-RA	0	0	0	0	0	0	0	0	0	PC3-like endoprotease variant B isoform X1	protease	BgChr_6	27099288	27120306	+	68	85	51	193	79	97	103	102	111	121	112	113	123	119	76	105	126	94	97	87	125	83	69	96	101	124	90	118	71	59	73	47	102	BGLB009024-PD
BgiM20954-RA	0	0	0	0	0	0	0	0	0	peptidyl-tRNA hydrolase	protease	BgChr_8	42542990	42546590	-	47	22	45	98	76	44	43	51	44	87	62	40	71	44	111	60	42	37	82	69	62	69	32	40	42	57	44	44	43	36	44	56	55	BGLB022361-PA
BgiM27535-RA	0	0	0	0	0	0	0	0	0	peptidyl-tRNA hydrolase 2 mitochondrial-like isoform X4	protease	BgChr_12	21705195	21708914	+	44	71	61	146	86	73	91	76	94	62	44	72	58	82	59	77	79	70	78	77	77	105	87	86	62	73	102	81	84	54	63	77	72	BGLB036484-PD
BgiM06161-RA	0	0	0	0	0	0	0	0	0	peptidyl-tRNA hydrolase ICT1 mitochondrial	protease	BgChr_2	52701535	52713763	-	628	639	568	995	651	539	690	760	835	634	589	645	861	788	1036	753	599	655	614	807	581	839	464	507	788	992	769	722	531	576	613	641	674	BGLB026395-PA
BgiM35099-RA	0	0	0	0	0	0	0	0	0	peptidyl-tRNA hydrolase PTRHD1	protease	BgChr_17	20873934	20876552	-	79	88	60	105	66	89	88	104	101	76	99	88	79	68	81	99	104	96	88	76	78	49	52	63	73	120	102	125	93	65	83	82	77	-
BgiM24871-RA	0	0	0	0	0	0	0	0	0	peroxisomal leader peptide-processing protease-like isoform X2	protease	BgChr_10	41812908	41821832	-	129	121	65	108	70	64	91	97	86	80	87	53	41	64	70	127	70	102	47	90	107	36	70	63	104	97	83	70	41	136	142	113	112	BGLB022352-PA
BgiM11882-RA	0	0	0	0	0	0	0	0	0	pheromone-processing carboxypeptidase KEX1	protease	BgChr_4	52846474	52847548	+	4	3	0	0	0	0	0	0	0	1	0	0	0	2	0	2	3	0	0	0	1	0	0	0	7	0	0	0	0	0	11	2	1	-
BgiM25579-RA	0	0	0	0	0	0	0	0	0	pheromone-processing carboxypeptidase KEX1	protease	BgChr_11	15762133	15807252	-	23	39	84	45	30	45	63	46	47	78	71	51	68	21	61	65	63	46	69	36	35	47	56	45	38	83	63	41	52	30	30	35	28	-
BgiM17425-RA	-1.45	0	1.56	0	0	0	0	0	0	Phospholipase A2 major isoenzyme	protease	BgChr_7	12228671	12245912	-	14	27	8	36	53	14	11	12	2	10	33	11	62	92	123	12	9	10	3	10	14	13	9	32	9	39	17	10	19	10	30	26	21	-
BgiM07352-RA	-3.68	-4.98	0	0	0	0	0	0	3.34	phosphonoacetaldehyde hydrolase	protease	BgChr_3	10040924	10041769	+	122	49	5	4	0	10	0	0	17	6	0	0	1	20	2	0	18	15	10	0	14	0	0	2	23	0	0	1	3	60	108	13	24	BGLB005256-PC
BgiM17161-RA	0	1.15	0	0	1.15	1.94	0	0	0	plasma kallikrein	protease	BgChr_7	6614006	6619709	+	77	51	24	38	30	26	71	132	56	140	172	146	114	120	39	146	68	20	124	137	128	111	92	67	164	91	172	154	134	90	42	36	62	-
BgiM18468-RA	0	0	0	0	0	0	0	0	0	plasma kallikrein	protease	BgChr_7	37024881	37037967	-	16	10	8	15	7	13	8	33	18	34	13	9	24	22	10	30	13	7	2	5	26	4	10	0	8	33	22	1	5	10	10	7	18	BGLB027997-PA
BgiM34666-RA	1.97	0	0	0	1.56	0	0	1.58	0	platelet-activating factor acetylhydrolase	protease	BgChr_17	10690882	10719886	+	34	24	29	230	244	144	173	231	136	292	212	42	178	184	170	106	32	54	91	108	124	99	334	245	37	242	98	129	124	96	104	241	309	BGLB027503-PA
BgiM30475-RA	0	0	0	0	0	0	0	0	0	platelet-activating factor acetylhydrolase IB subunit beta	protease	BgChr_14	11347076	11351186	-	49	53	22	41	18	33	40	50	53	39	46	26	29	19	18	59	27	38	4	43	68	17	44	41	29	43	27	27	24	42	35	41	53	BGLB005283-PB
BgiM31587-RA	-2.5	-2.35	0	0	-2.09	0	0	0	0	poly(ADP-ribose) glycohydrolase	protease	BgChr_15	1520578	1539872	+	229	194	48	23	29	17	41	34	42	63	43	20	30	24	17	30	60	95	28	25	79	7	49	33	175	32	13	36	37	159	268	52	130	BGLB038066-PA
BgiM04775-RA	0	0	0	0	0	0	0	0	0	poly(ADP-ribose) glycohydrolase	protease	BgChr_2	21374195	21385260	-	328	345	187	460	385	264	232	311	305	402	375	236	308	302	345	298	333	243	269	276	361	185	345	331	332	318	246	281	232	435	471	317	405	BGLB021287-PB
BgiM00245-RA	0	0	0	0	0	0	0	0	0	poly(ADP-ribose) glycohydrolase ARH3	protease	BgChr_1	6418210	6424091	-	181	200	179	277	225	261	220	234	259	213	221	220	194	134	186	262	192	251	152	210	232	207	164	167	241	293	188	216	214	194	204	190	252	BGLB031015-PA
BgiM33877-RA	0	0	0	0	0	0	0	0	0	Presequence protease mitochondrial	protease	BgChr_16	24910001	24926739	+	761	699	363	626	563	649	620	706	748	679	551	504	666	430	506	573	699	705	396	517	747	318	611	483	608	730	525	678	487	633	696	512	686	BGLB034982-PA
BgiM03561-RA	0	0	0	0	0	0	0	0	0	proline iminopeptidase	protease	BgChr_1	83422198	83433057	-	84	313	101	184	118	135	146	173	212	128	125	110	154	93	141	144	290	367	79	98	169	84	140	84	132	204	120	160	180	119	175	96	138	BGLB005095-PB
BgiM35421-RA	-1.69	-2.22	0	0	-1.76	0	0	0	0	prolyl endopeptidase	protease	BgChr_17	27111781	27129141	+	1503	1541	471	367	310	348	441	456	656	377	330	297	370	290	269	443	828	908	202	294	799	168	401	383	1010	475	216	325	312	1233	1393	472	1186	BGLB009714-PB
BgiM05992-RA	0	0	0	0	0	0	0	0	0	protein ADP-ribosylarginine hydrolase	protease	BgChr_2	49277528	49284106	-	278	337	365	1087	866	661	693	830	680	692	666	559	712	696	608	764	522	426	408	675	619	538	562	610	434	972	748	599	452	373	342	539	484	BGLB002370-PB
BgiM05361-RA	0	0	0	0	0	0	0	0	0	protein N-terminal asparagine amidohydrolase	protease	BgChr_2	34885953	34902302	-	106	197	133	365	312	215	280	298	244	330	299	209	281	250	349	301	150	210	235	223	256	157	222	229	197	342	237	250	209	201	187	184	274	BGLB025784-PA
BgiM28104-RA	0	0	0	0	0	0	0	0	0	protein N-terminal glutamine amidohydrolase	protease	BgChr_12	34416427	34422630	-	97	160	87	128	131	129	107	117	170	104	115	134	131	115	134	102	154	117	134	124	122	138	66	100	149	123	102	155	97	127	150	99	133	BGLB023378-PA
BgiM33153-RA	-1.6	-2.14	0	0	-1.54	0	0	0	1.68	puromycin-sensitive aminopeptidase	protease	BgChr_16	4777365	4796937	+	1654	1391	489	375	320	356	420	481	774	486	339	269	370	312	312	461	764	939	305	313	863	157	436	438	1249	494	275	377	365	1526	1441	646	941	BGLB009139-PB
BgiM33034-RA	0	0	0	0	0	0	0	0	0	puromycin-sensitive aminopeptidase	protease	BgChr_16	1913661	1933982	-	163	157	78	201	159	123	247	222	217	252	203	146	142	146	146	206	109	177	113	167	200	73	190	173	127	242	143	176	151	174	149	155	163	BGLB001609-PB
BgiM09036-RA	0	0	0	0	0	0	0	0	0	pyrethroid hydrolase Ces2a	protease	BgChr_3	44298075	44303710	-	62	602	53	427	116	151	75	105	192	177	89	80	138	99	73	163	434	513	116	118	188	44	184	140	76	127	306	114	284	98	252	55	96	BGLB040108-PA
BgiM03172-RA	0	0	0	0	0	0	0	0	0	pyroglutamyl-peptidase 1	protease	BgChr_1	75386891	75394173	+	33	33	8	42	14	22	53	33	32	38	26	28	25	23	19	44	41	33	17	26	33	10	45	19	26	35	17	25	13	34	34	38	20	BGLB010094-PB
BgiM03193-RA	0	0	0	0	0	0	0	0	0	Pyroglutamyl-peptidase 1	protease	BgChr_1	75902061	75902583	+	0	0	0	0	0	0	1	2	0	0	1	0	2	0	0	2	4	0	0	2	3	0	0	5	0	0	2	1	1	0	1	3	0	-
BgiM05332-RA	0	0	0	0	0	0	0	0	0	retinoid-inducible serine carboxypeptidase	protease	BgChr_2	34103934	34110510	-	210	640	95	373	118	256	153	162	288	127	117	69	149	132	144	131	454	516	80	162	162	122	177	129	126	148	87	111	284	189	336	196	185	BGLB025446-PA
BgiM11429-RA	0	0	0	0	0	0	0	0	0	S-adenosylhomocysteine hydrolase-like protein 1	protease	BgChr_4	42134926	42159342	-	333	379	222	693	601	364	710	600	594	646	617	481	508	504	630	703	376	417	240	552	657	247	485	482	297	688	524	515	505	448	308	577	517	BGLB018851-PD
BgiM36434-RA	0	0	0	0	0	0	0	0	0	S-formylglutathione hydrolase isoform X4	protease	BgChr_18	22149476	22164435	+	320	313	294	467	355	407	559	459	489	359	428	381	436	414	239	514	419	385	295	376	449	364	331	307	369	513	449	476	315	346	283	291	277	BGLB014153-PB
BgiM01601-RA	0	0	0	0	0	0	0	0	0	sentrin-specific protease 1-like isoform X1	protease	BgChr_1	37895570	37916606	-	227	199	125	223	175	194	216	193	218	207	187	199	197	137	197	201	194	161	151	159	214	131	154	147	212	237	187	217	176	261	261	195	239	BGLB012540-PB
BgiM08616-RA	0	0	0	0	0	0	0	0	0	sentrin-specific protease 2	protease	BgChr_3	34903696	34914890	-	170	211	170	283	189	205	220	247	176	211	220	256	126	172	215	231	178	209	234	211	233	177	188	195	245	296	204	250	204	165	182	177	234	BGLB031909-PA
BgiM11192-RA	0	0	0	0	0	0	0	0	0	sentrin-specific protease 8-like isoform X1	protease	BgChr_4	35875204	35886868	+	61	82	41	86	93	101	88	87	71	84	67	57	79	78	73	125	88	67	37	71	112	31	60	46	58	114	98	63	57	88	82	72	90	BGLB039653-PA
BgiM35634-RA	-3.23	-5.87	-3.65	0	-5.02	0	-5.76	0	0	serine carboxypeptidase CPVL	protease	BgChr_18	2995590	2996888	+	6	80	0	26	5	15	0	0	10	0	0	0	2	0	0	0	36	48	0	1	0	0	8	5	0	0	0	2	25	3	39	3	2	BGLB003876-PB
BgiM35620-RA	-2.7	-4.62	0	0	-4.04	0	-5.1	0	0	serine carboxypeptidase CPVL	protease	BgChr_18	2557682	2559040	+	0	54	0	18	0	3	2	0	7	0	1	0	0	0	2	0	30	63	0	0	2	0	7	7	0	0	0	0	7	0	56	0	2	BGLB007262-PB
BgiM26082-RA	0	1.39	0	0	0	1.74	0	1.29	0	serine carboxypeptidase CPVL	protease	BgChr_11	30083015	30084376	+	10	11	11	20	22	5	33	46	46	31	45	45	81	25	18	3	9	13	15	4	19	25	49	55	25	238	29	26	38	41	13	11	28	BGLB001370-PB
BgiM26271-RA	0	0	0	0	1.43	0	0	0	0	serine carboxypeptidase CPVL	protease	BgChr_11	35535304	35537859	-	28	22	58	185	168	182	52	164	130	29	37	4	158	132	13	99	62	114	96	189	107	25	106	196	57	40	26	96	38	65	133	54	42	BGLB005496-PB
BgiM35637-RA	0	-3.52	0	0	0	0	0	0	0	serine carboxypeptidase CPVL	protease	BgChr_18	3064359	3065657	+	1	32	0	24	1	6	0	5	6	0	2	0	0	2	0	0	17	28	2	3	2	1	16	3	2	6	0	4	13	0	36	0	2	BGLB009082-PD
BgiM26011-RA	2.56	0	0	0	0	-3.67	0	0	0	serine carboxypeptidase CPVL	protease	BgChr_11	28044259	28045605	-	26	4	4	72	99	159	135	86	83	25	43	0	16	40	0	27	0	0	0	74	44	6	14	1	7	3	33	10	9	58	13	183	42	BGLB004435-PB
BgiM25934-RA	3.2	0	-5.58	-4.22	0	-4.81	0	0	0	serine carboxypeptidase CPVL	protease	BgChr_11	25695453	25700118	+	78	0	4	9072	2188	4939	53	308	738	17	12	2	1	234	38	4	0	0	1	433	53	200	175	13	11	0	7	17	2	0	32	4025	1232	BGLB004050-PB
BgiM25933-RA	9.29	7.5	0	6.29	5.13	-7.89	4.36	0	0	serine carboxypeptidase CPVL	protease	BgChr_11	25639364	25640713	-	1	0	0	1005	118	822	978	425	632	305	316	0	44	247	6	278	1	0	0	2	125	0	6	0	2	18	42	2	0	2	2	1465	1048	BGLB030391-PA
BgiM10334-RA	0	0	0	0	0	0	0	0	0	serine carboxypeptidase CPVL	protease	BgChr_4	16115348	16118277	+	104	19	37	112	36	54	195	108	43	56	99	76	9	32	45	102	39	26	26	140	121	26	168	114	66	47	149	72	93	74	40	14	6	BGLB007628-PB
BgiM10335-RA	0	0	0	0	0	0	0	0	0	serine carboxypeptidase CPVL	protease	BgChr_4	16121338	16124605	+	88	51	25	96	29	77	148	67	65	79	138	85	61	96	116	132	58	31	58	100	90	47	53	49	55	85	87	99	93	56	25	46	59	BGLB007627-PC
BgiM23460-RA	0	0	0	0	0	0	0	0	0	serine carboxypeptidase CPVL	protease	BgChr_10	7647548	7651295	-	14	3	4	32	15	21	76	52	17	42	74	15	17	35	54	60	0	4	2	31	61	5	36	29	7	13	31	9	13	18	9	39	19	BGLB010080-PB
BgiM25552-RA	0	0	0	0	0	0	0	0	0	serine carboxypeptidase CPVL	protease	BgChr_11	14997757	14999100	+	4	2	2	0	4	0	0	1	5	2	4	2	6	0	5	0	10	2	6	0	2	3	4	1	2	6	0	6	10	5	2	0	2	BGLB005891-PB
BgiM26010-RA	0	0	0	0	0	0	0	0	0	serine carboxypeptidase CPVL	protease	BgChr_11	28028599	28029915	+	106	44	31	69	49	51	135	60	87	84	149	161	32	50	44	181	47	22	20	108	175	16	87	91	83	133	84	126	133	108	72	96	97	BGLB007315-PB
BgiM26080-RA	0	0	0	0	0	0	0	0	0	serine carboxypeptidase CPVL	protease	BgChr_11	30057029	30058361	-	5	6	4	21	5	4	6	5	9	12	14	11	8	10	12	6	6	4	4	11	9	5	12	16	3	8	4	10	6	3	4	1	4	BGLB009673-PB
BgiM26081-RA	0	0	0	0	0	0	0	0	0	serine carboxypeptidase CPVL	protease	BgChr_11	30068873	30070201	-	0	0	0	0	0	2	0	0	0	0	0	0	0	1	0	0	0	2	0	0	0	0	0	0	0	0	2	0	7	4	0	0	0	BGLB009672-PB
BgiM35619-RA	0	0	0	0	0	0	0	0	0	serine carboxypeptidase CPVL	protease	BgChr_18	2551064	2552386	+	0	9	2	6	2	19	0	2	1	0	0	0	0	0	2	0	2	0	0	0	0	2	5	0	0	0	0	0	6	4	16	0	1	BGLB007263-PB
BgiM09839-RA	0	0	0	0	0	0	0	0	0	serine protease 23	protease	BgChr_4	4570518	4584178	+	11	7	4	29	6	19	19	22	6	23	19	13	9	15	19	22	7	3	19	15	18	1	6	7	4	15	18	19	12	16	14	8	9	BGLB020102-PB
BgiM33868-RA	-3.37	-5.45	0	0	-2.8	0	0	0	4.3	serine protease 29	protease	BgChr_16	24612928	24615032	+	231	177	29	5	2	14	2	0	54	11	0	1	11	10	0	0	49	72	12	6	58	2	0	1	139	0	0	0	5	121	159	115	160	BGLB031181-PA
BgiM18482-RA	0	2.06	0	0	0	0	0	0	0	serine protease 30	protease	BgChr_7	37213161	37219314	-	257	37	5	275	218	38	384	760	111	542	583	522	205	425	59	588	225	2	57	390	506	459	229	368	361	343	504	636	472	257	37	215	281	BGLB033871-PA
BgiM18469-RA	10.54	10.11	0	8.94	9.6	-3.66	10.52	6.81	-1.5	Serine protease 48	protease	BgChr_7	37042961	37053529	-	2	1	1	9546	4483	4986	6105	3657	2054	3607	4107	997	1251	5747	163	3945	4	4	7	2745	3219	88	1191	19	174	8146	3672	267	307	188	12	2952	3003	BGLB023891-PA
BgiM18473-RA	5.88	5.89	0	4.69	4.68	0	5.75	1.84	0	serine protease 55	protease	BgChr_7	37140967	37143199	+	2	10	10	1009	268	272	984	803	397	1065	889	212	78	434	1	895	1	27	10	338	530	13	110	12	19	1457	546	53	29	31	10	124	262	-
BgiM25551-RA	0	0	0	0	0	1.55	0	0	0	serine protease 56	protease	BgChr_11	14973215	14988310	+	7	10	16	5	12	10	11	24	15	6	21	22	29	10	13	19	24	32	10	18	10	16	21	35	12	40	12	14	15	4	9	4	5	BGLB005992-PB
BgiM25550-RA	5.99	5.13	0	4.01	4.41	0	5.93	0	0	serine protease 56	protease	BgChr_11	14945570	14959803	+	1	19	3	1274	314	603	1120	707	328	483	577	107	204	891	29	491	5	22	2	326	332	43	233	4	12	1655	459	6	22	15	3	740	488	BGLB004219-PB
BgiM04974-RA	0	0	0	0	0	0	0	0	0	serine protease 56	protease	BgChr_2	26141935	26142729	-	1	0	6	13	9	9	21	11	8	14	19	12	2	7	16	17	3	1	2	21	17	0	5	13	12	8	4	6	11	3	7	15	5	BGLB019076-PA
BgiM08678-RA	-2.54	-4.66	0	0	-3.05	0	0	0	4.03	serine protease HTRA2 mitochondrial	protease	BgChr_3	36362002	36377561	+	140	175	36	2	2	15	0	1	80	18	0	0	0	5	4	3	53	66	14	7	26	0	0	2	131	0	0	0	4	105	187	69	80	BGLB000070-PB
BgiM01877-RA	0	-1.03	0	0	0	0	0	0	0	serine protease HTRA2 mitochondrial	protease	BgChr_1	44725151	44736199	+	1473	1458	630	1328	897	823	892	1000	1188	848	922	630	903	809	1045	978	967	877	638	911	1101	625	656	644	1469	1032	841	706	662	1527	1789	1033	1312	BGLB000005-PB
BgiM32492-RA	0	0	0	0	0	0	0	0	0	serine protease K12H4.7	protease	BgChr_15	24105392	24116517	-	342	807	198	813	320	546	341	387	466	257	237	228	310	251	251	316	759	901	294	380	438	285	484	362	302	258	236	302	375	299	497	419	338	BGLB013232-PB
BgiM02879-RA	0	0	0	0	0	0	0	0	0	serine proteinase stubble	protease	BgChr_1	68951665	68959669	-	3	2	3	4	0	6	0	8	3	14	20	2	10	5	0	2	1	2	8	1	9	3	0	3	3	0	4	2	0	2	2	0	1	BGLB003497-PB
BgiM27682-RA	0	0	0	0	0	0	0	0	0	signal peptidase complex catalytic subunit S11A	protease	BgChr_12	24959415	24964740	+	342	405	195	590	462	709	595	506	680	371	400	455	611	354	407	434	362	405	270	292	644	247	382	366	289	523	320	487	414	366	261	510	456	-
BgiM28951-RA	0	0	0	0	0	0	0	0	0	signal peptidase complex subunit 1	protease	BgChr_13	12939875	12945570	-	418	460	280	648	446	551	624	520	794	430	433	399	489	431	413	442	400	461	323	285	618	412	280	329	379	599	400	426	326	393	387	544	512	-
BgiM32875-RA	0	0	0	0	0	0	0	0	0	signal peptidase complex subunit 2	protease	BgChr_15	32195167	32212572	+	265	373	149	394	327	306	458	332	449	307	268	220	352	284	311	410	318	367	195	238	398	167	260	264	306	427	326	321	248	373	294	395	330	BGLB005813-PB
BgiM06141-RA	0	0	0	0	0	0	0	0	-1.57	signal peptide peptidase-like 2A	protease	BgChr_2	52319905	52325951	+	173	168	74	373	220	259	316	391	181	345	281	222	386	377	440	168	365	453	470	401	197	223	363	380	131	238	141	202	325	85	112	59	78	BGLB019663-PA
BgiM06140-RA	0	0	0	0	0	0	0	0	0	signal peptide peptidase-like 2B	protease	BgChr_2	52304073	52307647	+	149	209	234	557	377	308	506	638	450	585	524	399	522	500	416	417	427	420	547	650	377	292	639	664	220	578	576	470	484	240	149	184	275	BGLB011946-PB
BgiM06142-RA	0	0	0	0	0	0	0	0	0	signal peptide peptidase-like 2B	protease	BgChr_2	52329857	52338074	+	44	62	17	95	90	57	77	96	64	92	87	47	90	49	73	98	46	66	18	85	88	13	97	87	36	104	53	52	53	43	35	55	64	BGLB011947-PB
BgiM27645-RA	0	0	0	0	0	0	0	0	0	signal peptide peptidase-like 3 isoform X2	protease	BgChr_12	24045379	24061465	-	41	79	51	140	140	88	159	148	94	184	201	86	101	95	116	144	97	88	78	102	162	48	146	145	69	141	129	85	102	74	85	94	90	BGLB000962-PB
BgiM24643-RA	1.61	0	0	0	0	0	0	0	0	snake venom metalloproteinase atrolysin-C	protease	BgChr_10	36501719	36523841	+	37	29	44	185	135	76	190	211	141	247	190	54	193	145	251	106	71	57	101	60	106	79	177	168	44	266	85	122	122	53	31	140	93	BGLB019696-PA
BgiM04426-RA	0	0	0	0	0	0	0	0	0	snake venom metalloproteinase VMP1	protease	BgChr_2	12342811	12343133	+	0	0	0	0	0	0	2	0	0	0	0	0	0	0	0	0	0	0	0	0	0	0	0	0	0	0	0	0	0	0	0	2	1	-
BgiM04432-RA	0	0	0	0	0	0	0	0	0	snake venom metalloproteinase VMP1	protease	BgChr_2	12419861	12420183	+	0	0	0	0	1	0	0	0	2	0	0	0	0	0	0	0	0	0	0	0	0	0	0	0	0	0	0	0	0	2	0	2	0	-
BgiM12668-RA	0	-1.86	0	0	0	0	0	0	0	thimet oligopeptidase-like isoform X1	protease	BgChr_5	13485258	13496299	+	773	1254	281	407	291	343	237	309	570	270	266	286	339	214	211	269	756	885	266	228	548	200	233	233	543	302	297	397	449	757	864	362	594	BGLB040424-PB
BgiM14388-RA	5.96	0	0	0	0	-7.13	0	0	0	thyrotropin-releasing hormone-degrading ectoenzyme	protease	BgChr_5	50318667	50327102	-	0	0	0	181	20	53	25	31	55	29	38	0	3	72	0	5	0	0	0	3	16	0	0	0	2	0	6	0	0	0	0	64	31	BGLB033614-PA
BgiM14501-RA	7.45	0	-5.01	0	0	-7.82	0	0	0	thyrotropin-releasing hormone-degrading ectoenzyme	protease	BgChr_5	52288616	52296622	-	0	0	0	1902	105	1240	11	175	133	5	2	0	2	74	4	0	0	4	3	3	4	2	2	6	0	0	2	2	0	0	0	1968	390	BGLB024146-PA
BgiM31582-RA	10.98	9.24	0	0	0	-9.09	0	0	0	thyrotropin-releasing hormone-degrading ectoenzyme	protease	BgChr_15	1343369	1343556	-	0	0	0	4434	294	2981	769	1081	1821	648	557	0	47	899	25	43	0	0	0	4	61	5	1	2	6	0	59	0	0	0	2	3587	715	-
BgiM31602-RA	0	0	0	0	0	0	0	0	0	thyrotropin-releasing hormone-degrading ectoenzyme	protease	BgChr_15	1809979	1826084	-	8	6	4	19	11	7	19	16	6	19	14	11	8	12	47	19	3	4	2	16	24	0	11	9	12	4	26	2	5	7	13	11	9	-
BgiM13697-RA	0	0	0	0	0	0	0	0	0	transmembrane protease serine 11G	protease	BgChr_5	34846585	34855167	+	0	0	0	0	0	1	0	0	0	2	2	0	0	0	2	2	0	0	2	0	0	0	0	1	2	0	0	1	1	0	0	4	2	BGLB020985-PA
BgiM09803-RA	-1.55	0	0	0	0	0	0	0	0	transmembrane protease serine 12	protease	BgChr_4	3700057	3700237	-	35	13	19	27	11	25	10	12	12	5	21	4	50	64	162	19	7	40	9	18	16	23	28	32	19	8	27	28	25	35	31	16	10	-
BgiM35268-RA	0	0	0	0	0	0	0	0	0	transmembrane protease serine 13	protease	BgChr_17	24200863	24209664	+	157	88	23	92	96	24	133	313	69	231	253	278	82	126	45	175	112	22	179	209	183	252	102	109	160	92	167	264	176	118	71	73	101	BGLB030880-PB
BgiM25331-RA	0	0	-4.37	-4.14	0	-3.11	0	0	0	transmembrane protease serine 3	protease	BgChr_11	8647583	8667972	-	1851	13	506	23435	10616	15040	816	2446	3319	273	186	11	90	1622	272	187	4	2	27	5646	1189	2396	1113	199	778	2	163	968	47	379	279	10446	5481	BGLB019852-PA
BgiM06670-RA	0	0	0	0	0	0	0	0	0	transmembrane protease serine 3	protease	BgChr_2	62425386	62436091	-	10	0	7	17	11	10	5	8	3	4	3	11	9	7	159	8	0	4	10	3	7	1	0	1	6	6	5	1	203	4	5	1	20	BGLB019398-PA
BgiM17374-RA	0	2.96	3.64	0	2.96	0	0	0	0	transmembrane protease serine 6	protease	BgChr_7	11169540	11169704	+	2	3	0	1	1	2	5	12	0	25	13	22	32	26	5	12	12	0	21	21	9	7	9	2	8	13	13	10	16	11	8	1	4	-
BgiM31652-RA	-2.55	-3.24	0	-1.41	-1.39	0	0	0	2.59	transmembrane protease serine 9	protease	BgChr_15	2814130	2816325	-	112	93	44	27	9	14	12	14	34	18	9	8	20	21	10	8	43	53	49	24	29	12	18	10	104	18	10	17	28	107	135	43	81	BGLB008610-PB
BgiM17376-RA	0	2.05	0	0	1.69	0	0	0	0	transmembrane protease serine 9	protease	BgChr_7	11191018	11199692	+	906	343	122	948	964	387	882	2387	641	2387	2380	2717	2080	2319	747	2286	976	47	1314	2076	1703	2386	1198	1284	2320	1447	2866	2812	2251	1218	769	807	1879	BGLB002232-PB
BgiM06667-RA	0	0	0	0	0	0	0	7.52	0	trypsin	protease	BgChr_2	62371536	62374293	-	0	0	0	0	0	0	0	0	0	0	0	0	0	0	23	0	2	0	0	0	0	0	0	0	0	2	0	0	291	0	0	0	9	BGLB030844-PA
BgiM18908-RA	0	0	0	0	0	0	0	0	2.63	trypsin	protease	BgChr_7	47365541	47383442	-	2	0	0	4	1	6	5	5	4	0	0	0	0	4	1	4	0	0	4	4	7	0	3	0	0	3	0	2	0	0	33	22	14	BGLB028150-PA
BgiM06669-RA	0	0	0	0	0	0	0	0	0	trypsin alpha-3	protease	BgChr_2	62393558	62405132	-	1	0	0	0	0	0	0	0	0	0	0	0	0	0	0	0	0	0	0	0	0	0	0	0	0	0	0	0	12	2	0	0	7	BGLB023116-PA
BgiM17372-RA	0	1.7	0	0	0	0	0	0	0	trypsin-7	protease	BgChr_7	11152090	11157187	+	206	61	2	7	71	153	25	490	45	439	331	363	695	494	72	394	351	8	649	390	222	265	320	88	559	230	924	540	298	305	131	17	453	BGLB002233-PB
BgiM17373-RA	0	3.4	0	0	2.36	0	0	0	0	trypsin-7	protease	BgChr_7	11163185	11164062	+	5	0	0	2	6	0	4	34	0	29	21	35	28	28	0	19	10	0	4	19	17	5	4	0	13	14	7	15	4	7	3	0	9	-
BgiM21450-RA	-2.19	-2.73	0	0	-1.93	0	0	0	0	ubiquitin carboxyl-terminal hydrolase	protease	BgChr_9	5636935	5649144	-	1379	1358	413	279	147	382	274	215	489	174	230	220	165	105	82	278	602	650	175	231	615	92	171	182	1155	178	144	263	265	1312	1505	507	1001	BGLB033187-PA
BgiM32684-RA	0	0	0	0	0	0	0	0	0	ubiquitin carboxyl-terminal hydrolase	protease	BgChr_15	28469523	28492606	-	192	114	74	103	89	85	114	141	102	165	201	96	103	82	87	157	81	98	62	102	191	41	117	117	152	149	96	83	87	207	214	126	116	BGLB025836-PA
BgiM17992-RA	0	0	0	0	0	0	0	0	0	ubiquitin carboxyl-terminal hydrolase 10	protease	BgChr_7	25226163	25251654	-	79	156	39	113	121	85	150	151	96	182	192	87	109	81	81	122	92	84	80	122	168	28	122	130	81	136	79	95	122	131	118	153	125	BGLB010362-PB
BgiM13825-RA	0	0	0	0	0	0	0	0	0	ubiquitin carboxyl-terminal hydrolase 14	protease	BgChr_5	37524236	37535017	+	326	362	197	316	250	292	280	312	369	245	218	277	289	170	221	270	405	374	252	277	355	208	223	281	207	351	203	335	305	304	248	216	237	BGLB006602-PB
BgiM10097-RA	0	0	0	0	0	0	0	0	0	ubiquitin carboxyl-terminal hydrolase 15	protease	BgChr_4	10548145	10561042	+	478	435	216	385	433	347	477	527	436	506	398	377	427	312	424	368	365	387	190	408	505	179	363	405	426	567	308	486	356	382	436	423	522	BGLB002958-PB
BgiM15151-RA	0	0	0	0	0	0	0	0	0	ubiquitin carboxyl-terminal hydrolase 16	protease	BgChr_6	15103142	15117613	+	203	269	120	365	283	249	298	279	291	289	303	198	312	273	336	332	225	268	208	300	307	166	286	269	210	297	217	262	243	274	238	287	249	BGLB034251-PB
BgiM10479-RA	0	0	0	0	0	0	0	0	0	ubiquitin carboxyl-terminal hydrolase 19	protease	BgChr_4	19027192	19049765	+	302	256	112	294	165	156	239	184	216	237	242	115	176	135	251	225	156	210	114	185	243	66	192	195	170	256	153	151	165	214	297	205	219	BGLB034440-PA
BgiM30734-RA	-1.84	-1.95	0	0	0	0	0	0	0	ubiquitin carboxyl-terminal hydrolase 2-like isoform X1	protease	BgChr_14	18347248	18361914	+	1233	845	244	329	301	260	243	275	404	391	300	141	303	321	298	249	322	397	164	201	419	132	372	374	805	347	149	198	192	811	1259	437	736	BGLB018752-PB
BgiM21194-RA	0	0	0	0	0	0	0	0	0	ubiquitin carboxyl-terminal hydrolase 20	protease	BgChr_8	46967681	46989214	+	176	156	63	115	104	104	113	97	135	128	137	75	107	113	105	133	114	118	47	113	144	66	113	130	156	113	81	129	111	154	203	121	150	BGLB022604-PA
BgiM05301-RA	0	0	0	0	0	0	0	0	0	ubiquitin carboxyl-terminal hydrolase 22	protease	BgChr_2	33387962	33399705	+	73	94	31	80	67	53	49	49	54	60	61	51	44	45	74	50	56	55	42	43	77	17	53	42	51	81	57	68	44	85	86	49	102	BGLB003472-PB
BgiM12459-RA	0	0	0	0	0	0	0	0	0	ubiquitin carboxyl-terminal hydrolase 24-like isoform X2	protease	BgChr_5	9333809	9369593	+	170	184	77	233	201	135	272	277	290	292	270	162	180	164	144	250	134	156	95	197	316	56	248	248	134	284	150	150	160	216	197	208	191	BGLB016955-PB
BgiM30222-RA	0	0	0	0	0	0	0	0	0	ubiquitin carboxyl-terminal hydrolase 25-like isoform X1	protease	BgChr_14	5800760	5825240	-	118	134	49	122	89	59	96	106	106	177	130	64	100	98	92	112	70	101	31	82	140	44	107	95	116	96	59	59	56	122	166	118	139	BGLB037598-PA
BgiM00441-RA	0	0	0	0	0	0	0	0	0	ubiquitin carboxyl-terminal hydrolase 3	protease	BgChr_1	11142951	11153928	-	264	253	107	322	202	162	224	205	177	211	201	144	193	165	282	259	179	172	111	214	303	106	137	153	234	268	161	156	159	216	288	211	356	BGLB039596-PA
BgiM28179-RA	0	0	0	0	0	0	0	0	0	ubiquitin carboxyl-terminal hydrolase 30	protease	BgChr_12	35998095	36006054	+	250	190	89	159	134	110	141	161	134	123	146	110	110	86	100	204	150	142	71	111	195	58	138	110	200	158	116	132	88	195	211	157	182	BGLB036015-PA
BgiM05057-RA	0	0	0	0	0	0	0	0	0	ubiquitin carboxyl-terminal hydrolase 31-like isoform X2	protease	BgChr_2	27730648	27751344	+	89	100	40	127	151	72	139	152	146	261	225	87	128	107	119	158	72	71	55	108	183	43	156	131	97	197	108	108	63	95	122	127	153	BGLB008240-PC
BgiM28293-RA	-1.61	-1.47	0	0	0	0	0	-1.41	0	ubiquitin carboxyl-terminal hydrolase 32	protease	BgChr_12	38127600	38150676	+	102	99	29	27	25	23	28	38	41	43	47	23	36	35	23	37	44	47	18	34	66	8	41	27	53	62	18	29	25	50	63	26	59	BGLB038274-PA
BgiM28295-RA	-1.22	0	0	0	0	0	0	0	0	ubiquitin carboxyl-terminal hydrolase 32	protease	BgChr_12	38161295	38169860	+	69	53	17	10	31	17	32	18	34	47	34	14	23	9	23	24	31	52	19	9	39	5	27	10	45	26	11	20	21	47	31	23	30	-
BgiM08045-RA	0	0	0	0	0	0	0	0	0	ubiquitin carboxyl-terminal hydrolase 34	protease	BgChr_3	21726340	21729217	+	76	51	15	37	34	28	59	76	51	93	76	28	41	26	40	44	21	41	14	34	84	15	54	56	39	52	33	39	35	56	68	33	57	BGLB028851-PA
BgiM08046-RA	0	0	0	0	0	0	0	0	0	ubiquitin carboxyl-terminal hydrolase 34-like isoform X2	protease	BgChr_3	21740297	21784635	+	1518	1289	808	1338	847	773	1279	1295	1352	1509	1334	1039	1101	849	887	1247	1093	1126	1050	1111	1489	520	1091	1045	1305	1580	938	1207	1151	1483	1535	953	1140	BGLB035725-PD
BgiM21452-RA	0	0	0	0	0	0	0	0	0	ubiquitin carboxyl-terminal hydrolase 35	protease	BgChr_9	5685133	5697505	+	46	43	13	28	24	22	37	30	11	67	56	17	26	30	13	49	19	41	4	26	58	6	25	22	34	32	27	25	16	37	49	29	22	BGLB029824-PD
BgiM21453-RA	0	0	0	0	0	0	0	0	0	ubiquitin carboxyl-terminal hydrolase 35	protease	BgChr_9	5713613	5720084	+	257	200	74	264	192	141	224	162	187	334	345	137	280	135	118	248	114	174	72	137	296	50	128	107	201	221	126	136	134	191	234	170	207	BGLB025716-PA
BgiM03963-RA	0	0	0	0	0	0	0	0	0	ubiquitin carboxyl-terminal hydrolase 36-like isoform X1	protease	BgChr_2	1958480	1968787	+	479	639	494	490	323	415	515	550	542	466	486	592	419	356	408	497	642	528	665	477	529	420	414	413	500	594	442	663	628	500	546	402	367	BGLB024480-PB
BgiM33091-RA	0	0	0	0	0	0	0	0	0	ubiquitin carboxyl-terminal hydrolase 37	protease	BgChr_16	3158475	3188716	-	157	175	86	200	132	116	207	168	162	238	177	158	160	130	150	160	121	168	132	160	186	64	180	111	121	183	114	168	126	143	291	148	196	BGLB038167-PA
BgiM02984-RA	0	0	0	0	0	0	0	0	0	ubiquitin carboxyl-terminal hydrolase 40-like isoform X1	protease	BgChr_1	71010480	71028827	-	276	274	210	320	220	185	282	316	297	287	245	261	214	243	300	332	315	316	298	258	334	143	263	285	282	363	257	311	287	328	315	208	280	BGLB009598-PD
BgiM24156-RA	0	0	0	0	0	0	0	0	0	ubiquitin carboxyl-terminal hydrolase 44	protease	BgChr_10	23421502	23468545	+	110	132	92	235	192	131	178	201	158	184	203	140	145	173	251	190	133	168	113	147	164	94	153	180	154	264	171	171	134	160	136	162	190	BGLB023888-PA
BgiM21252-RA	0	0	0	0	0	0	0	0	0	ubiquitin carboxyl-terminal hydrolase 46	protease	BgChr_9	882678	890743	-	81	100	96	274	204	183	202	252	210	184	206	146	199	181	229	203	120	142	102	175	199	119	150	163	127	267	177	189	149	143	113	159	154	-
BgiM15097-RA	0	0	0	0	0	0	0	0	0	ubiquitin carboxyl-terminal hydrolase 47	protease	BgChr_6	13562286	13593724	+	519	455	260	517	413	367	470	517	429	556	634	319	400	325	437	452	381	437	271	404	546	200	437	427	424	552	336	410	378	438	526	419	484	BGLB010254-PB
BgiM28673-RA	0	0	0	0	0	0	0	0	0	ubiquitin carboxyl-terminal hydrolase 48	protease	BgChr_13	6341344	6360081	+	118	72	30	41	60	52	71	77	68	71	77	69	60	29	51	56	32	64	41	67	126	16	68	77	66	59	34	44	43	98	79	66	96	BGLB013065-PB
BgiM28579-RA	0	0	0	0	0	0	0	0	0	ubiquitin carboxyl-terminal hydrolase 5	protease	BgChr_13	3870518	3889813	+	787	719	435	624	459	444	690	713	669	567	597	486	549	499	715	685	719	711	617	574	698	425	517	633	659	750	506	639	544	631	673	526	647	BGLB007011-PB
BgiM10806-RA	-1.91	-1.58	0	0	0	0	0	0	1.94	ubiquitin carboxyl-terminal hydrolase 7	protease	BgChr_4	25896540	25906134	-	252	235	74	58	78	37	68	66	79	109	110	41	52	58	80	70	99	105	30	64	182	29	60	58	192	122	48	49	35	200	277	104	216	BGLB034558-PA
BgiM04712-RA	-1.66	-1.86	0	0	0	0	0	0	0	ubiquitin carboxyl-terminal hydrolase 7	protease	BgChr_2	19961597	19984409	-	2858	2148	670	940	705	658	762	763	1039	848	801	481	646	715	771	815	1119	1081	458	619	1206	362	588	604	1903	890	573	639	580	2031	2720	1087	1840	BGLB001923-PB
BgiM00864-RA	0	0	0	0	0	0	0	0	0	ubiquitin carboxyl-terminal hydrolase 8	protease	BgChr_1	20436103	20456514	+	832	1029	1011	1172	714	554	821	836	963	758	870	798	782	856	900	831	1014	832	1145	995	788	1174	838	842	1041	1051	861	998	1018	604	961	687	841	BGLB017056-PA
BgiM11150-RA	0	0	0	0	0	0	0	0	0	ubiquitin carboxyl-terminal hydrolase calypso-like isoform X1	protease	BgChr_4	34728699	34739204	-	227	318	247	404	292	237	298	337	331	319	276	288	233	260	301	337	334	342	336	305	350	240	237	282	370	356	302	420	244	360	308	267	344	BGLB020110-PC
BgiM17769-RA	0	0	0	0	0	0	0	0	0	ubiquitin carboxyl-terminal hydrolase CYLD	protease	BgChr_7	19973222	19983606	+	106	98	43	120	139	125	155	174	124	190	178	93	131	91	106	161	71	107	46	123	161	51	192	152	114	170	70	122	108	122	107	117	168	BGLB010957-PB
BgiM32338-RA	0	0	0	0	0	0	0	0	0	ubiquitin carboxyl-terminal hydrolase FAF-X isoform X2	protease	BgChr_15	21000461	21030300	+	833	836	509	1169	922	626	1201	1245	1080	1570	1356	757	824	644	780	1294	803	889	533	921	1374	376	1176	1033	845	1367	873	899	833	966	879	851	986	BGLB001697-PB
BgiM33293-RA	0	0	0	0	0	0	0	0	0	ubiquitin carboxyl-terminal hydrolase isozyme L5	protease	BgChr_16	8026977	8035597	+	705	621	404	615	464	482	502	437	566	454	387	455	496	523	507	459	577	482	522	430	503	477	329	359	574	600	402	536	436	525	659	475	684	BGLB008765-PB
BgiM15892-RA	0	0	0	0	0	0	0	0	0	ufm1-specific protease 1	protease	BgChr_6	33496950	33500993	+	36	36	27	58	31	57	46	50	51	33	22	30	17	41	39	43	32	42	33	38	44	25	22	37	39	65	38	36	29	33	22	44	45	BGLB021959-PA
BgiM22928-RA	0	0	0	0	0	0	0	0	0	ufm1-specific protease 2-like isoform X2	protease	BgChr_9	42161686	42188600	-	179	226	106	218	177	158	158	212	225	142	128	138	158	141	131	179	204	209	120	141	229	125	140	151	145	223	138	168	142	164	129	176	185	BGLB005399-PC
BgiM27699-RA	0	0	0	0	0	0	0	0	0	vacuolar membrane protease	protease	BgChr_12	25238893	25254620	-	195	182	62	164	157	142	185	201	192	196	173	110	159	74	108	178	132	170	65	145	204	35	154	167	141	184	92	126	106	182	175	162	148	BGLB012426-PB
BgiM26037-RA	0	0	0	0	0	0	0	0	-2.05	venom serine carboxypeptidase	protease	BgChr_11	29005063	29006379	+	19	47	16	208	117	113	165	123	38	169	79	45	187	160	154	53	225	128	345	116	79	166	191	189	16	28	24	70	63	31	36	12	43	BGLB036807-PA
BgiM23009-RA	0	0	0	0	0	0	0	0	0	venom serine carboxypeptidase	protease	BgChr_9	43877465	43896543	+	21	8	5	28	10	16	28	12	10	23	13	20	19	16	12	30	14	22	17	36	25	5	29	20	23	10	16	10	25	16	26	6	7	BGLB039123-PA
BgiM20723-RA	-2.51	-3.04	0	0	0	0	-3.08	0	0	vignain	protease	BgChr_8	37374901	37383317	-	19	232	21	77	4	37	4	12	46	12	16	12	18	13	7	4	184	284	17	3	32	15	31	17	19	10	7	12	69	32	98	6	9	-
BgiM14721-RA	0	0	0	0	0	-2.69	0	0	0	xaa-Pro aminopeptidase 1	protease	BgChr_6	4437713	4474700	-	190	295	173	2532	2300	662	2161	731	682	1425	2147	183	2549	2075	2310	1846	208	258	65	286	1301	205	171	251	172	2181	530	245	215	189	207	1450	938	BGLB002996-PC
BgiM14722-RA	0	-2.69	0	0	0	0	0	0	0	xaa-Pro aminopeptidase 1	protease	BgChr_6	4479469	4479696	-	10	19	5	52	9	8	20	3	17	3	3	0	26	24	34	37	10	7	2	17	15	3	1	3	13	4	19	0	24	15	25	16	34	-
BgiM14723-RA	0	0	0	0	0	0	0	0	0	xaa-Pro aminopeptidase 1	protease	BgChr_6	4485179	4496928	-	6	8	2	86	9	8	25	2	8	3	1	0	7	28	38	69	0	0	1	17	10	1	0	13	5	9	15	0	28	6	9	11	18	BGLB026007-PA
BgiM14724-RA	0	0	0	0	0	0	0	0	0	xaa-Pro aminopeptidase 1	protease	BgChr_6	4506828	4518339	-	6	5	4	33	8	2	12	3	2	6	0	4	21	27	41	63	3	4	3	7	3	0	1	15	9	9	9	0	31	4	9	9	16	BGLB020417-PA
BgiM00622-RA	0	0	0	0	0	0	0	0	0	xaa-Pro aminopeptidase 1-like isoform X1	protease	BgChr_1	14838751	14850539	+	461	705	371	1011	623	560	649	646	734	558	524	431	623	646	842	697	689	770	415	535	653	521	421	456	630	818	584	490	442	477	496	520	608	BGLB022813-PB
BgiM21882-RA	0	0	0	0	0	0	0	0	0	xaa-Pro aminopeptidase 3 isoform X1	protease	BgChr_9	15487103	15494784	-	139	136	86	140	135	125	151	136	172	156	148	135	124	111	111	188	138	127	72	121	172	68	135	105	145	158	120	141	109	118	83	95	155	BGLB014247-PC
BgiM19412-RA	0	0	0	0	0	0	0	0	0	xaa-Pro dipeptidase-like isoform X2	protease	BgChr_8	8645838	8664038	-	429	1190	271	1186	664	697	693	596	778	560	514	303	711	625	588	600	1013	1371	428	570	738	533	629	719	347	549	338	361	530	426	753	523	584	BGLB016467-PA
BgiM30369-RA	0	0	5.68	0	0	0	0	8.72	0	zinc carboxypeptidase A 1	protease	BgChr_14	9007057	9009114	+	0	0	0	0	0	2	0	0	0	2	1	0	1	0	191	1	0	0	1	0	1	2	0	0	0	0	2	0	671	0	0	0	6	-
BgiM30365-RA	6.34	5.88	0	4.82	5.88	-3.06	6.26	0	0	zinc carboxypeptidase A 1	protease	BgChr_14	8974081	8976541	+	2	0	0	278	121	159	132	144	102	102	97	66	97	176	15	138	0	0	3	159	110	7	48	0	7	271	103	3	9	5	0	120	136	-
BgiM30364-RA	6.96	6.13	0	0	5.53	-3.54	6.76	0	0	zinc carboxypeptidase A 1	protease	BgChr_14	8964027	8967170	+	0	0	0	167	64	52	104	96	28	55	79	3	35	101	7	66	0	0	2	50	44	1	16	2	2	166	61	2	1	2	0	90	108	-
BgiM22328-RA	0	0	0	0	0	0	0	1.91	1.77	zinc metalloproteinase nas-13	protease	BgChr_9	26857922	26861689	-	10	12	6	44	42	46	30	33	24	13	29	23	17	78	97	23	1	5	8	31	63	51	79	69	28	13	42	65	42	31	67	180	176	BGLB009960-PB
BgiM33236-RA	0	0	5.43	0	0	0	0	0	7.73	zinc metalloproteinase nas-13	protease	BgChr_16	6583036	6586043	+	0	0	0	0	0	0	0	1	1	6	0	0	9	19	29	1	0	0	1	3	5	27	11	13	1	0	3	40	2	0	48	147	101	BGLB004948-PB
BgiM22329-RA	1.31	0	0	0	0	0	0	0	2.07	zinc metalloproteinase nas-13	protease	BgChr_9	26884146	26887896	-	22	2	16	56	27	32	57	72	36	22	38	32	16	36	52	47	25	6	12	46	46	33	50	68	33	36	28	45	47	20	75	210	138	BGLB009842-PB
BgiM22329-RA	1.31	0	0	0	0	0	0	0	2.07	zinc metalloproteinase nas-13	protease	BgChr_9	26884146	26887896	-	22	2	16	56	27	32	57	72	36	22	38	32	16	36	52	47	25	6	12	46	46	33	50	68	33	36	28	45	47	20	75	210	138	BGLB009842-PB
BgiM33242-RA	0	0	0	0	0	0	0	0	0	zinc metalloproteinase nas-13	protease	BgChr_16	6709762	6710670	+	0	0	0	2	2	1	0	0	2	0	4	0	0	3	1	0	2	0	0	1	0	0	0	0	1	2	0	1	2	1	0	0	2	BGLB004952-PB
BgiM33240-RA	0	0	0	0	0	1.85	0	0	2.4	zinc metalloproteinase nas-13-like isoform X1	protease	BgChr_16	6670529	6675069	+	39	18	9	49	36	51	70	73	35	36	25	26	25	71	75	52	11	13	25	67	80	103	163	139	63	30	50	141	63	36	185	300	169	BGLB016335-PC
BgiM33238-RA	0	0	0	0	0	0	0	0	0	zinc metalloproteinase nas-13-like isoform X1	protease	BgChr_16	6610001	6620021	+	0	0	0	0	0	2	2	0	0	0	2	0	0	0	0	3	2	0	0	0	0	0	0	0	0	3	0	0	0	0	1	1	0	-
BgiM33239-RA	0	0	0	0	0	0	0	0	0	zinc metalloproteinase nas-13-like isoform X3	protease	BgChr_16	6631285	6645728	+	3	0	5	4	0	0	0	0	0	5	3	7	5	2	4	10	0	0	0	5	0	2	0	0	0	3	1	0	1	1	10	7	1	BGLB016335-PA
BgiM33241-RA	0	0	-1.46	0	0	0	0	0	0	zinc metalloproteinase nas-14	protease	BgChr_16	6691377	6697409	+	267	66	90	258	143	184	440	307	131	130	172	298	57	75	56	295	122	139	145	564	413	165	828	527	91	252	241	392	431	275	270	330	153	BGLB017098-PA
BgiM26693-RA	0	0	0	0	0	0	0	0	0	zinc metalloproteinase YIL108W	protease	BgChr_12	1163956	1179989	-	25	26	14	49	23	13	27	24	32	51	64	23	23	14	14	38	10	21	7	31	38	12	39	30	30	39	19	19	15	42	38	17	18	BGLB032546-PA
BgiM20772-RA	0	0	0	0	0	0	0	0	0	zinc metalloproteinase/disintegrin	protease	BgChr_8	38711325	38722439	-	0	3	0	0	1	0	0	0	1	0	0	0	0	0	0	0	0	0	0	0	2	0	1	0	0	0	0	0	0	0	0	0	0	BGLB018701-PA
BgiM36489-RA	-3.5	-5.83	0	0	0	0	-7.39	0	0	extracellular protease inhibitor 10	protease inhibitor	BgChr_18	23207050	23207207	+	18	410	0	37	0	52	0	0	46	6	2	0	13	1	9	0	418	457	1	0	51	0	44	12	0	0	1	0	135	45	324	0	11	-
BgiM36490-RA	-3.03	-6.9	0	0	-3.41	0	-6.66	0	0	extracellular protease inhibitor 10	protease inhibitor	BgChr_18	23220657	23220844	+	14	345	0	102	4	40	0	0	54	2	0	0	53	30	16	0	212	328	0	0	41	2	28	4	2	0	0	0	85	31	111	0	2	-
BgiM36492-RA	0	0	0	0	0	0	0	0	0	extracellular protease inhibitor 10	protease inhibitor	BgChr_18	23233002	23233192	+	0	1	0	1	0	1	0	0	0	0	0	0	0	0	0	0	7	9	0	0	0	0	0	0	0	0	0	0	2	0	3	0	0	-
BgiM25812-RA	0	0	0	0	0	0	0	0	-3.71	hemolymph trypsin inhibitor B	protease inhibitor	BgChr_11	22426784	22428727	-	0	0	0	9	25	0	0	0	0	0	0	0	0	0	0	0	0	0	0	0	0	0	2	0	0	0	0	0	0	0	0	1	0	-
BgiM11387-RA	6.76	3.78	0	5.91	5.38	-5.97	7.35	0	0	kunitz-type serine protease inhibitor 2	protease inhibitor	BgChr_4	41138132	41140376	-	29	12	6	6290	1343	1653	3761	1260	2531	819	126	28	57	4907	248	4025	14	25	91	1809	643	43	23	30	198	8634	2832	36	130	43	18	595	1224	-
BgiM11385-RA	6.86	4.45	0	5.89	5.85	-5.02	7.45	0	0	kunitz-type serine protease inhibitor 2	protease inhibitor	BgChr_4	41118968	41120076	-	50	29	9	10270	2395	3011	6367	2994	5435	2204	492	117	288	8519	1058	7105	28	110	346	4499	1492	137	77	108	658	17106	5074	92	307	130	62	1310	2805	-
BgiM11383-RA	7.39	3.94	0	6.68	6.19	-6.89	7.61	0	0	kunitz-type serine protease inhibitor 2	protease inhibitor	BgChr_4	41065958	41068111	+	18	3	6	6011	1028	1525	3924	599	2589	560	82	19	35	4357	46	4233	12	14	41	1973	743	23	9	12	170	5979	2318	22	120	27	4	529	1090	-
BgiM25787-RA	0	0	-2.11	0	0	0	0	0	-2.42	kunitz-type serine protease inhibitor 4 protein	protease inhibitor	BgChr_11	21868283	21868449	+	579	570	831	563	199	273	735	323	549	331	1342	769	132	66	6	737	790	594	346	1162	266	309	37	250	911	932	1405	1263	791	440	88	20	52	-
BgiM14942-RA	0	0	0	0	0	0	0	0	0	pancreatic secretory trypsin inhibitor	protease inhibitor	BgChr_6	10246466	10249019	-	39	66	68	58	58	43	47	72	82	68	56	55	155	96	325	49	67	145	114	64	46	22	42	44	88	212	79	110	64	77	61	52	46	-
BgiM05475-RA	2.48	0	0	0	0	-3.02	0	0	0	peptidase inhibitor 16	protease inhibitor	BgChr_2	37230375	37248219	-	33	9	14	296	87	200	78	196	211	122	100	9	29	179	24	23	4	4	2	49	46	14	26	15	46	18	49	23	8	12	16	186	123	BGLB026773-PA
BgiM05476-RA	5.29	4.14	0	0	0	-7.02	0	0	0	peptidase inhibitor 16	protease inhibitor	BgChr_2	37252671	37252907	-	1	0	1	134	19	70	48	70	83	55	38	0	9	66	5	0	0	0	0	5	3	0	0	0	4	0	4	2	0	0	1	95	23	-
BgiM05477-RA	0	0	0	0	0	0	0	0	0	peptidase inhibitor 16	protease inhibitor	BgChr_2	37272593	37274668	-	388	147	167	854	537	383	590	621	435	369	499	302	286	386	534	523	152	179	78	548	378	255	582	386	240	523	435	385	287	286	380	980	700	-
BgiM35006-RA	0	0	-8.87	0	0	0	0	0	-6.22	serine protease inhibitor	protease inhibitor	BgChr_17	18612638	18620033	-	1	1	0	837	943	0	2	0	0	2	0	0	0	0	2	0	0	0	0	2	13	5	77	243	0	0	0	0	0	2	6	10	2	BGLB026329-PA
BgiM26837-RA	-3.02	-6.48	0	0	0	0	-6.37	0	0	serine protease inhibitor A3A	protease inhibitor	BgChr_12	4331504	4334004	+	10	122	0	44	2	7	0	0	19	0	0	0	10	13	3	0	132	164	0	0	42	0	13	10	0	0	0	0	33	11	51	0	7	-
BgiM26834-RA	0	0	0	0	0	0	0	0	0	serine protease inhibitor A3M	protease inhibitor	BgChr_12	4317245	4318693	+	0	2	0	2	0	0	0	0	0	0	0	0	0	0	0	0	0	0	0	0	1	0	0	2	0	0	0	0	0	1	0	0	0	-
BgiM36426-RA	0	0	-7.44	0	0	0	0	0	-5.14	serine protease inhibitor dipetalogastin	protease inhibitor	BgChr_18	21961661	21963906	-	2	0	6	4099	3698	11	2	1	2	0	2	0	3	2	33	0	4	3	0	8	2	38	326	824	2	1	0	2	1	2	26	99	55	BGLB007038-PB
BgiM26849-RA	0	0	-5.25	0	0	0	0	0	-4.41	serpin 1	protease inhibitor	BgChr_12	4625439	4628061	+	0	0	2	99	90	0	2	1	0	2	5	1	0	0	3	3	1	0	0	1	4	0	3	15	0	3	0	0	1	0	0	4	2	-
BgiM26851-RA	0	0	-5.8	0	3.06	0	0	0	-5.15	serpin 1	protease inhibitor	BgChr_12	4681828	4689244	+	2	0	0	515	843	0	5	2	0	0	3	0	2	8	10	2	3	1	4	11	21	17	93	325	2	6	5	0	5	2	17	4	10	BGLB016529-PB
BgiM24131-RA	0	1.14	0	0	0	0	0	0	0	serpin B3	protease inhibitor	BgChr_10	22874231	22878441	+	96	62	26	208	82	86	202	132	85	150	259	148	48	107	188	194	48	46	37	183	216	57	145	130	92	122	155	115	115	83	64	89	88	BGLB008768-PD
