# Supplementary material for: Different metazoan parasites, different transcriptomic responses, with new insights on parasitic castration by digenetic trematodes in the schistosome vector snail Biomphalaria glabrata
Source: BMC Genomics. 2024 Jun 17;25:608. doi: 10.1186/s12864-024-10454-4 (PMC11184841; doi:10.1186/s12864-024-10454-4)
Supplement: Supplementary file 21 — Supplementary Material 21 [file 12864_2024_10454_MOESM21_ESM.xlsx]

## Sheet: Table S21
Table S21. Summary of expression of genes involved in neural features
ID in iMline	Sm_2dpi	Sm_8dpi	Sm_40dpi	Ep_2dpi	Ep_8dpi	Ep_40dpi	Dp_2dpi	Dp_8dpi	Dp_40dpi	Annotation_final	chr	start	stop	strand	iMline control_2dpi_R1	iMline control_2dpi_R2	iMline control_2dpi_R3	iMline control_40dpi_R1	iMline control_40dpi_R2	iMline control_40dpi_R3	iMline vs Sm_2dpi_R1	iMline vs Sm_2dpi_R2	iMline vs Sm_2dpi_R3	iMline vs Sm_8dpi_R1	iMline vs Sm_8dpi_R2	iMline vs Sm_8dpi_R3	iMline vs Sm_40dpi_R1	iMline vs Sm_40dpi_R2	iMline vs Sm_40dpi_R3	iMline vs Ep_2dpi_R1	iMline vs Ep_2dpi_R2	iMline vs Ep_2dpi_R3	iMline vs Ep_8dpi_R1	iMline vs Ep_8dpi_R2	iMline vs Ep_8dpi_R3	iMline vs Ep_40dpi_R1	iMline vs Ep_40dpi_R2	iMline vs Ep_40dpi_R3	iMline vs Dp_2dpi_R1	iMline vs Dp_2dpi_R2	iMline vs Dp_2dpi_R3	iMline vs Dp_8dpi_R1	iMline vs Dp_8dpi_R2	iMline vs Dp_8dpi_R3	iMline vs Dp_40dpi_R1	iMline vs Dp_40dpi_R2	iMline vs Dp_40dpi_R3	Corresponding VBID in BB02
BgiM04123-RA	4.12	4.05	0	3.9	3.78	-4.7	3.25	0	0	4-aminobutyrate aminotransferase mitochondrial (BgiM04123-RA)	BgChr_2	5485477	5498215	-	5	0	6	352	361	90	237	47	70	128	187	24	541	298	247	289	6	2	11	16	243	10	6	4	6	141	50	26	10	7	4	223	143	BGLB010853
BgiM06035-RA	0	-8.76	-5.58	0	-5.5	0	-7.57	0	0	4-aminobutyrate aminotransferase mitochondrial-like isoform X1 (BgiM06035-RA)	BgChr_2	50309337	50315773	+	116	1281	2	1421	28	201	0	5	314	0	1	1	6	2	18	0	468	564	2	2	32	9	133	81	4	0	2	2	150	132	1025	47	56	BGLB017552
BgiM00688-RA	0	-3.22	0	0	0	0	0	0	0	amine oxidase (BgiM00688-RA)	BgChr_1	16313501	16324923	-	114	1858	24	356	73	206	110	80	406	81	131	56	62	32	98	136	1266	1587	19	79	416	22	388	185	69	63	98	45	440	153	500	55	74	BGLB020259
BgiM00689-RA	-2.94	-4.53	0	0	0	0	-3.73	0	0	amine oxidase (BgiM00689-RA)	BgChr_1	16341498	16356638	+	17	129	5	32	0	7	0	2	22	3	0	3	4	0	2	3	90	95	9	0	23	1	2	5	7	2	2	4	24	19	90	9	2	BGLB027660
BgiM03315-RA	2.85	3.35	0	0	1.39	0	2.67	3.52	0	amine oxidase (BgiM03315-RA)	BgChr_1	78654874	78667597	+	13	11	9	256	216	58	72	183	121	289	152	73	198	77	46	149	22	13	24	26	64	30	73	84	61	93	137	163	196	146	54	261	721	BGLB009806
BgiM03427-RA	0	0	0	0	0	2.58	0	0	0	amine oxidase (BgiM03427-RA)	BgChr_1	80797144	80799484	-	3	3	2	6	1	2	23	5	5	9	32	0	1	6	13	4	4	0	8	2	24	3	29	19	5	5	2	12	7	8	9	14	2	BGLB029844
BgiM26204-RA	0	1.27	0	0	0	0	0	0	0	amine oxidase (BgiM26204-RA)	BgChr_11	33497738	33525826	+	54	33	30	34	32	49	56	89	24	122	143	131	23	16	22	73	62	26	92	142	83	17	160	205	18	129	12	263	126	59	73	37	46	BGLB036873
BgiM26207-RA	0	0	-3.45	0	0	-5.09	0	0	0	amine oxidase (BgiM26207-RA)	BgChr_11	33616286	33618325	-	15	3	1	205	79	69	5	3	11	7	5	1	5	10	11	3	10	2	14	12	5	4	0	1	6	11	4	5	5	3	4	103	90
BgiM26208-RA	0	0	0	0	0	-7.53	0	0	0	amine oxidase (BgiM26208-RA)	BgChr_11	33630479	33643385	-	1	0	2	273	23	52	1	9	11	6	1	0	28	26	3	23	6	5	7	8	6	0	0	0	4	40	2	6	7	8	1	111	66	BGLB035659
BgiM26506-RA	3.51	3.77	0	0	0	-3.31	0	0	0	amine oxidase (BgiM26506-RA)	BgChr_11	40216644	40223142	-	99	15	32	1393	1211	1183	862	706	973	1518	1367	180	1491	1419	751	813	87	2	23	514	320	95	102	103	116	907	481	303	113	80	14	1169	472	BGLB030257
BgiM26508-RA	1.25	0	0	0	0	-2.1	0	0	0	amine oxidase (BgiM26508-RA)	BgChr_11	40240536	40240717	-	104	32	100	716	552	503	277	322	311	628	554	140	694	574	458	326	71	10	40	385	135	156	52	76	102	415	231	262	99	71	40	523	266
BgiM26510-RA	2.68	3.25	0	0	0	-2.73	0	0	0	amine oxidase (BgiM26510-RA)	BgChr_11	40250931	40251751	-	129	28	79	1796	1461	1321	757	859	779	1535	1750	254	1862	1660	1102	858	80	8	45	747	325	245	99	143	171	1159	466	396	168	127	55	1420	621
BgiM26512-RA	3.77	4.21	0	0	0	-3.16	0	0	0	amine oxidase (BgiM26512-RA)	BgChr_11	40265623	40265903	-	34	7	17	779	685	561	445	398	411	786	829	88	956	857	670	432	32	3	9	293	165	59	61	53	51	504	219	134	71	53	8	814	291
BgiM26513-RA	0	0	0	0	0	0	1.24	0	0	amine oxidase (BgiM26513-RA)	BgChr_11	40276329	40280962	-	127	125	160	485	616	210	266	394	304	1099	523	410	615	257	707	401	247	189	199	535	343	307	309	276	388	499	483	343	333	189	88	245	175	BGLB034675
BgiM26515-RA	1.63	2.46	0	0	0	0	0	0	0	amine oxidase (BgiM26515-RA)	BgChr_11	40291899	40292049	-	2	14	14	53	91	20	32	79	43	151	75	39	66	34	110	53	11	17	17	56	34	26	53	27	22	49	54	29	34	23	11	35	32
BgiM26516-RA	0	2.67	0	0	0	0	0	0	0	amine oxidase (BgiM26516-RA)	BgChr_11	40293382	40293567	-	6	0	5	15	33	8	7	42	22	69	34	19	37	12	42	28	7	13	3	32	25	19	25	20	16	31	18	14	5	7	6	8	11
BgiM26517-RA	1.44	2.64	0	0	1.82	0	1.86	1.21	0	amine oxidase (BgiM26517-RA)	BgChr_11	40295023	40306520	-	45	14	54	278	311	102	109	220	180	652	336	150	305	108	388	219	98	67	70	285	207	107	194	148	127	292	209	160	111	100	44	144	135	BGLB029419
BgiM26527-RA	0	0	0	0	0	1.51	0	0	0	amine oxidase (BgiM26527-RA)	BgChr_11	40526147	40560441	-	45	14	20	22	13	28	41	35	26	66	55	48	30	14	3	56	37	28	44	118	57	16	79	70	40	90	67	197	81	58	35	8	8	BGLB019383
BgiM26511-RA	3.07	3.5	0	0	0	-3.06	0	0	0	amine oxidase [copper-containing] (BgiM26511-RA)	BgChr_11	40259055	40261331	-	58	19	25	952	870	675	433	441	445	864	809	108	994	867	617	463	34	2	18	325	176	94	62	63	68	579	260	212	60	59	21	776	299
BgiM07411-RA	-3.44	-5.93	0	0	0	0	-1.7	0	2.85	beta-2 adrenergic receptor-like isoform X1 (BgiM07411-RA)	BgChr_3	11432753	11433886	+	28	27	22	4	0	6	2	1	6	0	0	0	0	2	0	4	22	24	14	4	15	0	0	2	23	3	2	0	2	47	43	13	18
BgiM07417-RA	-4.04	-3.78	0	-2.88	-2.97	0	-2.38	0	4.16	beta-2 adrenergic receptor-like isoform X1 (BgiM07417-RA)	BgChr_3	11485876	11487774	+	73	46	9	2	0	2	0	0	9	4	1	5	0	2	0	0	8	9	2	2	15	0	0	0	22	0	4	3	1	46	57	14	13	BGLB029284
BgiM07419-RA	-3.55	-4.46	0	-1.93	-2.52	0	-2.07	0	4.16	beta-2 adrenergic receptor-like isoform X1 (BgiM07419-RA)	BgChr_3	11492430	11494319	+	79	63	22	2	0	3	0	0	18	7	2	0	0	0	1	2	15	29	7	2	25	0	0	0	43	0	0	0	4	56	58	13	34	BGLB029284
BgiM35283-RA	-3.15	-5.7	0	0	-2.14	0	0	0	4.93	beta-4C adrenergic receptor (BgiM35283-RA)	BgChr_17	24452571	24452759	+	59	37	10	0	0	2	0	0	15	1	0	0	0	3	1	0	19	26	9	2	15	0	0	0	29	0	0	0	4	48	62	16	27
BgiM26807-RA	-1.17	0	0	0	0	0	0	0	0	beta-adrenergic receptor kinase 2 (BgiM26807-RA)	BgChr_12	3743686	3774123	+	90	146	78	85	49	28	60	70	77	89	93	65	51	42	47	65	83	73	55	67	97	55	80	80	118	59	58	73	67	94	101	95	74	BGLB008667
BgiM10084-RA	1.28	1.4	0	0	1.11	0	0	0	0	contactin (BgiM10084-RA)	BgChr_4	10198403	10230085	+	440	317	486	1671	1218	935	1581	1750	1463	2126	1930	953	1373	1123	1749	1648	780	730	729	1454	1317	483	1325	1352	630	2353	1030	1208	939	782	477	1066	1007	BGLB002968
BgiM25423-RA	1.45	1.7	0	0	0	0	0	0	0	contactin (BgiM25423-RA)	BgChr_11	11677335	11704910	-	554	360	931	2593	2674	1732	2611	3205	2547	3563	3334	2412	2204	1479	2146	2800	1099	1171	957	2975	2391	860	1640	1315	1355	3529	2945	2068	1468	1149	578	1447	1466	BGLB020916
BgiM26312-RA	1.26	0	0	0	0	-1.95	0	0	-1.89	contactin (BgiM26312-RA)	BgChr_11	36289276	36327145	-	34	17	23	86	67	89	102	111	66	51	78	79	49	32	2	104	35	13	14	79	82	17	20	11	53	70	147	35	11	5	10	28	21	BGLB031803
BgiM26326-RA	0	-7.61	-4.12	0	0	0	-5.3	0	0	contactin (BgiM26326-RA)	BgChr_11	36573954	36625740	+	24	256	7	144	2	30	1	0	70	0	0	0	0	0	7	0	213	322	2	0	49	0	49	12	5	0	1	0	97	24	88	3	9	BGLB022008
BgiM26447-RA	1.03	0	0	0	0	0	0	0	-1.08	contactin (BgiM26447-RA)	BgChr_11	38842082	38868450	+	97	71	119	232	211	157	307	317	315	130	285	253	197	189	53	259	128	75	101	171	238	103	202	139	123	318	313	251	148	158	78	107	64	BGLB026186
BgiM25379-RA	0	0	0	0	0	0	0	4.59	0	contactin-2 (BgiM25379-RA)	BgChr_11	10350844	10382925	+	0	1	0	6	3	2	1	0	0	0	0	0	4	5	13	14	0	0	0	0	15	1	15	69	0	2	3	1	60	1	0	0	2	BGLB036798
BgiM25383-RA	2.93	2.72	0	0	0	-1.93	0	0	0	contactin-2 (BgiM25383-RA)	BgChr_11	10441340	10467470	+	0	3	2	51	35	18	17	25	29	26	25	9	29	14	47	17	2	5	0	20	13	5	5	10	1	30	12	11	0	6	4	33	16	BGLB025737
BgiM30554-RA	-2.65	-6	0	0	-2.18	0	0	0	6.48	contactin-2 (BgiM30554-RA)	BgChr_14	13320254	13333195	+	82	69	22	1	0	0	0	0	37	2	0	0	0	10	0	0	59	42	12	11	20	0	0	0	51	0	0	0	11	90	110	22	47
BgiM10588-RA	1.78	1.78	0	0	1.16	0	0	1.31	0	contactin-3 (BgiM10588-RA)	BgChr_4	21597523	21600793	-	18	17	19	103	73	28	92	128	76	135	103	46	84	50	80	96	25	15	23	68	72	24	40	41	36	161	55	82	51	49	21	55	63	BGLB039138
BgiM26333-RA	4.02	4.56	0	0	0	-6.88	0	0	0	contactin-3 (BgiM26333-RA)	BgChr_11	36721141	36761517	+	14	5	15	429	324	474	412	240	274	625	703	37	365	335	163	409	2	5	2	109	157	4	0	2	20	392	223	42	5	11	6	555	121	BGLB031279
BgiM12644-RA	0	1.01	0	0	1	0	0	0	0	contactin-associated protein-like 2 (BgiM12644-RA)	BgChr_5	12903114	12950857	+	139	73	91	296	177	198	260	280	184	313	391	194	173	129	151	314	126	133	181	265	324	75	219	210	128	292	136	227	191	179	153	185	149	BGLB033135
BgiM05823-RA	-3.7	-4.28	0	0	-1.92	0	0	0	3.62	dopamine receptor (BgiM05823-RA)	BgChr_2	45687144	45700070	-	55	49	14	2	1	6	0	0	11	4	3	0	0	1	0	4	20	23	9	4	23	1	0	0	65	0	1	0	3	64	76	14	32	BGLB029145
BgiM20088-RA	-2.34	0	0	0	0	0	0	0	0	dopamine receptor (BgiM20088-RA)	BgChr_8	24520988	24530847	-	8	23	4	5	1	1	2	0	6	6	0	6	5	4	0	2	2	10	0	2	6	2	7	8	12	2	2	2	2	9	16	1	5	BGLB012619
BgiM20120-RA	-3.63	-5.86	0	-1.99	-2.79	0	0	0	4.34	dopamine receptor (BgiM20120-RA)	BgChr_8	25348201	25363677	+	1285	928	307	21	5	48	7	6	269	45	10	5	1	39	1	5	316	364	88	35	328	3	2	3	790	2	5	7	33	719	770	238	447	BGLB020183
BgiM31840-RA	0	2.32	0	0	0	0	0	0	0	dopamine receptor (BgiM31840-RA)	BgChr_15	7784419	7785984	-	4	0	0	12	6	6	12	1	1	6	18	10	7	4	3	12	0	2	1	11	6	3	8	5	3	9	9	6	9	7	12	17	12	BGLB012630
BgiM23286-RA	7.6	7.31	-9.49	7.63	7.89	0	7.11	6.34	0	FMRFamide (BgiM23286-RA)	BgChr_10	2811390	2814560	+	4	0	0	2147	2	1381	92	1415	4	8	1235	2	2	0	1	1517	0	1	2	815	928	8	348	14	9	3	863	35	4	481	267	0	32	BGLB001405
BgiM25890-RA	0	-6.12	0	0	0	0	-8.22	0	0	FMRFamide (BgiM25890-RA)	BgChr_11	24796069	24812133	-	62	826	0	139	34	51	0	0	198	14	1	0	33	20	2	0	206	817	2	0	186	0	36	14	0	2	0	1	478	174	587	0	13
BgiM25898-RA	-3.6	-6.64	0	0	-3.79	0	-8.36	0	0	FMRFamide (BgiM25898-RA)	BgChr_11	24952094	24958165	+	147	1902	2	259	14	293	0	2	211	21	3	1	132	89	29	0	1612	2814	0	0	188	4	215	84	0	4	2	0	1069	285	1416	0	51	BGLB018061
BgiM04091-RA	0	2.61	0	1.71	0	0	0	0	0	FMRFamide receptor (BgiM04091-RA)	BgChr_2	4520126	4533648	+	5	7	3	35	20	23	33	29	27	46	63	29	33	21	24	32	13	20	12	15	54	7	10	17	10	49	18	9	13	23	3	39	10	BGLB025063
BgiM06785-RA	0	0	-5.23	0	0	0	0	0	-4.04	FMRFamide receptor (BgiM06785-RA)	BgChr_2	64853096	64854100	-	4	0	2	21	77	0	2	2	0	2	1	2	0	1	0	0	0	0	0	2	0	0	2	4	0	0	2	0	0	0	2	1	1	BGLB038655
BgiM11541-RA	1.26	1.38	0	0	0	0	1.48	0	0	FMRFamide receptor (BgiM11541-RA)	BgChr_4	45079112	45080614	-	20	6	14	57	43	7	58	64	33	82	50	29	25	20	58	56	33	17	9	47	45	32	36	25	30	67	66	37	37	19	20	32	43	BGLB031226
BgiM18650-RA	0	-9.13	0	0	0	0	-9.66	0	0	FMRFamide receptor (BgiM18650-RA)	BgChr_7	41446837	41480118	-	737	13270	0	1252	51	1135	1	0	2182	30	1	0	265	125	27	0	6348	16380	7	5	1238	17	937	428	9	10	0	1	4317	1218	5295	10	115	BGLB035913
BgiM20739-RA	-2.78	-6.23	0	0	-3.51	0	-5.44	0	0	FMRFamide receptor (BgiM20739-RA)	BgChr_8	37737829	37767429	-	6	105	0	19	0	9	0	1	18	0	0	0	2	4	0	0	88	96	2	1	6	0	8	1	1	0	0	1	32	9	54	0	0	BGLB021918
BgiM11540-RA	0	1.53	0	0	0	0	0	0	0	FMRFamide receptor-like X2 (BgiM11540-RA)	BgChr_4	45076093	45077978	+	8	13	6	27	15	12	18	29	29	56	32	25	22	19	38	30	11	10	18	33	14	26	12	17	15	33	23	28	32	11	8	17	28
BgiM09715-RA	-2.85	-5.58	0	0	-2.54	0	-2.33	0	4.01	metabotropic glutamate receptor (BgiM09715-RA)	BgChr_4	2148119	2150443	+	124	83	47	2	0	7	0	0	49	6	0	0	0	6	0	0	68	62	16	3	32	0	0	1	57	0	0	0	11	74	97	31	34	BGLB039091
BgiM10358-RA	2.35	2.89	0	0	1.83	0	0	1.38	0	metabotropic glutamate receptor (BgiM10358-RA)	BgChr_4	16602269	16645450	+	95	60	145	583	770	271	826	1017	689	1843	1314	426	548	419	604	964	177	162	201	586	720	227	610	440	271	1513	621	485	319	298	128	513	662	BGLB020517
BgiM09716-RA	-3.26	-4.96	0	-1.59	-2.34	0	0	0	3.06	metabotropic glutamate receptor 1 (BgiM09716-RA)	BgChr_4	2153163	2156009	-	58	85	26	1	0	10	0	0	23	6	0	0	0	2	0	2	23	35	14	5	17	0	0	0	67	1	0	0	4	56	50	17	40	BGLB026279
BgiM15450-RA	1.27	1.38	0	0	0	0	0	0	0	metabotropic glutamate receptor 1-like isoform X2 (BgiM15450-RA)	BgChr_6	23405974	23471191	+	5	14	11	41	18	20	32	52	31	43	57	20	16	18	8	53	37	18	12	22	56	18	48	62	9	39	20	21	44	19	24	36	53	BGLB018682
BgiM09705-RA	-3.89	-6.4	0	-2.08	-2.94	0	-2.19	0	4.06	metabotropic glutamate receptor 2 (BgiM09705-RA)	BgChr_4	2015129	2022619	-	256	175	63	0	0	17	0	2	43	4	0	2	0	7	0	6	61	60	19	11	46	0	0	1	117	0	4	0	15	140	166	45	119	BGLB002218
BgiM09708-RA	-2.82	-2.91	0	-2.06	-2.42	0	0	0	4.03	metabotropic glutamate receptor 3 (BgiM09708-RA)	BgChr_4	2065798	2067333	-	38	29	11	0	0	3	0	0	14	5	2	5	3	2	0	0	15	4	4	2	10	1	0	2	26	2	3	1	0	34	35	8	32	BGLB027818
BgiM09718-RA	-3.68	-7.07	0	-1.83	-2.46	0	-2.08	0	5.63	metabotropic glutamate receptor 3 (BgiM09718-RA)	BgChr_4	2169815	2180721	-	87	74	21	2	0	0	0	0	18	0	0	0	0	0	0	0	34	20	7	2	31	0	0	0	46	0	1	0	2	59	73	19	41	BGLB030607
BgiM27212-RA	0	1.01	0	0	0	0	0	0	0	metabotropic glutamate receptor 3 (BgiM27212-RA)	BgChr_12	13064772	13101828	-	1078	907	1560	2450	1834	1203	2695	4527	3412	4460	4238	2305	2411	1680	1360	3589	2207	2434	2004	3145	3774	636	3043	2726	1805	5362	2474	3681	2098	1459	864	834	1086	BGLB021852
BgiM31728-RA	1.44	1.75	0	0	0	0	1.47	0	0	metabotropic glutamate receptor 4 (BgiM31728-RA)	BgChr_15	4565960	4575832	-	22	26	30	90	109	67	109	157	73	170	133	92	100	68	98	167	62	44	62	89	110	58	107	68	54	137	124	102	97	46	22	76	85	BGLB010578
BgiM32816-RA	0	0	0	0	0	0	0	0	2.83	metabotropic glutamate receptor 4 (BgiM32816-RA)	BgChr_15	30896298	30896882	+	12	16	9	0	0	2	7	0	2	0	0	3	1	0	0	0	4	10	2	0	7	0	0	0	14	0	2	1	0	17	13	1	10	BGLB020310
BgiM09698-RA	1.96	2.27	0	0	1.47	0	0	1.43	0	metabotropic glutamate receptor 5 (BgiM09698-RA)	BgChr_4	1937075	1951427	+	47	33	38	185	201	69	234	238	245	380	355	128	214	94	115	244	98	65	67	147	221	32	196	166	68	384	124	193	117	117	41	161	133	BGLB002219
BgiM09714-RA	-2.7	-4.94	0	0	-2.48	0	0	0	3.15	metabotropic glutamate receptor 5 (BgiM09714-RA)	BgChr_4	2114496	2133292	+	116	92	24	0	0	15	0	1	47	9	0	0	0	2	1	0	36	46	11	4	34	0	1	1	81	0	0	0	2	94	85	21	49	BGLB014402
BgiM09719-RA	-3.14	0	0	0	0	0	0	0	3.71	metabotropic glutamate receptor 5 (BgiM09719-RA)	BgChr_4	2221600	2233211	+	5	18	1	0	0	1	0	0	2	0	0	0	0	0	0	0	2	2	2	0	11	0	0	0	13	0	0	0	0	12	16	2	13	BGLB028752
BgiM09713-RA	-3.96	0	0	0	0	0	-2.46	-3.44	0	metabotropic glutamate receptor 6 (BgiM09713-RA)	BgChr_4	2100555	2109751	-	23	14	4	0	0	0	0	0	2	0	0	0	0	0	0	0	4	13	0	0	0	0	0	0	7	0	0	0	0	3	14	0	3	BGLB030746
BgiM09706-RA	-3.67	-6.4	0	0	-3.26	0	0	0	4.8	metabotropic glutamate receptor 7 (BgiM09706-RA)	BgChr_4	2028258	2038388	-	358	213	65	0	3	12	0	0	68	9	0	0	0	3	1	1	98	95	23	6	47	0	0	0	210	0	0	0	3	261	280	56	139	BGLB031748
BgiM09707-RA	-2.61	-3.9	0	0	-2.39	0	0	-1.47	5.89	metabotropic glutamate receptor 7 (BgiM09707-RA)	BgChr_4	2046238	2056921	-	40	36	16	0	0	0	0	3	17	2	0	4	0	1	1	0	9	26	2	0	20	0	0	0	34	0	0	10	9	21	37	19	24
BgiM12052-RA	-2.58	-4.85	0	0	-2.01	0	0	0	4.43	multiple epidermal growth factor-like domains 10 (BgiM12052-RA)	BgChr_5	736293	762628	-	62	71	23	3	0	3	0	0	35	4	2	0	2	2	0	0	43	35	16	2	25	0	0	0	61	0	0	0	6	52	91	14	35	BGLB039965
BgiM13373-RA	-2.67	-6.16	0	-2.03	-1.96	0	0	0	4.23	multiple epidermal growth factor-like domains 10 (BgiM13373-RA)	BgChr_5	27591964	27631542	+	97	76	22	2	0	8	0	0	41	2	0	0	0	7	2	0	28	22	20	9	26	1	0	0	79	0	0	0	11	81	135	30	44	BGLB023499
BgiM14350-RA	0	1.45	0	0	0	0	0	0	0	multiple epidermal growth factor-like domains 10 (BgiM14350-RA)	BgChr_5	49303411	49305154	-	7	9	12	31	13	15	21	39	24	59	36	25	9	17	8	25	19	11	22	22	30	5	19	31	23	25	32	41	53	23	20	26	28	BGLB034966
BgiM14475-RA	1.06	1.36	0	0	1.02	0	0	1.01	0	multiple epidermal growth factor-like domains 10 (BgiM14475-RA)	BgChr_5	51858957	51890465	-	55	59	81	193	193	82	184	267	203	342	284	144	138	152	171	261	137	84	125	180	210	77	222	196	79	353	150	190	197	148	102	169	170	BGLB039829
BgiM19411-RA	-1.88	-1.72	0	0	0	0	0	0	2.66	multiple epidermal growth factor-like domains 10 (BgiM19411-RA)	BgChr_8	8622711	8641060	-	27	18	13	2	3	2	1	5	16	5	14	5	2	2	5	5	14	13	6	6	9	0	1	0	29	3	3	0	11	28	24	12	11	BGLB039511
BgiM20264-RA	1.47	0	0	0	1.32	0	0	0	0	multiple epidermal growth factor-like domains 10 (BgiM20264-RA)	BgChr_8	28412980	28447435	+	174	116	222	637	407	394	760	829	705	969	668	328	606	461	550	674	300	346	503	584	543	164	702	723	251	986	398	557	582	356	165	266	376	BGLB001150
BgiM25935-RA	2.81	3	0	0	0	0	2.67	0	0	multiple epidermal growth factor-like domains 10 (BgiM25935-RA)	BgChr_11	25704771	25749895	-	63	36	34	338	643	138	500	616	326	767	593	223	413	286	247	455	80	36	30	286	354	200	174	116	148	602	458	201	64	76	18	198	227	BGLB004334
BgiM26020-RA	0	-6.85	-3.7	0	-3.54	0	-4.23	0	0	multiple epidermal growth factor-like domains 10 (BgiM26020-RA)	BgChr_11	28441282	28536699	-	105	931	17	312	6	54	2	2	227	3	2	4	3	6	12	0	456	624	8	2	100	2	100	40	56	1	0	3	193	95	385	18	48	BGLB017103
BgiM26892-RA	0	0	0	0	0	1.26	0	0	3.06	multiple epidermal growth factor-like domains 10 (BgiM26892-RA)	BgChr_12	5521537	5553185	+	58	42	27	94	41	72	87	98	67	53	69	52	36	77	125	96	23	32	28	118	232	107	169	116	33	61	100	197	103	29	539	600	370	BGLB024068
BgiM33010-RA	-3.44	-6.2	0	-2.02	-3.01	0	-2.76	0	3.11	multiple epidermal growth factor-like domains 10 (BgiM33010-RA)	BgChr_16	1089647	1107625	+	43	44	12	0	2	2	0	0	11	0	0	0	0	0	0	0	11	14	2	0	12	1	0	0	15	0	0	1	1	27	22	7	17	BGLB036916
BgiM33706-RA	-2.87	-4.03	0	0	-2.46	0	0	0	2.88	multiple epidermal growth factor-like domains 10 (BgiM33706-RA)	BgChr_16	19478490	19528604	-	790	684	246	62	47	110	25	30	276	58	50	34	41	53	36	38	355	320	98	51	224	33	16	26	631	73	43	46	47	695	859	200	459	BGLB023502
BgiM33720-RA	-3.44	0	0	0	0	0	0	0	3.5	multiple epidermal growth factor-like domains 10 (BgiM33720-RA)	BgChr_16	19855723	19893823	-	18	14	4	0	0	2	0	0	3	0	0	0	1	1	3	0	12	7	4	0	9	0	0	1	13	0	0	0	3	21	26	4	8	BGLB018618
BgiM34923-RA	-1.75	-2.34	0	0	-1.75	0	-1.36	0	1.63	multiple epidermal growth factor-like domains 10 (BgiM34923-RA)	BgChr_17	16765405	16771550	-	168	152	69	62	27	35	22	24	119	48	24	31	19	24	16	27	93	103	40	35	59	19	18	17	118	38	29	27	43	156	154	60	117	BGLB024306
BgiM36243-RA	-3.1	-3.7	0	0	0	0	0	0	0	multiple epidermal growth factor-like domains 10 (BgiM36243-RA)	BgChr_18	18491793	18498882	-	7	19	3	0	0	0	0	0	3	0	0	1	0	0	0	0	3	5	2	0	4	0	0	0	10	0	0	0	0	8	13	1	11	BGLB029694
BgiM36319-RA	-2.61	-4.69	0	0	-1.8	0	0	0	3.54	multiple epidermal growth factor-like domains 10 (BgiM36319-RA)	BgChr_18	20007187	20044920	+	116	106	27	4	0	11	0	0	55	12	0	0	3	7	0	4	48	51	35	7	34	0	4	1	88	0	0	2	19	99	96	37	51	BGLB011403
BgiM01805-RA	-3.77	-5.75	0	-1.9	-2.79	0	0	0	4.23	multiple epidermal growth factor-like domains 11 (BgiM01805-RA)	BgChr_1	43551617	43554661	+	602	481	139	8	2	45	0	0	123	31	0	0	0	13	0	0	132	219	38	25	155	0	0	4	436	0	0	2	16	472	617	161	291	BGLB025867
BgiM05892-RA	-3.44	-5.08	0	-1.77	-2.13	0	0	0	3.71	multiple epidermal growth factor-like domains protein 10 (BgiM05892-RA)	BgChr_2	46850458	46893551	+	80	55	24	0	0	8	0	0	19	5	0	0	0	2	0	0	33	17	15	7	18	0	0	0	64	1	1	0	3	70	58	14	60	BGLB036249
BgiM12051-RA	-3.28	-5.1	0	0	-2.35	0	0	0	4.71	multiple epidermal growth factor-like domains protein 10 (BgiM12051-RA)	BgChr_5	722735	734198	-	64	37	14	0	1	0	0	0	15	3	0	0	0	4	0	0	11	19	5	6	15	0	0	0	38	0	1	0	1	37	40	6	12	BGLB033872
BgiM13368-RA	-4.58	-6.14	0	-1.95	-3.15	0	-1.85	0	4.64	multiple epidermal growth factor-like domains protein 10 (BgiM13368-RA)	BgChr_5	27472431	27510302	-	210	177	81	0	2	11	0	0	26	2	2	3	0	7	0	0	62	70	6	5	58	0	2	1	148	0	0	0	2	177	215	39	121	BGLB037775
BgiM14476-RA	0	1.97	0	0	0	0	0	0	0	multiple epidermal growth factor-like domains protein 10 (BgiM14476-RA)	BgChr_5	51892088	51894501	-	2	2	7	17	18	6	9	15	11	43	22	12	8	7	7	16	5	3	8	15	7	3	13	8	10	10	11	23	11	15	14	4	10
BgiM14500-RA	0	0	-1.11	0	0	0	0	0	0	multiple epidermal growth factor-like domains protein 10 (BgiM14500-RA)	BgChr_5	52262358	52271555	+	42	48	75	149	107	74	113	146	112	103	109	62	49	48	37	90	82	82	100	112	68	50	70	75	93	194	97	149	97	51	44	63	69
BgiM24359-RA	-2.83	-5.06	0	-1.74	-1.63	0	0	0	5.52	multiple epidermal growth factor-like domains protein 10 (BgiM24359-RA)	BgChr_10	29627815	29709595	+	13	31	25	0	0	0	0	0	13	0	0	1	0	1	2	0	13	10	11	4	10	1	1	3	25	0	1	0	3	32	31	6	25
BgiM33700-RA	-2.7	-5.85	0	0	-2.27	0	0	0	3.45	multiple epidermal growth factor-like domains protein 10 (BgiM33700-RA)	BgChr_16	19314631	19322957	-	37	30	10	0	0	7	0	0	15	0	0	0	0	2	0	0	22	16	4	2	12	0	0	0	27	0	0	0	1	47	56	18	21
BgiM35579-RA	-2.42	-3.41	0	0	-2	0	0	-1.76	3.55	multiple epidermal growth factor-like domains protein 10 (BgiM35579-RA)	BgChr_18	1823604	1844144	+	53	62	21	3	2	5	0	0	34	8	1	6	1	4	0	4	27	36	8	3	30	0	2	2	65	3	2	1	8	38	81	16	25
BgiM36267-RA	-3.61	-4.88	0	-1.76	-2.59	0	0	0	5.36	multiple epidermal growth factor-like domains protein 10 (BgiM36267-RA)	BgChr_18	18819304	18840066	+	46	57	17	1	0	0	0	0	12	4	0	0	0	0	2	0	15	22	10	0	10	0	0	0	40	0	0	0	3	56	43	11	29	BGLB036499
BgiM36348-RA	-3.06	-4.7	0	0	-2.79	0	0	0	5.85	multiple epidermal growth factor-like domains protein 10 (BgiM36348-RA)	BgChr_18	20577751	20611129	-	50	30	8	0	0	0	0	0	13	2	1	0	0	1	2	0	14	14	6	1	5	0	0	0	27	0	0	0	4	34	49	13	14	BGLB040117
BgiM36362-RA	-2.57	-3.52	0	0	0	0	0	0	0	multiple epidermal growth factor-like domains protein 10 (BgiM36362-RA)	BgChr_18	20773632	20782524	-	29	40	9	19	2	7	5	4	8	4	0	3	3	7	8	4	19	26	3	1	24	2	5	6	26	1	2	9	9	30	46	14	28
BgiM36373-RA	-2.95	-3.9	0	0	-2.61	0	0	0	4.59	multiple epidermal growth factor-like domains protein 10 (BgiM36373-RA)	BgChr_18	20972219	21001480	+	41	29	10	0	2	0	1	0	12	6	0	0	0	3	0	0	14	21	4	1	9	0	1	0	40	0	0	0	8	39	56	4	16	BGLB040325
BgiM36424-RA	-2.66	-5.96	0	-1.9	0	0	-2.19	-1.89	3.91	multiple epidermal growth factor-like domains protein 10 (BgiM36424-RA)	BgChr_18	21886011	21891364	+	31	32	18	0	0	2	0	0	17	0	0	0	0	0	0	0	15	8	7	1	11	0	0	0	18	2	0	0	0	26	33	6	12
BgiM14477-RA	0	1.74	0	0	0	0	0	0	0	multiple epidermal growth factor-like domains protein 10 isoform X4 (BgiM14477-RA)	BgChr_5	51905987	51910324	-	1	4	4	26	21	11	19	17	26	18	26	7	10	12	10	11	8	11	12	11	14	3	22	22	7	29	12	16	9	5	6	23	14
BgiM33704-RA	-3.18	-5.66	0	0	-2.2	0	0	0	4.52	multiple epidermal growth factor-like domains protein 10 isoform X7 (BgiM33704-RA)	BgChr_16	19415916	19443447	+	281	334	109	3	0	23	0	0	110	19	0	0	0	15	0	6	148	178	51	14	122	0	0	0	292	0	0	0	14	266	395	65	184	BGLB039529
BgiM33707-RA	-4.6	-4.93	0	-2.27	-3.48	0	0	0	3.54	multiple epidermal growth factor-like domains protein 10 isoform X7 (BgiM33707-RA)	BgChr_16	19572282	19572437	+	40	35	8	1	0	3	0	0	3	2	0	0	0	0	0	0	8	9	2	0	5	0	0	0	40	0	0	0	0	26	40	5	14
BgiM12058-RA	-2.31	-2.65	0	-1.19	-1.52	0	0	0	0	multiple epidermal growth factor-like domains protein 11 (BgiM12058-RA)	BgChr_5	930523	955548	-	86	75	54	20	19	11	15	14	34	20	15	12	19	22	16	12	44	53	31	23	33	9	14	11	84	17	27	24	20	96	130	36	60
BgiM14374-RA	-1.9	0	0	0	0	1.96	0	0	3.72	multiple epidermal growth factor-like domains protein 11 (BgiM14374-RA)	BgChr_5	49992046	50003759	-	8	15	2	6	6	7	0	4	4	2	7	3	13	11	35	4	9	4	3	3	105	10	25	34	5	4	0	28	4	13	40	120	90
BgiM14391-RA	0	0	0	0	0	0	1.4	0	0	multiple epidermal growth factor-like domains protein 11 (BgiM14391-RA)	BgChr_5	50423012	50430798	+	2	4	8	3	10	7	6	19	9	16	11	16	17	12	15	11	13	4	13	7	11	11	8	7	14	31	16	12	22	8	3	7	6
BgiM26273-RA	2.65	2.08	0	0	0	0	2.27	0	0	multiple epidermal growth factor-like domains protein 11 (BgiM26273-RA)	BgChr_11	35633290	35635015	+	82	39	35	340	430	117	507	557	423	488	291	179	398	244	407	501	29	12	38	302	294	66	64	45	165	531	365	119	40	73	40	84	202
BgiM26421-RA	0	-6.28	-4.78	0	-3.8	0	-7.76	0	0	multiple epidermal growth factor-like domains protein 11 (BgiM26421-RA)	BgChr_11	38378453	38386787	+	6	344	0	55	0	24	0	0	91	4	0	0	0	1	0	0	237	310	0	0	30	2	65	17	0	0	0	0	110	19	126	0	0	BGLB032617
BgiM26889-RA	0	0	0	0	0	0	0	1.75	0	multiple epidermal growth factor-like domains protein 11 (BgiM26889-RA)	BgChr_12	5443207	5473423	-	31	40	19	144	99	104	83	113	65	89	107	65	55	187	199	92	23	35	32	81	168	29	130	182	45	103	66	147	148	88	148	324	597	BGLB017896
BgiM35542-RA	-2.26	-4.71	0	0	-2.3	0	0	0	4.29	multiple epidermal growth factor-like domains protein 11 (BgiM35542-RA)	BgChr_18	868235	869938	+	66	67	12	2	0	3	0	0	40	6	0	0	0	5	0	0	32	33	8	6	19	0	0	0	67	0	0	0	7	59	68	24	21	BGLB034384
BgiM36271-RA	0	0	0	0	-2.8	0	-3.16	0	2.46	multiple epidermal growth factor-like domains protein 11 (BgiM36271-RA)	BgChr_18	18966892	18972318	-	8	10	2	0	0	2	0	0	0	0	0	0	0	0	0	0	7	0	0	0	2	0	1	0	1	0	0	0	0	7	10	3	5	BGLB025569
BgiM36276-RA	-2.28	-4.7	0	0	-2.17	0	0	0	4.6	multiple epidermal growth factor-like domains protein 11 (BgiM36276-RA)	BgChr_18	19064776	19070927	+	45	67	27	0	0	4	0	0	39	6	0	0	0	3	0	1	25	45	7	2	29	0	0	1	75	0	0	0	9	63	77	34	24
BgiM36441-RA	-2.87	0	0	0	0	0	0	0	0	multiple epidermal growth factor-like domains protein 11 (BgiM36441-RA)	BgChr_18	22250678	22259495	+	7	7	0	0	0	0	0	0	1	0	0	0	0	0	2	0	2	1	2	0	5	0	0	0	5	0	0	0	0	4	17	1	4
BgiM14431-RA	0	0	0	0	0	0	0	1.08	0	multiple epidermal growth factor-like domains protein 6 (BgiM14431-RA)	BgChr_5	51278369	51284710	-	17	28	20	50	20	22	34	66	15	52	51	28	34	28	23	35	33	44	52	53	20	12	42	31	25	73	35	84	51	47	14	29	42	BGLB032453
BgiM24360-RA	-2.86	-4.06	0	-1.78	-2.53	0	-2.5	-1.79	3.63	multiple epidermal growth factor-like domains protein 6 (BgiM24360-RA)	BgChr_10	29793740	29845740	+	57	46	22	2	0	6	0	1	22	6	2	1	0	4	0	0	8	31	7	6	11	2	0	0	24	0	0	0	6	37	55	28	29	BGLB024632
BgiM25109-RA	2.64	2.44	0	0	0	0	0	1.11	0	multiple epidermal growth factor-like domains protein 6 (BgiM25109-RA)	BgChr_11	2883421	2934502	+	278	262	272	2263	2142	854	2902	2955	2022	3483	2438	802	1623	1186	1868	2768	464	474	400	1150	1900	397	764	781	692	2828	1635	923	593	819	213	1369	1154	BGLB034509
BgiM25111-RA	1.18	1.58	0	0	1.18	0	0	0	-1.24	multiple epidermal growth factor-like domains protein 6 (BgiM25111-RA)	BgChr_11	3070311	3159689	+	367	410	693	2812	2100	1394	1492	2361	1577	2890	2981	1073	2804	1733	1447	1464	950	1307	1325	1258	1704	237	2374	1999	567	3086	864	2435	1889	1047	649	802	878	BGLB001284
BgiM26274-RA	2.18	0	0	0	0	-1.93	1.82	0	-1.74	multiple epidermal growth factor-like domains protein 6 (BgiM26274-RA)	BgChr_11	35643056	35644023	+	68	21	69	395	317	115	381	369	417	391	218	123	328	213	285	368	31	26	41	230	188	65	50	36	118	419	311	138	52	78	24	79	112
BgiM29862-RA	0	3.33	0	0	0	0	0	0	0	multiple epidermal growth factor-like domains protein 6 (BgiM29862-RA)	BgChr_13	34419790	34430719	+	0	2	0	7	4	5	6	3	6	22	20	2	3	5	7	7	4	2	4	7	11	0	7	6	5	12	2	5	0	2	2	3	3
BgiM30817-RA	-2.92	-4.42	0	0	0	0	0	0	4.69	multiple epidermal growth factor-like domains protein 6 (BgiM30817-RA)	BgChr_14	20105102	20114998	-	29	27	3	0	0	1	0	0	9	2	0	0	0	0	0	0	26	14	5	2	15	0	0	0	16	0	0	0	2	24	30	11	21	BGLB033972
BgiM30818-RA	-2.78	-3.52	0	0	0	0	0	0	0	multiple epidermal growth factor-like domains protein 6 (BgiM30818-RA)	BgChr_14	20130239	20130684	-	11	11	1	0	0	2	0	0	3	1	0	0	0	0	0	0	1	6	0	0	5	0	0	0	7	0	0	0	2	5	9	1	4
BgiM30891-RA	-3.38	-6.82	0	0	-2.34	0	0	0	5.26	multiple epidermal growth factor-like domains protein 6 (BgiM30891-RA)	BgChr_14	21780915	21829216	-	66	77	13	1	0	2	2	3	14	0	0	0	0	0	2	0	33	19	8	4	23	0	0	2	56	1	1	2	0	69	104	12	42
BgiM30894-RA	-3.52	-5.26	0	-1.77	-2.77	0	0	0	4.27	multiple epidermal growth factor-like domains protein 6 (BgiM30894-RA)	BgChr_14	22059860	22066174	+	52	37	14	0	0	2	0	0	11	2	0	0	0	0	0	2	20	10	4	0	13	0	0	0	30	0	0	0	0	29	32	12	23	BGLB037594
BgiM33709-RA	-4.07	-4.96	0	0	-2.67	0	0	0	6.66	multiple epidermal growth factor-like domains protein 6 (BgiM33709-RA)	BgChr_16	19581204	19614595	+	294	188	84	1	0	3	2	0	44	13	12	0	0	7	0	0	86	116	12	2	103	0	0	4	250	0	2	2	8	213	319	56	156	BGLB017120
BgiM33712-RA	-3.88	-4.17	0	-1.91	-2.99	0	0	0	4.15	multiple epidermal growth factor-like domains protein 6 (BgiM33712-RA)	BgChr_16	19620948	19629731	+	144	100	50	0	2	9	0	4	23	5	15	2	0	4	0	0	39	46	6	3	38	0	2	0	100	2	4	1	6	117	127	30	72	BGLB017120
BgiM33714-RA	-3.96	-4.75	0	-1.73	-3.11	0	-1.74	0	3.55	multiple epidermal growth factor-like domains protein 6 (BgiM33714-RA)	BgChr_16	19664223	19712553	+	31	32	9	3	0	3	3	2	0	0	2	0	1	3	4	4	10	9	1	0	8	0	0	0	19	3	2	0	0	28	44	10	22	BGLB018390
BgiM33715-RA	-3.26	-4.44	0	0	-2.45	0	0	0	4.25	multiple epidermal growth factor-like domains protein 6 (BgiM33715-RA)	BgChr_16	19720272	19754825	+	75	37	14	0	0	4	1	2	14	2	2	2	1	2	0	1	14	26	10	4	10	0	0	0	28	0	0	0	8	64	59	16	32	BGLB019006
BgiM33716-RA	-3.64	-6.28	0	-1.95	-2.61	0	-2.22	-2.25	3.47	multiple epidermal growth factor-like domains protein 6 (BgiM33716-RA)	BgChr_16	19767327	19784518	+	45	32	23	0	0	4	0	0	10	0	0	0	0	0	0	0	10	18	1	3	17	1	0	0	24	0	0	0	0	25	38	9	14	BGLB019007
BgiM33718-RA	-2.33	-6.2	0	-1.69	-2.5	0	0	0	2.66	multiple epidermal growth factor-like domains protein 6 (BgiM33718-RA)	BgChr_16	19801334	19823014	+	42	38	17	0	0	7	0	1	25	0	0	0	0	4	0	0	21	11	4	2	14	0	0	1	40	0	0	0	2	36	30	9	16	BGLB019007
BgiM34747-RA	-2.2	-3.2	0	0	-2.29	0	0	0	0	multiple epidermal growth factor-like domains protein 6 (BgiM34747-RA)	BgChr_17	12200942	12211853	+	8	13	3	0	0	1	1	3	2	1	1	0	0	0	0	0	2	8	0	0	5	0	2	0	6	0	0	0	1	14	8	1	6	BGLB035389
BgiM36218-RA	1.92	2.32	0	0	1.69	0	2.34	0	0	multiple epidermal growth factor-like domains protein 6 (BgiM36218-RA)	BgChr_18	18002065	18031801	-	51	46	68	197	162	117	287	380	336	506	501	259	352	112	105	360	148	132	118	273	333	47	148	119	203	730	343	365	92	278	64	201	120	BGLB022885
BgiM36430-RA	-3.97	-5	0	0	0	0	0	0	5.03	multiple epidermal growth factor-like domains protein 6 (BgiM36430-RA)	BgChr_18	22078228	22112493	-	23	64	4	0	0	1	0	0	6	2	0	0	0	0	0	0	11	22	5	2	5	0	0	0	35	0	0	0	0	26	44	9	26	BGLB031389
BgiM11907-RA	-3.35	-5.92	0	0	-2.65	0	0	0	3.99	myoneurin (BgiM11907-RA)	BgChr_4	53242507	53256136	+	635	478	164	7	0	45	0	0	173	25	0	3	0	41	0	3	191	211	72	29	137	0	3	2	433	0	0	2	30	440	501	122	242	BGLB036501
BgiM20667-RA	0	1.23	0	0	0	0	0	0	0	neurogenic locus Notch protein (BgiM20667-RA)	BgChr_8	36563098	36601443	+	190	212	182	503	371	243	579	621	567	811	839	377	445	355	332	639	270	320	222	416	654	110	505	482	275	753	382	460	372	358	224	327	286	BGLB011510
BgiM25210-RA	0	0	0	0	0	0	0	0	1.05	neurogenic locus Notch protein (BgiM25210-RA)	BgChr_11	5692902	5720458	-	272	178	179	422	258	232	411	559	317	350	322	254	161	392	455	436	243	232	178	445	286	219	302	252	226	365	307	328	322	306	565	547	515
BgiM31825-RA	0	0	3.93	0	0	0	0	0	0	neurogenic locus Notch protein (BgiM31825-RA)	BgChr_15	7473363	7485496	+	0	0	1	1	0	0	0	0	0	0	0	0	7	4	20	0	0	2	3	2	1	0	4	4	1	0	0	0	5	0	0	1	0	BGLB029969
BgiM04300-RA	0	0	0	0	0	-1.22	0	0	0	neurogenic locus notch protein 1 (BgiM04300-RA)	BgChr_2	9355351	9355550	+	17	113	21	106	39	69	5	24	25	12	14	7	32	33	35	11	69	78	7	17	20	23	24	21	16	18	21	24	27	32	92	58	42
BgiM06045-RA	-1.68	-2.94	0	0	0	0	0	0	2.5	neurogenic locus notch protein 1 (BgiM06045-RA)	BgChr_2	50507340	50589611	-	50	113	25	33	15	12	43	6	32	21	10	2	5	13	20	46	38	53	16	3	188	3	86	176	69	12	15	4	10	94	86	70	138	BGLB035503
BgiM09977-RA	0	0	-2.2	0	0	0	0	0	0	neurogenic locus notch protein 1 (BgiM09977-RA)	BgChr_4	7611383	7628136	-	55	229	39	1435	535	1196	366	273	723	220	225	83	301	212	103	149	31	44	28	54	189	440	927	1268	126	49	100	52	22	36	21	754	136	BGLB016959
BgiM19321-RA	2.36	2.54	0	0	0	0	0	1.38	0	neurogenic locus notch protein 1 (BgiM19321-RA)	BgChr_8	6652625	6669248	+	49	51	56	251	279	123	338	577	352	666	569	167	233	179	146	378	95	88	78	255	421	29	342	270	65	633	174	207	153	185	80	264	205	BGLB033289
BgiM20328-RA	1.64	1.9	0	0	1.33	0	0	0	0	neurogenic locus notch protein 1 (BgiM20328-RA)	BgChr_8	29679706	29686581	+	32	35	21	134	125	120	137	148	129	215	168	92	123	95	101	124	66	53	63	77	136	59	98	99	61	182	80	91	85	42	54	98	86	BGLB036315
BgiM26422-RA	0	-6.2	0	0	-3.21	0	-6.1	0	0	neurogenic locus notch protein 1 (BgiM26422-RA)	BgChr_11	38390193	38390991	+	2	106	1	18	0	11	0	0	27	0	0	0	1	0	0	0	46	96	0	0	13	0	17	7	0	0	0	0	23	3	37	0	0
BgiM26423-RA	0	-5.65	0	0	-4.87	0	-5.54	0	0	neurogenic locus notch protein 1 (BgiM26423-RA)	BgChr_11	38400519	38400791	+	0	74	0	11	0	3	0	0	21	0	0	0	3	0	0	0	56	60	0	0	1	0	11	6	0	0	0	0	12	1	36	0	0
BgiM36071-RA	-3.64	-5.68	0	-2.02	-3.12	0	0	0	4.64	neurogenic locus notch protein 1 (BgiM36071-RA)	BgChr_18	15158932	15187057	-	31	27	10	0	0	1	0	0	6	0	0	0	0	0	0	0	4	13	0	0	9	1	0	0	31	0	0	0	0	36	33	7	20	BGLB021278
BgiM10373-RA	0	0	-10.47	0	0	0	0	0	-6.78	neurogenic locus notch protein 1-like isoform X1 (BgiM10373-RA)	BgChr_4	16848214	16869987	+	0	0	2	2529	2929	6	0	0	0	3	0	0	2	0	0	0	0	0	0	4	11	16	157	479	0	0	2	0	0	2	3	28	9	BGLB038853
BgiM10697-RA	0	0	0	0	0	0	0	0	-1.11	neurogenic locus notch protein 1-like isoform X1 (BgiM10697-RA)	BgChr_4	23868763	23885256	-	218	300	450	502	290	229	345	509	490	416	503	748	574	342	88	454	475	643	625	498	359	90	277	399	572	570	482	434	457	342	176	108	115	BGLB036585
BgiM27374-RA	0	2.37	0	0	0	0	0	0	0	neurogenic locus notch protein 1-like isoform X1 (BgiM27374-RA)	BgChr_12	17340096	17370904	-	907	148	32	674	623	363	1120	1979	396	2253	2478	2624	1678	1520	138	1863	626	61	324	1565	1530	1722	709	1172	1002	800	1673	1664	1084	869	254	577	1159	BGLB012306
BgiM26419-RA	-2.57	-4.1	0	-1.73	0	0	-1.73	0	2.7	neurogenic locus notch protein 2 (BgiM26419-RA)	BgChr_11	38215058	38258754	+	65	71	40	12	9	19	16	5	21	6	5	2	13	1	7	12	20	29	2	3	110	1	2	9	56	5	1	7	18	92	135	24	91	BGLB005635
BgiM19322-RA	1.13	1.31	0	0	0	0	0	0	0	neurogenic locus notch protein 2-like isoform X3 (BgiM19322-RA)	BgChr_8	6681484	6716203	+	381	414	482	1086	867	564	1359	1878	1181	2098	1865	835	931	789	689	1505	537	572	666	1283	1379	354	1008	1031	518	2419	961	1178	894	690	448	879	763	BGLB005855
BgiM22745-RA	-3.42	-5.22	0	0	-2.17	0	0	0	3.78	neuronal acetylcholine receptor subunit beta-4 (BgiM22745-RA)	BgChr_9	37859347	37874042	+	101	82	27	1	0	15	2	2	22	5	0	1	0	5	1	3	38	62	23	7	19	0	0	0	86	3	5	6	14	86	129	28	94	BGLB033687
BgiM19404-RA	-4.71	-5.71	0	0	-3.99	0	0	0	4.02	nose resistant to fluoxetine protein 6 (BgiM19404-RA)	BgChr_8	8469315	8483284	-	42	31	0	0	0	5	0	0	2	0	0	0	0	0	0	0	7	7	0	0	4	0	0	0	10	2	0	0	0	32	64	15	29	BGLB033597
BgiM19465-RA	1.1	1.25	0	0	0	0	0	0	-1.08	nose resistant to fluoxetine protein 6 (BgiM19465-RA)	BgChr_8	9422031	9435943	-	30	24	19	79	62	50	73	102	65	104	94	55	47	26	19	102	19	14	16	35	88	26	43	69	17	79	58	38	34	57	10	34	37	BGLB031601
BgiM19471-RA	-2.2	0	0	0	-3.2	0	0	0	0	nose resistant to fluoxetine protein 6 (BgiM19471-RA)	BgChr_8	9546957	9551215	-	8	13	1	0	0	0	0	0	5	0	0	0	0	1	0	0	6	3	0	1	0	0	0	0	5	0	0	0	0	11	14	8	15	BGLB026383
BgiM19473-RA	0	-5.65	0	0	0	0	-4.4	0	0	nose resistant to fluoxetine protein 6 (BgiM19473-RA)	BgChr_8	9588563	9607484	+	0	74	0	24	0	4	0	2	14	0	0	0	2	0	1	0	38	69	2	2	16	0	12	3	2	0	0	2	24	3	41	0	2	BGLB038039
BgiM26863-RA	0	-4.9	-3.63	0	0	0	-5.35	0	0	Nose resistant to fluoxetine protein 6 (BgiM26863-RA)	BgChr_12	4886179	4936911	+	14	306	0	120	2	32	0	0	73	3	4	4	5	0	4	3	141	282	0	5	49	3	58	21	5	2	0	0	80	12	142	0	6	BGLB022501
BgiM27136-RA	5.15	3.74	0	0	0	-5.26	0	0	0	nose resistant to fluoxetine protein 6 (BgiM27136-RA)	BgChr_12	11342829	11364687	-	11	4	0	319	67	242	407	168	230	113	195	1	20	113	53	165	6	6	0	8	96	4	7	0	5	37	48	4	2	2	7	512	364	BGLB024884
BgiM28891-RA	-5.32	-6.37	0	0	-3.04	0	0	0	2.9	nose resistant to fluoxetine protein 6 (BgiM28891-RA)	BgChr_13	11455908	11490520	-	135	121	27	2	2	25	0	0	8	0	3	0	2	2	4	0	35	74	5	5	32	1	0	3	77	0	0	1	2	103	105	53	78	BGLB038392
BgiM31703-RA	6.59	5	-2.37	4.27	0	-2.5	0	0	0	nose resistant to fluoxetine protein 6 (BgiM31703-RA)	BgChr_15	4024788	4058494	-	0	1	0	66	16	39	166	67	65	45	55	3	6	8	5	61	0	3	0	5	14	3	7	6	7	9	12	6	0	0	4	154	83
BgiM10116-RA	-2.93	-5.57	0	0	-3.55	0	-3.79	0	0	ovipostatin 1 (BgiM10116-RA)	BgChr_4	11005909	11015178	-	3	138	1	27	0	12	0	0	22	2	0	0	2	2	0	0	66	86	0	3	10	0	18	2	9	0	0	0	17	17	9	2	3	BGLB020215
BgiM26321-RA	0	0	0	1.68	0	0	0	0	0	ovipostatin 2 (BgiM26321-RA)	BgChr_11	36506069	36509109	-	3	0	13	20	9	7	6	26	11	7	26	16	25	4	17	38	29	16	12	24	45	14	17	27	20	19	35	21	19	2	5	3	24	BGLB037412
BgiM00105-RA	0	-9.21	0	0	0	0	-10.87	0	0	ovipostatin 3 (BgiM00105-RA)	BgChr_1	2849145	2855944	+	323	6346	2	364	8	420	0	1	1023	5	0	6	18	18	4	0	3026	4416	1	0	644	7	422	175	2	0	0	0	1707	395	998	0	65	BGLB035882
BgiM00104-RA	0	-7.71	-4.56	0	0	0	-9.1	0	0	ovipostatin 4 (BgiM00104-RA)	BgChr_1	2841342	2846335	-	375	6527	2	497	1	561	0	0	1242	39	0	2	20	19	0	1	3133	4277	2	4	597	10	479	241	6	2	4	0	1819	530	1170	0	53	BGLB034051
BgiM11441-RA	0	-6.29	0	0	-3.59	0	-7.68	0	0	ovipostatin 6 (BgiM11441-RA)	BgChr_4	42389621	42393240	+	44	424	0	97	1	56	0	0	119	6	0	0	8	14	1	0	365	501	0	0	48	0	43	8	0	1	0	0	141	46	197	2	7	BGLB022146
BgiM35341-RA	5.13	4.01	-2.8	0	3.89	-4.54	3.27	0	0	ovulation prohormone (BgiM35341-RA)	BgChr_17	25500763	25501455	-	18	0	0	1310	382	908	377	393	198	141	292	16	68	188	63	186	0	1	5	167	203	12	71	10	11	71	152	11	12	21	8	712	138
BgiM05822-RA	-2.56	-5.46	0	0	-2.4	0	0	0	4.14	QRFP-like peptide receptor (BgiM05822-RA)	BgChr_2	45663135	45678497	+	225	209	51	6	2	15	0	1	111	14	0	0	0	20	0	0	89	119	32	20	52	0	0	0	169	0	1	1	16	229	216	67	130	BGLB025847
BgiM04731-RA	-3.11	0	0	0	0	0	0	0	0	somatostatin receptor type 2 (BgiM04731-RA)	BgChr_2	20370790	20372061	+	16	4	2	2	0	0	0	0	2	0	0	0	0	0	3	0	7	12	2	0	6	0	2	3	8	2	0	3	2	9	8	4	4	BGLB004467
BgiM35638-RA	-5.44	-5.34	0	-1.84	-3.1	0	0	0	0	somatostatin receptor type 2 (BgiM35638-RA)	BgChr_18	3084901	3113735	-	22	25	7	0	0	4	0	0	0	0	0	0	0	0	0	0	7	8	3	0	2	0	0	0	16	2	0	0	0	22	30	1	16	BGLB037530
BgiM35667-RA	-3.11	-4.48	0	-1.98	-2.59	0	0	0	3.24	somatostatin receptor type 2 (BgiM35667-RA)	BgChr_18	3692601	3723270	+	21	31	8	2	0	2	0	0	8	2	0	0	0	0	0	0	11	4	0	0	12	0	0	0	30	0	0	0	0	19	14	10	22	BGLB024425
BgiM35669-RA	-2.77	-4.26	0	0	-1.89	0	0	0	3.09	somatostatin receptor type 2 (BgiM35669-RA)	BgChr_18	3731382	3764981	+	24	24	4	4	0	4	0	2	7	2	0	0	0	2	0	0	18	28	6	0	8	0	0	0	26	0	0	0	0	29	53	4	11	BGLB026889
BgiM36310-RA	-3.86	-5.92	0	0	-2.46	0	-2.21	0	4.09	somatostatin receptor type 2 (BgiM36310-RA)	BgChr_18	19819876	19852882	+	183	137	50	0	0	10	0	0	34	7	0	0	0	9	0	2	44	80	12	12	60	0	3	2	89	0	0	0	2	136	104	27	76	BGLB024262
BgiM04553-RA	0	-6.46	0	0	0	0	0	0	0	sortilin-related receptor (BgiM04553-RA)	BgChr_2	15494036	15498832	-	124	1898	2	521	2	301	2	1	353	21	1	5	36	15	8	3	1382	2216	0	0	300	0	236	104	0	0	0	0	585	189	968	1	32	BGLB001859
BgiM11660-RA	0	-6.92	0	0	0	0	-8.27	0	0	sortilin-related receptor (BgiM11660-RA)	BgChr_4	47880151	47886703	-	116	2404	2	601	20	252	0	0	386	21	2	2	155	81	9	0	1771	2110	0	0	271	3	260	104	6	1	0	0	495	173	981	3	43	BGLB040150
BgiM11971-RA	-3.08	-6.71	0	0	0	0	-8.83	0	0	sortilin-related receptor (BgiM11971-RA)	BgChr_4	54428566	54436530	+	144	1973	0	218	5	286	0	0	316	17	0	6	65	26	10	0	1626	2611	9	0	390	0	195	99	1	3	0	0	735	303	1205	2	49	BGLB019776
BgiM26030-RA	0	0	0	0	0	1.47	0	0	1.19	thyrotropin-releasing hormone receptor (BgiM26030-RA)	BgChr_11	28872414	28879810	-	34	7	22	48	31	60	104	79	37	31	73	77	21	43	20	117	21	22	10	62	98	55	170	114	2	52	86	69	61	13	81	102	113	BGLB033288
BgiM14388-RA	5.96	0	0	0	0	-7.13	0	0	0	thyrotropin-releasing hormone-degrading ectoenzyme (BgiM14388-RA)	BgChr_5	50318667	50327102	-	0	0	0	181	20	53	25	31	55	29	38	0	3	72	0	5	0	0	0	3	16	0	0	0	2	0	6	0	0	0	0	64	31	BGLB033614
BgiM14501-RA	7.45	0	-5.01	0	0	-7.82	0	0	0	thyrotropin-releasing hormone-degrading ectoenzyme (BgiM14501-RA)	BgChr_5	52288616	52296622	-	0	0	0	1902	105	1240	11	175	133	5	2	0	2	74	4	0	0	4	3	3	4	2	2	6	0	0	2	2	0	0	0	1968	390	BGLB024146
BgiM31582-RA	10.98	9.24	0	0	0	-9.09	0	0	0	thyrotropin-releasing hormone-degrading ectoenzyme (BgiM31582-RA)	BgChr_15	1343369	1343556	-	0	0	0	4434	294	2981	769	1081	1821	648	557	0	47	899	25	43	0	0	0	4	61	5	1	2	6	0	59	0	0	0	2	3587	715
BgiM36308-RA	0	0	-6.04	0	0	0	0	0	-5.67	turripeptide OL11 (BgiM36308-RA)	BgChr_18	19802764	19802966	-	2	0	0	830	1162	1	0	0	0	0	0	0	0	2	24	0	0	1	0	7	12	14	65	314	0	0	0	0	0	0	8	20	3
BgiM36309-RA	0	0	-9.85	0	0	0	0	0	-6.77	turripeptide OL11 (BgiM36309-RA)	BgChr_18	19811714	19813856	-	0	0	0	1329	1208	0	0	0	0	0	0	0	0	0	1	0	0	0	0	0	0	3	61	92	1	0	0	0	0	0	0	11	7
BgiM36488-RA	-3.79	-6.51	0	0	-4.07	0	-8.58	0	0	turripeptide OL11 (BgiM36488-RA)	BgChr_18	23195119	23197489	+	27	593	0	82	0	54	0	0	55	7	0	0	35	5	11	0	395	520	0	0	45	4	65	38	0	0	0	0	186	44	458	0	15
BgiM20674-RA	0	0	0	0	0	0	0	0	-1.36	tyramine beta-hydroxylase (BgiM20674-RA)	BgChr_8	36677677	36693610	+	91	125	132	518	267	229	325	439	199	285	215	178	425	294	350	150	296	287	407	325	192	248	422	419	121	228	159	170	254	142	104	85	149	BGLB011511
BgiM20692-RA	3.83	3.3	-1.27	0	2.51	-3.05	0	0	-1.51	tyramine beta-hydroxylase (BgiM20692-RA)	BgChr_8	36919859	36924479	+	14	11	19	704	334	311	429	433	181	303	224	151	138	245	88	349	18	7	29	178	154	19	97	16	36	453	228	82	42	38	17	155	245	BGLB034749
BgiM20729-RA	-2.44	0	0	0	0	0	0	0	0	tyramine beta-hydroxylase (BgiM20729-RA)	BgChr_8	37466319	37466502	-	32	16	12	9	0	10	5	4	6	23	16	18	3	3	1	12	12	0	7	19	16	3	38	29	9	14	12	69	10	17	26	6	4
BgiM27241-RA	0	0	0	1.08	0	0	0	0	0	tyramine beta-hydroxylase (BgiM27241-RA)	BgChr_12	13736319	13759324	+	1010	826	1039	3196	1795	1051	2143	3135	1814	2128	1806	1916	1843	1408	2081	2775	2306	2710	1722	2394	1459	1107	1280	1140	1871	3458	3560	1941	1439	746	447	1250	1009	BGLB019574
BgiM27245-RA	0	2.08	0	0	1.51	0	0	0	0	tyramine beta-hydroxylase (BgiM27245-RA)	BgChr_12	13790785	13805380	+	653	368	238	1500	879	233	660	1484	569	2034	2397	2757	1280	1681	910	1788	731	299	917	1740	1711	1333	788	827	1419	1185	1712	2486	1629	846	554	579	1037	BGLB027546
BgiM27352-RA	-4.3	-5.31	0	0	-3.2	0	-5.28	0	0	tyramine beta-hydroxylase (BgiM27352-RA)	BgChr_12	16750575	16763480	-	2	86	0	47	1	13	0	1	3	1	0	0	8	4	6	0	39	80	2	0	7	0	18	6	0	1	0	0	17	0	29	2	1	BGLB018185
BgiM27353-RA	0	0	0	0	0	-4.03	-3.6	0	0	tyramine beta-hydroxylase (BgiM27353-RA)	BgChr_12	16781458	16812293	-	2	41	0	264	1	0	2	2	6	0	0	0	0	2	13	4	18	87	0	0	0	2	0	7	0	3	0	0	9	0	36	2	3	BGLB008036
BgiM27354-RA	2.22	0	0	0	0	0	0	0	0	tyramine beta-hydroxylase (BgiM27354-RA)	BgChr_12	16840582	16858400	-	18	9	20	88	145	30	120	158	84	48	38	9	16	53	1021	57	37	7	44	241	24	120	17	59	83	194	330	78	150	60	21	88	122	BGLB008036
BgiM20266-RA	0	0	-11.56	0	3.13	0	0	0	-7.1	TYRosinase family member (tyr-3) (BgiM20266-RA)	BgChr_8	28485258	28522517	+	2	0	0	11171	12572	3	2	0	0	0	0	0	1	4	0	0	0	0	4	13	21	66	623	752	0	0	2	0	0	0	30	61	53	BGLB001152
BgiM20274-RA	0	0	0	0	0	0	1.1	1.19	0	TYRosinase family member (tyr-3) (BgiM20274-RA)	BgChr_8	28689342	28701864	+	201	193	218	151	140	111	331	428	685	405	383	464	205	80	109	185	362	263	297	205	262	86	154	238	431	971	516	598	516	745	114	68	66	BGLB017816
BgiM17969-RA	0	0	0	0	0	0	0	0	-1.71	tyrosinase related protein (BgiM17969-RA)	BgChr_7	24589948	24594510	+	155	366	414	474	328	255	257	535	631	461	629	525	446	292	40	466	404	724	644	541	571	50	302	481	604	410	357	415	294	494	112	85	81	BGLB014436
BgiM20285-RA	0	0	-6.09	0	0	0	0	0	-6.23	tyrosinase-like protein (BgiM20285-RA)	BgChr_8	28846211	28864135	-	0	0	2	199	295	1	0	0	0	0	0	0	0	2	3	0	0	0	0	1	0	4	32	118	0	0	0	0	0	0	3	1	0	BGLB017931
BgiM20289-RA	0	0	-8.21	0	0	-5.1	0	0	-4.04	tyrosinase-like protein (BgiM20289-RA)	BgChr_8	28904074	28904388	-	4	5	1	406	440	4	0	0	3	0	0	0	0	1	0	2	0	4	4	4	1	0	7	13	6	0	0	0	0	6	8	17	17
BgiM20290-RA	0	0	-7.46	0	0	-3.86	0	0	-4.07	tyrosinase-like protein (BgiM20290-RA)	BgChr_8	28909639	28909870	-	12	1	0	121	154	0	0	0	6	0	0	0	0	0	0	1	2	0	2	0	0	2	4	8	3	0	0	0	1	10	7	3	2
BgiM20291-RA	0	0	-6.46	0	0	-3.5	0	0	-6.43	tyrosinase-like protein (BgiM20291-RA)	BgChr_8	28919847	28920104	-	0	0	0	102	133	0	0	0	0	0	0	0	1	0	0	0	0	0	0	0	2	3	2	10	0	0	0	0	0	0	0	0	1
BgiM20272-RA	0	0	-4.31	0	0	-5.57	0	0	0	tyrosinase-like protein 2 (BgiM20272-RA)	BgChr_8	28664880	28665838	-	2	0	0	97	45	45	0	0	0	0	0	0	0	2	5	0	3	0	2	2	1	0	0	2	1	1	0	1	0	1	1	154	113
BgiM20273-RA	0	0	-4.6	0	0	-3.55	0	0	0	tyrosinase-like protein 2 (BgiM20273-RA)	BgChr_8	28670619	28673199	-	0	0	0	117	48	38	0	0	4	0	0	0	0	1	5	0	1	2	0	0	2	6	4	0	0	0	0	0	0	0	0	165	151	BGLB016807
BgiM12889-RA	2.99	2.81	-4.93	0	0	0	0	0	0	tyrosinase-like protein tyr-1 (BgiM12889-RA)	BgChr_5	18311069	18320261	-	1	0	0	796	1047	119	13	5	6	9	12	1	10	21	24	8	0	2	3	2	5	21	64	256	6	12	5	4	2	4	12	232	227	BGLB014431
BgiM20270-RA	0	0	1.99	0	0	0	0	5.26	2.01	tyrosinase-like protein tyr-1 (BgiM20270-RA)	BgChr_8	28584059	28593810	+	56	4	5	40	34	33	3	2	102	147	95	5	115	102	180	6	5	14	148	84	14	40	65	16	6	239	6	24	1601	1388	146	71	179	BGLB030046
BgiM17793-RA	0	0	0	0	0	-2.21	0	0	0	tyrosinase-like protein tyr-3 (BgiM17793-RA)	BgChr_7	20386326	20400647	-	29	109	316	74	47	58	74	54	56	36	99	37	38	32	49	268	48	39	24	217	104	6	12	13	149	47	329	56	77	42	16	32	32	BGLB016584
BgiM20271-RA	0	0	0	0	0	0	0	0	-1.37	tyrosinase-like protein tyr-3 (BgiM20271-RA)	BgChr_8	28602969	28628265	+	6604	12880	12445	11245	8854	7661	10062	13300	15220	8317	7398	6284	8409	6200	5260	8804	11045	17024	19043	14747	7468	2847	4467	7599	10067	16738	10035	16971	11122	12546	3985	2851	2532	BGLB026832
BgiM20288-RA	0	0	-10.22	0	0	-4.68	0	0	-4.64	tyrosinase-like protein tyr-3 (BgiM20288-RA)	BgChr_8	28895487	28901075	-	12	8	1	877	1013	2	0	0	6	0	0	0	0	0	0	0	6	3	8	1	5	1	30	31	8	0	0	0	5	10	28	15	18
BgiM20292-RA	0	0	-6.82	0	0	0	0	0	-6.75	tyrosinase-like protein tyr-3 (BgiM20292-RA)	BgChr_8	28925936	28926156	-	0	0	0	73	101	1	0	0	0	0	0	0	0	0	0	0	1	0	0	0	0	0	3	16	0	0	0	0	0	0	0	0	0
BgiM22854-RA	0	-6.61	0	0	0	0	-4.73	0	0	U3-aranetoxin-Ce1a (BgiM22854-RA)	BgChr_9	40421280	40424634	+	4	140	1	76	3	35	0	0	29	0	0	0	66	19	2	0	125	199	2	0	26	0	19	16	4	0	0	2	45	46	50	0	5
BgiM22855-RA	0	-3.99	0	0	0	0	0	0	0	U3-aranetoxin-Ce1a (BgiM22855-RA)	BgChr_9	40427003	40430074	+	7	39	0	17	1	8	0	0	11	2	0	0	8	2	4	2	25	43	1	0	12	0	8	4	0	6	0	2	12	13	24	0	0
BgiM22857-RA	-3.02	-6.03	0	0	0	0	-8.74	0	0	U3-aranetoxin-Ce1a (BgiM22857-RA)	BgChr_9	40464489	40467921	+	50	638	1	161	5	78	0	0	106	12	0	0	34	11	14	0	436	717	0	0	85	2	52	22	0	0	0	0	231	77	386	0	17
BgiM22858-RA	-3.29	-5.5	0	0	-3.58	0	-5.39	0	0	U3-aranetoxin-Ce1a (BgiM22858-RA)	BgChr_9	40470528	40475101	+	8	58	0	10	2	2	0	0	7	0	0	0	7	0	2	0	47	76	0	0	5	0	5	2	0	0	0	0	14	11	64	0	4
BgiM22859-RA	-3.68	-5.97	0	0	0	0	-6.33	0	0	U3-aranetoxin-Ce1a (BgiM22859-RA)	BgChr_9	40478100	40481499	+	19	262	0	110	2	25	0	0	26	2	2	0	40	9	3	0	192	328	0	3	52	0	30	19	0	0	2	1	78	19	421	0	19
BgiM22853-RA	-2.88	-4.1	0	0	0	0	-3.76	0	0	U3-aranetoxin-ce1a-like isoform x1 (BgiM22853-RA)	BgChr_9	40413337	40416905	+	21	137	5	108	46	15	1	0	26	9	2	0	13	9	1	0	101	138	2	5	26	3	17	8	7	3	2	0	36	11	100	5	7
BgiM22856-RA	-2.69	0	0	-2.03	0	4.05	0	0	0	U3-aranetoxin-Ce1a-like isoform X1 (BgiM22856-RA)	BgChr_9	40446641	40449905	+	30	38	56	0	0	4	9	19	2	26	30	13	0	14	7	15	10	14	18	34	9	27	35	20	48	57	18	8	39	15	16	0	3
