# Supplementary material for: Different metazoan parasites, different transcriptomic responses, with new insights on parasitic castration by digenetic trematodes in the schistosome vector snail Biomphalaria glabrata
Source: BMC Genomics. 2024 Jun 17;25:608. doi: 10.1186/s12864-024-10454-4 (PMC11184841; doi:10.1186/s12864-024-10454-4)
Supplement: Supplementary file 22 — Supplementary Material 22 [file 12864_2024_10454_MOESM22_ESM.xlsx]

## Sheet: Table S22
Table S22. Summary of FReD genes expression in this study
ID in iM line	Sm_2dpi	Sm_8dpi	Sm_40dpi	Ep_2dpi	Ep_8dpi	Ep_40dpi	Dp_2dpi	Dp_8dpi	Dp_40dpi	Annotation	Note	chr	start	stop	strand	iMline control_2dpi_R1	iMline control_2dpi_R2	iMline control_2dpi_R3	iMline control_40dpi_R1	iMline control_40dpi_R2	iMline control_40dpi_R3	iMline vs Sm_2dpi_R1	iMline vs Sm_2dpi_R2	iMline vs Sm_2dpi_R3	iMline vs Sm_8dpi_R1	iMline vs Sm_8dpi_R2	iMline vs Sm_8dpi_R3	iMline vs Sm_40dpi_R1	iMline vs Sm_40dpi_R2	iMline vs Sm_40dpi_R3	iMline vs Ep_2dpi_R1	iMline vs Ep_2dpi_R2	iMline vs Ep_2dpi_R3	iMline vs Ep_8dpi_R1	iMline vs Ep_8dpi_R2	iMline vs Ep_8dpi_R3	iMline vs Ep_40dpi_R1	iMline vs Ep_40dpi_R2	iMline vs Ep_40dpi_R3	iMline vs Dp_2dpi_R1	iMline vs Dp_2dpi_R2	iMline vs Dp_2dpi_R3	iMline vs Dp_8dpi_R1	iMline vs Dp_8dpi_R2	iMline vs Dp_8dpi_R3	iMline vs Dp_40dpi_R1	iMline vs Dp_40dpi_R2	iMline vs Dp_40dpi_R3	Corresponding VBID in BB02
BgiM29636-RA	0	0	-4.68	0	0	0	0	0	0	BgMFREP1 (BgiM29636)	1-IgSF FREP	BgChr_13	29433323	29450303	-	2	0	0	211	390	0	0	0	0	1	2	0	1	10	8	0	0	0	0	0	3	2	21	150	0	0	0	2	4	0	10	24	43	BGLB000179
BgiM29778-RA	0	0	0	0	3.64	0	0	0	0	BgMFREP2 (BgiM29778)	1-IgSF FREP	BgChr_13	32930147	32935336	+	141	83	235	417	274	250	537	571	421	390	356	242	347	452	105	544	155	119	1052	656	6877	263	328	282	250	489	391	393	263	81	869	355	303	BGLB028617
BgiM29718-RA	0	0	0	0	2.59	0	0	0	0	BgMFREP3.1 (BgiM29718)	2-IgSF FREP	BgChr_13	31194494	31214115	-	22	23	44	127	87	86	55	39	60	42	73	36	37	79	17	104	25	18	118	216	433	109	134	178	21	44	30	59	48	17	445	39	65	BGLB000096
BgiM29714-RA	0	0	0	0	0	0	0	0	1.36	BgMFREP3.2 (BgiM29714)	2-IgSF FREP	BgChr_13	31087275	31105909	-	45	38	53	110	156	130	112	124	161	85	76	73	115	150	97	107	41	63	75	120	580	136	158	149	80	113	74	145	44	41	222	317	424
BgiM29795-RA	0	0	-1.49	0	0	-1.86	0	0	0	BgMFREP5.1 (BgiM29795)	2-IgSF FREP	BgChr_13	33142884	33156096	+	947	369	408	2036	949	1235	1918	1794	1364	1433	1289	604	356	637	303	1514	425	461	1441	7511	12750	355	203	272	776	1306	2368	1178	356	432	909	5358	3177	BGLB000019
BgiM29791-RA	0	0	0	0	3.39	0	0	0	0	BgMFREP7.1 (BgiM29791)	2-IgSF FREP	BgChr_13	33098895	33111942	+	5	3	6	22	5	12	5	6	2	4	12	8	6	2	11	14	2	2	9	9	229	8	27	38	1	7	4	10	4	0	31	2	3	BGLB004529
BgiM29799-RA	1.36	1.16	0	0	0	0	1.14	0	0	BgMFREP12.3 (BgiM29799)	2-IgSF FREP	BgChr_13	33257339	33265400	-	47	12	31	90	44	84	119	114	134	101	145	60	50	119	50	134	49	20	43	119	688	47	8	37	63	123	102	87	18	44	24	186	66	BGLB012370
BgiM29790-RA	0	0	0	0	0	-1.62	0	0	0	BgMFREP13.1 (BgiM29790)	2-IgSF FREP	BgChr_13	33067051	33078824	+	452	177	89	517	331	476	1077	795	598	1049	1574	368	107	318	106	797	196	311	98	924	3010	109	80	147	674	605	1199	621	202	224	120	743	377	BGLB000140
BgiM29699-RA	0	0	0	0	0	-1.29	0	0	0	BgMFREP16.1 (BgiM29699)	2-IgSF FREP	BgChr_13	30825685	30837465	-	2323	885	615	3073	1770	2696	7395	4755	3696	2233	3804	1380	1866	2142	1081	4071	1063	953	468	5320	10840	874	635	828	2241	4122	4238	2884	746	1105	648	4769	3086
BgiM29702-RA	1.41	0	0	0	0	0	0	0	0	BgMFREP16.1 (BgiM29702)	2-IgSF FREP	BgChr_13	30907516	30916759	+	413	236	254	484	369	542	1444	1112	1114	673	1062	431	269	436	115	1133	244	282	91	933	1139	165	93	157	487	700	808	514	155	325	70	602	347
BgiM29704-RA	1.77	1.87	0	0	0	-1.91	1.49	0	0	BgMFREP17.2 (BgiM29704)	2-IgSF FREP	BgChr_13	30928228	30942045	-	229	96	57	380	256	257	847	613	459	867	904	242	124	293	48	654	145	107	44	766	1704	66	29	81	290	561	569	404	59	147	56	426	193
BgiM29700-RA	-3.54	-3.65	-4.58	-2.95	-1.79	0	0	0	0	BgMFREP17.3 (BgiM29700)	2-IgSF FREP	BgChr_13	30847489	30852943	-	24	18	5	92	203	4	0	0	4	0	1	2	2	3	5	0	1	4	4	6	4	1	20	120	13	0	0	2	1	11	38	8	22	BGLB017687
BgiM29713-RA	1.44	0	0	0	3.53	0	0	0	0	BgMFREP19.1 (BgiM29713)	1-IgSF FREP, partial	BgChr_13	31069810	31083282	-	175	67	55	165	70	158	512	420	278	512	565	168	89	155	17	482	120	130	211	771	3780	69	37	61	253	369	502	304	66	92	82	320	206	BGLB023857
BgiM29711-RA	1.43	0	-1.81	0	6.18	-1.7	0	0	0	BgMFREP20.1 (BgiM29711)	2-IgSF FREP, partial	BgChr_13	31027004	31037088	-	31	31	10	130	53	57	128	89	66	69	84	36	23	11	25	126	27	41	269	224	6832	10	28	20	59	46	91	74	3	12	53	89	36	BGLB000074
BgiM29777-RA	0	0	0	0	0	-1.46	0	0	0	BgMFREP21.3 (BgiM29777)	2-IgSF FREP	BgChr_13	32863433	32875828	+	397	271	286	913	839	839	771	1011	718	794	807	364	440	751	249	695	122	152	408	1173	2896	275	199	245	445	517	882	752	344	452	594	2177	1017	BGLB000133
BgiM29846-RA	1.34	1.91	0	0	0	0	0	0	0	BgMFREP21.3 (BgiM29846)	2-IgSF FREP	BgChr_13	34120583	34127729	-	91	48	38	151	60	155	288	260	132	364	401	192	127	193	87	261	50	50	50	362	288	55	33	52	111	219	228	119	53	74	56	371	150	BGLB000133
BgiM29847-RA	0	1.36	0	0	0	-1.47	0	0	0	BgMFREP21.3 (BgiM29847)	2-IgSF FREP	BgChr_13	34148713	34160078	-	116	54	38	161	76	125	354	190	144	303	330	133	114	171	72	243	46	80	28	278	307	30	35	36	140	206	221	165	88	95	43	205	117	BGLB000133
BgiM29848-RA	1.38	1.78	0	0	0	0	0	0	0	BgMFREP21.3 (BgiM29848)	2-IgSF FREP	BgChr_13	34172974	34183405	-	364	149	139	565	300	798	1097	890	572	1109	1503	627	246	625	161	714	161	212	172	1293	1260	267	136	243	482	814	928	560	284	274	242	1212	543	BGLB000133
BgiM29806-RA	0	0	0	0	1.57	0	0	0	0	BgMFREP22.3 (BgiM29806)	2-IgSF FREP	BgChr_13	33381507	33389771	+	494	313	224	289	179	427	1328	688	627	637	660	304	236	389	157	662	240	125	501	1592	1853	195	77	93	450	502	781	802	152	200	239	712	424
BgiM29808-RA	2.51	0	0	0	0	0	2.9	0	0	BgMFREP22.4 (BgiM29808)	2-IgSF FREP	BgChr_13	33405886	33409823	+	2	0	0	6	2	2	13	8	4	9	9	8	0	6	1	7	4	4	1	18	8	4	0	2	9	7	14	5	2	2	0	4	2
BgiM25213-RA	0	-7.26	0	0	0	0	-9.66	0	0	BgMFREP24 (BgiM25213)	1-IgSF FREP	BgChr_11	5741593	5747291	-	174	3021	2	636	24	335	0	1	576	21	2	2	153	65	18	0	2298	3793	3	2	521	4	336	140	1	2	0	2	939	300	1788	3	47	BGLB000141
BgiM29687-RA	0	0	0	0	0	-1.35	1.48	0	0	BgMFREP27.1 (BgiM29687)	2-IgSF FREP	BgChr_13	30517307	30530445	-	1190	306	276	917	480	749	2471	1790	1206	1887	2467	1047	537	971	731	1616	539	552	50	2123	882	230	173	236	1416	2863	2373	1309	535	569	177	1460	687
BgiM29693-RA	0	1.22	0	0	0	0	0	0	0	BgMFREP28 (BgiM29693)	2-IgSF FREP	BgChr_13	30699045	30715108	-	301	121	185	480	239	343	621	548	434	762	922	416	408	524	478	524	178	122	343	1661	3936	181	96	134	373	645	795	645	239	199	385	1351	737
BgiM29849-RA	0	0	0	0	2.04	0	0	0	0	BgMFREP29 (BgiM29849)	2-IgSF FREP, partial	BgChr_13	34206875	34211834	-	36	35	34	92	106	57	241	119	89	153	151	30	21	68	12	208	35	25	54	222	316	27	25	49	84	120	100	70	86	63	38	256	103	BGLB010948
BgiM01678-RA	-1.71	-1.88	0	-1.43	0	0	0	0	1.36	BgMsFReDn11 (BgiM01678)	sFReD	BgChr_1	39454080	39465922	-	76	75	38	32	25	23	18	21	44	20	20	27	17	42	122	20	27	34	46	32	36	13	14	21	65	20	14	32	21	91	70	55	59
BgiM31192-RA	0	0	0	0	0	-4.44	0	0	0	BgMsFReDn16 (BgiM31192)	sFReD	BgChr_14	28378899	28388132	+	0	0	0	0	123	0	16	2	0	0	30	0	0	8	310	31	0	0	0	0	4	2	1	0	0	0	0	0	0	2	3	18	20	BGLB017041
BgiM14036-RA	7.12	6.28	0	0	0	-5.66	0	0	0	BgMsFReDn20 (BgiM14036)	sFReD	BgChr_5	42041053	42055789	-	0	0	0	109	36	98	108	75	70	47	107	0	10	56	10	27	0	0	0	1	26	0	3	0	5	5	16	2	0	0	2	148	115	BGLB038723
BgiM14035-RA	4.52	3.17	0	0	0	0	0	0	0	BgMsFReDn21 (BgiM14035)	sFReD	BgChr_5	42015000	42028711	+	2	0	1	357	601	98	125	3	21	8	52	0	42	240	201	42	2	0	0	8	33	50	25	8	1	6	0	4	1	5	8	674	689	BGLB002494
BgiM14337-RA	-1.7	0	0	0	-2.33	0	0	0	0	BgMsFReDn22 (BgiM14337)	sFReD	BgChr_5	49004841	49024678	+	96	73	21	0	218	10	34	2	45	4	93	2	3	7	743	61	41	51	11	2	31	6	0	4	92	4	2	2	8	112	131	70	78
BgiM05629-RA	-2.62	-4.72	0	0	-2.36	-4.34	0	0	4.4	BgMsFReDn3 (BgiM05629)	sFReD	BgChr_2	40778040	40784638	+	810	1164	383	12	5	104	2	1	530	129	0	0	5	65	2	17	492	475	168	61	309	0	0	5	970	0	0	0	64	1075	1512	469	673	BGLB028385
BgiM24580-RA	0	0	0	0	0	-3.97	0	0	0	BgMsFReDn30 (BgiM24580)	sFReD	BgChr_10	34685371	34694579	+	9	10	0	165	183	38	105	13	26	5	33	1	15	138	41	55	9	6	4	4	48	9	0	6	6	5	0	1	6	13	5	402	381
BgiM24583-RA	4.7	0	0	0	0	-4	0	0	0	BgMsFReDn30 (BgiM24583)	sFReD	BgChr_10	34767319	34792611	-	0	0	2	176	324	101	115	15	15	2	29	0	19	179	116	60	0	0	0	0	32	18	2	3	0	4	0	5	0	7	0	522	449
BgiM32055-RA	2.77	0	0	0	0	0	3.31	0	0	BgMsFReDn4 (BgiM32055)	sFReD	BgChr_15	13916977	13921285	-	3	2	2	36	42	8	13	50	22	15	18	16	14	14	86	13	14	6	1	29	19	26	10	14	17	53	45	4	12	10	7	46	22	BGLB025643
BgiM25555-RA	0	0	0	0	0	0	0	0	-1.08	BgMsFReDn5 (BgiM25555)	sFReD	BgChr_11	15047331	15048339	+	577	641	977	889	602	408	375	789	601	585	280	562	793	333	466	442	671	813	440	754	325	1403	359	438	930	1545	826	1321	820	652	238	273	260
BgiM25580-RA	0	0	0	0	0	0	0	1.56	0	BgMsFReDn6 (BgiM25580)	sFReD	BgChr_11	15853262	15866390	-	39	53	31	51	99	45	32	56	37	110	59	28	39	40	313	25	54	46	128	113	11	16	9	27	58	194	58	126	165	171	39	103	42	BGLB031381
BgiM25582-RA	-1.45	0	0	0	0	0	0	0	-1.27	BgMsFReDn6 (BgiM25582)	sFReD	BgChr_11	15880306	15888771	-	172	200	252	182	123	61	56	123	181	140	73	162	103	54	58	73	148	263	172	214	84	297	54	105	191	297	155	293	185	154	56	47	21	BGLB031381
BgiM14220-RA	3.75	0	0	0	0	0	0	0	0	BgMsFReDn8 (BgiM14220)	sFReD	BgChr_5	46605432	46629810	+	0	7	9	552	902	209	352	14	10	6	89	0	30	469	263	160	0	0	1	14	124	63	41	24	2	15	1	3	13	0	14	2319	1667	BGLB016307
BgiM18971-RA	0	-2.18	0	0	0	0	0	0	0	BgMFREP2 precursor (BgiM18971)	-	BgChr_7	49304790	49305133	+	6	17	6	5	6	8	11	5	8	0	4	3	4	4	4	5	10	16	8	9	10	5	1	4	7	9	8	9	3	10	11	2	15
BgiM28363-RA	0	-2.61	0	0	0	0	0	0	0	BgMFREP2 precursor (BgiM28363)	-	BgChr_12	39475479	39475828	+	8	5	0	0	0	2	0	0	5	0	0	1	0	0	2	2	4	11	0	1	7	0	0	0	4	0	0	0	0	11	15	0	7
BgiM14438-RA	0	-5.43	-4.81	0	-3.57	1.24	-3.17	-5.01	-9.81	fibrinogen-related protein K2 precursor (BgiM14438)	-	BgChr_5	51386637	51390089	+	0	215	0	372	419	534	3	0	105	0	2	2	43	2	0	15	4	7	4	4	10	746	811	1037	17	0	6	5	1	0	0	0	0	BGLB023053
BgiM29690-RA	1.68	0	0	0	0	0	0	0	0	fibrinogen-related protein K3 precursor (BgiM29690)	-	BgChr_13	30570575	30577167	-	91	28	20	103	57	180	262	204	195	167	261	82	61	161	30	173	42	34	4	217	638	67	32	30	87	225	289	234	28	26	28	378	161	BGLB020380
