# Supplementary material for: Different metazoan parasites, different transcriptomic responses, with new insights on parasitic castration by digenetic trematodes in the schistosome vector snail Biomphalaria glabrata
Source: BMC Genomics. 2024 Jun 17;25:608. doi: 10.1186/s12864-024-10454-4 (PMC11184841; doi:10.1186/s12864-024-10454-4)
Supplement: Supplementary file 23 — Supplementary Material 23 [file 12864_2024_10454_MOESM23_ESM.xlsx]

## Sheet: Table S23
Table S23. Summary of GPCR gene expression in this study
ID in iM line	Sm_2dpi	Sm_8dpi	Sm_40dpi	Ep_2dpi	Ep_8dpi	Ep_40dpi	Dp_2dpi	Dp_8dpi	Dp_40dpi	Annotation	chr	start	stop	strand	iMline control_2dpi_R1	iMline control_2dpi_R2	iMline control_2dpi_R3	iMline control_40dpi_R1	iMline control_40dpi_R2	iMline control_40dpi_R3	iMline vs Sm_2dpi_R1	iMline vs Sm_2dpi_R2	iMline vs Sm_2dpi_R3	iMline vs Sm_8dpi_R1	iMline vs Sm_8dpi_R2	iMline vs Sm_8dpi_R3	iMline vs Sm_40dpi_R1	iMline vs Sm_40dpi_R2	iMline vs Sm_40dpi_R3	iMline vs Ep_2dpi_R1	iMline vs Ep_2dpi_R2	iMline vs Ep_2dpi_R3	iMline vs Ep_8dpi_R1	iMline vs Ep_8dpi_R2	iMline vs Ep_8dpi_R3	iMline vs Ep_40dpi_R1	iMline vs Ep_40dpi_R2	iMline vs Ep_40dpi_R3	iMline vs Dp_2dpi_R1	iMline vs Dp_2dpi_R2	iMline vs Dp_2dpi_R3	iMline vs Dp_8dpi_R1	iMline vs Dp_8dpi_R2	iMline vs Dp_8dpi_R3	iMline vs Dp_40dpi_R1	iMline vs Dp_40dpi_R2	iMline vs Dp_40dpi_R3	Corresponding VBID in BB02
BgiM27567-RA	-2.17	-5.33	0	0	0	0	0	0	3.56	adhesion G protein-coupled receptor E2 (BgiM27567)	BgChr_12	22599847	22607522	+	64	112	20	4	6	9	2	2	54	5	0	0	0	0	4	0	50	30	7	4	54	1	0	2	60	2	4	2	6	97	135	29	63	BGLB019710
BgiM27553-RA	-3.03	-2.29	0	0	0	0	0	0	2.11	adhesion G protein-coupled receptor E2 (BgiM27553)	BgChr_12	22293502	22305556	-	12	22	5	7	3	1	0	0	5	2	8	0	0	1	1	7	10	14	2	2	9	0	0	1	24	0	0	0	1	16	14	9	20	BGLB033651
BgiM36081-RA	0	0	0	0	0	0	0	0	3.33	adhesion G protein-coupled receptor E2 (BgiM36081)	BgChr_18	15408655	15412532	-	13	10	0	0	2	0	0	0	0	0	0	0	0	0	0	0	9	7	0	0	4	1	0	0	3	0	0	0	0	5	9	4	20
BgiM12885-RA	0	0	0	0	0	-1.01	0	0	1.51	adhesion G protein-coupled receptor E3 (BgiM12885)	BgChr_5	18199055	18225236	-	49	147	33	106	56	65	49	42	79	66	41	21	84	67	146	40	55	121	12	35	81	30	24	29	60	50	40	24	37	52	267	126	165	BGLB021261
BgiM03419-RA	3.3	0	0	0	0	-3.7	0	0	-4.14	adhesion G protein-coupled receptor E3 (BgiM03419)	BgChr_1	80666672	80671067	-	1	0	0	39	0	14	7	24	0	0	11	0	0	0	0	17	0	0	2	2	17	0	2	0	0	0	13	4	0	5	1	0	0	BGLB033354
BgiM03420-RA	0	0	0	0	0	0	0	0	-3.5	adhesion G protein-coupled receptor E3 (BgiM03420)	BgChr_1	80674578	80678093	-	0	0	0	44	0	19	2	18	0	0	15	0	0	0	0	19	0	0	0	4	22	0	0	0	0	0	16	0	0	6	3	0	0
BgiM13739-RA	0	0	1.47	0	0	2.52	0	0	4.25	adhesion G protein-coupled receptor E4 (BgiM13739)	BgChr_5	35734114	35744955	+	16	5	0	19	19	14	17	12	2	13	22	18	35	33	68	16	6	14	22	19	55	87	63	83	15	10	21	145	25	8	255	345	315	BGLB031860
BgiM06651-RA	-2.94	0	0	0	0	0	0	0	0	adhesion G protein-coupled receptor E4P (BgiM06651)	BgChr_2	62091246	62097870	+	7	2	8	0	0	0	0	0	2	2	3	1	0	0	0	0	0	3	0	0	3	2	0	0	8	4	0	0	2	7	4	0	4	BGLB012784
BgiM06657-RA	-2.41	-5.71	0	0	0	0	0	0	0	adhesion G protein-coupled receptor E4P (BgiM06657)	BgChr_2	62155065	62166810	+	43	23	5	0	0	4	0	0	17	0	0	0	0	2	0	0	17	8	2	0	13	0	0	1	15	0	0	0	0	15	22	18	22	BGLB020615
BgiM06287-RA	0	-3.47	0	0	0	0	0	0	3.78	adhesion G protein-coupled receptor E4P (BgiM06287)	BgChr_2	54948022	54948744	-	17	9	3	0	0	2	0	0	13	2	0	0	0	0	2	0	1	8	3	1	4	0	0	0	15	0	0	0	0	26	27	5	15
BgiM02362-RA	0	2.66	0	0	2.18	0	0	0	0	adhesion G protein-coupled receptor L2 (BgiM02362)	BgChr_1	55926417	55927799	-	4	0	2	20	6	9	10	8	11	11	35	20	2	9	4	23	4	0	3	18	25	0	11	9	3	11	10	5	11	9	4	4	2	BGLB013427
BgiM14468-RA	-2.85	-5.64	0	0	-1.93	0	0	0	3.6	adhesion G protein-coupled receptor L4 (BgiM14468)	BgChr_5	51800891	51823725	-	75	75	20	0	2	6	0	0	31	3	0	0	0	8	3	2	38	33	16	6	28	0	2	0	52	0	0	0	10	80	50	26	42	BGLB038230
BgiM30973-RA	0	0	0	0	0	5.03	0	0	0	adhesion G-protein coupled receptor D1 (BgiM30973)	BgChr_14	24273327	24290992	+	89	5	1	4	2	0	72	4	3	10	31	26	2	4	5	110	3	3	3	203	85	16	103	79	107	1	160	2	269	11	24	4	1	BGLB032413
BgiM22275-RA	-3.55	-5.99	0	0	-3.04	0	0	0	4.62	adhesion G-protein coupled receptor D1 (BgiM22275)	BgChr_9	25561150	25590963	-	141	94	25	2	0	6	0	0	29	2	2	0	0	0	0	0	38	33	9	4	23	0	2	0	103	0	0	0	0	95	134	24	65	BGLB019270
BgiM12886-RA	0	0	0	0	0	0	0	0	3.19	adhesion G-protein coupled receptor D1 (BgiM12886)	BgChr_5	18232297	18242449	-	17	7	21	45	29	18	27	33	17	21	27	25	20	49	45	19	25	12	36	36	143	43	36	35	26	29	30	93	40	42	168	356	198	BGLB019942
BgiM27839-RA	-1.9	-2.4	0	0	-1.6	0	0	0	0	adhesion G-protein coupled receptor D1 (BgiM27839)	BgChr_12	28295528	28315382	+	878	720	236	145	108	211	188	178	337	171	149	142	92	140	60	138	335	443	214	130	358	100	100	97	659	178	102	233	166	714	935	313	499	BGLB037538
BgiM22155-RA	-3.17	-4.62	0	0	-2.02	-2.54	0	0	3.7	adhesion G-protein coupled receptor F1 (BgiM22155)	BgChr_9	22879295	22914748	-	284	196	70	15	9	15	3	1	80	19	8	3	1	24	6	6	89	95	51	18	87	0	0	5	210	4	6	3	10	223	283	73	108	BGLB028652
BgiM01304-RA	-1.34	0	0	0	0	0	0	0	0	G protein-coupled receptor kinase 5 (BgiM01304)	BgChr_1	30966774	30978174	-	144	188	204	142	85	100	93	106	132	144	129	158	141	105	143	80	140	81	244	175	119	276	124	139	109	147	123	232	180	99	167	93	112	BGLB010526
BgiM11247-RA	0	0	0	0	0	0	0	0	-1.56	G-protein coupled receptor (BgiM11247)	BgChr_4	37151750	37157046	-	7	11	8	31	18	11	22	11	5	26	23	18	7	10	14	41	1	4	15	28	25	10	13	14	11	15	21	3	16	15	0	7	10	BGLB004709
BgiM20625-RA	0	0	0	2.37	0	0	0	0	0	G-protein coupled receptor (BgiM20625)	BgChr_8	35683214	35684218	-	11	19	5	117	96	25	75	61	21	112	55	25	62	72	41	63	88	64	116	62	36	67	64	60	18	54	55	37	57	22	32	34	35	BGLB025907
BgiM35241-RA	0	0	0	0	-2.13	0	0	0	0	G-protein coupled receptor (BgiM35241)	BgChr_17	23604146	23609015	+	7	12	2	0	0	1	2	3	3	3	2	8	0	0	0	6	3	0	3	0	0	2	0	4	16	0	2	5	2	8	8	4	10
BgiM36145-RA	0	0	-2.32	0	0	0	0	0	-2.81	G-protein coupled receptor (BgiM36145)	BgChr_18	16765519	16766601	+	9	0	0	9	9	14	6	1	0	0	4	7	2	2	1	6	0	6	5	4	2	10	20	27	1	2	4	6	3	2	1	2	0
BgiM01079-RA	1.24	0	0	0	0	0	0	0	0	G-protein coupled receptor 126 (BgiM01079)	BgChr_1	25405054	25436241	+	1372	1201	783	4421	3691	2577	4111	4758	3041	3723	3891	1915	2168	4107	4468	3660	974	1220	970	3157	6090	1722	5252	4711	2000	3788	2615	4471	3151	1895	4199	13187	10383	BGLB000124
BgiM34894-RA	1	0	0	0	0	0	0	0	0	G-protein coupled receptor 126 (BgiM34894)	BgChr_17	15998512	16002109	-	16	24	35	95	67	55	96	80	69	76	65	51	73	63	86	82	40	38	37	51	76	36	53	53	26	71	49	59	24	47	37	44	48	BGLB036796
BgiM29047-RA	0	1.61	0	0	0	0	0	0	0	G-protein coupled receptor 139 (BgiM29047)	BgChr_13	14654939	14655643	+	9	10	4	59	36	14	8	27	12	43	40	19	47	47	85	25	5	0	1	28	14	32	22	17	15	44	19	26	8	18	9	46	31	BGLB011109
BgiM33653-RA	-2.37	-5.48	0	0	-2.12	0	-1.96	0	4.13	G-protein coupled receptor 139 (BgiM33653)	BgChr_16	17777907	17795506	+	114	93	34	0	0	8	5	1	58	6	0	0	0	15	1	4	42	47	23	12	26	0	0	1	69	0	0	4	10	82	93	32	49	BGLB029857
BgiM28466-RA	0	0	-1.64	0	0	0	0	0	0	G-protein coupled receptor 153 (BgiM28466)	BgChr_13	1492818	1507525	+	19	6	4	41	27	23	36	32	15	19	50	24	7	15	2	35	5	6	9	33	36	4	38	37	17	20	24	21	23	15	6	9	9	BGLB034115
BgiM14092-RA	0	-2.92	0	0	0	0	0	0	0	G-protein coupled receptor 157 (BgiM14092)	BgChr_5	43462603	43470456	+	26	199	4	90	28	75	24	16	80	15	15	7	12	12	22	14	162	206	11	19	55	10	43	30	29	8	14	12	64	28	81	22	40	BGLB030498
BgiM23630-RA	0	0	0	0	0	0	0	0	3.93	G-protein coupled receptor 19 (BgiM23630)	BgChr_10	12340634	12341815	-	1	0	0	2	0	2	4	3	1	5	6	2	2	2	4	8	4	4	0	8	5	0	5	3	4	3	3	14	2	1	7	32	37	BGLB026151
BgiM05705-RA	-2.37	-3.62	0	0	0	0	0	0	0	G-protein coupled receptor 21 (BgiM05705)	BgChr_2	43596366	43601669	+	4	13	6	0	0	5	2	0	3	0	1	0	2	0	6	2	6	2	3	2	3	2	0	0	9	2	0	0	5	5	11	4	7	BGLB026798
BgiM20872-RA	0	1.5	0	0	0	0	0	0	0	G-protein coupled receptor 21 (BgiM20872)	BgChr_8	41017277	41021818	+	11	6	6	22	15	12	29	26	8	25	36	33	12	15	28	34	11	1	19	29	32	10	25	20	25	23	42	14	25	26	14	22	18	BGLB035809
BgiM06926-RA	-3.58	-3.95	0	0	-2.72	0	0	0	3.81	G-protein coupled receptor 64 (BgiM06926)	BgChr_3	1007365	1012620	+	224	144	31	2	2	21	6	7	32	14	7	11	7	10	5	2	47	51	22	6	40	3	6	6	135	12	2	7	9	148	203	69	110	BGLB001834
BgiM14693-RA	1.42	1.56	0	0	1.14	0	0	0	0	G-protein coupled receptor 64 (BgiM14693)	BgChr_6	3600314	3660459	-	49	91	42	309	157	126	187	263	270	309	323	136	215	198	159	166	94	160	81	188	234	42	126	120	83	289	134	195	117	117	93	251	140	BGLB009699
BgiM03545-RA	0	0	0	0	0	0	0	1.75	0	G-protein coupled receptor 64 (BgiM03545)	BgChr_1	83225167	83231039	-	12	3	1	24	5	13	26	11	4	16	28	15	2	4	2	13	0	2	6	37	11	6	19	19	13	4	14	20	19	30	10	3	15	BGLB010039
BgiM33875-RA	1.21	1.41	0	0	0	0	0	0	0	G-protein coupled receptor 64 (BgiM33875)	BgChr_16	24850354	24893047	+	176	116	134	632	547	323	524	552	453	618	706	348	515	401	618	493	182	208	165	322	478	120	457	451	225	803	376	481	270	224	263	1192	789	BGLB010062
BgiM03543-RA	1.88	0	0	0	0	0	0	0	0	G-protein coupled receptor 64 (BgiM03543)	BgChr_1	83186197	83199789	-	6	2	1	20	10	17	10	21	22	4	20	6	3	11	13	25	0	2	2	14	4	3	9	18	3	9	2	7	7	9	11	19	13	BGLB016657
BgiM00729-RA	-1.25	0	0	0	0	0	0	0	1.33	G-protein coupled receptor 98 (BgiM00729)	BgChr_1	17280211	17347577	-	146	182	59	113	25	44	93	87	55	60	173	87	17	16	19	117	67	86	34	138	113	7	149	144	119	111	66	91	113	234	148	94	134	BGLB024189
BgiM04102-RA	5.78	0	-2.73	0	0	-3.84	0	0	0	G-protein coupled receptor GRL101 (BgiM04102)	BgChr_2	4791840	4795412	-	0	0	0	82	18	56	56	15	27	27	46	0	0	18	0	20	0	0	0	7	15	4	2	0	4	2	8	2	0	0	0	67	32	BGLB014050
BgiM16421-RA	2.73	3.31	0	0	0	0	0	0	0	G-protein coupled receptor GRL101 (BgiM16421)	BgChr_6	45027126	45036656	+	13	1	5	64	52	29	87	69	51	125	134	43	40	32	64	71	19	11	5	65	82	17	70	33	20	125	46	58	24	21	13	38	54	BGLB020461
BgiM26371-RA	0	0	0	0	0	0	0	2.22	0	G-protein coupled receptor GRL101 (BgiM26371)	BgChr_11	37389667	37391922	-	11	0	0	25	3	24	20	12	7	10	18	17	0	0	3	17	4	0	8	39	22	1	12	13	21	9	16	15	26	26	6	5	7	BGLB035144
BgiM26375-RA	3.34	3.01	-4.17	0	0	0	0	0	-3.74	G-protein coupled receptor GRL101 (BgiM26375)	BgChr_11	37466599	37470183	-	0	0	2	40	0	13	12	41	4	5	34	5	0	1	0	40	2	0	0	5	26	0	11	6	0	3	10	0	0	0	0	0	2	BGLB035144
BgiM22470-RA	0	1.55	0	0	0	0	0	0	0	G-protein coupled receptor GRL101 (BgiM22470)	BgChr_9	30889777	30894132	+	15	3	5	23	35	14	27	26	22	38	50	15	20	9	15	11	12	8	6	17	46	2	27	15	20	28	18	21	4	17	19	33	29	BGLB012474
BgiM22469-RA	0	2.2	0	0	0	0	0	0	0	G-protein coupled receptor GRL101 (BgiM22469)	BgChr_9	30880298	30884599	+	2	2	3	24	12	9	20	20	24	15	17	21	6	8	7	3	0	5	3	10	16	4	10	13	9	10	13	4	4	7	0	15	14	BGLB021838
BgiM06288-RA	0	0	0	0	0	0	0	0	3.4	G-protein coupled receptor mth (BgiM06288)	BgChr_2	54954227	54955756	-	5	5	3	0	0	1	0	0	1	0	0	1	0	0	0	0	0	0	0	2	5	0	0	0	7	0	0	0	0	13	14	6	4
BgiM28880-RA	-2.09	0	0	0	0	0	0	0	4.3	G-protein coupled receptor Mth-like 1 (BgiM28880)	BgChr_13	11177500	11194483	+	15	20	8	0	0	1	0	2	11	4	5	4	0	1	0	0	3	19	2	10	6	0	1	4	24	25	0	0	3	26	27	4	16	BGLB036133
BgiM07989-RA	0	0	0	0	1.42	0	0	0	0	peptide receptor gpcr (BgiM07989)	BgChr_3	21103608	21105849	+	15	6	10	17	8	20	26	20	8	19	35	32	8	11	27	32	26	5	16	37	62	18	35	21	18	21	38	14	42	41	9	18	19	BGLB033875
