# Supplementary material for: Different metazoan parasites, different transcriptomic responses, with new insights on parasitic castration by digenetic trematodes in the schistosome vector snail Biomphalaria glabrata
Source: BMC Genomics. 2024 Jun 17;25:608. doi: 10.1186/s12864-024-10454-4 (PMC11184841; doi:10.1186/s12864-024-10454-4)
Supplement: Supplementary file 24 — Supplementary Material 24 [file 12864_2024_10454_MOESM24_ESM.xlsx]

## Sheet: Table S24
Table S24. Summary of biomphalysin gene expression in this study
ID in iM line	Sm_2dpi	Sm_8dpi	Sm_40dpi	Ep_2dpi	Ep_8dpi	Ep_40dpi	Dp_2dpi	Dp_8dpi	Dp_40dpi	Annotation	chr	start	stop	strand	iMline control_2dpi_R1	iMline control_2dpi_R2	iMline control_2dpi_R3	iMline control_40dpi_R1	iMline control_40dpi_R2	iMline control_40dpi_R3	iMline vs Sm_2dpi_R1	iMline vs Sm_2dpi_R2	iMline vs Sm_2dpi_R3	iMline vs Sm_8dpi_R1	iMline vs Sm_8dpi_R2	iMline vs Sm_8dpi_R3	iMline vs Sm_40dpi_R1	iMline vs Sm_40dpi_R2	iMline vs Sm_40dpi_R3	iMline vs Ep_2dpi_R1	iMline vs Ep_2dpi_R2	iMline vs Ep_2dpi_R3	iMline vs Ep_8dpi_R1	iMline vs Ep_8dpi_R2	iMline vs Ep_8dpi_R3	iMline vs Ep_40dpi_R1	iMline vs Ep_40dpi_R2	iMline vs Ep_40dpi_R3	iMline vs Dp_2dpi_R1	iMline vs Dp_2dpi_R2	iMline vs Dp_2dpi_R3	iMline vs Dp_8dpi_R1	iMline vs Dp_8dpi_R2	iMline vs Dp_8dpi_R3	iMline vs Dp_40dpi_R1	iMline vs Dp_40dpi_R2	iMline vs Dp_40dpi_R3	Corresponding VBID in BB02
BgiM16087-RA	0	-2.82	0	0	0	0	0	0	0	Biomphalysin 1 (BgiM16087)	BgChr_6	37418996	37420711	-	8	11	0	0	0	0	0	0	0	2	0	0	0	0	2	0	0	0	0	0	0	0	0	0	0	0	2	0	1	0	1	0	3	BGLB000137
BgiM16094-RA	-3.19	-3.93	0	0	0	0	0	0	2.73	Biomphalysin 3 (BgiM16094)	BgChr_6	37568298	37570010	-	89	42	16	0	0	12	0	1	20	8	3	1	0	4	0	2	20	25	9	4	25	0	0	0	52	4	2	0	4	34	44	13	38	BGLB000003
BgiM30211-RA	0	0	0	0	0	0	0	-1.5	0	Biomphalysin 7 (BgiM30211)	BgChr_14	5532574	5534286	+	36	24	11	9	25	14	81	171	30	46	25	16	16	6	9	31	16	13	6	34	12	21	10	30	32	89	131	11	11	8	0	10	4	BGLB000119
BgiM22317-RA	2.63	2.75	0	0	0	0	0	0	0	Biomphalysin 9 (BgiM22317)	BgChr_9	26525075	26526748	-	4	0	0	27	130	1	24	11	10	37	11	2	10	8	21	5	3	1	2	16	4	52	349	89	4	15	20	15	2	4	2	6	9	BGLB000044
BgiM22731-RA	0	0	-3.77	0	0	0	0	0	0	Biomphalysin 11 (BgiM22731)	BgChr_9	37525572	37527321	-	719	159	90	448	39	331	865	588	82	204	652	629	15	34	0	892	198	111	207	1025	659	85	760	584	305	307	424	714	963	673	273	164	115	BGLB000108
BgiM22742-RA	0	0	0	0	3.69	0	0	0	0	Biomphalysin 15 (BgiM22742)	BgChr_9	37757188	37758921	-	1	0	0	3	6	9	12	10	8	6	9	4	8	8	4	5	0	0	0	3	42	8	8	2	3	4	3	0	0	1	3	29	7	BGLB000076
BgiM22743-RA	0	0	0	0	0	2.36	0	0	-3.56	Biomphalysin 16 (BgiM22743)	BgChr_9	37781869	37783608	-	25	9	78	30	102	38	35	63	57	66	59	221	12	8	9	27	19	25	70	30	35	229	190	305	103	60	67	114	20	30	6	4	2	BGLB000125
BgiM22841-RA	4.76	2.88	0	0	0	-8.26	0	0	0	Biomphalysin 20 (BgiM22841)	BgChr_9	40176774	40177913	+	36	2	96	4338	517	3257	1460	1403	3581	1197	601	0	141	1122	26	390	1	0	2	95	539	4	10	6	76	0	293	34	0	2	0	3728	1152	BGLB000202
BgiM22842-RA	4.83	3.07	0	0	0	-6.59	0	0	0	Biomphalysin 21 (BgiM22842)	BgChr_9	40186943	40188700	-	209	4	123	13488	1869	9842	3261	4288	7772	2744	1892	0	326	3437	149	768	2	2	3	358	1344	61	110	26	376	10	823	82	6	18	6	10774	3560	BGLB000109
