# Supplementary material for: Different metazoan parasites, different transcriptomic responses, with new insights on parasitic castration by digenetic trematodes in the schistosome vector snail Biomphalaria glabrata
Source: BMC Genomics. 2024 Jun 17;25:608. doi: 10.1186/s12864-024-10454-4 (PMC11184841; doi:10.1186/s12864-024-10454-4)
Supplement: Supplementary file 25 — Supplementary Material 25 [file 12864_2024_10454_MOESM25_ESM.xlsx]

## Sheet: Table S25
Table S25. Summary of lectin gene expression in this study
ID in iM line	Sm_2dpi	Sm_8dpi	Sm_40dpi	Ep_2dpi	Ep_8dpi	Ep_40dpi	Dp_2dpi	Dp_8dpi	Dp_40dpi	Annotation_final	chr	start	stop	strand	iMline control_2dpi_R1	iMline control_2dpi_R2	iMline control_2dpi_R3	iMline control_40dpi_R1	iMline control_40dpi_R2	iMline control_40dpi_R3	iMline vs Sm_2dpi_R1	iMline vs Sm_2dpi_R2	iMline vs Sm_2dpi_R3	iMline vs Sm_8dpi_R1	iMline vs Sm_8dpi_R2	iMline vs Sm_8dpi_R3	iMline vs Sm_40dpi_R1	iMline vs Sm_40dpi_R2	iMline vs Sm_40dpi_R3	iMline vs Ep_2dpi_R1	iMline vs Ep_2dpi_R2	iMline vs Ep_2dpi_R3	iMline vs Ep_8dpi_R1	iMline vs Ep_8dpi_R2	iMline vs Ep_8dpi_R3	iMline vs Ep_40dpi_R1	iMline vs Ep_40dpi_R2	iMline vs Ep_40dpi_R3	iMline vs Dp_2dpi_R1	iMline vs Dp_2dpi_R2	iMline vs Dp_2dpi_R3	iMline vs Dp_8dpi_R1	iMline vs Dp_8dpi_R2	iMline vs Dp_8dpi_R3	iMline vs Dp_40dpi_R1	iMline vs Dp_40dpi_R2	iMline vs Dp_40dpi_R3	Corresponding VBID in BB02
BgiM29538-RA	0	-5.95	0	0	0	0	-3.42	0	0	C-type lectin (BgiM29538)	BgChr_13	27339659	27343987	+	50	475	21	133	8	100	0	0	143	8	2	0	99	44	14	0	372	429	5	7	93	1	124	16	50	0	2	0	166	111	219	18	36	BGLB028784
BgiM18494-RA	0	0	-2.46	0	0	0	0	0	-1.47	C-type lectin 37Da (BgiM18494)	BgChr_7	37455971	37464089	-	862	262	249	1118	718	641	1019	501	299	407	792	811	72	247	65	1206	264	153	326	1589	674	501	498	583	598	616	1066	705	774	596	202	312	265	BGLB022215
BgiM25184-RA	0	0	-4.82	0	0	0	0	0	-3.39	C-type lectin 37Db (BgiM25184)	BgChr_11	5221149	5221975	-	6	0	2	108	97	7	4	11	4	2	5	5	1	2	2	6	0	0	0	11	0	4	4	17	6	5	4	5	6	3	7	6	2	BGLB028518
BgiM25237-RA	0	0	-7.32	0	0	0	0	0	-5.59	C-type lectin 37Db (BgiM25237)	BgChr_11	6380110	6384346	+	0	0	0	2462	2581	2	0	0	0	0	0	0	0	6	20	0	0	0	0	0	13	6	151	503	0	0	0	0	2	0	13	43	30	BGLB033428
BgiM14425-RA	0	0	-3.42	0	0	-1.19	0	0	0	C-type lectin BiL-like isoform X2 (BgiM14425)	BgChr_5	51185424	51197670	-	13	2	6	74	57	69	9	13	1	5	6	0	8	5	3	18	13	3	3	150	15	21	31	17	14	5	13	6	18	14	14	62	16
BgiM29542-RA	-2.77	-5.28	0	0	0	0	-4.03	0	0	C-type lectin domain family 3 member A-like isoform X2 (BgiM29542)	BgChr_13	27377293	27379739	-	1	56	0	37	2	9	0	0	9	0	0	0	2	3	2	0	38	61	0	2	7	0	3	2	2	0	0	2	11	5	38	0	0	BGLB021427
BgiM30046-RA	0	0	0	0	0	0	0	0	-1.05	C-type lectin domain family 3 member A-like isoform X2 (BgiM30046)	BgChr_14	1747978	1750896	-	82	84	104	80	42	46	48	93	75	88	50	109	110	56	50	63	96	83	39	86	43	129	43	39	127	201	108	176	107	64	25	13	32	BGLB027187
BgiM21720-RA	0	0	0	2.59	0	0	0	0	-3.75	C-type lectin domain family 4 member E (BgiM21720)	BgChr_9	11851892	11870657	-	141	127	24	226	161	438	711	278	144	296	418	122	99	77	0	488	558	940	14	182	207	56	40	111	133	942	300	125	57	94	6	31	21	BGLB008798
BgiM21259-RA	1.54	1.64	0	0	1.94	0	0	0	0	C-type lectin domain family 4 member E (BgiM21259)	BgChr_9	1023401	1033938	-	24	16	13	77	50	38	102	88	48	106	81	54	50	52	80	93	28	54	48	107	106	15	73	94	25	77	34	85	67	34	24	35	34	BGLB014023
BgiM29895-RA	0	0	-5.47	0	0	0	0	0	0	C-type lectin domain family 4 member K (BgiM29895)	BgChr_13	35137573	35145020	+	2	6	5	429	493	13	2	5	0	6	2	2	6	4	7	7	5	4	7	10	8	4	43	106	0	0	2	7	0	4	14	26	33	BGLB039647
BgiM18613-RA	6.07	0	0	0	0	-4.95	0	0	0	C-type lectin domain family 4 member M (BgiM18613)	BgChr_7	40325029	40325214	-	0	0	0	265	259	5	73	8	39	22	49	0	64	229	168	34	0	0	0	5	45	7	1	1	4	10	5	0	0	2	1	363	338
BgiM29800-RA	6.5	5.36	-4.7	0	3.93	-3.16	5.04	0	0	C-type lectin domain family 6 member A (BgiM29800)	BgChr_13	33293166	33296184	+	0	2	0	129	31	57	151	152	98	113	70	4	0	1	5	5	2	0	2	55	5	11	0	2	0	3	122	0	0	0	0	98	25	BGLB023874
BgiM29781-RA	0	0	0	0	7.66	0	0	0	3.2	C-type lectin-related protein 1 (BgiM29781)	BgChr_13	32964954	32965415	-	6	5	7	14	18	4	24	31	12	14	23	9	23	32	23	27	7	8	379	85	5394	8	36	34	21	21	45	52	19	4	171	41	80
BgiM29780-RA	2.33	0	0	0	8.64	0	2.85	0	0	C-type lectin-related protein 1 (BgiM29780)	BgChr_13	32960169	32960683	-	5	0	2	8	9	11	21	29	13	7	18	12	17	27	12	27	2	9	640	86	4071	19	25	19	23	22	35	58	12	3	146	36	46
BgiM29747-RA	0	0	0	0	4.5	0	0	0	0	C-type lectin-related protein 1 precursor (BgiM29747)	BgChr_13	32239469	32249929	-	3	2	8	37	5	5	19	7	11	12	7	12	10	12	8	24	2	4	71	39	382	13	16	17	5	13	11	16	17	3	38	13	24	BGLB007272
BgiM33029-RA	0	0	-10.48	0	0	0	0	0	-6.25	C-type lectins contain IgSF-like and conserved C-type lectin (BgiM33029)	BgChr_16	1758475	1762684	-	8	3	5	34580	35623	19	0	0	0	0	2	0	10	8	23	0	5	0	0	67	94	240	2099	3604	0	0	0	0	2	3	121	384	260	BGLB026916
BgiM21139-RA	0	0	4.41	0	3.02	3.18	4.12	3.65	8.16	ladderlectin (BgiM21139)	BgChr_8	45892770	45895482	-	12	5	1	57	9	12	20	18	8	26	2	0	449	161	785	0	16	18	46	30	111	91	203	238	11	19	362	214	83	5	6491	8688	2101	BGLB035490
BgiM25335-RA	0	0	-5.33	0	0	-5.94	0	0	0	ladderlectin (BgiM25335)	BgChr_11	8732149	8736423	+	0	0	0	480	476	197	1	3	3	0	0	0	0	4	21	0	0	0	0	2	1	4	2	7	2	3	0	0	0	0	4	325	325	BGLB031370
