# Supplementary material for: Different metazoan parasites, different transcriptomic responses, with new insights on parasitic castration by digenetic trematodes in the schistosome vector snail Biomphalaria glabrata
Source: BMC Genomics. 2024 Jun 17;25:608. doi: 10.1186/s12864-024-10454-4 (PMC11184841; doi:10.1186/s12864-024-10454-4)
Supplement: Supplementary file 26 — Supplementary Material 26 [file 12864_2024_10454_MOESM26_ESM.xlsx]

## Sheet: Table S26
Table S26. Summary of expression of additional immune genes in this study
ID in iM line	Sm_2dpi	Sm_8dpi	Sm_40dpi	Ep_2dpi	Ep_8dpi	Ep_40dpi	Dp_2dpi	Dp_8dpi	Dp_40dpi	Annotation	chr	start	stop	strand	iMline control_2dpi_R1	iMline control_2dpi_R2	iMline control_2dpi_R3	iMline control_40dpi_R1	iMline control_40dpi_R2	iMline control_40dpi_R3	iMline vs Sm_2dpi_R1	iMline vs Sm_2dpi_R2	iMline vs Sm_2dpi_R3	iMline vs Sm_8dpi_R1	iMline vs Sm_8dpi_R2	iMline vs Sm_8dpi_R3	iMline vs Sm_40dpi_R1	iMline vs Sm_40dpi_R2	iMline vs Sm_40dpi_R3	iMline vs Ep_2dpi_R1	iMline vs Ep_2dpi_R2	iMline vs Ep_2dpi_R3	iMline vs Ep_8dpi_R1	iMline vs Ep_8dpi_R2	iMline vs Ep_8dpi_R3	iMline vs Ep_40dpi_R1	iMline vs Ep_40dpi_R2	iMline vs Ep_40dpi_R3	iMline vs Dp_2dpi_R1	iMline vs Dp_2dpi_R2	iMline vs Dp_2dpi_R3	iMline vs Dp_8dpi_R1	iMline vs Dp_8dpi_R2	iMline vs Dp_8dpi_R3	iMline vs Dp_40dpi_R1	iMline vs Dp_40dpi_R2	iMline vs Dp_40dpi_R3	Corresponding VBID in BB02
BgiM19491-RA	0	1.48	0	0	0	0	0	0	0	BgC3-2.p1	BgChr_8	9936440	9985394	-	34	22	19	76	54	34	72	81	66	120	133	55	22	24	37	92	18	29	24	71	140	16	109	71	30	80	46	63	26	60	42	77	72	BGLB018444
BgiM18318-RA	1.28	1.25	0	0	0	0	0	0	0	BgMCR1.p1	BgChr_7	32803951	32858813	+	1133	866	1398	4571	3920	2755	3962	5008	4235	5042	4462	2767	3811	3226	4544	4315	1912	2035	1801	3511	3279	1532	3277	3188	1875	5935	3132	3317	2274	1689	1200	2653	2668	BGLB036531
BgiM22084-RA	0	0	-2.39	0	0	-2.14	0	0	0	TEP-1	BgChr_9	21254109	21267480	+	37	16	3	51	36	64	133	52	54	51	108	25	2	17	6	88	16	21	3	82	80	6	7	15	13	53	57	32	9	15	6	75	32	BGLB028355
BgiM22178-RA	1.87	2.14	0	0	0	-1.12	1.67	0	0	TEP-2	BgChr_9	23224384	23261414	-	141	117	91	510	509	399	436	902	610	904	950	397	609	517	233	722	143	112	107	443	620	99	195	256	294	793	487	421	159	270	128	314	322	BGLB036709
BgiM22979-RA	0	0	-6.13	0	0	0	-1.9	0	0	BgTEP2.p1	BgChr_9	43374601	43381547	+	13	11	5	118	145	0	1	2	7	0	1	0	0	0	2	0	2	3	3	0	5	4	24	67	7	1	0	0	0	11	12	2	5	BGLB003612
BgiM22980-RA	0	0	0	0	0	0	0	0	-1.29	BgTEP3.p1	BgChr_9	43393820	43445843	+	49	171	165	409	351	139	131	183	188	186	203	168	128	116	88	189	185	169	191	102	149	90	118	196	179	150	206	245	196	148	104	107	103	BGLB000023
BgiM33015-RA	-3.19	-4.96	0	0	0	0	-5.12	0	0	complement C1q-like protein 3	BgChr_16	1231880	1241762	+	18	148	2	31	5	12	0	0	22	4	0	1	4	1	2	0	117	248	0	2	24	0	11	2	2	2	0	0	32	12	69	0	1
BgiM35172-RA	0	0	0	0	0	3.96	0	0	0	complement C1q-like protein 3	BgChr_17	22407629	22419522	+	39	0	0	4	0	4	31	1	4	4	31	27	0	1	0	59	0	0	0	118	55	10	85	36	46	0	76	0	68	12	15	0	1
BgiM19490-RA	-4.04	-6.62	0	0	-2.99	-5.6	0	0	4.51	complement component c3	BgChr_8	9923437	9934456	+	6596	4709	1244	83	10	305	0	6	1048	163	6	10	9	95	13	11	1352	2061	337	152	1481	0	1	6	4288	4	7	16	134	4607	5235	1250	2459	BGLB031302
BgiM10824-RA	0	-1.17	0	0	0	0	0	0	0	endoplasmin/heat shock protein 90 kDa beta	BgChr_4	26577649	26607360	-	13319	12604	5544	4958	5250	7788	8769	7707	11951	6439	5683	6550	7294	4464	3799	5418	9257	9274	5745	4923	11855	3753	5388	5953	9326	7005	5029	11024	8983	13084	11654	7499	10839	BGLB040200
BgiM11914-RA	1.6	1.89	0	0	0	0	0	0	0	60 kDa heat shock protein mitochondrial	BgChr_4	53319389	53333839	-	15	9	12	83	71	43	55	39	79	86	82	37	54	62	35	47	19	18	15	26	48	17	40	50	27	101	40	39	14	29	13	59	39	BGLB032826
BgiM21267-RA	-1.36	-1.59	0	0	0	0	0	0	1.14	heat shock 105kDa 110kDa protein 1	BgChr_9	1205187	1213133	+	1378	1228	395	482	324	494	438	487	748	526	414	391	437	311	371	413	747	855	421	405	693	241	419	396	806	518	324	598	620	1012	1098	631	855
BgiM16163-RA	-3.59	-4.72	0	0	-2.84	0	0	0	4.05	heat shock 70 kDa protein	BgChr_6	39261245	39265397	+	72	76	16	1	0	7	0	0	17	7	0	0	0	1	0	1	23	38	5	4	17	0	0	1	65	0	0	0	2	58	92	24	41
BgiM16165-RA	-2.9	-3.98	0	0	-2.56	0	0	0	4.52	heat shock 70 kDa protein	BgChr_6	39269384	39275506	+	321	373	96	4	0	25	0	0	145	68	1	1	2	19	2	2	132	156	48	12	94	0	0	3	304	0	0	0	33	272	407	148	149	BGLB013785
BgiM01966-RA	1.54	0	0	0	1.39	0	0	0	0	Heat shock 70 kDa protein 12A	BgChr_1	46277654	46316566	-	172	108	151	904	828	368	720	713	540	1731	1135	318	853	888	2812	746	151	111	278	639	558	442	412	399	290	954	407	338	224	238	220	993	819	BGLB018226
BgiM21268-RA	-1.28	-1.62	0	0	0	0	0	0	0	heat shock 70 kDa protein 4	BgChr_9	1218037	1224102	+	653	679	274	223	193	245	232	263	462	243	172	271	241	180	207	237	519	403	365	252	386	190	199	238	488	260	184	405	369	535	629	330	423	BGLB013912
BgiM20205-RA	0	3.48	0	0	0	0	2.85	2.48	0	heat shock protein 30C	BgChr_8	27198900	27200215	-	24	4	2	46	23	24	62	135	27	149	176	142	63	71	39	114	21	1	12	75	132	99	33	79	88	54	132	81	67	65	18	34	70	BGLB030902
BgiM34510-RA	-4.01	-6.02	0	0	-2.77	0	0	0	4.87	heat shock protein 70 A1	BgChr_17	7280066	7281958	+	524	409	100	4	0	18	0	0	87	17	4	0	0	9	4	2	118	166	43	14	124	0	0	2	359	0	2	3	13	370	422	96	162	BGLB018098
BgiM34509-RA	-3.68	-6.41	0	0	-2.62	0	0	0	4.31	heat shock protein 70 A1-like isoform X1	BgChr_17	7273698	7275584	+	573	416	106	10	0	33	0	0	116	14	0	2	0	15	2	0	148	176	63	4	140	1	0	1	392	0	4	0	5	478	486	123	256
BgiM22981-RA	-2.6	-1.99	0	0	-2.99	0	0	-1.99	0	heat shock protein 70 B2	BgChr_9	43447442	43450185	-	56	27	52	96	20	94	9	13	12	12	14	21	26	20	30	11	25	35	2	14	5	239	23	20	99	15	10	20	18	7	179	70	46	BGLB004431
BgiM22984-RA	-2.09	0	0	0	0	0	0	0	0	heat shock protein 70 B2	BgChr_9	43499060	43500775	+	67	54	123	119	32	148	27	27	39	39	58	34	72	51	48	28	71	48	33	19	30	360	26	24	135	44	19	43	57	39	226	80	28	BGLB004431
BgiM30273-RA	-2.76	-2.52	0	0	0	0	0	0	0	heat shock protein 70 B2	BgChr_14	6903447	6905357	+	16	17	46	194	5	111	6	4	8	6	4	9	19	20	23	4	25	32	9	5	3	116	11	7	63	5	4	5	20	2	124	86	26	BGLB004431
BgiM06918-RA	-1.32	-1.43	0	0	0	0	-1.56	0	0	heat shock protein 83	BgChr_3	750045	753575	+	15246	18218	9414	5784	6002	10242	6812	7130	11387	5411	4184	10932	8921	6158	7660	3746	15034	13087	14492	7016	8359	9104	6180	7937	8790	5821	4156	19013	14064	15014	13439	6710	8536	BGLB001827
BgiM21428-RA	-2.07	-4.7	0	0	-1.79	0	-2.06	0	4.26	heat shock protein Hsp-12.2	BgChr_9	5270584	5272021	-	319	392	86	2	4	50	4	9	247	35	2	4	38	92	12	4	213	206	112	23	113	7	4	2	203	8	2	4	36	417	519	235	418
BgiM21429-RA	-2	-3.18	0	0	-1.88	0	0	0	2.91	heat shock protein Hsp-12.2	BgChr_9	5275400	5276836	+	139	215	73	19	15	30	27	20	103	25	28	11	33	36	16	5	107	130	51	22	56	12	13	13	129	30	13	14	31	139	167	117	179	BGLB006134
BgiM21430-RA	-2.34	-4.36	0	0	-1.94	0	0	0	3.96	heat shock protein Hsp-12.2	BgChr_9	5279288	5281256	-	1103	1297	399	62	30	122	28	42	704	115	56	20	82	144	40	61	583	636	283	115	436	41	27	32	949	28	23	28	135	1257	1520	550	1106	BGLB006134
BgiM33454-RA	-2.46	-3.13	0	-1.85	-1.74	0	-1.95	0	2.3	heat shock protein Hsp-12.2	BgChr_16	12217551	12220576	+	475	401	105	100	43	88	54	47	149	49	55	43	110	104	85	33	144	121	113	87	128	58	69	73	194	42	61	58	60	310	481	177	353
BgiM18276-RA	-3.68	-7.64	0	0	0	0	-6.19	0	0	hemagglutinin/amebocyte aggregation factor	BgChr_7	30532723	30540055	-	46	849	3	58	0	53	2	0	85	2	2	0	1	3	0	0	612	901	1	0	102	0	71	35	11	0	0	0	319	80	233	5	4	BGLB016808
BgiM18277-RA	0	-6.85	0	0	-3.7	0	-7.1	0	0	hemagglutinin/amebocyte aggregation factor	BgChr_7	30544260	30559236	-	69	796	0	465	29	84	0	0	221	8	0	0	151	68	11	0	613	758	4	0	77	2	88	27	2	4	0	0	274	105	403	0	15	BGLB016808
BgiM35583-RA	0	0	-2.16	0	-3.31	0	-3.44	0	-7.77	hemagglutinin/amebocyte aggregation factor	BgChr_18	1892459	1892721	+	33	828	65	4411	2533	2520	67	17	769	111	142	61	1492	306	106	249	23	53	19	51	32	3120	3551	4052	60	35	4	17	73	42	20	1	15
BgiM13051-RA	0	0	0	0	1.4	0	0	2.7	0	hemagglutinin/proteinase	BgChr_5	21702675	21713781	-	1979	1457	2478	3524	671	2143	24808	13422	3544	3156	13959	4251	447	1527	1469	20018	2101	3099	6323	6658	6598	522	7244	20767	14371	4761	12851	15429	19255	17403	2448	553	1903	BGLB024577
BgiM35724-RA	-2.64	-3.67	0	0	0	0	0	-3.98	0	L-selectin	BgChr_18	5184032	5199492	-	3	22	8	0	0	3	0	0	6	2	0	0	0	0	0	0	2	13	4	2	2	0	0	0	14	0	0	0	0	1	1	7	11	BGLB004688
BgiM35725-RA	-3.67	-6.21	0	-1.9	-2.69	0	0	0	4.42	L-selectin	BgChr_18	5203228	5223321	+	357	330	132	5	2	20	0	2	87	13	0	1	0	9	0	1	100	139	40	7	106	0	0	1	311	0	1	0	8	333	378	70	149	BGLB021452
BgiM35726-RA	-2.94	-4.96	0	-1.43	-2.18	0	0	0	4.24	L-selectin	BgChr_18	5232334	5249716	+	219	263	90	6	0	21	0	0	103	25	0	0	2	14	1	1	103	126	45	19	83	0	1	0	266	2	0	0	29	290	318	71	135	BGLB034583
BgiM35727-RA	-1.97	-2.79	-2.28	0	0	0	0	0	0	L-selectin	BgChr_18	5280119	5295062	-	222	153	54	51	42	74	50	28	77	43	12	26	8	22	0	41	74	96	36	83	144	34	30	37	170	19	24	15	28	185	203	81	128	BGLB023093
BgiM08363-RA	0	0	0	0	-3.67	0	0	0	0	macrophage mannose receptor 1	BgChr_3	29517181	29525506	+	4	37	0	12	0	4	0	0	11	0	0	0	0	0	1	0	17	32	0	0	2	0	5	0	0	0	0	0	18	1	18	0	2	BGLB034931
BgiM08364-RA	-3.3	-5.95	0	0	0	0	-5.56	0	0	macrophage mannose receptor 1	BgChr_3	29532169	29532824	+	20	210	0	23	2	43	0	0	28	3	0	0	5	8	0	0	183	297	0	0	51	0	23	10	2	2	0	0	63	23	122	0	1	BGLB024942
BgiM08374-RA	-2.95	-6.83	0	0	0	0	-9.05	0	0	macrophage mannose receptor 1	BgChr_3	29614887	29621292	+	58	792	2	134	0	91	0	0	138	8	0	0	10	7	0	0	537	896	2	0	101	0	89	39	0	0	0	0	230	76	390	0	13	BGLB023908
BgiM25052-RA	0	-7.53	-3.94	0	0	0	-6.86	0	0	macrophage mannose receptor 1	BgChr_11	1639727	1704552	+	267	7070	19	2282	37	659	9	6	1655	16	23	9	52	19	87	6	4130	6005	23	14	662	13	1151	330	49	9	8	9	1615	409	2232	34	153	BGLB009287
BgiM25294-RA	0	1.88	0	0	0	0	0	1.09	0	macrophage mannose receptor 1	BgChr_11	7507599	7518667	-	40	29	17	228	136	129	176	117	72	141	192	115	77	129	336	232	22	50	5	179	199	85	295	155	47	146	97	106	67	62	206	308	235	BGLB016678
BgiM25500-RA	-4.34	-2.91	0	-2.01	-1.96	0	-1.94	0	4.05	macrophage mannose receptor 1	BgChr_11	13574561	13598821	+	58	66	17	4	1	4	2	0	6	10	9	5	8	1	1	3	13	21	9	4	30	0	4	4	35	4	2	0	5	56	73	29	52	BGLB023219
BgiM25962-RA	0	0	0	0	0	0	0	0	1.46	macrophage mannose receptor 1	BgChr_11	26728262	26739483	-	481	316	410	1970	1629	1108	913	1099	688	752	661	408	755	1939	2890	734	296	243	446	929	1373	1661	1669	1459	695	1409	1020	1834	1120	441	2553	4388	4527	BGLB018176
BgiM08377-RA	-3.23	-6.23	0	0	-3.57	0	-6.71	0	0	macrophage mannose receptor 1-like isoform X1	BgChr_3	29632728	29637375	+	6	162	0	37	2	7	0	0	21	1	0	0	9	5	2	0	88	130	0	0	16	0	17	6	0	0	0	0	34	3	81	0	2	BGLB040078
BgiM08380-RA	-3.31	-7.78	0	0	0	0	-7.67	0	0	macrophage mannose receptor 1-like isoform X3	BgChr_3	29662425	29664517	-	14	314	0	20	1	26	0	0	40	0	0	0	0	0	0	0	207	381	0	0	42	0	19	13	0	0	0	0	100	31	160	0	1	BGLB013397
BgiM30162-RA	-3.23	-6.04	-4.48	0	-8.52	0	-8.67	0	0	peptidoglycan-binding domain 1 protein	BgChr_14	4126657	4128680	-	36	623	0	122	0	45	2	0	85	10	0	1	3	0	2	0	604	1229	0	0	0	0	21	5	0	0	0	0	266	78	730	0	36
BgiM30244-RA	-3.13	-6.1	0	0	-3.17	0	-3.5	0	0	peptidoglycan-binding domain 1 protein	BgChr_14	6215457	6221537	+	52	335	16	36	2	32	0	0	58	6	0	0	12	7	1	0	292	533	7	3	42	0	22	14	34	0	2	0	78	58	153	6	37
BgiM06633-RA	-3.12	-4.19	0	0	0	0	-3.45	0	0	peptidoglycan-recognition protein SB1	BgChr_2	61892179	61900746	+	13	145	6	25	7	9	2	4	17	3	6	1	6	1	0	3	73	132	6	2	21	0	15	4	10	6	0	0	60	27	60	8	15	BGLB025650
BgiM11206-RA	-3.42	-6.12	0	0	-3.83	0	-8.28	0	0	peptidoglycan-recognition protein SC2	BgChr_4	36091931	36096083	+	56	868	1	219	7	60	0	0	108	13	0	2	106	14	12	0	665	1150	2	0	78	1	77	31	0	2	0	6	192	81	631	0	9	BGLB018501
BgiM11207-RA	-2.75	-6.4	0	0	0	0	-6.29	0	0	peptidoglycan-recognition protein SC2	BgChr_4	36098766	36106479	+	14	110	0	39	0	12	0	2	20	0	0	0	12	4	5	0	97	173	0	0	17	0	23	7	0	0	0	0	57	9	80	0	1	BGLB018502
BgiM11215-RA	-2.94	-6.65	0	0	-5.94	0	-7.55	0	0	peptidoglycan-recognition protein SC2	BgChr_4	36367447	36371809	-	24	276	0	23	0	18	0	0	48	2	0	0	11	0	0	0	249	582	0	0	4	2	12	5	0	0	0	0	92	28	107	1	1	BGLB010467
BgiM19626-RA	1.76	0	0	0	0	0	0	0	0	TLR cluster1 member 10	BgChr_8	14081277	14096744	+	18	20	19	139	81	79	112	127	66	93	63	22	79	93	175	58	34	18	20	54	54	73	69	111	10	112	27	57	59	43	62	119	109	BGLB022797
BgiM19627-RA	4.24	0	3.55	0	0	0	0	3.41	3.72	TLR cluster1 member 11	BgChr_8	14111478	14128766	+	2	0	0	11	6	1	9	72	8	9	4	3	16	24	155	12	0	0	1	10	6	18	24	17	3	4	0	14	9	19	18	134	55	BGLB025157
BgiM30643-RA	0	2.02	0	0	0	0	0	0	0	TLR cluster1 member 14	BgChr_14	15427343	15429985	-	23	33	46	233	285	57	336	174	99	294	278	85	359	303	188	234	28	37	76	59	198	79	65	61	67	299	127	115	83	49	36	144	155	BGLB028788
BgiM30655-RA	0	1.95	0	0	0	0	0	0	0	TLR cluster1 member 15	BgChr_14	15617557	15625733	+	1	5	2	0	2	0	9	10	2	9	22	16	3	6	3	3	5	4	4	3	16	6	8	14	7	2	7	20	5	7	8	3	4	BGLB037915
BgiM30996-RA	0	-2.43	0	0	0	0	0	0	0	TLR cluster1 member 18	BgChr_14	24911496	24929249	-	9	10	2	2	2	1	0	0	0	2	2	0	5	0	0	1	2	5	3	2	4	1	1	2	8	0	0	3	2	4	8	4	4	BGLB031420
BgiM31039-RA	0	0	0	0	0	0	0	0	-1.44	TLR cluster1 member 24	BgChr_14	25575563	25581312	+	40	43	26	227	128	149	72	84	107	114	112	57	102	69	117	112	15	8	19	65	53	124	231	192	15	79	45	33	30	37	38	72	52	BGLB038275
BgiM31040-RA	-2.63	0	0	0	0	0	-2.61	0	0	TLR cluster1 member 25	BgChr_14	25592099	25593787	+	4	12	7	15	7	9	2	0	2	5	6	7	8	0	4	6	2	2	4	2	6	14	10	8	0	3	1	3	4	0	0	5	4	BGLB022082
BgiM31041-RA	0	2.43	0	0	0	0	0	0	0	TLR cluster1 member 26	BgChr_14	25601249	25606083	-	0	4	4	13	4	3	6	13	12	27	35	13	15	29	1	33	10	2	6	20	10	4	4	7	1	15	0	14	6	3	3	1	7	BGLB027894
BgiM31326-RA	0	0	0	0	0	0	0	0	-2.16	TLR cluster1 member 31	BgChr_14	31436202	31439791	+	2	6	4	20	30	15	4	12	7	2	2	8	11	4	0	6	0	3	4	8	5	4	13	5	6	7	2	10	2	4	5	3	4	BGLB039185
BgiM31327-RA	0	1.2	0	0	0	-1.64	0	0	-1.58	TLR cluster1 member 32	BgChr_14	31444950	31449765	-	10	6	8	66	62	64	24	26	28	38	36	12	48	19	25	30	15	14	11	23	39	17	10	20	9	49	35	40	24	17	9	31	18	BGLB021504
BgiM31329-RA	0	1.15	0	0	0	0	0	0	0	TLR cluster1 member 33	BgChr_14	31457821	31461169	-	26	30	25	145	117	65	58	73	39	114	84	64	101	58	25	35	39	59	67	67	52	27	67	63	38	60	48	144	110	49	41	66	80	BGLB021504
BgiM31331-RA	0	1.49	0	0	0	0	0	0	0	TLR cluster1 member 35	BgChr_14	31481173	31485036	-	6	6	4	27	19	15	25	25	17	32	23	13	22	10	16	23	9	5	20	19	6	11	19	11	7	10	0	11	14	3	9	8	6	BGLB020812
BgiM35040-RA	0	3.43	0	0	0	0	0	2.96	0	TLR cluster1 member 37	BgChr_17	19452381	19456363	-	4	2	0	8	8	1	9	41	18	42	44	19	23	35	0	16	4	2	2	26	24	14	6	13	17	17	17	32	17	18	8	9	11	BGLB028234
BgiM19614-RA	0	1.36	0	0	0	0	0	0	0	TLR cluster1 member 4	BgChr_8	13836760	13853340	+	12	28	19	31	45	17	31	67	43	60	75	78	43	25	17	45	20	29	28	27	36	23	30	39	26	80	30	66	32	24	22	21	45
BgiM19618-RA	0	1.33	0	0	0	0	0	0	0	TLR cluster1 member 5	BgChr_8	13898367	13912185	+	10	23	23	21	28	26	38	74	20	89	65	56	8	20	21	31	28	36	32	43	33	13	28	38	13	83	27	108	57	44	30	27	19	BGLB038060
BgiM19621-RA	0	1.35	-1.61	0	0	0	0	0	-1.83	TLR cluster1 member 6	BgChr_8	13960257	13975681	+	37	2	28	107	120	62	58	120	86	97	81	82	38	40	5	88	9	1	32	116	70	73	39	19	89	93	193	30	12	16	3	23	49	BGLB031214
BgiM19623-RA	2.9	3.41	0	0	0	0	2.68	0	0	TLR cluster1 member 8	BgChr_8	14006438	14026292	+	2	2	9	28	60	27	48	89	46	120	94	38	37	21	12	54	8	4	8	45	25	26	56	30	23	71	52	59	17	23	7	57	82	BGLB036147
BgiM19625-RA	0	0	0	0	0	1.25	0	0	0	TLR cluster1 member 9	BgChr_8	14057439	14062335	+	4	7	7	14	8	18	9	15	9	8	8	13	13	11	19	8	19	6	22	22	27	17	29	37	2	7	6	5	10	3	54	7	5	BGLB027056
BgiM28067-RA	0	0	0	0	0	-2.29	0	0	0	TLR cluster2 member 2	BgChr_12	33713112	33716153	+	13	8	10	83	83	81	106	33	51	92	123	15	94	50	24	80	15	10	11	16	72	6	11	26	43	71	39	29	19	21	15	112	39
BgiM28068-RA	0	1.4	0	1.17	1.31	0	0	0	0	TLR cluster2 member 3	BgChr_12	33724464	33727427	+	17	40	30	195	90	88	114	114	102	158	125	61	74	87	111	118	57	80	65	117	90	64	204	184	42	133	70	76	87	43	39	87	77	BGLB030204
BgiM06205-RA	1.67	1.35	0	0	1.42	0	0	0	0	TLR cluster3 member 1	BgChr_2	53579180	53589942	+	10	16	26	106	83	37	80	98	96	81	101	31	64	52	79	58	25	28	37	58	101	27	87	53	24	114	37	69	61	37	16	62	65	BGLB031133
BgiM24215-RA	0	0	0	0	0	0	0	0	-1.24	TLR cluster3 member 10	BgChr_10	25834763	25864775	-	44	36	40	89	89	93	140	111	66	160	87	85	97	77	40	108	52	56	70	101	59	65	99	126	48	117	50	89	91	54	28	36	41	BGLB028875
BgiM32883-RA	0	-2.9	0	0	0	0	0	0	0	TLR cluster3 member 17	BgChr_15	32330450	32336235	-	7	17	0	10	0	4	4	0	3	0	0	2	1	0	0	4	7	11	2	13	2	0	15	9	6	0	0	0	16	4	0	0	0	BGLB031881
BgiM32884-RA	0	0	-3.44	0	0	0	0	0	-5.18	TLR cluster3 member 18	BgChr_15	32346531	32355734	-	2	3	0	60	44	40	1	2	17	14	7	1	8	1	2	10	0	2	4	0	6	27	56	72	1	5	2	0	0	3	2	0	0
BgiM06206-RA	0	-2.81	0	0	0	0	0	0	0	TLR cluster3 member 2	BgChr_2	53603012	53611861	+	6	13	0	6	0	4	0	3	3	0	2	0	2	0	0	2	2	2	0	0	5	0	3	0	2	4	4	1	1	9	12	2	12	BGLB031133
BgiM32890-RA	0	0	0	0	0	0	0	0	-1.83	TLR cluster3 member 20	BgChr_15	32414038	32426387	+	25	3	7	35	9	26	65	27	7	14	24	26	15	5	9	31	12	13	27	20	21	8	10	36	6	15	24	9	8	13	7	4	5	BGLB019328
BgiM06207-RA	0	0	0	0	0	1.14	0	0	0	TLR cluster3 member 3	BgChr_2	53622851	53632495	+	58	21	24	148	56	80	108	47	42	75	104	115	25	50	94	115	29	27	22	137	99	79	247	186	25	78	73	73	66	62	64	33	19	BGLB009221
BgiM20229-RA	0	0	0	0	0	1.1	0	0	2.45	TLR cluster3 member 7	BgChr_8	27672120	27674696	-	24	31	6	49	45	21	35	42	38	56	58	27	29	55	118	64	30	38	16	56	65	31	95	80	23	40	38	46	35	31	90	283	181	BGLB040335
BgiM20232-RA	1.27	1.68	0	0	1.67	0	0	1.48	0	TLR cluster3 member 9	BgChr_8	27726165	27729008	-	19	22	27	213	91	78	90	110	64	164	141	38	79	104	159	100	40	37	41	139	114	59	105	98	41	203	77	130	76	57	72	179	125	BGLB010216
BgiM00446-RA	-3.46	-6.33	0	-1.68	-2.57	-5.82	0	0	4.14	TLR cluster4 member 1	BgChr_1	11215382	11218024	+	1798	1533	581	21	0	162	0	0	497	67	1	1	0	50	3	9	595	727	223	86	474	0	0	2	1474	0	2	2	48	1629	1989	517	830	BGLB035750
BgiM15777-RA	0	1.65	0	0	0	0	1.02	0	0	TLR cluster4 member 2	BgChr_6	30656564	30660197	+	38	25	24	165	79	100	154	126	58	139	210	61	59	66	84	180	39	17	7	99	173	14	97	108	52	97	96	51	60	63	34	173	88
BgiM16281-RA	1.59	1.63	0	0	0	0	0	1.13	0	TLR cluster4 member 3	BgChr_6	41685662	41696822	-	30	30	12	135	91	46	123	114	84	121	157	43	85	116	161	87	33	24	13	91	117	22	60	72	32	132	55	62	60	75	23	131	75	BGLB011379
BgiM19617-RA	0	0	0	0	0	0	0	2.78	0	toll-like receptor 4	BgChr_8	13881230	13883992	+	0	0	4	8	10	4	10	10	8	14	5	6	4	5	11	10	3	5	2	2	5	8	16	2	4	24	12	29	18	9	5	9	3	BGLB027056
