# Supplementary material for: Different metazoan parasites, different transcriptomic responses, with new insights on parasitic castration by digenetic trematodes in the schistosome vector snail Biomphalaria glabrata
Source: BMC Genomics. 2024 Jun 17;25:608. doi: 10.1186/s12864-024-10454-4 (PMC11184841; doi:10.1186/s12864-024-10454-4)
Supplement: Supplementary file 27 — Supplementary Material 27 [file 12864_2024_10454_MOESM27_ESM.xlsx]

## Sheet: Table S27
Table S27. Summary of expression of selected "NA" genes in this study
ID in iM line	Sm_2dpi	Sm_8dpi	Sm_40dpi	Ep_2dpi	Ep_8dpi	Ep_40dpi	Dp_2dpi	Dp_8dpi	Dp_40dpi	Annotation	chr	start	stop	strand	iMline control_2dpi_R1	iMline control_2dpi_R2	iMline control_2dpi_R3	iMline control_40dpi_R1	iMline control_40dpi_R2	iMline control_40dpi_R3	iMline vs Sm_2dpi_R1	iMline vs Sm_2dpi_R2	iMline vs Sm_2dpi_R3	iMline vs Sm_8dpi_R1	iMline vs Sm_8dpi_R2	iMline vs Sm_8dpi_R3	iMline vs Sm_40dpi_R1	iMline vs Sm_40dpi_R2	iMline vs Sm_40dpi_R3	iMline vs Ep_2dpi_R1	iMline vs Ep_2dpi_R2	iMline vs Ep_2dpi_R3	iMline vs Ep_8dpi_R1	iMline vs Ep_8dpi_R2	iMline vs Ep_8dpi_R3	iMline vs Ep_40dpi_R1	iMline vs Ep_40dpi_R2	iMline vs Ep_40dpi_R3	iMline vs Dp_2dpi_R1	iMline vs Dp_2dpi_R2	iMline vs Dp_2dpi_R3	iMline vs Dp_8dpi_R1	iMline vs Dp_8dpi_R2	iMline vs Dp_8dpi_R3	iMline vs Dp_40dpi_R1	iMline vs Dp_40dpi_R2	iMline vs Dp_40dpi_R3	Corresponding VBID in BB02
BgiM00350-RA	-2.8	-5.57	0	0	-2.47	-5.99	0	0	4.43	NA	BgChr_1	8867899	8869098	+	2395	2727	742	38	4	227	0	0	1164	169	0	6	4	105	11	18	1080	1158	386	138	697	0	0	3	2388	0	0	1	163	2582	3372	986	1570	BGLB021186
BgiM01765-RA	-2.93	-5.63	0	0	-2.16	-5.64	0	0	4.33	NA	BgChr_1	42317176	42318978	-	2122	2963	1068	74	12	273	2	9	1122	169	10	1	1	157	7	20	1353	1298	504	141	980	0	2	4	2565	1	3	2	244	2767	3965	1056	2155	BGLB023868
BgiM03184-RA	-2.11	-3.48	0	0	-1.78	-5.96	0	0	3.7	NA	BgChr_1	75674171	75674689	+	2858	4097	1289	211	33	509	4	40	2617	1027	43	5	99	729	64	76	1901	2882	965	612	1130	1	0	9	3573	7	4	37	1425	3562	5215	1963	2168
BgiM03412-RA	-3.28	-6.41	0	0	-2.53	-6.28	0	0	4.58	NA	BgChr_1	80528654	80536328	-	7669	8492	2737	87	12	658	2	3	2716	306	5	8	23	231	25	50	3623	3740	955	331	2698	0	1	8	7576	8	7	10	306	8302	10487	2460	5730	BGLB032551
BgiM14048-RA	-2.56	-4.67	0	0	-2.3	-5.48	0	0	4.26	NA	BgChr_5	42335597	42338620	+	1746	2355	628	56	9	196	0	2	1105	264	2	1	9	144	9	11	802	1275	331	157	631	1	2	1	1867	4	2	5	123	2178	2740	1006	1164
BgiM16804-RA	-3.63	-5.93	0	0	-2.89	-5.85	0	0	4.46	NA	BgChr_6	52436324	52444519	+	30855	32386	7387	345	78	2302	9	12	7839	1620	16	25	58	625	73	92	9408	14209	2363	945	8324	0	0	49	26475	22	11	40	807	28451	33420	10395	17372	BGLB024331
BgiM17555-RA	-2.84	-4.76	0	0	-2.39	-6.01	0	0	4.4	NA	BgChr_7	15459836	15481110	-	2939	5184	1171	77	16	426	4	8	1768	484	2	3	11	150	14	35	1833	2502	560	182	1355	0	0	7	4174	2	2	11	229	4560	5926	2031	3156	BGLB034612
BgiM18781-RA	-3.55	-5.73	0	0	-2.75	-5.55	0	0	4.47	NA	BgChr_7	44327379	44332034	-	9025	10532	2584	154	17	725	3	28	2574	587	7	6	16	297	21	36	3104	4891	877	303	2825	1	0	17	8982	8	6	18	480	9446	11155	3518	5282
BgiM20639-RA	-3.57	-5.8	0	0	-2.88	-7.32	0	0	4.81	NA	BgChr_8	35895952	35902972	-	3245	2829	675	29	8	187	0	2	779	165	0	6	3	68	11	7	919	1130	215	77	840	0	0	0	2892	2	2	6	86	2649	3794	938	1679	BGLB026227
BgiM22503-RA	-3.6	-5.67	0	0	-2.9	-5.2	0	0	4.47	NA	BgChr_9	31849274	31852084	-	7549	5254	1291	54	14	402	2	4	1596	385	10	3	3	155	25	31	1541	2398	562	318	1356	2	1	8	4443	4	15	12	213	4720	6012	1975	2717	BGLB036727
BgiM23757-RA	-3	-4.99	0	0	-2.47	-6.12	0	0	3.99	NA	BgChr_10	15473248	15483286	-	2837	3856	1133	96	11	343	0	7	1349	350	7	0	22	284	20	32	1323	1649	455	211	1016	2	0	2	3339	5	2	16	496	3271	4059	1177	1829	BGLB020383
BgiM25713-RA	-2.76	-4.76	0	0	-2.24	-4.87	0	0	4.73	NA	BgChr_11	19994784	19995332	-	1744	2781	661	31	3	224	2	0	1052	273	0	0	9	80	5	15	913	1328	401	82	784	0	0	8	2394	0	2	3	82	2743	4019	1184	1843
BgiM25714-RA	-3.79	-5.77	0	0	-2.76	-5.9	0	0	4.95	NA	BgChr_11	19996380	20048651	-	9004	11194	2105	147	35	677	4	12	2186	574	7	2	19	359	26	38	3209	4020	798	344	2854	1	0	12	8950	9	6	9	554	10210	16044	3257	7325	BGLB029306
BgiM26076-RA	-3.53	-6.21	0	0	-2.74	-5.84	0	0	4.64	NA	BgChr_11	29952975	29964996	-	8409	6660	1781	73	16	476	2	3	2012	325	0	2	18	198	13	27	2457	2452	760	288	1973	0	0	9	6000	3	6	19	205	6101	8379	2046	3907	BGLB027103
BgiM28060-RA	-3.04	-4.97	0	0	-2.59	-5.61	0	0	4.61	NA	BgChr_12	33523847	33524866	+	39469	50320	10125	599	151	4063	14	52	16602	4529	18	19	167	1799	147	222	17683	26003	5331	1834	12340	3	0	99	41147	41	45	103	2153	46683	67737	20943	31041
BgiM28100-RA	-3.5	-6.98	0	0	-2.54	-5.84	0	0	4.43	NA	BgChr_12	34323676	34338033	+	4019	4027	1319	24	0	315	2	0	1154	104	0	2	8	126	6	18	1504	2028	371	141	1506	0	0	5	3419	3	0	8	117	3749	4231	1025	2447	BGLB024296
BgiM28137-RA	-3.69	-6.04	0	0	-2.66	-6.18	0	0	4.43	NA	BgChr_12	35022068	35034726	-	10904	11200	3235	190	35	785	6	15	2701	552	4	0	47	412	37	44	3363	4261	1025	476	3434	0	0	13	9781	15	8	27	565	9912	13112	2640	5840	BGLB035349
BgiM30114-RA	-3.55	-5.32	0	0	-2.92	-6.02	0	0	4.54	NA	BgChr_14	3212469	3215938	-	2341	2519	565	25	6	180	5	5	624	188	3	2	8	73	9	14	766	1102	204	102	546	0	0	2	2112	0	2	6	88	2159	2831	900	1311	BGLB039296
BgiM30700-RA	-3.18	-6.56	0	-1.72	-2.26	0	0	0	4.05	NA	BgChr_14	17472364	17472541	-	54	46	24	0	0	4	0	0	18	0	0	0	0	2	0	2	20	19	10	3	16	0	0	0	47	0	0	0	0	45	62	13	16
BgiM32297-RA	-2.55	-4.63	0	0	-2.31	-5.27	0	0	4.75	NA	BgChr_15	20140767	20141222	+	3626	4929	1098	91	15	358	4	2	2251	544	2	9	62	331	40	43	2224	2428	726	267	1232	0	1	10	3916	8	7	12	306	4581	6709	2193	3501	BGLB021071
